# Supplementary material for: Cysteine redoxome landscape in mouse brown adipose tissue under acute cold exposure
Source: iScience. 2025 Feb 17;28(3):112051. doi: 10.1016/j.isci.2025.112051 (PMC11915156; doi:10.1016/j.isci.2025.112051)
Supplement: Table S1. Protein abundance in BAT under cold exposure compared to RT, related to Figure 1E [file mmc2.xlsx]

## Sheet: Proteins
Protein FDR Confidence: Combined	Accession	Description	Exp. q-value: Combined	Sum PEP Score	Coverage [%]	# Peptides	# PSMs	# Unique Peptides	# AAs	MW [kDa]	calc. pI	Score Sequest HT: Sequest HT	# Peptides (by Search Engine): Sequest HT	Biological Process	Cellular Component	Molecular Function	Pfam IDs	Entrez Gene ID	Gene Symbol	Gene ID	Ensembl Gene ID	Reactome Pathways	WikiPathways	# Protein Pathway Groups	# Razor Peptides	Abundance Ratio: (Cold) / (RT)	Abundance Ratio Adj. P-Value: (Cold) / (RT)	Abundance Ratio Variability [%]: (Cold) / (RT)	Abundances (Grouped): RT	Abundances (Grouped): Cold	Abundances (Grouped) CV [%]: RT	Abundances (Grouped) CV [%]: Cold	Abundance: F1: RT1	Abundance: F2: RT2	Abundance: F3: RT3	Abundance: F4: Cold1	Abundance: F5: Cold2	Abundance: F6: Cold3	Found in Sample: F1: RT1	Found in Sample: F2: RT2	Found in Sample: F3: RT3	Found in Sample: F4: Cold1	Found in Sample: F5: Cold2	Found in Sample: F6: Cold3	# Protein Groups	Modifications
High	E9QA45	GTP binding protein 2 OS=Mus musculus OX=10090 GN=Gtpbp2 PE=1 SV=1	0	4.412	2	1	1	1	604	65.8	7.42	2.05	1			other molecular function	Pf00009		Gtpbp2	E9QA45	ENSMUSG00000023952			0	0	100	1.3896e-16			200						226199			n/a	n/a	n/a	High	n/a	n/a	1
Checked	Annotated Sequence	Modifications	Qvality PEP	Qvality q-value	# Protein Groups	# Proteins	# PSMs	Master Protein Accessions	Positions in Master Proteins	Modifications in Master Proteins	# Missed Cleavages	Theo. MH+ [Da]	Abundance Ratio: (Sample) / (Control)	Abundance Ratio Adj. P-Value: (Sample) / (Control)	Abundance Ratio Variability [%]: (Sample) / (Control)	Abundances (Grouped): Control	Abundances (Grouped): Sample	Abundances (Grouped) CV [%]: Control	Abundances (Grouped) CV [%]: Sample	Quan Info	Found in Sample: F1: Control	Found in Sample: F2: Control	Found in Sample: F3: Control	Found in Sample: F4: Sample	Found in Sample: F5: Sample	Found in Sample: F6: Sample	Confidence (by Search Engine): Sequest HT	Percolator q-Value (by Search Engine): Sequest HT	Percolator PEP (by Search Engine): Sequest HT	XCorr (by Search Engine): Sequest HT	Top Apex RT [min]
FALSE	[R].EVDYDSDVPR.[K]		0.000540511	2.56142e-05	1	2	1	E9QA45	E9QA45 [145-154]		0	1194.53	100	7.86393e-17			200				n/a	n/a	n/a	High	n/a	n/a	High	3.406e-06	3.874e-05	2.05	41.98
Medium	P27641	X-ray repair cross-complementing protein 5 OS=Mus musculus OX=10090 GN=Xrcc5 PE=1 SV=4	0.027	1.672	3	1	1	1	732	83	5.16	2.54	1	cell cycle OR cell proliferation;cell organization and biogenesis;DNA metabolism;other metabolic processes;stress response;developmental processes;other biological processes	plasma membrane;other membranes;nucleus;other cell component	nucleic acid binding activity;other molecular function	Pf02735, Pf03730, Pf03731, Pf08785	22596	Xrcc5	mmu:22596; P27641; Q3TE46; Q3TJT0; Q3TN82; Q80UT1; Q8C4N6; Q8K1K7; Q9R169	ENSMUSG00000026187	Neutrophil degranulation; Nonhomologous End-Joining (NHEJ)	Non-homologous end joining	3	0	100	1.3896e-16			200						261309			n/a	n/a	n/a	High	n/a	n/a	1
Checked	Annotated Sequence	Modifications	Qvality PEP	Qvality q-value	# Protein Groups	# Proteins	# PSMs	Master Protein Accessions	Positions in Master Proteins	Modifications in Master Proteins	# Missed Cleavages	Theo. MH+ [Da]	Abundance Ratio: (Sample) / (Control)	Abundance Ratio Adj. P-Value: (Sample) / (Control)	Abundance Ratio Variability [%]: (Sample) / (Control)	Abundances (Grouped): Control	Abundances (Grouped): Sample	Abundances (Grouped) CV [%]: Control	Abundances (Grouped) CV [%]: Sample	Quan Info	Found in Sample: F1: Control	Found in Sample: F2: Control	Found in Sample: F3: Control	Found in Sample: F4: Sample	Found in Sample: F5: Sample	Found in Sample: F6: Sample	Confidence (by Search Engine): Sequest HT	Percolator q-Value (by Search Engine): Sequest HT	Percolator PEP (by Search Engine): Sequest HT	XCorr (by Search Engine): Sequest HT	Top Apex RT [min]
FALSE	[K].AKEDTTGPEEAGDVDDLLDMI.[-]		0.0893571	0.0052668	1	1	1	P27641	P27641 [712-732]		1	2234	100	7.86393e-17			200				n/a	n/a	n/a	High	n/a	n/a	High	0.001877	0.02127	2.54	121.6
High	F7ASU3	Ras homolog family member T1 (Fragment) OS=Mus musculus OX=10090 GN=Rhot1 PE=1 SV=1	0	44.395	16	7	19	1	434	50	8.02	50.19	7		other membranes;mitochondrion	other molecular function	Pf00071, Pf08355, Pf08356		Rhot1	F7ASU3	ENSMUSG00000017686			0	0	100	1.3896e-16			200		110.44				1.02436e+06	30586.8		High	n/a	n/a	High	Peak Found	n/a	1
Checked	Annotated Sequence	Modifications	Qvality PEP	Qvality q-value	# Protein Groups	# Proteins	# PSMs	Master Protein Accessions	Positions in Master Proteins	Modifications in Master Proteins	# Missed Cleavages	Theo. MH+ [Da]	Abundance Ratio: (Sample) / (Control)	Abundance Ratio Adj. P-Value: (Sample) / (Control)	Abundance Ratio Variability [%]: (Sample) / (Control)	Abundances (Grouped): Control	Abundances (Grouped): Sample	Abundances (Grouped) CV [%]: Control	Abundances (Grouped) CV [%]: Sample	Quan Info	Found in Sample: F1: Control	Found in Sample: F2: Control	Found in Sample: F3: Control	Found in Sample: F4: Sample	Found in Sample: F5: Sample	Found in Sample: F6: Sample	Confidence (by Search Engine): Sequest HT	Percolator q-Value (by Search Engine): Sequest HT	Percolator PEP (by Search Engine): Sequest HT	XCorr (by Search Engine): Sequest HT	Top Apex RT [min]
FALSE	[K].TGVLQSLLGR.[N]		2.02384e-05	2.56142e-05	2	3	6	Q8BG51; F7ASU3	Q8BG51 [445-454]; F7ASU3 [207-216]		0	1043.62	2.073	0.828184	38.4	65.1	134.9	29.58	8.51	Shared	High	High	Peak Found	High	High	High	High	3.406e-06	2.42e-07	3.3	94.42
FALSE	[K].SYYAINTVYVYGQEK.[Y]		1.02821e-06	2.56142e-05	2	3	1	Q8BG51; F7ASU3	Q8BG51 [468-482]; F7ASU3 [230-244]		0	1797.87	0.01	7.86393e-17		200		89.53		Shared	High	Peak Found	Peak Found	n/a	n/a	n/a	High	3.406e-06	2.394e-09	3.06	89.53
FALSE	[K].HLSDGVADSGLTLR.[G]		3.49019e-12	2.56142e-05	2	2	3	Q8BG51; F7ASU3	Q8BG51 [249-262]; F7ASU3 [11-24]		0	1440.74	0.544	0.936824	74.25	129.5	70.5	54.01		Shared	High	Peak Found	Peak Found	High	n/a	High	High	3.406e-06	6.305e-16	4.09	60.31
FALSE	[R].HETTWTVLR.[R]		0.00125154	7.82907e-05	2	2	4	Q8BG51; F7ASU3	Q8BG51 [277-285]; F7ASU3 [39-47]		0	1142.6	0.893	0.999681	129.65	105.7	94.3	18.09	138.51	Shared	High	High	High	Peak Found	Peak Found	High	High	9.423e-06	0.0001392	2.7	47.59
FALSE	[K].SDLHEVK.[Q]		0.0355508	0.00246965	2	4	1	Q8BG51; F7ASU3	Q8BG51 [542-548]; F7ASU3 [304-310]		0	827.426	2.037	0.858169	183.25	65.8	134.2	109.95		Shared	High	n/a	Peak Found	n/a	n/a	Peak Found	High	0.0008233	0.01212	2.02	7.09
FALSE	[K].SSTFWLR.[A]		0.0434103	0.00285688	2	4	2	Q8BG51; F7ASU3	Q8BG51 [602-608]; F7ASU3 [405-411]		0	896.462								No Quan Values	High	High	n/a	n/a	n/a	n/a	High	0.001023	0.01392	1.63
FALSE	[K].IFTAVLNR.[LH]		0.0757256	0.00455134	1	2	2	F7ASU3	F7ASU3 [389-396]		0	933.552	100	7.86393e-17			200		110.44		High	n/a	n/a	High	Peak Found	n/a	High	0.001645	0.01932	2.21	65.13
High	Q69Z89	Ras-associating and dilute domain-containing protein OS=Mus musculus OX=10090 GN=Radil PE=1 SV=2	0.001	3.743	1	1	1	1	1099	120.3	6.57	1.76	1	cell adhesion;signal transduction;other biological processes	cytoskeleton;other cell component	other molecular function	Pf00498, Pf00595, Pf00788, Pf01843	231858	Radil	mmu:231858; Q69Z89; Q8BNL0; Q8C549; Q8C6X2; Q8CAL1	ENSMUSG00000029576			0	0	100	1.3896e-16			200		106.07					223112	2529544	n/a	n/a	n/a	n/a	High	Peak Found	1
Checked	Annotated Sequence	Modifications	Qvality PEP	Qvality q-value	# Protein Groups	# Proteins	# PSMs	Master Protein Accessions	Positions in Master Proteins	Modifications in Master Proteins	# Missed Cleavages	Theo. MH+ [Da]	Abundance Ratio: (Sample) / (Control)	Abundance Ratio Adj. P-Value: (Sample) / (Control)	Abundance Ratio Variability [%]: (Sample) / (Control)	Abundances (Grouped): Control	Abundances (Grouped): Sample	Abundances (Grouped) CV [%]: Control	Abundances (Grouped) CV [%]: Sample	Quan Info	Found in Sample: F1: Control	Found in Sample: F2: Control	Found in Sample: F3: Control	Found in Sample: F4: Sample	Found in Sample: F5: Sample	Found in Sample: F6: Sample	Confidence (by Search Engine): Sequest HT	Percolator q-Value (by Search Engine): Sequest HT	Percolator PEP (by Search Engine): Sequest HT	XCorr (by Search Engine): Sequest HT	Top Apex RT [min]
FALSE	[K].SDVEELASR.[D]		0.00148206	7.82907e-05	1	2	1	Q69Z89	Q69Z89 [192-200]		0	1005.48	100	7.86393e-17			200		106.07		n/a	n/a	n/a	n/a	High	Peak Found	High	9.423e-06	0.0001806	1.76	41.31
High	P53811	Phosphatidylinositol transfer protein beta isoform OS=Mus musculus OX=10090 GN=Pitpnb PE=1 SV=2	0	89.673	54	13	54	1	271	31.5	6.95	126.2	13	cell organization and biogenesis;transport;developmental processes	other membranes;ER/Golgi;other cell component	transporter activity;other molecular function	Pf02121	56305	Pitpnb	mmu:56305; P53811	ENSMUSG00000050017	PI and PC transport between ER and Golgi membranes		1	0	100	1.3896e-16			200		120.31				1.0671e+06	20893.5		n/a	n/a	n/a	High	Peak Found	n/a	1
Checked	Annotated Sequence	Modifications	Qvality PEP	Qvality q-value	# Protein Groups	# Proteins	# PSMs	Master Protein Accessions	Positions in Master Proteins	Modifications in Master Proteins	# Missed Cleavages	Theo. MH+ [Da]	Abundance Ratio: (Sample) / (Control)	Abundance Ratio Adj. P-Value: (Sample) / (Control)	Abundance Ratio Variability [%]: (Sample) / (Control)	Abundances (Grouped): Control	Abundances (Grouped): Sample	Abundances (Grouped) CV [%]: Control	Abundances (Grouped) CV [%]: Sample	Quan Info	Found in Sample: F1: Control	Found in Sample: F2: Control	Found in Sample: F3: Control	Found in Sample: F4: Sample	Found in Sample: F5: Sample	Found in Sample: F6: Sample	Confidence (by Search Engine): Sequest HT	Percolator q-Value (by Search Engine): Sequest HT	Percolator PEP (by Search Engine): Sequest HT	XCorr (by Search Engine): Sequest HT	Top Apex RT [min]
FALSE	[R].MIAPEGSLVFHEK.[A]		5.48407e-08	2.56142e-05	2	2	5	Q8JZZ5; P53811	Q8JZZ5 [74-86]; P53811 [74-86]		0	1457.75	0.839	0.994574	77.94	108.7	91.3	37.42	77.59	Shared	High	High	High	High	Peak Found	High	High	3.406e-06	2.561e-11	4.11	69.78
FALSE	[R].MIAPEGSLVFHEK.[A]	1xOxidation [M1]	4.70007e-08	2.56142e-05	2	2	2	Q8JZZ5; P53811	Q8JZZ5 [74-86]; P53811 [74-86]		0	1473.74	13.832	0.17233	85.95	13.5	186.5	92.68	54.12	Shared	n/a	Peak Found	Peak Found	n/a	Peak Found	High	High	3.406e-06	2.038e-11	4.33	62.37
FALSE	[R].MEDETQKELETMR.[K]		3.31024e-06	2.56142e-05	1	1	1	P53811	P53811 [246-258]		1	1639.73	100	7.86393e-17			200		120.31		n/a	n/a	n/a	High	Peak Found	n/a	High	3.406e-06	1.475e-08	3.24	45.17
FALSE	[K].NETGGGEGIEVLK.[N]		9.1773e-07	2.56142e-05	2	2	10	Q8JZZ5; P53811	Q8JZZ5 [32-44]; P53811 [32-44]		0	1302.65	97.471	0.0017849	213.42	2	198	0.09	116.17	Shared	High	High	High	High	High	High	High	3.406e-06	2.012e-09	2.73	56.93
FALSE	[K].IETWHKPDLGTLENVHGLDPNTWK.[T]		1.14429e-08	2.56142e-05	2	2	1	Q8JZZ5; P53811	Q8JZZ5 [111-134]; P53811 [111-134]		0	2800.41	100	7.86393e-17			200		124.67	Shared	n/a	n/a	n/a	High	Peak Found	n/a	High	3.406e-06	2.285e-12	6.6	93.33
FALSE	[K].TVEIVHIDIADR.[S]		4.99167e-07	2.56142e-05	2	2	6	Q8JZZ5; P53811	Q8JZZ5 [135-146]; P53811 [135-146]		0	1380.75	1.989	0.78312	73.76	74.4	125.6	27.72	71.55	Shared	High	High	Peak Found	High	n/a	High	High	3.406e-06	7.841e-10	3.25	81.45
FALSE	[K].WIDLTMEDIR.[R]		0.000540511	2.56142e-05	2	2	1	Q8JZZ5; P53811	Q8JZZ5 [235-244]; P53811 [235-244]		0	1291.64								No Quan Values	High	n/a	n/a	n/a	n/a	n/a	High	3.406e-06	3.9e-05	2.55
FALSE	[K].ADEDPALFHSVK.[T]		1.937e-06	2.56142e-05	2	2	3	Q8JZZ5; P53811	Q8JZZ5 [156-167]; P53811 [156-167]		0	1328.65	3.604	0.631519	259.26	31.4	168.6	103.71	138.53	Shared	High	High	Peak Found	High	Peak Found	Peak Found	High	3.406e-06	6.418e-09	2.92	49.92
FALSE	[R].SQVEPADYK.[A]		0.00142361	7.82907e-05	2	2	5	Q8JZZ5; P53811	Q8JZZ5 [147-155]; P53811 [147-155]		0	1036.49	0.325	0.758848	112.21	150.9	49.1	28.54	122.73	Shared	Peak Found	High	High	High	Peak Found	High	High	9.423e-06	0.0001698	2.06	22.39
FALSE	[R].TIVTNEYMK.[D]		0.00197933	0.000157127	2	2	2	Q8JZZ5; P53811	Q8JZZ5 [96-104]; P53811 [96-104]		0	1098.55	11.503	0.11818	121.9	21.3	178.7	106.07	39.93	Shared	Peak Found	n/a	Peak Found	High	High	Peak Found	High	2.155e-05	0.0002761	2.03	52.91
FALSE	[K].NEPYENDGEK.[G]		0.0023614	0.000175689	2	2	1	Q8JZZ5; P53811	Q8JZZ5 [45-54]; P53811 [45-54]		0	1194.49	0.292	0.733859	60.97	154.9	45.1	75.38	56.91	Shared	High	Peak Found	n/a	n/a	Peak Found	Peak Found	High	2.987e-05	0.0003577	2.2	11.7
FALSE	[R].TIVTNEYMK.[D]	1xOxidation [M8]	0.0092777	0.000683179	2	2	1	Q8JZZ5; P53811	Q8JZZ5 [96-104]; P53811 [96-104]		0	1114.54								No Quan Values	n/a	n/a	n/a	n/a	n/a	High	High	0.0001437	0.002558	1.92
FALSE	[K].WWGLQSK.[V]		0.051773	0.00324006	2	2	2	Q8JZZ5; P53811	Q8JZZ5 [202-208]; P53811 [202-208]		0	904.468	0.223	0.68412	23.4	163.5	36.5	8.35	122.43	Shared	High	Peak Found	Peak Found	High	Peak Found	Peak Found	High	0.001182	0.01557	1.62	75.43
FALSE	[R].GPLGPNWK.[QK]		0.0554584	0.00341273	3	8	8	Q3TIQ3; Q8JZZ5; P53811	Q3TIQ3 [251-258]; Q8JZZ5 [171-178]; P53811 [171-178]		0	868.468	0.183	0.314943	72.42	169.1	30.9	29.95	112.78	Shared	High	High	High	High	Peak Found	High	High	0.001247	0.01616	1.45	45.61
FALSE	[K].DDFFIK.[I]		0.134157	0.00756468	2	2	6	Q8JZZ5; P53811	Q8JZZ5 [105-110]; P53811 [105-110]		0	784.388	0.907	0.991692	50.25	104.9	95.1	29.07	36.82	Shared	High	Peak Found	Peak Found	High	High	High	High	0.002426	0.02834	1.57	65.24
Medium	B0V2P5	Dmx-like 2 OS=Mus musculus OX=10090 GN=Dmxl2 PE=1 SV=1	0.022	1.741	0	1	1	1	3054	340.5	6.4	1.67	1		ER/Golgi		Pf00400, Pf12234	235380	Dmxl2	B0V2P5; mmu:235380	ENSMUSG00000041268			0	0	100	1.3896e-16			200						1.62573e+06			n/a	n/a	n/a	High	n/a	n/a	1
Checked	Annotated Sequence	Modifications	Qvality PEP	Qvality q-value	# Protein Groups	# Proteins	# PSMs	Master Protein Accessions	Positions in Master Proteins	Modifications in Master Proteins	# Missed Cleavages	Theo. MH+ [Da]	Abundance Ratio: (Sample) / (Control)	Abundance Ratio Adj. P-Value: (Sample) / (Control)	Abundance Ratio Variability [%]: (Sample) / (Control)	Abundances (Grouped): Control	Abundances (Grouped): Sample	Abundances (Grouped) CV [%]: Control	Abundances (Grouped) CV [%]: Sample	Quan Info	Found in Sample: F1: Control	Found in Sample: F2: Control	Found in Sample: F3: Control	Found in Sample: F4: Sample	Found in Sample: F5: Sample	Found in Sample: F6: Sample	Confidence (by Search Engine): Sequest HT	Percolator q-Value (by Search Engine): Sequest HT	Percolator PEP (by Search Engine): Sequest HT	XCorr (by Search Engine): Sequest HT	Top Apex RT [min]
FALSE	[R].KLLDELSDPEASK.[L]		0.0681111	0.00421014	1	3	1	B0V2P5	B0V2P5 [800-812]		1	1444.75	100	7.86393e-17			200				n/a	n/a	n/a	High	n/a	n/a	High	0.001514	0.01817	1.67	29.23
High	A0A571BEK9	Squalene synthase OS=Mus musculus OX=10090 GN=Fdft1 PE=1 SV=1	0	4.463	2	1	2	1	460	52.1	7.12	4.83	1	other metabolic processes	other membranes;ER/Golgi	other molecular function	Pf00494		Fdft1	A0A571BEK9	ENSMUSG00000021273			0	0	100	1.3896e-16			200		57.6				2.88307e+06		477222	n/a	n/a	n/a	High	n/a	High	1
Checked	Annotated Sequence	Modifications	Qvality PEP	Qvality q-value	# Protein Groups	# Proteins	# PSMs	Master Protein Accessions	Positions in Master Proteins	Modifications in Master Proteins	# Missed Cleavages	Theo. MH+ [Da]	Abundance Ratio: (Sample) / (Control)	Abundance Ratio Adj. P-Value: (Sample) / (Control)	Abundance Ratio Variability [%]: (Sample) / (Control)	Abundances (Grouped): Control	Abundances (Grouped): Sample	Abundances (Grouped) CV [%]: Control	Abundances (Grouped) CV [%]: Sample	Quan Info	Found in Sample: F1: Control	Found in Sample: F2: Control	Found in Sample: F3: Control	Found in Sample: F4: Sample	Found in Sample: F5: Sample	Found in Sample: F6: Sample	Confidence (by Search Engine): Sequest HT	Percolator q-Value (by Search Engine): Sequest HT	Percolator PEP (by Search Engine): Sequest HT	XCorr (by Search Engine): Sequest HT	Top Apex RT [min]
FALSE	[R].DYLEDQQEGR.[K]		0.000498506	2.56142e-05	1	4	2	A0A571BEK9	A0A571BEK9 [263-272]		0	1252.54	100	7.86393e-17			200		57.6		n/a	n/a	n/a	High	n/a	High	High	3.406e-06	3.445e-05	2.68	32.33
High	D3YZ23	ATPase, H+ transporting, lysosomal V1 subunit A (Fragment) OS=Mus musculus OX=10090 GN=Atp6v1a PE=1 SV=1	0	18.327	43	2	33	1	77	8.3	4.54	84.12	2	other metabolic processes;transport		transporter activity;other molecular function	Pf02874		Atp6v1a	D3YZ23	ENSMUSG00000052459			0	0	100	1.3896e-16			200		108.75					268835	56842.8	n/a	n/a	n/a	n/a	High	Peak Found	1
Checked	Annotated Sequence	Modifications	Qvality PEP	Qvality q-value	# Protein Groups	# Proteins	# PSMs	Master Protein Accessions	Positions in Master Proteins	Modifications in Master Proteins	# Missed Cleavages	Theo. MH+ [Da]	Abundance Ratio: (Sample) / (Control)	Abundance Ratio Adj. P-Value: (Sample) / (Control)	Abundance Ratio Variability [%]: (Sample) / (Control)	Abundances (Grouped): Control	Abundances (Grouped): Sample	Abundances (Grouped) CV [%]: Control	Abundances (Grouped) CV [%]: Sample	Quan Info	Found in Sample: F1: Control	Found in Sample: F2: Control	Found in Sample: F3: Control	Found in Sample: F4: Sample	Found in Sample: F5: Sample	Found in Sample: F6: Sample	Confidence (by Search Engine): Sequest HT	Percolator q-Value (by Search Engine): Sequest HT	Percolator PEP (by Search Engine): Sequest HT	XCorr (by Search Engine): Sequest HT	Top Apex RT [min]
FALSE	[R].VGHSELVGEIIR.[L]		5.39573e-08	2.56142e-05	2	4	32	P50516; D3YZ23	P50516 [45-56]; D3YZ23 [45-56]		0	1308.73	0.916	0.980241	55.53	104.4	95.6	24.31	56.51	Shared	High	High	High	High	High	High	High	3.406e-06	2.527e-11	4.27	63.91
FALSE	[R].LEGDMATIQVYEETSGVSVGD.[-]		0.141139	0.0080123	1	1	1	D3YZ23	D3YZ23 [57-77]		0	2200	100	7.86393e-17			200		108.75		n/a	n/a	n/a	n/a	High	Peak Found	High	0.002521	0.02965	1.46	108.84
High	Q8BPS4	Integral membrane protein GPR180 OS=Mus musculus OX=10090 GN=Gpr180 PE=1 SV=1	0	15.2	7	1	1	1	441	48.9	7.8	4.6	1	signal transduction;other biological processes	other membranes		Pf10192	58245	Gpr180	mmu:58245; Q8BPS4; Q9JJG1	ENSMUSG00000022131		GPCRs, odorant; GPCRs, orphan	2	0	100	1.3896e-16			200		12.42				279272	80840.8		n/a	n/a	n/a	High	Peak Found	n/a	1
Checked	Annotated Sequence	Modifications	Qvality PEP	Qvality q-value	# Protein Groups	# Proteins	# PSMs	Master Protein Accessions	Positions in Master Proteins	Modifications in Master Proteins	# Missed Cleavages	Theo. MH+ [Da]	Abundance Ratio: (Sample) / (Control)	Abundance Ratio Adj. P-Value: (Sample) / (Control)	Abundance Ratio Variability [%]: (Sample) / (Control)	Abundances (Grouped): Control	Abundances (Grouped): Sample	Abundances (Grouped) CV [%]: Control	Abundances (Grouped) CV [%]: Sample	Quan Info	Found in Sample: F1: Control	Found in Sample: F2: Control	Found in Sample: F3: Control	Found in Sample: F4: Sample	Found in Sample: F5: Sample	Found in Sample: F6: Sample	Confidence (by Search Engine): Sequest HT	Percolator q-Value (by Search Engine): Sequest HT	Percolator PEP (by Search Engine): Sequest HT	XCorr (by Search Engine): Sequest HT	Top Apex RT [min]
FALSE	[R].DDSESPQGEEIPFEMVLLNPDAEGNPLDHFSAR.[E]		1.07895e-11	2.56142e-05	1	1	1	Q8BPS4	Q8BPS4 [135-167]		0	3655.65	100	7.86393e-17			200		12.42		n/a	n/a	n/a	High	Peak Found	n/a	High	3.406e-06	6.305e-16	4.6	126.91
High	B2RW20	Family with sequence similarity 40, member B OS=Mus musculus OX=10090 GN=Strip2 PE=2 SV=1	0	14.829	3	2	7	1	844	96.2	5.77	10.24	2	cell organization and biogenesis;other biological processes	cytosol		Pf07923, Pf11882	320609	Strip2	B2RW20; mmu:320609				0	0	100	1.3896e-16			200		11.6					133415	183275	n/a	n/a	n/a	n/a	High	High	1
Checked	Annotated Sequence	Modifications	Qvality PEP	Qvality q-value	# Protein Groups	# Proteins	# PSMs	Master Protein Accessions	Positions in Master Proteins	Modifications in Master Proteins	# Missed Cleavages	Theo. MH+ [Da]	Abundance Ratio: (Sample) / (Control)	Abundance Ratio Adj. P-Value: (Sample) / (Control)	Abundance Ratio Variability [%]: (Sample) / (Control)	Abundances (Grouped): Control	Abundances (Grouped): Sample	Abundances (Grouped) CV [%]: Control	Abundances (Grouped) CV [%]: Sample	Quan Info	Found in Sample: F1: Control	Found in Sample: F2: Control	Found in Sample: F3: Control	Found in Sample: F4: Sample	Found in Sample: F5: Sample	Found in Sample: F6: Sample	Confidence (by Search Engine): Sequest HT	Percolator q-Value (by Search Engine): Sequest HT	Percolator PEP (by Search Engine): Sequest HT	XCorr (by Search Engine): Sequest HT	Top Apex RT [min]
FALSE	[K].ILLAAAPTSK.[A]		0.000128787	2.56142e-05	2	4	5	B2RW20; Q3UGC1	B2RW20 [533-542]; Q3UGC1 [527-536]		0	984.609	0.288	0.741841	84.51	155.3	44.7	89.31	55.35	Shared	High	Peak Found	High	High	High	Peak Found	High	3.406e-06	4.225e-06	2.35	56.36
FALSE	[K].TEEPATEEEEESAADGER.[T]		2.96869e-07	2.56142e-05	1	2	2	B2RW20	B2RW20 [376-393]		0	1978.8	100	7.86393e-17			200		11.6		n/a	n/a	n/a	n/a	High	High	High	3.406e-06	3.507e-10	2.04	46.86
Medium	Q69ZS6	Synaptic vesicle glycoprotein 2C OS=Mus musculus OX=10090 GN=Sv2c PE=1 SV=2	0.012	1.994	1	1	1	1	727	82.2	5.11	0	1	cell-cell signaling;transport;other biological processes	other membranes;ER/Golgi;other cell component	transporter activity	Pf00083, Pf13599	75209	Sv2c	mmu:75209; Q69ZS6	ENSMUSG00000051111			0	0	100	1.3896e-16			200		47.77				508657	61114.2		n/a	n/a	n/a	High	Peak Found	n/a	1
Checked	Annotated Sequence	Modifications	Qvality PEP	Qvality q-value	# Protein Groups	# Proteins	# PSMs	Master Protein Accessions	Positions in Master Proteins	Modifications in Master Proteins	# Missed Cleavages	Theo. MH+ [Da]	Abundance Ratio: (Sample) / (Control)	Abundance Ratio Adj. P-Value: (Sample) / (Control)	Abundance Ratio Variability [%]: (Sample) / (Control)	Abundances (Grouped): Control	Abundances (Grouped): Sample	Abundances (Grouped) CV [%]: Control	Abundances (Grouped) CV [%]: Sample	Quan Info	Found in Sample: F1: Control	Found in Sample: F2: Control	Found in Sample: F3: Control	Found in Sample: F4: Sample	Found in Sample: F5: Sample	Found in Sample: F6: Sample	Confidence (by Search Engine): Sequest HT	Percolator q-Value (by Search Engine): Sequest HT	Percolator PEP (by Search Engine): Sequest HT	XCorr (by Search Engine): Sequest HT	Top Apex RT [min]
FALSE	[R].FLLEVGK.[H]		0.0286572	0.00212091	1	3	1	Q69ZS6	Q69ZS6 [346-352]		0	805.482	100	7.86393e-17			200		47.77		n/a	n/a	n/a	High	Peak Found	n/a	High	0.0006236	0.01014	1.18	61.18
High	Q6P9S0	Protein MTSS 2 OS=Mus musculus OX=10090 GN=Mtss2 PE=1 SV=1	0	13.808	3	1	2	1	715	76.8	6.99	6.34	1	cell organization and biogenesis;other biological processes	plasma membrane;other membranes;cytoskeleton;other cell component	enzyme regulator activity;cytoskeletal activity;other molecular function	Pf08397	244654	Mtss2	mmu:244654; Q6P9S0; Q8C7B7	ENSMUSG00000033763			0	0	100	1.3896e-16			200		67.88				360886		49833.7	High	n/a	n/a	High	n/a	Peak Found	1
Checked	Annotated Sequence	Modifications	Qvality PEP	Qvality q-value	# Protein Groups	# Proteins	# PSMs	Master Protein Accessions	Positions in Master Proteins	Modifications in Master Proteins	# Missed Cleavages	Theo. MH+ [Da]	Abundance Ratio: (Sample) / (Control)	Abundance Ratio Adj. P-Value: (Sample) / (Control)	Abundance Ratio Variability [%]: (Sample) / (Control)	Abundances (Grouped): Control	Abundances (Grouped): Sample	Abundances (Grouped) CV [%]: Control	Abundances (Grouped) CV [%]: Sample	Quan Info	Found in Sample: F1: Control	Found in Sample: F2: Control	Found in Sample: F3: Control	Found in Sample: F4: Sample	Found in Sample: F5: Sample	Found in Sample: F6: Sample	Confidence (by Search Engine): Sequest HT	Percolator q-Value (by Search Engine): Sequest HT	Percolator PEP (by Search Engine): Sequest HT	XCorr (by Search Engine): Sequest HT	Top Apex RT [min]
FALSE	[R].DTEPGPTGGGTVGSSGEEVPR.[T]		4.55625e-10	2.56142e-05	1	3	2	Q6P9S0	Q6P9S0 [367-387]		0	1985.9	100	7.86393e-17			200		67.88		High	n/a	n/a	High	n/a	Peak Found	High	3.406e-06	1.556e-14	3.18	50.4
High	P28663	Beta-soluble NSF attachment protein OS=Mus musculus OX=10090 GN=Napb PE=1 SV=2	0	62.77	16	4	21	1	298	33.5	5.47	71.08	4	cell-cell signaling;cell organization and biogenesis;transport;other biological processes	plasma membrane;other membranes;other cell component	other molecular function	Pf14938	17957	Napb	mmu:17957; P28663	ENSMUSG00000027438	COPI-dependent Golgi-to-ER retrograde traffic; COPI-mediated anterograde transport; Retrograde transport at the Trans-Golgi-Network; Intra-Golgi traffic; COPII-mediated vesicle transport		5	0	100	1.3896e-16			200		149.88				1.09661e+06	13294.1	20982.7	High	n/a	n/a	High	Peak Found	High	1
Checked	Annotated Sequence	Modifications	Qvality PEP	Qvality q-value	# Protein Groups	# Proteins	# PSMs	Master Protein Accessions	Positions in Master Proteins	Modifications in Master Proteins	# Missed Cleavages	Theo. MH+ [Da]	Abundance Ratio: (Sample) / (Control)	Abundance Ratio Adj. P-Value: (Sample) / (Control)	Abundance Ratio Variability [%]: (Sample) / (Control)	Abundances (Grouped): Control	Abundances (Grouped): Sample	Abundances (Grouped) CV [%]: Control	Abundances (Grouped) CV [%]: Sample	Quan Info	Found in Sample: F1: Control	Found in Sample: F2: Control	Found in Sample: F3: Control	Found in Sample: F4: Sample	Found in Sample: F5: Sample	Found in Sample: F6: Sample	Confidence (by Search Engine): Sequest HT	Percolator q-Value (by Search Engine): Sequest HT	Percolator PEP (by Search Engine): Sequest HT	XCorr (by Search Engine): Sequest HT	Top Apex RT [min]
FALSE	[R].LDQWLTTMLLR.[I]		2.20571e-06	2.56142e-05	2	3	4	Q9DB05; P28663	Q9DB05 [272-282]; P28663 [272-282]		0	1389.76	25.157	0.000312334	29.83	7.6	192.4	60.08		Shared	High	High	Peak Found	High	n/a	n/a	High	3.406e-06	7.861e-09	3.45	120.13
FALSE	[K].SIQGDGEGDGDLK.[-]		3.57252e-05	2.56142e-05	1	1	3	P28663	P28663 [286-298]		0	1290.58	100	7.86393e-17			200		149.88		High	n/a	n/a	High	Peak Found	High	High	3.406e-06	5.814e-07	2.39	26.33
FALSE	[K].AIAHYEQSADYYK.[G]		3.45712e-10	2.56142e-05	2	3	9	Q9DB05; P28663	Q9DB05 [141-153]; P28663 [141-153]		0	1558.72	0.341	0.803542	22.15	143.9	56.1	47.13	34.09	Shared	High	High	High	High	High	High	High	3.406e-06	1.01e-14	3.68	37.34
FALSE	[K].AIAHYEQSADYYKGEESNSSANK.[C]		1.6247e-10	2.56142e-05	2	3	4	Q9DB05; P28663	Q9DB05 [141-163]; P28663 [141-163]		1	2562.14	0.939	0.988432	35.06	103.2	96.8	11.55	50.32	Shared	Peak Found	Peak Found	Peak Found	High	High	High	High	3.406e-06	3.149e-15	4.43	44.45
FALSE	[R].LDQWLTTMLLR.[I]	1xOxidation [M8]	0.00266301	0.000175689	2	3	1	Q9DB05; P28663	Q9DB05 [272-282]; P28663 [272-282]		0	1405.75	100	7.86393e-17			200			Shared	n/a	n/a	n/a	High	n/a	n/a	High	2.987e-05	0.0004262	3.26	107.13
High	Q8CHU3	Epsin-2 OS=Mus musculus OX=10090 GN=Epn2 PE=1 SV=1	0	79.14	16	7	21	1	595	63.4	8.16	58.15	7	transport;developmental processes;signal transduction;other biological processes	plasma membrane;other membranes;other cytoplasmic organelle;other cell component	other molecular function	Pf01417	13855	Epn2	mmu:13855; O70447; Q5NCM4; Q8BZ85; Q8CHU3	ENSMUSG00000001036	Cargo recognition for clathrin-mediated endocytosis		2	0	100	1.3896e-16			200								308401	n/a	n/a	n/a	n/a	n/a	High	1
Checked	Annotated Sequence	Modifications	Qvality PEP	Qvality q-value	# Protein Groups	# Proteins	# PSMs	Master Protein Accessions	Positions in Master Proteins	Modifications in Master Proteins	# Missed Cleavages	Theo. MH+ [Da]	Abundance Ratio: (Sample) / (Control)	Abundance Ratio Adj. P-Value: (Sample) / (Control)	Abundance Ratio Variability [%]: (Sample) / (Control)	Abundances (Grouped): Control	Abundances (Grouped): Sample	Abundances (Grouped) CV [%]: Control	Abundances (Grouped) CV [%]: Sample	Quan Info	Found in Sample: F1: Control	Found in Sample: F2: Control	Found in Sample: F3: Control	Found in Sample: F4: Sample	Found in Sample: F5: Sample	Found in Sample: F6: Sample	Confidence (by Search Engine): Sequest HT	Percolator q-Value (by Search Engine): Sequest HT	Percolator PEP (by Search Engine): Sequest HT	XCorr (by Search Engine): Sequest HT	Top Apex RT [min]
FALSE	[R].MAQVATGVGSNQITFGR.[G]	1xOxidation [M1]	1.38776e-11	2.56142e-05	2	7	1	Q5NCM7; Q8CHU3	Q5NCM7 [154-170]; Q8CHU3 [154-170]		0	1752.87								No Quan Values	n/a	n/a	n/a	n/a	High	n/a	High	3.406e-06	6.305e-16	3.71
FALSE	[R].MAQVATGVGSNQITFGR.[G]		9.69505e-10	2.56142e-05	2	7	4	Q5NCM7; Q8CHU3	Q5NCM7 [154-170]; Q8CHU3 [154-170]		0	1736.87	0.185	0.549858	63.44	163.2	36.8	32.78	46.99	Shared	High	High	High	High	Peak Found	Peak Found	High	3.406e-06	4.993e-14	4.29	77.12
FALSE	[K].NIVNNYSEAEIK.[V]		7.06462e-05	2.56142e-05	2	7	2	Q5NCM7; Q8CHU3	Q5NCM7 [12-23]; Q8CHU3 [12-23]		0	1393.7	0.335	0.890798	54.39	149.8	50.2	15.42	51.06	Shared	Peak Found	High	High	Peak Found	Peak Found	Peak Found	High	3.406e-06	1.687e-06	3.42	56.82
FALSE	[K].NSDPWAASQQPASNAGK.[T]		1.44323e-09	2.56142e-05	2	6	3	Q5NCM7; Q8CHU3	Q5NCM7 [356-372]; Q8CHU3 [368-384]		0	1728.79	1.861	0.956033	0	69.9	130.1			Shared	Peak Found	n/a	n/a	n/a	High	High	High	3.406e-06	9.286e-14	2.93	39.38
FALSE	[R].EVAEQSSESVQTAR.[G]		1.17473e-05	2.56142e-05	1	2	1	Q8CHU3	Q8CHU3 [232-245]		0	1520.72	100	7.86393e-17			200				n/a	n/a	n/a	n/a	n/a	High	High	3.406e-06	1.041e-07	2.58	29.8
FALSE	[K].DDFSEFDNLR.[T]		0.00013196	2.56142e-05	2	6	4	Q5NCM7; Q8CHU3	Q5NCM7 [401-410]; Q8CHU3 [413-422]		0	1257.54	1.004	0.976507	38.62	110.8	89.2	17.43	43.31	Shared	Peak Found	Peak Found	High	High	High	High	High	3.406e-06	4.392e-06	2.5	83.44
FALSE	[K].AGGSPASYHGSTSPR.[V]		3.57824e-07	2.56142e-05	2	3	2	Q5NCM7; Q8CHU3	Q5NCM7 [189-203]; Q8CHU3 [189-203]		0	1431.66	0.01	7.86393e-17		200		92.7		Shared	High	Peak Found	Peak Found	n/a	n/a	High	High	3.406e-06	4.709e-10	2.97	15.3
FALSE	[K].ALTLLDYLIK.[T]		0.000630274	2.56142e-05	2	8	8	Q5NCM7; Q8CHU3	Q5NCM7 [77-86]; Q8CHU3 [77-86]		0	1162.71	1.252	0.985238	49.18	82.8	117.2	36.17	43.86	Shared	High	Peak Found	High	High	n/a	High	High	3.406e-06	4.893e-05	2.29	122.62
High	P08551	Neurofilament light polypeptide OS=Mus musculus OX=10090 GN=Nefl PE=1 SV=5	0	7.69	5	3	16	2	543	61.5	4.64	29.31	3	cell organization and biogenesis;stress response;transport;developmental processes;other biological processes	cytoskeleton;other cell component	cytoskeletal activity;other molecular function	Pf00038, Pf04732	18039	Nefl	mmu:18039; P08551; Q8K0Z0	ENSMUSG00000022055	RAF/MAP kinase cascade; Unblocking of NMDA receptors, glutamate binding and activation		2	0	100	1.3896e-16			200						2.38969e+06			Peak Found	Peak Found	High	High	Peak Found	Peak Found	1
Checked	Annotated Sequence	Modifications	Qvality PEP	Qvality q-value	# Protein Groups	# Proteins	# PSMs	Master Protein Accessions	Positions in Master Proteins	Modifications in Master Proteins	# Missed Cleavages	Theo. MH+ [Da]	Abundance Ratio: (Sample) / (Control)	Abundance Ratio Adj. P-Value: (Sample) / (Control)	Abundance Ratio Variability [%]: (Sample) / (Control)	Abundances (Grouped): Control	Abundances (Grouped): Sample	Abundances (Grouped) CV [%]: Control	Abundances (Grouped) CV [%]: Sample	Quan Info	Found in Sample: F1: Control	Found in Sample: F2: Control	Found in Sample: F3: Control	Found in Sample: F4: Sample	Found in Sample: F5: Sample	Found in Sample: F6: Sample	Confidence (by Search Engine): Sequest HT	Percolator q-Value (by Search Engine): Sequest HT	Percolator PEP (by Search Engine): Sequest HT	XCorr (by Search Engine): Sequest HT	Top Apex RT [min]
FALSE	[KR].EYQDLLNVK.[M]		0.00363797	0.000198311	6	19	14	P08551; Q3TWV0; A0A0R4J036; P31001; Q3TFD9; P19246	P08551 [372-380]; Q3TWV0 [382-390]; A0A0R4J036 [381-389]; P31001 [386-394]; Q3TFD9 [382-390]; P19246 [382-390]		0	1121.58	3.001	0.366786	86.74	72.3	127.7	43.33	102.57	Shared	High	High	High	High	High	High	High	4.07e-05	0.0006741	1.7	67.14
FALSE	[R].EGLEETLR.[N]		0.0139426	0.00105268	1	2	1	P08551	P08551 [165-172]		0	946.484								No Quan Values	Peak Found	Peak Found	High	n/a	Peak Found	Peak Found	High	0.0002207	0.004438	2.12	45.98
FALSE	[R].YEEEVLSR.[E]		0.0196274	0.0014925	1	2	1	P08551	P08551 [178-185]		0	1024.49	100	7.86393e-17			200				n/a	n/a	n/a	High	n/a	n/a	High	0.0003706	0.006829	2.28	33.73
High	Q8C5U9	Ubiquilin-3 OS=Mus musculus OX=10090 GN=Ubqln3 PE=1 SV=1	0.008	2.293	2	1	2	1	658	70.7	6.43	0	1	protein metabolism;other metabolic processes	cytosol	other molecular function	Pf00240	244178	Ubqln3	mmu:244178; Q8C5U9	ENSMUSG00000051618			0	0	100	1.3896e-16			200		5.78					639288	953898	n/a	n/a	n/a	n/a	Peak Found	High	1
Checked	Annotated Sequence	Modifications	Qvality PEP	Qvality q-value	# Protein Groups	# Proteins	# PSMs	Master Protein Accessions	Positions in Master Proteins	Modifications in Master Proteins	# Missed Cleavages	Theo. MH+ [Da]	Abundance Ratio: (Sample) / (Control)	Abundance Ratio Adj. P-Value: (Sample) / (Control)	Abundance Ratio Variability [%]: (Sample) / (Control)	Abundances (Grouped): Control	Abundances (Grouped): Sample	Abundances (Grouped) CV [%]: Control	Abundances (Grouped) CV [%]: Sample	Quan Info	Found in Sample: F1: Control	Found in Sample: F2: Control	Found in Sample: F3: Control	Found in Sample: F4: Sample	Found in Sample: F5: Sample	Found in Sample: F6: Sample	Confidence (by Search Engine): Sequest HT	Percolator q-Value (by Search Engine): Sequest HT	Percolator PEP (by Search Engine): Sequest HT	XCorr (by Search Engine): Sequest HT	Top Apex RT [min]
FALSE	[R].NPSMMQEMMR.[S]	3xOxidation [M5; M8; M9]	0.0154287	0.00124452	1	2	2	Q8C5U9	Q8C5U9 [226-235]		0	1302.49	100	7.86393e-17			200		5.78		n/a	n/a	n/a	n/a	Peak Found	High	High	0.0002552	0.00509	1.03	10.53
High	Q3TKG5	H/ACA ribonucleoprotein complex subunit OS=Mus musculus OX=10090 GN=Gar1 PE=2 SV=1	0.003	3.154	4	1	2	1	231	23.5	11.02	4.94	1	RNA metabolism OR transcription;other metabolic processes	nucleus;other cell component	nucleic acid binding activity	Pf04410		Gar1	Q3TKG5				0	0	100	1.3896e-16			200		109.9				128402	248520		High	n/a	n/a	Peak Found	High	n/a	1
Checked	Annotated Sequence	Modifications	Qvality PEP	Qvality q-value	# Protein Groups	# Proteins	# PSMs	Master Protein Accessions	Positions in Master Proteins	Modifications in Master Proteins	# Missed Cleavages	Theo. MH+ [Da]	Abundance Ratio: (Sample) / (Control)	Abundance Ratio Adj. P-Value: (Sample) / (Control)	Abundance Ratio Variability [%]: (Sample) / (Control)	Abundances (Grouped): Control	Abundances (Grouped): Sample	Abundances (Grouped) CV [%]: Control	Abundances (Grouped) CV [%]: Sample	Quan Info	Found in Sample: F1: Control	Found in Sample: F2: Control	Found in Sample: F3: Control	Found in Sample: F4: Sample	Found in Sample: F5: Sample	Found in Sample: F6: Sample	Confidence (by Search Engine): Sequest HT	Percolator q-Value (by Search Engine): Sequest HT	Percolator PEP (by Search Engine): Sequest HT	XCorr (by Search Engine): Sequest HT	Top Apex RT [min]
FALSE	[K].FQDQGPPER.[V]		0.00375607	0.000198311	1	3	2	Q3TKG5	Q3TKG5 [72-80]		0	1073.5	100	7.86393e-17			200		109.9		High	n/a	n/a	Peak Found	High	n/a	High	4.07e-05	0.0007021	2.85	26.5
Medium	Q3TQK8	Squalene monooxygenase OS=Mus musculus OX=10090 GN=Sqle PE=2 SV=1	0.036	1.58	1	1	1	1	572	63.7	8.47	1.7	1	cell organization and biogenesis;other metabolic processes;other biological processes	other membranes;ER/Golgi	other molecular function	Pf08491, Pf13450	20775	Sqle	mmu:20775; Q3TQK8			Cholesterol biosynthesis; Cholesterol metabolism with Bloch and Kandutsch-Russell pathways	2	0	100	1.3896e-16			200		110.42				282342	8436.35		n/a	n/a	n/a	High	Peak Found	n/a	1
Checked	Annotated Sequence	Modifications	Qvality PEP	Qvality q-value	# Protein Groups	# Proteins	# PSMs	Master Protein Accessions	Positions in Master Proteins	Modifications in Master Proteins	# Missed Cleavages	Theo. MH+ [Da]	Abundance Ratio: (Sample) / (Control)	Abundance Ratio Adj. P-Value: (Sample) / (Control)	Abundance Ratio Variability [%]: (Sample) / (Control)	Abundances (Grouped): Control	Abundances (Grouped): Sample	Abundances (Grouped) CV [%]: Control	Abundances (Grouped) CV [%]: Sample	Quan Info	Found in Sample: F1: Control	Found in Sample: F2: Control	Found in Sample: F3: Control	Found in Sample: F4: Sample	Found in Sample: F5: Sample	Found in Sample: F6: Sample	Confidence (by Search Engine): Sequest HT	Percolator q-Value (by Search Engine): Sequest HT	Percolator PEP (by Search Engine): Sequest HT	XCorr (by Search Engine): Sequest HT	Top Apex RT [min]
FALSE	[R].FIMSLR.[K]		0.122014	0.00702812	1	2	1	Q3TQK8	Q3TQK8 [227-232]		0	766.428	100	7.86393e-17			200		110.42		n/a	n/a	n/a	High	Peak Found	n/a	High	0.002316	0.02632	1.7	68.63
Medium	Q5R1F7	TRAV4D-4 (Fragment) OS=Mus musculus OX=10090 GN=TRAV4D-4 PE=4 SV=1	0.046	1.517	15	1	1	1	110	12.4	7.9	0	1				Pf07686		TRAV4D-4	Q5R1F7				0	0	100	1.3896e-16			200		59.19				785166	464931		n/a	n/a	n/a	Peak Found	High	n/a	1
Checked	Annotated Sequence	Modifications	Qvality PEP	Qvality q-value	# Protein Groups	# Proteins	# PSMs	Master Protein Accessions	Positions in Master Proteins	Modifications in Master Proteins	# Missed Cleavages	Theo. MH+ [Da]	Abundance Ratio: (Sample) / (Control)	Abundance Ratio Adj. P-Value: (Sample) / (Control)	Abundance Ratio Variability [%]: (Sample) / (Control)	Abundances (Grouped): Control	Abundances (Grouped): Sample	Abundances (Grouped) CV [%]: Control	Abundances (Grouped) CV [%]: Sample	Quan Info	Found in Sample: F1: Control	Found in Sample: F2: Control	Found in Sample: F3: Control	Found in Sample: F4: Sample	Found in Sample: F5: Sample	Found in Sample: F6: Sample	Confidence (by Search Engine): Sequest HT	Percolator q-Value (by Search Engine): Sequest HT	Percolator PEP (by Search Engine): Sequest HT	XCorr (by Search Engine): Sequest HT	Top Apex RT [min]
FALSE	[R].NLGAVLGILWVQICWMR.[G]	1xN-ethylmaleimide [C14]	0.146323	0.00823278	1	1	1	Q5R1F7	Q5R1F7 [4-20]		0	2097.12	100	7.86393e-17			200		59.19		n/a	n/a	n/a	Peak Found	High	n/a	High	0.002563	0.03041	1.27	102.89
High	B1AZI6	THO complex subunit 2 OS=Mus musculus OX=10090 GN=Thoc2 PE=1 SV=1	0	5.918	1	1	1	1	1594	182.7	8.44	2.36	1	RNA metabolism OR transcription;other metabolic processes;transport;developmental processes;other biological processes	nucleus;other cell component	nucleic acid binding activity	Pf11262, Pf11732, Pf16134	331401	Thoc2	B1AZI6; mmu:331401	ENSMUSG00000037475	Transport of Mature mRNA derived from an Intron-Containing Transcript; mRNA 3'-end processing; RNA Polymerase II Transcription Termination		3	0	100	1.3896e-16			200						1.31404e+06			n/a	n/a	n/a	High	n/a	n/a	1
Checked	Annotated Sequence	Modifications	Qvality PEP	Qvality q-value	# Protein Groups	# Proteins	# PSMs	Master Protein Accessions	Positions in Master Proteins	Modifications in Master Proteins	# Missed Cleavages	Theo. MH+ [Da]	Abundance Ratio: (Sample) / (Control)	Abundance Ratio Adj. P-Value: (Sample) / (Control)	Abundance Ratio Variability [%]: (Sample) / (Control)	Abundances (Grouped): Control	Abundances (Grouped): Sample	Abundances (Grouped) CV [%]: Control	Abundances (Grouped) CV [%]: Sample	Quan Info	Found in Sample: F1: Control	Found in Sample: F2: Control	Found in Sample: F3: Control	Found in Sample: F4: Sample	Found in Sample: F5: Sample	Found in Sample: F6: Sample	Confidence (by Search Engine): Sequest HT	Percolator q-Value (by Search Engine): Sequest HT	Percolator PEP (by Search Engine): Sequest HT	XCorr (by Search Engine): Sequest HT	Top Apex RT [min]
FALSE	[K].LGLLEALLK.[V]		5.72061e-05	2.56142e-05	1	3	1	B1AZI6	B1AZI6 [346-354]		0	969.634	100	7.86393e-17			200				n/a	n/a	n/a	High	n/a	n/a	High	3.406e-06	1.209e-06	2.36	117.2
Medium	Q3UUA7	Uncharacterized protein OS=Mus musculus OX=10090 GN=A530017D24Rik PE=2 SV=1	0.027	1.665	8	1	7	1	83	9.5	9.61	1.88	1		other membranes				A530017D24Rik	Q3UUA7				0	0	100	1.3896e-16			200		80.8				3.44681e+06	228231		High	Peak Found	Peak Found	High	High	High	1
Checked	Annotated Sequence	Modifications	Qvality PEP	Qvality q-value	# Protein Groups	# Proteins	# PSMs	Master Protein Accessions	Positions in Master Proteins	Modifications in Master Proteins	# Missed Cleavages	Theo. MH+ [Da]	Abundance Ratio: (Sample) / (Control)	Abundance Ratio Adj. P-Value: (Sample) / (Control)	Abundance Ratio Variability [%]: (Sample) / (Control)	Abundances (Grouped): Control	Abundances (Grouped): Sample	Abundances (Grouped) CV [%]: Control	Abundances (Grouped) CV [%]: Sample	Quan Info	Found in Sample: F1: Control	Found in Sample: F2: Control	Found in Sample: F3: Control	Found in Sample: F4: Sample	Found in Sample: F5: Sample	Found in Sample: F6: Sample	Confidence (by Search Engine): Sequest HT	Percolator q-Value (by Search Engine): Sequest HT	Percolator PEP (by Search Engine): Sequest HT	XCorr (by Search Engine): Sequest HT	Top Apex RT [min]
FALSE	[R].FLIIPGK.[H]		0.0920734	0.00537817	1	1	7	Q3UUA7	Q3UUA7 [49-55]		0	787.508	100	7.86393e-17			200		80.8		High	Peak Found	Peak Found	High	High	High	High	0.001907	0.02164	1.25	92.22
High	P97471	Mothers against decapentaplegic homolog 4 OS=Mus musculus OX=10090 GN=Smad4 PE=1 SV=2	0.001	3.809	5	2	2	2	551	60.3	6.99	5.57	2	cell cycle OR cell proliferation;cell organization and biogenesis;RNA metabolism OR transcription;other metabolic processes;stress response;developmental processes;signal transduction;other biological processes	cytosol;cytoskeleton;nucleus;other cell component	cytoskeletal activity;nucleic acid binding activity;other molecular function	Pf03165, Pf03166	17128	Smad4	mmu:17128; P97471; Q6GTP6; Q9CW56	ENSMUSG00000024515	SMAD2/SMAD3:SMAD4 heterotrimer regulates transcription; Signaling by BMP; Downregulation of SMAD2/3:SMAD4 transcriptional activity; Ub-specific processing proteases; TGF-beta receptor signaling activates SMADs; Signaling by Activin; RUNX3 regulates CDKN1A transcription; Signaling by NODAL; RUNX2 regulates bone development; FOXO-mediated transcription of cell cycle genes	TGF-beta signaling pathway; Mechanisms associated with pluripotency; Heart development; Delta-Notch signaling pathway; ESC pluripotency pathways; BMP signaling pathway in eyelid development; miR-127 in mesendoderm differentiation; ID signaling pathway; Wnt signaling pathway	19	0	100	1.3896e-16			200		27.52					676894	1.62565e+06	n/a	n/a	High	n/a	Peak Found	High	1
Checked	Annotated Sequence	Modifications	Qvality PEP	Qvality q-value	# Protein Groups	# Proteins	# PSMs	Master Protein Accessions	Positions in Master Proteins	Modifications in Master Proteins	# Missed Cleavages	Theo. MH+ [Da]	Abundance Ratio: (Sample) / (Control)	Abundance Ratio Adj. P-Value: (Sample) / (Control)	Abundance Ratio Variability [%]: (Sample) / (Control)	Abundances (Grouped): Control	Abundances (Grouped): Sample	Abundances (Grouped) CV [%]: Control	Abundances (Grouped) CV [%]: Sample	Quan Info	Found in Sample: F1: Control	Found in Sample: F2: Control	Found in Sample: F3: Control	Found in Sample: F4: Sample	Found in Sample: F5: Sample	Found in Sample: F6: Sample	Confidence (by Search Engine): Sequest HT	Percolator q-Value (by Search Engine): Sequest HT	Percolator PEP (by Search Engine): Sequest HT	XCorr (by Search Engine): Sequest HT	Top Apex RT [min]
FALSE	[R].ALQLLDEVLHTMPIADPQPLD.[-]		0.0196274	0.0014925	1	3	1	P97471	P97471 [531-551]		0	2329.21								No Quan Values	n/a	n/a	High	n/a	n/a	n/a	High	0.0003706	0.00683	3.4
FALSE	[K].GEGDVWVR.[C]		0.0999489	0.00572847	1	5	1	P97471	P97471 [392-399]		0	917.448	100	7.86393e-17			200		27.52		n/a	n/a	n/a	n/a	Peak Found	High	High	0.002019	0.02275	2.17	38.21
High	Q5DTN5	RNA helicase (Fragment) OS=Mus musculus OX=10090 GN=Dhx8 PE=2 SV=1	0.004	2.861	1	1	2	1	1264	144.8	8.12	1.65	1	RNA metabolism OR transcription;other metabolic processes	nucleus	nucleic acid binding activity;other molecular function	Pf00270, Pf00271, Pf00575, Pf04408, Pf07717, Pf21010		Dhx8	Q5DTN5				0	0	100	1.3896e-16			200		122.6				411188		11521.6	n/a	n/a	n/a	High	n/a	High	1
Checked	Annotated Sequence	Modifications	Qvality PEP	Qvality q-value	# Protein Groups	# Proteins	# PSMs	Master Protein Accessions	Positions in Master Proteins	Modifications in Master Proteins	# Missed Cleavages	Theo. MH+ [Da]	Abundance Ratio: (Sample) / (Control)	Abundance Ratio Adj. P-Value: (Sample) / (Control)	Abundance Ratio Variability [%]: (Sample) / (Control)	Abundances (Grouped): Control	Abundances (Grouped): Sample	Abundances (Grouped) CV [%]: Control	Abundances (Grouped) CV [%]: Sample	Quan Info	Found in Sample: F1: Control	Found in Sample: F2: Control	Found in Sample: F3: Control	Found in Sample: F4: Sample	Found in Sample: F5: Sample	Found in Sample: F6: Sample	Confidence (by Search Engine): Sequest HT	Percolator q-Value (by Search Engine): Sequest HT	Percolator PEP (by Search Engine): Sequest HT	XCorr (by Search Engine): Sequest HT	Top Apex RT [min]
FALSE	[R].TMLDEEDVK.[V]		0.00600774	0.000364812	1	4	2	Q5DTN5	Q5DTN5 [146-154]		0	1079.49	100	7.86393e-17			200		122.6		n/a	n/a	n/a	High	n/a	High	High	7.886e-05	0.001378	1.65	40.21
High	P70671	Interferon regulatory factor 3 OS=Mus musculus OX=10090 GN=Irf3 PE=1 SV=1	0.001	3.819	5	2	2	2	419	46.8	5.43	3.98	2	RNA metabolism OR transcription;other metabolic processes;stress response;signal transduction;other biological processes	cytosol;mitochondrion;nucleus;other cell component	nucleic acid binding activity;other molecular function	Pf00605, Pf10401	54131	Irf3	mmu:54131; P70671	ENSMUSG00000003184	LRR FLII-interacting protein 1 (LRRFIP1) activates type I IFN production; TRAF6 mediated IRF7 activation; ISG15 antiviral mechanism; Regulation of innate immune responses to cytosolic DNA; Negative regulators of DDX58/IFIH1 signaling; Activation of IRF3, IRF7 mediated by TBK1, IKBKE; TICAM1-dependent activation of IRF3/IRF7; TRAF3-dependent IRF activation pathway; IRF3 mediated activation of type…	Apoptosis; White fat cell differentiation; Fibrin complement receptor 3 signaling pathway; Toll-like receptor signaling	15	0	100	1.3896e-16			200		20.72					583503	1.26925e+06	n/a	n/a	n/a	High	Peak Found	High	1
Checked	Annotated Sequence	Modifications	Qvality PEP	Qvality q-value	# Protein Groups	# Proteins	# PSMs	Master Protein Accessions	Positions in Master Proteins	Modifications in Master Proteins	# Missed Cleavages	Theo. MH+ [Da]	Abundance Ratio: (Sample) / (Control)	Abundance Ratio Adj. P-Value: (Sample) / (Control)	Abundance Ratio Variability [%]: (Sample) / (Control)	Abundances (Grouped): Control	Abundances (Grouped): Sample	Abundances (Grouped) CV [%]: Control	Abundances (Grouped) CV [%]: Sample	Quan Info	Found in Sample: F1: Control	Found in Sample: F2: Control	Found in Sample: F3: Control	Found in Sample: F4: Sample	Found in Sample: F5: Sample	Found in Sample: F6: Sample	Confidence (by Search Engine): Sequest HT	Percolator q-Value (by Search Engine): Sequest HT	Percolator PEP (by Search Engine): Sequest HT	XCorr (by Search Engine): Sequest HT	Top Apex RT [min]
FALSE	[K].EYVGQVLK.[G]		0.0193256	0.00147238	1	3	1	P70671	P70671 [252-259]		0	935.52	100	7.86393e-17			200		20.72		n/a	n/a	n/a	n/a	Peak Found	High	High	0.0003583	0.00674	1.9	42.21
FALSE	[K].SSLPHSQENLPK.[L]		0.0977406	0.00557562	1	4	1	P70671	P70671 [130-141]		0	1336.69								No Quan Values	n/a	n/a	n/a	High	n/a	n/a	High	0.001989	0.02252	2.08
High	Q80WQ4	Probable tRNA methyltransferase 9B OS=Mus musculus OX=10090 GN=Trmt9b PE=1 SV=1	0.002	3.351	2	1	1	1	447	50.2	7.91	1.61	1	RNA metabolism OR transcription;other metabolic processes	nucleus;other cell component	nucleic acid binding activity;other molecular function	Pf08241	319582	Trmt9b	mmu:319582; Q5DTX8; Q80WQ4; Q8CA94; Q8CAM3	ENSMUSG00000039620			0	0	100	1.3896e-16			200						45805.5			n/a	n/a	n/a	High	n/a	n/a	1	Acetyl [N-Term]
Checked	Annotated Sequence	Modifications	Qvality PEP	Qvality q-value	# Protein Groups	# Proteins	# PSMs	Master Protein Accessions	Positions in Master Proteins	Modifications in Master Proteins	# Missed Cleavages	Theo. MH+ [Da]	Abundance Ratio: (Sample) / (Control)	Abundance Ratio Adj. P-Value: (Sample) / (Control)	Abundance Ratio Variability [%]: (Sample) / (Control)	Abundances (Grouped): Control	Abundances (Grouped): Sample	Abundances (Grouped) CV [%]: Control	Abundances (Grouped) CV [%]: Sample	Quan Info	Found in Sample: F1: Control	Found in Sample: F2: Control	Found in Sample: F3: Control	Found in Sample: F4: Sample	Found in Sample: F5: Sample	Found in Sample: F6: Sample	Confidence (by Search Engine): Sequest HT	Percolator q-Value (by Search Engine): Sequest HT	Percolator PEP (by Search Engine): Sequest HT	XCorr (by Search Engine): Sequest HT	Top Apex RT [min]
FALSE	[-].MDPEAVELEK.[R]	1xAcetyl [N-Term]	0.0027497	0.000175689	1	2	1	Q80WQ4	Q80WQ4 [1-10]	Q80WQ4 1xAcetyl [N-Term]	0	1202.56	100	7.86393e-17			200				n/a	n/a	n/a	High	n/a	n/a	High	2.987e-05	0.0004457	1.61	91.54
High	Q9D061	Acyl-CoA-binding domain-containing protein 6 OS=Mus musculus OX=10090 GN=Acbd6 PE=1 SV=2	0	9.321	4	1	1	1	282	30.9	5.11	2.72	1		other cell component	other molecular function	Pf00887, Pf12796	72482	Acbd6	mmu:72482; Q3TMN7; Q9D061; Q9DCU4	ENSMUSG00000033701	Mitochondrial Fatty Acid Beta-Oxidation		1	0	100	1.3896e-16			200							342559		n/a	n/a	n/a	n/a	High	n/a	1
Checked	Annotated Sequence	Modifications	Qvality PEP	Qvality q-value	# Protein Groups	# Proteins	# PSMs	Master Protein Accessions	Positions in Master Proteins	Modifications in Master Proteins	# Missed Cleavages	Theo. MH+ [Da]	Abundance Ratio: (Sample) / (Control)	Abundance Ratio Adj. P-Value: (Sample) / (Control)	Abundance Ratio Variability [%]: (Sample) / (Control)	Abundances (Grouped): Control	Abundances (Grouped): Sample	Abundances (Grouped) CV [%]: Control	Abundances (Grouped) CV [%]: Sample	Quan Info	Found in Sample: F1: Control	Found in Sample: F2: Control	Found in Sample: F3: Control	Found in Sample: F4: Sample	Found in Sample: F5: Sample	Found in Sample: F6: Sample	Confidence (by Search Engine): Sequest HT	Percolator q-Value (by Search Engine): Sequest HT	Percolator PEP (by Search Engine): Sequest HT	XCorr (by Search Engine): Sequest HT	Top Apex RT [min]
FALSE	[K].AADVNMTDEEGR.[A]		3.60741e-07	2.56142e-05	1	1	1	Q9D061	Q9D061 [182-193]		0	1307.55	100	7.86393e-17			200				n/a	n/a	n/a	n/a	High	n/a	High	3.406e-06	4.772e-10	2.72	33.04
Low	Q91ZT5	FYVE, RhoGEF and PH domain-containing protein 4 OS=Mus musculus OX=10090 GN=Fgd4 PE=1 SV=1	0.054	1.436	2	1	1	1	766	86.5	5.95	0	1	cell organization and biogenesis;other biological processes	cytoskeleton;other cell component	enzyme regulator activity;cytoskeletal activity;other molecular function	Pf00169, Pf00621, Pf01363	224014	Fgd4	A1L355; mmu:224014; Q3UEB6; Q8BW60; Q8BZI7; Q91ZT3; Q91ZT4; Q91ZT5	ENSMUSG00000022788	CDC42 GTPase cycle; NRAGE signals death through JNK; G alpha (12/13) signalling events		3	0	100	1.3896e-16			200							84139.3		n/a	n/a	n/a	n/a	High	n/a	1
Checked	Annotated Sequence	Modifications	Qvality PEP	Qvality q-value	# Protein Groups	# Proteins	# PSMs	Master Protein Accessions	Positions in Master Proteins	Modifications in Master Proteins	# Missed Cleavages	Theo. MH+ [Da]	Abundance Ratio: (Sample) / (Control)	Abundance Ratio Adj. P-Value: (Sample) / (Control)	Abundance Ratio Variability [%]: (Sample) / (Control)	Abundances (Grouped): Control	Abundances (Grouped): Sample	Abundances (Grouped) CV [%]: Control	Abundances (Grouped) CV [%]: Sample	Quan Info	Found in Sample: F1: Control	Found in Sample: F2: Control	Found in Sample: F3: Control	Found in Sample: F4: Sample	Found in Sample: F5: Sample	Found in Sample: F6: Sample	Confidence (by Search Engine): Sequest HT	Percolator q-Value (by Search Engine): Sequest HT	Percolator PEP (by Search Engine): Sequest HT	XCorr (by Search Engine): Sequest HT	Top Apex RT [min]
FALSE	[K].EGEPGMDAELQER.[E]		0.177334	0.00972044	1	5	1	Q91ZT5	Q91ZT5 [169-181]		0	1460.63	100	7.86393e-17			200				n/a	n/a	n/a	n/a	High	n/a	High	0.00292	0.03666	0.75	56.56
High	H3BJQ9	Homeobox protein cut-like OS=Mus musculus OX=10090 GN=Cux1 PE=1 SV=1	0	39.598	5	6	12	1	1517	165.7	6.19	29.9	6	other biological processes	ER/Golgi;nucleus	nucleic acid binding activity;other molecular function	Pf00046, Pf02376		Cux1	H3BJQ9	ENSMUSG00000029705			0	0	100	1.3896e-16			200						251982			n/a	n/a	n/a	High	n/a	n/a	1
Checked	Annotated Sequence	Modifications	Qvality PEP	Qvality q-value	# Protein Groups	# Proteins	# PSMs	Master Protein Accessions	Positions in Master Proteins	Modifications in Master Proteins	# Missed Cleavages	Theo. MH+ [Da]	Abundance Ratio: (Sample) / (Control)	Abundance Ratio Adj. P-Value: (Sample) / (Control)	Abundance Ratio Variability [%]: (Sample) / (Control)	Abundances (Grouped): Control	Abundances (Grouped): Sample	Abundances (Grouped) CV [%]: Control	Abundances (Grouped) CV [%]: Sample	Quan Info	Found in Sample: F1: Control	Found in Sample: F2: Control	Found in Sample: F3: Control	Found in Sample: F4: Sample	Found in Sample: F5: Sample	Found in Sample: F6: Sample	Confidence (by Search Engine): Sequest HT	Percolator q-Value (by Search Engine): Sequest HT	Percolator PEP (by Search Engine): Sequest HT	XCorr (by Search Engine): Sequest HT	Top Apex RT [min]
FALSE	[K].TAEPVQTSSTSSSGNSDDAIR.[S]		2.97286e-09	2.56142e-05	1	7	1	H3BJQ9	H3BJQ9 [687-707]		0	2109.95	100	7.86393e-17			200				n/a	n/a	n/a	High	n/a	n/a	High	3.406e-06	2.818e-13	3.46	35.18
FALSE	[R].EIAQLVEDVQR.[L]		5.40464e-05	2.56142e-05	2	16	2	H3BJN3; H3BJQ9	H3BJN3 [309-319]; H3BJQ9 [298-308]		0	1299.69	0.228	0.589613	138.9	162.9	37.1	12.3	151.51	Shared	High	Peak Found	Peak Found	Peak Found	Peak Found	High	High	3.406e-06	1.114e-06	3.11	73.78
FALSE	[K].ADEIEMIMTDLER.[A]		6.04531e-08	2.56142e-05	2	15	4	H3BJN3; H3BJQ9	H3BJN3 [237-249]; H3BJQ9 [226-238]		0	1565.72	0.593	0.930787	37.54	121.6	78.4	23.81	37.55	Shared	Peak Found	High	High	n/a	High	High	High	3.406e-06	2.977e-11	2.83	116.69
FALSE	[K].LQETQMSTTSK.[L]		0.000705777	5.27287e-05	2	15	1	H3BJN3; H3BJQ9	H3BJN3 [190-200]; H3BJQ9 [179-189]		0	1253.6								No Quan Values	n/a	n/a	n/a	High	n/a	n/a	High	6.508e-06	5.832e-05	2.29
FALSE	[R].SLQSENATLR.[I]		0.00138965	7.82907e-05	2	16	2	H3BJN3; H3BJQ9	H3BJN3 [402-411]; H3BJQ9 [391-400]		0	1118.58	0.997	0.99945	25.84	97.8	102.2	9.47	25.4	Shared	High	Peak Found	High	n/a	Peak Found	Peak Found	High	9.423e-06	0.0001633	1.87	26.04
FALSE	[R].TELFDLK.[T]		0.0100364	0.000746929	2	16	2	H3BJN3; H3BJQ9	H3BJN3 [220-226]; H3BJQ9 [209-215]		0	865.467	0.98	0.992048	82.59	97.6	102.4	62.78	58.73	Shared	High	Peak Found	Peak Found	Peak Found	Peak Found	High	High	0.0001485	0.002838	2.09	70.15
High	D3YVQ3	Pleckstrin homology like domain, family B, member 1 (Fragment) OS=Mus musculus OX=10090 GN=Phldb1 PE=1 SV=1	0	22.743	14	2	5	1	221	22.6	8.66	9.78	2						Phldb1	D3YVQ3	ENSMUSG00000048537			0	0	100	1.3896e-16			200		33.03				267013		65204.5	n/a	n/a	n/a	High	n/a	Peak Found	1	Acetyl [N-Term]
Checked	Annotated Sequence	Modifications	Qvality PEP	Qvality q-value	# Protein Groups	# Proteins	# PSMs	Master Protein Accessions	Positions in Master Proteins	Modifications in Master Proteins	# Missed Cleavages	Theo. MH+ [Da]	Abundance Ratio: (Sample) / (Control)	Abundance Ratio Adj. P-Value: (Sample) / (Control)	Abundance Ratio Variability [%]: (Sample) / (Control)	Abundances (Grouped): Control	Abundances (Grouped): Sample	Abundances (Grouped) CV [%]: Control	Abundances (Grouped) CV [%]: Sample	Quan Info	Found in Sample: F1: Control	Found in Sample: F2: Control	Found in Sample: F3: Control	Found in Sample: F4: Sample	Found in Sample: F5: Sample	Found in Sample: F6: Sample	Confidence (by Search Engine): Sequest HT	Percolator q-Value (by Search Engine): Sequest HT	Percolator PEP (by Search Engine): Sequest HT	XCorr (by Search Engine): Sequest HT	Top Apex RT [min]
FALSE	[K].DLQEIMDSLVLEEPGAAGK.[K]		2.57223e-11	2.56142e-05	2	6	4	D3YVQ3; D3Z0X5	D3YVQ3 [76-94]; D3Z0X5 [196-214]		0	2015	0.933	0.968113	83.21	118.7	81.3	53.1	91.73	Shared	High	High	High	Peak Found	Peak Found	High	High	3.406e-06	6.305e-16	4.6	122.75
FALSE	[-].MLCLGQSTFLR.[F]	1xAcetyl [N-Term]; 1xN-ethylmaleimide [C3]	0.173627	0.00961484	1	2	1	D3YVQ3	D3YVQ3 [1-11]	D3YVQ3 1xAcetyl [N-Term]	0	1435.71	100	7.86393e-17			200		33.03		n/a	n/a	n/a	High	n/a	Peak Found	High	0.002874	0.03575	1.15	54.53
High	Q64700	Retinoblastoma-like protein 2 OS=Mus musculus OX=10090 GN=Rbl2 PE=1 SV=3	0	14.186	3	2	2	2	1135	127.4	7.64	4.82	2	cell cycle OR cell proliferation;cell organization and biogenesis;other biological processes	cytosol;nucleus;other cell component	nucleic acid binding activity;other molecular function	Pf01857, Pf01858, Pf11934	19651	Rbl2	Q3TVP8; Q64700	ENSMUSG00000031666	G0 and Early G1; Cyclin D associated events in G1	Mechanisms associated with pluripotency; Adipogenesis genes; ID signaling pathway	5	0	100	1.3896e-16			200							101590		n/a	n/a	n/a	n/a	High	n/a	1
Checked	Annotated Sequence	Modifications	Qvality PEP	Qvality q-value	# Protein Groups	# Proteins	# PSMs	Master Protein Accessions	Positions in Master Proteins	Modifications in Master Proteins	# Missed Cleavages	Theo. MH+ [Da]	Abundance Ratio: (Sample) / (Control)	Abundance Ratio Adj. P-Value: (Sample) / (Control)	Abundance Ratio Variability [%]: (Sample) / (Control)	Abundances (Grouped): Control	Abundances (Grouped): Sample	Abundances (Grouped) CV [%]: Control	Abundances (Grouped) CV [%]: Sample	Quan Info	Found in Sample: F1: Control	Found in Sample: F2: Control	Found in Sample: F3: Control	Found in Sample: F4: Sample	Found in Sample: F5: Sample	Found in Sample: F6: Sample	Confidence (by Search Engine): Sequest HT	Percolator q-Value (by Search Engine): Sequest HT	Percolator PEP (by Search Engine): Sequest HT	XCorr (by Search Engine): Sequest HT	Top Apex RT [min]
FALSE	[R].VFLGEDAEEEVGTLSR.[C]		1.43638e-08	2.56142e-05	1	4	1	Q64700	Q64700 [349-364]		0	1750.85								No Quan Values	n/a	n/a	n/a	n/a	High	n/a	High	3.406e-06	3.257e-12	3.12
FALSE	[R].LTGASSDVEEEER.[G]		0.00780081	0.000546421	1	5	1	Q64700	Q64700 [984-996]		0	1421.64	100	7.86393e-17			200				n/a	n/a	n/a	n/a	High	n/a	High	0.0001073	0.002	1.7	34.31
High	A0A494BB75	WD repeat domain 26 OS=Mus musculus OX=10090 GN=Wdr26 PE=1 SV=2	0	18.036	5	3	5	3	729	78.5	6.34	13.57	3		cytosol;mitochondrion;nucleus		Pf00400, Pf17814		Wdr26	A0A494BB75	ENSMUSG00000038733			0	0	100	1.3896e-16			200		72.58				401915	12985.6	107102	High	High	n/a	Peak Found	High	High	1
Checked	Annotated Sequence	Modifications	Qvality PEP	Qvality q-value	# Protein Groups	# Proteins	# PSMs	Master Protein Accessions	Positions in Master Proteins	Modifications in Master Proteins	# Missed Cleavages	Theo. MH+ [Da]	Abundance Ratio: (Sample) / (Control)	Abundance Ratio Adj. P-Value: (Sample) / (Control)	Abundance Ratio Variability [%]: (Sample) / (Control)	Abundances (Grouped): Control	Abundances (Grouped): Sample	Abundances (Grouped) CV [%]: Control	Abundances (Grouped) CV [%]: Sample	Quan Info	Found in Sample: F1: Control	Found in Sample: F2: Control	Found in Sample: F3: Control	Found in Sample: F4: Sample	Found in Sample: F5: Sample	Found in Sample: F6: Sample	Confidence (by Search Engine): Sequest HT	Percolator q-Value (by Search Engine): Sequest HT	Percolator PEP (by Search Engine): Sequest HT	XCorr (by Search Engine): Sequest HT	Top Apex RT [min]
FALSE	[R].LSQSDEDVIR.[L]		0.00034073	2.56142e-05	1	4	3	A0A494BB75	A0A494BB75 [188-197]		0	1161.57	100	7.86393e-17			200		72.58		High	n/a	n/a	Peak Found	High	High	High	3.406e-06	1.922e-05	2.52	52.47
FALSE	[R].LALLNVATQGVHLWDLQDR.[V]		9.2963e-08	2.56142e-05	1	5	1	A0A494BB75	A0A494BB75 [608-626]		0	2162.17								No Quan Values	n/a	High	n/a	n/a	n/a	n/a	High	3.406e-06	5.813e-11	4.37
FALSE	[K].TVLASDTHQR.[V]		0.00420002	0.000198311	1	4	1	A0A494BB75	A0A494BB75 [567-576]		0	1127.58								No Quan Values	High	n/a	n/a	n/a	n/a	n/a	High	4.628e-05	0.0008243	2.39
High	A0A1L7NR63	C-Cbl associated protein OS=Mus musculus OX=10090 GN=Sorbs1 PE=2 SV=1	0	224.138	38	23	106	1	760	85	7.46	305.12	23				Pf00018, Pf02208, Pf07653, Pf14604		Sorbs1	A0A1L7NR63				0	0	100	1.3896e-16			200						2.74266e+06			n/a	n/a	n/a	High	n/a	n/a	1
Checked	Annotated Sequence	Modifications	Qvality PEP	Qvality q-value	# Protein Groups	# Proteins	# PSMs	Master Protein Accessions	Positions in Master Proteins	Modifications in Master Proteins	# Missed Cleavages	Theo. MH+ [Da]	Abundance Ratio: (Sample) / (Control)	Abundance Ratio Adj. P-Value: (Sample) / (Control)	Abundance Ratio Variability [%]: (Sample) / (Control)	Abundances (Grouped): Control	Abundances (Grouped): Sample	Abundances (Grouped) CV [%]: Control	Abundances (Grouped) CV [%]: Sample	Quan Info	Found in Sample: F1: Control	Found in Sample: F2: Control	Found in Sample: F3: Control	Found in Sample: F4: Sample	Found in Sample: F5: Sample	Found in Sample: F6: Sample	Confidence (by Search Engine): Sequest HT	Percolator q-Value (by Search Engine): Sequest HT	Percolator PEP (by Search Engine): Sequest HT	XCorr (by Search Engine): Sequest HT	Top Apex RT [min]
FALSE	[K].LAPVQVLEYGEAIAK.[F]		4.26372e-08	2.56142e-05	2	11	8	A0A1L7NR63; A0A286YCI8	A0A1L7NR63 [567-581]; A0A286YCI8 [1117-1131]		0	1600.89	1.524	0.875462	132.34	79.2	120.8	20.15	91.62	Shared	High	High	High	High	High	High	High	3.406e-06	1.743e-11	4.06	107.58
FALSE	[K].TPVDYIDLPYSSSPSR.[S]		4.51941e-10	2.56142e-05	2	12	4	A0A1L7NR63; A0A286YCI8	A0A1L7NR63 [639-654]; A0A286YCI8 [1189-1204]		0	1796.87	1.034	0.967838	82.24	98.3	101.7	24.99	64.83	Shared	High	High	High	Peak Found	High	Peak Found	High	3.406e-06	1.541e-14	4.76	88.97
FALSE	[R].TYIELLPPAEK.[A]		1.53566e-05	2.56142e-05	2	11	6	A0A1L7NR63; A0A286YCI8	A0A1L7NR63 [551-561]; A0A286YCI8 [1101-1111]		0	1273.7	1.682	0.902144	112.69	109	91	81.37	104.79	Shared	High	High	High	High	High	Peak Found	High	3.406e-06	1.575e-07	3.07	84.81
FALSE	[K].SEMNYIEGEK.[V]		1.42745e-05	2.56142e-05	2	11	3	A0A1L7NR63; A0A286YCI8	A0A1L7NR63 [271-280]; A0A286YCI8 [270-279]		0	1199.52	0.197	0.576928	206.55	169.4	30.6	19.81	121.97	Shared	Peak Found	High	High	High	Peak Found	n/a	High	3.406e-06	1.418e-07	2.58	45.75
FALSE	[R].QIDQNWYEGEHHGR.[V]		3.209e-08	2.56142e-05	2	11	1	A0A1L7NR63; A0A286YCI8	A0A1L7NR63 [531-544]; A0A286YCI8 [1081-1094]		0	1768.78	0.01	7.86393e-17		200		26.54		Shared	High	n/a	Peak Found	n/a	n/a	n/a	High	3.406e-06	1.124e-11	3.7	32.35
FALSE	[K].SVLEGGDIPLQGLSGLK.[R]		8.40497e-09	2.56142e-05	2	11	5	A0A1L7NR63; A0A286YCI8	A0A1L7NR63 [390-406]; A0A286YCI8 [451-467]		0	1682.93	100	7.86393e-17			200		129.12	Shared	High	High	High	High	n/a	Peak Found	High	3.406e-06	1.421e-12	4.92	103.16
FALSE	[R].STQDLSDVSTDEVGIPLR.[N]		1.30669e-12	2.56142e-05	2	10	6	A0A1L7NR63; A0A286YCI8	A0A1L7NR63 [205-222]; A0A286YCI8 [204-221]		0	1931.96	2.145	0.795508	84.3	63.1	136.9	41.65	73.52	Shared	High	High	High	High	High	High	High	3.406e-06	6.305e-16	4.95	90.37
FALSE	[K].CDDGWFVGTSR.[R]	1xN-ethylmaleimide [C1]	5.90938e-05	2.56142e-05	3	23	1	A0A1L7NR63; A0A286YCI8; A0A0S3CWK3	A0A1L7NR63 [732-742]; A0A286YCI8 [1262-1272]; A0A0S3CWK3 [1231-1241]		0	1367.57	0.478	0.906979	15.1	135.3	64.7	14.33		Shared	High	Peak Found	n/a	n/a	n/a	Peak Found	High	3.406e-06	1.266e-06	2.59	96.11
FALSE	[R].EQEEADIAAR.[R]		0.000157742	2.56142e-05	2	5	5	A0A1L7NR63; A0A286YCI8	A0A1L7NR63 [456-465]; A0A286YCI8 [1006-1015]		0	1131.53	70.997	0.000224676	141.27	2.8	197.2	160.05	46.81	Shared	High	Peak Found	Peak Found	High	High	High	High	3.406e-06	5.835e-06	2.79	23.94
FALSE	[R].ESDGTPGGLASLENER.[Q]		3.73173e-09	2.56142e-05	2	11	10	A0A1L7NR63; A0A286YCI8	A0A1L7NR63 [370-385]; A0A286YCI8 [431-446]		0	1631.75	0.069	0.0604529	29.14	187.1	12.9	11.68	131.61	Shared	High	High	High	High	High	High	High	3.406e-06	4.02e-13	3.28	61.87
FALSE	[R].FGDLLNIDDTAK.[R]		2.40371e-07	2.56142e-05	2	5	3	A0A1L7NR63; A0A286YCI8	A0A1L7NR63 [483-494]; A0A286YCI8 [1033-1044]		0	1321.66	0.588	0.961741	102.91	125.9	74.1	19.15	112.31	Shared	High	High	Peak Found	Peak Found	Peak Found	High	High	3.406e-06	2.521e-10	2.61	88.55
FALSE	[R].DGDIVDVMEK.[C]		3.76946e-06	2.56142e-05	2	12	15	A0A1L7NR63; A0A286YCI8	A0A1L7NR63 [722-731]; A0A286YCI8 [1252-1261]		0	1120.52	0.56	0.97798	38.97	127.8	72.2	19.52	38.12	Shared	High	High	High	High	High	High	High	3.406e-06	1.805e-08	2.32	70.73
FALSE	[R].GTPSSSPVSPQESPK.[H]		7.94058e-09	2.56142e-05	2	11	3	A0A1L7NR63; A0A286YCI8	A0A1L7NR63 [50-64]; A0A286YCI8 [50-64]		0	1484.72	1.884	0.938683	22.7	69.4	130.6	85.59		Shared	High	Peak Found	Peak Found	High	n/a	High	High	3.406e-06	1.288e-12	3.49	27.31
FALSE	[R].AGEQDPVPTPAELTSPGR.[A-]		5.96793e-07	2.56142e-05	2	12	3	A0A1L7NR63; A0A286YCI8	A0A1L7NR63 [172-189]; A0A286YCI8 [171-188]		0	1821.9	1.99	0.912986	65.42	66.9	133.1	76.52	50.93	Shared	High	n/a	Peak Found	High	High	Peak Found	High	3.406e-06	1.032e-09	4.48	74.9
FALSE	[R].HTGVIPTHHQFITNER.[F]		5.86033e-10	2.56142e-05	2	5	13	A0A1L7NR63; A0A286YCI8	A0A1L7NR63 [467-482]; A0A286YCI8 [1017-1032]		0	1886.96	0.19	0.440889	44.25	168.1	31.9	19.21	72.72	Shared	High	High	High	Peak Found	High	Peak Found	High	3.406e-06	2.301e-14	5.13	38.56
FALSE	[R].HFIPADYLESTEEFIR.[R]		2.94305e-12	2.56142e-05	2	11	6	A0A1L7NR63; A0A286YCI8	A0A1L7NR63 [422-437]; A0A286YCI8 [972-987]		0	1966.95	1.72	0.795128	63.42	98.3	101.7	49.96	82	Shared	Peak Found	High	High	High	n/a	High	High	3.406e-06	6.305e-16	4.62	105.84
FALSE	[R].QVDENWYEGR.[I]		0.000849844	5.27287e-05	2	11	2	A0A1L7NR63; A0A286YCI8	A0A1L7NR63 [605-614]; A0A286YCI8 [1155-1164]		0	1295.57								No Quan Values	n/a	High	n/a	n/a	High	n/a	High	6.508e-06	7.718e-05	2.53
FALSE	[R].DGDIVDVMEK.[C]	1xOxidation [M8]	0.00147018	7.82907e-05	2	12	1	A0A1L7NR63; A0A286YCI8	A0A1L7NR63 [722-731]; A0A286YCI8 [1252-1261]		0	1136.51	2.587	0.92498	4.6	55.8	144.2	4.39		Shared	Peak Found	Peak Found	n/a	n/a	n/a	High	High	9.423e-06	0.000178	2.43	57.54
FALSE	[K].SIYEYQPGK.[S]		0.00199529	0.000157127	2	11	3	A0A1L7NR63; A0A286YCI8	A0A1L7NR63 [324-332]; A0A286YCI8 [323-331]		0	1084.53	1.167	0.985846	44.92	92.3	107.7	45.57	16.4	Shared	High	n/a	Peak Found	n/a	High	Peak Found	High	2.155e-05	0.0002795	1.8	47
FALSE	[R].YSFSDDTK.[-S]		0.00591316	0.000364812	2	12	2	A0A1L7NR63; A0A286YCI8	A0A1L7NR63 [254-261]; A0A286YCI8 [253-260]		0	962.41								No Quan Values	n/a	n/a	n/a	n/a	High	High	High	7.886e-05	0.001349	1.39
FALSE	[K].NYVQPQAQQR.[R]		0.00792494	0.000546421	1	2	1	A0A1L7NR63	A0A1L7NR63 [679-688]		0	1231.62	100	7.86393e-17			200				n/a	n/a	n/a	High	n/a	n/a	High	0.0001073	0.00204	2.4	23.59
FALSE	[R].NDWEPPDKK.[V]		0.00864306	0.000616343	2	10	2	A0A1L7NR63; A0A286YCI8	A0A1L7NR63 [304-312]; A0A286YCI8 [303-311]		1	1128.53	5.244	0.617961	60.83	47.6	152.4	28.2	72.09	Shared	Peak Found	Peak Found	Peak Found	High	High	Peak Found	High	0.0001284	0.00231	2.69	23.72
FALSE	[K].SSVLTNEK.[M]		0.0344736	0.00237117	2	11	1	A0A1L7NR63; A0A286YCI8	A0A1L7NR63 [333-340]; A0A286YCI8 [332-339]		0	877.463	0.248	0.722432	173.57	150	50	128.4	53.06	Shared	High	Peak Found	n/a	Peak Found	Peak Found	Peak Found	High	0.0008031	0.01183	1.43	13.34
FALSE	[K].GDVVYIYR.[Q]		0.129363	0.00748052	2	11	2	A0A1L7NR63; A0A286YCI8	A0A1L7NR63 [523-530]; A0A286YCI8 [1073-1080]		0	984.515	1.332	0.917807	139.7	85.8	114.2	27.87	116.74	Shared	Peak Found	Peak Found	High	Peak Found	Peak Found	High	High	0.002397	0.0275	2.27	54.59
High	Q91XU0	ATPase WRNIP1 OS=Mus musculus OX=10090 GN=Wrnip1 PE=1 SV=2	0.008	2.252	1	1	1	1	660	71.7	6.18	0	1	cell organization and biogenesis;DNA metabolism;other metabolic processes;stress response;other biological processes	nucleus;other cell component	enzyme regulator activity;nucleic acid binding activity;other molecular function	Pf00004, Pf12002, Pf16193, Pf18279	78903	Wrnip1	mmu:78903; Q3TCT7; Q6PDF0; Q8BUW5; Q8BWP6; Q8BY55; Q91XU0; Q921W3; Q9EQL3	ENSMUSG00000021400			0	0	100	1.3896e-16			200								213192	n/a	n/a	n/a	n/a	n/a	High	1
Checked	Annotated Sequence	Modifications	Qvality PEP	Qvality q-value	# Protein Groups	# Proteins	# PSMs	Master Protein Accessions	Positions in Master Proteins	Modifications in Master Proteins	# Missed Cleavages	Theo. MH+ [Da]	Abundance Ratio: (Sample) / (Control)	Abundance Ratio Adj. P-Value: (Sample) / (Control)	Abundance Ratio Variability [%]: (Sample) / (Control)	Abundances (Grouped): Control	Abundances (Grouped): Sample	Abundances (Grouped) CV [%]: Control	Abundances (Grouped) CV [%]: Sample	Quan Info	Found in Sample: F1: Control	Found in Sample: F2: Control	Found in Sample: F3: Control	Found in Sample: F4: Sample	Found in Sample: F5: Sample	Found in Sample: F6: Sample	Confidence (by Search Engine): Sequest HT	Percolator q-Value (by Search Engine): Sequest HT	Percolator PEP (by Search Engine): Sequest HT	XCorr (by Search Engine): Sequest HT	Top Apex RT [min]
FALSE	[R].ALAAEEIR.[Q]		0.0166764	0.00132927	1	1	1	Q91XU0	Q91XU0 [207-214]		0	872.484	100	7.86393e-17			200				n/a	n/a	n/a	n/a	n/a	High	High	0.0002772	0.005603	1.44	51.2
High	P97496	SWI/SNF complex subunit SMARCC1 OS=Mus musculus OX=10090 GN=Smarcc1 PE=1 SV=2	0	24.342	5	5	7	2	1104	122.8	5.73	18.15	5	cell organization and biogenesis;developmental processes;signal transduction;other biological processes	nucleus;other cell component	other molecular function	Pf00249, Pf04433, Pf16495, Pf16496, Pf16498	20588	Smarcc1	mmu:20588; P97496; Q7TS80; Q7TT29	ENSMUSG00000032481	RMTs methylate histone arginines; RUNX1 interacts with co-factors whose precise effect on RUNX1 targets is not known	Mechanisms associated with pluripotency	3	0	100	1.3896e-16			200						84433.3			High	n/a	n/a	High	n/a	n/a	1
Checked	Annotated Sequence	Modifications	Qvality PEP	Qvality q-value	# Protein Groups	# Proteins	# PSMs	Master Protein Accessions	Positions in Master Proteins	Modifications in Master Proteins	# Missed Cleavages	Theo. MH+ [Da]	Abundance Ratio: (Sample) / (Control)	Abundance Ratio Adj. P-Value: (Sample) / (Control)	Abundance Ratio Variability [%]: (Sample) / (Control)	Abundances (Grouped): Control	Abundances (Grouped): Sample	Abundances (Grouped) CV [%]: Control	Abundances (Grouped) CV [%]: Sample	Quan Info	Found in Sample: F1: Control	Found in Sample: F2: Control	Found in Sample: F3: Control	Found in Sample: F4: Sample	Found in Sample: F5: Sample	Found in Sample: F6: Sample	Confidence (by Search Engine): Sequest HT	Percolator q-Value (by Search Engine): Sequest HT	Percolator PEP (by Search Engine): Sequest HT	XCorr (by Search Engine): Sequest HT	Top Apex RT [min]
FALSE	[K].TPEIYLAYR.[N]		0.000218185	2.56142e-05	2	6	3	P97496; Q6PDG5	P97496 [482-490]; Q6PDG5 [458-466]		0	1125.59	1.621	0.898762	104.66	116.3	83.7	57.51	114.06	Shared	Peak Found	High	Peak Found	Peak Found	High	High	High	3.406e-06	9.655e-06	3.25	80.01
FALSE	[R].HFEELETIMDR.[E]		2.70212e-06	2.56142e-05	2	6	1	P97496; Q6PDG5	P97496 [912-922]; Q6PDG5 [905-915]		0	1419.66	0.862	0.981058	94.93	107.4	92.6	84.63	40.42	Shared	High	Peak Found	Peak Found	n/a	Peak Found	Peak Found	High	3.406e-06	1.075e-08	3.88	80.09
FALSE	[K].GGTVADLDEQDEEAVTTGGK.[E]		1.54818e-05	2.56142e-05	1	5	1	P97496	P97496 [401-420]		0	1991.9	100	7.86393e-17			200				n/a	n/a	n/a	High	n/a	n/a	High	3.406e-06	1.607e-07	2.38	64.52
FALSE	[K].HVTNPAFTK.[L]		0.0135142	0.00105268	1	5	1	P97496	P97496 [94-102]		0	1014.54								No Quan Values	High	n/a	n/a	n/a	n/a	n/a	High	0.0002185	0.004275	2.11
FALSE	[R].NFMIDTYR.[L]		0.0184473	0.00138822	2	6	1	P97496; Q6PDG5	P97496 [491-498]; Q6PDG5 [467-474]		0	1059.49	0.01	7.86393e-17		200		69.02		Shared	Peak Found	High	Peak Found	n/a	n/a	n/a	High	0.0003211	0.006379	2.01	64.94
High	Q9CXC3	Mitochondrial genome maintenance exonuclease 1 OS=Mus musculus OX=10090 GN=Mgme1 PE=2 SV=1	0	16.397	9	2	2	2	338	38.4	7.27	3.85	2	cell organization and biogenesis;DNA metabolism;other metabolic processes;stress response		other molecular function	Pf12705	74528	Mgme1	A2ANA5; mmu:74528; Q3TIC0; Q543Z8; Q9CXC3	ENSMUSG00000027424			0	0	100	1.3896e-16			200		114.41				369137	848552		n/a	n/a	n/a	High	High	n/a	1
Checked	Annotated Sequence	Modifications	Qvality PEP	Qvality q-value	# Protein Groups	# Proteins	# PSMs	Master Protein Accessions	Positions in Master Proteins	Modifications in Master Proteins	# Missed Cleavages	Theo. MH+ [Da]	Abundance Ratio: (Sample) / (Control)	Abundance Ratio Adj. P-Value: (Sample) / (Control)	Abundance Ratio Variability [%]: (Sample) / (Control)	Abundances (Grouped): Control	Abundances (Grouped): Sample	Abundances (Grouped) CV [%]: Control	Abundances (Grouped) CV [%]: Sample	Quan Info	Found in Sample: F1: Control	Found in Sample: F2: Control	Found in Sample: F3: Control	Found in Sample: F4: Sample	Found in Sample: F5: Sample	Found in Sample: F6: Sample	Confidence (by Search Engine): Sequest HT	Percolator q-Value (by Search Engine): Sequest HT	Percolator PEP (by Search Engine): Sequest HT	XCorr (by Search Engine): Sequest HT	Top Apex RT [min]
FALSE	[R].ILQQTMPPEQSFFLER.[W]	1xOxidation [M6]	2.56503e-07	2.56142e-05	1	1	1	Q9CXC3	Q9CXC3 [134-149]		0	1979.99	100	7.86393e-17			200		114.41		n/a	n/a	n/a	Peak Found	High	n/a	High	3.406e-06	2.807e-10	3.85	91.93
FALSE	[R].TGKPHTDASSSPLK.[I]		1.43909e-05	2.56142e-05	1	1	1	Q9CXC3	Q9CXC3 [107-120]		0	1425.73								No Quan Values	n/a	n/a	n/a	High	n/a	n/a	High	3.406e-06	1.427e-07	1.89
High	Q1PG84	PBK1 OS=Mus musculus domesticus OX=10092 GN=Rsl1d1 PE=2 SV=1	0	11.704	5	2	3	2	465	52	10.01	6.83	2				Pf00687		Rsl1d1	Q1PG84				0	0	100	1.3896e-16			200		14.72				1.1563e+06	217196	464134	n/a	n/a	n/a	High	High	Peak Found	1
Checked	Annotated Sequence	Modifications	Qvality PEP	Qvality q-value	# Protein Groups	# Proteins	# PSMs	Master Protein Accessions	Positions in Master Proteins	Modifications in Master Proteins	# Missed Cleavages	Theo. MH+ [Da]	Abundance Ratio: (Sample) / (Control)	Abundance Ratio Adj. P-Value: (Sample) / (Control)	Abundance Ratio Variability [%]: (Sample) / (Control)	Abundances (Grouped): Control	Abundances (Grouped): Sample	Abundances (Grouped) CV [%]: Control	Abundances (Grouped) CV [%]: Sample	Quan Info	Found in Sample: F1: Control	Found in Sample: F2: Control	Found in Sample: F3: Control	Found in Sample: F4: Sample	Found in Sample: F5: Sample	Found in Sample: F6: Sample	Confidence (by Search Engine): Sequest HT	Percolator q-Value (by Search Engine): Sequest HT	Percolator PEP (by Search Engine): Sequest HT	XCorr (by Search Engine): Sequest HT	Top Apex RT [min]
FALSE	[K].DEFDSPEQTEGFYK.[K]		2.12808e-07	2.56142e-05	1	10	1	Q1PG84	Q1PG84 [114-127]		0	1691.71	100	7.86393e-17			200				n/a	n/a	n/a	n/a	High	n/a	High	3.406e-06	2.09e-10	2.68	78.98
FALSE	[R].KPEASSFSTPR.[K]		0.0265311	0.00210266	1	8	2	Q1PG84	Q1PG84 [434-444]		0	1206.61	100	7.86393e-17			200		75.35		n/a	n/a	n/a	High	Peak Found	Peak Found	High	0.0005916	0.00945	2.39	21.8
High	Q9CWU9	Nucleoporin Nup37 OS=Mus musculus OX=10090 GN=Nup37 PE=1 SV=2	0	5.649	5	1	1	1	326	36.7	6.09	3.29	1	cell cycle OR cell proliferation;transport;other biological processes	nucleus;other cell component		Pf00400	69736	Nup37	mmu:69736; Q9CWU9; Q9CZ80	ENSMUSG00000035351	Transport of Mature mRNA derived from an Intron-Containing Transcript; Transport of the SLBP independent Mature mRNA; Transport of the SLBP Dependant Mature mRNA; Transport of Mature mRNA Derived from an Intronless Transcript; Regulation of Glucokinase by Glucokinase Regulatory Protein; snRNP Assembly; SUMOylation of DNA damage response and repair proteins; SUMOylation of ubiquitinylation protein…		22	0	100	1.3896e-16			200		117.39				2.53247e+06	57084.7		n/a	n/a	n/a	High	Peak Found	n/a	1
Checked	Annotated Sequence	Modifications	Qvality PEP	Qvality q-value	# Protein Groups	# Proteins	# PSMs	Master Protein Accessions	Positions in Master Proteins	Modifications in Master Proteins	# Missed Cleavages	Theo. MH+ [Da]	Abundance Ratio: (Sample) / (Control)	Abundance Ratio Adj. P-Value: (Sample) / (Control)	Abundance Ratio Variability [%]: (Sample) / (Control)	Abundances (Grouped): Control	Abundances (Grouped): Sample	Abundances (Grouped) CV [%]: Control	Abundances (Grouped) CV [%]: Sample	Quan Info	Found in Sample: F1: Control	Found in Sample: F2: Control	Found in Sample: F3: Control	Found in Sample: F4: Sample	Found in Sample: F5: Sample	Found in Sample: F6: Sample	Confidence (by Search Engine): Sequest HT	Percolator q-Value (by Search Engine): Sequest HT	Percolator PEP (by Search Engine): Sequest HT	XCorr (by Search Engine): Sequest HT	Top Apex RT [min]
FALSE	[K].VLEGHSDFINDLVFHPK.[E]		8.51439e-05	2.56142e-05	1	1	1	Q9CWU9	Q9CWU9 [119-135]		0	1967	100	7.86393e-17			200		117.39		n/a	n/a	n/a	High	Peak Found	n/a	High	3.406e-06	2.242e-06	3.29	91.03
Medium	A0A494BAS4	Ribosomal protein S14 (Fragment) OS=Mus musculus OX=10090 GN=Rps14 PE=1 SV=1	0.046	1.512	21	1	1	1	80	8.7	5.87	1.92	1	protein metabolism;other metabolic processes	translational apparatus;other cell component	other molecular function	Pf00411		Rps14	A0A494BAS4	ENSMUSG00000024608			0	0	100	1.3896e-16			200		14.47				1.18844e+06		573562	n/a	n/a	n/a	Peak Found	n/a	High	1
Checked	Annotated Sequence	Modifications	Qvality PEP	Qvality q-value	# Protein Groups	# Proteins	# PSMs	Master Protein Accessions	Positions in Master Proteins	Modifications in Master Proteins	# Missed Cleavages	Theo. MH+ [Da]	Abundance Ratio: (Sample) / (Control)	Abundance Ratio Adj. P-Value: (Sample) / (Control)	Abundance Ratio Variability [%]: (Sample) / (Control)	Abundances (Grouped): Control	Abundances (Grouped): Sample	Abundances (Grouped) CV [%]: Control	Abundances (Grouped) CV [%]: Sample	Quan Info	Found in Sample: F1: Control	Found in Sample: F2: Control	Found in Sample: F3: Control	Found in Sample: F4: Sample	Found in Sample: F5: Sample	Found in Sample: F6: Sample	Confidence (by Search Engine): Sequest HT	Percolator q-Value (by Search Engine): Sequest HT	Percolator PEP (by Search Engine): Sequest HT	XCorr (by Search Engine): Sequest HT	Top Apex RT [min]
FALSE	[K].ADRDESSPYAAMLAAQD.[-]		0.14738	0.00826834	1	1	1	A0A494BAS4	A0A494BAS4 [64-80]		1	1810.79	100	7.86393e-17			200		14.47		n/a	n/a	n/a	Peak Found	n/a	High	High	0.002581	0.03077	1.92	77.49
Medium	Q7TT41	DBH-like monooxygenase protein 2 OS=Mus musculus OX=10090 GN=Moxd2 PE=2 SV=1	0.013	1.959	1	1	3	1	619	69.4	4.92	3.37	1	other metabolic processes	non-structural extracellular;other membranes	other molecular function	Pf01082, Pf03351, Pf03712	194357	Moxd2	mmu:194357; Q7TT41; Q91XT2	ENSMUSG00000029885			0	0	100	1.3896e-16			200		39.57				10618160	1.45038e+06		High	Peak Found	Peak Found	Peak Found	High	High	1
Checked	Annotated Sequence	Modifications	Qvality PEP	Qvality q-value	# Protein Groups	# Proteins	# PSMs	Master Protein Accessions	Positions in Master Proteins	Modifications in Master Proteins	# Missed Cleavages	Theo. MH+ [Da]	Abundance Ratio: (Sample) / (Control)	Abundance Ratio Adj. P-Value: (Sample) / (Control)	Abundance Ratio Variability [%]: (Sample) / (Control)	Abundances (Grouped): Control	Abundances (Grouped): Sample	Abundances (Grouped) CV [%]: Control	Abundances (Grouped) CV [%]: Sample	Quan Info	Found in Sample: F1: Control	Found in Sample: F2: Control	Found in Sample: F3: Control	Found in Sample: F4: Sample	Found in Sample: F5: Sample	Found in Sample: F6: Sample	Confidence (by Search Engine): Sequest HT	Percolator q-Value (by Search Engine): Sequest HT	Percolator PEP (by Search Engine): Sequest HT	XCorr (by Search Engine): Sequest HT	Top Apex RT [min]
FALSE	[R].LGPTSPLR.[Y]		0.0314322	0.00223625	1	1	3	Q7TT41	Q7TT41 [24-31]		0	840.494	100	7.86393e-17			200		39.57		High	Peak Found	Peak Found	Peak Found	High	High	High	0.0007176	0.01099	1.72	44.24
Medium	Q6A060	MKIAA0482 protein (Fragment) OS=Mus musculus OX=10090 GN=Per1 PE=2 SV=1	0.021	1.77	1	1	2	1	1331	140.5	6.21	0	1	other biological processes	nucleus;other cell component		Pf08447, Pf12114, Pf21353		Per1	Q6A060				0	0	100	1.3896e-16			200		10.21					198824	372023	n/a	n/a	n/a	n/a	High	High	1
Checked	Annotated Sequence	Modifications	Qvality PEP	Qvality q-value	# Protein Groups	# Proteins	# PSMs	Master Protein Accessions	Positions in Master Proteins	Modifications in Master Proteins	# Missed Cleavages	Theo. MH+ [Da]	Abundance Ratio: (Sample) / (Control)	Abundance Ratio Adj. P-Value: (Sample) / (Control)	Abundance Ratio Variability [%]: (Sample) / (Control)	Abundances (Grouped): Control	Abundances (Grouped): Sample	Abundances (Grouped) CV [%]: Control	Abundances (Grouped) CV [%]: Sample	Quan Info	Found in Sample: F1: Control	Found in Sample: F2: Control	Found in Sample: F3: Control	Found in Sample: F4: Sample	Found in Sample: F5: Sample	Found in Sample: F6: Sample	Confidence (by Search Engine): Sequest HT	Percolator q-Value (by Search Engine): Sequest HT	Percolator PEP (by Search Engine): Sequest HT	XCorr (by Search Engine): Sequest HT	Top Apex RT [min]
FALSE	[K].VAFVLGR.[H]		0.0603111	0.00370588	1	8	2	Q6A060	Q6A060 [492-498]		0	761.467	100	7.86393e-17			200		10.21		n/a	n/a	n/a	n/a	High	High	High	0.001352	0.017	1.29	81.54
High	E9PUQ8	Diacylglycerol kinase delta OS=Mus musculus OX=10090 GN=Dgkd PE=1 SV=1	0	7.497	1	1	1	1	1220	135.1	7.81	2.52	1	other metabolic processes;transport;signal transduction;other biological processes	plasma membrane;other membranes;cytosol;other cell component	kinase activity;other molecular function	Pf00130, Pf00169, Pf00609, Pf00781, Pf07647	227333	Dgkd	E9PUQ8; mmu:227333	ENSMUSG00000070738	Effects of PIP2 hydrolysis		1	0	100	1.3896e-16			200		76.83					56473.8	309002	n/a	n/a	n/a	n/a	Peak Found	High	1
Checked	Annotated Sequence	Modifications	Qvality PEP	Qvality q-value	# Protein Groups	# Proteins	# PSMs	Master Protein Accessions	Positions in Master Proteins	Modifications in Master Proteins	# Missed Cleavages	Theo. MH+ [Da]	Abundance Ratio: (Sample) / (Control)	Abundance Ratio Adj. P-Value: (Sample) / (Control)	Abundance Ratio Variability [%]: (Sample) / (Control)	Abundances (Grouped): Control	Abundances (Grouped): Sample	Abundances (Grouped) CV [%]: Control	Abundances (Grouped) CV [%]: Sample	Quan Info	Found in Sample: F1: Control	Found in Sample: F2: Control	Found in Sample: F3: Control	Found in Sample: F4: Sample	Found in Sample: F5: Sample	Found in Sample: F6: Sample	Confidence (by Search Engine): Sequest HT	Percolator q-Value (by Search Engine): Sequest HT	Percolator PEP (by Search Engine): Sequest HT	XCorr (by Search Engine): Sequest HT	Top Apex RT [min]
FALSE	[K].TTESSQESEVMAK.[K]		5.43196e-06	2.56142e-05	1	2	1	E9PUQ8	E9PUQ8 [525-537]		0	1426.64	100	7.86393e-17			200		76.83		n/a	n/a	n/a	n/a	Peak Found	High	High	3.406e-06	3.181e-08	2.52	31.62
High	D3Z3L3	Tripartite motif-containing 12C OS=Mus musculus OX=10090 GN=Trim12c PE=1 SV=2	0	7.963	2	1	1	1	497	57.8	6.95	2.72	1	protein metabolism;other metabolic processes;stress response;other biological processes	cytosol;nucleus;other cell component	other molecular function	Pf00622, Pf00643, Pf15227	319236	Trim12c	D3Z3L3; E9Q987; mmu:319236	ENSMUSG00000057143			0	0	100	1.3896e-16			200							281600		n/a	n/a	n/a	n/a	High	n/a	1
Checked	Annotated Sequence	Modifications	Qvality PEP	Qvality q-value	# Protein Groups	# Proteins	# PSMs	Master Protein Accessions	Positions in Master Proteins	Modifications in Master Proteins	# Missed Cleavages	Theo. MH+ [Da]	Abundance Ratio: (Sample) / (Control)	Abundance Ratio Adj. P-Value: (Sample) / (Control)	Abundance Ratio Variability [%]: (Sample) / (Control)	Abundances (Grouped): Control	Abundances (Grouped): Sample	Abundances (Grouped) CV [%]: Control	Abundances (Grouped) CV [%]: Sample	Quan Info	Found in Sample: F1: Control	Found in Sample: F2: Control	Found in Sample: F3: Control	Found in Sample: F4: Sample	Found in Sample: F5: Sample	Found in Sample: F6: Sample	Confidence (by Search Engine): Sequest HT	Percolator q-Value (by Search Engine): Sequest HT	Percolator PEP (by Search Engine): Sequest HT	XCorr (by Search Engine): Sequest HT	Top Apex RT [min]
FALSE	[K].TALIEEVAQEYK.[EN]		2.72415e-06	2.56142e-05	1	8	1	D3Z3L3	D3Z3L3 [129-140]		0	1393.72	100	7.86393e-17			200				n/a	n/a	n/a	n/a	High	n/a	High	3.406e-06	1.089e-08	2.72	97.69
High	O88885	Sphingosine kinase (Fragment) OS=Mus musculus OX=10090 GN=Sphk1 PE=2 SV=1	0	4.679	2	1	1	1	504	55.1	6.83	2.3	1	other metabolic processes		kinase activity	Pf00781		Sphk1	O88885				0	0	100	1.3896e-16			200						413283			n/a	n/a	n/a	High	n/a	n/a	1
Checked	Annotated Sequence	Modifications	Qvality PEP	Qvality q-value	# Protein Groups	# Proteins	# PSMs	Master Protein Accessions	Positions in Master Proteins	Modifications in Master Proteins	# Missed Cleavages	Theo. MH+ [Da]	Abundance Ratio: (Sample) / (Control)	Abundance Ratio Adj. P-Value: (Sample) / (Control)	Abundance Ratio Variability [%]: (Sample) / (Control)	Abundances (Grouped): Control	Abundances (Grouped): Sample	Abundances (Grouped) CV [%]: Control	Abundances (Grouped) CV [%]: Sample	Quan Info	Found in Sample: F1: Control	Found in Sample: F2: Control	Found in Sample: F3: Control	Found in Sample: F4: Sample	Found in Sample: F5: Sample	Found in Sample: F6: Sample	Confidence (by Search Engine): Sequest HT	Percolator q-Value (by Search Engine): Sequest HT	Percolator PEP (by Search Engine): Sequest HT	XCorr (by Search Engine): Sequest HT	Top Apex RT [min]
FALSE	[R].VLVLLNPQGGK.[G]		0.000360608	2.56142e-05	1	8	1	O88885	O88885 [139-149]		0	1137.7	100	7.86393e-17			200				n/a	n/a	n/a	High	n/a	n/a	High	3.406e-06	2.096e-05	2.3	74.61
High	Q9D1L9	Ragulator complex protein LAMTOR5 OS=Mus musculus OX=10090 GN=Lamtor5 PE=1 SV=1	0	24.396	37	2	3	2	91	9.6	4.87	14.14	2	cell organization and biogenesis;signal transduction;other biological processes	other membranes;cytosol;other cytoplasmic organelle;other cell component		Pf16672	68576	Lamtor5	mmu:68576; Q3UJV9; Q9D1L9	ENSMUSG00000087260	Macroautophagy; Amino acids regulate mTORC1; Regulation of PTEN gene transcription; TP53 Regulates Metabolic Genes; mTORC1-mediated signalling; Energy dependent regulation of mTOR by LKB1-AMPK		7	0	100	1.3896e-16			200		126.01				14177782	497409	439894	n/a	n/a	High	High	Peak Found	Peak Found	1	Acetyl [N-Term]
Checked	Annotated Sequence	Modifications	Qvality PEP	Qvality q-value	# Protein Groups	# Proteins	# PSMs	Master Protein Accessions	Positions in Master Proteins	Modifications in Master Proteins	# Missed Cleavages	Theo. MH+ [Da]	Abundance Ratio: (Sample) / (Control)	Abundance Ratio Adj. P-Value: (Sample) / (Control)	Abundance Ratio Variability [%]: (Sample) / (Control)	Abundances (Grouped): Control	Abundances (Grouped): Sample	Abundances (Grouped) CV [%]: Control	Abundances (Grouped) CV [%]: Sample	Quan Info	Found in Sample: F1: Control	Found in Sample: F2: Control	Found in Sample: F3: Control	Found in Sample: F4: Sample	Found in Sample: F5: Sample	Found in Sample: F6: Sample	Confidence (by Search Engine): Sequest HT	Percolator q-Value (by Search Engine): Sequest HT	Percolator PEP (by Search Engine): Sequest HT	XCorr (by Search Engine): Sequest HT	Top Apex RT [min]
FALSE	[-].MEATLEQHLEDTMK.[N]	1xAcetyl [N-Term]	4.38112e-12	2.56142e-05	1	1	1	Q9D1L9	Q9D1L9 [1-14]	Q9D1L9 1xAcetyl [N-Term]	0	1717.78	100	7.86393e-17			200		92.97		n/a	n/a	n/a	High	Peak Found	Peak Found	High	3.406e-06	6.305e-16	5.23	101.73
FALSE	[R].GTLSDEHAGVISVLAQQAAR.[L]		4.3481e-07	2.56142e-05	1	2	2	Q9D1L9	Q9D1L9 [35-54]		0	2023.06	100	7.86393e-17			200				n/a	n/a	High	High	n/a	n/a	High	3.406e-06	6.368e-10	4.75	85.03
High	Q9D2E2	Target of EGR1 protein 1 OS=Mus musculus OX=10090 GN=Toe1 PE=1 SV=1	0	6.372	3	1	1	1	511	56.8	6.64	3.11	1	RNA metabolism OR transcription;other metabolic processes	nucleus;other cell component	nucleic acid binding activity;other molecular function	Pf00642, Pf04857	68276	Toe1	mmu:68276; Q3UFD8; Q8R5A4; Q9D2E2; Q9D412	ENSMUSG00000028688			0	0	100	1.3896e-16			200						1.54988e+06			n/a	n/a	n/a	High	n/a	n/a	1
Checked	Annotated Sequence	Modifications	Qvality PEP	Qvality q-value	# Protein Groups	# Proteins	# PSMs	Master Protein Accessions	Positions in Master Proteins	Modifications in Master Proteins	# Missed Cleavages	Theo. MH+ [Da]	Abundance Ratio: (Sample) / (Control)	Abundance Ratio Adj. P-Value: (Sample) / (Control)	Abundance Ratio Variability [%]: (Sample) / (Control)	Abundances (Grouped): Control	Abundances (Grouped): Sample	Abundances (Grouped) CV [%]: Control	Abundances (Grouped) CV [%]: Sample	Quan Info	Found in Sample: F1: Control	Found in Sample: F2: Control	Found in Sample: F3: Control	Found in Sample: F4: Sample	Found in Sample: F5: Sample	Found in Sample: F6: Sample	Confidence (by Search Engine): Sequest HT	Percolator q-Value (by Search Engine): Sequest HT	Percolator PEP (by Search Engine): Sequest HT	XCorr (by Search Engine): Sequest HT	Top Apex RT [min]
FALSE	[K].VAEGEAGDQPGSR.[E]		2.91632e-05	2.56142e-05	1	1	1	Q9D2E2	Q9D2E2 [385-397]		0	1272.58	100	7.86393e-17			200				n/a	n/a	n/a	High	n/a	n/a	High	3.406e-06	4.245e-07	3.11	9.55
High	Q3T992	Ubiquilin-1 OS=Mus musculus OX=10090 GN=Ubqln1 PE=2 SV=1	0	197.67	39	11	72	1	554	58.6	4.98	281.02	11				Pf00240, Pf00627		Ubqln1	Q3T992				0	0	100	1.3896e-16			200		4.68					1.8616e+06	2.82113e+06	n/a	High	n/a	n/a	High	High	1	Met-loss+Acetyl [N-Term]
Checked	Annotated Sequence	Modifications	Qvality PEP	Qvality q-value	# Protein Groups	# Proteins	# PSMs	Master Protein Accessions	Positions in Master Proteins	Modifications in Master Proteins	# Missed Cleavages	Theo. MH+ [Da]	Abundance Ratio: (Sample) / (Control)	Abundance Ratio Adj. P-Value: (Sample) / (Control)	Abundance Ratio Variability [%]: (Sample) / (Control)	Abundances (Grouped): Control	Abundances (Grouped): Sample	Abundances (Grouped) CV [%]: Control	Abundances (Grouped) CV [%]: Sample	Quan Info	Found in Sample: F1: Control	Found in Sample: F2: Control	Found in Sample: F3: Control	Found in Sample: F4: Sample	Found in Sample: F5: Sample	Found in Sample: F6: Sample	Confidence (by Search Engine): Sequest HT	Percolator q-Value (by Search Engine): Sequest HT	Percolator PEP (by Search Engine): Sequest HT	XCorr (by Search Engine): Sequest HT	Top Apex RT [min]
FALSE	[-].MAESAESGGPPGAQDSAADGGPAEPK.[I]	1xMet-loss+Acetyl [N-Term]	1.39403e-14	2.56142e-05	2	3	18	Q8R317; Q3T992	Q8R317 [1-26]; Q3T992 [1-26]	Q8R317 1xMet-loss+Acetyl [N-Term]; Q3T992 1xMet-loss+Acetyl [N-Term]	0	2295	0.596	0.96999	20.75	125.3	74.7	18.07	7.05	Shared	High	High	High	High	High	High	High	3.406e-06	6.305e-16	5.04	52.49
FALSE	[R].NPAMMQEMMR.[N]		0.000207825	2.56142e-05	4	6	5	Q99NB8; Q8R317; Q9QZM0; Q3T992	Q99NB8 [249-258]; Q8R317 [235-244]; Q9QZM0 [251-260]; Q3T992 [235-244]		0	1238.51	1.95	0.866652	147.44	51.8	148.2	77.89	126.56	Shared	High	Peak Found	Peak Found	High	n/a	High	High	3.406e-06	8.931e-06	3.39	54.89
FALSE	[R].NPEISHMLNNPDIMR.[Q]		2.1587e-10	2.56142e-05	2	4	7	Q8R317; Q3T992	Q8R317 [213-227]; Q3T992 [213-227]		0	1780.85	0.31	0.749208	41.97	152.7	47.3	21.61	45.26	Shared	High	High	High	High	Peak Found	Peak Found	High	3.406e-06	4.896e-15	4.96	76.99
FALSE	[R].MYTDIQEPMLNAAQEQFGGNPFASLVSSSSSAEGTQPSR.[T]		1.44869e-14	2.56142e-05	2	4	1	Q8R317; Q3T992	Q8R317 [266-304]; Q3T992 [266-304]		0	4132.89								No Quan Values	High	n/a	n/a	n/a	n/a	n/a	High	3.406e-06	6.305e-16	6.83
FALSE	[K].SHIDQLVLIFAGK.[I]		1.48659e-05	2.56142e-05	2	4	4	Q8R317; Q3T992	Q8R317 [62-74]; Q3T992 [62-74]		0	1440.82	0.417	0.868756	94.12	147.7	52.3	33.47	93.89	Shared	High	High	High	High	Peak Found	Peak Found	High	3.406e-06	1.498e-07	4.6	108.75
FALSE	[R].QLIMANPQMQQLIQR.[N]		9.43002e-11	2.56142e-05	3	5	5	Q8R317; Q9QZM0; Q3T992	Q8R317 [198-212]; Q9QZM0 [214-228]; Q3T992 [198-212]		0	1811.96	0.445	0.933043	34.33	138.4	61.6	9.83	53.2	Shared	n/a	High	High	High	Peak Found	Peak Found	High	3.406e-06	1.364e-15	4.35	97.15
FALSE	[R].SMLQSLSQNPDLAAQMQNPDTLSAMSNPR.[A]	3xOxidation [M2; M16; M25]	2.38063e-05	2.56142e-05	1	2	2	Q3T992	Q3T992 [396-424]		0	3193.46	100	7.86393e-17			200		4.68		n/a	n/a	n/a	n/a	High	High	High	3.406e-06	3.12e-07	2.82	78.97
FALSE	[R].SMLQSLSQNPDLAAQMQNPDTLSAMSNPR.[A]		6.27467e-09	2.56142e-05	1	2	1	Q3T992	Q3T992 [396-424]		0	3145.47								No Quan Values	n/a	High	n/a	n/a	n/a	n/a	High	3.406e-06	9.004e-13	4.71
FALSE	[R].FQQQLEQLSAMGFLNR.[E]	1xOxidation [M11]	6.08588e-06	2.56142e-05	2	6	2	Q8R317; Q3T992	Q8R317 [540-555]; Q3T992 [512-527]		0	1925.95	3.839	0.732716	7.6	41.3	158.7		7.24	Shared	Peak Found	n/a	n/a	n/a	High	High	High	3.406e-06	3.753e-08	3.98	99.44
FALSE	[R].FQQQLEQLSAMGFLNR.[E]		3.2506e-09	2.56142e-05	2	6	9	Q8R317; Q3T992	Q8R317 [540-555]; Q3T992 [512-527]		0	1909.96	0.663	0.985812	30.66	120.2	79.8	25.5	21.2	Shared	High	High	High	High	High	High	High	3.406e-06	3.261e-13	5.11	109.87
FALSE	[R].EANLQALIATGGDINAAIER.[L]		3.41951e-06	2.56142e-05	4	8	1	Q99NB8; Q8R317; Q9QZM0; Q3T992	Q99NB8 [570-589]; Q8R317 [556-575]; Q9QZM0 [612-631]; Q3T992 [528-547]		0	2040.07								No Quan Values	n/a	High	n/a	n/a	n/a	n/a	High	3.406e-06	1.543e-08	4.44
FALSE	[K].EKEEFAVPENSSVQQFK.[E]		4.14716e-09	2.56142e-05	2	4	8	Q8R317; Q3T992	Q8R317 [37-53]; Q3T992 [37-53]		1	1995.97	0.069	0.0595755	124.61	187.1	12.9	21.29	125.08	Shared	High	High	High	High	Peak Found	Peak Found	High	3.406e-06	4.719e-13	4.5	66.24
FALSE	[R].ALSNLESIPGGYNALR.[R]		9.53888e-10	2.56142e-05	2	4	6	Q8R317; Q3T992	Q8R317 [249-264]; Q3T992 [249-264]		0	1674.88	1.803	0.709837	57.78	71.4	128.6	2.63	55.77	Shared	High	High	Peak Found	High	High	High	High	3.406e-06	4.877e-14	4.69	88.28
FALSE	[R].NPAMMQEMMR.[N]	1xOxidation [M]	0.00216201	0.000175689	4	6	2	Q99NB8; Q8R317; Q9QZM0; Q3T992	Q99NB8 [249-258]; Q8R317 [235-244]; Q9QZM0 [251-260]; Q3T992 [235-244]		0	1254.51	100	7.86393e-17			200			Shared	n/a	n/a	n/a	High	n/a	n/a	High	2.758e-05	0.0003136	1.7	34.83
FALSE	[R].NPEISHMLNNPDIMR.[Q]	2xOxidation [M7; M14]	0.0740282	0.00445531	2	4	1	Q8R317; Q3T992	Q8R317 [213-227]; Q3T992 [213-227]		0	1812.84	100	7.86393e-17			200		88.25	Shared	n/a	n/a	n/a	n/a	Peak Found	High	High	0.001627	0.01906	2.15	52.51
Medium	Q8C5H1	Anoctamin-4 OS=Mus musculus OX=10090 GN=Ano4 PE=1 SV=2	0.046	1.518	1	1	1	1	955	111.5	8.28	0	1	cell organization and biogenesis;transport;other biological processes	plasma membrane;other membranes	transporter activity;other molecular function	Pf04547, Pf16178	320091	Ano4	mmu:320091; Q8C5H1; Q8CA37	ENSMUSG00000035189	Stimuli-sensing channels		1	0	100	1.3896e-16			200		107.89				107321		313594	n/a	n/a	n/a	Peak Found	n/a	High	1
Checked	Annotated Sequence	Modifications	Qvality PEP	Qvality q-value	# Protein Groups	# Proteins	# PSMs	Master Protein Accessions	Positions in Master Proteins	Modifications in Master Proteins	# Missed Cleavages	Theo. MH+ [Da]	Abundance Ratio: (Sample) / (Control)	Abundance Ratio Adj. P-Value: (Sample) / (Control)	Abundance Ratio Variability [%]: (Sample) / (Control)	Abundances (Grouped): Control	Abundances (Grouped): Sample	Abundances (Grouped) CV [%]: Control	Abundances (Grouped) CV [%]: Sample	Quan Info	Found in Sample: F1: Control	Found in Sample: F2: Control	Found in Sample: F3: Control	Found in Sample: F4: Sample	Found in Sample: F5: Sample	Found in Sample: F6: Sample	Confidence (by Search Engine): Sequest HT	Percolator q-Value (by Search Engine): Sequest HT	Percolator PEP (by Search Engine): Sequest HT	XCorr (by Search Engine): Sequest HT	Top Apex RT [min]
FALSE	[K].YLIQEMMYEAELER.[L]		0.145273	0.00817729	1	2	1	Q8C5H1	Q8C5H1 [922-935]		0	1817.84	100	7.86393e-17			200		107.89		n/a	n/a	n/a	Peak Found	n/a	High	High	0.002563	0.03037	0.84	74.12
High	Q9CRB0	Sorting nexin-24 OS=Mus musculus OX=10090 GN=Snx24 PE=1 SV=1	0	5.212	5	1	1	1	169	19.6	7.01	2.09	1	transport	other membranes	other molecular function	Pf00787	69226	Snx24	mmu:69226; Q9CRB0	ENSMUSG00000024535			0	0	100	1.3896e-16			200						685876			n/a	n/a	n/a	High	n/a	n/a	1
Checked	Annotated Sequence	Modifications	Qvality PEP	Qvality q-value	# Protein Groups	# Proteins	# PSMs	Master Protein Accessions	Positions in Master Proteins	Modifications in Master Proteins	# Missed Cleavages	Theo. MH+ [Da]	Abundance Ratio: (Sample) / (Control)	Abundance Ratio Adj. P-Value: (Sample) / (Control)	Abundance Ratio Variability [%]: (Sample) / (Control)	Abundances (Grouped): Control	Abundances (Grouped): Sample	Abundances (Grouped) CV [%]: Control	Abundances (Grouped) CV [%]: Sample	Quan Info	Found in Sample: F1: Control	Found in Sample: F2: Control	Found in Sample: F3: Control	Found in Sample: F4: Sample	Found in Sample: F5: Sample	Found in Sample: F6: Sample	Confidence (by Search Engine): Sequest HT	Percolator q-Value (by Search Engine): Sequest HT	Percolator PEP (by Search Engine): Sequest HT	XCorr (by Search Engine): Sequest HT	Top Apex RT [min]
FALSE	[K].LFLDFLNVR.[H]		0.000162944	2.56142e-05	1	1	1	Q9CRB0	Q9CRB0 [95-103]		0	1136.65	100	7.86393e-17			200				n/a	n/a	n/a	High	n/a	n/a	High	3.406e-06	6.143e-06	2.09	121.07
High	C0HKD9	Microfibrillar-associated protein 1B OS=Mus musculus OX=10090 GN=Mfap1b PE=1 SV=1	0	9.525	4	1	1	1	439	51.9	4.98	3.23	1	RNA metabolism OR transcription;other metabolic processes	extracellular matrix;cytoskeleton;nucleus		Pf06991	100034361; 67532	Mfap1b	C0HKD9; mmu:100034361; mmu:67532; Q3TU29; Q8CCL1; Q9CQU1; Q9CSJ5	ENSMUSG00000048222; ENSMUSG00000068479	mRNA Splicing - Major Pathway		1	0	100	1.3896e-16			200						567091			n/a	n/a	n/a	High	n/a	n/a	1
Checked	Annotated Sequence	Modifications	Qvality PEP	Qvality q-value	# Protein Groups	# Proteins	# PSMs	Master Protein Accessions	Positions in Master Proteins	Modifications in Master Proteins	# Missed Cleavages	Theo. MH+ [Da]	Abundance Ratio: (Sample) / (Control)	Abundance Ratio Adj. P-Value: (Sample) / (Control)	Abundance Ratio Variability [%]: (Sample) / (Control)	Abundances (Grouped): Control	Abundances (Grouped): Sample	Abundances (Grouped) CV [%]: Control	Abundances (Grouped) CV [%]: Sample	Quan Info	Found in Sample: F1: Control	Found in Sample: F2: Control	Found in Sample: F3: Control	Found in Sample: F4: Sample	Found in Sample: F5: Sample	Found in Sample: F6: Sample	Confidence (by Search Engine): Sequest HT	Percolator q-Value (by Search Engine): Sequest HT	Percolator PEP (by Search Engine): Sequest HT	XCorr (by Search Engine): Sequest HT	Top Apex RT [min]
FALSE	[K].EQEAEPEEQEEDSSSDPR.[L]		2.67131e-07	2.56142e-05	1	1	1	C0HKD9	C0HKD9 [68-85]		0	2090.83	100	7.86393e-17			200				n/a	n/a	n/a	High	n/a	n/a	High	3.406e-06	2.984e-10	3.23	27.96
Medium	D3YTT6	Oxysterol-binding protein OS=Mus musculus OX=10090 GN=Osbpl3 PE=1 SV=1	0.012	2.03	1	1	1	1	886	100.4	6.93	1.65	1	transport	plasma membrane;other membranes;cytosol;ER/Golgi;nucleus	other molecular function	Pf01237, Pf15409	71720	Osbpl3	D3YTT6	ENSMUSG00000029822			0	0	100	1.3896e-16			200		15.3				2.28459e+06	446230		n/a	n/a	n/a	Peak Found	High	n/a	1
Checked	Annotated Sequence	Modifications	Qvality PEP	Qvality q-value	# Protein Groups	# Proteins	# PSMs	Master Protein Accessions	Positions in Master Proteins	Modifications in Master Proteins	# Missed Cleavages	Theo. MH+ [Da]	Abundance Ratio: (Sample) / (Control)	Abundance Ratio Adj. P-Value: (Sample) / (Control)	Abundance Ratio Variability [%]: (Sample) / (Control)	Abundances (Grouped): Control	Abundances (Grouped): Sample	Abundances (Grouped) CV [%]: Control	Abundances (Grouped) CV [%]: Sample	Quan Info	Found in Sample: F1: Control	Found in Sample: F2: Control	Found in Sample: F3: Control	Found in Sample: F4: Sample	Found in Sample: F5: Sample	Found in Sample: F6: Sample	Confidence (by Search Engine): Sequest HT	Percolator q-Value (by Search Engine): Sequest HT	Percolator PEP (by Search Engine): Sequest HT	XCorr (by Search Engine): Sequest HT	Top Apex RT [min]
FALSE	[R].IPSPLER.[M]		0.026125	0.00207225	1	6	1	D3YTT6	D3YTT6 [574-580]		0	811.467	100	7.86393e-17			200		15.3		n/a	n/a	n/a	Peak Found	High	n/a	High	0.000585	0.009333	1.65	47.84
High	Q78JW9	Ubiquitin domain-containing protein UBFD1 OS=Mus musculus OX=10090 GN=Ubfd1 PE=1 SV=2	0	5.662	3	1	4	1	368	40.1	8.85	4.49	1				Pf00240	28018	Ubfd1	mmu:28018; Q78JW9	ENSMUSG00000030870			0	0	100	1.3896e-16			200						6.53822e+06			n/a	n/a	High	High	High	High	1
Checked	Annotated Sequence	Modifications	Qvality PEP	Qvality q-value	# Protein Groups	# Proteins	# PSMs	Master Protein Accessions	Positions in Master Proteins	Modifications in Master Proteins	# Missed Cleavages	Theo. MH+ [Da]	Abundance Ratio: (Sample) / (Control)	Abundance Ratio Adj. P-Value: (Sample) / (Control)	Abundance Ratio Variability [%]: (Sample) / (Control)	Abundances (Grouped): Control	Abundances (Grouped): Sample	Abundances (Grouped) CV [%]: Control	Abundances (Grouped) CV [%]: Sample	Quan Info	Found in Sample: F1: Control	Found in Sample: F2: Control	Found in Sample: F3: Control	Found in Sample: F4: Sample	Found in Sample: F5: Sample	Found in Sample: F6: Sample	Confidence (by Search Engine): Sequest HT	Percolator q-Value (by Search Engine): Sequest HT	Percolator PEP (by Search Engine): Sequest HT	XCorr (by Search Engine): Sequest HT	Top Apex RT [min]
FALSE	[K].VPLDSTGSELK.[Q]		0.000381642	2.56142e-05	1	2	4	Q78JW9	Q78JW9 [160-170]		0	1145.6	100	7.86393e-17			200				n/a	n/a	High	High	High	High	High	3.406e-06	2.283e-05	2.69	46.25
High	Q3UH60	Disco-interacting protein 2 homolog B OS=Mus musculus OX=10090 GN=Dip2b PE=1 SV=1	0	5.186	2	3	4	2	1574	171	8.09	5.42	3	cell organization and biogenesis;developmental processes;other biological processes	nucleus;other cell component	cytoskeletal activity	Pf00501, Pf06464	239667	Dip2b	mmu:239667; Q3UH60; Q8C1W5; Q8CDG9; Q8CHA2	ENSMUSG00000023026			0	0	100	1.3896e-16			200		43.69				2.51526e+06	322325		Peak Found	Peak Found	Peak Found	High	High	n/a	1
Checked	Annotated Sequence	Modifications	Qvality PEP	Qvality q-value	# Protein Groups	# Proteins	# PSMs	Master Protein Accessions	Positions in Master Proteins	Modifications in Master Proteins	# Missed Cleavages	Theo. MH+ [Da]	Abundance Ratio: (Sample) / (Control)	Abundance Ratio Adj. P-Value: (Sample) / (Control)	Abundance Ratio Variability [%]: (Sample) / (Control)	Abundances (Grouped): Control	Abundances (Grouped): Sample	Abundances (Grouped) CV [%]: Control	Abundances (Grouped) CV [%]: Sample	Quan Info	Found in Sample: F1: Control	Found in Sample: F2: Control	Found in Sample: F3: Control	Found in Sample: F4: Sample	Found in Sample: F5: Sample	Found in Sample: F6: Sample	Confidence (by Search Engine): Sequest HT	Percolator q-Value (by Search Engine): Sequest HT	Percolator PEP (by Search Engine): Sequest HT	XCorr (by Search Engine): Sequest HT	Top Apex RT [min]
FALSE	[R].DVSLSSLR.[M]		0.0324152	0.00229535	1	2	2	Q3UH60	Q3UH60 [625-632]		0	876.479	100	7.86393e-17			200		43.69		Peak Found	Peak Found	Peak Found	High	High	n/a	High	0.0007551	0.01128	1.48	59.79
FALSE	[R].SSLMDTADGVPVNSR.[V]		0.0762997	0.00462993	1	1	1	Q3UH60	Q3UH60 [255-269]		0	1548.73								No Quan Values	n/a	n/a	n/a	n/a	High	n/a	High	0.001654	0.01936	2
FALSE	[K].IQQLLNTLK.[R]		0.143192	0.00812383	2	6	1	D3Z7D3; Q3UH60	D3Z7D3 [264-272]; Q3UH60 [274-282]		0	1070.66	0.909	0.999962	16.51	104.8	95.2	15.9	6.58	Shared	Peak Found	Peak Found	Peak Found	n/a	High	Peak Found	High	0.002532	0.02984	1.74	70.81
Medium	Q920B0	FERM domain-containing protein 4B OS=Mus musculus OX=10090 GN=Frmd4b PE=1 SV=2	0.024	1.721	1	1	3	1	1035	117.9	8.6	0	1	other biological processes	cytoskeleton;other cell component		Pf00373, Pf09379, Pf09380, Pf11819	232288	Frmd4b	mmu:232288; Q3V1S1; Q920B0; Q920B1; Q9ESP9	ENSMUSG00000030064			0	0	100	1.3896e-16			200						3.24505e+07			n/a	n/a	n/a	High	n/a	n/a	1
Checked	Annotated Sequence	Modifications	Qvality PEP	Qvality q-value	# Protein Groups	# Proteins	# PSMs	Master Protein Accessions	Positions in Master Proteins	Modifications in Master Proteins	# Missed Cleavages	Theo. MH+ [Da]	Abundance Ratio: (Sample) / (Control)	Abundance Ratio Adj. P-Value: (Sample) / (Control)	Abundance Ratio Variability [%]: (Sample) / (Control)	Abundances (Grouped): Control	Abundances (Grouped): Sample	Abundances (Grouped) CV [%]: Control	Abundances (Grouped) CV [%]: Sample	Quan Info	Found in Sample: F1: Control	Found in Sample: F2: Control	Found in Sample: F3: Control	Found in Sample: F4: Sample	Found in Sample: F5: Sample	Found in Sample: F6: Sample	Confidence (by Search Engine): Sequest HT	Percolator q-Value (by Search Engine): Sequest HT	Percolator PEP (by Search Engine): Sequest HT	XCorr (by Search Engine): Sequest HT	Top Apex RT [min]
FALSE	[K].ICLREAELTGRMPK.[E]	1xOxidation [M12]; 1xN-ethylmaleimide [C2]	0.0734705	0.00445531	1	4	3	Q920B0	Q920B0 [451-464]		2	1757.91	100	7.86393e-17			200				n/a	n/a	n/a	High	n/a	n/a	High	0.001619	0.019	1.52	115.68
High	F8VPP8	Zinc finger CCCH type containing 7B OS=Mus musculus OX=10090 GN=Zc3h7b PE=1 SV=1	0	6.204	2	2	2	2	982	110.2	7.42	2.19	2	RNA metabolism OR transcription;other metabolic processes;other biological processes		nucleic acid binding activity;other molecular function	Pf00642, Pf13181	20286	Zc3h7b	F8VPP8; mmu:20286	ENSMUSG00000022390			0	0	100	1.3896e-16			200							1.0644e+06		n/a	n/a	High	n/a	High	n/a	1
Checked	Annotated Sequence	Modifications	Qvality PEP	Qvality q-value	# Protein Groups	# Proteins	# PSMs	Master Protein Accessions	Positions in Master Proteins	Modifications in Master Proteins	# Missed Cleavages	Theo. MH+ [Da]	Abundance Ratio: (Sample) / (Control)	Abundance Ratio Adj. P-Value: (Sample) / (Control)	Abundance Ratio Variability [%]: (Sample) / (Control)	Abundances (Grouped): Control	Abundances (Grouped): Sample	Abundances (Grouped) CV [%]: Control	Abundances (Grouped) CV [%]: Sample	Quan Info	Found in Sample: F1: Control	Found in Sample: F2: Control	Found in Sample: F3: Control	Found in Sample: F4: Sample	Found in Sample: F5: Sample	Found in Sample: F6: Sample	Confidence (by Search Engine): Sequest HT	Percolator q-Value (by Search Engine): Sequest HT	Percolator PEP (by Search Engine): Sequest HT	XCorr (by Search Engine): Sequest HT	Top Apex RT [min]
FALSE	[K].ILDMQQTYDMWLK.[K]		0.000666963	5.27287e-05	1	1	1	F8VPP8	F8VPP8 [796-808]		0	1684.81								No Quan Values	n/a	n/a	High	n/a	n/a	n/a	High	3.406e-06	5.361e-05	2.19
FALSE	[K].ALGLDGESIR.[A]		0.0336869	0.00233254	1	5	1	F8VPP8	F8VPP8 [108-117]		0	1030.55	100	7.86393e-17			200				n/a	n/a	n/a	n/a	High	n/a	High	0.000792	0.01165	1.36	66.36
High	Q569X8	Nuclear pore complex protein OS=Mus musculus OX=10090 GN=Nup107 PE=2 SV=1	0	19.014	6	4	4	4	926	106.6	5.43	7.98	4	other metabolic processes;transport	other membranes;nucleus	other molecular function	Pf04121		Nup107	Q569X8				0	0	100	1.3896e-16			200		6.48				655865	178425	289181	High	n/a	n/a	High	High	High	1
Checked	Annotated Sequence	Modifications	Qvality PEP	Qvality q-value	# Protein Groups	# Proteins	# PSMs	Master Protein Accessions	Positions in Master Proteins	Modifications in Master Proteins	# Missed Cleavages	Theo. MH+ [Da]	Abundance Ratio: (Sample) / (Control)	Abundance Ratio Adj. P-Value: (Sample) / (Control)	Abundance Ratio Variability [%]: (Sample) / (Control)	Abundances (Grouped): Control	Abundances (Grouped): Sample	Abundances (Grouped) CV [%]: Control	Abundances (Grouped) CV [%]: Sample	Quan Info	Found in Sample: F1: Control	Found in Sample: F2: Control	Found in Sample: F3: Control	Found in Sample: F4: Sample	Found in Sample: F5: Sample	Found in Sample: F6: Sample	Confidence (by Search Engine): Sequest HT	Percolator q-Value (by Search Engine): Sequest HT	Percolator PEP (by Search Engine): Sequest HT	XCorr (by Search Engine): Sequest HT	Top Apex RT [min]
FALSE	[R].VMVDSLVEQEIR.[T]		0.000238537	2.56142e-05	1	4	1	Q569X8	Q569X8 [456-467]		0	1417.74								No Quan Values	n/a	n/a	n/a	n/a	High	n/a	High	3.406e-06	1.105e-05	2.82
FALSE	[R].TSVMTQDDSEELPR.[E]		3.46389e-07	2.56142e-05	1	4	1	Q569X8	Q569X8 [468-481]		0	1607.72	100	7.86393e-17			200				n/a	n/a	n/a	High	n/a	n/a	High	3.406e-06	4.464e-10	3.05	53.75
FALSE	[R].VLEENQEHYHIVQK.[F]		0.00541858	0.000317846	1	4	1	Q569X8	Q569X8 [505-518]		0	1765.89								No Quan Values	High	n/a	n/a	n/a	n/a	n/a	High	7.088e-05	0.001191	2.1
FALSE	[R].SGFGGMSSPVIR.[D]	1xOxidation [M6]	0.0571774	0.00353071	1	5	1	Q569X8	Q569X8 [4-15]		0	1210.59	100	7.86393e-17			200		0.07		n/a	n/a	n/a	n/a	Peak Found	High	High	0.001293	0.0165	1.21	52.81
High	Q8BJM7	S-adenosyl-L-methionine-dependent tRNA 4-demethylwyosine synthase TYW1 OS=Mus musculus OX=10090 GN=Tyw1 PE=1 SV=1	0.009	2.222	1	1	1	1	721	81.5	7.83	2.36	1	RNA metabolism OR transcription;other metabolic processes		other molecular function	Pf00258, Pf04055, Pf08608	100929	Tyw1	mmu:100929; Q3TRC5; Q8BJM7; Q8BLG4; Q8R0C7	ENSMUSG00000056310			0	0	100	1.3896e-16			200						569259			n/a	n/a	n/a	High	n/a	n/a	1
Checked	Annotated Sequence	Modifications	Qvality PEP	Qvality q-value	# Protein Groups	# Proteins	# PSMs	Master Protein Accessions	Positions in Master Proteins	Modifications in Master Proteins	# Missed Cleavages	Theo. MH+ [Da]	Abundance Ratio: (Sample) / (Control)	Abundance Ratio Adj. P-Value: (Sample) / (Control)	Abundance Ratio Variability [%]: (Sample) / (Control)	Abundances (Grouped): Control	Abundances (Grouped): Sample	Abundances (Grouped) CV [%]: Control	Abundances (Grouped) CV [%]: Sample	Quan Info	Found in Sample: F1: Control	Found in Sample: F2: Control	Found in Sample: F3: Control	Found in Sample: F4: Sample	Found in Sample: F5: Sample	Found in Sample: F6: Sample	Confidence (by Search Engine): Sequest HT	Percolator q-Value (by Search Engine): Sequest HT	Percolator PEP (by Search Engine): Sequest HT	XCorr (by Search Engine): Sequest HT	Top Apex RT [min]
FALSE	[R].TPQWALFGAR.[E]		0.0176082	0.00134765	1	1	1	Q8BJM7	Q8BJM7 [689-698]		0	1146.61	100	7.86393e-17			200				n/a	n/a	n/a	High	n/a	n/a	High	0.0003017	0.006004	2.36	89.22
High	A0A0R4J124	Serine/arginine-rich protein specific kinase 2 OS=Mus musculus OX=10090 GN=Srpk2 PE=1 SV=1	0	18.1	5	3	7	3	682	76.8	4.91	11.89	3	cell organization and biogenesis;RNA metabolism OR transcription;other metabolic processes;signal transduction;other biological processes	cytosol;nucleus;other cell component	kinase activity;other molecular function	Pf00069	20817	Srpk2	A0A0R4J124; mmu:20817	ENSMUSG00000062604		mRNA processing	1	0	100	1.3896e-16			200		25.74				783786		445103	High	High	n/a	High	High	High	1
Checked	Annotated Sequence	Modifications	Qvality PEP	Qvality q-value	# Protein Groups	# Proteins	# PSMs	Master Protein Accessions	Positions in Master Proteins	Modifications in Master Proteins	# Missed Cleavages	Theo. MH+ [Da]	Abundance Ratio: (Sample) / (Control)	Abundance Ratio Adj. P-Value: (Sample) / (Control)	Abundance Ratio Variability [%]: (Sample) / (Control)	Abundances (Grouped): Control	Abundances (Grouped): Sample	Abundances (Grouped) CV [%]: Control	Abundances (Grouped) CV [%]: Sample	Quan Info	Found in Sample: F1: Control	Found in Sample: F2: Control	Found in Sample: F3: Control	Found in Sample: F4: Sample	Found in Sample: F5: Sample	Found in Sample: F6: Sample	Confidence (by Search Engine): Sequest HT	Percolator q-Value (by Search Engine): Sequest HT	Percolator PEP (by Search Engine): Sequest HT	XCorr (by Search Engine): Sequest HT	Top Apex RT [min]
FALSE	[R].LQEIEELER.[E]		0.000586041	2.56142e-05	1	2	4	A0A0R4J124	A0A0R4J124 [285-293]		0	1158.6	100	7.86393e-17			200		25.74		n/a	n/a	n/a	High	High	High	High	3.406e-06	4.423e-05	2.01	77.06
FALSE	[R].TVSASSTGDLPK.[T]		0.000234701	2.56142e-05	1	3	2	A0A0R4J124	A0A0R4J124 [486-497]		0	1162.6								No Quan Values	High	n/a	n/a	n/a	n/a	n/a	High	3.406e-06	1.08e-05	1.86
FALSE	[K].AADLEDTTEEETAK.[D]		8.12496e-07	2.56142e-05	1	2	1	A0A0R4J124	A0A0R4J124 [326-339]		0	1522.68								No Quan Values	n/a	High	n/a	n/a	n/a	n/a	High	3.406e-06	1.661e-09	2.35
High	Q3UGZ4	Spectrin beta chain OS=Mus musculus OX=10090 GN=Sptbn2 PE=2 SV=1	0	54.613	3	8	24	1	2388	270.8	5.86	38	8	cell-cell signaling;cell organization and biogenesis;transport;developmental processes;other biological processes	plasma membrane;other membranes;cytosol;cytoskeleton;ER/Golgi;other cytoplasmic organelle;other cell component	cytoskeletal activity;other molecular function	Pf00307, Pf00435, Pf15410		Sptbn2	Q3UGZ4				0	0	100	1.3896e-16			200		118.86				743192	15638.2		n/a	n/a	n/a	High	Peak Found	n/a	1
Checked	Annotated Sequence	Modifications	Qvality PEP	Qvality q-value	# Protein Groups	# Proteins	# PSMs	Master Protein Accessions	Positions in Master Proteins	Modifications in Master Proteins	# Missed Cleavages	Theo. MH+ [Da]	Abundance Ratio: (Sample) / (Control)	Abundance Ratio Adj. P-Value: (Sample) / (Control)	Abundance Ratio Variability [%]: (Sample) / (Control)	Abundances (Grouped): Control	Abundances (Grouped): Sample	Abundances (Grouped) CV [%]: Control	Abundances (Grouped) CV [%]: Sample	Quan Info	Found in Sample: F1: Control	Found in Sample: F2: Control	Found in Sample: F3: Control	Found in Sample: F4: Sample	Found in Sample: F5: Sample	Found in Sample: F6: Sample	Confidence (by Search Engine): Sequest HT	Percolator q-Value (by Search Engine): Sequest HT	Percolator PEP (by Search Engine): Sequest HT	XCorr (by Search Engine): Sequest HT	Top Apex RT [min]
FALSE	[KR].VHLENMGSHDIVDGNHR.[L]		1.18937e-11	2.56142e-05	3	15	4	Q62261; Q3UGZ4; B2RX08	Q62261 [128-144]; Q3UGZ4 [131-147]; B2RX08 [128-144]		0	1929.9	0.464	0.895294	4.21	136.6	63.4	9.61		Shared	High	High	Peak Found	High	n/a	High	High	3.406e-06	6.305e-16	5.52	37.48
FALSE	[R].FQIQDISVETEDNKEK.[-K]		1.70102e-06	2.56142e-05	2	8	1	Q62261; Q3UGZ4	Q62261 [157-172]; Q3UGZ4 [160-175]		1	1922.93								No Quan Values	High	n/a	n/a	n/a	n/a	n/a	High	3.406e-06	5.252e-09	3.97
FALSE	[R].FQIQDISVETEDNK.[E]		1.55568e-06	2.56142e-05	2	8	3	Q62261; Q3UGZ4	Q62261 [157-170]; Q3UGZ4 [160-173]		0	1665.8	0.616	0.974312	84.88	123.8	76.2	2.13	94.99	Shared	Peak Found	Peak Found	n/a	High	High	Peak Found	High	3.406e-06	4.556e-09	2.98	90.83
FALSE	[K].WVNSHLAR.[V]		0.00154289	7.82907e-05	4	19	3	Q62261; E9PX29; Q3UGZ4; B2RX08	Q62261 [63-70]; E9PX29 [71-78]; Q3UGZ4 [66-73]; B2RX08 [63-70]		0	982.522	0.281	0.704031	46.33	156.1	43.9	42.81	15.22	Shared	High	Peak Found	Peak Found	n/a	High	High	High	9.423e-06	0.0001898	1.53	30.08
FALSE	[R].ETWLSENQR.[L]		0.00165868	0.000105224	2	7	3	Q62261; Q3UGZ4	Q62261 [435-443]; Q3UGZ4 [438-446]		0	1162.55	0.942	0.982267	140.47	99.8	100.2	14.31	103.93	Shared	High	Peak Found	High	n/a	Peak Found	High	High	1.253e-05	0.0002131	2.67	38.84
FALSE	[K].DLTSVNILLK.[K]		0.00315045	0.000175689	2	6	1	Q62261; Q3UGZ4	Q62261 [1411-1420]; Q3UGZ4 [1414-1423]		0	1115.67	0.733	0.974312	14.27	115.4	84.6	17.3	10.91	Shared	Peak Found	Peak Found	High	Peak Found	n/a	Peak Found	High	3.532e-05	0.0005472	2.22	96.4
FALSE	[KR].LISDINK.[A]		0.0479588	0.0030697	2	6	8	Q62261; Q3UGZ4	Q62261 [388-394]; Q3UGZ4 [391-397]		0	802.467	0.652	0.982267	59.17	110.8	89.2	31.75	67.12	Shared	High	High	High	High	High	High	High	0.001108	0.01483	1.36	26.37
FALSE	[R].IWDFLR.[CQ]		0.115899	0.00688891	1	6	2	Q3UGZ4	Q3UGZ4 [512-517]		0	849.462	100	7.86393e-17			200		118.86		n/a	n/a	n/a	High	Peak Found	n/a	High	0.002246	0.02524	1.46	96.07
Medium	Q9DA69	Intraflagellar transport protein 43 homolog OS=Mus musculus OX=10090 GN=Ift43 PE=1 SV=2	0.011	2.075	5	1	1	1	206	23.5	4.69	0	1	cell organization and biogenesis;transport	cytoskeleton;other cell component		Pf15305	76411	Ift43	mmu:76411; Q8CFI3; Q8K213; Q9DA69	ENSMUSG00000007867	Intraflagellar transport		1	0	100	1.3896e-16			200							73470.8		n/a	n/a	n/a	n/a	High	n/a	1	Acetyl [N-Term]
Checked	Annotated Sequence	Modifications	Qvality PEP	Qvality q-value	# Protein Groups	# Proteins	# PSMs	Master Protein Accessions	Positions in Master Proteins	Modifications in Master Proteins	# Missed Cleavages	Theo. MH+ [Da]	Abundance Ratio: (Sample) / (Control)	Abundance Ratio Adj. P-Value: (Sample) / (Control)	Abundance Ratio Variability [%]: (Sample) / (Control)	Abundances (Grouped): Control	Abundances (Grouped): Sample	Abundances (Grouped) CV [%]: Control	Abundances (Grouped) CV [%]: Sample	Quan Info	Found in Sample: F1: Control	Found in Sample: F2: Control	Found in Sample: F3: Control	Found in Sample: F4: Sample	Found in Sample: F5: Sample	Found in Sample: F6: Sample	Confidence (by Search Engine): Sequest HT	Percolator q-Value (by Search Engine): Sequest HT	Percolator PEP (by Search Engine): Sequest HT	XCorr (by Search Engine): Sequest HT	Top Apex RT [min]
FALSE	[-].MDDLLDLGEER.[R]	1xAcetyl [N-Term]	0.0236309	0.00186803	1	1	1	Q9DA69	Q9DA69 [1-11]	Q9DA69 1xAcetyl [N-Term]	0	1347.61	100	7.86393e-17			200				n/a	n/a	n/a	n/a	High	n/a	High	0.0005041	0.008407	1.55	120.35
High	Q8K234	2'-5' oligoadenylate synthase OS=Mus musculus OX=10090 GN=Oasl2 PE=2 SV=1	0.008	2.277	2	1	1	1	508	58.7	6.06	1.61	1	stress response		nucleic acid binding activity;other molecular function	Pf00240, Pf10421		Oasl2	Q8K234				0	0	100	1.3896e-16			200		62.66				33054.7	38819.8	64917.4	n/a	n/a	n/a	High	Peak Found	Peak Found	1
Checked	Annotated Sequence	Modifications	Qvality PEP	Qvality q-value	# Protein Groups	# Proteins	# PSMs	Master Protein Accessions	Positions in Master Proteins	Modifications in Master Proteins	# Missed Cleavages	Theo. MH+ [Da]	Abundance Ratio: (Sample) / (Control)	Abundance Ratio Adj. P-Value: (Sample) / (Control)	Abundance Ratio Variability [%]: (Sample) / (Control)	Abundances (Grouped): Control	Abundances (Grouped): Sample	Abundances (Grouped) CV [%]: Control	Abundances (Grouped) CV [%]: Sample	Quan Info	Found in Sample: F1: Control	Found in Sample: F2: Control	Found in Sample: F3: Control	Found in Sample: F4: Sample	Found in Sample: F5: Sample	Found in Sample: F6: Sample	Confidence (by Search Engine): Sequest HT	Percolator q-Value (by Search Engine): Sequest HT	Percolator PEP (by Search Engine): Sequest HT	XCorr (by Search Engine): Sequest HT	Top Apex RT [min]
FALSE	[R].DELLLDQEVR.[V]		0.0159164	0.00124452	1	5	1	Q8K234	Q8K234 [51-60]		0	1229.64	100	7.86393e-17			200		62.66		n/a	n/a	n/a	High	Peak Found	Peak Found	High	0.0002574	0.005282	1.61	77.34
High	Q3UR61	adenylate cyclase OS=Mus musculus OX=10090 GN=Adcy4 PE=2 SV=1	0	11.722	3	3	5	2	1077	120.3	7.88	9.43	3	other metabolic processes;signal transduction	plasma membrane;other membranes	other molecular function	Pf00211, Pf06327, Pf16214		Adcy4	Q3UR61				0	0	100	1.3896e-16			200						490249			n/a	n/a	n/a	High	n/a	n/a	1
Checked	Annotated Sequence	Modifications	Qvality PEP	Qvality q-value	# Protein Groups	# Proteins	# PSMs	Master Protein Accessions	Positions in Master Proteins	Modifications in Master Proteins	# Missed Cleavages	Theo. MH+ [Da]	Abundance Ratio: (Sample) / (Control)	Abundance Ratio Adj. P-Value: (Sample) / (Control)	Abundance Ratio Variability [%]: (Sample) / (Control)	Abundances (Grouped): Control	Abundances (Grouped): Sample	Abundances (Grouped) CV [%]: Control	Abundances (Grouped) CV [%]: Sample	Quan Info	Found in Sample: F1: Control	Found in Sample: F2: Control	Found in Sample: F3: Control	Found in Sample: F4: Sample	Found in Sample: F5: Sample	Found in Sample: F6: Sample	Confidence (by Search Engine): Sequest HT	Percolator q-Value (by Search Engine): Sequest HT	Percolator PEP (by Search Engine): Sequest HT	XCorr (by Search Engine): Sequest HT	Top Apex RT [min]
FALSE	[R].EETETMENLTR.[L]		0.000126714	2.56142e-05	1	3	1	Q3UR61	Q3UR61 [831-841]		0	1352.6								No Quan Values	n/a	n/a	n/a	High	n/a	n/a	High	3.406e-06	4.161e-06	2.29
FALSE	[R].GLDDELDTGDAK.[F]		0.000430926	2.56142e-05	1	2	2	Q3UR61	Q3UR61 [526-537]		0	1248.56	100	7.86393e-17			200				n/a	n/a	n/a	High	n/a	n/a	High	3.406e-06	2.732e-05	1.77	47.77
FALSE	[R].LDFLWK.[KLN]		0.0585005	0.00363013	3	10	2	Q3UR61; F8VQ52; Q3V1Q3	Q3UR61 [818-823]; F8VQ52 [922-927]; Q3V1Q3 [834-839]		0	821.456	1.285	0.988068	69.95	87.5	112.5		169.66	Shared	n/a	n/a	Peak Found	High	Peak Found	Peak Found	High	0.00132	0.01667	1.64	88.15
High	Q91WW7	1-acylglycerol-3-phosphate O-acyltransferase Pnpla3 OS=Mus musculus OX=10090 GN=Pnpla3 PE=1 SV=1	0.003	3.292	3	1	1	1	413	45.7	7.01	2.12	1	cell organization and biogenesis;other metabolic processes;other biological processes	other membranes;other cell component	other molecular function	Pf01734	116939	Pnpla3	mmu:116939; Q91WW7		Acyl chain remodeling of DAG and TAG	Glycerolipids and glycerophospholipids; Adipogenesis genes; Glycerolipids and glycerophospholipids	4	0	100	1.3896e-16			200						649279			n/a	n/a	n/a	High	n/a	n/a	1
Checked	Annotated Sequence	Modifications	Qvality PEP	Qvality q-value	# Protein Groups	# Proteins	# PSMs	Master Protein Accessions	Positions in Master Proteins	Modifications in Master Proteins	# Missed Cleavages	Theo. MH+ [Da]	Abundance Ratio: (Sample) / (Control)	Abundance Ratio Adj. P-Value: (Sample) / (Control)	Abundance Ratio Variability [%]: (Sample) / (Control)	Abundances (Grouped): Control	Abundances (Grouped): Sample	Abundances (Grouped) CV [%]: Control	Abundances (Grouped) CV [%]: Sample	Quan Info	Found in Sample: F1: Control	Found in Sample: F2: Control	Found in Sample: F3: Control	Found in Sample: F4: Sample	Found in Sample: F5: Sample	Found in Sample: F6: Sample	Confidence (by Search Engine): Sequest HT	Percolator q-Value (by Search Engine): Sequest HT	Percolator PEP (by Search Engine): Sequest HT	XCorr (by Search Engine): Sequest HT	Top Apex RT [min]
FALSE	[R].NIGTLHPFFNINK.[C]		0.0030028	0.000175689	1	2	1	Q91WW7	Q91WW7 [80-92]		0	1514.81	100	7.86393e-17			200				n/a	n/a	n/a	High	n/a	n/a	High	3.27e-05	0.0005106	2.12	88.03
Medium	Q9D9J3	Actin-related protein T1 OS=Mus musculus OX=10090 GN=Actrt1 PE=2 SV=1	0.05	1.476	2	1	1	1	376	42.2	5.38	0	1	other biological processes	cytoskeleton;nucleus;other cell component	other molecular function	Pf00022	73360	Actrt1	mmu:73360; Q9D9J3	ENSMUSG00000046615			0	0	100	1.3896e-16			200		69.21				424236		57159.7	n/a	n/a	n/a	High	n/a	Peak Found	1
Checked	Annotated Sequence	Modifications	Qvality PEP	Qvality q-value	# Protein Groups	# Proteins	# PSMs	Master Protein Accessions	Positions in Master Proteins	Modifications in Master Proteins	# Missed Cleavages	Theo. MH+ [Da]	Abundance Ratio: (Sample) / (Control)	Abundance Ratio Adj. P-Value: (Sample) / (Control)	Abundance Ratio Variability [%]: (Sample) / (Control)	Abundances (Grouped): Control	Abundances (Grouped): Sample	Abundances (Grouped) CV [%]: Control	Abundances (Grouped) CV [%]: Sample	Quan Info	Found in Sample: F1: Control	Found in Sample: F2: Control	Found in Sample: F3: Control	Found in Sample: F4: Sample	Found in Sample: F5: Sample	Found in Sample: F6: Sample	Confidence (by Search Engine): Sequest HT	Percolator q-Value (by Search Engine): Sequest HT	Percolator PEP (by Search Engine): Sequest HT	XCorr (by Search Engine): Sequest HT	Top Apex RT [min]
FALSE	[R].WDDMEK.[L]		0.161751	0.00894787	1	1	1	Q9D9J3	Q9D9J3 [83-88]		0	823.329	100	7.86393e-17			200		69.21		n/a	n/a	n/a	High	n/a	Peak Found	High	0.002725	0.03342	1.21	14.15
High	O08804	NK13 OS=Mus musculus OX=10090 GN=Serpinb6b PE=1 SV=2	0.002	3.362	5	2	9	1	377	42.5	5.26	5.08	2	stress response;developmental processes;other biological processes	non-structural extracellular;nucleus;other cell component	enzyme regulator activity;other molecular function	Pf00079	20708	Serpinb6b	mmu:20708; O08804	ENSMUSG00000042842			0	0	100	1.3896e-16			200		4.9				1.03412e+06	269011		n/a	n/a	n/a	High	Peak Found	n/a	1
Checked	Annotated Sequence	Modifications	Qvality PEP	Qvality q-value	# Protein Groups	# Proteins	# PSMs	Master Protein Accessions	Positions in Master Proteins	Modifications in Master Proteins	# Missed Cleavages	Theo. MH+ [Da]	Abundance Ratio: (Sample) / (Control)	Abundance Ratio Adj. P-Value: (Sample) / (Control)	Abundance Ratio Variability [%]: (Sample) / (Control)	Abundances (Grouped): Control	Abundances (Grouped): Sample	Abundances (Grouped) CV [%]: Control	Abundances (Grouped) CV [%]: Sample	Quan Info	Found in Sample: F1: Control	Found in Sample: F2: Control	Found in Sample: F3: Control	Found in Sample: F4: Sample	Found in Sample: F5: Sample	Found in Sample: F6: Sample	Confidence (by Search Engine): Sequest HT	Percolator q-Value (by Search Engine): Sequest HT	Percolator PEP (by Search Engine): Sequest HT	XCorr (by Search Engine): Sequest HT	Top Apex RT [min]
FALSE	[K].FIEWTR.[L]		0.0729169	0.0043368	2	9	8	O08804; Q3U3L3	O08804 [255-260]; Q3U3L3 [255-260]		0	851.441	0.682	0.989852	33.29	118.9	81.1	19.52	36.7	Shared	High	Peak Found	High	High	High	High	High	0.001606	0.01888	1.42	62.86
FALSE	[K].MEEEEVEVFLPK.[F]		0.101447	0.00578525	1	3	1	O08804	O08804 [264-275]		0	1478.71	100	7.86393e-17			200		4.9		n/a	n/a	n/a	High	Peak Found	n/a	High	0.002028	0.02299	1.74	108.86
High	Q8BZ36	RAD50-interacting protein 1 OS=Mus musculus OX=10090 GN=Rint1 PE=1 SV=2	0.008	2.281	2	1	1	1	792	90	5.14	1.94	1	cell cycle OR cell proliferation;stress response;transport;signal transduction;other biological processes	other membranes;ER/Golgi		Pf04437	72772	Rint1	mmu:72772; Q3UXS1; Q6P1I2; Q8BZ36; Q8C193	ENSMUSG00000028999	COPI-dependent Golgi-to-ER retrograde traffic		1	0	100	1.3896e-16			200		72.46				1.95892e+06		2.38782e+06	n/a	n/a	n/a	Peak Found	n/a	High	1
Checked	Annotated Sequence	Modifications	Qvality PEP	Qvality q-value	# Protein Groups	# Proteins	# PSMs	Master Protein Accessions	Positions in Master Proteins	Modifications in Master Proteins	# Missed Cleavages	Theo. MH+ [Da]	Abundance Ratio: (Sample) / (Control)	Abundance Ratio Adj. P-Value: (Sample) / (Control)	Abundance Ratio Variability [%]: (Sample) / (Control)	Abundances (Grouped): Control	Abundances (Grouped): Sample	Abundances (Grouped) CV [%]: Control	Abundances (Grouped) CV [%]: Sample	Quan Info	Found in Sample: F1: Control	Found in Sample: F2: Control	Found in Sample: F3: Control	Found in Sample: F4: Sample	Found in Sample: F5: Sample	Found in Sample: F6: Sample	Confidence (by Search Engine): Sequest HT	Percolator q-Value (by Search Engine): Sequest HT	Percolator PEP (by Search Engine): Sequest HT	XCorr (by Search Engine): Sequest HT	Top Apex RT [min]
FALSE	[K].LEEQVLTISSEIPK.[R]		0.0157931	0.00124452	1	2	1	Q8BZ36	Q8BZ36 [88-101]		0	1585.87	100	7.86393e-17			200		72.46		n/a	n/a	n/a	Peak Found	n/a	High	High	0.0002574	0.005233	1.94	91.53
High	P01819	Ig heavy chain V region MOPC 141 OS=Mus musculus OX=10090 PE=4 SV=1	0	4.534	8	1	1	1	144	15.7	8.43	2.17	1	other biological processes	other cell component	other molecular function	Pf07686							0	0	100	1.3896e-16			200		69.53					252963	1.20194e+06	n/a	n/a	n/a	n/a	High	Peak Found	1
Checked	Annotated Sequence	Modifications	Qvality PEP	Qvality q-value	# Protein Groups	# Proteins	# PSMs	Master Protein Accessions	Positions in Master Proteins	Modifications in Master Proteins	# Missed Cleavages	Theo. MH+ [Da]	Abundance Ratio: (Sample) / (Control)	Abundance Ratio Adj. P-Value: (Sample) / (Control)	Abundance Ratio Variability [%]: (Sample) / (Control)	Abundances (Grouped): Control	Abundances (Grouped): Sample	Abundances (Grouped) CV [%]: Control	Abundances (Grouped) CV [%]: Sample	Quan Info	Found in Sample: F1: Control	Found in Sample: F2: Control	Found in Sample: F3: Control	Found in Sample: F4: Sample	Found in Sample: F5: Sample	Found in Sample: F6: Sample	Confidence (by Search Engine): Sequest HT	Percolator q-Value (by Search Engine): Sequest HT	Percolator PEP (by Search Engine): Sequest HT	XCorr (by Search Engine): Sequest HT	Top Apex RT [min]
FALSE	[K].MNSLQTDDTAR.[Y]		0.000448725	2.56142e-05	1	8	1	P01819	P01819 [101-111]		0	1251.56	100	7.86393e-17			200		69.53		n/a	n/a	n/a	n/a	High	Peak Found	High	3.406e-06	2.923e-05	2.17	29.51
Medium	D3Z7R9	Cell cycle progression 1 OS=Mus musculus OX=10090 GN=Ccpg1 PE=1 SV=1	0.045	1.523	1	1	1	1	778	89.1	6.06	0	1		other membranes			72278	Ccpg1	D3Z7R9	ENSMUSG00000034563			0	0	100	1.3896e-16			200		53.11				71657.6	58751.3	95146.4	n/a	n/a	n/a	Peak Found	High	Peak Found	1
Checked	Annotated Sequence	Modifications	Qvality PEP	Qvality q-value	# Protein Groups	# Proteins	# PSMs	Master Protein Accessions	Positions in Master Proteins	Modifications in Master Proteins	# Missed Cleavages	Theo. MH+ [Da]	Abundance Ratio: (Sample) / (Control)	Abundance Ratio Adj. P-Value: (Sample) / (Control)	Abundance Ratio Variability [%]: (Sample) / (Control)	Abundances (Grouped): Control	Abundances (Grouped): Sample	Abundances (Grouped) CV [%]: Control	Abundances (Grouped) CV [%]: Sample	Quan Info	Found in Sample: F1: Control	Found in Sample: F2: Control	Found in Sample: F3: Control	Found in Sample: F4: Sample	Found in Sample: F5: Sample	Found in Sample: F6: Sample	Confidence (by Search Engine): Sequest HT	Percolator q-Value (by Search Engine): Sequest HT	Percolator PEP (by Search Engine): Sequest HT	XCorr (by Search Engine): Sequest HT	Top Apex RT [min]
FALSE	[R].CWTVTESEK.[I]	1xBiotin_Peac5_Maleimide [C1]	0.143192	0.00812383	1	2	1	D3Z7R9	D3Z7R9 [284-292]		0	1630.76	100	7.86393e-17			200		53.11		n/a	n/a	n/a	Peak Found	High	Peak Found	High	0.002543	0.03002	0.88	58.52
High	E9Q8D0	DnaJ homolog subfamily C member 21 OS=Mus musculus OX=10090 GN=Dnajc21 PE=1 SV=1	0	26.896	12	4	4	4	531	61.7	5.9	7.47	4		cytosol;nucleus;other cell component	nucleic acid binding activity;other molecular function	Pf00226, Pf12171	78244	Dnajc21	E9Q8D0; mmu:78244; Q3USP3	ENSMUSG00000044224			0	0	100	1.3896e-16			200							873884		n/a	n/a	n/a	High	High	n/a	1
Checked	Annotated Sequence	Modifications	Qvality PEP	Qvality q-value	# Protein Groups	# Proteins	# PSMs	Master Protein Accessions	Positions in Master Proteins	Modifications in Master Proteins	# Missed Cleavages	Theo. MH+ [Da]	Abundance Ratio: (Sample) / (Control)	Abundance Ratio Adj. P-Value: (Sample) / (Control)	Abundance Ratio Variability [%]: (Sample) / (Control)	Abundances (Grouped): Control	Abundances (Grouped): Sample	Abundances (Grouped) CV [%]: Control	Abundances (Grouped) CV [%]: Sample	Quan Info	Found in Sample: F1: Control	Found in Sample: F2: Control	Found in Sample: F3: Control	Found in Sample: F4: Sample	Found in Sample: F5: Sample	Found in Sample: F6: Sample	Confidence (by Search Engine): Sequest HT	Percolator q-Value (by Search Engine): Sequest HT	Percolator PEP (by Search Engine): Sequest HT	XCorr (by Search Engine): Sequest HT	Top Apex RT [min]
FALSE	[K].NLDNAAEAAEQFK.[L]		6.05504e-05	2.56142e-05	1	1	1	E9Q8D0	E9Q8D0 [35-47]		0	1420.67	100	7.86393e-17			200				n/a	n/a	n/a	n/a	High	n/a	High	3.406e-06	1.321e-06	2.35	73.72
FALSE	[K].SAQNFDDNFNENGTEEGGK.[I]		4.57158e-09	2.56142e-05	1	1	1	E9Q8D0	E9Q8D0 [393-411]		0	2072.84								No Quan Values	n/a	n/a	n/a	High	n/a	n/a	High	3.406e-06	5.529e-13	3.33
FALSE	[K].EFGDGSDENEVEDQEPR.[N]		0.000117792	2.56142e-05	1	2	1	E9Q8D0	E9Q8D0 [278-294]		0	1951.78								No Quan Values	n/a	n/a	n/a	High	n/a	n/a	High	3.406e-06	3.721e-06	1.48
FALSE	[R].APSATASLNSVTR.[N]		0.00283918	0.000175689	1	1	1	E9Q8D0	E9Q8D0 [510-522]		0	1274.67								No Quan Values	n/a	n/a	n/a	High	n/a	n/a	High	2.987e-05	0.000468	1.79
High	Q8BVR6	RING finger and SPRY domain-containing protein 1 OS=Mus musculus OX=10090 GN=Rspry1 PE=1 SV=1	0	6.764	5	1	2	1	576	64.3	5.5	4.82	1	protein metabolism;other metabolic processes	non-structural extracellular;other cell component	other molecular function	Pf00622, Pf13920	67610	Rspry1	mmu:67610; Q3T9F1; Q3TM35; Q3U802; Q3UKF9; Q3UYN5; Q8BMH0; Q8BVR6; Q8C039; Q9CZ54	ENSMUSG00000050079			0	0	100	1.3896e-16			200		25.15					172863	401002	n/a	n/a	n/a	n/a	High	High	1
Checked	Annotated Sequence	Modifications	Qvality PEP	Qvality q-value	# Protein Groups	# Proteins	# PSMs	Master Protein Accessions	Positions in Master Proteins	Modifications in Master Proteins	# Missed Cleavages	Theo. MH+ [Da]	Abundance Ratio: (Sample) / (Control)	Abundance Ratio Adj. P-Value: (Sample) / (Control)	Abundance Ratio Variability [%]: (Sample) / (Control)	Abundances (Grouped): Control	Abundances (Grouped): Sample	Abundances (Grouped) CV [%]: Control	Abundances (Grouped) CV [%]: Sample	Quan Info	Found in Sample: F1: Control	Found in Sample: F2: Control	Found in Sample: F3: Control	Found in Sample: F4: Sample	Found in Sample: F5: Sample	Found in Sample: F6: Sample	Confidence (by Search Engine): Sequest HT	Percolator q-Value (by Search Engine): Sequest HT	Percolator PEP (by Search Engine): Sequest HT	XCorr (by Search Engine): Sequest HT	Top Apex RT [min]
FALSE	[R].DDSGAEDNVDTHQQQAENSTVPTADSR.[S]		1.62546e-05	2.56142e-05	1	1	2	Q8BVR6	Q8BVR6 [48-74]		0	2887.22	100	7.86393e-17			200		25.15		n/a	n/a	n/a	n/a	High	High	High	3.406e-06	1.722e-07	2.33	53.97
Medium	A2AQW0	Mitogen-activated protein kinase kinase kinase 15 OS=Mus musculus OX=10090 GN=Map3k15 PE=1 SV=1	0.03	1.641	2	1	1	1	1331	149.2	5.36	0	1	other metabolic processes;signal transduction		kinase activity;other molecular function	Pf00069, Pf13281, Pf19039, Pf20302, Pf20309	270672	Map3k15	A2AQW0; mmu:270672	ENSMUSG00000031303			0	0	100	1.3896e-16			200						3.11619e+06			n/a	n/a	n/a	High	n/a	n/a	1	Met-loss [N-Term]
Checked	Annotated Sequence	Modifications	Qvality PEP	Qvality q-value	# Protein Groups	# Proteins	# PSMs	Master Protein Accessions	Positions in Master Proteins	Modifications in Master Proteins	# Missed Cleavages	Theo. MH+ [Da]	Abundance Ratio: (Sample) / (Control)	Abundance Ratio Adj. P-Value: (Sample) / (Control)	Abundance Ratio Variability [%]: (Sample) / (Control)	Abundances (Grouped): Control	Abundances (Grouped): Sample	Abundances (Grouped) CV [%]: Control	Abundances (Grouped) CV [%]: Sample	Quan Info	Found in Sample: F1: Control	Found in Sample: F2: Control	Found in Sample: F3: Control	Found in Sample: F4: Sample	Found in Sample: F5: Sample	Found in Sample: F6: Sample	Confidence (by Search Engine): Sequest HT	Percolator q-Value (by Search Engine): Sequest HT	Percolator PEP (by Search Engine): Sequest HT	XCorr (by Search Engine): Sequest HT	Top Apex RT [min]
FALSE	[-].MEGGGGSGGGGGPVPAEAPEEAGEPPQGR.[L]	1xMet-loss [N-Term]	0.100695	0.00572847	1	1	1	A2AQW0	A2AQW0 [1-29]	A2AQW0 1xMet-loss [N-Term]	0	2460.1	100	7.86393e-17			200				n/a	n/a	n/a	High	n/a	n/a	High	0.002026	0.02287	1.71	79.42
High	Q3TDQ8	Retinal rod rhodopsin-sensitive cGMP 3',5'-cyclic phosphodiesterase subunit delta OS=Mus musculus OX=10090 GN=Pde6d PE=1 SV=1	0	8.437	17	2	2	2	150	17.3	5.67	4.99	2	other biological processes	other membranes;cytosol;cytoskeleton	other molecular function	Pf05351	18582	Pde6d	mmu:18582; Q3TDQ8			Purine metabolism	1	0	100	1.3896e-16			200		119.97				699479		22555.9	n/a	n/a	n/a	High	n/a	High	1
Checked	Annotated Sequence	Modifications	Qvality PEP	Qvality q-value	# Protein Groups	# Proteins	# PSMs	Master Protein Accessions	Positions in Master Proteins	Modifications in Master Proteins	# Missed Cleavages	Theo. MH+ [Da]	Abundance Ratio: (Sample) / (Control)	Abundance Ratio Adj. P-Value: (Sample) / (Control)	Abundance Ratio Variability [%]: (Sample) / (Control)	Abundances (Grouped): Control	Abundances (Grouped): Sample	Abundances (Grouped) CV [%]: Control	Abundances (Grouped) CV [%]: Sample	Quan Info	Found in Sample: F1: Control	Found in Sample: F2: Control	Found in Sample: F3: Control	Found in Sample: F4: Sample	Found in Sample: F5: Sample	Found in Sample: F6: Sample	Confidence (by Search Engine): Sequest HT	Percolator q-Value (by Search Engine): Sequest HT	Percolator PEP (by Search Engine): Sequest HT	XCorr (by Search Engine): Sequest HT	Top Apex RT [min]
FALSE	[K].ILWQGTEDLSVPGVEHEAR.[V]		2.40004e-05	2.56142e-05	1	3	1	Q3TDQ8	Q3TDQ8 [30-48]		0	2136.07								No Quan Values	n/a	n/a	n/a	n/a	n/a	High	High	3.406e-06	3.138e-07	3.21
FALSE	[K].LNWMNLR.[D]		0.0336869	0.00233254	1	4	1	Q3TDQ8	Q3TDQ8 [17-23]		0	946.493	100	7.86393e-17			200		119.97		n/a	n/a	n/a	High	n/a	Peak Found	High	0.0007898	0.01164	1.78	80.58
Medium	O88840	Mutant fibrillin-1 OS=Mus musculus OX=10090 GN=Fbn1 PE=2 SV=1	0.012	2.018	0	1	2	1	3857	418	4.81	1.71	1	signal transduction	non-structural extracellular;extracellular matrix	signal transduction activity or receptor binding;other molecular function	Pf00683, Pf07645, Pf12662, Pf12947, Pf14670, Pf18193, Pf21364		Fbn1	O88840				0	0	100	1.3896e-16			200		40.64				966791	284895	189296	n/a	n/a	High	Peak Found	High	Peak Found	1
Checked	Annotated Sequence	Modifications	Qvality PEP	Qvality q-value	# Protein Groups	# Proteins	# PSMs	Master Protein Accessions	Positions in Master Proteins	Modifications in Master Proteins	# Missed Cleavages	Theo. MH+ [Da]	Abundance Ratio: (Sample) / (Control)	Abundance Ratio Adj. P-Value: (Sample) / (Control)	Abundance Ratio Variability [%]: (Sample) / (Control)	Abundances (Grouped): Control	Abundances (Grouped): Sample	Abundances (Grouped) CV [%]: Control	Abundances (Grouped) CV [%]: Sample	Quan Info	Found in Sample: F1: Control	Found in Sample: F2: Control	Found in Sample: F3: Control	Found in Sample: F4: Sample	Found in Sample: F5: Sample	Found in Sample: F6: Sample	Confidence (by Search Engine): Sequest HT	Percolator q-Value (by Search Engine): Sequest HT	Percolator PEP (by Search Engine): Sequest HT	XCorr (by Search Engine): Sequest HT	Top Apex RT [min]
FALSE	[R].AGYQSTLTR.[T]		0.0269435	0.00210266	1	3	2	O88840	O88840 [519-527]		0	996.511	100	7.86393e-17			200		40.64		n/a	n/a	High	Peak Found	High	Peak Found	High	0.0005984	0.009603	1.71	29.7
Medium	Q3U568	BZIP domain-containing protein OS=Mus musculus OX=10090 GN=Mafk PE=2 SV=1	0.025	1.713	6	1	1	1	156	17.5	10.1	0	1	other biological processes	nucleus	nucleic acid binding activity;other molecular function	Pf03131		Mafk	Q3U568				0	0	100	1.3896e-16			200		37.15				227703		153266	n/a	n/a	n/a	Peak Found	n/a	High	1
Checked	Annotated Sequence	Modifications	Qvality PEP	Qvality q-value	# Protein Groups	# Proteins	# PSMs	Master Protein Accessions	Positions in Master Proteins	Modifications in Master Proteins	# Missed Cleavages	Theo. MH+ [Da]	Abundance Ratio: (Sample) / (Control)	Abundance Ratio Adj. P-Value: (Sample) / (Control)	Abundance Ratio Variability [%]: (Sample) / (Control)	Abundances (Grouped): Control	Abundances (Grouped): Sample	Abundances (Grouped) CV [%]: Control	Abundances (Grouped) CV [%]: Sample	Quan Info	Found in Sample: F1: Control	Found in Sample: F2: Control	Found in Sample: F3: Control	Found in Sample: F4: Sample	Found in Sample: F5: Sample	Found in Sample: F6: Sample	Confidence (by Search Engine): Sequest HT	Percolator q-Value (by Search Engine): Sequest HT	Percolator PEP (by Search Engine): Sequest HT	XCorr (by Search Engine): Sequest HT	Top Apex RT [min]
FALSE	[R].VELQQEVEK.[L]		0.0762997	0.00462993	1	2	1	Q3U568	Q3U568 [84-92]		0	1101.58	100	7.86393e-17			200		37.15		n/a	n/a	n/a	Peak Found	n/a	High	High	0.001661	0.01938	1.37	52.11
High	Q8BJ34	Meiosis regulator and mRNA stability factor 1 OS=Mus musculus OX=10090 GN=Marf1 PE=1 SV=3	0.003	3.028	1	2	42	1	1730	191.9	8.22	27.57	2	cell cycle OR cell proliferation;cell organization and biogenesis;DNA metabolism;other metabolic processes;stress response;other biological processes	ER/Golgi;other cytoplasmic organelle;other cell component	nucleic acid binding activity;other molecular function	Pf01936, Pf11608, Pf12872, Pf19687	223989	Marf1	E9QPE4; mmu:223989; Q5DU29; Q8BJ34; Q8C6U4; Q8K2E6	ENSMUSG00000060657			0	0	100	1.3896e-16			200		50.96				2.57298e+06	444151	318183	High	High	High	High	High	High	1
Checked	Annotated Sequence	Modifications	Qvality PEP	Qvality q-value	# Protein Groups	# Proteins	# PSMs	Master Protein Accessions	Positions in Master Proteins	Modifications in Master Proteins	# Missed Cleavages	Theo. MH+ [Da]	Abundance Ratio: (Sample) / (Control)	Abundance Ratio Adj. P-Value: (Sample) / (Control)	Abundance Ratio Variability [%]: (Sample) / (Control)	Abundances (Grouped): Control	Abundances (Grouped): Sample	Abundances (Grouped) CV [%]: Control	Abundances (Grouped) CV [%]: Sample	Quan Info	Found in Sample: F1: Control	Found in Sample: F2: Control	Found in Sample: F3: Control	Found in Sample: F4: Sample	Found in Sample: F5: Sample	Found in Sample: F6: Sample	Confidence (by Search Engine): Sequest HT	Percolator q-Value (by Search Engine): Sequest HT	Percolator PEP (by Search Engine): Sequest HT	XCorr (by Search Engine): Sequest HT	Top Apex RT [min]
FALSE	[RK].DVVDLIR.[KH]		0.124724	0.0072365	2	3	74	O08528; Q8BJ34	O08528 [184-190]; Q8BJ34 [1256-1262]		0	829.478	2.193	0.570784	22.49	57.4	142.6	15.61	21.52	Shared	High	High	High	High	High	High	High	0.00235	0.02667	1.57	71.87
FALSE	[KR].EVIDLLK.[ET]		0.169987	0.00946946	1	5	10	Q8BJ34	Q8BJ34 [1096-1102]		0	829.503	100	7.86393e-17			200		50.96		Peak Found	High	High	High	Peak Found	Peak Found	High	0.00285	0.03512	1.69	98.09
High	Q9D3S3	Sorting nexin-29 OS=Mus musculus OX=10090 GN=Snx29 PE=1 SV=2	0	8.539	2	1	1	1	818	91.3	6.13	1.73	1			other molecular function	Pf00787, Pf02759	74478	Snx29	Q8K050; Q9D3S3	ENSMUSG00000071669			0	0	100	1.3896e-16			200								113258	n/a	n/a	n/a	n/a	n/a	High	1
Checked	Annotated Sequence	Modifications	Qvality PEP	Qvality q-value	# Protein Groups	# Proteins	# PSMs	Master Protein Accessions	Positions in Master Proteins	Modifications in Master Proteins	# Missed Cleavages	Theo. MH+ [Da]	Abundance Ratio: (Sample) / (Control)	Abundance Ratio Adj. P-Value: (Sample) / (Control)	Abundance Ratio Variability [%]: (Sample) / (Control)	Abundances (Grouped): Control	Abundances (Grouped): Sample	Abundances (Grouped) CV [%]: Control	Abundances (Grouped) CV [%]: Sample	Quan Info	Found in Sample: F1: Control	Found in Sample: F2: Control	Found in Sample: F3: Control	Found in Sample: F4: Sample	Found in Sample: F5: Sample	Found in Sample: F6: Sample	Confidence (by Search Engine): Sequest HT	Percolator q-Value (by Search Engine): Sequest HT	Percolator PEP (by Search Engine): Sequest HT	XCorr (by Search Engine): Sequest HT	Top Apex RT [min]
FALSE	[K].SIDDDVDENEEDAYR.[S]		1.16138e-06	2.56142e-05	1	2	1	Q9D3S3	Q9D3S3 [344-358]		0	1784.71	100	7.86393e-17			200				n/a	n/a	n/a	n/a	n/a	High	High	3.406e-06	2.888e-09	1.73	65.83
High	P21447	ATP-dependent translocase ABCB1 OS=Mus musculus OX=10090 GN=Abcb1a PE=1 SV=3	0	11.234	2	3	8	2	1276	140.6	8.85	13.39	3	cell cycle OR cell proliferation;cell organization and biogenesis;stress response;transport;developmental processes;other biological processes	plasma membrane;other membranes;other cell component	transporter activity;other molecular function	Pf00005, Pf00664	18671	Abcb1a	mmu:18671; P21447; Q5I1Y5	ENSMUSG00000040584	Atorvastatin ADME; Prednisone ADME; ABC-family proteins mediated transport	Nuclear receptors in lipid metabolism and toxicity	4	0	100	1.3896e-16			200		96.67				1.75725e+06	108718	114785	n/a	n/a	High	High	Peak Found	Peak Found	1	Acetyl [N-Term]
Checked	Annotated Sequence	Modifications	Qvality PEP	Qvality q-value	# Protein Groups	# Proteins	# PSMs	Master Protein Accessions	Positions in Master Proteins	Modifications in Master Proteins	# Missed Cleavages	Theo. MH+ [Da]	Abundance Ratio: (Sample) / (Control)	Abundance Ratio Adj. P-Value: (Sample) / (Control)	Abundance Ratio Variability [%]: (Sample) / (Control)	Abundances (Grouped): Control	Abundances (Grouped): Sample	Abundances (Grouped) CV [%]: Control	Abundances (Grouped) CV [%]: Sample	Quan Info	Found in Sample: F1: Control	Found in Sample: F2: Control	Found in Sample: F3: Control	Found in Sample: F4: Sample	Found in Sample: F5: Sample	Found in Sample: F6: Sample	Confidence (by Search Engine): Sequest HT	Percolator q-Value (by Search Engine): Sequest HT	Percolator PEP (by Search Engine): Sequest HT	XCorr (by Search Engine): Sequest HT	Top Apex RT [min]
FALSE	[-].MELEEDLK.[G]	1xAcetyl [N-Term]	0.000531837	2.56142e-05	1	2	1	P21447	P21447 [1-8]	P21447 1xAcetyl [N-Term]	0	1048.49	100	7.86393e-17			200				n/a	n/a	n/a	High	n/a	n/a	High	3.406e-06	3.796e-05	1.6	100.11
FALSE	[K].IATEAIENFR.[T]		0.000199568	2.56142e-05	1	3	2	P21447	P21447 [892-901]		0	1163.61	100	7.86393e-17			200		92.37		n/a	n/a	High	High	Peak Found	Peak Found	High	3.406e-06	8.325e-06	2.8	66.34
FALSE	[R].TTIVIAHR.[L]		0.0702082	0.00432329	2	7	5	Q9DC29; P21447	Q9DC29 [777-784]; P21447 [577-584]		0	910.547	0.789	0.978931	34.53	98.9	101.1	37.08	40.82	Shared	High	High	Peak Found	n/a	Peak Found	High	High	0.001565	0.01848	2.02	25.36
Medium	Q5SRF8	Sprouty-related EVH1 domain containing 2 OS=Mus musculus OX=10090 GN=Spred2 PE=1 SV=1	0.012	2.03	3	1	1	1	437	49.6	6.71	1.7	1	other biological processes	other membranes	other molecular function	Pf00568, Pf05210		Spred2	Q5SRF8	ENSMUSG00000045671			0	0	100	1.3896e-16			200		60.17				177860		28173.1	n/a	n/a	n/a	High	n/a	Peak Found	1	Met-loss+Acetyl [N-Term]
Checked	Annotated Sequence	Modifications	Qvality PEP	Qvality q-value	# Protein Groups	# Proteins	# PSMs	Master Protein Accessions	Positions in Master Proteins	Modifications in Master Proteins	# Missed Cleavages	Theo. MH+ [Da]	Abundance Ratio: (Sample) / (Control)	Abundance Ratio Adj. P-Value: (Sample) / (Control)	Abundance Ratio Variability [%]: (Sample) / (Control)	Abundances (Grouped): Control	Abundances (Grouped): Sample	Abundances (Grouped) CV [%]: Control	Abundances (Grouped) CV [%]: Sample	Quan Info	Found in Sample: F1: Control	Found in Sample: F2: Control	Found in Sample: F3: Control	Found in Sample: F4: Sample	Found in Sample: F5: Sample	Found in Sample: F6: Sample	Confidence (by Search Engine): Sequest HT	Percolator q-Value (by Search Engine): Sequest HT	Percolator PEP (by Search Engine): Sequest HT	XCorr (by Search Engine): Sequest HT	Top Apex RT [min]
FALSE	[-].MTEETHPDDDSYIVR.[V]	1xMet-loss+Acetyl [N-Term]	0.026125	0.00207225	1	2	1	Q5SRF8	Q5SRF8 [1-15]	Q5SRF8 1xMet-loss+Acetyl [N-Term]	0	1718.75	100	7.86393e-17			200		60.17		n/a	n/a	n/a	High	n/a	Peak Found	High	0.000585	0.009337	1.7	56.96
Medium	Q3UGQ2	E3 SUMO-protein ligase PIAS4 OS=Mus musculus OX=10090 GN=Pias4 PE=2 SV=1	0.044	1.541	1	1	6	1	507	55.6	6.37	1.61	1	protein metabolism;other metabolic processes;other biological processes	nucleus	other molecular function	Pf02891, Pf14324		Pias4	Q3UGQ2				0	0	100	1.3896e-16	142.23	1.6	198.4	74.28	130.26	214799	914428	365576	1.57971e+08	7.90415e+06	326961	High	Peak Found	Peak Found	High	High	Peak Found	1
Checked	Annotated Sequence	Modifications	Qvality PEP	Qvality q-value	# Protein Groups	# Proteins	# PSMs	Master Protein Accessions	Positions in Master Proteins	Modifications in Master Proteins	# Missed Cleavages	Theo. MH+ [Da]	Abundance Ratio: (Sample) / (Control)	Abundance Ratio Adj. P-Value: (Sample) / (Control)	Abundance Ratio Variability [%]: (Sample) / (Control)	Abundances (Grouped): Control	Abundances (Grouped): Sample	Abundances (Grouped) CV [%]: Control	Abundances (Grouped) CV [%]: Sample	Quan Info	Found in Sample: F1: Control	Found in Sample: F2: Control	Found in Sample: F3: Control	Found in Sample: F4: Sample	Found in Sample: F5: Sample	Found in Sample: F6: Sample	Confidence (by Search Engine): Sequest HT	Percolator q-Value (by Search Engine): Sequest HT	Percolator PEP (by Search Engine): Sequest HT	XCorr (by Search Engine): Sequest HT	Top Apex RT [min]
FALSE	[K].TLKPEVR.[L]		0.13711	0.00787003	1	3	6	Q3UGQ2	Q3UGQ2 [119-125]		0	842.509	100	7.86393e-17	142.23	1.6	198.4	74.28	130.26		High	Peak Found	Peak Found	High	High	Peak Found	High	0.002472	0.02877	1.11	15.57
Medium	Q8CHC8	Activity-dependent neuroprotector homeobox protein 2 OS=Mus musculus OX=10090 GN=Adnp2 PE=1 SV=2	0.019	1.788	1	1	1	1	1165	126.7	9	1.92	1	developmental processes;other biological processes	nucleus	nucleic acid binding activity;other molecular function	Pf19627	240442	Adnp2	mmu:240442; Q6P294; Q80VS0; Q811H5; Q8CHC8; Q8R1A2	ENSMUSG00000053950			0	0	100	1.3896e-16			200						20654876			n/a	n/a	n/a	High	n/a	n/a	1
Checked	Annotated Sequence	Modifications	Qvality PEP	Qvality q-value	# Protein Groups	# Proteins	# PSMs	Master Protein Accessions	Positions in Master Proteins	Modifications in Master Proteins	# Missed Cleavages	Theo. MH+ [Da]	Abundance Ratio: (Sample) / (Control)	Abundance Ratio Adj. P-Value: (Sample) / (Control)	Abundance Ratio Variability [%]: (Sample) / (Control)	Abundances (Grouped): Control	Abundances (Grouped): Sample	Abundances (Grouped) CV [%]: Control	Abundances (Grouped) CV [%]: Sample	Quan Info	Found in Sample: F1: Control	Found in Sample: F2: Control	Found in Sample: F3: Control	Found in Sample: F4: Sample	Found in Sample: F5: Sample	Found in Sample: F6: Sample	Confidence (by Search Engine): Sequest HT	Percolator q-Value (by Search Engine): Sequest HT	Percolator PEP (by Search Engine): Sequest HT	XCorr (by Search Engine): Sequest HT	Top Apex RT [min]
FALSE	[K].LPEGHLGPEDQR.[D]		0.0563115	0.00349083	1	1	1	Q8CHC8	Q8CHC8 [1010-1021]		0	1347.67	100	7.86393e-17			200				n/a	n/a	n/a	High	n/a	n/a	High	0.001267	0.0163	1.92	72.16
High	Q9CZH7	Matrix-remodeling-associated protein 7 OS=Mus musculus OX=10090 GN=Mxra7 PE=1 SV=2	0	16.813	19	2	3	2	178	19.4	4.26	4.55	2		other membranes;ER/Golgi			67622	Mxra7	A2AA24; B2RVR9; mmu:67622; Q8C6F8; Q9CZH7	ENSMUSG00000020814			0	0	100	1.3896e-16			200								1.74459e+06	n/a	High	n/a	n/a	n/a	High	1
Checked	Annotated Sequence	Modifications	Qvality PEP	Qvality q-value	# Protein Groups	# Proteins	# PSMs	Master Protein Accessions	Positions in Master Proteins	Modifications in Master Proteins	# Missed Cleavages	Theo. MH+ [Da]	Abundance Ratio: (Sample) / (Control)	Abundance Ratio Adj. P-Value: (Sample) / (Control)	Abundance Ratio Variability [%]: (Sample) / (Control)	Abundances (Grouped): Control	Abundances (Grouped): Sample	Abundances (Grouped) CV [%]: Control	Abundances (Grouped) CV [%]: Sample	Quan Info	Found in Sample: F1: Control	Found in Sample: F2: Control	Found in Sample: F3: Control	Found in Sample: F4: Sample	Found in Sample: F5: Sample	Found in Sample: F6: Sample	Confidence (by Search Engine): Sequest HT	Percolator q-Value (by Search Engine): Sequest HT	Percolator PEP (by Search Engine): Sequest HT	XCorr (by Search Engine): Sequest HT	Top Apex RT [min]
FALSE	[R].VAEPEESEAEEPAAEGR.[Q]		0.000100147	2.56142e-05	1	2	2	Q9CZH7	Q9CZH7 [73-89]		0	1799.79	100	7.86393e-17			200				n/a	High	n/a	n/a	n/a	High	High	3.406e-06	2.874e-06	1.71	50.94
FALSE	[K].DTFGEMSDGDMQEQLR.[L]		1.10616e-06	2.56142e-05	1	1	1	Q9CZH7	Q9CZH7 [159-174]		0	1858.76								No Quan Values	n/a	n/a	n/a	n/a	n/a	High	High	3.406e-06	2.678e-09	2.84
High	E9Q5K9	YTH domain-containing protein 1 OS=Mus musculus OX=10090 GN=Ythdc1 PE=1 SV=2	0	15.2	4	1	1	1	736	85.6	6.16	5.3	1	cell organization and biogenesis;RNA metabolism OR transcription;other metabolic processes;transport;developmental processes;other biological processes	plasma membrane;other membranes;nucleus	nucleic acid binding activity;other molecular function	Pf04146	231386	Ythdc1	E9PW44; E9Q5K9; E9Q7Z8; mmu:231386; Q69Z54; Q80V25; Q8R5E6	ENSMUSG00000035851			0	0	100	1.3896e-16			200		87.67				287548		481680	n/a	n/a	n/a	High	n/a	Peak Found	1
Checked	Annotated Sequence	Modifications	Qvality PEP	Qvality q-value	# Protein Groups	# Proteins	# PSMs	Master Protein Accessions	Positions in Master Proteins	Modifications in Master Proteins	# Missed Cleavages	Theo. MH+ [Da]	Abundance Ratio: (Sample) / (Control)	Abundance Ratio Adj. P-Value: (Sample) / (Control)	Abundance Ratio Variability [%]: (Sample) / (Control)	Abundances (Grouped): Control	Abundances (Grouped): Sample	Abundances (Grouped) CV [%]: Control	Abundances (Grouped) CV [%]: Sample	Quan Info	Found in Sample: F1: Control	Found in Sample: F2: Control	Found in Sample: F3: Control	Found in Sample: F4: Sample	Found in Sample: F5: Sample	Found in Sample: F6: Sample	Confidence (by Search Engine): Sequest HT	Percolator q-Value (by Search Engine): Sequest HT	Percolator PEP (by Search Engine): Sequest HT	XCorr (by Search Engine): Sequest HT	Top Apex RT [min]
FALSE	[K].DGELNVLDDILTEVPEQDDELYNPESEQDKNEK.[K]		8.34771e-15	2.56142e-05	1	1	1	E9Q5K9	E9Q5K9 [10-42]		1	3832.74	100	7.86393e-17			200		87.67		n/a	n/a	n/a	High	n/a	Peak Found	High	3.406e-06	6.305e-16	5.3	126.47
High	Q9CQ33	Leucine-zipper-like transcriptional regulator 1 OS=Mus musculus OX=10090 GN=Lztr1 PE=1 SV=2	0	11.806	3	2	4	2	837	94.4	6.47	7.65	2	protein metabolism;other metabolic processes;other biological processes	other membranes;ER/Golgi;other cytoplasmic organelle;other cell component	other molecular function	Pf00651, Pf01344, Pf13415, Pf13418	66863	Lztr1	mmu:66863; Q9CQ33	ENSMUSG00000022761			0	0	100	1.3896e-16			200		13.53				1.45914e+06	332509	438708	n/a	n/a	n/a	High	High	High	1
Checked	Annotated Sequence	Modifications	Qvality PEP	Qvality q-value	# Protein Groups	# Proteins	# PSMs	Master Protein Accessions	Positions in Master Proteins	Modifications in Master Proteins	# Missed Cleavages	Theo. MH+ [Da]	Abundance Ratio: (Sample) / (Control)	Abundance Ratio Adj. P-Value: (Sample) / (Control)	Abundance Ratio Variability [%]: (Sample) / (Control)	Abundances (Grouped): Control	Abundances (Grouped): Sample	Abundances (Grouped) CV [%]: Control	Abundances (Grouped) CV [%]: Sample	Quan Info	Found in Sample: F1: Control	Found in Sample: F2: Control	Found in Sample: F3: Control	Found in Sample: F4: Sample	Found in Sample: F5: Sample	Found in Sample: F6: Sample	Confidence (by Search Engine): Sequest HT	Percolator q-Value (by Search Engine): Sequest HT	Percolator PEP (by Search Engine): Sequest HT	XCorr (by Search Engine): Sequest HT	Top Apex RT [min]
FALSE	[R-].ASSSEDASTLTSEER.[S]		1.43436e-06	2.56142e-05	1	5	3	Q9CQ33	Q9CQ33 [338-352]		0	1569.69	100	7.86393e-17			200		13.53		n/a	n/a	n/a	High	High	High	High	3.406e-06	4.021e-09	2.78	30.44
FALSE	[K].LEEDGALAPK.[E]		0.00249768	0.000175689	1	4	1	Q9CQ33	Q9CQ33 [482-491]		0	1042.54								No Quan Values	n/a	n/a	n/a	n/a	n/a	High	High	2.987e-05	0.0003885	1.99
High	A0A0J9YV30	Paxillin OS=Mus musculus OX=10090 GN=Pxn PE=1 SV=1	0	29.646	14	5	10	1	424	46.5	6.95	20.75	5		cytoskeleton;other cell component	other molecular function	Pf00412, Pf03535		Pxn	A0A0J9YV30	ENSMUSG00000029528			0	0	100	1.3896e-16			200		56.98				1.04234e+06	107676		n/a	n/a	n/a	High	Peak Found	n/a	1	Met-loss [N-Term]
Checked	Annotated Sequence	Modifications	Qvality PEP	Qvality q-value	# Protein Groups	# Proteins	# PSMs	Master Protein Accessions	Positions in Master Proteins	Modifications in Master Proteins	# Missed Cleavages	Theo. MH+ [Da]	Abundance Ratio: (Sample) / (Control)	Abundance Ratio Adj. P-Value: (Sample) / (Control)	Abundance Ratio Variability [%]: (Sample) / (Control)	Abundances (Grouped): Control	Abundances (Grouped): Sample	Abundances (Grouped) CV [%]: Control	Abundances (Grouped) CV [%]: Sample	Quan Info	Found in Sample: F1: Control	Found in Sample: F2: Control	Found in Sample: F3: Control	Found in Sample: F4: Sample	Found in Sample: F5: Sample	Found in Sample: F6: Sample	Confidence (by Search Engine): Sequest HT	Percolator q-Value (by Search Engine): Sequest HT	Percolator PEP (by Search Engine): Sequest HT	XCorr (by Search Engine): Sequest HT	Top Apex RT [min]
FALSE	[-].MSSSLGSNLSELDR.[L]	1xMet-loss [N-Term]	0.000321946	2.56142e-05	1	3	1	A0A0J9YV30	A0A0J9YV30 [1-14]	A0A0J9YV30 1xMet-loss [N-Term]	0	1364.67	100	7.86393e-17			200		56.98		n/a	n/a	n/a	High	Peak Found	n/a	High	3.406e-06	1.741e-05	3.09	65.17
FALSE	[K].KPIAGQVVTAMGK.[T]		1.78846e-08	2.56142e-05	2	6	3	A0A0J9YV30; A0A1D5RMM8	A0A0J9YV30 [196-208]; A0A1D5RMM8 [834-846]		0	1299.75	1.194	0.996038	101.15	91.2	108.8	2.34	80.6	Shared	High	Peak Found	High	High	n/a	Peak Found	High	3.406e-06	4.528e-12	3.48	56.56
FALSE	[R].ELDELMASLSDFK.[FMT]		1.07081e-06	2.56142e-05	2	6	2	A0A0J9YV30; A0A1D5RMM8	A0A0J9YV30 [132-144]; A0A1D5RMM8 [265-277]		0	1497.71	0.706	0.999962	127.54	109.7	90.3	83.28	85.56	Shared	High	High	Peak Found	Peak Found	Peak Found	Peak Found	High	3.406e-06	2.575e-09	3.96	112.73
FALSE	[K].DYFDMFAPK.[C]		0.0101156	0.000746929	2	6	2	A0A0J9YV30; A0A1D5RMM8	A0A0J9YV30 [300-308]; A0A1D5RMM8 [938-946]		0	1133.5	0.411	0.904035	35.72	141.7	58.3	31.57	46.95	Shared	Peak Found	Peak Found	High	High	Peak Found	Peak Found	High	0.0001508	0.002862	2.05	97.52
FALSE	[K].DYHSLFSPR.[C]		0.0125969	0.00103401	2	6	2	A0A0J9YV30; A0A1D5RMM8	A0A0J9YV30 [241-249]; A0A1D5RMM8 [879-887]		0	1121.54	0.01	7.86393e-17		200		2.23		Shared	High	High	Peak Found	n/a	n/a	n/a	High	0.0002091	0.003888	2.26	59.86
Medium	Q6QI06	Rapamycin-insensitive companion of mTOR OS=Mus musculus OX=10090 GN=Rictor PE=1 SV=2	0.014	1.888	1	1	1	1	1708	191.4	7.23	1.63	1	cell organization and biogenesis;developmental processes;signal transduction;other biological processes	other cell component	enzyme regulator activity;translation activity;other molecular function	Pf14663, Pf14664, Pf14665, Pf14666, Pf14668	78757	Rictor	E9QPE0; mmu:78757; Q0VAV4; Q69Z40; Q6PDL2; Q6QI06; Q6RI74; Q8BPH9; Q8CBF2	ENSMUSG00000050310	PIP3 activates AKT signaling; CD28 dependent PI3K/Akt signaling; Regulation of TP53 Degradation; VEGFR2 mediated vascular permeability		4	0	100	1.3896e-16			200		37.53				1.96118e+06	698957	1.65615e+06	n/a	n/a	n/a	Peak Found	Peak Found	High	1
Checked	Annotated Sequence	Modifications	Qvality PEP	Qvality q-value	# Protein Groups	# Proteins	# PSMs	Master Protein Accessions	Positions in Master Proteins	Modifications in Master Proteins	# Missed Cleavages	Theo. MH+ [Da]	Abundance Ratio: (Sample) / (Control)	Abundance Ratio Adj. P-Value: (Sample) / (Control)	Abundance Ratio Variability [%]: (Sample) / (Control)	Abundances (Grouped): Control	Abundances (Grouped): Sample	Abundances (Grouped) CV [%]: Control	Abundances (Grouped) CV [%]: Sample	Quan Info	Found in Sample: F1: Control	Found in Sample: F2: Control	Found in Sample: F3: Control	Found in Sample: F4: Sample	Found in Sample: F5: Sample	Found in Sample: F6: Sample	Confidence (by Search Engine): Sequest HT	Percolator q-Value (by Search Engine): Sequest HT	Percolator PEP (by Search Engine): Sequest HT	XCorr (by Search Engine): Sequest HT	Top Apex RT [min]
FALSE	[R].LSDGFVAAEAK.[T]		0.0389864	0.00262377	1	3	1	Q6QI06	Q6QI06 [364-374]		0	1107.57	100	7.86393e-17			200		37.53		n/a	n/a	n/a	Peak Found	Peak Found	High	High	0.0009148	0.01295	1.63	50.83
High	Q3ULL6	UPF3 regulator of nonsense transcripts homolog B (yeast) OS=Mus musculus OX=10090 GN=Upf3b PE=1 SV=1	0	10.74	6	2	3	2	472	57	9.44	5.72	2	cell organization and biogenesis;RNA metabolism OR transcription;other metabolic processes;developmental processes;other biological processes	cytosol;cytoskeleton;nucleus;other cell component	nucleic acid binding activity	Pf03467	68134	Upf3b	mmu:68134; Q3ULL6	ENSMUSG00000036572	Nonsense Mediated Decay (NMD) enhanced by the Exon Junction Complex (EJC); Transport of Mature mRNA derived from an Intron-Containing Transcript; mRNA Splicing - Major Pathway; mRNA 3'-end processing; RNA Polymerase II Transcription Termination		5	0	100	1.3896e-16			200		60.18				1.89204e+06	185083		High	n/a	n/a	High	High	n/a	1
Checked	Annotated Sequence	Modifications	Qvality PEP	Qvality q-value	# Protein Groups	# Proteins	# PSMs	Master Protein Accessions	Positions in Master Proteins	Modifications in Master Proteins	# Missed Cleavages	Theo. MH+ [Da]	Abundance Ratio: (Sample) / (Control)	Abundance Ratio Adj. P-Value: (Sample) / (Control)	Abundance Ratio Variability [%]: (Sample) / (Control)	Abundances (Grouped): Control	Abundances (Grouped): Sample	Abundances (Grouped) CV [%]: Control	Abundances (Grouped) CV [%]: Sample	Quan Info	Found in Sample: F1: Control	Found in Sample: F2: Control	Found in Sample: F3: Control	Found in Sample: F4: Sample	Found in Sample: F5: Sample	Found in Sample: F6: Sample	Confidence (by Search Engine): Sequest HT	Percolator q-Value (by Search Engine): Sequest HT	Percolator PEP (by Search Engine): Sequest HT	XCorr (by Search Engine): Sequest HT	Top Apex RT [min]
FALSE	[K].VGTIEDDPEYR.[K]		1.9058e-06	2.56142e-05	1	4	2	Q3ULL6	Q3ULL6 [151-161]		0	1293.6								No Quan Values	High	n/a	n/a	High	n/a	n/a	High	3.406e-06	6.243e-09	3
FALSE	[K].MTSTPETLLEEIEAK.[N]		0.0101953	0.000746929	1	4	1	Q3ULL6	Q3ULL6 [174-188]		0	1691.84	100	7.86393e-17			200		60.18		n/a	n/a	n/a	Peak Found	High	n/a	High	0.0001508	0.002917	1.45	117.08
High	Q8K304	E3 ubiquitin-protein ligase TM129 OS=Mus musculus OX=10090 GN=Tmem129 PE=2 SV=1	0	5.364	4	1	1	1	362	40.6	7.06	2.51	1	protein metabolism;other metabolic processes;stress response;transport	other membranes;ER/Golgi	other molecular function	Pf10272	68366	Tmem129	mmu:68366; Q3TA74; Q8K304; Q9DCF3	ENSMUSG00000019295			0	0	100	1.3896e-16			200		24.81				5177486	1.79144e+06		n/a	n/a	n/a	Peak Found	High	n/a	1
Checked	Annotated Sequence	Modifications	Qvality PEP	Qvality q-value	# Protein Groups	# Proteins	# PSMs	Master Protein Accessions	Positions in Master Proteins	Modifications in Master Proteins	# Missed Cleavages	Theo. MH+ [Da]	Abundance Ratio: (Sample) / (Control)	Abundance Ratio Adj. P-Value: (Sample) / (Control)	Abundance Ratio Variability [%]: (Sample) / (Control)	Abundances (Grouped): Control	Abundances (Grouped): Sample	Abundances (Grouped) CV [%]: Control	Abundances (Grouped) CV [%]: Sample	Quan Info	Found in Sample: F1: Control	Found in Sample: F2: Control	Found in Sample: F3: Control	Found in Sample: F4: Sample	Found in Sample: F5: Sample	Found in Sample: F6: Sample	Confidence (by Search Engine): Sequest HT	Percolator q-Value (by Search Engine): Sequest HT	Percolator PEP (by Search Engine): Sequest HT	XCorr (by Search Engine): Sequest HT	Top Apex RT [min]
FALSE	[R].VASTSPGTQPFDIR.[L]		0.000129836	2.56142e-05	1	1	1	Q8K304	Q8K304 [214-227]		0	1475.75	100	7.86393e-17			200		24.81		n/a	n/a	n/a	Peak Found	High	n/a	High	3.406e-06	4.323e-06	2.51	68.34
High	Q3UF25	Store-operated calcium entry regulator STIMATE OS=Mus musculus OX=10090 GN=Stimate PE=2 SV=1	0.006	2.55	3	1	1	1	288	32.5	7.42	0	1	signal transduction;other biological processes	other membranes;ER/Golgi;other cell component	other molecular function	Pf12400	69179	Stimate	mmu:69179; Q3U2J0; Q3UF25; Q8C691; Q8R3U0; Q9D7D4; Q9D8S1	ENSMUSG00000006526			0	0	100	1.3896e-16			200		155.1				594750	6136.49	7575.72	n/a	n/a	n/a	High	Peak Found	Peak Found	1
Checked	Annotated Sequence	Modifications	Qvality PEP	Qvality q-value	# Protein Groups	# Proteins	# PSMs	Master Protein Accessions	Positions in Master Proteins	Modifications in Master Proteins	# Missed Cleavages	Theo. MH+ [Da]	Abundance Ratio: (Sample) / (Control)	Abundance Ratio Adj. P-Value: (Sample) / (Control)	Abundance Ratio Variability [%]: (Sample) / (Control)	Abundances (Grouped): Control	Abundances (Grouped): Sample	Abundances (Grouped) CV [%]: Control	Abundances (Grouped) CV [%]: Sample	Quan Info	Found in Sample: F1: Control	Found in Sample: F2: Control	Found in Sample: F3: Control	Found in Sample: F4: Sample	Found in Sample: F5: Sample	Found in Sample: F6: Sample	Confidence (by Search Engine): Sequest HT	Percolator q-Value (by Search Engine): Sequest HT	Percolator PEP (by Search Engine): Sequest HT	XCorr (by Search Engine): Sequest HT	Top Apex RT [min]
FALSE	[R].IWFLDTSK.[Q]		0.00995792	0.000727502	1	1	1	Q3UF25	Q3UF25 [69-76]		0	1009.54	100	7.86393e-17			200		155.1		n/a	n/a	n/a	High	Peak Found	Peak Found	High	0.0001485	0.002819	1.29	97.08
High	A0A0U1RNQ6	Tu translation elongation factor, mitochondrial (Fragment) OS=Mus musculus OX=10090 GN=Tufm PE=1 SV=1	0	134.756	78	7	172	1	118	12.9	4.59	550.72	7						Tufm	A0A0U1RNQ6	ENSMUSG00000073838			0	0	100	1.3896e-16			200							260369		n/a	n/a	n/a	n/a	High	n/a	1
Checked	Annotated Sequence	Modifications	Qvality PEP	Qvality q-value	# Protein Groups	# Proteins	# PSMs	Master Protein Accessions	Positions in Master Proteins	Modifications in Master Proteins	# Missed Cleavages	Theo. MH+ [Da]	Abundance Ratio: (Sample) / (Control)	Abundance Ratio Adj. P-Value: (Sample) / (Control)	Abundance Ratio Variability [%]: (Sample) / (Control)	Abundances (Grouped): Control	Abundances (Grouped): Sample	Abundances (Grouped) CV [%]: Control	Abundances (Grouped) CV [%]: Sample	Quan Info	Found in Sample: F1: Control	Found in Sample: F2: Control	Found in Sample: F3: Control	Found in Sample: F4: Sample	Found in Sample: F5: Sample	Found in Sample: F6: Sample	Confidence (by Search Engine): Sequest HT	Percolator q-Value (by Search Engine): Sequest HT	Percolator PEP (by Search Engine): Sequest HT	XCorr (by Search Engine): Sequest HT	Top Apex RT [min]
FALSE	[-].ILVVAANDGPMPQTR.[E]	1xOxidation [M11]	1.66802e-07	2.56142e-05	1	1	1	A0A0U1RNQ6	A0A0U1RNQ6 [1-15]		0	1597.84	100	7.86393e-17			200				n/a	n/a	n/a	n/a	High	n/a	High	3.406e-06	1.441e-10	2.68	62.29
FALSE	[K].LLDAVDTYIPVPTR.[D]		1.97425e-10	2.56142e-05	2	2	40	Q8BFR5; A0A0U1RNQ6	Q8BFR5 [239-252]; A0A0U1RNQ6 [75-88]		0	1572.86	1.647	0.778329	14.1	75.5	124.5	5.87	31.55	Shared	High	High	High	High	High	High	High	3.406e-06	4.253e-15	3.92	100.28
FALSE	[R].DLDKPFLLPVESVYSIPGR.[G]		7.29638e-15	2.56142e-05	2	2	28	Q8BFR5; A0A0U1RNQ6	Q8BFR5 [253-271]; A0A0U1RNQ6 [89-107]		0	2145.16	1.201	0.937576	34.86	93.1	106.9	31.15	15.75	Shared	High	High	High	High	High	High	High	3.406e-06	6.305e-16	4.88	116.23
FALSE	[R].GTVVTGTLER.[G]		6.67445e-05	2.56142e-05	2	2	21	Q8BFR5; A0A0U1RNQ6	Q8BFR5 [272-281]; A0A0U1RNQ6 [108-117]		0	1032.57	0.752	0.941344	18.29	108.6	91.4	7.42	16.9	Shared	High	High	High	High	High	High	High	3.406e-06	1.529e-06	2.75	35.15
FALSE	[K].GEETPVIVGSALCALEQR.[D]	1xBiotin_Peac5_Maleimide [C13]	9.90079e-11	2.56142e-05	2	2	4	Q8BFR5; A0A0U1RNQ6	Q8BFR5 [210-227]; A0A0U1RNQ6 [46-63]		0	2420.23	1.289	0.934973	68.13	83.3	116.7	25.26	75.12	Shared	High	Peak Found	High	Peak Found	Peak Found	High	High	3.406e-06	1.462e-15	4.89	105.76
FALSE	[K].GEETPVIVGSALCALEQR.[D]	1xN-ethylmaleimide [C13]	2.70065e-11	2.56142e-05	2	2	16	Q8BFR5; A0A0U1RNQ6	Q8BFR5 [210-227]; A0A0U1RNQ6 [46-63]		0	1997	0.451	0.909954	72.33	153.5	46.5	54.16	60.77	Shared	High	High	High	n/a	High	Peak Found	High	3.406e-06	6.305e-16	4.77	112.65
FALSE	[K].GEETPVIVGSALCALEQR.[D]		2.97286e-09	2.56142e-05	2	2	1	Q8BFR5; A0A0U1RNQ6	Q8BFR5 [210-227]; A0A0U1RNQ6 [46-63]		0	1871.95								No Quan Values	n/a	n/a	n/a	n/a	n/a	High	High	3.406e-06	2.821e-13	4.39
FALSE	[R].ELLTEFGYK.[G]		0.00125154	7.82907e-05	2	2	33	Q8BFR5; A0A0U1RNQ6	Q8BFR5 [201-209]; A0A0U1RNQ6 [37-45]		0	1099.57	1.915	0.725158	12.75	68.6	131.4	5.44	12.2	Shared	High	High	High	High	High	High	High	9.423e-06	0.0001398	1.8	77.42
FALSE	[R].EHLLLAK.[Q]		0.0229119	0.00182844	2	2	28	Q8BFR5; A0A0U1RNQ6	Q8BFR5 [163-169]; A0A0U1RNQ6 [16-22]		0	823.504	1.276	0.883385	32.49	89.3	110.7	24.86	32.62	Shared	High	High	High	High	High	High	High	0.0004926	0.008124	3.26	25.26
High	A6X919	Probable C-mannosyltransferase DPY19L1 OS=Mus musculus OX=10090 GN=Dpy19l1 PE=1 SV=1	0	15.775	5	2	3	2	746	84.1	9.16	9.06	2		other membranes;nucleus	other molecular function	Pf10034	244745	Dpy19l1	A6X919; mmu:244745; Q3UP31; Q8CD79	ENSMUSG00000043067			0	0	100	1.3896e-16			200		24.14				3.03895e+06	786036	1.82846e+06	High	n/a	n/a	High	Peak Found	Peak Found	1
Checked	Annotated Sequence	Modifications	Qvality PEP	Qvality q-value	# Protein Groups	# Proteins	# PSMs	Master Protein Accessions	Positions in Master Proteins	Modifications in Master Proteins	# Missed Cleavages	Theo. MH+ [Da]	Abundance Ratio: (Sample) / (Control)	Abundance Ratio Adj. P-Value: (Sample) / (Control)	Abundance Ratio Variability [%]: (Sample) / (Control)	Abundances (Grouped): Control	Abundances (Grouped): Sample	Abundances (Grouped) CV [%]: Control	Abundances (Grouped) CV [%]: Sample	Quan Info	Found in Sample: F1: Control	Found in Sample: F2: Control	Found in Sample: F3: Control	Found in Sample: F4: Sample	Found in Sample: F5: Sample	Found in Sample: F6: Sample	Confidence (by Search Engine): Sequest HT	Percolator q-Value (by Search Engine): Sequest HT	Percolator PEP (by Search Engine): Sequest HT	XCorr (by Search Engine): Sequest HT	Top Apex RT [min]
FALSE	[R].SSPPPLSGASEVDAGELGSER.[T]		5.69214e-09	2.56142e-05	1	1	2	A6X919	A6X919 [22-42]		0	2041.97	100	7.86393e-17			200		64.8		High	n/a	n/a	High	Peak Found	Peak Found	High	3.406e-06	7.712e-13	3.85	76.58
FALSE	[R].AGTAAPAPDGLAGR.[L]		0.00168557	0.000105224	1	1	1	A6X919	A6X919 [60-73]		0	1224.63	100	7.86393e-17			200		100.16		n/a	n/a	n/a	High	Peak Found	n/a	High	1.253e-05	0.0002175	2.61	39.97
High	Q8R4Z6	RNA helicase OS=Mus musculus OX=10090 GN=Ddx20 PE=2 SV=1	0	14.256	2	1	1	1	825	91.7	6.9	4.9	1			nucleic acid binding activity;other molecular function	Pf00270, Pf00271		Ddx20	Q8R4Z6				0	0	100	1.3896e-16			200						1.07749e+06			n/a	n/a	n/a	High	n/a	n/a	1
Checked	Annotated Sequence	Modifications	Qvality PEP	Qvality q-value	# Protein Groups	# Proteins	# PSMs	Master Protein Accessions	Positions in Master Proteins	Modifications in Master Proteins	# Missed Cleavages	Theo. MH+ [Da]	Abundance Ratio: (Sample) / (Control)	Abundance Ratio Adj. P-Value: (Sample) / (Control)	Abundance Ratio Variability [%]: (Sample) / (Control)	Abundances (Grouped): Control	Abundances (Grouped): Sample	Abundances (Grouped) CV [%]: Control	Abundances (Grouped) CV [%]: Sample	Quan Info	Found in Sample: F1: Control	Found in Sample: F2: Control	Found in Sample: F3: Control	Found in Sample: F4: Sample	Found in Sample: F5: Sample	Found in Sample: F6: Sample	Confidence (by Search Engine): Sequest HT	Percolator q-Value (by Search Engine): Sequest HT	Percolator PEP (by Search Engine): Sequest HT	XCorr (by Search Engine): Sequest HT	Top Apex RT [min]
FALSE	[K].NSVQTSVEDSSSNSQHQAK.[D]		2.34128e-10	2.56142e-05	1	2	1	Q8R4Z6	Q8R4Z6 [548-566]		0	2032.92	100	7.86393e-17			200				n/a	n/a	n/a	High	n/a	n/a	High	3.406e-06	5.55e-15	4.9	19.27
Medium	Q3TMV6	DNA helicase OS=Mus musculus OX=10090 GN=Wrn PE=2 SV=1	0.017	1.815	2	1	1	1	789	89.1	5.12	2.2	1	DNA metabolism;other metabolic processes		nucleic acid binding activity;other molecular function	Pf00270, Pf01612		Wrn	Q3TMV6				0	0	100	1.3896e-16			200		28.31					1.71002e+06	1845180	n/a	n/a	n/a	n/a	High	Peak Found	1
Checked	Annotated Sequence	Modifications	Qvality PEP	Qvality q-value	# Protein Groups	# Proteins	# PSMs	Master Protein Accessions	Positions in Master Proteins	Modifications in Master Proteins	# Missed Cleavages	Theo. MH+ [Da]	Abundance Ratio: (Sample) / (Control)	Abundance Ratio Adj. P-Value: (Sample) / (Control)	Abundance Ratio Variability [%]: (Sample) / (Control)	Abundances (Grouped): Control	Abundances (Grouped): Sample	Abundances (Grouped) CV [%]: Control	Abundances (Grouped) CV [%]: Sample	Quan Info	Found in Sample: F1: Control	Found in Sample: F2: Control	Found in Sample: F3: Control	Found in Sample: F4: Sample	Found in Sample: F5: Sample	Found in Sample: F6: Sample	Confidence (by Search Engine): Sequest HT	Percolator q-Value (by Search Engine): Sequest HT	Percolator PEP (by Search Engine): Sequest HT	XCorr (by Search Engine): Sequest HT	Top Apex RT [min]
FALSE	[K].LGNLGDTVQVFALNK.[AE]		0.0505985	0.00320308	1	2	1	Q3TMV6	Q3TMV6 [221-235]		0	1588.87	100	7.86393e-17			200		28.31		n/a	n/a	n/a	n/a	High	Peak Found	High	0.001154	0.01532	2.2	90.93
High	Q6P9P9	Zinc finger protein 655 OS=Mus musculus OX=10090 GN=Zfp655 PE=2 SV=1	0	11.136	3	1	3	1	541	63.3	6.76	3.43	1	other biological processes	nucleus;other cell component	nucleic acid binding activity;other molecular function	Pf00096		Zfp655	Q6P9P9				0	0	100	1.3896e-16			200		67.49					25558.6	14646.7	n/a	n/a	n/a	High	High	High	1	Acetyl [N-Term]
Checked	Annotated Sequence	Modifications	Qvality PEP	Qvality q-value	# Protein Groups	# Proteins	# PSMs	Master Protein Accessions	Positions in Master Proteins	Modifications in Master Proteins	# Missed Cleavages	Theo. MH+ [Da]	Abundance Ratio: (Sample) / (Control)	Abundance Ratio Adj. P-Value: (Sample) / (Control)	Abundance Ratio Variability [%]: (Sample) / (Control)	Abundances (Grouped): Control	Abundances (Grouped): Sample	Abundances (Grouped) CV [%]: Control	Abundances (Grouped) CV [%]: Sample	Quan Info	Found in Sample: F1: Control	Found in Sample: F2: Control	Found in Sample: F3: Control	Found in Sample: F4: Sample	Found in Sample: F5: Sample	Found in Sample: F6: Sample	Confidence (by Search Engine): Sequest HT	Percolator q-Value (by Search Engine): Sequest HT	Percolator PEP (by Search Engine): Sequest HT	XCorr (by Search Engine): Sequest HT	Top Apex RT [min]
FALSE	[-].MEEVTSQEAAESPR.[G]	1xAcetyl [N-Term]	2.43488e-08	2.56142e-05	1	7	3	Q6P9P9	Q6P9P9 [1-14]	Q6P9P9 1xAcetyl [N-Term]	0	1605.71	100	7.86393e-17			200		67.49		n/a	n/a	n/a	High	High	High	High	3.406e-06	7.317e-12	3.43	79.74
High	Q9JMF7	Dolichyldiphosphatase 1 OS=Mus musculus OX=10090 GN=Dolpp1 PE=2 SV=1	0	11.228	8	2	2	2	238	27.1	9.58	5.24	2	protein metabolism;other metabolic processes	other membranes;ER/Golgi;other cell component	other molecular function	Pf01569	57170	Dolpp1	mmu:57170; Q8BN02; Q8R0P7; Q9CRF2; Q9JMF7	ENSMUSG00000026856	Synthesis of Dolichyl-phosphate		1	0	100	1.3896e-16			200						515890			n/a	n/a	n/a	High	n/a	n/a	1
Checked	Annotated Sequence	Modifications	Qvality PEP	Qvality q-value	# Protein Groups	# Proteins	# PSMs	Master Protein Accessions	Positions in Master Proteins	Modifications in Master Proteins	# Missed Cleavages	Theo. MH+ [Da]	Abundance Ratio: (Sample) / (Control)	Abundance Ratio Adj. P-Value: (Sample) / (Control)	Abundance Ratio Variability [%]: (Sample) / (Control)	Abundances (Grouped): Control	Abundances (Grouped): Sample	Abundances (Grouped) CV [%]: Control	Abundances (Grouped) CV [%]: Sample	Quan Info	Found in Sample: F1: Control	Found in Sample: F2: Control	Found in Sample: F3: Control	Found in Sample: F4: Sample	Found in Sample: F5: Sample	Found in Sample: F6: Sample	Confidence (by Search Engine): Sequest HT	Percolator q-Value (by Search Engine): Sequest HT	Percolator PEP (by Search Engine): Sequest HT	XCorr (by Search Engine): Sequest HT	Top Apex RT [min]
FALSE	[R].IAAWPISEFFLIR.[D]		8.25798e-07	2.56142e-05	1	2	1	Q9JMF7	Q9JMF7 [194-206]		0	1562.87								No Quan Values	n/a	n/a	n/a	High	n/a	n/a	High	3.406e-06	1.713e-09	3.12
FALSE	[R].FLDLLWR.[H]		0.0115582	0.000952242	1	3	1	Q9JMF7	Q9JMF7 [130-136]		0	962.546	100	7.86393e-17			200				n/a	n/a	n/a	High	n/a	n/a	High	0.0001815	0.003454	2.12	113.85
High	E9QPR5	Protein phosphatase 4, regulatory subunit 1 OS=Mus musculus OX=10090 GN=Ppp4r1 PE=1 SV=1	0	25.077	5	4	5	4	951	106.3	4.81	11.52	4				Pf02985	70351	Ppp4r1	E9QPR5; mmu:70351	ENSMUSG00000061950			0	0	100	1.3896e-16			200							410118		n/a	n/a	n/a	High	High	High	1
Checked	Annotated Sequence	Modifications	Qvality PEP	Qvality q-value	# Protein Groups	# Proteins	# PSMs	Master Protein Accessions	Positions in Master Proteins	Modifications in Master Proteins	# Missed Cleavages	Theo. MH+ [Da]	Abundance Ratio: (Sample) / (Control)	Abundance Ratio Adj. P-Value: (Sample) / (Control)	Abundance Ratio Variability [%]: (Sample) / (Control)	Abundances (Grouped): Control	Abundances (Grouped): Sample	Abundances (Grouped) CV [%]: Control	Abundances (Grouped) CV [%]: Sample	Quan Info	Found in Sample: F1: Control	Found in Sample: F2: Control	Found in Sample: F3: Control	Found in Sample: F4: Sample	Found in Sample: F5: Sample	Found in Sample: F6: Sample	Confidence (by Search Engine): Sequest HT	Percolator q-Value (by Search Engine): Sequest HT	Percolator PEP (by Search Engine): Sequest HT	XCorr (by Search Engine): Sequest HT	Top Apex RT [min]
FALSE	[K].IDLDKELQQDPEER.[L]		1.45784e-06	2.56142e-05	1	5	1	E9QPR5	E9QPR5 [467-480]		1	1727.84								No Quan Values	n/a	n/a	n/a	High	n/a	n/a	High	3.406e-06	4.135e-09	3.35
FALSE	[R].YLADQNNQVR.[K]		0.000133035	2.56142e-05	1	7	2	E9QPR5	E9QPR5 [139-148]		0	1220.6	100	7.86393e-17			200				n/a	n/a	n/a	High	High	n/a	High	3.406e-06	4.481e-06	2.21	25.31
FALSE	[R].ASSLDAHEETGGVEQR.[S]		4.71587e-07	2.56142e-05	1	5	1	E9QPR5	E9QPR5 [537-552]		0	1685.77								No Quan Values	n/a	n/a	n/a	n/a	n/a	High	High	3.406e-06	7.187e-10	2.56
FALSE	[R].LADDSEPTVR.[A]		0.0183047	0.00138822	1	7	1	E9QPR5	E9QPR5 [94-103]		0	1102.54								No Quan Values	n/a	n/a	n/a	n/a	n/a	High	High	0.0003211	0.006294	1.71
High	Q9EQX4	Allograft inflammatory factor 1-like OS=Mus musculus OX=10090 GN=Aif1l PE=1 SV=1	0	6.593	7	1	1	1	150	17	7.18	2.28	1	cell organization and biogenesis	plasma membrane;other membranes;cytoskeleton;other cell component	cytoskeletal activity;other molecular function	Pf21008	108897	Aif1l	mmu:108897; Q8C150; Q9EQX4	ENSMUSG00000001864			0	0	100	1.3896e-16			200		17.04					339024	430910	n/a	n/a	n/a	n/a	Peak Found	High	1
Checked	Annotated Sequence	Modifications	Qvality PEP	Qvality q-value	# Protein Groups	# Proteins	# PSMs	Master Protein Accessions	Positions in Master Proteins	Modifications in Master Proteins	# Missed Cleavages	Theo. MH+ [Da]	Abundance Ratio: (Sample) / (Control)	Abundance Ratio Adj. P-Value: (Sample) / (Control)	Abundance Ratio Variability [%]: (Sample) / (Control)	Abundances (Grouped): Control	Abundances (Grouped): Sample	Abundances (Grouped) CV [%]: Control	Abundances (Grouped) CV [%]: Sample	Quan Info	Found in Sample: F1: Control	Found in Sample: F2: Control	Found in Sample: F3: Control	Found in Sample: F4: Sample	Found in Sample: F5: Sample	Found in Sample: F6: Sample	Confidence (by Search Engine): Sequest HT	Percolator q-Value (by Search Engine): Sequest HT	Percolator PEP (by Search Engine): Sequest HT	XCorr (by Search Engine): Sequest HT	Top Apex RT [min]
FALSE	[K].YSDEENLPEK.[L]		2.09064e-05	2.56142e-05	1	2	1	Q9EQX4	Q9EQX4 [39-48]		0	1223.54	100	7.86393e-17			200		17.04		n/a	n/a	n/a	n/a	Peak Found	High	High	3.406e-06	2.552e-07	2.28	45.33
Medium	Q8BN28	Uncharacterized protein OS=Mus musculus OX=10090 GN=Gm9931 PE=2 SV=1	0.049	1.495	9	1	1	1	111	12.9	8.68	0	1						Gm9931	Q8BN28				0	0	100	1.3896e-16			200		0.55					1.0975e+06	1.79096e+06	n/a	n/a	n/a	n/a	High	Peak Found	1
Checked	Annotated Sequence	Modifications	Qvality PEP	Qvality q-value	# Protein Groups	# Proteins	# PSMs	Master Protein Accessions	Positions in Master Proteins	Modifications in Master Proteins	# Missed Cleavages	Theo. MH+ [Da]	Abundance Ratio: (Sample) / (Control)	Abundance Ratio Adj. P-Value: (Sample) / (Control)	Abundance Ratio Variability [%]: (Sample) / (Control)	Abundances (Grouped): Control	Abundances (Grouped): Sample	Abundances (Grouped) CV [%]: Control	Abundances (Grouped) CV [%]: Sample	Quan Info	Found in Sample: F1: Control	Found in Sample: F2: Control	Found in Sample: F3: Control	Found in Sample: F4: Sample	Found in Sample: F5: Sample	Found in Sample: F6: Sample	Confidence (by Search Engine): Sequest HT	Percolator q-Value (by Search Engine): Sequest HT	Percolator PEP (by Search Engine): Sequest HT	XCorr (by Search Engine): Sequest HT	Top Apex RT [min]
FALSE	[-].MLFISSYLFR.[N]		0.153866	0.00858412	1	1	1	Q8BN28	Q8BN28 [1-10]		0	1276.68	100	7.86393e-17			200		0.55		n/a	n/a	n/a	n/a	High	Peak Found	High	0.002658	0.03201	1.25	111.15
High	Q03963	Interferon-induced, double-stranded RNA-activated protein kinase OS=Mus musculus OX=10090 GN=Eif2ak2 PE=1 SV=2	0	6.379	4	2	2	2	515	58.2	8.57	2.83	2	protein metabolism;other metabolic processes;stress response;signal transduction;other biological processes	cytosol;nucleus;other cell component	nucleic acid binding activity;kinase activity;other molecular function	Pf00035, Pf00069	19106	Eif2ak2	mmu:19106; Q03963; Q61742; Q62026	ENSMUSG00000024079	PKR-mediated signaling; ISG15 antiviral mechanism	Type II interferon signaling (IFNG); Translation factors; mRNA processing; Toll-like receptor signaling	6	0	100	1.3896e-16			200						1.20222e+06			n/a	n/a	n/a	High	n/a	n/a	1
Checked	Annotated Sequence	Modifications	Qvality PEP	Qvality q-value	# Protein Groups	# Proteins	# PSMs	Master Protein Accessions	Positions in Master Proteins	Modifications in Master Proteins	# Missed Cleavages	Theo. MH+ [Da]	Abundance Ratio: (Sample) / (Control)	Abundance Ratio Adj. P-Value: (Sample) / (Control)	Abundance Ratio Variability [%]: (Sample) / (Control)	Abundances (Grouped): Control	Abundances (Grouped): Sample	Abundances (Grouped) CV [%]: Control	Abundances (Grouped) CV [%]: Sample	Quan Info	Found in Sample: F1: Control	Found in Sample: F2: Control	Found in Sample: F3: Control	Found in Sample: F4: Sample	Found in Sample: F5: Sample	Found in Sample: F6: Sample	Confidence (by Search Engine): Sequest HT	Percolator q-Value (by Search Engine): Sequest HT	Percolator PEP (by Search Engine): Sequest HT	XCorr (by Search Engine): Sequest HT	Top Apex RT [min]
FALSE	[K].IGQTMYGTGSGVTK.[Q]		0.000242436	2.56142e-05	1	2	1	Q03963	Q03963 [132-145]		0	1399.69								No Quan Values	n/a	n/a	n/a	High	n/a	n/a	High	3.406e-06	1.129e-05	2.83
FALSE	[K].FFESLR.[K]		0.178585	0.00979431	1	3	1	Q03963	Q03963 [457-462]		0	798.414	100	7.86393e-17			200				n/a	n/a	n/a	High	n/a	n/a	High	0.00294	0.03698	1.44	49.71
High	Q58A65	C-Jun-amino-terminal kinase-interacting protein 4 OS=Mus musculus OX=10090 GN=Spag9 PE=1 SV=2	0	300.487	30	32	100	1	1321	146.1	5.15	300.59	32	transport;signal transduction;other biological processes	other membranes;cytosol;cytoskeleton;other cytoplasmic organelle;other cell component	cytoskeletal activity;other molecular function	Pf09744, Pf16471, Pf19056	70834	Spag9	mmu:70834; Q3UH77; Q3UHF0; Q58A65; Q58VQ4; Q5NC70; Q5NC78; Q6A057; Q6PAS3; Q8CJC2	ENSMUSG00000020859	Myogenesis		1	0	100	1.3896e-16			200						87334			Peak Found	Peak Found	High	High	n/a	Peak Found	1	Acetyl [N-Term]
Checked	Annotated Sequence	Modifications	Qvality PEP	Qvality q-value	# Protein Groups	# Proteins	# PSMs	Master Protein Accessions	Positions in Master Proteins	Modifications in Master Proteins	# Missed Cleavages	Theo. MH+ [Da]	Abundance Ratio: (Sample) / (Control)	Abundance Ratio Adj. P-Value: (Sample) / (Control)	Abundance Ratio Variability [%]: (Sample) / (Control)	Abundances (Grouped): Control	Abundances (Grouped): Sample	Abundances (Grouped) CV [%]: Control	Abundances (Grouped) CV [%]: Sample	Quan Info	Found in Sample: F1: Control	Found in Sample: F2: Control	Found in Sample: F3: Control	Found in Sample: F4: Sample	Found in Sample: F5: Sample	Found in Sample: F6: Sample	Confidence (by Search Engine): Sequest HT	Percolator q-Value (by Search Engine): Sequest HT	Percolator PEP (by Search Engine): Sequest HT	XCorr (by Search Engine): Sequest HT	Top Apex RT [min]
FALSE	[R].MGDEGGESELLGEDLPLEPSVTK.[A]		7.23953e-14	2.56142e-05	2	8	5	B8X349; Q58A65	B8X349 [1282-1304]; Q58A65 [1283-1305]		0	2402.13	1.524	0.924384	93.31	79.2	120.8	57.38	100.01	Shared	High	Peak Found	High	High	High	High	High	3.406e-06	6.305e-16	5.45	102.72
FALSE	[R].MGDEGGESELLGEDLPLEPSVTK.[A]	1xOxidation [M1]	6.52186e-12	2.56142e-05	2	8	1	B8X349; Q58A65	B8X349 [1282-1304]; Q58A65 [1283-1305]		0	2418.12	2.119	0.957939	45.2	64.1	135.9	38.92	3.87	Shared	Peak Found	Peak Found	Peak Found	n/a	Peak Found	High	High	3.406e-06	6.305e-16	4.05	100.56
FALSE	[-].MELEDGVVYQEEPGGSGAVMSER.[V]	1xAcetyl [N-Term]	6.14551e-16	2.56142e-05	2	2	7	B8X349; Q58A65	B8X349 [1-23]; Q58A65 [1-23]	B8X349 1xAcetyl [N-Term]; Q58A65 1xAcetyl [N-Term]	0	2511.1	0.921	0.996543	58.86	104.1	95.9	34.18	45.98	Shared	High	Peak Found	High	High	High	High	High	3.406e-06	6.305e-16	4.69	99.82
FALSE	[R].LFSSSSNATK.[K]		9.15951e-05	2.56142e-05	2	8	2	B8X349; Q58A65	B8X349 [545-554]; Q58A65 [559-568]		0	1041.52	0.335	0.812179	67.79	149.8	50.2	3.89	70.16	Shared	High	Peak Found	High	Peak Found	Peak Found	Peak Found	High	3.406e-06	2.501e-06	1.9	20.67
FALSE	[R].VESLESQTR.[Q]		0.000349112	2.56142e-05	2	2	7	B8X349; Q58A65	B8X349 [121-129]; Q58A65 [121-129]		0	1048.53	0.295	0.796332	49.76	154.5	45.5	17.5	66.21	Shared	High	High	High	High	High	High	High	3.406e-06	1.986e-05	3	19.52
FALSE	[K].YNAPTSHVTPSVK.[K]		1.89039e-06	2.56142e-05	2	8	3	B8X349; Q58A65	B8X349 [564-576]; Q58A65 [578-590]		0	1400.72	0.154	0.538661	442.01	172.9	27.1	4.88	134.7	Shared	High	Peak Found	Peak Found	Peak Found	n/a	Peak Found	High	3.406e-06	6.201e-09	3.52	35.15
FALSE	[R].VSGLAGSIYR.[E]		0.000225377	2.56142e-05	3	10	1	B8X349; K3W4S4; Q58A65	B8X349 [24-33]; K3W4S4 [29-38]; Q58A65 [24-33]		0	1022.56	0.591	0.97316	53.11	125.7	74.3	31.84	66.33	Shared	Peak Found	Peak Found	Peak Found	Peak Found	High	Peak Found	High	3.406e-06	1.011e-05	3.05	60.74
FALSE	[R].VQAFGWSLPQK.[Y]		0.000173867	2.56142e-05	2	9	2	B8X349; Q58A65	B8X349 [629-639]; Q58A65 [643-653]		0	1260.67	1.531	0.978733	52.31	79	121	43.38	3.43	Shared	High	Peak Found	Peak Found	High	Peak Found	Peak Found	High	3.406e-06	6.785e-06	2.67	94.46
FALSE	[K].SEVQAIIESTPELDMDKDLSGYK.[G]		1.60077e-12	2.56142e-05	2	7	2	B8X349; Q58A65	B8X349 [325-347]; Q58A65 [339-361]		1	2568.24	0.308	0.78398	79.29	152.9	47.1	3.14	67.85	Shared	High	High	Peak Found	Peak Found	Peak Found	n/a	High	3.406e-06	6.305e-16	5.67	103.06
FALSE	[K].SEVQAIIESTPELDMDK.[D]		2.30808e-07	2.56142e-05	2	7	1	B8X349; Q58A65	B8X349 [325-341]; Q58A65 [339-355]		0	1904.92	100	7.86393e-17			200		61.56	Shared	n/a	n/a	n/a	Peak Found	High	n/a	High	3.406e-06	2.395e-10	1.91	107.46
FALSE	[R].SSTLSQLPGDK.[S]		0.000238537	2.56142e-05	2	8	2	B8X349; Q58A65	B8X349 [579-589]; Q58A65 [593-603]		0	1132.58								No Quan Values	n/a	Peak Found	High	Peak Found	n/a	High	High	3.406e-06	1.097e-05	3.18	37.82
FALSE	[R].EVENLILENTQLLETK.[N]		4.08036e-09	2.56142e-05	2	6	10	B8X349; Q58A65	B8X349 [395-410]; Q58A65 [409-424]		0	1886.01	0.217	0.655057	17.47	166	34	7.26	65.72	Shared	High	High	High	High	High	High	High	3.406e-06	4.609e-13	3.6	106.19
FALSE	[R].DDNEQLITQYER.[E]		6.33802e-06	2.56142e-05	2	2	4	B8X349; Q58A65	B8X349 [80-91]; Q58A65 [80-91]		0	1523.7	0.393	0.925175	113.34	143.6	56.4	12.43	122.1	Shared	Peak Found	High	Peak Found	High	High	High	High	3.406e-06	3.995e-08	2.6	70.3
FALSE	[R].ETDYPAGEELSESGQVDK.[A]		1.25294e-10	2.56142e-05	2	11	5	B8X349; Q58A65	B8X349 [789-806]; Q58A65 [803-820]		0	1953.86	0.055	0.124852	235.02	188.9	11.1	13.54	123.55	Shared	High	Peak Found	High	High	n/a	Peak Found	High	3.406e-06	2.109e-15	4.65	58.21
FALSE	[K].DDDDSDIPTAQR.[K]		0.00013967	2.56142e-05	2	7	1	B8X349; Q58A65	B8X349 [475-486]; Q58A65 [489-500]		0	1347.57	100	7.86393e-17			200			Shared	n/a	n/a	n/a	High	n/a	n/a	High	3.406e-06	4.796e-06	2.54	33.56
FALSE	[K].ERPISLGIFPLPAGDGLLTPDTQK.[G]		1.87145e-09	2.56142e-05	2	7	1	B8X349; Q58A65	B8X349 [199-222]; Q58A65 [199-222]		0	2535.38	1.49	0.960468	26.25	80.3	119.7	18.98	28.08	Shared	High	n/a	Peak Found	n/a	Peak Found	Peak Found	High	3.406e-06	1.377e-13	5.15	118.7
FALSE	[K].FFVAVPGQVISPQSSSGGADLTADK.[A]		5.72732e-12	2.56142e-05	2	7	2	B8X349; Q58A65	B8X349 [1227-1251]; Q58A65 [1228-1252]		0	2478.25	1.129	0.992824	33.93	94	106	34.62	13.84	Shared	High	n/a	Peak Found	n/a	Peak Found	High	High	3.406e-06	6.305e-16	4.77	101.42
FALSE	[K].FIEFEDSQEQEK.[K]		1.32687e-05	2.56142e-05	2	2	1	B8X349; Q58A65	B8X349 [103-114]; Q58A65 [103-114]		0	1528.68	0.01	7.86393e-17		200		66.41		Shared	High	n/a	Peak Found	n/a	n/a	n/a	High	3.406e-06	1.266e-07	2.54	64.27
FALSE	[K].AVEQEDELSDISQGGSK.[A]		6.52548e-07	2.56142e-05	1	2	2	Q58A65	Q58A65 [257-273]		0	1791.82	100	7.86393e-17			200				Peak Found	Peak Found	High	High	n/a	Peak Found	High	3.406e-06	1.197e-09	2.68	56.53
FALSE	[K].DQISVLPNEQDLAR.[E]		8.23031e-08	2.56142e-05	2	9	3	B8X349; Q58A65	B8X349 [932-945]; Q58A65 [946-959]		0	1597.82	100	7.86393e-17			200			Shared	n/a	n/a	High	n/a	High	High	High	3.406e-06	4.807e-11	3.61	83.33
FALSE	[K].DVLQGELEAVK.[Q]		0.000536156	2.56142e-05	2	7	4	B8X349; Q58A65	B8X349 [432-442]; Q58A65 [446-456]		0	1200.65	66.853	0.00483787	25.45	2.9	197.1	27.54	13.72	Shared	High	Peak Found	Peak Found	Peak Found	High	High	High	3.406e-06	3.835e-05	2.23	74.6
FALSE	[K].DIAGLDTEGSK.[Q]		0.000216423	2.56142e-05	2	10	1	B8X349; Q58A65	B8X349 [701-711]; Q58A65 [715-725]		0	1105.54	0.01	7.86393e-17		200		17.23		Shared	High	Peak Found	Peak Found	n/a	n/a	n/a	High	3.406e-06	9.42e-06	2.59	45.84
FALSE	[K].AFDFLSEETEASLASR.[R]		1.67036e-09	2.56142e-05	2	9	5	B8X349; Q58A65	B8X349 [592-607]; Q58A65 [606-621]		0	1772.83	0.602	0.974312	71.05	102.8	97.2	41.8	74.87	Shared	High	High	High	High	High	Peak Found	High	3.406e-06	1.155e-13	4.36	109.76
FALSE	[K].AKDDDDSDIPTAQR.[K]		1.81164e-09	2.56142e-05	2	7	4	B8X349; Q58A65	B8X349 [473-486]; Q58A65 [487-500]		1	1546.7	1.534	0.948216	49.84	77.9	122.1	22.26	68.3	Shared	Peak Found	Peak Found	High	Peak Found	High	High	High	3.406e-06	1.32e-13	3.69	23.14
FALSE	[K].AGSSAQEPSSQTPLK.[S]		1.30741e-07	2.56142e-05	2	8	5	B8X349; Q58A65	B8X349 [1252-1266]; Q58A65 [1253-1267]		0	1487.73	2.19	0.79043	36.79	62.7	137.3	34.25	9.73	Shared	High	High	High	n/a	High	High	High	3.406e-06	9.907e-11	4	25.46
FALSE	[K].HIEVQVAQETR.[N]		9.4485e-08	2.56142e-05	2	7	3	B8X349; Q58A65	B8X349 [302-312]; Q58A65 [316-326]		0	1309.69	1.488	0.947649	87.97	80.4	119.6	72.84	44.99	Shared	High	Peak Found	Peak Found	High	High	Peak Found	High	3.406e-06	6.002e-11	3.15	30.82
FALSE	[K].GGETPGSEQWK.[F]		6.05504e-05	2.56142e-05	2	7	1	B8X349; Q58A65	B8X349 [223-233]; Q58A65 [223-233]		0	1175.53	2.059	0.838463	58.11	65.4	134.6	75.71		Shared	High	Peak Found	Peak Found	n/a	n/a	Peak Found	High	3.406e-06	1.313e-06	2.52	24.18
FALSE	[R].LMELQEAVR.[W]		0.000700098	5.27287e-05	3	16	2	B8X349; K3W4S4; Q58A65	B8X349 [508-516]; K3W4S4 [551-559]; Q58A65 [522-530]		0	1088.58								No Quan Values	High	Peak Found	Peak Found	High	Peak Found	Peak Found	High	6.508e-06	5.776e-05	2.66	64.35
FALSE	[K].FQELSQPR.[S]		0.0118328	0.000995448	2	7	3	B8X349; Q58A65	B8X349 [234-241]; Q58A65 [234-241]		0	1004.52	0.292	0.809197	51.79	155	45	53.28	25.51	Shared	High	Peak Found	High	Peak Found	n/a	High	High	0.0001918	0.003552	2.06	33.32
FALSE	[K].NYADQISR.[L]		0.0126957	0.00103401	3	10	4	B8X349; K3W4S4; Q58A65	B8X349 [137-144]; K3W4S4 [142-149]; Q58A65 [137-144]		0	966.464	5.446	0.237043	108.79	31	169	109.48		Shared	High	High	High	n/a	n/a	High	High	0.0002091	0.003931	2.39	25.05
FALSE	[R].YDEEVVK.[E]		0.0405128	0.00270328	2	2	3	B8X349; Q58A65	B8X349 [42-48]; Q58A65 [42-48]		0	881.425	100	7.86393e-17			200			Shared	Peak Found	Peak Found	High	Peak Found	High	High	High	0.0009533	0.01329	1.87	25.36
FALSE	[R].ELEEELR.[K]		0.0550366	0.00339351	2	7	2	B8X349; Q58A65	B8X349 [454-460]; Q58A65 [468-474]		0	917.457	0.048	0.0386549	147.13	190.8	9.2	9.44	170.52	Shared	Peak Found	High	Peak Found	Peak Found	Peak Found	High	High	0.001245	0.01612	1.75	38.21
FALSE	[K].FIEFEDSQEQEKK.[D]		0.176091	0.0096657	2	2	1	B8X349; Q58A65	B8X349 [103-115]; Q58A65 [103-115]		1	1656.78								No Quan Values	n/a	High	n/a	n/a	n/a	n/a	High	0.002913	0.03639	1.62
High	Q3V453	14-3-3 domain-containing protein (Fragment) OS=Mus musculus OX=10090 GN=Ywhae PE=2 SV=1	0	79.021	65	4	230	1	91	10.3	4.25	721.92	4	transport	other cell component		Pf00244		Ywhae	Q3V453				0	0	100	1.3896e-16			200							246730		n/a	n/a	n/a	n/a	High	n/a	1
Checked	Annotated Sequence	Modifications	Qvality PEP	Qvality q-value	# Protein Groups	# Proteins	# PSMs	Master Protein Accessions	Positions in Master Proteins	Modifications in Master Proteins	# Missed Cleavages	Theo. MH+ [Da]	Abundance Ratio: (Sample) / (Control)	Abundance Ratio Adj. P-Value: (Sample) / (Control)	Abundance Ratio Variability [%]: (Sample) / (Control)	Abundances (Grouped): Control	Abundances (Grouped): Sample	Abundances (Grouped) CV [%]: Control	Abundances (Grouped) CV [%]: Sample	Quan Info	Found in Sample: F1: Control	Found in Sample: F2: Control	Found in Sample: F3: Control	Found in Sample: F4: Sample	Found in Sample: F5: Sample	Found in Sample: F6: Sample	Confidence (by Search Engine): Sequest HT	Percolator q-Value (by Search Engine): Sequest HT	Percolator PEP (by Search Engine): Sequest HT	XCorr (by Search Engine): Sequest HT	Top Apex RT [min]
FALSE	[R].DNLTLWTSDMQGDGEEQNK.[E]		4.59984e-12	2.56142e-05	2	3	21	Q3V453; P62259	Q3V453 [62-80]; P62259 [226-244]		0	2180.94	1.047	0.956434	56.2	97.7	102.3	17.22	49.53	Shared	High	High	High	High	High	High	High	3.406e-06	6.305e-16	4.92	87.81
FALSE	[R].DNLTLWTSDMQGDGEEQNK.[E]	1xOxidation [M10]	3.64703e-11	2.56142e-05	2	3	8	Q3V453; P62259	Q3V453 [62-80]; P62259 [226-244]		0	2196.93	3.61	0.6719	100.34	41.5	158.5	57.32	89.4	Shared	High	Peak Found	n/a	High	High	High	High	3.406e-06	6.305e-16	3.59	72.91
FALSE	[K].DSTLIMQLLR.[D]		7.53852e-05	2.56142e-05	8	11	53	P68510; P68254; O70456; A8IP69; Q9CQV8; Q3V453; P63101; P62259	P68510 [218-227]; P68254 [213-222]; O70456 [215-224]; A8IP69 [218-227]; Q9CQV8 [215-224]; Q3V453 [52-61]; P63101 [213-222]; P62259 [216-225]		0	1189.66	1.571	0.778173	30.25	77.8	122.2	4.78	26.93	Shared	High	High	High	High	High	High	High	3.406e-06	1.859e-06	2.91	112.57
FALSE	[K].DSTLIMQLLR.[D]	1xOxidation [M6]	0.000113109	2.56142e-05	8	11	55	P68510; P68254; O70456; A8IP69; Q9CQV8; Q3V453; P63101; P62259	P68510 [218-227]; P68254 [213-222]; O70456 [215-224]; A8IP69 [218-227]; Q9CQV8 [215-224]; Q3V453 [52-61]; P63101 [213-222]; P62259 [216-225]		0	1205.66	9.94	0.00035755	46.81	17	183	22.64	58.61	Shared	High	High	High	High	High	High	High	3.406e-06	3.474e-06	2.83	105
FALSE	[K].AAFDDAIAELDTLSEESYK.[D]		5.89654e-13	2.56142e-05	2	3	92	Q3V453; P62259	Q3V453 [33-51]; P62259 [197-215]		0	2087.97	0.779	0.942146	17.06	112.4	87.6	20.19	12.02	Shared	High	High	High	High	High	High	High	3.406e-06	6.305e-16	4.21	117.18
FALSE	[R].DNLTLWTSDMQGDGEEQNKEALQDVEDEDQ.[-]		0.111704	0.00650586	1	1	1	Q3V453	Q3V453 [62-91]		1	3452.46	100	7.86393e-17			200				n/a	n/a	n/a	n/a	High	n/a	High	0.002182	0.02455	1.53	107.88
High	Q9JM93	ADP-ribosylation factor-like protein 6-interacting protein 4 OS=Mus musculus OX=10090 GN=Arl6ip4 PE=1 SV=1	0	18.311	12	2	4	2	229	25.5	11.19	14.72	2	RNA metabolism OR transcription;other metabolic processes	nucleus		Pf10500	65105	Arl6ip4	mmu:65105; Q9JM93; Q9WUG8	ENSMUSG00000029404			0	0	100	1.3896e-16			200						512000			High	n/a	n/a	High	n/a	High	1
Checked	Annotated Sequence	Modifications	Qvality PEP	Qvality q-value	# Protein Groups	# Proteins	# PSMs	Master Protein Accessions	Positions in Master Proteins	Modifications in Master Proteins	# Missed Cleavages	Theo. MH+ [Da]	Abundance Ratio: (Sample) / (Control)	Abundance Ratio Adj. P-Value: (Sample) / (Control)	Abundance Ratio Variability [%]: (Sample) / (Control)	Abundances (Grouped): Control	Abundances (Grouped): Sample	Abundances (Grouped) CV [%]: Control	Abundances (Grouped) CV [%]: Sample	Quan Info	Found in Sample: F1: Control	Found in Sample: F2: Control	Found in Sample: F3: Control	Found in Sample: F4: Sample	Found in Sample: F5: Sample	Found in Sample: F6: Sample	Confidence (by Search Engine): Sequest HT	Percolator q-Value (by Search Engine): Sequest HT	Percolator PEP (by Search Engine): Sequest HT	XCorr (by Search Engine): Sequest HT	Top Apex RT [min]
FALSE	[R].SAGEDNDGPVLTDEQK.[S]		7.94058e-09	2.56142e-05	1	3	2	Q9JM93	Q9JM93 [140-155]		0	1674.75	100	7.86393e-17			200				High	n/a	n/a	High	n/a	n/a	High	3.406e-06	1.3e-12	4.19	34.28
FALSE	[K].GDGEVLEEIVTK.[E]		2.68892e-05	2.56142e-05	1	3	2	Q9JM93	Q9JM93 [192-203]		0	1288.66								No Quan Values	High	n/a	n/a	n/a	n/a	High	High	3.406e-06	3.755e-07	3.58
Medium	Q8VGY7	Olfactory receptor OS=Mus musculus OX=10090 GN=Or52a33 PE=2 SV=1	0.035	1.598	2	1	1	1	317	35.3	8.95	0	1	signal transduction;other biological processes	plasma membrane;other membranes	other molecular function	Pf13853	259087	Or52a33	mmu:259087; Q8VGY7	ENSMUSG00000050085			0	0	100	1.3896e-16			200						6157113			n/a	n/a	n/a	High	n/a	n/a	1
Checked	Annotated Sequence	Modifications	Qvality PEP	Qvality q-value	# Protein Groups	# Proteins	# PSMs	Master Protein Accessions	Positions in Master Proteins	Modifications in Master Proteins	# Missed Cleavages	Theo. MH+ [Da]	Abundance Ratio: (Sample) / (Control)	Abundance Ratio Adj. P-Value: (Sample) / (Control)	Abundance Ratio Variability [%]: (Sample) / (Control)	Abundances (Grouped): Control	Abundances (Grouped): Sample	Abundances (Grouped) CV [%]: Control	Abundances (Grouped) CV [%]: Sample	Quan Info	Found in Sample: F1: Control	Found in Sample: F2: Control	Found in Sample: F3: Control	Found in Sample: F4: Sample	Found in Sample: F5: Sample	Found in Sample: F6: Sample	Confidence (by Search Engine): Sequest HT	Percolator q-Value (by Search Engine): Sequest HT	Percolator PEP (by Search Engine): Sequest HT	XCorr (by Search Engine): Sequest HT	Top Apex RT [min]
FALSE	[K].ILQSVFR.[L]		0.115899	0.00688891	1	1	1	Q8VGY7	Q8VGY7 [222-228]		0	862.515	100	7.86393e-17			200				n/a	n/a	n/a	High	n/a	n/a	High	0.002242	0.02521	1.34	52.86
High	P18052	Receptor-type tyrosine-protein phosphatase alpha OS=Mus musculus OX=10090 GN=Ptpra PE=1 SV=3	0	8.379	2	1	4	1	829	93.6	7.05	13.15	1	other metabolic processes;signal transduction;other biological processes	plasma membrane;other membranes;other cell component	other molecular function	Pf00102	19262	Ptpra	A2AHF2; mmu:19262; P18052; Q61808	ENSMUSG00000027303	RAF/MAP kinase cascade; NCAM signaling for neurite out-growth	Spinal cord injury	3	0	100	1.3896e-16			200		23.09					734817	1.65409e+06	n/a	High	High	n/a	High	High	1
Checked	Annotated Sequence	Modifications	Qvality PEP	Qvality q-value	# Protein Groups	# Proteins	# PSMs	Master Protein Accessions	Positions in Master Proteins	Modifications in Master Proteins	# Missed Cleavages	Theo. MH+ [Da]	Abundance Ratio: (Sample) / (Control)	Abundance Ratio Adj. P-Value: (Sample) / (Control)	Abundance Ratio Variability [%]: (Sample) / (Control)	Abundances (Grouped): Control	Abundances (Grouped): Sample	Abundances (Grouped) CV [%]: Control	Abundances (Grouped) CV [%]: Sample	Quan Info	Found in Sample: F1: Control	Found in Sample: F2: Control	Found in Sample: F3: Control	Found in Sample: F4: Sample	Found in Sample: F5: Sample	Found in Sample: F6: Sample	Confidence (by Search Engine): Sequest HT	Percolator q-Value (by Search Engine): Sequest HT	Percolator PEP (by Search Engine): Sequest HT	XCorr (by Search Engine): Sequest HT	Top Apex RT [min]
FALSE	[R].TEDVEPQSVPLLAR.[S]		1.46973e-06	2.56142e-05	1	3	4	P18052	P18052 [188-201]		0	1553.82	100	7.86393e-17			200		23.09		n/a	High	High	n/a	High	High	High	3.406e-06	4.181e-09	3.73	82.61
High	Q0VGY8	Protein TANC1 OS=Mus musculus OX=10090 GN=Tanc1 PE=1 SV=2	0	13.369	2	3	4	3	1856	200.7	8.35	8.36	3	cell organization and biogenesis;other biological processes	other cell component		Pf12796	66860	Tanc1	A2AUL4; A2AUL6; mmu:66860; Q0VGY8; Q80VD2; Q8C0Q6	ENSMUSG00000035168			0	0	100	1.3896e-16			200		94.34					1.44944e+06	468701	High	n/a	n/a	High	Peak Found	High	1
Checked	Annotated Sequence	Modifications	Qvality PEP	Qvality q-value	# Protein Groups	# Proteins	# PSMs	Master Protein Accessions	Positions in Master Proteins	Modifications in Master Proteins	# Missed Cleavages	Theo. MH+ [Da]	Abundance Ratio: (Sample) / (Control)	Abundance Ratio Adj. P-Value: (Sample) / (Control)	Abundance Ratio Variability [%]: (Sample) / (Control)	Abundances (Grouped): Control	Abundances (Grouped): Sample	Abundances (Grouped) CV [%]: Control	Abundances (Grouped) CV [%]: Sample	Quan Info	Found in Sample: F1: Control	Found in Sample: F2: Control	Found in Sample: F3: Control	Found in Sample: F4: Sample	Found in Sample: F5: Sample	Found in Sample: F6: Sample	Confidence (by Search Engine): Sequest HT	Percolator q-Value (by Search Engine): Sequest HT	Percolator PEP (by Search Engine): Sequest HT	XCorr (by Search Engine): Sequest HT	Top Apex RT [min]
FALSE	[K].LEDLSYLDGQR.[N]		0.000576639	2.56142e-05	1	3	1	Q0VGY8	Q0VGY8 [319-329]		0	1308.64								No Quan Values	n/a	n/a	n/a	High	n/a	n/a	High	3.406e-06	4.301e-05	2.65
FALSE	[K].DSGIIATITSSSENDDR.[S]		1.1843e-05	2.56142e-05	1	3	1	Q0VGY8	Q0VGY8 [220-236]		0	1780.82	100	7.86393e-17			200		94.34		n/a	n/a	n/a	n/a	Peak Found	High	High	3.406e-06	1.057e-07	2.21	82.48
FALSE	[R].FQQQSNPPNR.[S]		0.0263273	0.00209263	1	5	2	Q0VGY8	Q0VGY8 [1730-1739]		0	1215.59								No Quan Values	High	n/a	n/a	High	n/a	n/a	High	0.0005871	0.009402	1.68
High	Q3UYI5	Ral guanine nucleotide dissociation stimulator-like 3 OS=Mus musculus OX=10090 GN=Rgl3 PE=1 SV=2	0.006	2.602	2	1	1	1	709	77.9	8.6	0	1	signal transduction	plasma membrane;other membranes	enzyme regulator activity;other molecular function	Pf00617, Pf00618, Pf00788	71746	Rgl3	mmu:71746; Q3UYI5; Q6KAR7; Q8BKD3; Q924M8; Q9DBL8; Q9JID4	ENSMUSG00000040146	RAF/MAP kinase cascade		1	0	100	1.3896e-16			200		17.3					233870	484252	n/a	n/a	n/a	n/a	High	Peak Found	1
Checked	Annotated Sequence	Modifications	Qvality PEP	Qvality q-value	# Protein Groups	# Proteins	# PSMs	Master Protein Accessions	Positions in Master Proteins	Modifications in Master Proteins	# Missed Cleavages	Theo. MH+ [Da]	Abundance Ratio: (Sample) / (Control)	Abundance Ratio Adj. P-Value: (Sample) / (Control)	Abundance Ratio Variability [%]: (Sample) / (Control)	Abundances (Grouped): Control	Abundances (Grouped): Sample	Abundances (Grouped) CV [%]: Control	Abundances (Grouped) CV [%]: Sample	Quan Info	Found in Sample: F1: Control	Found in Sample: F2: Control	Found in Sample: F3: Control	Found in Sample: F4: Sample	Found in Sample: F5: Sample	Found in Sample: F6: Sample	Confidence (by Search Engine): Sequest HT	Percolator q-Value (by Search Engine): Sequest HT	Percolator PEP (by Search Engine): Sequest HT	XCorr (by Search Engine): Sequest HT	Top Apex RT [min]
FALSE	[R].IFLGWAAPGGAEAR.[E]		0.00913284	0.000683179	1	1	1	Q3UYI5	Q3UYI5 [174-187]		0	1415.74	100	7.86393e-17			200		17.3		n/a	n/a	n/a	n/a	High	Peak Found	High	0.0001414	0.002501	1.57	98.26
High	Q5SRY7	F-box/WD repeat-containing protein 11 OS=Mus musculus OX=10090 GN=Fbxw11 PE=1 SV=1	0	5.418	2	1	2	1	542	62	7.12	1.91	1	cell-cell signaling;cell cycle OR cell proliferation;cell organization and biogenesis;protein metabolism;other metabolic processes;transport;developmental processes;signal transduction;other biological processes	cytosol;cytoskeleton;nucleus;other cell component	cytoskeletal activity;other molecular function	Pf00400, Pf12125, Pf12937	103583	Fbxw11	mmu:103583; Q3TGM9; Q3TLZ8; Q5SRY7; Q8BY90; Q8K022; Q923H0	ENSMUSG00000020271	FCERI mediated NF-kB activation; Downstream TCR signaling; Activation of NF-kappaB in B cells; Neddylation; Antigen processing: Ubiquitination & Proteasome degradation; Dectin-1 mediated noncanonical NF-kB signaling; NIK-->noncanonical NF-kB signaling; Regulation of PLK1 Activity at G2/M Transition; MAP3K8 (TPL2)-dependent MAPK1/3 activation		10	0	100	1.3896e-16			200		52.36				217396	24253.8		n/a	n/a	n/a	High	Peak Found	n/a	1	Acetyl [N-Term]
Checked	Annotated Sequence	Modifications	Qvality PEP	Qvality q-value	# Protein Groups	# Proteins	# PSMs	Master Protein Accessions	Positions in Master Proteins	Modifications in Master Proteins	# Missed Cleavages	Theo. MH+ [Da]	Abundance Ratio: (Sample) / (Control)	Abundance Ratio Adj. P-Value: (Sample) / (Control)	Abundance Ratio Variability [%]: (Sample) / (Control)	Abundances (Grouped): Control	Abundances (Grouped): Sample	Abundances (Grouped) CV [%]: Control	Abundances (Grouped) CV [%]: Sample	Quan Info	Found in Sample: F1: Control	Found in Sample: F2: Control	Found in Sample: F3: Control	Found in Sample: F4: Sample	Found in Sample: F5: Sample	Found in Sample: F6: Sample	Confidence (by Search Engine): Sequest HT	Percolator q-Value (by Search Engine): Sequest HT	Percolator PEP (by Search Engine): Sequest HT	XCorr (by Search Engine): Sequest HT	Top Apex RT [min]
FALSE	[-].MEPDSVIEDK.[T]	1xAcetyl [N-Term]	0.000120694	2.56142e-05	1	1	2	Q5SRY7	Q5SRY7 [1-10]	Q5SRY7 1xAcetyl [N-Term]	0	1204.54	100	7.86393e-17			200		52.36		n/a	n/a	n/a	High	Peak Found	n/a	High	3.406e-06	3.821e-06	1.91	78.76
High	Q69ZP3	Probable hydrolase PNKD OS=Mus musculus OX=10090 GN=Pnkd PE=1 SV=2	0	23.858	6	2	18	1	385	43	8.94	55.74	2	other metabolic processes;other biological processes	other membranes;cytosol;nucleus	other molecular function	Pf00753, Pf16123	56695	Pnkd	mmu:56695; Q3TLE6; Q69ZP3; Q6PD45; Q8BRV8; Q920D4; Q9CSF5; Q9D765; Q9JJA3	ENSMUSG00000026179			0	0	100	1.3896e-16			200		77.36				539421	964781	2255090	n/a	n/a	n/a	Peak Found	Peak Found	High	1
Checked	Annotated Sequence	Modifications	Qvality PEP	Qvality q-value	# Protein Groups	# Proteins	# PSMs	Master Protein Accessions	Positions in Master Proteins	Modifications in Master Proteins	# Missed Cleavages	Theo. MH+ [Da]	Abundance Ratio: (Sample) / (Control)	Abundance Ratio Adj. P-Value: (Sample) / (Control)	Abundance Ratio Variability [%]: (Sample) / (Control)	Abundances (Grouped): Control	Abundances (Grouped): Sample	Abundances (Grouped) CV [%]: Control	Abundances (Grouped) CV [%]: Sample	Quan Info	Found in Sample: F1: Control	Found in Sample: F2: Control	Found in Sample: F3: Control	Found in Sample: F4: Sample	Found in Sample: F5: Sample	Found in Sample: F6: Sample	Confidence (by Search Engine): Sequest HT	Percolator q-Value (by Search Engine): Sequest HT	Percolator PEP (by Search Engine): Sequest HT	XCorr (by Search Engine): Sequest HT	Top Apex RT [min]
FALSE	[K].EEPEPLSPELEYIPR.[K]		4.83894e-09	2.56142e-05	2	2	17	A0A0R4J1J1; Q69ZP3	A0A0R4J1J1 [51-65]; Q69ZP3 [51-65]		0	1797.89	2.553	0.510567	70.03	56.3	143.7	24.54	50.76	Shared	High	High	High	High	High	High	High	3.406e-06	6.045e-13	2.97	96.56
FALSE	[R].AQLLEELR.[R]		0.0199338	0.0015556	1	1	1	Q69ZP3	Q69ZP3 [369-376]		0	971.552	100	7.86393e-17			200		77.36		n/a	n/a	n/a	Peak Found	Peak Found	High	High	0.000378	0.006965	2.1	67.43
High	A2CF85	Arachidonate 12-lipoxygenase OS=Mus musculus OX=10090 GN=Alox12 PE=1 SV=1	0	21.777	6	3	3	3	663	75.3	6.19	11.37	3	other metabolic processes;other biological processes	plasma membrane;other membranes;cytosol	other molecular function	Pf00305, Pf01477	11684	Alox12	A2CF85; mmu:11684			Eicosanoid synthesis; Eicosanoid metabolism via lipoxygenases (LOX)	2	0	100	1.3896e-16			200		81.11					1.74162e+06	764238	High	Peak Found	Peak Found	High	Peak Found	High	1
Checked	Annotated Sequence	Modifications	Qvality PEP	Qvality q-value	# Protein Groups	# Proteins	# PSMs	Master Protein Accessions	Positions in Master Proteins	Modifications in Master Proteins	# Missed Cleavages	Theo. MH+ [Da]	Abundance Ratio: (Sample) / (Control)	Abundance Ratio Adj. P-Value: (Sample) / (Control)	Abundance Ratio Variability [%]: (Sample) / (Control)	Abundances (Grouped): Control	Abundances (Grouped): Sample	Abundances (Grouped) CV [%]: Control	Abundances (Grouped) CV [%]: Sample	Quan Info	Found in Sample: F1: Control	Found in Sample: F2: Control	Found in Sample: F3: Control	Found in Sample: F4: Sample	Found in Sample: F5: Sample	Found in Sample: F6: Sample	Confidence (by Search Engine): Sequest HT	Percolator q-Value (by Search Engine): Sequest HT	Percolator PEP (by Search Engine): Sequest HT	XCorr (by Search Engine): Sequest HT	Top Apex RT [min]
FALSE	[R].LVLPSGMEELQAQLEK.[E]		4.49164e-07	2.56142e-05	1	4	1	A2CF85	A2CF85 [251-266]		0	1784.95								No Quan Values	High	n/a	n/a	n/a	n/a	n/a	High	3.406e-06	6.66e-10	3.99
FALSE	[R].LAGDNALDVFQK.[Y]		6.65443e-06	2.56142e-05	1	4	1	A2CF85	A2CF85 [115-126]		0	1290.67								No Quan Values	Peak Found	Peak Found	Peak Found	High	Peak Found	Peak Found	High	3.406e-06	4.347e-08	3.96	78.04
FALSE	[K].AVLSQFQADLDNLEK.[E]		0.000156468	2.56142e-05	1	3	1	A2CF85	A2CF85 [622-636]		0	1690.86	100	7.86393e-17			200		81.11		n/a	n/a	n/a	n/a	Peak Found	High	High	3.406e-06	5.772e-06	3.42	102.86
High	Q8K2P6	Rieske domain-containing protein OS=Mus musculus OX=10090 GN=Rfesd PE=1 SV=1	0	9.038	8	1	3	1	157	18	6.86	6.02	1			other molecular function	Pf00355	218341	Rfesd	mmu:218341; Q3TQH9; Q8K2P6	ENSMUSG00000043190			0	0	100	1.3896e-16			200		45.6				1.60977e+06	145772	436147	n/a	n/a	n/a	High	Peak Found	High	1	Acetyl [N-Term]
Checked	Annotated Sequence	Modifications	Qvality PEP	Qvality q-value	# Protein Groups	# Proteins	# PSMs	Master Protein Accessions	Positions in Master Proteins	Modifications in Master Proteins	# Missed Cleavages	Theo. MH+ [Da]	Abundance Ratio: (Sample) / (Control)	Abundance Ratio Adj. P-Value: (Sample) / (Control)	Abundance Ratio Variability [%]: (Sample) / (Control)	Abundances (Grouped): Control	Abundances (Grouped): Sample	Abundances (Grouped) CV [%]: Control	Abundances (Grouped) CV [%]: Sample	Quan Info	Found in Sample: F1: Control	Found in Sample: F2: Control	Found in Sample: F3: Control	Found in Sample: F4: Sample	Found in Sample: F5: Sample	Found in Sample: F6: Sample	Confidence (by Search Engine): Sequest HT	Percolator q-Value (by Search Engine): Sequest HT	Percolator PEP (by Search Engine): Sequest HT	XCorr (by Search Engine): Sequest HT	Top Apex RT [min]
FALSE	[-].MDPEISEQDEEK.[K]	1xAcetyl [N-Term]	5.50251e-07	2.56142e-05	1	1	3	Q8K2P6	Q8K2P6 [1-12]	Q8K2P6 1xAcetyl [N-Term]	0	1491.62	100	7.86393e-17			200		45.6		n/a	n/a	n/a	High	Peak Found	High	High	3.406e-06	9.171e-10	2.56	65.19
High	P97304	DNA-directed RNA polymerases I and III subunit RPAC2 OS=Mus musculus OX=10090 GN=Polr1d PE=1 SV=1	0	4.503	7	1	2	1	133	15.1	6.9	2.22	1	RNA metabolism OR transcription;other metabolic processes	nucleus	nucleic acid binding activity;other molecular function	Pf01193, Pf13656	20018	Polr1d	mmu:20018; P97304	ENSMUSG00000029642		Purine metabolism; Eukaryotic transcription initiation	2	0	100	1.3896e-16			200		112.14				615968	17264.2		n/a	n/a	n/a	High	Peak Found	n/a	1	Acetyl [N-Term]
Checked	Annotated Sequence	Modifications	Qvality PEP	Qvality q-value	# Protein Groups	# Proteins	# PSMs	Master Protein Accessions	Positions in Master Proteins	Modifications in Master Proteins	# Missed Cleavages	Theo. MH+ [Da]	Abundance Ratio: (Sample) / (Control)	Abundance Ratio Adj. P-Value: (Sample) / (Control)	Abundance Ratio Variability [%]: (Sample) / (Control)	Abundances (Grouped): Control	Abundances (Grouped): Sample	Abundances (Grouped) CV [%]: Control	Abundances (Grouped) CV [%]: Sample	Quan Info	Found in Sample: F1: Control	Found in Sample: F2: Control	Found in Sample: F3: Control	Found in Sample: F4: Sample	Found in Sample: F5: Sample	Found in Sample: F6: Sample	Confidence (by Search Engine): Sequest HT	Percolator q-Value (by Search Engine): Sequest HT	Percolator PEP (by Search Engine): Sequest HT	XCorr (by Search Engine): Sequest HT	Top Apex RT [min]
FALSE	[-].MEDDQELER.[K]	1xAcetyl [N-Term]	0.000471053	2.56142e-05	1	6	2	P97304	P97304 [1-9]	P97304 1xAcetyl [N-Term]	0	1206.49	100	7.86393e-17			200		112.14		n/a	n/a	n/a	High	Peak Found	n/a	High	3.406e-06	3.141e-05	2.22	56.49
High	B2RTJ8	CCR4 carbon catabolite repression 4-like (S. cerevisiae) OS=Mus musculus OX=10090 GN=Noct PE=2 SV=1	0	10.509	10	3	8	2	429	48.3	7.27	5.29	3	other metabolic processes;other biological processes	mitochondrion	other molecular function	Pf03372	12457	Noct	B2RTJ8; mmu:12457				0	0	100	1.3896e-16			200		113.02				1.72366e+07	467028		n/a	n/a	n/a	High	High	n/a	1
Checked	Annotated Sequence	Modifications	Qvality PEP	Qvality q-value	# Protein Groups	# Proteins	# PSMs	Master Protein Accessions	Positions in Master Proteins	Modifications in Master Proteins	# Missed Cleavages	Theo. MH+ [Da]	Abundance Ratio: (Sample) / (Control)	Abundance Ratio Adj. P-Value: (Sample) / (Control)	Abundance Ratio Variability [%]: (Sample) / (Control)	Abundances (Grouped): Control	Abundances (Grouped): Sample	Abundances (Grouped) CV [%]: Control	Abundances (Grouped) CV [%]: Sample	Quan Info	Found in Sample: F1: Control	Found in Sample: F2: Control	Found in Sample: F3: Control	Found in Sample: F4: Sample	Found in Sample: F5: Sample	Found in Sample: F6: Sample	Confidence (by Search Engine): Sequest HT	Percolator q-Value (by Search Engine): Sequest HT	Percolator PEP (by Search Engine): Sequest HT	XCorr (by Search Engine): Sequest HT	Top Apex RT [min]
FALSE	[K].TVNSSAAAQHPEYLVSTDPEHLEPIDPK.[E]		9.05948e-06	2.56142e-05	1	2	1	B2RTJ8	B2RTJ8 [79-106]		0	3045.48	100	7.86393e-17			200				n/a	n/a	n/a	High	n/a	n/a	High	3.406e-06	6.984e-08	3.62	85.15
FALSE	[K].LISSTNIR.[L]		0.0822732	0.00494899	1	2	1	B2RTJ8	B2RTJ8 [245-252]		0	903.526	100	7.86393e-17			200		106.44		n/a	n/a	n/a	Peak Found	High	n/a	High	0.001778	0.02026	1.4	39.26
FALSE	[KR].DFVDLR.[VT]		0.0934605	0.00545235	2	4	6	Q8CGY6; B2RTJ8	Q8CGY6 [616-621]; B2RTJ8 [126-131]		0	764.394	1.178	0.965551	70.34	111.9	88.1	51.92	56.62	Shared	High	Peak Found	High	High	n/a	High	High	0.001925	0.0219	1.59	58.81
High	F8VPR5	histone acetyltransferase OS=Mus musculus OX=10090 GN=Crebbp PE=1 SV=1	0	5.869	1	1	3	1	2441	265.4	8.5	4.04	1	cell organization and biogenesis;signal transduction;other biological processes	nucleus;other cell component	nucleic acid binding activity;other molecular function	Pf00439, Pf00569, Pf02135, Pf02172, Pf06001, Pf08214, Pf09030	12914	Crebbp	F8VPR5; mmu:12914	ENSMUSG00000022521		TGF-beta signaling pathway; Hedgehog signaling pathway; Estrogen signaling; Mechanisms associated with pluripotency; Notch signaling pathway; IL-6 signaling pathway; Wnt signaling pathway and pluripotency	7	0	100	1.3896e-16			200		4.24					178721	272538	n/a	n/a	n/a	High	High	High	1
Checked	Annotated Sequence	Modifications	Qvality PEP	Qvality q-value	# Protein Groups	# Proteins	# PSMs	Master Protein Accessions	Positions in Master Proteins	Modifications in Master Proteins	# Missed Cleavages	Theo. MH+ [Da]	Abundance Ratio: (Sample) / (Control)	Abundance Ratio Adj. P-Value: (Sample) / (Control)	Abundance Ratio Variability [%]: (Sample) / (Control)	Abundances (Grouped): Control	Abundances (Grouped): Sample	Abundances (Grouped) CV [%]: Control	Abundances (Grouped) CV [%]: Sample	Quan Info	Found in Sample: F1: Control	Found in Sample: F2: Control	Found in Sample: F3: Control	Found in Sample: F4: Sample	Found in Sample: F5: Sample	Found in Sample: F6: Sample	Confidence (by Search Engine): Sequest HT	Percolator q-Value (by Search Engine): Sequest HT	Percolator PEP (by Search Engine): Sequest HT	XCorr (by Search Engine): Sequest HT	Top Apex RT [min]
FALSE	[K].TEVQTDDAEPEPTESK.[G]		6.15413e-05	2.56142e-05	1	6	3	F8VPR5	F8VPR5 [1000-1015]		0	1775.78	100	7.86393e-17			200		4.24		n/a	n/a	n/a	High	High	High	High	3.406e-06	1.353e-06	1.94	43.72
High	Q5BLK4	Terminal uridylyltransferase 7 OS=Mus musculus OX=10090 GN=Tut7 PE=1 SV=3	0	7.518	3	3	3	3	1491	169	6.65	1.7	3	RNA metabolism OR transcription;other metabolic processes;other biological processes	cytosol;nucleus;other cell component	nucleic acid binding activity;other molecular function	Pf00098, Pf03828, Pf16631, Pf19088	214290	Tut7	A1A4B1; mmu:214290; Q3V3V7; Q5BLK4; Q8CIH3				0	0	100	1.3896e-16			200		12.59				1093287	213925	438944	n/a	n/a	n/a	High	Peak Found	High	1
Checked	Annotated Sequence	Modifications	Qvality PEP	Qvality q-value	# Protein Groups	# Proteins	# PSMs	Master Protein Accessions	Positions in Master Proteins	Modifications in Master Proteins	# Missed Cleavages	Theo. MH+ [Da]	Abundance Ratio: (Sample) / (Control)	Abundance Ratio Adj. P-Value: (Sample) / (Control)	Abundance Ratio Variability [%]: (Sample) / (Control)	Abundances (Grouped): Control	Abundances (Grouped): Sample	Abundances (Grouped) CV [%]: Control	Abundances (Grouped) CV [%]: Sample	Quan Info	Found in Sample: F1: Control	Found in Sample: F2: Control	Found in Sample: F3: Control	Found in Sample: F4: Sample	Found in Sample: F5: Sample	Found in Sample: F6: Sample	Confidence (by Search Engine): Sequest HT	Percolator q-Value (by Search Engine): Sequest HT	Percolator PEP (by Search Engine): Sequest HT	XCorr (by Search Engine): Sequest HT	Top Apex RT [min]
FALSE	[K].ESFQESDDAYR.[W]		0.00288501	0.000175689	1	5	1	Q5BLK4	Q5BLK4 [131-141]		0	1346.55	100	7.86393e-17			200				n/a	n/a	n/a	High	n/a	n/a	High	2.987e-05	0.0004797	1.7	34.53
FALSE	[R].TSAAMHFDDEEEEEEEEEEEEPR.[L]	1xOxidation [M5]	0.0101156	0.000746929	1	3	1	Q5BLK4	Q5BLK4 [837-859]		0	2812.05								No Quan Values	n/a	n/a	n/a	High	n/a	n/a	High	0.0001508	0.002864	1.3
FALSE	[K].ISPGNYGNTPR.[K]		0.0948673	0.00550699	1	6	1	Q5BLK4	Q5BLK4 [56-66]		0	1175.58	100	7.86393e-17			200		36.89		n/a	n/a	n/a	Peak Found	Peak Found	High	High	0.001948	0.02207	1.26	31.1
High	Q62469	Integrin alpha-2 OS=Mus musculus OX=10090 GN=Itga2 PE=1 SV=2	0	4.875	1	1	1	1	1178	128.9	5.21	2.87	1	cell adhesion;cell organization and biogenesis;stress response;developmental processes;signal transduction;other biological processes	plasma membrane;other membranes;other cell component	signal transduction activity or receptor binding;other molecular function	Pf00092, Pf00357, Pf01839, Pf20805, Pf20806	16398	Itga2	mmu:16398; Q62163; Q62469; Q6P1C7	ENSMUSG00000015533	ECM proteoglycans; Syndecan interactions; Integrin cell surface interactions; MET activates PTK2 signaling	Focal adhesion: PI3K-Akt-mTOR signaling pathway; Integrin-mediated cell adhesion; Focal adhesion	7	0	100	1.3896e-16			200						707150			n/a	n/a	n/a	High	n/a	n/a	1
Checked	Annotated Sequence	Modifications	Qvality PEP	Qvality q-value	# Protein Groups	# Proteins	# PSMs	Master Protein Accessions	Positions in Master Proteins	Modifications in Master Proteins	# Missed Cleavages	Theo. MH+ [Da]	Abundance Ratio: (Sample) / (Control)	Abundance Ratio Adj. P-Value: (Sample) / (Control)	Abundance Ratio Variability [%]: (Sample) / (Control)	Abundances (Grouped): Control	Abundances (Grouped): Sample	Abundances (Grouped) CV [%]: Control	Abundances (Grouped) CV [%]: Sample	Quan Info	Found in Sample: F1: Control	Found in Sample: F2: Control	Found in Sample: F3: Control	Found in Sample: F4: Sample	Found in Sample: F5: Sample	Found in Sample: F6: Sample	Confidence (by Search Engine): Sequest HT	Percolator q-Value (by Search Engine): Sequest HT	Percolator PEP (by Search Engine): Sequest HT	XCorr (by Search Engine): Sequest HT	Top Apex RT [min]
FALSE	[K].EDMVQATSETR.[Q]		0.000269376	2.56142e-05	1	2	1	Q62469	Q62469 [230-240]		0	1266.56	100	7.86393e-17			200				n/a	n/a	n/a	High	n/a	n/a	High	3.406e-06	1.332e-05	2.87	29.66
High	B7ZNI7	Treml1 protein OS=Mus musculus OX=10090 GN=Treml1 PE=2 SV=1	0	11.432	8	2	2	2	317	33.5	5.25	6.9	2		other membranes				Treml1	B7ZNI7				0	0	100	1.3896e-16	294.13	1.2	198.8		132.21		3303.58		2.2405e+06		29640.2	n/a	Peak Found	n/a	High	n/a	Peak Found	1
Checked	Annotated Sequence	Modifications	Qvality PEP	Qvality q-value	# Protein Groups	# Proteins	# PSMs	Master Protein Accessions	Positions in Master Proteins	Modifications in Master Proteins	# Missed Cleavages	Theo. MH+ [Da]	Abundance Ratio: (Sample) / (Control)	Abundance Ratio Adj. P-Value: (Sample) / (Control)	Abundance Ratio Variability [%]: (Sample) / (Control)	Abundances (Grouped): Control	Abundances (Grouped): Sample	Abundances (Grouped) CV [%]: Control	Abundances (Grouped) CV [%]: Sample	Quan Info	Found in Sample: F1: Control	Found in Sample: F2: Control	Found in Sample: F3: Control	Found in Sample: F4: Sample	Found in Sample: F5: Sample	Found in Sample: F6: Sample	Confidence (by Search Engine): Sequest HT	Percolator q-Value (by Search Engine): Sequest HT	Percolator PEP (by Search Engine): Sequest HT	XCorr (by Search Engine): Sequest HT	Top Apex RT [min]
FALSE	[R].EGEEAEDEKETYR.[I]		7.07742e-07	2.56142e-05	1	3	1	B7ZNI7	B7ZNI7 [132-144]		1	1584.67	100	7.86393e-17			200				n/a	n/a	n/a	High	n/a	n/a	High	3.406e-06	1.355e-09	4.12	19.24
FALSE	[R].VSLLVLPPVPGPR.[E]		0.00972592	0.000704721	1	3	1	B7ZNI7	B7ZNI7 [119-131]		0	1343.84	100	7.86393e-17	294.13	1.6	198.4		126.29		n/a	Peak Found	n/a	High	n/a	Peak Found	High	0.000146	0.002731	2.77	110.23
Medium	E9Q1I3	Zinc finger CCCH type containing 12C OS=Mus musculus OX=10090 GN=Zc3h12c PE=1 SV=1	0.032	1.619	1	1	2	1	903	101	7.44	3.73	1			other molecular function	Pf11977, Pf18039, Pf18561	244871	Zc3h12c	E9Q1I3; mmu:244871	ENSMUSG00000035164			0	0	100	1.3896e-16			200		74.48				885962	1.22856e+06	2.93515e+06	n/a	n/a	n/a	Peak Found	High	High	1
Checked	Annotated Sequence	Modifications	Qvality PEP	Qvality q-value	# Protein Groups	# Proteins	# PSMs	Master Protein Accessions	Positions in Master Proteins	Modifications in Master Proteins	# Missed Cleavages	Theo. MH+ [Da]	Abundance Ratio: (Sample) / (Control)	Abundance Ratio Adj. P-Value: (Sample) / (Control)	Abundance Ratio Variability [%]: (Sample) / (Control)	Abundances (Grouped): Control	Abundances (Grouped): Sample	Abundances (Grouped) CV [%]: Control	Abundances (Grouped) CV [%]: Sample	Quan Info	Found in Sample: F1: Control	Found in Sample: F2: Control	Found in Sample: F3: Control	Found in Sample: F4: Sample	Found in Sample: F5: Sample	Found in Sample: F6: Sample	Confidence (by Search Engine): Sequest HT	Percolator q-Value (by Search Engine): Sequest HT	Percolator PEP (by Search Engine): Sequest HT	XCorr (by Search Engine): Sequest HT	Top Apex RT [min]
FALSE	[R].SVADELR.[IA]		0.10765	0.00622292	1	4	2	E9Q1I3	E9Q1I3 [462-468]		0	789.41	100	7.86393e-17			200		74.48		n/a	n/a	n/a	Peak Found	High	High	High	0.002145	0.02404	1.88	49.96
Medium	Q8CI33	CWF19-like protein 1 OS=Mus musculus OX=10090 GN=Cwf19l1 PE=1 SV=2	0.024	1.733	2	1	1	1	537	60.2	7.14	1.74	1	RNA metabolism OR transcription;other metabolic processes	nucleus	enzyme regulator activity	Pf04676, Pf04677	72502	Cwf19l1	E9QNL3; mmu:72502; Q05CB7; Q3UT85; Q8C2J2; Q8CI33	ENSMUSG00000025200			0	0	100	1.3896e-16			200						232686			n/a	n/a	n/a	High	n/a	n/a	1
Checked	Annotated Sequence	Modifications	Qvality PEP	Qvality q-value	# Protein Groups	# Proteins	# PSMs	Master Protein Accessions	Positions in Master Proteins	Modifications in Master Proteins	# Missed Cleavages	Theo. MH+ [Da]	Abundance Ratio: (Sample) / (Control)	Abundance Ratio Adj. P-Value: (Sample) / (Control)	Abundance Ratio Variability [%]: (Sample) / (Control)	Abundances (Grouped): Control	Abundances (Grouped): Sample	Abundances (Grouped) CV [%]: Control	Abundances (Grouped) CV [%]: Sample	Quan Info	Found in Sample: F1: Control	Found in Sample: F2: Control	Found in Sample: F3: Control	Found in Sample: F4: Sample	Found in Sample: F5: Sample	Found in Sample: F6: Sample	Confidence (by Search Engine): Sequest HT	Percolator q-Value (by Search Engine): Sequest HT	Percolator PEP (by Search Engine): Sequest HT	XCorr (by Search Engine): Sequest HT	Top Apex RT [min]
FALSE	[K].DFEPFDFTLDD.[-]		0.0702082	0.00432329	1	1	1	Q8CI33	Q8CI33 [527-537]		0	1360.56	100	7.86393e-17			200				n/a	n/a	n/a	High	n/a	n/a	High	0.001565	0.01848	1.74	128.9
Medium	B9EJX5	Transcription initiation factor TFIID subunit 2 OS=Mus musculus OX=10090 GN=Taf2 PE=1 SV=1	0.046	1.511	1	1	1	1	1198	136.8	8.07	0	1	cell cycle OR cell proliferation;cell organization and biogenesis;RNA metabolism OR transcription;other metabolic processes;other biological processes	nucleus	nucleic acid binding activity		319944	Taf2	B9EJX5; mmu:319944	ENSMUSG00000037343			0	0	100	1.3896e-16			200						512850			n/a	n/a	n/a	High	n/a	n/a	1
Checked	Annotated Sequence	Modifications	Qvality PEP	Qvality q-value	# Protein Groups	# Proteins	# PSMs	Master Protein Accessions	Positions in Master Proteins	Modifications in Master Proteins	# Missed Cleavages	Theo. MH+ [Da]	Abundance Ratio: (Sample) / (Control)	Abundance Ratio Adj. P-Value: (Sample) / (Control)	Abundance Ratio Variability [%]: (Sample) / (Control)	Abundances (Grouped): Control	Abundances (Grouped): Sample	Abundances (Grouped) CV [%]: Control	Abundances (Grouped) CV [%]: Sample	Quan Info	Found in Sample: F1: Control	Found in Sample: F2: Control	Found in Sample: F3: Control	Found in Sample: F4: Sample	Found in Sample: F5: Sample	Found in Sample: F6: Sample	Confidence (by Search Engine): Sequest HT	Percolator q-Value (by Search Engine): Sequest HT	Percolator PEP (by Search Engine): Sequest HT	XCorr (by Search Engine): Sequest HT	Top Apex RT [min]
FALSE	[R].IAALEAVVDYTK.[V]		0.148444	0.008284	1	2	1	B9EJX5	B9EJX5 [888-899]		0	1292.71	100	7.86393e-17			200				n/a	n/a	n/a	High	n/a	n/a	High	0.002585	0.03082	1.48	31.64
High	Q3U0W6	RING finger protein 10 (Fragment) OS=Mus musculus OX=10090 GN=Rnf10 PE=2 SV=1	0	6.685	2	2	4	1	964	106.2	8.4	4.62	2		other cell component	other molecular function	Pf13445		Rnf10	Q3U0W6				0	0	100	1.3896e-16			200		60.96				273901	28103.1	36870.7	High	n/a	n/a	High	Peak Found	High	1
Checked	Annotated Sequence	Modifications	Qvality PEP	Qvality q-value	# Protein Groups	# Proteins	# PSMs	Master Protein Accessions	Positions in Master Proteins	Modifications in Master Proteins	# Missed Cleavages	Theo. MH+ [Da]	Abundance Ratio: (Sample) / (Control)	Abundance Ratio Adj. P-Value: (Sample) / (Control)	Abundance Ratio Variability [%]: (Sample) / (Control)	Abundances (Grouped): Control	Abundances (Grouped): Sample	Abundances (Grouped) CV [%]: Control	Abundances (Grouped) CV [%]: Sample	Quan Info	Found in Sample: F1: Control	Found in Sample: F2: Control	Found in Sample: F3: Control	Found in Sample: F4: Sample	Found in Sample: F5: Sample	Found in Sample: F6: Sample	Confidence (by Search Engine): Sequest HT	Percolator q-Value (by Search Engine): Sequest HT	Percolator PEP (by Search Engine): Sequest HT	XCorr (by Search Engine): Sequest HT	Top Apex RT [min]
FALSE	[K].GALEQQLAEEK.[H]		0.000172463	2.56142e-05	1	5	1	Q3U0W6	Q3U0W6 [509-519]		0	1215.62	100	7.86393e-17			200		60.96		n/a	n/a	n/a	High	Peak Found	Peak Found	High	3.406e-06	6.648e-06	2.92	42.24
FALSE	[KR].IQQLIR.[TFL]		0.149515	0.00832016	2	6	9	A0A1L1STC6; Q3U0W6	A0A1L1STC6 [6465-6470]; Q3U0W6 [180-185]		0	770.488	1.222	0.956901	21.3	93.1	106.9	78.82	10.95	Shared	High	Peak Found	Peak Found	High	n/a	High	High	0.002591	0.03107	1.57	43.18
High	A0A0R4J036	Neurofilament, medium polypeptide OS=Mus musculus OX=10090 GN=Nefm PE=1 SV=1	0	13.778	4	3	16	2	848	95.9	4.78	30.88	3	cell organization and biogenesis	cytoskeleton;other cell component	other molecular function	Pf00038, Pf04732	18040	Nefm	A0A0R4J036; mmu:18040	ENSMUSG00000022054			0	0	100	1.3896e-16			200		132.8				2.22183e+06	16955.3		n/a	n/a	n/a	High	Peak Found	n/a	1
Checked	Annotated Sequence	Modifications	Qvality PEP	Qvality q-value	# Protein Groups	# Proteins	# PSMs	Master Protein Accessions	Positions in Master Proteins	Modifications in Master Proteins	# Missed Cleavages	Theo. MH+ [Da]	Abundance Ratio: (Sample) / (Control)	Abundance Ratio Adj. P-Value: (Sample) / (Control)	Abundance Ratio Variability [%]: (Sample) / (Control)	Abundances (Grouped): Control	Abundances (Grouped): Sample	Abundances (Grouped) CV [%]: Control	Abundances (Grouped) CV [%]: Sample	Quan Info	Found in Sample: F1: Control	Found in Sample: F2: Control	Found in Sample: F3: Control	Found in Sample: F4: Sample	Found in Sample: F5: Sample	Found in Sample: F6: Sample	Confidence (by Search Engine): Sequest HT	Percolator q-Value (by Search Engine): Sequest HT	Percolator PEP (by Search Engine): Sequest HT	XCorr (by Search Engine): Sequest HT	Top Apex RT [min]
FALSE	[K].AQVQLDSDHLEEDIHR.[L]		6.85125e-07	2.56142e-05	1	3	1	A0A0R4J036	A0A0R4J036 [167-182]		0	1904.91	100	7.86393e-17			200				n/a	n/a	n/a	High	n/a	n/a	High	3.406e-06	1.283e-09	3.79	63.45
FALSE	[KR].EYQDLLNVK.[M]		0.00363797	0.000198311	6	19	14	P08551; Q3TWV0; A0A0R4J036; P31001; Q3TFD9; P19246	P08551 [372-380]; Q3TWV0 [382-390]; A0A0R4J036 [381-389]; P31001 [386-394]; Q3TFD9 [382-390]; P19246 [382-390]		0	1121.58	3.001	0.366786	86.74	72.3	127.7	43.33	102.57	Shared	High	High	High	High	High	High	High	4.07e-05	0.0006741	1.7	67.14
FALSE	[R].LRDDTEAAIR.[A]		0.0751557	0.00449227	1	3	1	A0A0R4J036	A0A0R4J036 [193-202]		1	1159.61	100	7.86393e-17			200		120.74		n/a	n/a	n/a	High	Peak Found	n/a	High	0.001644	0.01928	2.19	23.64
High	Q65Z40	Wings apart-like protein homolog OS=Mus musculus OX=10090 GN=Wapl PE=1 SV=2	0	9.854	2	1	2	1	1200	134	5.41	7.1	1	cell cycle OR cell proliferation;cell organization and biogenesis;other biological processes	cytosol;cytoskeleton;nucleus;other cell component	other molecular function	Pf07814	218914	Wapl	B9EIG8; mmu:218914; Q65Z40; Q6ZQE9	ENSMUSG00000041408	Separation of Sister Chromatids; Resolution of Sister Chromatid Cohesion; Establishment of Sister Chromatid Cohesion; Cohesin Loading onto Chromatin		4	0	100	1.3896e-16			200							296183		n/a	n/a	n/a	High	High	n/a	1
Checked	Annotated Sequence	Modifications	Qvality PEP	Qvality q-value	# Protein Groups	# Proteins	# PSMs	Master Protein Accessions	Positions in Master Proteins	Modifications in Master Proteins	# Missed Cleavages	Theo. MH+ [Da]	Abundance Ratio: (Sample) / (Control)	Abundance Ratio Adj. P-Value: (Sample) / (Control)	Abundance Ratio Variability [%]: (Sample) / (Control)	Abundances (Grouped): Control	Abundances (Grouped): Sample	Abundances (Grouped) CV [%]: Control	Abundances (Grouped) CV [%]: Sample	Quan Info	Found in Sample: F1: Control	Found in Sample: F2: Control	Found in Sample: F3: Control	Found in Sample: F4: Sample	Found in Sample: F5: Sample	Found in Sample: F6: Sample	Confidence (by Search Engine): Sequest HT	Percolator q-Value (by Search Engine): Sequest HT	Percolator PEP (by Search Engine): Sequest HT	XCorr (by Search Engine): Sequest HT	Top Apex RT [min]
FALSE	[R].SMDEFTASTPADLGEAGR.[L]		1.64115e-07	2.56142e-05	1	2	2	Q65Z40	Q65Z40 [388-405]		0	1854.82	100	7.86393e-17			200				n/a	n/a	n/a	High	High	n/a	High	3.406e-06	1.399e-10	4.34	89.3
High	A0A5F8MQ23	Retinoic acid receptor RXR OS=Mus musculus OX=10090 GN=Rxra PE=1 SV=1	0	14.744	7	2	3	1	497	54.4	8.06	2.26	2	RNA metabolism OR transcription;other metabolic processes;signal transduction;other biological processes	nucleus;other cell component	nucleic acid binding activity;other molecular function	Pf00104, Pf00105, Pf11825		Rxra	A0A5F8MQ23	ENSMUSG00000015846			0	0	100	1.3896e-16			200								119112	n/a	n/a	n/a	n/a	High	High	1
Checked	Annotated Sequence	Modifications	Qvality PEP	Qvality q-value	# Protein Groups	# Proteins	# PSMs	Master Protein Accessions	Positions in Master Proteins	Modifications in Master Proteins	# Missed Cleavages	Theo. MH+ [Da]	Abundance Ratio: (Sample) / (Control)	Abundance Ratio Adj. P-Value: (Sample) / (Control)	Abundance Ratio Variability [%]: (Sample) / (Control)	Abundances (Grouped): Control	Abundances (Grouped): Sample	Abundances (Grouped) CV [%]: Control	Abundances (Grouped) CV [%]: Sample	Quan Info	Found in Sample: F1: Control	Found in Sample: F2: Control	Found in Sample: F3: Control	Found in Sample: F4: Sample	Found in Sample: F5: Sample	Found in Sample: F6: Sample	Confidence (by Search Engine): Sequest HT	Percolator q-Value (by Search Engine): Sequest HT	Percolator PEP (by Search Engine): Sequest HT	XCorr (by Search Engine): Sequest HT	Top Apex RT [min]
FALSE	[R].NENEVESTSSANEDMPVEK.[I]		3.18305e-08	2.56142e-05	1	5	2	A0A5F8MQ23	A0A5F8MQ23 [251-269]		0	2108.89	100	7.86393e-17			200				n/a	n/a	n/a	n/a	High	High	High	3.406e-06	1.115e-11	2.26	60.91
FALSE	[R].AGWNELLIASFSHR.[S]		0.00137851	7.82907e-05	2	16	1	A0A5F8MQ23; A0A068BGT5	A0A5F8MQ23 [338-351]; A0A068BGT5 [361-374]		0	1600.82								No Quan Values	n/a	n/a	High	n/a	n/a	n/a	High	9.423e-06	0.0001616	1.61
High	E9Q2C4	Inositol polyphosphate-4-phosphatase, type II (Fragment) OS=Mus musculus OX=10090 GN=Inpp4b PE=1 SV=1	0	6.794	3	1	2	1	633	71.7	5.8	5.67	1	other metabolic processes		other molecular function			Inpp4b	E9Q2C4	ENSMUSG00000037940			0	0	100	1.3896e-16			200						140201			High	n/a	n/a	High	n/a	n/a	1	Met-loss+Acetyl [N-Term]
Checked	Annotated Sequence	Modifications	Qvality PEP	Qvality q-value	# Protein Groups	# Proteins	# PSMs	Master Protein Accessions	Positions in Master Proteins	Modifications in Master Proteins	# Missed Cleavages	Theo. MH+ [Da]	Abundance Ratio: (Sample) / (Control)	Abundance Ratio Adj. P-Value: (Sample) / (Control)	Abundance Ratio Variability [%]: (Sample) / (Control)	Abundances (Grouped): Control	Abundances (Grouped): Sample	Abundances (Grouped) CV [%]: Control	Abundances (Grouped) CV [%]: Sample	Quan Info	Found in Sample: F1: Control	Found in Sample: F2: Control	Found in Sample: F3: Control	Found in Sample: F4: Sample	Found in Sample: F5: Sample	Found in Sample: F6: Sample	Confidence (by Search Engine): Sequest HT	Percolator q-Value (by Search Engine): Sequest HT	Percolator PEP (by Search Engine): Sequest HT	XCorr (by Search Engine): Sequest HT	Top Apex RT [min]
FALSE	[-].MGEIEDGDTDHITTDVQGQK.[C]	1xMet-loss+Acetyl [N-Term]	1.54818e-05	2.56142e-05	1	1	2	E9Q2C4	E9Q2C4 [1-20]	E9Q2C4 1xMet-loss+Acetyl [N-Term]	0	2099.94	100	7.86393e-17			200				High	n/a	n/a	High	n/a	n/a	High	3.406e-06	1.606e-07	2.47	65.56
High	Q8CJF7	Protein ELYS OS=Mus musculus OX=10090 GN=Ahctf1 PE=1 SV=1	0	18.682	2	2	3	2	2243	247.5	6.55	8.93	2	cell cycle OR cell proliferation;cell organization and biogenesis;transport;other biological processes	other membranes;nucleus;other cell component	nucleic acid binding activity	Pf13934, Pf16687	226747	Ahctf1	B2RRC8; mmu:226747; Q8BVJ5; Q8CJF7; Q8VD55	ENSMUSG00000026491	Separation of Sister Chromatids; Resolution of Sister Chromatid Cohesion; Postmitotic nuclear pore complex (NPC) reformation; Amplification of signal from unattached kinetochores via a MAD2 inhibitory signal; RHO GTPases Activate Formins; EML4 and NUDC in mitotic spindle formation		7	0	100	1.3896e-16			200						132649			High	n/a	n/a	High	n/a	n/a	1
Checked	Annotated Sequence	Modifications	Qvality PEP	Qvality q-value	# Protein Groups	# Proteins	# PSMs	Master Protein Accessions	Positions in Master Proteins	Modifications in Master Proteins	# Missed Cleavages	Theo. MH+ [Da]	Abundance Ratio: (Sample) / (Control)	Abundance Ratio Adj. P-Value: (Sample) / (Control)	Abundance Ratio Variability [%]: (Sample) / (Control)	Abundances (Grouped): Control	Abundances (Grouped): Sample	Abundances (Grouped) CV [%]: Control	Abundances (Grouped) CV [%]: Sample	Quan Info	Found in Sample: F1: Control	Found in Sample: F2: Control	Found in Sample: F3: Control	Found in Sample: F4: Sample	Found in Sample: F5: Sample	Found in Sample: F6: Sample	Confidence (by Search Engine): Sequest HT	Percolator q-Value (by Search Engine): Sequest HT	Percolator PEP (by Search Engine): Sequest HT	XCorr (by Search Engine): Sequest HT	Top Apex RT [min]
FALSE	[R].TQPPEPAAEETPSR.[T]		0.000212942	2.56142e-05	1	1	1	Q8CJF7	Q8CJF7 [1832-1845]		0	1509.72								No Quan Values	High	n/a	n/a	n/a	n/a	n/a	High	3.406e-06	9.237e-06	1.94
FALSE	[K].EATPVAAGEAGDEDGAVIVSK.[A]		5.81294e-10	2.56142e-05	1	1	2	Q8CJF7	Q8CJF7 [1679-1699]		0	1985.97	100	7.86393e-17			200				High	n/a	n/a	High	n/a	n/a	High	3.406e-06	2.25e-14	4.07	66.77
High	A0A1Y7VJA2	Ena-vasodilator stimulated phosphoprotein (Fragment) OS=Mus musculus OX=10090 GN=Evl PE=1 SV=1	0	13.443	12	3	3	3	426	46	9.22	6.54	3	cell organization and biogenesis;other biological processes	cytoskeleton;other cell component	cytoskeletal activity;other molecular function	Pf00568, Pf08776		Evl	A0A1Y7VJA2	ENSMUSG00000021262			0	0	100	1.3896e-16			200						1.39553e+06			n/a	n/a	n/a	High	n/a	High	1
Checked	Annotated Sequence	Modifications	Qvality PEP	Qvality q-value	# Protein Groups	# Proteins	# PSMs	Master Protein Accessions	Positions in Master Proteins	Modifications in Master Proteins	# Missed Cleavages	Theo. MH+ [Da]	Abundance Ratio: (Sample) / (Control)	Abundance Ratio Adj. P-Value: (Sample) / (Control)	Abundance Ratio Variability [%]: (Sample) / (Control)	Abundances (Grouped): Control	Abundances (Grouped): Sample	Abundances (Grouped) CV [%]: Control	Abundances (Grouped) CV [%]: Sample	Quan Info	Found in Sample: F1: Control	Found in Sample: F2: Control	Found in Sample: F3: Control	Found in Sample: F4: Sample	Found in Sample: F5: Sample	Found in Sample: F6: Sample	Confidence (by Search Engine): Sequest HT	Percolator q-Value (by Search Engine): Sequest HT	Percolator PEP (by Search Engine): Sequest HT	XCorr (by Search Engine): Sequest HT	Top Apex RT [min]
FALSE	[R].KEDESQTEDPSTSPSPGTR.[A]		2.79132e-06	2.56142e-05	1	5	1	A0A1Y7VJA2	A0A1Y7VJA2 [277-295]		1	2047.91								No Quan Values	n/a	n/a	n/a	High	n/a	n/a	High	3.406e-06	1.129e-08	4.43
FALSE	[R].VQRPEDASGGSSPSGTSK.[S]		0.0012415	7.82907e-05	1	5	1	A0A1Y7VJA2	A0A1Y7VJA2 [220-237]		0	1746.83								No Quan Values	n/a	n/a	n/a	n/a	n/a	High	High	9.423e-06	0.0001381	2.12
FALSE	[R].ATSQPPNSSEAGR.[K]		0.102204	0.00586239	1	5	1	A0A1Y7VJA2	A0A1Y7VJA2 [296-308]		0	1301.61	100	7.86393e-17			200				n/a	n/a	n/a	High	n/a	n/a	High	0.002049	0.02315	1.56	6.86
Medium	O88413	Tubby-related protein 3 OS=Mus musculus OX=10090 GN=Tulp3 PE=1 SV=1	0.015	1.858	2	1	1	1	460	51.2	6.24	0	1	developmental processes;signal transduction;other biological processes	non-structural extracellular;plasma membrane;other membranes;cytoskeleton;nucleus;other cell component	signal transduction activity or receptor binding;other molecular function	Pf01167, Pf16322	22158	Tulp3	mmu:22158; O88413	ENSMUSG00000001521	Hedgehog 'off' state		1	0	100	1.3896e-16			200		78.63					78601.4	446024	n/a	n/a	n/a	n/a	High	Peak Found	1
Checked	Annotated Sequence	Modifications	Qvality PEP	Qvality q-value	# Protein Groups	# Proteins	# PSMs	Master Protein Accessions	Positions in Master Proteins	Modifications in Master Proteins	# Missed Cleavages	Theo. MH+ [Da]	Abundance Ratio: (Sample) / (Control)	Abundance Ratio Adj. P-Value: (Sample) / (Control)	Abundance Ratio Variability [%]: (Sample) / (Control)	Abundances (Grouped): Control	Abundances (Grouped): Sample	Abundances (Grouped) CV [%]: Control	Abundances (Grouped) CV [%]: Sample	Quan Info	Found in Sample: F1: Control	Found in Sample: F2: Control	Found in Sample: F3: Control	Found in Sample: F4: Sample	Found in Sample: F5: Sample	Found in Sample: F6: Sample	Confidence (by Search Engine): Sequest HT	Percolator q-Value (by Search Engine): Sequest HT	Percolator PEP (by Search Engine): Sequest HT	XCorr (by Search Engine): Sequest HT	Top Apex RT [min]
FALSE	[R].GDSAFDDETLR.[L]		0.0430786	0.00285688	1	3	1	O88413	O88413 [12-22]		0	1225.53	100	7.86393e-17			200		78.63		n/a	n/a	n/a	n/a	High	Peak Found	High	0.001016	0.01387	1.04	58.11
High	Q925E7	Serine/threonine-protein phosphatase 2A 55 kDa regulatory subunit B delta isoform OS=Mus musculus OX=10090 GN=Ppp2r2d PE=1 SV=1	0	76.637	23	9	34	3	453	51.9	6.49	102.94	9	cell cycle OR cell proliferation;cell organization and biogenesis;other biological processes	cytosol;other cell component	enzyme regulator activity		52432	Ppp2r2d	mmu:52432; Q6ZPN5; Q925E7	ENSMUSG00000041769		Focal adhesion: PI3K-Akt-mTOR signaling pathway; Wnt signaling pathway and pluripotency	2	0	100	1.3896e-16			200		62.43				885892	554937		High	n/a	n/a	High	High	n/a	1
Checked	Annotated Sequence	Modifications	Qvality PEP	Qvality q-value	# Protein Groups	# Proteins	# PSMs	Master Protein Accessions	Positions in Master Proteins	Modifications in Master Proteins	# Missed Cleavages	Theo. MH+ [Da]	Abundance Ratio: (Sample) / (Control)	Abundance Ratio Adj. P-Value: (Sample) / (Control)	Abundance Ratio Variability [%]: (Sample) / (Control)	Abundances (Grouped): Control	Abundances (Grouped): Sample	Abundances (Grouped) CV [%]: Control	Abundances (Grouped) CV [%]: Sample	Quan Info	Found in Sample: F1: Control	Found in Sample: F2: Control	Found in Sample: F3: Control	Found in Sample: F4: Sample	Found in Sample: F5: Sample	Found in Sample: F6: Sample	Confidence (by Search Engine): Sequest HT	Percolator q-Value (by Search Engine): Sequest HT	Percolator PEP (by Search Engine): Sequest HT	XCorr (by Search Engine): Sequest HT	Top Apex RT [min]
FALSE	[R].INLWHLEITDR.[S]		1.48659e-05	2.56142e-05	2	7	5	Q925E7; Q571J7	Q925E7 [206-216]; Q571J7 [262-272]		0	1409.75	0.951	0.975572	31.24	102.5	97.5	27.69	11.14	Shared	High	High	Peak Found	High	High	High	High	3.406e-06	1.504e-07	3.86	96.19
FALSE	[R].WLPQQNAAHFLLSTNDK.[T]		1.35511e-06	2.56142e-05	1	2	1	Q925E7	Q925E7 [107-123]		0	1983.01								Not Reliable	High	n/a	n/a	n/a	n/a	n/a	High	3.406e-06	3.689e-09	2.78
FALSE	[R].SFFSEIISSISDVK.[F]		9.37209e-08	2.56142e-05	2	10	6	Q925E7; Q571J7	Q925E7 [285-298]; Q571J7 [341-354]		0	1558.8	0.045	0.039759	28.19	191.5	8.5	34.64		Shared	Peak Found	High	High	High	n/a	n/a	High	3.406e-06	5.918e-11	3.9	132.74
FALSE	[K].DEISVDSLDFNKK.[I]		5.77722e-07	2.56142e-05	2	4	7	Q925E7; Q571J7	Q925E7 [412-424]; Q571J7 [468-480]		1	1509.74	0.541	0.952136	22.37	129.8	70.2	33.59	23.64	Shared	High	High	High	High	High	High	High	3.406e-06	9.834e-10	4.55	72.21
FALSE	[K].DEISVDSLDFNK.[K]		4.05522e-06	2.56142e-05	2	4	3	Q925E7; Q571J7	Q925E7 [412-423]; Q571J7 [468-479]		0	1381.65								No Quan Values	n/a	n/a	High	n/a	High	High	High	3.406e-06	2.001e-08	2.34
FALSE	[R].AEGYNLKDEDGR.[L]		0.00028742	2.56142e-05	1	2	1	Q925E7	Q925E7 [137-148]		1	1366.62	100	7.86393e-17			200				n/a	n/a	n/a	High	n/a	n/a	High	3.406e-06	1.467e-05	1.89	23.35
FALSE	[R].GEYNVYSTFQSHEPEFDYLK.[S]		2.70973e-10	2.56142e-05	2	11	4	Q925E7; Q571J7	Q925E7 [75-94]; Q571J7 [131-150]		0	2453.09	1.848	0.864515	42.63	64.2	135.8	35.45	22.72	Shared	High	High	High	Peak Found	Peak Found	High	High	3.406e-06	6.98e-15	5.9	96.94
FALSE	[K].FFEEPEDPSSR.[S]		0.0016454	7.82907e-05	1	2	2	Q925E7	Q925E7 [274-284]		0	1339.58	100	7.86393e-17			200				High	n/a	n/a	n/a	High	n/a	High	9.423e-06	0.0002094	2.23	58
FALSE	[K].SLEIEEK.[I]		0.0238141	0.00188647	2	12	5	Q925E7; Q571J7	Q925E7 [95-101]; Q571J7 [151-157]		0	847.441	0.047	0.0272403	133.99	191	9	26.51	149.14	Shared	Peak Found	High	High	Peak Found	High	High	High	0.0005088	0.008462	1.98	28.47
High	Q3TAH3	Nucleoplasmin core domain-containing protein OS=Mus musculus OX=10090 GN=Npm3 PE=2 SV=1	0	20.522	18	2	4	2	175	19	4.82	15.31	2		nucleus		Pf03066		Npm3	Q3TAH3				0	0	100	1.3896e-16			200		71.29				710875	775445	572719	n/a	n/a	n/a	Peak Found	High	High	1	Met-loss+Acetyl [N-Term]
Checked	Annotated Sequence	Modifications	Qvality PEP	Qvality q-value	# Protein Groups	# Proteins	# PSMs	Master Protein Accessions	Positions in Master Proteins	Modifications in Master Proteins	# Missed Cleavages	Theo. MH+ [Da]	Abundance Ratio: (Sample) / (Control)	Abundance Ratio Adj. P-Value: (Sample) / (Control)	Abundance Ratio Variability [%]: (Sample) / (Control)	Abundances (Grouped): Control	Abundances (Grouped): Sample	Abundances (Grouped) CV [%]: Control	Abundances (Grouped) CV [%]: Sample	Quan Info	Found in Sample: F1: Control	Found in Sample: F2: Control	Found in Sample: F3: Control	Found in Sample: F4: Sample	Found in Sample: F5: Sample	Found in Sample: F6: Sample	Confidence (by Search Engine): Sequest HT	Percolator q-Value (by Search Engine): Sequest HT	Percolator PEP (by Search Engine): Sequest HT	XCorr (by Search Engine): Sequest HT	Top Apex RT [min]
FALSE	[-].MAAGAAAALAFLNQESR.[A]	1xMet-loss+Acetyl [N-Term]	1.95829e-10	2.56142e-05	1	2	2	Q3TAH3	Q3TAH3 [1-17]	Q3TAH3 1xMet-loss+Acetyl [N-Term]	0	1602.82	100	7.86393e-17			200				n/a	n/a	n/a	n/a	High	High	High	3.406e-06	4.204e-15	4.83	126.16
FALSE	[R].DHDNQEIAVPVANLR.[L]		4.06801e-05	2.56142e-05	1	2	2	Q3TAH3	Q3TAH3 [88-102]		0	1690.85	100	7.86393e-17			200		48.68		n/a	n/a	n/a	Peak Found	High	High	High	3.406e-06	7.147e-07	3.51	74.51
High	G3X8X0	RNA helicase OS=Mus musculus OX=10090 GN=Dhx16 PE=1 SV=1	0	18.734	3	3	6	3	1044	119	6.61	9.63	3	RNA metabolism OR transcription;other metabolic processes;stress response	nucleus;other cell component	nucleic acid binding activity;other molecular function	Pf00270, Pf00271, Pf04408, Pf07717, Pf21010	69192	Dhx16	G3X8X0; mmu:69192	ENSMUSG00000024422	mRNA Splicing - Major Pathway	mRNA processing	2	0	100	1.3896e-16			200		54.01				182284	83157	226632	n/a	n/a	n/a	High	High	High	1
Checked	Annotated Sequence	Modifications	Qvality PEP	Qvality q-value	# Protein Groups	# Proteins	# PSMs	Master Protein Accessions	Positions in Master Proteins	Modifications in Master Proteins	# Missed Cleavages	Theo. MH+ [Da]	Abundance Ratio: (Sample) / (Control)	Abundance Ratio Adj. P-Value: (Sample) / (Control)	Abundance Ratio Variability [%]: (Sample) / (Control)	Abundances (Grouped): Control	Abundances (Grouped): Sample	Abundances (Grouped) CV [%]: Control	Abundances (Grouped) CV [%]: Sample	Quan Info	Found in Sample: F1: Control	Found in Sample: F2: Control	Found in Sample: F3: Control	Found in Sample: F4: Sample	Found in Sample: F5: Sample	Found in Sample: F6: Sample	Confidence (by Search Engine): Sequest HT	Percolator q-Value (by Search Engine): Sequest HT	Percolator PEP (by Search Engine): Sequest HT	XCorr (by Search Engine): Sequest HT	Top Apex RT [min]
FALSE	[R].TVDIVEEESGAPGEEQR.[R]		4.30451e-10	2.56142e-05	1	4	4	G3X8X0	G3X8X0 [314-330]		0	1844.85	100	7.86393e-17			200		54.01		n/a	n/a	n/a	High	High	High	High	3.406e-06	1.425e-14	3.35	72.67
FALSE	[R].EQLEGLLER.[V]		0.00400374	0.000198311	1	5	1	G3X8X0	G3X8X0 [919-927]		0	1086.58								No Quan Values	n/a	n/a	n/a	n/a	High	n/a	High	4.07e-05	0.0007713	2
FALSE	[R].IFQPTPPGAR.[K]		0.0589482	0.00364753	1	4	1	G3X8X0	G3X8X0 [662-671]		0	1083.59								No Quan Values	n/a	n/a	n/a	High	Peak Found	Peak Found	High	0.001323	0.01679	1.1	39.9
High	Q3UZP4	Small VCP/p97-interacting protein OS=Mus musculus OX=10090 GN=Svip PE=3 SV=1	0.003	3.134	32	2	2	2	77	8.4	8.91	3.89	2	other biological processes	plasma membrane;other membranes;ER/Golgi	other molecular function	Pf15811	75744	Svip	mmu:75744; Q3UZP4	ENSMUSG00000074093	Neutrophil degranulation		1	0	100	1.3896e-16			200		101.97				4803473		306027	n/a	n/a	High	High	n/a	Peak Found	1
Checked	Annotated Sequence	Modifications	Qvality PEP	Qvality q-value	# Protein Groups	# Proteins	# PSMs	Master Protein Accessions	Positions in Master Proteins	Modifications in Master Proteins	# Missed Cleavages	Theo. MH+ [Da]	Abundance Ratio: (Sample) / (Control)	Abundance Ratio Adj. P-Value: (Sample) / (Control)	Abundance Ratio Variability [%]: (Sample) / (Control)	Abundances (Grouped): Control	Abundances (Grouped): Sample	Abundances (Grouped) CV [%]: Control	Abundances (Grouped) CV [%]: Sample	Quan Info	Found in Sample: F1: Control	Found in Sample: F2: Control	Found in Sample: F3: Control	Found in Sample: F4: Sample	Found in Sample: F5: Sample	Found in Sample: F6: Sample	Confidence (by Search Engine): Sequest HT	Percolator q-Value (by Search Engine): Sequest HT	Percolator PEP (by Search Engine): Sequest HT	XCorr (by Search Engine): Sequest HT	Top Apex RT [min]
FALSE	[K].QMATSGPPTAGGLR.[W]		0.115899	0.00688891	1	1	1	Q3UZP4	Q3UZP4 [60-73]		0	1343.67								No Quan Values	n/a	n/a	High	n/a	n/a	n/a	High	0.002248	0.0253	1.73
FALSE	[R].GILDIQSVEAK.[K]		0.138107	0.00792209	1	1	1	Q3UZP4	Q3UZP4 [40-50]		0	1172.65	100	7.86393e-17			200		101.97		n/a	n/a	n/a	High	n/a	Peak Found	High	0.002497	0.029	2.17	81.25
High	Q569Y3	Zinc finger, HIT domain containing 2 OS=Mus musculus OX=10090 GN=Znhit2 PE=2 SV=1	0	4.58	3	1	1	1	399	43	6.46	2.22	1				Pf04438		Znhit2	Q569Y3				0	0	100	1.3896e-16			200		79.26				365189	41907.3	357788	n/a	n/a	n/a	High	Peak Found	Peak Found	1
Checked	Annotated Sequence	Modifications	Qvality PEP	Qvality q-value	# Protein Groups	# Proteins	# PSMs	Master Protein Accessions	Positions in Master Proteins	Modifications in Master Proteins	# Missed Cleavages	Theo. MH+ [Da]	Abundance Ratio: (Sample) / (Control)	Abundance Ratio Adj. P-Value: (Sample) / (Control)	Abundance Ratio Variability [%]: (Sample) / (Control)	Abundances (Grouped): Control	Abundances (Grouped): Sample	Abundances (Grouped) CV [%]: Control	Abundances (Grouped) CV [%]: Sample	Quan Info	Found in Sample: F1: Control	Found in Sample: F2: Control	Found in Sample: F3: Control	Found in Sample: F4: Sample	Found in Sample: F5: Sample	Found in Sample: F6: Sample	Confidence (by Search Engine): Sequest HT	Percolator q-Value (by Search Engine): Sequest HT	Percolator PEP (by Search Engine): Sequest HT	XCorr (by Search Engine): Sequest HT	Top Apex RT [min]
FALSE	[R].DLAEPEPAPAR.[T]		0.000420586	2.56142e-05	1	2	1	Q569Y3	Q569Y3 [150-160]		0	1165.58	100	7.86393e-17			200		79.26		n/a	n/a	n/a	High	Peak Found	Peak Found	High	3.406e-06	2.628e-05	2.22	39.28
High	S4R1W5	RNA binding motif protein 6 OS=Mus musculus OX=10090 GN=Rbm6 PE=1 SV=1	0	5.461	1	1	1	1	1118	128.3	6.16	2.28	1	RNA metabolism OR transcription;other metabolic processes	nucleus	nucleic acid binding activity	Pf17780	19654	Rbm6	mmu:19654; S4R1W5	ENSMUSG00000032582		mRNA processing	1	0	100	1.3896e-16			200		35.18					94674.8	254839	n/a	n/a	n/a	n/a	Peak Found	High	1
Checked	Annotated Sequence	Modifications	Qvality PEP	Qvality q-value	# Protein Groups	# Proteins	# PSMs	Master Protein Accessions	Positions in Master Proteins	Modifications in Master Proteins	# Missed Cleavages	Theo. MH+ [Da]	Abundance Ratio: (Sample) / (Control)	Abundance Ratio Adj. P-Value: (Sample) / (Control)	Abundance Ratio Variability [%]: (Sample) / (Control)	Abundances (Grouped): Control	Abundances (Grouped): Sample	Abundances (Grouped) CV [%]: Control	Abundances (Grouped) CV [%]: Sample	Quan Info	Found in Sample: F1: Control	Found in Sample: F2: Control	Found in Sample: F3: Control	Found in Sample: F4: Sample	Found in Sample: F5: Sample	Found in Sample: F6: Sample	Confidence (by Search Engine): Sequest HT	Percolator q-Value (by Search Engine): Sequest HT	Percolator PEP (by Search Engine): Sequest HT	XCorr (by Search Engine): Sequest HT	Top Apex RT [min]
FALSE	[R].DAQQDLQDQDYR.[T]		0.000113109	2.56142e-05	1	4	1	S4R1W5	S4R1W5 [435-446]		0	1494.65	100	7.86393e-17			200		35.18		n/a	n/a	n/a	n/a	Peak Found	High	High	3.406e-06	3.46e-06	2.28	49.57
Medium	Q5FWH6	Rho guanine nucleotide exchange factor 15 OS=Mus musculus OX=10090 GN=Arhgef15 PE=1 SV=1	0.012	2.026	1	1	1	1	849	92.9	8.34	0	1	developmental processes;other biological processes	other cell component	enzyme regulator activity	Pf00621	442801	Arhgef15	mmu:442801; Q14B44; Q5FWH6; Q69ZV7	ENSMUSG00000052921	RHOA GTPase cycle; CDC42 GTPase cycle; RAC1 GTPase cycle; NRAGE signals death through JNK; G alpha (12/13) signalling events		5	0	100	1.3896e-16			200		52.17				128651	102824	117655	n/a	n/a	n/a	Peak Found	High	Peak Found	1
Checked	Annotated Sequence	Modifications	Qvality PEP	Qvality q-value	# Protein Groups	# Proteins	# PSMs	Master Protein Accessions	Positions in Master Proteins	Modifications in Master Proteins	# Missed Cleavages	Theo. MH+ [Da]	Abundance Ratio: (Sample) / (Control)	Abundance Ratio Adj. P-Value: (Sample) / (Control)	Abundance Ratio Variability [%]: (Sample) / (Control)	Abundances (Grouped): Control	Abundances (Grouped): Sample	Abundances (Grouped) CV [%]: Control	Abundances (Grouped) CV [%]: Sample	Quan Info	Found in Sample: F1: Control	Found in Sample: F2: Control	Found in Sample: F3: Control	Found in Sample: F4: Sample	Found in Sample: F5: Sample	Found in Sample: F6: Sample	Confidence (by Search Engine): Sequest HT	Percolator q-Value (by Search Engine): Sequest HT	Percolator PEP (by Search Engine): Sequest HT	XCorr (by Search Engine): Sequest HT	Top Apex RT [min]
FALSE	[R].EEEGLDGLK.[G]		0.0263273	0.00209263	1	1	1	Q5FWH6	Q5FWH6 [339-347]		0	989.479	100	7.86393e-17			200		52.17		n/a	n/a	n/a	Peak Found	High	Peak Found	High	0.0005871	0.009412	1.25	48.02
Medium	P61216	Transcription initiation factor TFIID subunit 13 OS=Mus musculus OX=10090 GN=Taf13 PE=1 SV=1	0.045	1.531	22	1	1	1	124	14.3	4.81	0	1	cell organization and biogenesis;RNA metabolism OR transcription;other metabolic processes;other biological processes	nucleus	nucleic acid binding activity;other molecular function	Pf02269	99730	Taf13	mmu:99730; P61216; Q3TVE8	ENSMUSG00000048100	RNA Polymerase II Pre-transcription Events; Regulation of TP53 Activity through Phosphorylation; RNA polymerase II transcribes snRNA genes; RNA Polymerase II Promoter Escape; RNA Polymerase II Transcription Pre-Initiation And Promoter Opening; RNA Polymerase II Transcription Initiation	Estrogen signaling; Eukaryotic transcription initiation	9	0	100	1.3896e-16			200						78950.6			n/a	n/a	n/a	High	n/a	n/a	1	Met-loss+Acetyl [N-Term]
Checked	Annotated Sequence	Modifications	Qvality PEP	Qvality q-value	# Protein Groups	# Proteins	# PSMs	Master Protein Accessions	Positions in Master Proteins	Modifications in Master Proteins	# Missed Cleavages	Theo. MH+ [Da]	Abundance Ratio: (Sample) / (Control)	Abundance Ratio Adj. P-Value: (Sample) / (Control)	Abundance Ratio Variability [%]: (Sample) / (Control)	Abundances (Grouped): Control	Abundances (Grouped): Sample	Abundances (Grouped) CV [%]: Control	Abundances (Grouped) CV [%]: Sample	Quan Info	Found in Sample: F1: Control	Found in Sample: F2: Control	Found in Sample: F3: Control	Found in Sample: F4: Sample	Found in Sample: F5: Sample	Found in Sample: F6: Sample	Confidence (by Search Engine): Sequest HT	Percolator q-Value (by Search Engine): Sequest HT	Percolator PEP (by Search Engine): Sequest HT	XCorr (by Search Engine): Sequest HT	Top Apex RT [min]
FALSE	[-].MADEEEDPTFEEENEEIGGGAEGGQGK.[R]	1xMet-loss+Acetyl [N-Term]	0.140122	0.00793734	1	1	1	P61216	P61216 [1-27]	P61216 1xMet-loss+Acetyl [N-Term]	0	2765.12	100	7.86393e-17			200				n/a	n/a	n/a	High	n/a	n/a	High	0.002507	0.02946	1.06	89.8
High	Q3UA94	mRNA-capping enzyme OS=Mus musculus OX=10090 GN=Rngtt PE=1 SV=1	0	6.893	2	1	1	1	597	68.6	8.16	1.8	1	RNA metabolism OR transcription;other metabolic processes	nucleus	other molecular function	Pf00782, Pf01331, Pf03919	24018	Rngtt	mmu:24018; Q3UA94			mRNA processing	1	0	100	1.3896e-16			200								460019	n/a	n/a	n/a	n/a	n/a	High	1
Checked	Annotated Sequence	Modifications	Qvality PEP	Qvality q-value	# Protein Groups	# Proteins	# PSMs	Master Protein Accessions	Positions in Master Proteins	Modifications in Master Proteins	# Missed Cleavages	Theo. MH+ [Da]	Abundance Ratio: (Sample) / (Control)	Abundance Ratio Adj. P-Value: (Sample) / (Control)	Abundance Ratio Variability [%]: (Sample) / (Control)	Abundances (Grouped): Control	Abundances (Grouped): Sample	Abundances (Grouped) CV [%]: Control	Abundances (Grouped) CV [%]: Sample	Quan Info	Found in Sample: F1: Control	Found in Sample: F2: Control	Found in Sample: F3: Control	Found in Sample: F4: Sample	Found in Sample: F5: Sample	Found in Sample: F6: Sample	Confidence (by Search Engine): Sequest HT	Percolator q-Value (by Search Engine): Sequest HT	Percolator PEP (by Search Engine): Sequest HT	XCorr (by Search Engine): Sequest HT	Top Apex RT [min]
FALSE	[R].YDSQVAEENR.[F]		1.33768e-05	2.56142e-05	1	4	1	Q3UA94	Q3UA94 [35-44]		0	1210.53	100	7.86393e-17			200				n/a	n/a	n/a	n/a	n/a	High	High	3.406e-06	1.28e-07	1.8	21.7
High	A0A075B5N4	Immunoglobulin kappa chain variable 8-27 OS=Mus musculus OX=10090 GN=Igkv8-27 PE=1 SV=1	0	14.367	27	2	5	1	100	11	7.96	12.64	2	other biological processes	non-structural extracellular		Pf07686		Igkv8-27	A0A075B5N4	ENSMUSG00000076580			0	0	100	1.3896e-16			200		19.32					204236	251189	n/a	n/a	n/a	n/a	High	Peak Found	1
Checked	Annotated Sequence	Modifications	Qvality PEP	Qvality q-value	# Protein Groups	# Proteins	# PSMs	Master Protein Accessions	Positions in Master Proteins	Modifications in Master Proteins	# Missed Cleavages	Theo. MH+ [Da]	Abundance Ratio: (Sample) / (Control)	Abundance Ratio Adj. P-Value: (Sample) / (Control)	Abundance Ratio Variability [%]: (Sample) / (Control)	Abundances (Grouped): Control	Abundances (Grouped): Sample	Abundances (Grouped) CV [%]: Control	Abundances (Grouped) CV [%]: Sample	Quan Info	Found in Sample: F1: Control	Found in Sample: F2: Control	Found in Sample: F3: Control	Found in Sample: F4: Sample	Found in Sample: F5: Sample	Found in Sample: F6: Sample	Confidence (by Search Engine): Sequest HT	Percolator q-Value (by Search Engine): Sequest HT	Percolator PEP (by Search Engine): Sequest HT	XCorr (by Search Engine): Sequest HT	Top Apex RT [min]
FALSE	[-].NIMMTQSPSSLAVSAGEK.[V]	2xOxidation [M3; M4]	1.8091e-07	2.56142e-05	1	1	1	A0A075B5N4	A0A075B5N4 [1-18]		0	1882.89	100	7.86393e-17			200		19.32		n/a	n/a	n/a	n/a	High	Peak Found	High	3.406e-06	1.632e-10	3.08	57.54
FALSE	[K].LLIYWASTR.[EH]		0.000420586	2.56142e-05	3	17	4	A0A140T8P7; A0A075B5N4; A0A140T8M3	A0A140T8P7 [72-80]; A0A075B5N4 [52-60]; A0A140T8M3 [72-80]		0	1122.63	0.941	0.990718	41.09	103	97	25.97	42.75	Shared	Peak Found	High	High	High	Peak Found	High	High	3.406e-06	2.632e-05	2.34	96.36
High	Q80U30	Protein CLEC16A OS=Mus musculus OX=10090 GN=Clec16a PE=1 SV=2	0	27.478	6	3	4	3	1036	116.2	6.05	8.57	3	protein metabolism;other metabolic processes;stress response;transport;other biological processes	other membranes;cytosol;ER/Golgi;other cytoplasmic organelle;other cell component		Pf09758, Pf19439	74374	Clec16a	A6X932; B2RSL3; mmu:74374; Q3TCF2; Q3U0F5; Q3U2F6; Q80U30; Q8CEQ8	ENSMUSG00000068663			0	0	100	1.3896e-16			200						206292			High	n/a	n/a	High	n/a	n/a	1
Checked	Annotated Sequence	Modifications	Qvality PEP	Qvality q-value	# Protein Groups	# Proteins	# PSMs	Master Protein Accessions	Positions in Master Proteins	Modifications in Master Proteins	# Missed Cleavages	Theo. MH+ [Da]	Abundance Ratio: (Sample) / (Control)	Abundance Ratio Adj. P-Value: (Sample) / (Control)	Abundance Ratio Variability [%]: (Sample) / (Control)	Abundances (Grouped): Control	Abundances (Grouped): Sample	Abundances (Grouped) CV [%]: Control	Abundances (Grouped) CV [%]: Sample	Quan Info	Found in Sample: F1: Control	Found in Sample: F2: Control	Found in Sample: F3: Control	Found in Sample: F4: Sample	Found in Sample: F5: Sample	Found in Sample: F6: Sample	Confidence (by Search Engine): Sequest HT	Percolator q-Value (by Search Engine): Sequest HT	Percolator PEP (by Search Engine): Sequest HT	XCorr (by Search Engine): Sequest HT	Top Apex RT [min]
FALSE	[K].LSEVAAAGTSVQEQNTTDEEK.[S]		3.85492e-09	2.56142e-05	1	3	1	Q80U30	Q80U30 [430-450]		0	2207.03	100	7.86393e-17			200				n/a	n/a	n/a	High	n/a	n/a	High	3.406e-06	4.237e-13	2.66	47.65
FALSE	[K].NVGEEEDEERGSAEDAQEDAEK.[T]		5.72061e-05	2.56142e-05	1	3	1	Q80U30	Q80U30 [395-416]		1	2435.99								No Quan Values	n/a	n/a	n/a	High	n/a	n/a	High	3.406e-06	1.202e-06	1.36
FALSE	[K].GEEIFLDMFEDEYR.[S]		4.41929e-07	2.56142e-05	1	3	2	Q80U30	Q80U30 [590-603]		0	1792.77								No Quan Values	High	n/a	n/a	High	n/a	n/a	High	3.406e-06	6.527e-10	2.94
High	P97377	Cyclin-dependent kinase 2 OS=Mus musculus OX=10090 GN=Cdk2 PE=1 SV=2	0	4.764	5	2	9	1	346	39	8.54	18.54	2	cell cycle OR cell proliferation;cell organization and biogenesis;protein metabolism;DNA metabolism;RNA metabolism OR transcription;other metabolic processes;stress response;transport;signal transduction;other biological processes	cytoskeleton;nucleus;other cytoplasmic organelle;other cell component	kinase activity;other molecular function	Pf00069	12566	Cdk2	mmu:12566; O55105; P97377	ENSMUSG00000025358	Cyclin A/B1/B2 associated events during G2/M transition; DNA Damage/Telomere Stress Induced Senescence; Processing of DNA double-strand break ends; Regulation of APC/C activators between G1/S and early anaphase; Senescence-Associated Secretory Phenotype (SASP); CDK-mediated phosphorylation and removal of Cdc6; Regulation of TP53 Activity through Phosphorylation; SCF(Skp2)-mediated degradation of …	Mechanisms associated with pluripotency; Spinal cord injury; Delta-Notch signaling pathway; p53 signaling; IL-7 signaling pathway; G1 to S cell cycle control; ID signaling pathway	30	0	100	1.3896e-16			200		103.01				582028	22203.1		n/a	n/a	n/a	High	Peak Found	n/a	1
Checked	Annotated Sequence	Modifications	Qvality PEP	Qvality q-value	# Protein Groups	# Proteins	# PSMs	Master Protein Accessions	Positions in Master Proteins	Modifications in Master Proteins	# Missed Cleavages	Theo. MH+ [Da]	Abundance Ratio: (Sample) / (Control)	Abundance Ratio Adj. P-Value: (Sample) / (Control)	Abundance Ratio Variability [%]: (Sample) / (Control)	Abundances (Grouped): Control	Abundances (Grouped): Sample	Abundances (Grouped) CV [%]: Control	Abundances (Grouped) CV [%]: Sample	Quan Info	Found in Sample: F1: Control	Found in Sample: F2: Control	Found in Sample: F3: Control	Found in Sample: F4: Sample	Found in Sample: F5: Sample	Found in Sample: F6: Sample	Confidence (by Search Engine): Sequest HT	Percolator q-Value (by Search Engine): Sequest HT	Percolator PEP (by Search Engine): Sequest HT	XCorr (by Search Engine): Sequest HT	Top Apex RT [min]
FALSE	[K].IADFGLAR.[ADILVEG]		0.00281655	0.000175689	11	121	16	P97377; Q8K0D0; Q3TJI7; Q3U4J9; Q14AX6; P49615; Q3UPI3; Q3U6Q5; Q99J95; J3QN85; P30285	P97377 [143-150]; Q8K0D0 [329-336]; Q3TJI7 [410-417]; Q3U4J9 [161-168]; Q14AX6 [871-878]; P49615 [142-149]; Q3UPI3 [302-309]; Q3U6Q5 [362-369]; Q99J95 [165-172]; J3QN85 [650-657]; P30285 [156-163]		0	862.478	1.17	0.909471	99.25	92.2	107.8	26.8	68.8	Shared	High	Peak Found	Peak Found	High	High	High	High	2.987e-05	0.0004648	1.69	61.81
FALSE	[K].VVPPLDEDGR.[S]		0.179843	0.00988786	1	3	1	P97377	P97377 [299-308]		0	1096.56	100	7.86393e-17			200		103.01		n/a	n/a	n/a	High	Peak Found	n/a	High	0.002942	0.03706	1.65	42.32
High	P56485	Atypical chemokine receptor 3 OS=Mus musculus OX=10090 GN=Ackr3 PE=1 SV=2	0	5.997	4	1	1	1	362	41.6	7.37	2.82	1	cell adhesion;transport;developmental processes;signal transduction;other biological processes	plasma membrane;other membranes;other cytoplasmic organelle;other cell component	other molecular function	Pf00001	12778	Ackr3	mmu:12778; P56485; Q91WI0	ENSMUSG00000044337	G alpha (i) signalling events; Chemokine receptors bind chemokines	GPCRs, non-odorant ; GPCRs, class A rhodopsin-like; Myometrial relaxation and contraction pathways	5	0	100	1.3896e-16			200		74.5				861951	64839.8		n/a	n/a	n/a	High	Peak Found	n/a	1
Checked	Annotated Sequence	Modifications	Qvality PEP	Qvality q-value	# Protein Groups	# Proteins	# PSMs	Master Protein Accessions	Positions in Master Proteins	Modifications in Master Proteins	# Missed Cleavages	Theo. MH+ [Da]	Abundance Ratio: (Sample) / (Control)	Abundance Ratio Adj. P-Value: (Sample) / (Control)	Abundance Ratio Variability [%]: (Sample) / (Control)	Abundances (Grouped): Control	Abundances (Grouped): Sample	Abundances (Grouped) CV [%]: Control	Abundances (Grouped) CV [%]: Sample	Quan Info	Found in Sample: F1: Control	Found in Sample: F2: Control	Found in Sample: F3: Control	Found in Sample: F4: Sample	Found in Sample: F5: Sample	Found in Sample: F6: Sample	Confidence (by Search Engine): Sequest HT	Percolator q-Value (by Search Engine): Sequest HT	Percolator PEP (by Search Engine): Sequest HT	XCorr (by Search Engine): Sequest HT	Top Apex RT [min]
FALSE	[R].VSETEYSALEQNTK.[-]		5.06484e-05	2.56142e-05	1	1	1	P56485	P56485 [349-362]		0	1598.75	100	7.86393e-17			200		74.5		n/a	n/a	n/a	High	Peak Found	n/a	High	3.406e-06	1.006e-06	2.82	51.65
High	P0CAX8	T-cell activation GTPase-activating protein 1 OS=Mus musculus OX=10090 GN=Tagap1 PE=2 SV=1	0	12.538	3	1	2	1	505	55.7	6.01	5.33	1			enzyme regulator activity		380608	Tagap1	mmu:380608; P0CAX8; Q8K2L9	ENSMUSG00000052031			0	0	100	1.3896e-16			200		102.03				79977.5	119964		High	n/a	n/a	High	Peak Found	n/a	1	Met-loss+Acetyl [N-Term]
Checked	Annotated Sequence	Modifications	Qvality PEP	Qvality q-value	# Protein Groups	# Proteins	# PSMs	Master Protein Accessions	Positions in Master Proteins	Modifications in Master Proteins	# Missed Cleavages	Theo. MH+ [Da]	Abundance Ratio: (Sample) / (Control)	Abundance Ratio Adj. P-Value: (Sample) / (Control)	Abundance Ratio Variability [%]: (Sample) / (Control)	Abundances (Grouped): Control	Abundances (Grouped): Sample	Abundances (Grouped) CV [%]: Control	Abundances (Grouped) CV [%]: Sample	Quan Info	Found in Sample: F1: Control	Found in Sample: F2: Control	Found in Sample: F3: Control	Found in Sample: F4: Sample	Found in Sample: F5: Sample	Found in Sample: F6: Sample	Confidence (by Search Engine): Sequest HT	Percolator q-Value (by Search Engine): Sequest HT	Percolator PEP (by Search Engine): Sequest HT	XCorr (by Search Engine): Sequest HT	Top Apex RT [min]
FALSE	[-].MAATTAAVVAEEDTELR.[D]	1xMet-loss+Acetyl [N-Term]	3.02153e-09	2.56142e-05	1	3	2	P0CAX8	P0CAX8 [1-17]	P0CAX8 1xMet-loss+Acetyl [N-Term]	0	1688.83	100	7.86393e-17			200		102.03		High	n/a	n/a	High	Peak Found	n/a	High	3.406e-06	2.899e-13	3.14	104.54
High	A0A2X0SG17	phosphoinositide 5-phosphatase (Fragment) OS=Mus musculus OX=10090 GN=INPP5B PE=3 SV=1	0	13.112	2	2	4	2	995	112.9	5.64	7.74	2	other metabolic processes;signal transduction	other membranes;other cytoplasmic organelle	other molecular function	Pf00620, Pf16776, Pf21310		INPP5B	A0A2X0SG17				0	0	100	1.3896e-16			200		8.82				640695	136508	213803	Peak Found	Peak Found	Peak Found	High	High	High	1
Checked	Annotated Sequence	Modifications	Qvality PEP	Qvality q-value	# Protein Groups	# Proteins	# PSMs	Master Protein Accessions	Positions in Master Proteins	Modifications in Master Proteins	# Missed Cleavages	Theo. MH+ [Da]	Abundance Ratio: (Sample) / (Control)	Abundance Ratio Adj. P-Value: (Sample) / (Control)	Abundance Ratio Variability [%]: (Sample) / (Control)	Abundances (Grouped): Control	Abundances (Grouped): Sample	Abundances (Grouped) CV [%]: Control	Abundances (Grouped) CV [%]: Sample	Quan Info	Found in Sample: F1: Control	Found in Sample: F2: Control	Found in Sample: F3: Control	Found in Sample: F4: Sample	Found in Sample: F5: Sample	Found in Sample: F6: Sample	Confidence (by Search Engine): Sequest HT	Percolator q-Value (by Search Engine): Sequest HT	Percolator PEP (by Search Engine): Sequest HT	XCorr (by Search Engine): Sequest HT	Top Apex RT [min]
FALSE	[K].YDTGSDDWDTSEK.[C]		1.42956e-07	2.56142e-05	1	3	3	A0A2X0SG17	A0A2X0SG17 [584-596]		0	1518.59	100	7.86393e-17			200		8.82		n/a	n/a	n/a	High	High	High	High	3.406e-06	1.128e-10	2.42	41.3
FALSE	[R].IEELDVGK.[V]		0.00369655	0.000198311	1	4	1	A0A2X0SG17	A0A2X0SG17 [532-539]		0	902.483								No Quan Values	Peak Found	Peak Found	Peak Found	n/a	Peak Found	High	High	4.07e-05	0.0006851	1.7	57.83
High	M0QWZ1	Family with sequence homology 193, member A OS=Mus musculus OX=10090 GN=Fam193a PE=1 SV=1	0	8.118	1	1	1	1	1517	166.8	6.58	0	1				Pf15914		Fam193a	M0QWZ1	ENSMUSG00000037210			0	0	100	1.3896e-16			200						69959.9			n/a	n/a	n/a	High	n/a	n/a	1
Checked	Annotated Sequence	Modifications	Qvality PEP	Qvality q-value	# Protein Groups	# Proteins	# PSMs	Master Protein Accessions	Positions in Master Proteins	Modifications in Master Proteins	# Missed Cleavages	Theo. MH+ [Da]	Abundance Ratio: (Sample) / (Control)	Abundance Ratio Adj. P-Value: (Sample) / (Control)	Abundance Ratio Variability [%]: (Sample) / (Control)	Abundances (Grouped): Control	Abundances (Grouped): Sample	Abundances (Grouped) CV [%]: Control	Abundances (Grouped) CV [%]: Sample	Quan Info	Found in Sample: F1: Control	Found in Sample: F2: Control	Found in Sample: F3: Control	Found in Sample: F4: Sample	Found in Sample: F5: Sample	Found in Sample: F6: Sample	Confidence (by Search Engine): Sequest HT	Percolator q-Value (by Search Engine): Sequest HT	Percolator PEP (by Search Engine): Sequest HT	XCorr (by Search Engine): Sequest HT	Top Apex RT [min]
FALSE	[K].DIDLDSVDMDETER.[E]		2.17018e-06	2.56142e-05	1	3	1	M0QWZ1	M0QWZ1 [1467-1480]		0	1652.7	100	7.86393e-17			200				n/a	n/a	n/a	High	n/a	n/a	High	3.406e-06	7.616e-09	1.54	90.43
High	Q52L97	Importin subunit alpha OS=Mus musculus OX=10090 GN=Kpna2 PE=1 SV=1	0.007	2.42	3	1	1	1	529	57.9	5.68	0	1	transport	other cell component	other molecular function	Pf00514, Pf01749, Pf16186	16647	Kpna2	mmu:16647; Q52L97			Mechanisms associated with pluripotency	1	0	100	1.3896e-16			200						84654440			n/a	n/a	n/a	High	n/a	n/a	1
Checked	Annotated Sequence	Modifications	Qvality PEP	Qvality q-value	# Protein Groups	# Proteins	# PSMs	Master Protein Accessions	Positions in Master Proteins	Modifications in Master Proteins	# Missed Cleavages	Theo. MH+ [Da]	Abundance Ratio: (Sample) / (Control)	Abundance Ratio Adj. P-Value: (Sample) / (Control)	Abundance Ratio Variability [%]: (Sample) / (Control)	Abundances (Grouped): Control	Abundances (Grouped): Sample	Abundances (Grouped) CV [%]: Control	Abundances (Grouped) CV [%]: Sample	Quan Info	Found in Sample: F1: Control	Found in Sample: F2: Control	Found in Sample: F3: Control	Found in Sample: F4: Sample	Found in Sample: F5: Sample	Found in Sample: F6: Sample	Confidence (by Search Engine): Sequest HT	Percolator q-Value (by Search Engine): Sequest HT	Percolator PEP (by Search Engine): Sequest HT	XCorr (by Search Engine): Sequest HT	Top Apex RT [min]
FALSE	[R].AIGNIVTGTDEQTQK.[V]		0.0124015	0.00101591	1	2	1	Q52L97	Q52L97 [316-330]		0	1574.8	100	7.86393e-17			200				n/a	n/a	n/a	High	n/a	n/a	High	0.0002068	0.003803	1.2	50.02
High	Q9WU63	Heme-binding protein 2 OS=Mus musculus OX=10090 GN=Hebp2 PE=1 SV=1	0	18.108	19	2	3	2	205	23	4.48	8.25	2		mitochondrion;other cell component	other molecular function	Pf04832	56016	Hebp2	mmu:56016; Q9WU63	ENSMUSG00000019853	Neutrophil degranulation		1	0	100	1.3896e-16			200		49.8				3.91655e+06	455511		n/a	n/a	n/a	High	Peak Found	High	1	Met-loss+Acetyl [N-Term]
Checked	Annotated Sequence	Modifications	Qvality PEP	Qvality q-value	# Protein Groups	# Proteins	# PSMs	Master Protein Accessions	Positions in Master Proteins	Modifications in Master Proteins	# Missed Cleavages	Theo. MH+ [Da]	Abundance Ratio: (Sample) / (Control)	Abundance Ratio Adj. P-Value: (Sample) / (Control)	Abundance Ratio Variability [%]: (Sample) / (Control)	Abundances (Grouped): Control	Abundances (Grouped): Sample	Abundances (Grouped) CV [%]: Control	Abundances (Grouped) CV [%]: Sample	Quan Info	Found in Sample: F1: Control	Found in Sample: F2: Control	Found in Sample: F3: Control	Found in Sample: F4: Sample	Found in Sample: F5: Sample	Found in Sample: F6: Sample	Confidence (by Search Engine): Sequest HT	Percolator q-Value (by Search Engine): Sequest HT	Percolator PEP (by Search Engine): Sequest HT	XCorr (by Search Engine): Sequest HT	Top Apex RT [min]
FALSE	[-].MAEEPEPDLGVAEGSEDQALEMPSWK.[A]	1xMet-loss+Acetyl [N-Term]	1.29249e-08	2.56142e-05	1	3	2	Q9WU63	Q9WU63 [1-26]	Q9WU63 1xMet-loss+Acetyl [N-Term]	0	2756.22	100	7.86393e-17			200		54.77		n/a	n/a	n/a	High	Peak Found	High	High	3.406e-06	2.765e-12	4.88	112.05
FALSE	[K].NQEQLLTLANILR.[E]		2.23093e-05	2.56142e-05	1	1	1	Q9WU63	Q9WU63 [151-163]		0	1525.87	100	7.86393e-17			200				n/a	n/a	n/a	High	n/a	n/a	High	3.406e-06	2.819e-07	3.37	111.78
High	Q8JZX4	Splicing factor 45 OS=Mus musculus OX=10090 GN=Rbm17 PE=1 SV=1	0	29.421	11	3	7	3	405	45.3	5.82	14.5	3	RNA metabolism OR transcription;other metabolic processes	nucleus;other cell component	nucleic acid binding activity	Pf00076, Pf01585	76938	Rbm17	A2AP41; mmu:76938; O75939; Q8JZX4	ENSMUSG00000037197	mRNA Splicing - Major Pathway	mRNA processing	2	0	100	1.3896e-16			200						3019476			High	n/a	n/a	High	High	n/a	1
Checked	Annotated Sequence	Modifications	Qvality PEP	Qvality q-value	# Protein Groups	# Proteins	# PSMs	Master Protein Accessions	Positions in Master Proteins	Modifications in Master Proteins	# Missed Cleavages	Theo. MH+ [Da]	Abundance Ratio: (Sample) / (Control)	Abundance Ratio Adj. P-Value: (Sample) / (Control)	Abundance Ratio Variability [%]: (Sample) / (Control)	Abundances (Grouped): Control	Abundances (Grouped): Sample	Abundances (Grouped) CV [%]: Control	Abundances (Grouped) CV [%]: Sample	Quan Info	Found in Sample: F1: Control	Found in Sample: F2: Control	Found in Sample: F3: Control	Found in Sample: F4: Sample	Found in Sample: F5: Sample	Found in Sample: F6: Sample	Confidence (by Search Engine): Sequest HT	Percolator q-Value (by Search Engine): Sequest HT	Percolator PEP (by Search Engine): Sequest HT	XCorr (by Search Engine): Sequest HT	Top Apex RT [min]
FALSE	[R].NMVGAGEVDEDLEVETK.[E]		4.4317e-11	2.56142e-05	1	1	4	Q8JZX4	Q8JZX4 [315-331]		0	1834.84								No Quan Values	High	n/a	n/a	n/a	n/a	n/a	High	3.406e-06	6.305e-16	3.09
FALSE	[K].CVIFEIPGAPDDEAVR.[I]	1xN-ethylmaleimide [C1]	9.55754e-07	2.56142e-05	1	1	1	Q8JZX4	Q8JZX4 [343-358]		0	1855.89								No Quan Values	n/a	n/a	n/a	n/a	High	n/a	High	3.406e-06	2.157e-09	2.31
FALSE	[R].DFPYEEDSRPR.[S]		9.85348e-05	2.56142e-05	1	1	2	Q8JZX4	Q8JZX4 [191-201]		0	1410.63	100	7.86393e-17			200				High	n/a	n/a	High	n/a	n/a	High	3.406e-06	2.792e-06	2.74	46.31
High	P15920	V-type proton ATPase 116 kDa subunit a 2 OS=Mus musculus OX=10090 GN=Atp6v0a2 PE=1 SV=2	0	6.968	4	3	3	2	856	98.1	6.64	3.98	3	transport;other biological processes	plasma membrane;other membranes;other cytoplasmic organelle;other cell component	transporter activity;other molecular function	Pf01496	21871	Atp6v0a2	A4FU82; mmu:21871; P15920; Q3U2X3; Q8VHU0; Q9JHJ2	ENSMUSG00000038023	Insulin receptor recycling; ROS and RNS production in phagocytes; Transferrin endocytosis and recycling; Ion channel transport		4	0	100	1.3896e-16			200						4.07049e+06			n/a	n/a	High	High	n/a	n/a	1
Checked	Annotated Sequence	Modifications	Qvality PEP	Qvality q-value	# Protein Groups	# Proteins	# PSMs	Master Protein Accessions	Positions in Master Proteins	Modifications in Master Proteins	# Missed Cleavages	Theo. MH+ [Da]	Abundance Ratio: (Sample) / (Control)	Abundance Ratio Adj. P-Value: (Sample) / (Control)	Abundance Ratio Variability [%]: (Sample) / (Control)	Abundances (Grouped): Control	Abundances (Grouped): Sample	Abundances (Grouped) CV [%]: Control	Abundances (Grouped) CV [%]: Sample	Quan Info	Found in Sample: F1: Control	Found in Sample: F2: Control	Found in Sample: F3: Control	Found in Sample: F4: Sample	Found in Sample: F5: Sample	Found in Sample: F6: Sample	Confidence (by Search Engine): Sequest HT	Percolator q-Value (by Search Engine): Sequest HT	Percolator PEP (by Search Engine): Sequest HT	XCorr (by Search Engine): Sequest HT	Top Apex RT [min]
FALSE	[R].LSQSQEILR.[M]		0.00920499	0.000683179	1	1	1	P15920	P15920 [437-445]		0	1073.59								No Quan Values	n/a	n/a	High	n/a	n/a	n/a	High	0.0001414	0.002527	1.6
FALSE	[KR].LTFLNSFK.[M]		0.0101953	0.000746929	2	7	1	K3W4T3; P15920	K3W4T3 [530-537]; P15920 [544-551]		0	969.54								No Quan Values	High	n/a	n/a	n/a	n/a	n/a	High	0.0001508	0.002906	2.27
FALSE	[R].TLQLDPNIPGVFR.[G]		0.0472298	0.0030697	1	1	1	P15920	P15920 [514-526]		0	1469.81	100	7.86393e-17			200				n/a	n/a	n/a	High	n/a	n/a	High	0.0011	0.01467	1.71	102.96
High	Q8VDD8	WASH complex subunit 1 OS=Mus musculus OX=10090 GN=Washc1 PE=1 SV=1	0.007	2.379	2	1	1	1	475	51.6	5.44	2.28	1	cell cycle OR cell proliferation;cell organization and biogenesis;transport;other biological processes	other membranes;cytosol;cytoskeleton;other cytoplasmic organelle;other cell component	signal transduction activity or receptor binding;enzyme regulator activity;cytoskeletal activity;other molecular function	Pf11945	68767	Washc1	mmu:68767; Q3U473; Q8VDD8	ENSMUSG00000024101			0	0	100	1.3896e-16			200						1.7918e+06			n/a	n/a	n/a	High	n/a	n/a	1
Checked	Annotated Sequence	Modifications	Qvality PEP	Qvality q-value	# Protein Groups	# Proteins	# PSMs	Master Protein Accessions	Positions in Master Proteins	Modifications in Master Proteins	# Missed Cleavages	Theo. MH+ [Da]	Abundance Ratio: (Sample) / (Control)	Abundance Ratio Adj. P-Value: (Sample) / (Control)	Abundance Ratio Variability [%]: (Sample) / (Control)	Abundances (Grouped): Control	Abundances (Grouped): Sample	Abundances (Grouped) CV [%]: Control	Abundances (Grouped) CV [%]: Sample	Quan Info	Found in Sample: F1: Control	Found in Sample: F2: Control	Found in Sample: F3: Control	Found in Sample: F4: Sample	Found in Sample: F5: Sample	Found in Sample: F6: Sample	Confidence (by Search Engine): Sequest HT	Percolator q-Value (by Search Engine): Sequest HT	Percolator PEP (by Search Engine): Sequest HT	XCorr (by Search Engine): Sequest HT	Top Apex RT [min]
FALSE	[R].ATLLESIR.[Q]		0.0133049	0.00105268	1	1	1	Q8VDD8	Q8VDD8 [371-378]		0	902.531	100	7.86393e-17			200				n/a	n/a	n/a	High	n/a	n/a	High	0.0002137	0.004178	2.28	57.12
High	Q3TIV9	AP complex subunit sigma OS=Mus musculus OX=10090 GN=Ap1s2 PE=1 SV=1	0	11.896	10	1	2	1	157	18.6	5.47	7.07	1	transport	other membranes;ER/Golgi	other molecular function	Pf01217	108012	Ap1s2	Q3TIV9	ENSMUSG00000031367			0	0	100	1.3896e-16			200		120.07				151035	449022		n/a	n/a	n/a	High	High	n/a	1
Checked	Annotated Sequence	Modifications	Qvality PEP	Qvality q-value	# Protein Groups	# Proteins	# PSMs	Master Protein Accessions	Positions in Master Proteins	Modifications in Master Proteins	# Missed Cleavages	Theo. MH+ [Da]	Abundance Ratio: (Sample) / (Control)	Abundance Ratio Adj. P-Value: (Sample) / (Control)	Abundance Ratio Variability [%]: (Sample) / (Control)	Abundances (Grouped): Control	Abundances (Grouped): Sample	Abundances (Grouped) CV [%]: Control	Abundances (Grouped) CV [%]: Sample	Quan Info	Found in Sample: F1: Control	Found in Sample: F2: Control	Found in Sample: F3: Control	Found in Sample: F4: Sample	Found in Sample: F5: Sample	Found in Sample: F6: Sample	Confidence (by Search Engine): Sequest HT	Percolator q-Value (by Search Engine): Sequest HT	Percolator PEP (by Search Engine): Sequest HT	XCorr (by Search Engine): Sequest HT	Top Apex RT [min]
FALSE	[K].AIEQADLLQEEAETPR.[S]		7.87637e-09	2.56142e-05	1	1	2	Q3TIV9	Q3TIV9 [133-148]		0	1812.9	100	7.86393e-17			200		120.07		n/a	n/a	n/a	High	High	n/a	High	3.406e-06	1.271e-12	4.37	86.53
High	Q922G0	Solute carrier family 25 member 36 OS=Mus musculus OX=10090 GN=Slc25a36 PE=2 SV=1	0	7.836	4	1	1	1	311	34.1	8.65	2.34	1	cell organization and biogenesis;transport;other biological processes	other membranes;mitochondrion	transporter activity	Pf00153	192287	Slc25a36	mmu:192287; Q922G0	ENSMUSG00000032449			0	0	100	1.3896e-16			200						741025			n/a	n/a	n/a	High	n/a	n/a	1
Checked	Annotated Sequence	Modifications	Qvality PEP	Qvality q-value	# Protein Groups	# Proteins	# PSMs	Master Protein Accessions	Positions in Master Proteins	Modifications in Master Proteins	# Missed Cleavages	Theo. MH+ [Da]	Abundance Ratio: (Sample) / (Control)	Abundance Ratio Adj. P-Value: (Sample) / (Control)	Abundance Ratio Variability [%]: (Sample) / (Control)	Abundances (Grouped): Control	Abundances (Grouped): Sample	Abundances (Grouped) CV [%]: Control	Abundances (Grouped) CV [%]: Sample	Quan Info	Found in Sample: F1: Control	Found in Sample: F2: Control	Found in Sample: F3: Control	Found in Sample: F4: Sample	Found in Sample: F5: Sample	Found in Sample: F6: Sample	Confidence (by Search Engine): Sequest HT	Percolator q-Value (by Search Engine): Sequest HT	Percolator PEP (by Search Engine): Sequest HT	XCorr (by Search Engine): Sequest HT	Top Apex RT [min]
FALSE	[K].TASMMETDEESVK.[E]		3.28347e-06	2.56142e-05	1	2	1	Q922G0	Q922G0 [209-221]		0	1457.61	100	7.86393e-17			200				n/a	n/a	n/a	High	n/a	n/a	High	3.406e-06	1.459e-08	2.34	38.97
High	A0A1D5RLC6	Golgi autoantigen, golgin subfamily a, 4 (Fragment) OS=Mus musculus OX=10090 GN=Golga4 PE=1 SV=1	0	11.573	7	3	7	1	454	51.3	5.38	9.17	3						Golga4	A0A1D5RLC6	ENSMUSG00000038708			0	0	100	1.3896e-16			200						1.01139e+06			n/a	n/a	n/a	High	n/a	n/a	1
Checked	Annotated Sequence	Modifications	Qvality PEP	Qvality q-value	# Protein Groups	# Proteins	# PSMs	Master Protein Accessions	Positions in Master Proteins	Modifications in Master Proteins	# Missed Cleavages	Theo. MH+ [Da]	Abundance Ratio: (Sample) / (Control)	Abundance Ratio Adj. P-Value: (Sample) / (Control)	Abundance Ratio Variability [%]: (Sample) / (Control)	Abundances (Grouped): Control	Abundances (Grouped): Sample	Abundances (Grouped) CV [%]: Control	Abundances (Grouped) CV [%]: Sample	Quan Info	Found in Sample: F1: Control	Found in Sample: F2: Control	Found in Sample: F3: Control	Found in Sample: F4: Sample	Found in Sample: F5: Sample	Found in Sample: F6: Sample	Confidence (by Search Engine): Sequest HT	Percolator q-Value (by Search Engine): Sequest HT	Percolator PEP (by Search Engine): Sequest HT	XCorr (by Search Engine): Sequest HT	Top Apex RT [min]
FALSE	[K].EALQEQLDER.[L]		0.00114539	7.82907e-05	2	7	2	Q91VW5; A0A1D5RLC6	Q91VW5 [337-346]; A0A1D5RLC6 [346-355]		0	1230.6	100	7.86393e-17			200			Shared	High	Peak Found	Peak Found	High	n/a	Peak Found	High	9.423e-06	0.0001223	2.25	46.17
FALSE	[R].AAFEELEK.[A]		0.00117342	7.82907e-05	2	5	4	Q91VW5; A0A1D5RLC6	Q91VW5 [431-438]; A0A1D5RLC6 [440-447]		0	936.467	100	7.86393e-17			200		112.67	Shared	Peak Found	Peak Found	Peak Found	High	High	High	High	9.423e-06	0.0001266	1.55	39.04
FALSE	[K].TQTGSVNASTQATK.[S]		0.00144671	7.82907e-05	1	1	1	A0A1D5RLC6	A0A1D5RLC6 [58-71]		0	1393.69	100	7.86393e-17			200				n/a	n/a	n/a	High	n/a	n/a	High	9.423e-06	0.0001726	2.22	9.24
High	Q3TIT7	SH3 domain-containing protein OS=Mus musculus OX=10090 GN=Bcar1 PE=2 SV=1	0.003	3.184	2	1	2	1	874	94.2	5.62	4.13	1	cell adhesion;cell organization and biogenesis;signal transduction;other biological processes	other cell component		Pf00018, Pf08824, Pf12026		Bcar1	Q3TIT7				0	0	100	1.3896e-16			200						401366			High	Peak Found	Peak Found	High	Peak Found	Peak Found	1
Checked	Annotated Sequence	Modifications	Qvality PEP	Qvality q-value	# Protein Groups	# Proteins	# PSMs	Master Protein Accessions	Positions in Master Proteins	Modifications in Master Proteins	# Missed Cleavages	Theo. MH+ [Da]	Abundance Ratio: (Sample) / (Control)	Abundance Ratio Adj. P-Value: (Sample) / (Control)	Abundance Ratio Variability [%]: (Sample) / (Control)	Abundances (Grouped): Control	Abundances (Grouped): Sample	Abundances (Grouped) CV [%]: Control	Abundances (Grouped) CV [%]: Sample	Quan Info	Found in Sample: F1: Control	Found in Sample: F2: Control	Found in Sample: F3: Control	Found in Sample: F4: Sample	Found in Sample: F5: Sample	Found in Sample: F6: Sample	Confidence (by Search Engine): Sequest HT	Percolator q-Value (by Search Engine): Sequest HT	Percolator PEP (by Search Engine): Sequest HT	XCorr (by Search Engine): Sequest HT	Top Apex RT [min]
FALSE	[R].GTSEPQEPPAQDLK.[A]		0.00358031	0.000175689	1	6	2	Q3TIT7	Q3TIT7 [496-509]		0	1496.72	100	7.86393e-17			200				High	Peak Found	Peak Found	High	Peak Found	Peak Found	High	3.821e-05	0.0006543	2.39	38.97
Medium	S4R2L4	Arginine/serine-rich coiled-coil 2 OS=Mus musculus OX=10090 GN=Rsrc2 PE=1 SV=1	0.039	1.562	4	1	1	1	434	50.6	11.36	0	1				Pf15477	208606	Rsrc2	S4R2L4	ENSMUSG00000029422		mRNA processing	1	0	100	1.3896e-16			200								59178.5	n/a	n/a	n/a	n/a	n/a	High	1
Checked	Annotated Sequence	Modifications	Qvality PEP	Qvality q-value	# Protein Groups	# Proteins	# PSMs	Master Protein Accessions	Positions in Master Proteins	Modifications in Master Proteins	# Missed Cleavages	Theo. MH+ [Da]	Abundance Ratio: (Sample) / (Control)	Abundance Ratio Adj. P-Value: (Sample) / (Control)	Abundance Ratio Variability [%]: (Sample) / (Control)	Abundances (Grouped): Control	Abundances (Grouped): Sample	Abundances (Grouped) CV [%]: Control	Abundances (Grouped) CV [%]: Sample	Quan Info	Found in Sample: F1: Control	Found in Sample: F2: Control	Found in Sample: F3: Control	Found in Sample: F4: Sample	Found in Sample: F5: Sample	Found in Sample: F6: Sample	Confidence (by Search Engine): Sequest HT	Percolator q-Value (by Search Engine): Sequest HT	Percolator PEP (by Search Engine): Sequest HT	XCorr (by Search Engine): Sequest HT	Top Apex RT [min]
FALSE	[K].SEDEAGCSSVDEESYK.[T]	1xN-ethylmaleimide [C7]	0.128422	0.00744378	1	5	1	S4R2L4	S4R2L4 [376-391]		0	1859.71	100	7.86393e-17			200				n/a	n/a	n/a	n/a	n/a	High	High	0.002387	0.02739	1.47	62.12
High	A0A0R4J102	Cytoplasmic polyadenylation element binding protein 3 OS=Mus musculus OX=10090 GN=Cpeb3 PE=1 SV=1	0.001	4.268	2	1	1	1	716	78.3	7.42	2.33	1	protein metabolism;other metabolic processes;other biological processes	plasma membrane;other membranes;cytosol;nucleus;other cell component	nucleic acid binding activity	Pf16366, Pf16367	208922	Cpeb3	A0A0R4J102; mmu:208922	ENSMUSG00000039652		mRNA processing	1	0	100	1.3896e-16			200		7.88				1096247		481732	n/a	n/a	n/a	Peak Found	n/a	High	1
Checked	Annotated Sequence	Modifications	Qvality PEP	Qvality q-value	# Protein Groups	# Proteins	# PSMs	Master Protein Accessions	Positions in Master Proteins	Modifications in Master Proteins	# Missed Cleavages	Theo. MH+ [Da]	Abundance Ratio: (Sample) / (Control)	Abundance Ratio Adj. P-Value: (Sample) / (Control)	Abundance Ratio Variability [%]: (Sample) / (Control)	Abundances (Grouped): Control	Abundances (Grouped): Sample	Abundances (Grouped) CV [%]: Control	Abundances (Grouped) CV [%]: Sample	Quan Info	Found in Sample: F1: Control	Found in Sample: F2: Control	Found in Sample: F3: Control	Found in Sample: F4: Sample	Found in Sample: F5: Sample	Found in Sample: F6: Sample	Confidence (by Search Engine): Sequest HT	Percolator q-Value (by Search Engine): Sequest HT	Percolator PEP (by Search Engine): Sequest HT	XCorr (by Search Engine): Sequest HT	Top Apex RT [min]
FALSE	[R].SPASPSQAPYAQR.[S]		0.000666963	5.27287e-05	1	4	1	A0A0R4J102	A0A0R4J102 [194-206]		0	1359.67	100	7.86393e-17			200		7.88		n/a	n/a	n/a	Peak Found	n/a	High	High	6.508e-06	5.392e-05	2.33	26.11
Medium	Q9QZL0	Receptor-interacting serine/threonine-protein kinase 3 OS=Mus musculus OX=10090 GN=Ripk3 PE=1 SV=2	0.036	1.581	2	1	1	1	486	53.3	7.53	1.89	1	cell organization and biogenesis;protein metabolism;other metabolic processes;stress response;developmental processes;signal transduction;other biological processes	cytosol;nucleus;other cell component	kinase activity;other molecular function	Pf00069, Pf12721	56532	Ripk3	G3X8V8; mmu:56532; Q3U3Z9; Q8K2Y2; Q9QZL0	ENSMUSG00000022221	TRP channels; Regulation of necroptotic cell death; IKK complex recruitment mediated by RIP1; TRIF-mediated programmed cell death		5	0	100	1.3896e-16			200							164147		n/a	n/a	n/a	n/a	High	n/a	1
Checked	Annotated Sequence	Modifications	Qvality PEP	Qvality q-value	# Protein Groups	# Proteins	# PSMs	Master Protein Accessions	Positions in Master Proteins	Modifications in Master Proteins	# Missed Cleavages	Theo. MH+ [Da]	Abundance Ratio: (Sample) / (Control)	Abundance Ratio Adj. P-Value: (Sample) / (Control)	Abundance Ratio Variability [%]: (Sample) / (Control)	Abundances (Grouped): Control	Abundances (Grouped): Sample	Abundances (Grouped) CV [%]: Control	Abundances (Grouped) CV [%]: Sample	Quan Info	Found in Sample: F1: Control	Found in Sample: F2: Control	Found in Sample: F3: Control	Found in Sample: F4: Sample	Found in Sample: F5: Sample	Found in Sample: F6: Sample	Confidence (by Search Engine): Sequest HT	Percolator q-Value (by Search Engine): Sequest HT	Percolator PEP (by Search Engine): Sequest HT	XCorr (by Search Engine): Sequest HT	Top Apex RT [min]
FALSE	[K].DKVDAAVSEVK.[H]		0.122014	0.00702812	1	2	1	Q9QZL0	Q9QZL0 [297-307]		1	1160.62	100	7.86393e-17			200				n/a	n/a	n/a	n/a	High	n/a	High	0.00231	0.02622	1.89	42.5
Medium	B2RUP8	Ceroid-lipofuscinosis, neuronal 5 OS=Mus musculus OX=10090 GN=Cln5 PE=2 SV=1	0.014	1.887	3	1	1	1	341	39.3	8.68	2.31	1	cell organization and biogenesis;protein metabolism;other metabolic processes;transport;developmental processes	other membranes;cytosol;ER/Golgi;other cytoplasmic organelle;other cell component	other molecular function	Pf15014	211286	Cln5	B2RUP8; mmu:211286				0	0	100	1.3896e-16			200						1.27334e+06			n/a	n/a	n/a	High	n/a	n/a	1
Checked	Annotated Sequence	Modifications	Qvality PEP	Qvality q-value	# Protein Groups	# Proteins	# PSMs	Master Protein Accessions	Positions in Master Proteins	Modifications in Master Proteins	# Missed Cleavages	Theo. MH+ [Da]	Abundance Ratio: (Sample) / (Control)	Abundance Ratio Adj. P-Value: (Sample) / (Control)	Abundance Ratio Variability [%]: (Sample) / (Control)	Abundances (Grouped): Control	Abundances (Grouped): Sample	Abundances (Grouped) CV [%]: Control	Abundances (Grouped) CV [%]: Sample	Quan Info	Found in Sample: F1: Control	Found in Sample: F2: Control	Found in Sample: F3: Control	Found in Sample: F4: Sample	Found in Sample: F5: Sample	Found in Sample: F6: Sample	Confidence (by Search Engine): Sequest HT	Percolator q-Value (by Search Engine): Sequest HT	Percolator PEP (by Search Engine): Sequest HT	XCorr (by Search Engine): Sequest HT	Top Apex RT [min]
FALSE	[R].LQAPIWEFK.[Y]		0.0389864	0.00262377	1	1	1	B2RUP8	B2RUP8 [80-88]		0	1131.62	100	7.86393e-17			200				n/a	n/a	n/a	High	n/a	n/a	High	0.0009218	0.01298	2.31	89.76
High	I3PQX0	DUF4605 domain-containing protein OS=Mus musculus OX=10090 PE=3 SV=1	0.003	3.267	15	1	2	1	131	14.5	4.97	0	1		other membranes		Pf15378							0	0	100	1.3896e-16			200		1.26					119735	197372	n/a	n/a	n/a	n/a	High	High	1
Checked	Annotated Sequence	Modifications	Qvality PEP	Qvality q-value	# Protein Groups	# Proteins	# PSMs	Master Protein Accessions	Positions in Master Proteins	Modifications in Master Proteins	# Missed Cleavages	Theo. MH+ [Da]	Abundance Ratio: (Sample) / (Control)	Abundance Ratio Adj. P-Value: (Sample) / (Control)	Abundance Ratio Variability [%]: (Sample) / (Control)	Abundances (Grouped): Control	Abundances (Grouped): Sample	Abundances (Grouped) CV [%]: Control	Abundances (Grouped) CV [%]: Sample	Quan Info	Found in Sample: F1: Control	Found in Sample: F2: Control	Found in Sample: F3: Control	Found in Sample: F4: Sample	Found in Sample: F5: Sample	Found in Sample: F6: Sample	Confidence (by Search Engine): Sequest HT	Percolator q-Value (by Search Engine): Sequest HT	Percolator PEP (by Search Engine): Sequest HT	XCorr (by Search Engine): Sequest HT	Top Apex RT [min]
FALSE	[R].GGAGSAGGECDEDGAAPAGR.[V]	1xN-ethylmaleimide [C10]	0.00312535	0.000175689	1	3	2	I3PQX0	I3PQX0 [10-29]		0	1829.74	100	7.86393e-17			200		1.26		n/a	n/a	n/a	n/a	High	High	High	3.27e-05	0.0005412	0.91	40.13
Medium	Q8BW56	Glycosyltransferase-like domain-containing protein 1 OS=Mus musculus OX=10090 GN=Gtdc1 PE=2 SV=2	0.01	2.1	2	1	2	1	445	51	7.53	0	1			other molecular function	Pf00534, Pf12038	227835	Gtdc1	A2AQR9; A2AQS2; A2AVU2; mmu:227835; Q3TQ41; Q80US3; Q8BW56; Q8C1B8	ENSMUSG00000036890			0	0	100	1.3896e-16			200		88.9					143235	1.01696e+06	n/a	n/a	Peak Found	Peak Found	High	High	1
Checked	Annotated Sequence	Modifications	Qvality PEP	Qvality q-value	# Protein Groups	# Proteins	# PSMs	Master Protein Accessions	Positions in Master Proteins	Modifications in Master Proteins	# Missed Cleavages	Theo. MH+ [Da]	Abundance Ratio: (Sample) / (Control)	Abundance Ratio Adj. P-Value: (Sample) / (Control)	Abundance Ratio Variability [%]: (Sample) / (Control)	Abundances (Grouped): Control	Abundances (Grouped): Sample	Abundances (Grouped) CV [%]: Control	Abundances (Grouped) CV [%]: Sample	Quan Info	Found in Sample: F1: Control	Found in Sample: F2: Control	Found in Sample: F3: Control	Found in Sample: F4: Sample	Found in Sample: F5: Sample	Found in Sample: F6: Sample	Confidence (by Search Engine): Sequest HT	Percolator q-Value (by Search Engine): Sequest HT	Percolator PEP (by Search Engine): Sequest HT	XCorr (by Search Engine): Sequest HT	Top Apex RT [min]
FALSE	[R].QLVELLR.[E]		0.0223868	0.00176475	1	5	2	Q8BW56	Q8BW56 [16-22]		0	870.541	100	7.86393e-17			200		88.9		n/a	n/a	Peak Found	Peak Found	High	High	High	0.0004707	0.007937	1.18	57.11
High	Q3UEL9	Serine (or cysteine) peptidase inhibitor, clade A (alpha-1 antiproteinase, antitrypsin), member 7 OS=Mus musculus OX=10090 GN=Serpina7 PE=1 SV=1	0	15.313	7	2	3	2	426	48	6.76	5.41	2	transport	non-structural extracellular	enzyme regulator activity	Pf00079	331535	Serpina7	Q3UEL9	ENSMUSG00000031271			0	0	100	1.3896e-16			200		31.33					265422	273867	n/a	n/a	n/a	n/a	High	High	1
Checked	Annotated Sequence	Modifications	Qvality PEP	Qvality q-value	# Protein Groups	# Proteins	# PSMs	Master Protein Accessions	Positions in Master Proteins	Modifications in Master Proteins	# Missed Cleavages	Theo. MH+ [Da]	Abundance Ratio: (Sample) / (Control)	Abundance Ratio Adj. P-Value: (Sample) / (Control)	Abundance Ratio Variability [%]: (Sample) / (Control)	Abundances (Grouped): Control	Abundances (Grouped): Sample	Abundances (Grouped) CV [%]: Control	Abundances (Grouped) CV [%]: Sample	Quan Info	Found in Sample: F1: Control	Found in Sample: F2: Control	Found in Sample: F3: Control	Found in Sample: F4: Sample	Found in Sample: F5: Sample	Found in Sample: F6: Sample	Confidence (by Search Engine): Sequest HT	Percolator q-Value (by Search Engine): Sequest HT	Percolator PEP (by Search Engine): Sequest HT	XCorr (by Search Engine): Sequest HT	Top Apex RT [min]
FALSE	[K].TEESSNFSVDK.[S]		3.72051e-05	2.56142e-05	1	3	2	Q3UEL9	Q3UEL9 [230-240]		0	1242.55	100	7.86393e-17			200		31.33		n/a	n/a	n/a	n/a	High	High	High	3.406e-06	6.215e-07	2.2	35.73
FALSE	[R].DAFAESADFPGITEDSGLK.[L]		4.99167e-07	2.56142e-05	1	3	1	Q3UEL9	Q3UEL9 [338-356]		0	1969.9								No Quan Values	n/a	n/a	n/a	n/a	n/a	High	High	3.406e-06	7.826e-10	3.21
High	Q9CYU6	Diphthine methyltransferase OS=Mus musculus OX=10090 GN=Dph7 PE=2 SV=1	0	8.353	3	1	2	1	477	53.2	6.33	2.64	1	protein metabolism;other metabolic processes	other cell component	other molecular function	Pf00400	67228	Dph7	A2AJ86; mmu:67228; Q5RJV7; Q8BIT9; Q9CYU6	ENSMUSG00000026975			0	0	100	1.3896e-16			200						382778			n/a	High	n/a	High	n/a	n/a	1
Checked	Annotated Sequence	Modifications	Qvality PEP	Qvality q-value	# Protein Groups	# Proteins	# PSMs	Master Protein Accessions	Positions in Master Proteins	Modifications in Master Proteins	# Missed Cleavages	Theo. MH+ [Da]	Abundance Ratio: (Sample) / (Control)	Abundance Ratio Adj. P-Value: (Sample) / (Control)	Abundance Ratio Variability [%]: (Sample) / (Control)	Abundances (Grouped): Control	Abundances (Grouped): Sample	Abundances (Grouped) CV [%]: Control	Abundances (Grouped) CV [%]: Sample	Quan Info	Found in Sample: F1: Control	Found in Sample: F2: Control	Found in Sample: F3: Control	Found in Sample: F4: Sample	Found in Sample: F5: Sample	Found in Sample: F6: Sample	Confidence (by Search Engine): Sequest HT	Percolator q-Value (by Search Engine): Sequest HT	Percolator PEP (by Search Engine): Sequest HT	XCorr (by Search Engine): Sequest HT	Top Apex RT [min]
FALSE	[K].VTEEPPIHSQEQTMDR.[Q]		1.53062e-06	2.56142e-05	1	2	2	Q9CYU6	Q9CYU6 [371-386]		0	1896.88	100	7.86393e-17			200				n/a	High	n/a	High	n/a	n/a	High	3.406e-06	4.438e-09	2.64	36.72
High	P15535	Beta-1,4-galactosyltransferase 1 OS=Mus musculus OX=10090 GN=B4galt1 PE=1 SV=1	0.004	2.893	2	1	1	1	399	44.4	9.38	2.28	1	cell adhesion;cell cycle OR cell proliferation;cell organization and biogenesis;protein metabolism;other metabolic processes;stress response;developmental processes;other biological processes	non-structural extracellular;plasma membrane;other membranes;ER/Golgi;other cell component	cytoskeletal activity;other molecular function	Pf02709, Pf13733	14595	B4galt1	mmu:14595; P15535	ENSMUSG00000028413	Neutrophil degranulation; Keratan sulfate biosynthesis; N-Glycan antennae elongation; Interaction With Cumulus Cells And The Zona Pellucida; Lactose synthesis		5	0	100	1.3896e-16			200						1.5158e+06			n/a	n/a	n/a	High	n/a	n/a	1
Checked	Annotated Sequence	Modifications	Qvality PEP	Qvality q-value	# Protein Groups	# Proteins	# PSMs	Master Protein Accessions	Positions in Master Proteins	Modifications in Master Proteins	# Missed Cleavages	Theo. MH+ [Da]	Abundance Ratio: (Sample) / (Control)	Abundance Ratio Adj. P-Value: (Sample) / (Control)	Abundance Ratio Variability [%]: (Sample) / (Control)	Abundances (Grouped): Control	Abundances (Grouped): Sample	Abundances (Grouped) CV [%]: Control	Abundances (Grouped) CV [%]: Sample	Quan Info	Found in Sample: F1: Control	Found in Sample: F2: Control	Found in Sample: F3: Control	Found in Sample: F4: Sample	Found in Sample: F5: Sample	Found in Sample: F6: Sample	Confidence (by Search Engine): Sequest HT	Percolator q-Value (by Search Engine): Sequest HT	Percolator PEP (by Search Engine): Sequest HT	XCorr (by Search Engine): Sequest HT	Top Apex RT [min]
FALSE	[K].VAIIIPFR.[N]		0.00568308	0.000364812	1	6	2	P15535	P15535 [179-186]		0	928.598	100	7.86393e-17			200				n/a	n/a	n/a	High	n/a	n/a	High	7.641e-05	0.00128	2.28	98.7
High	A0A0R4J2C2	Synaptotagmin OS=Mus musculus OX=10090 GN=Syt2 PE=1 SV=1	0	10.791	10	2	3	1	422	47.2	7.99	5.44	2	other biological processes	other membranes;ER/Golgi	other molecular function	Pf00168	20980	Syt2	A0A0R4J2C2; mmu:20980	ENSMUSG00000026452			0	0	100	1.3896e-16			200						202915			n/a	n/a	n/a	High	n/a	n/a	1
Checked	Annotated Sequence	Modifications	Qvality PEP	Qvality q-value	# Protein Groups	# Proteins	# PSMs	Master Protein Accessions	Positions in Master Proteins	Modifications in Master Proteins	# Missed Cleavages	Theo. MH+ [Da]	Abundance Ratio: (Sample) / (Control)	Abundance Ratio Adj. P-Value: (Sample) / (Control)	Abundance Ratio Variability [%]: (Sample) / (Control)	Abundances (Grouped): Control	Abundances (Grouped): Sample	Abundances (Grouped) CV [%]: Control	Abundances (Grouped) CV [%]: Sample	Quan Info	Found in Sample: F1: Control	Found in Sample: F2: Control	Found in Sample: F3: Control	Found in Sample: F4: Sample	Found in Sample: F5: Sample	Found in Sample: F6: Sample	Confidence (by Search Engine): Sequest HT	Percolator q-Value (by Search Engine): Sequest HT	Percolator PEP (by Search Engine): Sequest HT	XCorr (by Search Engine): Sequest HT	Top Apex RT [min]
FALSE	[K].MDVGGLSDPYVK.[IV]		1.53062e-06	2.56142e-05	2	7	2	A0A0R4J2C2; P46096	A0A0R4J2C2 [303-314]; P46096 [302-313]		0	1280.62	0.019	0.000128011	2.59	196.3	3.7	68.55		Shared	High	Peak Found	High	Peak Found	n/a	n/a	High	3.406e-06	4.444e-09	3.69	71.43
FALSE	[K].GGQDDDDAETGLTEGEGEGEEEKEPENLGK.[L]		0.0120195	0.000995448	1	4	1	A0A0R4J2C2	A0A0R4J2C2 [116-145]		1	3134.3	100	7.86393e-17			200				n/a	n/a	n/a	High	n/a	n/a	High	0.0001994	0.003637	1.36	59.59
High	Q8BZJ7	DCN1-like protein 2 OS=Mus musculus OX=10090 GN=Dcun1d2 PE=1 SV=3	0	5.879	9	2	2	1	259	30	5.59	4.47	2	protein metabolism;other metabolic processes;other biological processes	nucleus;other cell component	other molecular function	Pf03556, Pf14555	102323	Dcun1d2	mmu:102323; Q3U1U0; Q7TMX3; Q8BZJ7	ENSMUSG00000038506	Neddylation		1	0	100	1.3896e-16			200						1.39052e+06			n/a	n/a	n/a	High	n/a	n/a	1
Checked	Annotated Sequence	Modifications	Qvality PEP	Qvality q-value	# Protein Groups	# Proteins	# PSMs	Master Protein Accessions	Positions in Master Proteins	Modifications in Master Proteins	# Missed Cleavages	Theo. MH+ [Da]	Abundance Ratio: (Sample) / (Control)	Abundance Ratio Adj. P-Value: (Sample) / (Control)	Abundance Ratio Variability [%]: (Sample) / (Control)	Abundances (Grouped): Control	Abundances (Grouped): Sample	Abundances (Grouped) CV [%]: Control	Abundances (Grouped) CV [%]: Sample	Quan Info	Found in Sample: F1: Control	Found in Sample: F2: Control	Found in Sample: F3: Control	Found in Sample: F4: Sample	Found in Sample: F5: Sample	Found in Sample: F6: Sample	Confidence (by Search Engine): Sequest HT	Percolator q-Value (by Search Engine): Sequest HT	Percolator PEP (by Search Engine): Sequest HT	XCorr (by Search Engine): Sequest HT	Top Apex RT [min]
FALSE	[K].FLDLWNTFLLEHHK.[R]		0.00115466	7.82907e-05	1	1	1	Q8BZJ7	Q8BZJ7 [192-205]		0	1812.94	100	7.86393e-17			200				n/a	n/a	n/a	High	n/a	n/a	High	9.423e-06	0.0001227	2.5	114.19
FALSE	[R].YKDPQDENK.[IN]		0.0307144	0.00217682	2	16	1	Q8BZJ7; A0A1Y7VP24	Q8BZJ7 [72-80]; A0A1Y7VP24 [72-80]		1	1136.52	0.312	0.756443	17.06	152.5	47.5		16.16	Shared	High	n/a	n/a	n/a	Peak Found	Peak Found	High	0.0006893	0.01078	1.97	6.46
High	Q8BQM8	Echinoderm microtubule-associated protein-like 5 OS=Mus musculus OX=10090 GN=Eml5 PE=2 SV=2	0.003	3.039	1	2	2	2	1977	220	7.8	1.69	2		cytoskeleton;other cell component	cytoskeletal activity	Pf00400, Pf03451, Pf12894	319670	Eml5	mmu:319670; Q8BQM8; Q8BRL0; Q8R2W0	ENSMUSG00000051166			0	0	100	1.3896e-16			200		93.1					40436.4	317782	n/a	n/a	Peak Found	High	Peak Found	High	1
Checked	Annotated Sequence	Modifications	Qvality PEP	Qvality q-value	# Protein Groups	# Proteins	# PSMs	Master Protein Accessions	Positions in Master Proteins	Modifications in Master Proteins	# Missed Cleavages	Theo. MH+ [Da]	Abundance Ratio: (Sample) / (Control)	Abundance Ratio Adj. P-Value: (Sample) / (Control)	Abundance Ratio Variability [%]: (Sample) / (Control)	Abundances (Grouped): Control	Abundances (Grouped): Sample	Abundances (Grouped) CV [%]: Control	Abundances (Grouped) CV [%]: Sample	Quan Info	Found in Sample: F1: Control	Found in Sample: F2: Control	Found in Sample: F3: Control	Found in Sample: F4: Sample	Found in Sample: F5: Sample	Found in Sample: F6: Sample	Confidence (by Search Engine): Sequest HT	Percolator q-Value (by Search Engine): Sequest HT	Percolator PEP (by Search Engine): Sequest HT	XCorr (by Search Engine): Sequest HT	Top Apex RT [min]
FALSE	[RK].DIISDIR.[SF]		0.143192	0.00812383	1	5	2	Q8BQM8	Q8BQM8 [1083-1089]		0	831.457	100	7.86393e-17			200		93.1		n/a	n/a	n/a	n/a	Peak Found	High	High	0.002536	0.02988	1.39	81.72
FALSE	[R].IWDLADK.[K]		0.146323	0.00823278	1	4	2	Q8BQM8	Q8BQM8 [1728-1734]		0	860.451								No Quan Values	n/a	n/a	Peak Found	High	Peak Found	n/a	High	0.002569	0.03058	1.69	51.56
High	Q8BT06	Tetraspanin OS=Mus musculus OX=10090 GN=Cd63 PE=2 SV=1	0	4.49	4	1	1	1	249	26.8	7.37	0	1	transport	non-structural extracellular;plasma membrane;other membranes;other cytoplasmic organelle;other cell component		Pf00335		Cd63	Q8BT06				0	0	100	1.3896e-16			200		32.91				457256	212349	345950	n/a	n/a	n/a	Peak Found	High	Peak Found	1
Checked	Annotated Sequence	Modifications	Qvality PEP	Qvality q-value	# Protein Groups	# Proteins	# PSMs	Master Protein Accessions	Positions in Master Proteins	Modifications in Master Proteins	# Missed Cleavages	Theo. MH+ [Da]	Abundance Ratio: (Sample) / (Control)	Abundance Ratio Adj. P-Value: (Sample) / (Control)	Abundance Ratio Variability [%]: (Sample) / (Control)	Abundances (Grouped): Control	Abundances (Grouped): Sample	Abundances (Grouped) CV [%]: Control	Abundances (Grouped) CV [%]: Sample	Quan Info	Found in Sample: F1: Control	Found in Sample: F2: Control	Found in Sample: F3: Control	Found in Sample: F4: Sample	Found in Sample: F5: Sample	Found in Sample: F6: Sample	Confidence (by Search Engine): Sequest HT	Percolator q-Value (by Search Engine): Sequest HT	Percolator PEP (by Search Engine): Sequest HT	XCorr (by Search Engine): Sequest HT	Top Apex RT [min]
FALSE	[K].SFQQQMQNYLK.[D]	1xOxidation [M6]	0.000478739	2.56142e-05	1	4	1	Q8BT06	Q8BT06 [129-139]		0	1430.67	100	7.86393e-17			200		32.91		n/a	n/a	n/a	Peak Found	High	Peak Found	High	3.406e-06	3.239e-05	1.44	47.55
High	Q9D6K7	Tetratricopeptide repeat protein 33 OS=Mus musculus OX=10090 GN=Ttc33 PE=1 SV=1	0.001	4.067	5	1	1	1	262	29.4	5.35	1.75	1					67515	Ttc33	mmu:67515; Q8VIG5; Q9D6K7	ENSMUSG00000022151			0	0	100	1.3896e-16			200							108444		n/a	n/a	n/a	n/a	High	n/a	1
Checked	Annotated Sequence	Modifications	Qvality PEP	Qvality q-value	# Protein Groups	# Proteins	# PSMs	Master Protein Accessions	Positions in Master Proteins	Modifications in Master Proteins	# Missed Cleavages	Theo. MH+ [Da]	Abundance Ratio: (Sample) / (Control)	Abundance Ratio Adj. P-Value: (Sample) / (Control)	Abundance Ratio Variability [%]: (Sample) / (Control)	Abundances (Grouped): Control	Abundances (Grouped): Sample	Abundances (Grouped) CV [%]: Control	Abundances (Grouped) CV [%]: Sample	Quan Info	Found in Sample: F1: Control	Found in Sample: F2: Control	Found in Sample: F3: Control	Found in Sample: F4: Sample	Found in Sample: F5: Sample	Found in Sample: F6: Sample	Confidence (by Search Engine): Sequest HT	Percolator q-Value (by Search Engine): Sequest HT	Percolator PEP (by Search Engine): Sequest HT	XCorr (by Search Engine): Sequest HT	Top Apex RT [min]
FALSE	[K].ATSQQFEAEAADEK.[D]		0.000906529	5.27287e-05	1	3	1	Q9D6K7	Q9D6K7 [17-30]		0	1524.68	100	7.86393e-17			200				n/a	n/a	n/a	n/a	High	n/a	High	6.508e-06	8.573e-05	1.75	43.91
High	Q9R0H2	Endomucin OS=Mus musculus OX=10090 GN=Emcn PE=1 SV=1	0	10.979	13	2	5	2	261	27.7	6.39	7.08	2	cell adhesion;developmental processes;other biological processes	plasma membrane;other membranes	other molecular function	Pf07010	59308	Emcn	mmu:59308; Q78KL2; Q9DCN9; Q9R0H2; Q9ULC1; Q9Z2I1	ENSMUSG00000054690			0	0	100	1.3896e-16			200		13.78					297558	585868	High	n/a	n/a	High	High	Peak Found	1
Checked	Annotated Sequence	Modifications	Qvality PEP	Qvality q-value	# Protein Groups	# Proteins	# PSMs	Master Protein Accessions	Positions in Master Proteins	Modifications in Master Proteins	# Missed Cleavages	Theo. MH+ [Da]	Abundance Ratio: (Sample) / (Control)	Abundance Ratio Adj. P-Value: (Sample) / (Control)	Abundance Ratio Variability [%]: (Sample) / (Control)	Abundances (Grouped): Control	Abundances (Grouped): Sample	Abundances (Grouped) CV [%]: Control	Abundances (Grouped) CV [%]: Sample	Quan Info	Found in Sample: F1: Control	Found in Sample: F2: Control	Found in Sample: F3: Control	Found in Sample: F4: Sample	Found in Sample: F5: Sample	Found in Sample: F6: Sample	Confidence (by Search Engine): Sequest HT	Percolator q-Value (by Search Engine): Sequest HT	Percolator PEP (by Search Engine): Sequest HT	XCorr (by Search Engine): Sequest HT	Top Apex RT [min]
FALSE	[K].TISHESGEHSAQGK.[T]		9.77385e-05	2.56142e-05	1	1	3	Q9R0H2	Q9R0H2 [245-258]		0	1467.68								No Quan Values	High	n/a	n/a	n/a	n/a	n/a	High	3.406e-06	2.771e-06	2.05
FALSE	[R].DPGTPENGNDQPQSDKESVK.[L]		0.000119719	2.56142e-05	1	2	2	Q9R0H2	Q9R0H2 [220-239]		1	2141.96	100	7.86393e-17			200		13.78		n/a	n/a	n/a	High	High	Peak Found	High	3.406e-06	3.791e-06	3.02	26.68
High	P11260	LINE-1 retrotransposable element ORF1 protein OS=Mus musculus OX=10090 GN=Lire1 PE=1 SV=2	0	20.628	12	3	3	3	357	41.2	9.48	8.74	3	other biological processes	nucleus;other cell component	nucleic acid binding activity;other molecular function	Pf02994, Pf17490		Lire1	P11260; Q91V68				0	0	100	1.3896e-16			200						734861			n/a	n/a	n/a	High	High	n/a	1
Checked	Annotated Sequence	Modifications	Qvality PEP	Qvality q-value	# Protein Groups	# Proteins	# PSMs	Master Protein Accessions	Positions in Master Proteins	Modifications in Master Proteins	# Missed Cleavages	Theo. MH+ [Da]	Abundance Ratio: (Sample) / (Control)	Abundance Ratio Adj. P-Value: (Sample) / (Control)	Abundance Ratio Variability [%]: (Sample) / (Control)	Abundances (Grouped): Control	Abundances (Grouped): Sample	Abundances (Grouped) CV [%]: Control	Abundances (Grouped) CV [%]: Sample	Quan Info	Found in Sample: F1: Control	Found in Sample: F2: Control	Found in Sample: F3: Control	Found in Sample: F4: Sample	Found in Sample: F5: Sample	Found in Sample: F6: Sample	Confidence (by Search Engine): Sequest HT	Percolator q-Value (by Search Engine): Sequest HT	Percolator PEP (by Search Engine): Sequest HT	XCorr (by Search Engine): Sequest HT	Top Apex RT [min]
FALSE	[R].ILTQNIQVIQDTMR.[R]		1.93052e-07	2.56142e-05	1	4	1	P11260	P11260 [163-176]		0	1672.91								No Quan Values	n/a	n/a	n/a	High	n/a	n/a	High	3.406e-06	1.818e-10	3.46
FALSE	[K].FTQYLSTNPALQR.[I]		1.59928e-05	2.56142e-05	1	7	1	P11260	P11260 [325-337]		0	1538.8	100	7.86393e-17			200				n/a	n/a	n/a	High	n/a	n/a	High	3.406e-06	1.687e-07	3.41	66.25
FALSE	[R].ISGAEDSIENIDTTVK.[E]		0.000843011	5.27287e-05	1	4	1	P11260	P11260 [140-155]		0	1691.83								No Quan Values	n/a	n/a	n/a	n/a	High	n/a	High	6.508e-06	7.671e-05	1.86
High	Q3UGZ6	DH domain-containing protein OS=Mus musculus OX=10090 GN=Arhgef10 PE=2 SV=1	0.001	3.745	1	1	1	1	1345	147.9	5.81	1.66	1			enzyme regulator activity	Pf00621, Pf19056, Pf19057	234094	Arhgef10	mmu:234094; Q3UGZ6				0	0	100	1.3896e-16			200						116623			n/a	n/a	n/a	High	n/a	n/a	1
Checked	Annotated Sequence	Modifications	Qvality PEP	Qvality q-value	# Protein Groups	# Proteins	# PSMs	Master Protein Accessions	Positions in Master Proteins	Modifications in Master Proteins	# Missed Cleavages	Theo. MH+ [Da]	Abundance Ratio: (Sample) / (Control)	Abundance Ratio Adj. P-Value: (Sample) / (Control)	Abundance Ratio Variability [%]: (Sample) / (Control)	Abundances (Grouped): Control	Abundances (Grouped): Sample	Abundances (Grouped) CV [%]: Control	Abundances (Grouped) CV [%]: Sample	Quan Info	Found in Sample: F1: Control	Found in Sample: F2: Control	Found in Sample: F3: Control	Found in Sample: F4: Sample	Found in Sample: F5: Sample	Found in Sample: F6: Sample	Confidence (by Search Engine): Sequest HT	Percolator q-Value (by Search Engine): Sequest HT	Percolator PEP (by Search Engine): Sequest HT	XCorr (by Search Engine): Sequest HT	Top Apex RT [min]
FALSE	[R].SDDVIETVYNDR.[G]		0.00148206	7.82907e-05	1	3	1	Q3UGZ6	Q3UGZ6 [620-631]		0	1425.65	100	7.86393e-17			200				n/a	n/a	n/a	High	n/a	n/a	High	9.423e-06	0.00018	1.66	72.43
High	Q4KWH5	1-phosphatidylinositol 4,5-bisphosphate phosphodiesterase eta-1 OS=Mus musculus OX=10090 GN=Plch1 PE=2 SV=1	0.005	2.752	0	1	3	1	1682	187.6	7.33	6.29	1	other metabolic processes;transport;signal transduction	other membranes;cytosol;other cell component	other molecular function	Pf00168, Pf00387, Pf00388, Pf09279, Pf16457	269437	Plch1	mmu:269437; Q4KWH5; Q4KWH6; Q4KWH7; Q69ZS3; Q7TPQ1; Q8CFQ2	ENSMUSG00000036834	Synthesis of IP3 and IP4 in the cytosol	Comprehensive IL-17A signaling	2	0	100	1.3896e-16			200						1548055			n/a	n/a	n/a	High	Peak Found	High	1
Checked	Annotated Sequence	Modifications	Qvality PEP	Qvality q-value	# Protein Groups	# Proteins	# PSMs	Master Protein Accessions	Positions in Master Proteins	Modifications in Master Proteins	# Missed Cleavages	Theo. MH+ [Da]	Abundance Ratio: (Sample) / (Control)	Abundance Ratio Adj. P-Value: (Sample) / (Control)	Abundance Ratio Variability [%]: (Sample) / (Control)	Abundances (Grouped): Control	Abundances (Grouped): Sample	Abundances (Grouped) CV [%]: Control	Abundances (Grouped) CV [%]: Sample	Quan Info	Found in Sample: F1: Control	Found in Sample: F2: Control	Found in Sample: F3: Control	Found in Sample: F4: Sample	Found in Sample: F5: Sample	Found in Sample: F6: Sample	Confidence (by Search Engine): Sequest HT	Percolator q-Value (by Search Engine): Sequest HT	Percolator PEP (by Search Engine): Sequest HT	XCorr (by Search Engine): Sequest HT	Top Apex RT [min]
FALSE	[K].ILIDSIYK.[V]		0.0071514	0.00045572	1	7	3	Q4KWH5	Q4KWH5 [64-71]		0	964.571	100	7.86393e-17			200				n/a	n/a	n/a	High	Peak Found	High	High	9.161e-05	0.001772	2.1	85.45
High	Q3TWL2	Type 1 phosphatidylinositol 4,5-bisphosphate 4-phosphatase OS=Mus musculus OX=10090 GN=Pip4p1 PE=1 SV=1	0	18.452	8	1	2	1	284	30	8.82	7.71	1	cell organization and biogenesis;other metabolic processes;stress response;other biological processes	plasma membrane;other membranes;other cytoplasmic organelle	other molecular function	Pf09788	219024	Pip4p1	mmu:219024; Q3TWL2	ENSMUSG00000035953	PI5P Regulates TP53 Acetylation; Synthesis of PIPs in the nucleus		2	0	100	1.3896e-16			200		138.27				2.60619e+06	7116.38		n/a	n/a	n/a	High	Peak Found	n/a	1
Checked	Annotated Sequence	Modifications	Qvality PEP	Qvality q-value	# Protein Groups	# Proteins	# PSMs	Master Protein Accessions	Positions in Master Proteins	Modifications in Master Proteins	# Missed Cleavages	Theo. MH+ [Da]	Abundance Ratio: (Sample) / (Control)	Abundance Ratio Adj. P-Value: (Sample) / (Control)	Abundance Ratio Variability [%]: (Sample) / (Control)	Abundances (Grouped): Control	Abundances (Grouped): Sample	Abundances (Grouped) CV [%]: Control	Abundances (Grouped) CV [%]: Sample	Quan Info	Found in Sample: F1: Control	Found in Sample: F2: Control	Found in Sample: F3: Control	Found in Sample: F4: Sample	Found in Sample: F5: Sample	Found in Sample: F6: Sample	Confidence (by Search Engine): Sequest HT	Percolator q-Value (by Search Engine): Sequest HT	Percolator PEP (by Search Engine): Sequest HT	XCorr (by Search Engine): Sequest HT	Top Apex RT [min]
FALSE	[R].IINLGPVHPGPLSPEPQPMGVR.[V]		3.65418e-08	2.56142e-05	1	3	1	Q3TWL2	Q3TWL2 [157-178]		0	2305.25	100	7.86393e-17			200				n/a	n/a	n/a	High	n/a	n/a	High	3.406e-06	1.374e-11	4.44	97.21
FALSE	[R].IINLGPVHPGPLSPEPQPMGVR.[V]	1xOxidation [M19]	4.73164e-06	2.56142e-05	1	3	1	Q3TWL2	Q3TWL2 [157-178]		0	2321.24	100	7.86393e-17			200		127.69		n/a	n/a	n/a	High	Peak Found	n/a	High	3.406e-06	2.569e-08	3.28	91.1
High	P23204	Peroxisome proliferator-activated receptor alpha OS=Mus musculus OX=10090 GN=Ppara PE=1 SV=2	0.007	2.357	3	1	1	1	468	52.3	6.15	2.71	1	protein metabolism;other metabolic processes;stress response;developmental processes;signal transduction;other biological processes	nucleus	nucleic acid binding activity;other molecular function	Pf00104, Pf00105	19013	Ppara	mmu:19013; P23204	ENSMUSG00000022383	Cytoprotection by HMOX1; Regulation of lipid metabolism by PPARalpha; Nuclear Receptor transcription pathway; SUMOylation of intracellular receptors	SREBF and miR33 in cholesterol and lipid homeostasis; PPAR signaling pathway; Nuclear receptors in lipid metabolism and toxicity; Adipogenesis genes; Nuclear Receptors	9	0	100	1.3896e-16			200		14.25				1.33176e+06	320877	661672	n/a	n/a	n/a	High	Peak Found	Peak Found	1
Checked	Annotated Sequence	Modifications	Qvality PEP	Qvality q-value	# Protein Groups	# Proteins	# PSMs	Master Protein Accessions	Positions in Master Proteins	Modifications in Master Proteins	# Missed Cleavages	Theo. MH+ [Da]	Abundance Ratio: (Sample) / (Control)	Abundance Ratio Adj. P-Value: (Sample) / (Control)	Abundance Ratio Variability [%]: (Sample) / (Control)	Abundances (Grouped): Control	Abundances (Grouped): Sample	Abundances (Grouped) CV [%]: Control	Abundances (Grouped) CV [%]: Sample	Quan Info	Found in Sample: F1: Control	Found in Sample: F2: Control	Found in Sample: F3: Control	Found in Sample: F4: Sample	Found in Sample: F5: Sample	Found in Sample: F6: Sample	Confidence (by Search Engine): Sequest HT	Percolator q-Value (by Search Engine): Sequest HT	Percolator PEP (by Search Engine): Sequest HT	XCorr (by Search Engine): Sequest HT	Top Apex RT [min]
FALSE	[K].TESDAALHPLLQEIYR.[D]		0.0138343	0.00105268	1	1	1	P23204	P23204 [450-465]		0	1855.95	100	7.86393e-17			200		14.25		n/a	n/a	n/a	High	Peak Found	Peak Found	High	0.0002207	0.004397	2.71	91.25
High	A0A0R4J2A0	protein-serine/threonine phosphatase OS=Mus musculus OX=10090 GN=Ssh2 PE=1 SV=1	0.002	3.365	1	2	2	2	1429	158.7	5.72	1.66	2	cell organization and biogenesis;other metabolic processes;other biological processes		cytoskeletal activity;other molecular function	Pf00782, Pf08766	237860	Ssh2	A0A0R4J2A0	ENSMUSG00000037926		Regulation of actin cytoskeleton	1	0	100	1.3896e-16			200						4.3793e+06			Peak Found	High	Peak Found	High	Peak Found	Peak Found	1
Checked	Annotated Sequence	Modifications	Qvality PEP	Qvality q-value	# Protein Groups	# Proteins	# PSMs	Master Protein Accessions	Positions in Master Proteins	Modifications in Master Proteins	# Missed Cleavages	Theo. MH+ [Da]	Abundance Ratio: (Sample) / (Control)	Abundance Ratio Adj. P-Value: (Sample) / (Control)	Abundance Ratio Variability [%]: (Sample) / (Control)	Abundances (Grouped): Control	Abundances (Grouped): Sample	Abundances (Grouped) CV [%]: Control	Abundances (Grouped) CV [%]: Sample	Quan Info	Found in Sample: F1: Control	Found in Sample: F2: Control	Found in Sample: F3: Control	Found in Sample: F4: Sample	Found in Sample: F5: Sample	Found in Sample: F6: Sample	Confidence (by Search Engine): Sequest HT	Percolator q-Value (by Search Engine): Sequest HT	Percolator PEP (by Search Engine): Sequest HT	XCorr (by Search Engine): Sequest HT	Top Apex RT [min]
FALSE	[R].ATLEFEER.[L]		0.0437446	0.00287651	1	2	1	A0A0R4J2A0	A0A0R4J2A0 [875-882]		0	994.484	100	7.86393e-17			200				n/a	n/a	n/a	High	n/a	n/a	High	0.001027	0.01402	1.66	42.16
FALSE	[K].GAALFLPR.[G]		0.148444	0.008284	1	3	1	A0A0R4J2A0	A0A0R4J2A0 [53-60]		0	844.504								No Quan Values	Peak Found	High	Peak Found	n/a	Peak Found	Peak Found	High	0.002583	0.03081	1.46	67.68
High	Q8R0J8	Probable gluconokinase OS=Mus musculus OX=10090 GN=Idnk PE=1 SV=2	0.001	3.95	8	1	1	1	184	20	6.33	1.74	1	other metabolic processes		kinase activity;other molecular function	Pf01202	75731	Idnk	mmu:75731; Q8R0J8	ENSMUSG00000050002			0	0	100	1.3896e-16			200							875951		n/a	n/a	n/a	n/a	High	n/a	1
Checked	Annotated Sequence	Modifications	Qvality PEP	Qvality q-value	# Protein Groups	# Proteins	# PSMs	Master Protein Accessions	Positions in Master Proteins	Modifications in Master Proteins	# Missed Cleavages	Theo. MH+ [Da]	Abundance Ratio: (Sample) / (Control)	Abundance Ratio Adj. P-Value: (Sample) / (Control)	Abundance Ratio Variability [%]: (Sample) / (Control)	Abundances (Grouped): Control	Abundances (Grouped): Sample	Abundances (Grouped) CV [%]: Control	Abundances (Grouped) CV [%]: Sample	Quan Info	Found in Sample: F1: Control	Found in Sample: F2: Control	Found in Sample: F3: Control	Found in Sample: F4: Sample	Found in Sample: F5: Sample	Found in Sample: F6: Sample	Confidence (by Search Engine): Sequest HT	Percolator q-Value (by Search Engine): Sequest HT	Percolator PEP (by Search Engine): Sequest HT	XCorr (by Search Engine): Sequest HT	Top Apex RT [min]
FALSE	[K].SLPEITAAVMEALK.[-]		0.00108255	5.27287e-05	1	1	1	Q8R0J8	Q8R0J8 [171-184]		0	1472.8	100	7.86393e-17			200				n/a	n/a	n/a	n/a	High	n/a	High	6.508e-06	0.0001123	1.74	127.35
High	Q4QRK2	Fech protein (Fragment) OS=Mus musculus OX=10090 GN=Fech PE=2 SV=1	0	191.766	45	16	124	1	399	44.7	9.07	278.43	16	other metabolic processes		other molecular function	Pf00762	14151	Fech	Q4QRK2			Heme biosynthesis	1	0	100	1.3896e-16			200		34.21					309541	821108	n/a	n/a	n/a	n/a	Peak Found	High	1
Checked	Annotated Sequence	Modifications	Qvality PEP	Qvality q-value	# Protein Groups	# Proteins	# PSMs	Master Protein Accessions	Positions in Master Proteins	Modifications in Master Proteins	# Missed Cleavages	Theo. MH+ [Da]	Abundance Ratio: (Sample) / (Control)	Abundance Ratio Adj. P-Value: (Sample) / (Control)	Abundance Ratio Variability [%]: (Sample) / (Control)	Abundances (Grouped): Control	Abundances (Grouped): Sample	Abundances (Grouped) CV [%]: Control	Abundances (Grouped) CV [%]: Sample	Quan Info	Found in Sample: F1: Control	Found in Sample: F2: Control	Found in Sample: F3: Control	Found in Sample: F4: Sample	Found in Sample: F5: Sample	Found in Sample: F6: Sample	Confidence (by Search Engine): Sequest HT	Percolator q-Value (by Search Engine): Sequest HT	Percolator PEP (by Search Engine): Sequest HT	XCorr (by Search Engine): Sequest HT	Top Apex RT [min]
FALSE	[K].LLDELSPATAPHK.[Y]		1.0847e-07	2.56142e-05	3	10	19	Q4QRK2; F6T2S0; P22315	Q4QRK2 [122-134]; F6T2S0 [71-83]; P22315 [145-157]		0	1391.75	0.489	0.927324	21.4	134.3	65.7	3.2	21.29	Shared	High	High	High	High	High	High	High	3.406e-06	7.37e-11	3.51	58.39
FALSE	[K].VGPVPWLGPQTDEAIK.[G]		1.90849e-08	2.56142e-05	3	7	14	Q4QRK2; F6T2S0; P22315	Q4QRK2 [281-296]; F6T2S0 [230-245]; P22315 [304-319]		0	1706.91	0.879	0.989022	35.43	106.4	93.6	8.54	40.41	Shared	High	High	High	High	High	High	High	3.406e-06	5.041e-12	3.39	97.15
FALSE	[R].YYNEVGQKPTMK.[W]		3.28347e-06	2.56142e-05	3	8	10	Q4QRK2; F6T2S0; P22315	Q4QRK2 [185-196]; F6T2S0 [134-145]; P22315 [208-219]		0	1457.71	0.282	0.707702	33.61	158.6	41.4	25.24	24.37	Shared	High	High	High	High	High	Peak Found	High	3.406e-06	1.453e-08	3.07	31.18
FALSE	[R].YVHPLTEEAIEEMER.[D]		4.67514e-12	2.56142e-05	3	10	10	Q4QRK2; F6T2S0; P22315	Q4QRK2 [141-155]; F6T2S0 [90-104]; P22315 [164-178]		0	1845.87	0.399	0.882966	94.33	142.9	57.1	31.04	96.89	Shared	High	High	Peak Found	High	High	High	High	3.406e-06	6.305e-16	3.51	82.62
FALSE	[K].TGILMLNMGGPETLGEVQDFLQR.[L]		1.15685e-12	2.56142e-05	2	9	4	Q4QRK2; P22315	Q4QRK2 [45-67]; P22315 [68-90]		0	2519.26	0.035	0.0712881	80.38	194.7	5.3	27.69	75.78	Shared	High	Peak Found	High	High	Peak Found	Peak Found	High	3.406e-06	6.305e-16	5.47	130.38
FALSE	[K].TGILMLNMGGPETLGEVQDFLQR.[L]	2xOxidation [M5; M8]	9.10309e-07	2.56142e-05	2	9	1	Q4QRK2; P22315	Q4QRK2 [45-67]; P22315 [68-90]		0	2551.25								No Quan Values	n/a	n/a	n/a	n/a	n/a	High	High	3.406e-06	1.996e-09	4.21
FALSE	[R].DLMTLPIQNK.[L]		0.000600431	2.56142e-05	3	9	3	Q4QRK2; F6T2S0; P22315	Q4QRK2 [73-82]; F6T2S0 [22-31]; P22315 [96-105]		0	1172.63	1.806	0.883385	52.24	71.3	128.7	31.12	70.59	Shared	High	Peak Found	High	Peak Found	High	Peak Found	High	3.406e-06	4.59e-05	2.58	82.53
FALSE	[R].AESLNGNPLFSK.[AV]		0.000121677	2.56142e-05	3	7	5	Q4QRK2; F6T2S0; P22315	Q4QRK2 [344-355]; F6T2S0 [293-304]; P22315 [367-378]		0	1276.65	0.935	0.996446	1.99	103.3	96.7		1.9	Shared	High	Peak Found	Peak Found	Peak Found	High	High	High	3.406e-06	3.913e-06	3.41	65.87
FALSE	[K].ALADLVHSHIQSNK.[L]		8.30904e-10	2.56142e-05	3	6	15	Q4QRK2; F6T2S0; P22315	Q4QRK2 [356-369]; F6T2S0 [305-318]; P22315 [379-392]		0	1532.82	0.633	0.978523	35.11	132.2	67.8	16.91	32.17	Shared	Peak Found	High	High	High	High	High	High	3.406e-06	3.953e-14	4.58	54.79
FALSE	[R].GDPYPQEVGATVHK.[V]		2.46298e-07	2.56142e-05	3	8	6	Q4QRK2; F6T2S0; P22315	Q4QRK2 [249-262]; F6T2S0 [198-211]; P22315 [272-285]		0	1497.73	0.404	0.871183	50.56	134.5	65.5	31.39	53.58	Shared	Peak Found	High	High	High	High	High	High	3.406e-06	2.64e-10	2.93	38.69
FALSE	[K].ELNHFPEEK.[R]		0.00099066	5.27287e-05	3	8	6	Q4QRK2; F6T2S0; P22315	Q4QRK2 [220-228]; F6T2S0 [169-177]; P22315 [243-251]		0	1142.55	2.791	0.753853	114.71	35	165	91.28	85.39	Shared	High	High	High	Peak Found	High	High	High	6.508e-06	9.835e-05	3.63	33.33
FALSE	[R].DLMTLPIQNK.[L]	1xOxidation [M3]	0.0014122	7.82907e-05	3	9	3	Q4QRK2; F6T2S0; P22315	Q4QRK2 [73-82]; F6T2S0 [22-31]; P22315 [96-105]		0	1188.63	0.414	0.889642	243.91	131.4	68.6	68.58	134.79	Shared	Peak Found	Peak Found	Peak Found	Peak Found	High	High	High	9.423e-06	0.0001663	2.35	63.26
FALSE	[R].YVHPLTEEAIEEMER.[D]	1xOxidation [M13]	0.00167207	0.000105224	3	10	1	Q4QRK2; F6T2S0; P22315	Q4QRK2 [141-155]; F6T2S0 [90-104]; P22315 [164-178]		0	1861.86								No Quan Values	n/a	n/a	n/a	n/a	n/a	High	High	1.253e-05	0.0002146	3.32
FALSE	[K].LGYPNPYR.[L]		0.00878031	0.000683179	3	8	6	Q4QRK2; F6T2S0; P22315	Q4QRK2 [267-274]; F6T2S0 [216-223]; P22315 [290-297]		0	979.5	0.744	0.999962	130.4	114.7	85.3	6.26	137.69	Shared	High	High	High	High	High	Peak Found	High	0.0001338	0.002357	1.76	45.74
FALSE	[R].SLPMSVVNR.[G]	1xOxidation [M4]	0.0157931	0.00124452	1	1	1	Q4QRK2	Q4QRK2 [240-248]		0	1018.53	100	7.86393e-17			200		34.21		n/a	n/a	n/a	n/a	Peak Found	High	High	0.0002574	0.00525	1.47	42.68
FALSE	[K].LAPFIAK.[R]		0.0417763	0.00279963	3	9	6	Q4QRK2; F6T2S0; P22315	Q4QRK2 [83-89]; F6T2S0 [32-38]; P22315 [106-112]		0	759.476	0.634	0.97798	91.38	143.3	56.7	89.53	84.76	Shared	High	High	High	High	High	High	High	0.0009797	0.01357	1.58	56.83
FALSE	[R].LVWQSK.[HV]		0.0502129	0.00320308	3	8	5	Q4QRK2; F6T2S0; P22315	Q4QRK2 [275-280]; F6T2S0 [224-229]; P22315 [298-303]		0	760.435	0.586	0.972259	91.72	126.1	73.9	52.71	98.96	Shared	Peak Found	High	High	High	Peak Found	High	High	0.001147	0.01524	1.17	35.22
FALSE	[K].YYIGFR.[Y]		0.0734705	0.00445531	3	10	5	Q4QRK2; F6T2S0; P22315	Q4QRK2 [135-140]; F6T2S0 [84-89]; P22315 [158-163]		0	818.42	0.524	0.931356	94.39	101.5	98.5	72.34	76.5	Shared	Peak Found	High	High	High	Peak Found	High	High	0.001625	0.01903	0.64	51.76
FALSE	[R].YYNEVGQKPTMK.[W]	1xOxidation [M11]	0.0941614	0.00546955	3	8	2	Q4QRK2; F6T2S0; P22315	Q4QRK2 [185-196]; F6T2S0 [134-145]; P22315 [208-219]		0	1473.7	3.934	0.807055	98.36	40.5	159.5	22.76	143.71	Shared	Peak Found	Peak Found	Peak Found	Peak Found	Peak Found	High	High	0.001935	0.02199	1.01	26.08
FALSE	[K].IQEQYR.[R]		0.101447	0.00578525	3	9	2	Q4QRK2; F6T2S0; P22315	Q4QRK2 [95-100]; F6T2S0 [44-49]; P22315 [118-123]		0	836.426	1.796	0.981134	60.89	71.5	128.5	61.25	8.36	Shared	High	Peak Found	Peak Found	n/a	Peak Found	Peak Found	High	0.002032	0.02304	1.75	15.1
High	G3UX44	H2-K region expressed gene 6 (Fragment) OS=Mus musculus OX=10090 GN=Hsd17b8 PE=1 SV=1	0	188.105	74	11	218	1	234	24	8.79	693.17	11			other molecular function	Pf00106		Hsd17b8	G3UX44	ENSMUSG00000073422			0	0	100	1.3896e-16			200		14.83					1.04002e+06	1.36429e+06	n/a	n/a	n/a	n/a	High	High	1
Checked	Annotated Sequence	Modifications	Qvality PEP	Qvality q-value	# Protein Groups	# Proteins	# PSMs	Master Protein Accessions	Positions in Master Proteins	Modifications in Master Proteins	# Missed Cleavages	Theo. MH+ [Da]	Abundance Ratio: (Sample) / (Control)	Abundance Ratio Adj. P-Value: (Sample) / (Control)	Abundance Ratio Variability [%]: (Sample) / (Control)	Abundances (Grouped): Control	Abundances (Grouped): Sample	Abundances (Grouped) CV [%]: Control	Abundances (Grouped) CV [%]: Sample	Quan Info	Found in Sample: F1: Control	Found in Sample: F2: Control	Found in Sample: F3: Control	Found in Sample: F4: Sample	Found in Sample: F5: Sample	Found in Sample: F6: Sample	Confidence (by Search Engine): Sequest HT	Percolator q-Value (by Search Engine): Sequest HT	Percolator PEP (by Search Engine): Sequest HT	XCorr (by Search Engine): Sequest HT	Top Apex RT [min]
FALSE	[R].LAAEGAAVAACDLDGAAAQDTVR.[L]	1xN-ethylmaleimide [C11]	1.77301e-13	2.56142e-05	2	3	12	P50171; G3UX44	P50171 [29-51]; G3UX44 [36-58]		0	2284.09	0.205	0.494313	59.61	164.2	35.8	17.25	55.51	Shared	High	High	High	n/a	Peak Found	Peak Found	High	3.406e-06	6.305e-16	5.27	92.49
FALSE	[R].LLGSPGSEDGAPR.[G]		1.5255e-07	2.56142e-05	2	3	43	P50171; G3UX44	P50171 [52-64]; G3UX44 [59-71]		0	1255.63	1.242	0.916302	33.06	95.2	104.8	23.89	25.16	Shared	High	High	High	High	High	High	High	3.406e-06	1.258e-10	1.97	37.14
FALSE	[K].VGNIGQTNYASSK.[A]		6.37739e-09	2.56142e-05	3	5	28	P50171; A0A494BAF4; G3UX44	P50171 [159-171]; A0A494BAF4 [47-59]; G3UX44 [166-178]		0	1338.66	0.705	0.984774	73.43	117.3	82.7	23.3	80.15	Shared	High	High	High	High	High	High	High	3.406e-06	9.23e-13	3.63	33.63
FALSE	[K].VTAMIPLGHMGD.[-]	2xOxidation [M4; M10]	0.000437959	2.56142e-05	1	1	2	G3UX44	G3UX44 [223-234]		0	1273.59	100	7.86393e-17			200		14.83		n/a	n/a	n/a	n/a	High	High	High	3.406e-06	2.805e-05	2.52	60.65
FALSE	[R].CNSVLPGFIATPMTQK.[M]	1xN-ethylmaleimide [C1]	6.82829e-08	2.56142e-05	3	5	6	P50171; A0A494BAF4; G3UX44	P50171 [192-207]; A0A494BAF4 [80-95]; G3UX44 [199-214]		0	1831.91	2.378	0.800656	41.03	62.8	137.2	21.22	40.81	Shared	Peak Found	High	High	n/a	High	High	High	3.406e-06	3.63e-11	3.31	121.27
FALSE	[R].DEFLLHMSEEDWDR.[V]	1xOxidation [M7]	7.92944e-07	2.56142e-05	2	3	7	P50171; G3UX44	P50171 [107-120]; G3UX44 [114-127]		0	1837.77	2.061	0.819434	21.56	65.3	134.7	4.3	24.93	Shared	High	Peak Found	High	High	High	High	High	3.406e-06	1.619e-09	3.38	82.67
FALSE	[R].DEFLLHMSEEDWDR.[V]		3.37393e-10	2.56142e-05	2	3	30	P50171; G3UX44	P50171 [107-120]; G3UX44 [114-127]		0	1821.77	0.925	0.980623	104.45	103.9	96.1	54.48	105.4	Shared	High	High	High	High	High	High	High	3.406e-06	9.797e-15	5.05	98.8
FALSE	[K].GTFLVTQAAAQALVSSGGR.[G]		2.01897e-13	2.56142e-05	3	5	26	P50171; A0A494BAF4; G3UX44	P50171 [128-146]; A0A494BAF4 [16-34]; G3UX44 [135-153]		0	1833.98	1.325	0.881867	117.04	86	114	38.94	79.45	Shared	High	High	High	High	High	High	High	3.406e-06	6.305e-16	5.49	104.81
FALSE	[R].GSIINISSIIGK.[V]		2.93067e-06	2.56142e-05	3	5	9	P50171; A0A494BAF4; G3UX44	P50171 [147-158]; A0A494BAF4 [35-46]; G3UX44 [154-165]		0	1201.72	0.428	0.829016	23.08	142.4	57.6	8.51	65.6	Shared	High	High	High	High	High	High	High	3.406e-06	1.222e-08	3.28	102.8
FALSE	[K].HAAFQADVSQGPAAR.[R]		1.07172e-13	2.56142e-05	2	3	34	P50171; G3UX44	P50171 [67-81]; G3UX44 [74-88]		0	1525.75	1.289	0.892389	21.09	87.4	112.6	9.09	20.32	Shared	High	High	High	High	High	High	High	3.406e-06	6.305e-16	4.58	37.14
FALSE	[K].AGVIGLTQTAAR.[E]		2.46298e-07	2.56142e-05	3	5	19	P50171; A0A494BAF4; G3UX44	P50171 [172-183]; A0A494BAF4 [60-71]; G3UX44 [179-190]		0	1157.66	0.793	0.990557	55.59	111.6	88.4	28.4	77.38	Shared	High	High	High	High	High	High	High	3.406e-06	2.65e-10	3.52	54.38
FALSE	[R].CNSVLPGFIATPMTQK.[M]	1xOxidation [M13]; 1xN-ethylmaleimide [C1]	0.00871142	0.000639675	3	5	1	P50171; A0A494BAF4; G3UX44	P50171 [192-207]; A0A494BAF4 [80-95]; G3UX44 [199-214]		0	1847.91	100	7.86393e-17			200			Shared	n/a	n/a	n/a	n/a	High	n/a	High	0.0001311	0.002335	2.45	111.95
FALSE	[R].LLEEVQACFSRPPSVVVSCAGITR.[D]		0.0873698	0.00517436	2	2	1	P50171; G3UX44	P50171 [83-106]; G3UX44 [90-113]		0	2561.32	2.826	0.826411	4.3	52.3	147.7		4.1	Shared	n/a	n/a	Peak Found	n/a	Peak Found	High	High	0.001854	0.02096	2.38	110.85
High	Q4JFI8	Pentraxin family member OS=Mus musculus OX=10090 GN=Apcs PE=1 SV=1	0.001	3.609	6	2	3	2	224	26.2	6.35	0	2	stress response;other biological processes	non-structural extracellular	other molecular function	Pf00354	20219	Apcs	mmu:20219; Q4JFI8				0	0	100	1.3896e-16			200		57.08				409942	234178		n/a	High	High	Peak Found	High	n/a	1
Checked	Annotated Sequence	Modifications	Qvality PEP	Qvality q-value	# Protein Groups	# Proteins	# PSMs	Master Protein Accessions	Positions in Master Proteins	Modifications in Master Proteins	# Missed Cleavages	Theo. MH+ [Da]	Abundance Ratio: (Sample) / (Control)	Abundance Ratio Adj. P-Value: (Sample) / (Control)	Abundance Ratio Variability [%]: (Sample) / (Control)	Abundances (Grouped): Control	Abundances (Grouped): Sample	Abundances (Grouped) CV [%]: Control	Abundances (Grouped) CV [%]: Sample	Quan Info	Found in Sample: F1: Control	Found in Sample: F2: Control	Found in Sample: F3: Control	Found in Sample: F4: Sample	Found in Sample: F5: Sample	Found in Sample: F6: Sample	Confidence (by Search Engine): Sequest HT	Percolator q-Value (by Search Engine): Sequest HT	Percolator PEP (by Search Engine): Sequest HT	XCorr (by Search Engine): Sequest HT	Top Apex RT [min]
FALSE	[R].DNELLIYK.[E]		0.0440814	0.00289655	1	1	1	Q4JFI8	Q4JFI8 [78-85]		0	1007.54	100	7.86393e-17			200		57.08		n/a	n/a	n/a	Peak Found	High	n/a	High	0.001038	0.01406	1.31	77.67
FALSE	[K].VFVFPR.[E]		0.0636111	0.00396074	1	1	2	Q4JFI8	Q4JFI8 [28-33]		0	764.445								No Quan Values	n/a	High	High	n/a	n/a	n/a	High	0.001428	0.0175	1.28
High	Q99J83	Autophagy protein 5 OS=Mus musculus OX=10090 GN=Atg5 PE=1 SV=1	0	4.406	7	2	8	2	275	32.4	5.91	12.66	2	cell organization and biogenesis;protein metabolism;RNA metabolism OR transcription;other metabolic processes;stress response;transport;developmental processes;other biological processes	other membranes;cytosol;cytoskeleton;other cytoplasmic organelle;other cell component	other molecular function	Pf04106, Pf20637, Pf20638	11793	Atg5	mmu:11793; Q99J83	ENSMUSG00000038160	Macroautophagy; PINK1-PRKN Mediated Mitophagy; Receptor Mediated Mitophagy		3	0	100	1.3896e-16			200		140.55				7.74895e+06		9457.08	High	High	High	High	High	Peak Found	1	Met-loss+Acetyl [N-Term]
Checked	Annotated Sequence	Modifications	Qvality PEP	Qvality q-value	# Protein Groups	# Proteins	# PSMs	Master Protein Accessions	Positions in Master Proteins	Modifications in Master Proteins	# Missed Cleavages	Theo. MH+ [Da]	Abundance Ratio: (Sample) / (Control)	Abundance Ratio Adj. P-Value: (Sample) / (Control)	Abundance Ratio Variability [%]: (Sample) / (Control)	Abundances (Grouped): Control	Abundances (Grouped): Sample	Abundances (Grouped) CV [%]: Control	Abundances (Grouped) CV [%]: Sample	Quan Info	Found in Sample: F1: Control	Found in Sample: F2: Control	Found in Sample: F3: Control	Found in Sample: F4: Sample	Found in Sample: F5: Sample	Found in Sample: F6: Sample	Confidence (by Search Engine): Sequest HT	Percolator q-Value (by Search Engine): Sequest HT	Percolator PEP (by Search Engine): Sequest HT	XCorr (by Search Engine): Sequest HT	Top Apex RT [min]
FALSE	[K].SQVINEMQK.[K]		0.0103567	0.000746929	1	2	1	Q99J83	Q99J83 [139-147]		0	1076.54								No Quan Values	High	n/a	n/a	n/a	n/a	n/a	High	0.0001508	0.002964	2.53
FALSE	[-].MTDDKDVLR.[D]	1xMet-loss+Acetyl [N-Term]	0.0402029	0.00268396	1	1	7	Q99J83	Q99J83 [1-9]	Q99J83 1xMet-loss+Acetyl [N-Term]	1	1003.51	100	7.86393e-17			200		140.55		High	High	High	High	High	Peak Found	High	0.0009463	0.01326	1.57	32.28
High	Q6ZQ74	MKIAA0666 protein (Fragment) OS=Mus musculus OX=10090 GN=Daam1 PE=2 SV=1	0	29.387	5	5	9	5	1087	124.4	7.34	17.3	5	cell organization and biogenesis		cytoskeletal activity;other molecular function	Pf02181, Pf06367, Pf06371		Daam1	Q6ZQ74				0	0	100	1.3896e-16			200		100.21					392490	108384	High	High	Peak Found	High	High	High	1
Checked	Annotated Sequence	Modifications	Qvality PEP	Qvality q-value	# Protein Groups	# Proteins	# PSMs	Master Protein Accessions	Positions in Master Proteins	Modifications in Master Proteins	# Missed Cleavages	Theo. MH+ [Da]	Abundance Ratio: (Sample) / (Control)	Abundance Ratio Adj. P-Value: (Sample) / (Control)	Abundance Ratio Variability [%]: (Sample) / (Control)	Abundances (Grouped): Control	Abundances (Grouped): Sample	Abundances (Grouped) CV [%]: Control	Abundances (Grouped) CV [%]: Sample	Quan Info	Found in Sample: F1: Control	Found in Sample: F2: Control	Found in Sample: F3: Control	Found in Sample: F4: Sample	Found in Sample: F5: Sample	Found in Sample: F6: Sample	Confidence (by Search Engine): Sequest HT	Percolator q-Value (by Search Engine): Sequest HT	Percolator PEP (by Search Engine): Sequest HT	XCorr (by Search Engine): Sequest HT	Top Apex RT [min]
FALSE	[K].ESSEESGEFDDLVSALR.[S]		3.10645e-08	2.56142e-05	1	2	1	Q6ZQ74	Q6ZQ74 [1034-1050]		0	1869.83	100	7.86393e-17			200		95.69		n/a	n/a	n/a	n/a	High	Peak Found	High	3.406e-06	1.073e-11	2.87	112.18
FALSE	[K].AVETELEYQK.[S]		0.000490503	2.56142e-05	1	2	1	Q6ZQ74	Q6ZQ74 [914-923]		0	1209.6								No Quan Values	High	Peak Found	Peak Found	Peak Found	n/a	Peak Found	High	3.406e-06	3.338e-05	2.65	44.74
FALSE	[K].EADAIDDTLSSK.[L]		1.85994e-06	2.56142e-05	1	2	2	Q6ZQ74	Q6ZQ74 [677-688]		0	1264.59	100	7.86393e-17			200		103.43		n/a	n/a	n/a	High	High	Peak Found	High	3.406e-06	6.028e-09	2.06	54.11
FALSE	[K].ILDLEDLER.[T]		0.00159333	7.82907e-05	1	2	3	Q6ZQ74	Q6ZQ74 [649-657]		0	1115.59								No Quan Values	High	Peak Found	Peak Found	Peak Found	High	High	High	9.423e-06	0.0001996	2.59	89.81
FALSE	[R].NEDELEFAK.[R]		0.0267365	0.00210266	1	2	2	Q6ZQ74	Q6ZQ74 [350-358]		0	1094.5								No Quan Values	n/a	High	n/a	High	n/a	n/a	High	0.0005916	0.009514	2.31
High	P13011	Stearoyl-CoA desaturase 2 OS=Mus musculus OX=10090 GN=Scd2 PE=1 SV=2	0	61.8	21	7	92	2	358	40.9	9.01	140	7	other metabolic processes;other biological processes	other membranes;ER/Golgi;nucleus	other molecular function	Pf00487	20250	Scd2	mmu:20250; P13011; Q8BH96	ENSMUSG00000025203	Fatty acyl-CoA biosynthesis	PPAR signaling pathway; Omega-9 fatty acid synthesis	3	0	100	1.3896e-16			200		122.03				1.64321e+06		47544.4	High	n/a	n/a	High	n/a	Peak Found	1
Checked	Annotated Sequence	Modifications	Qvality PEP	Qvality q-value	# Protein Groups	# Proteins	# PSMs	Master Protein Accessions	Positions in Master Proteins	Modifications in Master Proteins	# Missed Cleavages	Theo. MH+ [Da]	Abundance Ratio: (Sample) / (Control)	Abundance Ratio Adj. P-Value: (Sample) / (Control)	Abundance Ratio Variability [%]: (Sample) / (Control)	Abundances (Grouped): Control	Abundances (Grouped): Sample	Abundances (Grouped) CV [%]: Control	Abundances (Grouped) CV [%]: Sample	Quan Info	Found in Sample: F1: Control	Found in Sample: F2: Control	Found in Sample: F3: Control	Found in Sample: F4: Sample	Found in Sample: F5: Sample	Found in Sample: F6: Sample	Confidence (by Search Engine): Sequest HT	Percolator q-Value (by Search Engine): Sequest HT	Percolator PEP (by Search Engine): Sequest HT	XCorr (by Search Engine): Sequest HT	Top Apex RT [min]
FALSE	[K].SSHHWGADVRPELK.[D]		5.62849e-05	2.56142e-05	1	2	1	P13011	P13011 [37-50]		0	1618.81	100	7.86393e-17			200		118.81		n/a	n/a	n/a	High	n/a	Peak Found	High	3.406e-06	1.182e-06	3.12	30.38
FALSE	[K].DDLYDPTYQDDEGPPPK.[L]		4.23517e-10	2.56142e-05	1	2	9	P13011	P13011 [51-67]		0	1964.84	100	7.86393e-17			200				High	n/a	n/a	High	n/a	n/a	High	3.406e-06	1.381e-14	2.88	69.86
FALSE	[K].FSETHADPHNSR.[R]		3.59532e-08	2.56142e-05	2	6	17	P13011; P13516	P13011 [162-173]; P13516 [159-170]		0	1397.62	0.719	0.99432	89.41	89.6	110.4	65.58	89.18	Shared	High	High	High	Peak Found	High	High	High	3.406e-06	1.347e-11	3.1	8.86
FALSE	[R-].GFFFSHVGWLLVR.[K]		1.40653e-07	2.56142e-05	2	7	1	P13011; P13516	P13011 [175-187]; P13516 [172-184]		0	1564.84	100	7.86393e-17	0	0.2	199.8			Shared	n/a	Peak Found	n/a	High	n/a	n/a	High	3.406e-06	1.108e-10	3.73	119.27
FALSE	[K].LDMSDLK.[A]	1xOxidation [M3]	0.00488639	0.000220981	2	6	13	P13011; P13516	P13011 [199-205]; P13516 [196-202]		0	837.402	2.662	0.656128	50.95	64.1	135.9	47.52	73.12	Shared	High	Peak Found	Peak Found	High	High	High	High	5.439e-05	0.001028	1.53	26.52
FALSE	[K].LDMSDLK.[A]		0.00920499	0.000683179	2	6	18	P13011; P13516	P13011 [199-205]; P13516 [196-202]		0	821.407	1.869	0.742611	31.48	69.7	130.3	15.6	41.9	Shared	High	High	High	High	High	High	High	0.0001414	0.002514	1.84	51.36
FALSE	[K].LVMFQR.[R]		0.0434103	0.00285688	2	7	15	P13011; P13516	P13011 [209-214]; P13516 [206-211]		0	793.439	1.272	0.898822	59.89	99.5	100.5	28.37	89.35	Shared	High	High	Peak Found	High	High	High	High	0.001024	0.01394	1.49	59.5
FALSE	[K].LVMFQR.[R]	1xOxidation [M3]	0.0537899	0.00331377	2	7	8	P13011; P13516	P13011 [209-214]; P13516 [206-211]		0	809.434	7.55	0.210677	109.85	11.5	188.5	58.19	56.74	Shared	High	Peak Found	Peak Found	High	High	High	High	0.001207	0.01589	1.34	42.94
FALSE	[K].LEYVWR.[N]		0.0847852	0.00506339	2	7	10	P13011; P13516	P13011 [68-73]; P13516 [65-70]		0	865.457	1.651	0.831722	83.47	61.6	138.4	43.33	63.92	Shared	High	Peak Found	Peak Found	High	High	High	High	0.001813	0.02061	1.29	60.76
High	Q8C788	Sorting nexin OS=Mus musculus OX=10090 GN=Snx18 PE=1 SV=1	0	14.504	4	2	3	2	615	67.7	6.46	8.99	2	cell cycle OR cell proliferation;cell organization and biogenesis;transport;other biological processes	non-structural extracellular;plasma membrane;other membranes;other cytoplasmic organelle;other cell component	other molecular function	Pf00787, Pf10456, Pf14604	170625	Snx18	mmu:170625; Q8C788	ENSMUSG00000042364			0	0	100	1.3896e-16			200		129.48				3.5969e+06		62331.9	High	n/a	n/a	High	n/a	High	1
Checked	Annotated Sequence	Modifications	Qvality PEP	Qvality q-value	# Protein Groups	# Proteins	# PSMs	Master Protein Accessions	Positions in Master Proteins	Modifications in Master Proteins	# Missed Cleavages	Theo. MH+ [Da]	Abundance Ratio: (Sample) / (Control)	Abundance Ratio Adj. P-Value: (Sample) / (Control)	Abundance Ratio Variability [%]: (Sample) / (Control)	Abundances (Grouped): Control	Abundances (Grouped): Sample	Abundances (Grouped) CV [%]: Control	Abundances (Grouped) CV [%]: Sample	Quan Info	Found in Sample: F1: Control	Found in Sample: F2: Control	Found in Sample: F3: Control	Found in Sample: F4: Sample	Found in Sample: F5: Sample	Found in Sample: F6: Sample	Confidence (by Search Engine): Sequest HT	Percolator q-Value (by Search Engine): Sequest HT	Percolator PEP (by Search Engine): Sequest HT	XCorr (by Search Engine): Sequest HT	Top Apex RT [min]
FALSE	[R].APEPGPPADGGPGAPAR.[Y]		2.08679e-08	2.56142e-05	1	4	2	Q8C788	Q8C788 [61-77]		0	1513.74	100	7.86393e-17			200		129.48		High	n/a	n/a	High	n/a	Peak Found	High	3.406e-06	5.773e-12	3.4	40.55
FALSE	[K].SENPGEISLR.[E]		0.00315045	0.000175689	1	4	1	Q8C788	Q8C788 [13-22]		0	1101.55								No Quan Values	n/a	n/a	n/a	n/a	n/a	High	High	3.27e-05	0.0005422	2.52
Medium	Q8CJ96	Ras association domain-containing protein 8 OS=Mus musculus OX=10090 GN=Rassf8 PE=2 SV=1	0.041	1.549	2	1	4	1	419	48.1	5.95	7.35	1	signal transduction			Pf21712	71323	Rassf8	mmu:71323; Q149Q5; Q8CCW4; Q8CJ96; Q9CU91	ENSMUSG00000030259			0	0	100	1.3896e-16	141.76	1.1	198.9	158.91	37.98	5581472	242444	96484.1		6440342	1.80871e+07	Peak Found	Peak Found	Peak Found	n/a	Peak Found	High	1
Checked	Annotated Sequence	Modifications	Qvality PEP	Qvality q-value	# Protein Groups	# Proteins	# PSMs	Master Protein Accessions	Positions in Master Proteins	Modifications in Master Proteins	# Missed Cleavages	Theo. MH+ [Da]	Abundance Ratio: (Sample) / (Control)	Abundance Ratio Adj. P-Value: (Sample) / (Control)	Abundance Ratio Variability [%]: (Sample) / (Control)	Abundances (Grouped): Control	Abundances (Grouped): Sample	Abundances (Grouped) CV [%]: Control	Abundances (Grouped) CV [%]: Sample	Quan Info	Found in Sample: F1: Control	Found in Sample: F2: Control	Found in Sample: F3: Control	Found in Sample: F4: Sample	Found in Sample: F5: Sample	Found in Sample: F6: Sample	Confidence (by Search Engine): Sequest HT	Percolator q-Value (by Search Engine): Sequest HT	Percolator PEP (by Search Engine): Sequest HT	XCorr (by Search Engine): Sequest HT	Top Apex RT [min]
FALSE	[R].ATAEELK.[R]		0.134157	0.00756468	1	1	4	Q8CJ96	Q8CJ96 [161-167]		0	761.404	100	7.86393e-17	141.76	1.1	198.9	158.91	37.98		Peak Found	Peak Found	Peak Found	n/a	Peak Found	High	High	0.002424	0.02828	2.03	7.75
High	Q6ZWX0	PAT complex subunit Asterix OS=Mus musculus OX=10090 GN=Wdr83os PE=2 SV=1	0.002	3.41	9	1	1	1	106	12.1	8.16	1.96	1	cell organization and biogenesis;protein metabolism;other metabolic processes	other membranes;cytosol;ER/Golgi;other cell component	other molecular function	Pf03669	414077	Wdr83os	mmu:414077; Q6ZWX0	ENSMUSG00000059355			0	0	100	1.3896e-16			200		138.5				2.54683e+06		10444.4	n/a	n/a	n/a	High	n/a	Peak Found	1	Met-loss+Acetyl [N-Term]
Checked	Annotated Sequence	Modifications	Qvality PEP	Qvality q-value	# Protein Groups	# Proteins	# PSMs	Master Protein Accessions	Positions in Master Proteins	Modifications in Master Proteins	# Missed Cleavages	Theo. MH+ [Da]	Abundance Ratio: (Sample) / (Control)	Abundance Ratio Adj. P-Value: (Sample) / (Control)	Abundance Ratio Variability [%]: (Sample) / (Control)	Abundances (Grouped): Control	Abundances (Grouped): Sample	Abundances (Grouped) CV [%]: Control	Abundances (Grouped) CV [%]: Sample	Quan Info	Found in Sample: F1: Control	Found in Sample: F2: Control	Found in Sample: F3: Control	Found in Sample: F4: Sample	Found in Sample: F5: Sample	Found in Sample: F6: Sample	Confidence (by Search Engine): Sequest HT	Percolator q-Value (by Search Engine): Sequest HT	Percolator PEP (by Search Engine): Sequest HT	XCorr (by Search Engine): Sequest HT	Top Apex RT [min]
FALSE	[-].MSTNNMSDPR.[R]	1xMet-loss+Acetyl [N-Term]	0.00249768	0.000175689	1	2	1	Q6ZWX0	Q6ZWX0 [1-10]	Q6ZWX0 1xMet-loss+Acetyl [N-Term]	0	1063.45	100	7.86393e-17			200		138.5		n/a	n/a	n/a	High	n/a	Peak Found	High	2.987e-05	0.0003891	1.96	25.9
Medium	Q8R1F0	Leydig cell tumor 10 kDa protein homolog OS=Mus musculus OX=10090 GN=D8Ertd738e PE=3 SV=1	0.016	1.835	7	1	2	1	94	10.2	11.63	3.45	1				Pf09495	101966	D8Ertd738e	mmu:101966; Q8R1F0	ENSMUSG00000019362			0	0	100	1.3896e-16	2.2	0.9	199.1	168.43		95758832	916594	965592			61373240	High	Peak Found	Peak Found	n/a	n/a	High	1
Checked	Annotated Sequence	Modifications	Qvality PEP	Qvality q-value	# Protein Groups	# Proteins	# PSMs	Master Protein Accessions	Positions in Master Proteins	Modifications in Master Proteins	# Missed Cleavages	Theo. MH+ [Da]	Abundance Ratio: (Sample) / (Control)	Abundance Ratio Adj. P-Value: (Sample) / (Control)	Abundance Ratio Variability [%]: (Sample) / (Control)	Abundances (Grouped): Control	Abundances (Grouped): Sample	Abundances (Grouped) CV [%]: Control	Abundances (Grouped) CV [%]: Sample	Quan Info	Found in Sample: F1: Control	Found in Sample: F2: Control	Found in Sample: F3: Control	Found in Sample: F4: Sample	Found in Sample: F5: Sample	Found in Sample: F6: Sample	Confidence (by Search Engine): Sequest HT	Percolator q-Value (by Search Engine): Sequest HT	Percolator PEP (by Search Engine): Sequest HT	XCorr (by Search Engine): Sequest HT	Top Apex RT [min]
FALSE	[K].SLEVGIR.[K]		0.0468693	0.0030697	1	1	2	Q8R1F0	Q8R1F0 [49-55]		0	773.452	100	7.86393e-17	2.2	0.9	199.1	168.43			High	Peak Found	Peak Found	n/a	n/a	High	High	0.001093	0.01463	1.71	41.08
High	A2AJI0	MAP7 domain-containing protein 1 OS=Mus musculus OX=10090 GN=Map7d1 PE=1 SV=1	0	10.132	4	3	6	2	846	93.2	10.15	12.54	3	cell organization and biogenesis	cytoskeleton;other cell component		Pf05672	245877	Map7d1	A2AJI0; mmu:245877; Q80TI3; Q8CIL3; Q8VCG2; Q91YQ4	ENSMUSG00000028849			0	0	100	1.3896e-16	27.27	0.8	199.2	25.59			5922.03	8862.96	1.28548e+06			High	High	Peak Found	High	n/a	High	1
Checked	Annotated Sequence	Modifications	Qvality PEP	Qvality q-value	# Protein Groups	# Proteins	# PSMs	Master Protein Accessions	Positions in Master Proteins	Modifications in Master Proteins	# Missed Cleavages	Theo. MH+ [Da]	Abundance Ratio: (Sample) / (Control)	Abundance Ratio Adj. P-Value: (Sample) / (Control)	Abundance Ratio Variability [%]: (Sample) / (Control)	Abundances (Grouped): Control	Abundances (Grouped): Sample	Abundances (Grouped) CV [%]: Control	Abundances (Grouped) CV [%]: Sample	Quan Info	Found in Sample: F1: Control	Found in Sample: F2: Control	Found in Sample: F3: Control	Found in Sample: F4: Sample	Found in Sample: F5: Sample	Found in Sample: F6: Sample	Confidence (by Search Engine): Sequest HT	Percolator q-Value (by Search Engine): Sequest HT	Percolator PEP (by Search Engine): Sequest HT	XCorr (by Search Engine): Sequest HT	Top Apex RT [min]
FALSE	[R].VEPGPGAPAAVLAR.[I]		2.14218e-05	2.56142e-05	1	3	2	A2AJI0	A2AJI0 [7-20]		0	1304.73								No Quan Values	High	n/a	n/a	n/a	n/a	High	High	3.406e-06	2.659e-07	2.81
FALSE	[K].ESPSPSGPEDK.[N]		0.0239987	0.00188647	1	4	1	A2AJI0	A2AJI0 [516-526]		0	1129.5	100	7.86393e-17	27.27	0.8	199.2	25.59			n/a	Peak Found	Peak Found	High	n/a	n/a	High	0.0005136	0.008547	1.76	8.15
FALSE	[KR].LEEIMK.[MR]		0.157203	0.00874865	2	7	6	Q61699; A2AJI0	Q61699 [693-698]; A2AJI0 [718-723]		0	762.407	0.166	0.512974	141.92	171.6	28.4	31.46	161.29	Shared	High	High	Peak Found	High	Peak Found	Peak Found	High	0.002691	0.03248	1.85	39.93
High	Q5SYL3	Bridge-like lipid transfer protein family member 2 OS=Mus musculus OX=10090 GN=Bltp2 PE=1 SV=1	0	18.73	2	3	4	3	2234	254.3	7.34	8.37	3		plasma membrane;other membranes;mitochondrion;ER/Golgi;other cell component	other molecular function	Pf10344, Pf10347, Pf10351, Pf21675	72503	Bltp2	Q3UE65; Q5SYL3; Q66JY1; Q6DIC4; Q80U77; Q8C1W6; Q8CE06; Q8CGE3; Q9CSS8	ENSMUSG00000010277			0	0	100	1.3896e-16			200		9.77					198657	369410	High	High	n/a	n/a	Peak Found	High	1
Checked	Annotated Sequence	Modifications	Qvality PEP	Qvality q-value	# Protein Groups	# Proteins	# PSMs	Master Protein Accessions	Positions in Master Proteins	Modifications in Master Proteins	# Missed Cleavages	Theo. MH+ [Da]	Abundance Ratio: (Sample) / (Control)	Abundance Ratio Adj. P-Value: (Sample) / (Control)	Abundance Ratio Variability [%]: (Sample) / (Control)	Abundances (Grouped): Control	Abundances (Grouped): Sample	Abundances (Grouped) CV [%]: Control	Abundances (Grouped) CV [%]: Sample	Quan Info	Found in Sample: F1: Control	Found in Sample: F2: Control	Found in Sample: F3: Control	Found in Sample: F4: Sample	Found in Sample: F5: Sample	Found in Sample: F6: Sample	Confidence (by Search Engine): Sequest HT	Percolator q-Value (by Search Engine): Sequest HT	Percolator PEP (by Search Engine): Sequest HT	XCorr (by Search Engine): Sequest HT	Top Apex RT [min]
FALSE	[R].NVEDDEVGDEEDKSK.[L]		9.1773e-07	2.56142e-05	1	1	1	Q5SYL3	Q5SYL3 [2034-2048]		1	1707.72	100	7.86393e-17			200		9.77		n/a	n/a	n/a	n/a	Peak Found	High	High	3.406e-06	2.017e-09	2.97	24.9
FALSE	[R].APEFLPEVPLGQLHDSYR.[A]		7.00752e-05	2.56142e-05	1	1	2	Q5SYL3	Q5SYL3 [1231-1248]		0	2068.05								No Quan Values	n/a	High	n/a	n/a	n/a	High	High	3.406e-06	1.649e-06	3.07
FALSE	[K].LVTTGIPVVKPR.[Q]		0.00068333	5.27287e-05	1	1	1	Q5SYL3	Q5SYL3 [2049-2060]		0	1279.81								No Quan Values	High	n/a	n/a	n/a	n/a	n/a	High	6.508e-06	5.597e-05	2.33
High	Q14A47	Coiled-coil domain containing 72 OS=Mus musculus OX=10090 GN=Tma7 PE=2 SV=1	0.003	3.035	14	1	2	1	64	7.1	9.99	4.15	1				Pf09072	66167	Tma7	mmu:66167; Q14A47				0	0	100	1.3896e-16			200						280333			n/a	n/a	n/a	High	n/a	n/a	1
Checked	Annotated Sequence	Modifications	Qvality PEP	Qvality q-value	# Protein Groups	# Proteins	# PSMs	Master Protein Accessions	Positions in Master Proteins	Modifications in Master Proteins	# Missed Cleavages	Theo. MH+ [Da]	Abundance Ratio: (Sample) / (Control)	Abundance Ratio Adj. P-Value: (Sample) / (Control)	Abundance Ratio Variability [%]: (Sample) / (Control)	Abundances (Grouped): Control	Abundances (Grouped): Sample	Abundances (Grouped) CV [%]: Control	Abundances (Grouped) CV [%]: Sample	Quan Info	Found in Sample: F1: Control	Found in Sample: F2: Control	Found in Sample: F3: Control	Found in Sample: F4: Sample	Found in Sample: F5: Sample	Found in Sample: F6: Sample	Confidence (by Search Engine): Sequest HT	Percolator q-Value (by Search Engine): Sequest HT	Percolator PEP (by Search Engine): Sequest HT	XCorr (by Search Engine): Sequest HT	Top Apex RT [min]
FALSE	[K].GPLATGGIK.[K]		0.00454848	0.000220981	1	1	2	Q14A47	Q14A47 [51-59]		0	813.483	100	7.86393e-17			200				n/a	n/a	n/a	High	n/a	n/a	High	4.892e-05	0.0009226	2.12	29.84
High	Q3UZN6	Phosducin thioredoxin-like domain-containing protein OS=Mus musculus OX=10090 GN=Pdcl PE=2 SV=1	0	6.84	4	1	2	1	301	34.4	4.87	6.62	1	other biological processes			Pf02114		Pdcl	Q3UZN6				0	0	100	1.3896e-16			200		36.05					404910	1.10422e+06	High	n/a	n/a	n/a	Peak Found	High	1
Checked	Annotated Sequence	Modifications	Qvality PEP	Qvality q-value	# Protein Groups	# Proteins	# PSMs	Master Protein Accessions	Positions in Master Proteins	Modifications in Master Proteins	# Missed Cleavages	Theo. MH+ [Da]	Abundance Ratio: (Sample) / (Control)	Abundance Ratio Adj. P-Value: (Sample) / (Control)	Abundance Ratio Variability [%]: (Sample) / (Control)	Abundances (Grouped): Control	Abundances (Grouped): Sample	Abundances (Grouped) CV [%]: Control	Abundances (Grouped) CV [%]: Sample	Quan Info	Found in Sample: F1: Control	Found in Sample: F2: Control	Found in Sample: F3: Control	Found in Sample: F4: Sample	Found in Sample: F5: Sample	Found in Sample: F6: Sample	Confidence (by Search Engine): Sequest HT	Percolator q-Value (by Search Engine): Sequest HT	Percolator PEP (by Search Engine): Sequest HT	XCorr (by Search Engine): Sequest HT	Top Apex RT [min]
FALSE	[K].NLDDEEFLQQYR.[K]		1.45082e-05	2.56142e-05	1	4	2	Q3UZN6	Q3UZN6 [130-141]		0	1569.72	100	7.86393e-17			200		36.05		High	n/a	n/a	n/a	Peak Found	High	High	3.406e-06	1.445e-07	3.88	82.73
Medium	Q53YY3	Progestin and adipoQ receptor family member II OS=Mus musculus OX=10090 GN=Adipor2 PE=2 SV=1	0.012	2.003	2	1	1	1	386	44	6.34	2.52	1	developmental processes;signal transduction;other biological processes	plasma membrane;other membranes	other molecular function	Pf03006	68465	Adipor2	mmu:68465; Q53YY3			Leptin and adiponectin	1	0	100	1.3896e-16	0	0.9	199.1					49067.5	8033848			n/a	n/a	Peak Found	High	n/a	n/a	1
Checked	Annotated Sequence	Modifications	Qvality PEP	Qvality q-value	# Protein Groups	# Proteins	# PSMs	Master Protein Accessions	Positions in Master Proteins	Modifications in Master Proteins	# Missed Cleavages	Theo. MH+ [Da]	Abundance Ratio: (Sample) / (Control)	Abundance Ratio Adj. P-Value: (Sample) / (Control)	Abundance Ratio Variability [%]: (Sample) / (Control)	Abundances (Grouped): Control	Abundances (Grouped): Sample	Abundances (Grouped) CV [%]: Control	Abundances (Grouped) CV [%]: Sample	Quan Info	Found in Sample: F1: Control	Found in Sample: F2: Control	Found in Sample: F3: Control	Found in Sample: F4: Sample	Found in Sample: F5: Sample	Found in Sample: F6: Sample	Confidence (by Search Engine): Sequest HT	Percolator q-Value (by Search Engine): Sequest HT	Percolator PEP (by Search Engine): Sequest HT	XCorr (by Search Engine): Sequest HT	Top Apex RT [min]
FALSE	[R].TPEPDIR.[L]		0.0280023	0.00210266	1	3	1	Q53YY3	Q53YY3 [14-20]		0	827.426	100	7.86393e-17	0	0.9	199.1				n/a	n/a	Peak Found	High	n/a	n/a	High	0.0006119	0.009922	2.52	25.22
Medium	Q3UBG2	PTB-containing, cubilin and LRP1-interacting protein OS=Mus musculus OX=10090 GN=Pid1 PE=1 SV=2	0.032	1.62	3	1	1	1	217	24.8	6.99	1.66	1	other biological processes	other cell component		Pf14719	98496	Pid1	mmu:98496; Q3UAR0; Q3UBG2; Q68EE9; Q7TPS1	ENSMUSG00000045658			0	0	100	1.3896e-16			200						2738541			n/a	n/a	n/a	High	n/a	n/a	1
Checked	Annotated Sequence	Modifications	Qvality PEP	Qvality q-value	# Protein Groups	# Proteins	# PSMs	Master Protein Accessions	Positions in Master Proteins	Modifications in Master Proteins	# Missed Cleavages	Theo. MH+ [Da]	Abundance Ratio: (Sample) / (Control)	Abundance Ratio Adj. P-Value: (Sample) / (Control)	Abundance Ratio Variability [%]: (Sample) / (Control)	Abundances (Grouped): Control	Abundances (Grouped): Sample	Abundances (Grouped) CV [%]: Control	Abundances (Grouped) CV [%]: Sample	Quan Info	Found in Sample: F1: Control	Found in Sample: F2: Control	Found in Sample: F3: Control	Found in Sample: F4: Sample	Found in Sample: F5: Sample	Found in Sample: F6: Sample	Confidence (by Search Engine): Sequest HT	Percolator q-Value (by Search Engine): Sequest HT	Percolator PEP (by Search Engine): Sequest HT	XCorr (by Search Engine): Sequest HT	Top Apex RT [min]
FALSE	[K].LNVLTLK.[K]		0.10765	0.00622292	1	6	1	Q3UBG2	Q3UBG2 [20-26]		0	800.524	100	7.86393e-17			200				n/a	n/a	n/a	High	n/a	n/a	High	0.00214	0.02401	1.66	57.45
High	Q5DTS2	non-specific serine/threonine protein kinase (Fragment) OS=Mus musculus OX=10090 GN=Stk10 PE=2 SV=1	0	10.375	3	3	3	1	986	114	7.36	4.7	3		plasma membrane;other membranes	kinase activity;other molecular function	Pf00069, Pf12474		Stk10	Q5DTS2				0	0	100	1.3896e-16			200		25.43				738214	157146	408814	n/a	n/a	n/a	Peak Found	Peak Found	High	1
Checked	Annotated Sequence	Modifications	Qvality PEP	Qvality q-value	# Protein Groups	# Proteins	# PSMs	Master Protein Accessions	Positions in Master Proteins	Modifications in Master Proteins	# Missed Cleavages	Theo. MH+ [Da]	Abundance Ratio: (Sample) / (Control)	Abundance Ratio Adj. P-Value: (Sample) / (Control)	Abundance Ratio Variability [%]: (Sample) / (Control)	Abundances (Grouped): Control	Abundances (Grouped): Sample	Abundances (Grouped) CV [%]: Control	Abundances (Grouped) CV [%]: Sample	Quan Info	Found in Sample: F1: Control	Found in Sample: F2: Control	Found in Sample: F3: Control	Found in Sample: F4: Sample	Found in Sample: F5: Sample	Found in Sample: F6: Sample	Confidence (by Search Engine): Sequest HT	Percolator q-Value (by Search Engine): Sequest HT	Percolator PEP (by Search Engine): Sequest HT	XCorr (by Search Engine): Sequest HT	Top Apex RT [min]
FALSE	[K].FYDVELENLER.[Q]		9.93376e-05	2.56142e-05	1	4	1	Q5DTS2	Q5DTS2 [627-637]		0	1426.68	100	7.86393e-17			200		25.43		n/a	n/a	n/a	Peak Found	Peak Found	High	High	3.406e-06	2.858e-06	2.78	89.57
FALSE	[RK].LADFGVSAK.[N]		0.00410072	0.000198311	2	6	1	Q5DTS2; O54988	Q5DTS2 [193-201]; O54988 [171-179]		0	907.488								No Quan Values	n/a	n/a	n/a	High	n/a	n/a	High	4.07e-05	0.0007978	1.91
FALSE	[K].CHLLVEHETQK.[L]	1xN-ethylmaleimide [C1]	0.0702082	0.00432329	2	6	1	Q5DTS2; O54988	Q5DTS2 [907-917]; O54988 [1151-1161]		0	1461.72								No Quan Values	n/a	High	n/a	n/a	n/a	n/a	High	0.001573	0.01851	1.42
Medium	A2NXE8	Fd (Fragment) OS=Mus musculus OX=10090 PE=2 SV=1	0.014	1.889	37	1	1	1	51	5.8	8.84	1.92	1											0	0	100	1.3896e-16			200						969093			n/a	n/a	n/a	High	n/a	n/a	1
Checked	Annotated Sequence	Modifications	Qvality PEP	Qvality q-value	# Protein Groups	# Proteins	# PSMs	Master Protein Accessions	Positions in Master Proteins	Modifications in Master Proteins	# Missed Cleavages	Theo. MH+ [Da]	Abundance Ratio: (Sample) / (Control)	Abundance Ratio Adj. P-Value: (Sample) / (Control)	Abundance Ratio Variability [%]: (Sample) / (Control)	Abundances (Grouped): Control	Abundances (Grouped): Sample	Abundances (Grouped) CV [%]: Control	Abundances (Grouped) CV [%]: Sample	Quan Info	Found in Sample: F1: Control	Found in Sample: F2: Control	Found in Sample: F3: Control	Found in Sample: F4: Sample	Found in Sample: F5: Sample	Found in Sample: F6: Sample	Confidence (by Search Engine): Sequest HT	Percolator q-Value (by Search Engine): Sequest HT	Percolator PEP (by Search Engine): Sequest HT	XCorr (by Search Engine): Sequest HT	Top Apex RT [min]
FALSE	[-].PVQMQQPGAELVKPGASVK.[M]	1xOxidation [M4]	0.038688	0.00262377	1	1	1	A2NXE8	A2NXE8 [1-19]		0	1980.06	100	7.86393e-17			200				n/a	n/a	n/a	High	n/a	n/a	High	0.0009127	0.0129	1.92	75.57
High	Q9QXW2	F-box/WD repeat-containing protein 5 OS=Mus musculus OX=10090 GN=Fbxw5 PE=1 SV=1	0.004	2.868	2	1	2	1	573	64.6	6.13	2.37	1	protein metabolism;other metabolic processes;other biological processes	other cell component	other molecular function	Pf00400, Pf00646	30839	Fbxw5	A2AJ36; A2AJ37; E9QMP0; mmu:30839; Q3U368; Q9QXW2	ENSMUSG00000015095	Neddylation; Antigen processing: Ubiquitination & Proteasome degradation		2	0	100	1.3896e-16			200		122.44				998145	17432.2		n/a	n/a	High	High	Peak Found	n/a	1
Checked	Annotated Sequence	Modifications	Qvality PEP	Qvality q-value	# Protein Groups	# Proteins	# PSMs	Master Protein Accessions	Positions in Master Proteins	Modifications in Master Proteins	# Missed Cleavages	Theo. MH+ [Da]	Abundance Ratio: (Sample) / (Control)	Abundance Ratio Adj. P-Value: (Sample) / (Control)	Abundance Ratio Variability [%]: (Sample) / (Control)	Abundances (Grouped): Control	Abundances (Grouped): Sample	Abundances (Grouped) CV [%]: Control	Abundances (Grouped) CV [%]: Sample	Quan Info	Found in Sample: F1: Control	Found in Sample: F2: Control	Found in Sample: F3: Control	Found in Sample: F4: Sample	Found in Sample: F5: Sample	Found in Sample: F6: Sample	Confidence (by Search Engine): Sequest HT	Percolator q-Value (by Search Engine): Sequest HT	Percolator PEP (by Search Engine): Sequest HT	XCorr (by Search Engine): Sequest HT	Top Apex RT [min]
FALSE	[R].DFVASGAEDR.[H]		0.00591316	0.000364812	1	2	2	Q9QXW2	Q9QXW2 [485-494]		0	1066.48	100	7.86393e-17			200		122.44		n/a	n/a	High	High	Peak Found	n/a	High	7.886e-05	0.001354	2.37	32.18
Medium	Q8CG71	Prolyl 3-hydroxylase 2 OS=Mus musculus OX=10090 GN=P3h2 PE=1 SV=1	0.015	1.866	1	1	4	1	703	80.1	5.85	6.44	1	protein metabolism;other metabolic processes;other biological processes	extracellular matrix;cytosol;ER/Golgi;nucleus;other cell component	other molecular function	Pf13640	210530	P3h2	mmu:210530; Q8C673; Q8CG71	ENSMUSG00000038168	Collagen biosynthesis and modifying enzymes		1	0	100	1.3896e-16			200						2075160			Peak Found	High	Peak Found	High	High	Peak Found	1
Checked	Annotated Sequence	Modifications	Qvality PEP	Qvality q-value	# Protein Groups	# Proteins	# PSMs	Master Protein Accessions	Positions in Master Proteins	Modifications in Master Proteins	# Missed Cleavages	Theo. MH+ [Da]	Abundance Ratio: (Sample) / (Control)	Abundance Ratio Adj. P-Value: (Sample) / (Control)	Abundance Ratio Variability [%]: (Sample) / (Control)	Abundances (Grouped): Control	Abundances (Grouped): Sample	Abundances (Grouped) CV [%]: Control	Abundances (Grouped) CV [%]: Sample	Quan Info	Found in Sample: F1: Control	Found in Sample: F2: Control	Found in Sample: F3: Control	Found in Sample: F4: Sample	Found in Sample: F5: Sample	Found in Sample: F6: Sample	Confidence (by Search Engine): Sequest HT	Percolator q-Value (by Search Engine): Sequest HT	Percolator PEP (by Search Engine): Sequest HT	XCorr (by Search Engine): Sequest HT	Top Apex RT [min]
FALSE	[K].LEAELIK.[L]		0.0420982	0.00279963	1	1	4	Q8CG71	Q8CG71 [372-378]		0	815.487	100	7.86393e-17			200				Peak Found	High	Peak Found	High	High	Peak Found	High	0.0009844	0.01361	2.15	59.82
High	F6Y616	Polyadenylate binding protein-interacting protein 1 OS=Mus musculus OX=10090 GN=Paip1 PE=1 SV=2	0	20.028	12	3	7	3	484	53.9	4.78	12.74	3	other biological processes	cytosol	nucleic acid binding activity	Pf02854, Pf07145		Paip1	F6Y616	ENSMUSG00000025451			0	0	100	1.3896e-16			200		82.14				774966	817756	414780	Peak Found	High	High	High	High	Peak Found	1
Checked	Annotated Sequence	Modifications	Qvality PEP	Qvality q-value	# Protein Groups	# Proteins	# PSMs	Master Protein Accessions	Positions in Master Proteins	Modifications in Master Proteins	# Missed Cleavages	Theo. MH+ [Da]	Abundance Ratio: (Sample) / (Control)	Abundance Ratio Adj. P-Value: (Sample) / (Control)	Abundance Ratio Variability [%]: (Sample) / (Control)	Abundances (Grouped): Control	Abundances (Grouped): Sample	Abundances (Grouped) CV [%]: Control	Abundances (Grouped) CV [%]: Sample	Quan Info	Found in Sample: F1: Control	Found in Sample: F2: Control	Found in Sample: F3: Control	Found in Sample: F4: Sample	Found in Sample: F5: Sample	Found in Sample: F6: Sample	Confidence (by Search Engine): Sequest HT	Percolator q-Value (by Search Engine): Sequest HT	Percolator PEP (by Search Engine): Sequest HT	XCorr (by Search Engine): Sequest HT	Top Apex RT [min]
FALSE	[K].TDMEEIIQR.[I]		0.000117792	2.56142e-05	1	5	5	F6Y616	F6Y616 [345-353]		0	1134.55	100	7.86393e-17			200		73.95		Peak Found	High	High	High	High	Peak Found	High	3.406e-06	3.709e-06	3.06	59.85
FALSE	[R].EDFFPDYEENGTDLSGAGDPYLDDIDDEMDPEIEEAYEK.[F]		1.46686e-09	2.56142e-05	1	3	1	F6Y616	F6Y616 [435-473]		0	4487.82								No Quan Values	n/a	n/a	n/a	High	n/a	n/a	High	3.406e-06	9.497e-14	3.68
FALSE	[K].APGFLQPPPLR.[Q]		0.123815	0.00719975	1	2	1	F6Y616	F6Y616 [55-65]		0	1192.68	100	7.86393e-17			200				n/a	n/a	n/a	High	n/a	n/a	High	0.002348	0.02663	1.95	82.06
High	Q548M4	Elongation of very long chain fatty acids protein 1 OS=Mus musculus OX=10090 GN=Elovl1 PE=1 SV=1	0	12.704	5	1	3	1	279	32.7	9.63	11.17	1	other metabolic processes	other membranes;ER/Golgi	other molecular function	Pf01151	54325	Elovl1	mmu:54325; Q548M4			Omega-9 fatty acid synthesis	1	0	100	1.3896e-16			200						2.00387e+06			n/a	n/a	High	High	n/a	n/a	1	Acetyl [N-Term]
Checked	Annotated Sequence	Modifications	Qvality PEP	Qvality q-value	# Protein Groups	# Proteins	# PSMs	Master Protein Accessions	Positions in Master Proteins	Modifications in Master Proteins	# Missed Cleavages	Theo. MH+ [Da]	Abundance Ratio: (Sample) / (Control)	Abundance Ratio Adj. P-Value: (Sample) / (Control)	Abundance Ratio Variability [%]: (Sample) / (Control)	Abundances (Grouped): Control	Abundances (Grouped): Sample	Abundances (Grouped) CV [%]: Control	Abundances (Grouped) CV [%]: Sample	Quan Info	Found in Sample: F1: Control	Found in Sample: F2: Control	Found in Sample: F3: Control	Found in Sample: F4: Sample	Found in Sample: F5: Sample	Found in Sample: F6: Sample	Confidence (by Search Engine): Sequest HT	Percolator q-Value (by Search Engine): Sequest HT	Percolator PEP (by Search Engine): Sequest HT	XCorr (by Search Engine): Sequest HT	Top Apex RT [min]
FALSE	[-].MEAVVNLYHELMK.[H]	1xAcetyl [N-Term]	2.34916e-09	2.56142e-05	1	1	3	Q548M4	Q548M4 [1-13]	Q548M4 1xAcetyl [N-Term]	0	1618.8	100	7.86393e-17			200				n/a	n/a	High	High	n/a	n/a	High	3.406e-06	1.978e-13	4.35	134.62
High	Q6ZQK4	MKIAA0044 protein (Fragment) OS=Mus musculus OX=10090 GN=Ppp2r5c PE=2 SV=1	0	22.269	11	5	7	2	458	53	9	14.55	5	signal transduction	other cell component	enzyme regulator activity	Pf01603	26931	Ppp2r5c	Q6ZQK4			Focal adhesion: PI3K-Akt-mTOR signaling pathway; Glycogen metabolism; IL-6 signaling pathway; Wnt signaling pathway; Wnt signaling pathway and pluripotency	5	0	100	1.3896e-16			200						1.9946e+06			n/a	n/a	n/a	High	High	n/a	1
Checked	Annotated Sequence	Modifications	Qvality PEP	Qvality q-value	# Protein Groups	# Proteins	# PSMs	Master Protein Accessions	Positions in Master Proteins	Modifications in Master Proteins	# Missed Cleavages	Theo. MH+ [Da]	Abundance Ratio: (Sample) / (Control)	Abundance Ratio Adj. P-Value: (Sample) / (Control)	Abundance Ratio Variability [%]: (Sample) / (Control)	Abundances (Grouped): Control	Abundances (Grouped): Sample	Abundances (Grouped) CV [%]: Control	Abundances (Grouped) CV [%]: Sample	Quan Info	Found in Sample: F1: Control	Found in Sample: F2: Control	Found in Sample: F3: Control	Found in Sample: F4: Sample	Found in Sample: F5: Sample	Found in Sample: F6: Sample	Confidence (by Search Engine): Sequest HT	Percolator q-Value (by Search Engine): Sequest HT	Percolator PEP (by Search Engine): Sequest HT	XCorr (by Search Engine): Sequest HT	Top Apex RT [min]
FALSE	[KR].CVSSPHFQVAER.[A]	1xN-ethylmaleimide [C1]	1.17645e-07	2.56142e-05	3	10	3	Q61151; Q7TNL5; Q6ZQK4	Q61151 [351-362]; Q7TNL5 [403-414]; Q6ZQK4 [408-419]		0	1484.7	0.454	0.949174	69.54	131.4	68.6	44.41	72.96	Shared	High	High	Peak Found	Peak Found	Peak Found	Peak Found	High	3.406e-06	8.424e-11	3.9	70.58
FALSE	[R].FLESPDFQPNIAK.[K]		7.06462e-05	2.56142e-05	2	7	1	Q7TNL5; Q6ZQK4	Q7TNL5 [213-225]; Q6ZQK4 [218-230]		0	1505.76								No Quan Values	n/a	n/a	n/a	High	n/a	n/a	High	3.406e-06	1.667e-06	3.04
FALSE	[K].EGQDTAETEIASR.[K]		0.00430169	0.000198311	1	2	1	Q6ZQK4	Q6ZQK4 [40-52]		0	1406.64								No Quan Values	n/a	n/a	n/a	n/a	High	n/a	High	4.628e-05	0.0008511	1.4
FALSE	[K].IMEPLFR.[Q]		0.0554584	0.00341273	1	2	1	Q6ZQK4	Q6ZQK4 [397-403]		0	905.491	100	7.86393e-17			200				n/a	n/a	n/a	High	n/a	n/a	High	0.001254	0.01619	1.89	66.58
FALSE	[RK].VLLPLHK.[V]		0.131261	0.00750852	2	6	1	Q7TNL5; Q6ZQK4	Q7TNL5 [319-325]; Q6ZQK4 [324-330]		0	819.545	0.01	7.86393e-17		200		51.9		Shared	Peak Found	High	Peak Found	n/a	n/a	n/a	High	0.002411	0.0278	1.39	56.56
High	Q8C0T7	Major facilitator superfamily domain-containing protein 9 OS=Mus musculus OX=10090 GN=Mfsd9 PE=2 SV=1	0.001	3.8	3	1	1	1	466	49.6	8.28	1.75	1	transport	other membranes	transporter activity	Pf12832	211798	Mfsd9	mmu:211798; Q8C0T7	ENSMUSG00000041945			0	0	100	1.3896e-16			200							321182		n/a	n/a	n/a	n/a	High	n/a	1
Checked	Annotated Sequence	Modifications	Qvality PEP	Qvality q-value	# Protein Groups	# Proteins	# PSMs	Master Protein Accessions	Positions in Master Proteins	Modifications in Master Proteins	# Missed Cleavages	Theo. MH+ [Da]	Abundance Ratio: (Sample) / (Control)	Abundance Ratio Adj. P-Value: (Sample) / (Control)	Abundance Ratio Variability [%]: (Sample) / (Control)	Abundances (Grouped): Control	Abundances (Grouped): Sample	Abundances (Grouped) CV [%]: Control	Abundances (Grouped) CV [%]: Sample	Quan Info	Found in Sample: F1: Control	Found in Sample: F2: Control	Found in Sample: F3: Control	Found in Sample: F4: Sample	Found in Sample: F5: Sample	Found in Sample: F6: Sample	Confidence (by Search Engine): Sequest HT	Percolator q-Value (by Search Engine): Sequest HT	Percolator PEP (by Search Engine): Sequest HT	XCorr (by Search Engine): Sequest HT	Top Apex RT [min]
FALSE	[K].SEGTLQGAATTSTAR.[R]		0.00136746	7.82907e-05	1	1	1	Q8C0T7	Q8C0T7 [235-249]		0	1450.71	100	7.86393e-17			200				n/a	n/a	n/a	n/a	High	n/a	High	9.423e-06	0.0001584	1.75	31.33
High	Q3TLS3	GDP-D-glucose phosphorylase 1 OS=Mus musculus OX=10090 GN=Gdpgp1 PE=1 SV=2	0	5.624	6	2	2	2	386	42.5	6.19	4.24	2	other metabolic processes	other cell component	enzyme regulator activity;other molecular function		269952	Gdpgp1	mmu:269952; Q3TLS3; Q3UP89; Q8C3L2; Q8C3Y3; Q8CI49	ENSMUSG00000050973			0	0	100	1.3896e-16			200						641586			n/a	High	n/a	High	n/a	n/a	1
Checked	Annotated Sequence	Modifications	Qvality PEP	Qvality q-value	# Protein Groups	# Proteins	# PSMs	Master Protein Accessions	Positions in Master Proteins	Modifications in Master Proteins	# Missed Cleavages	Theo. MH+ [Da]	Abundance Ratio: (Sample) / (Control)	Abundance Ratio Adj. P-Value: (Sample) / (Control)	Abundance Ratio Variability [%]: (Sample) / (Control)	Abundances (Grouped): Control	Abundances (Grouped): Sample	Abundances (Grouped) CV [%]: Control	Abundances (Grouped) CV [%]: Sample	Quan Info	Found in Sample: F1: Control	Found in Sample: F2: Control	Found in Sample: F3: Control	Found in Sample: F4: Sample	Found in Sample: F5: Sample	Found in Sample: F6: Sample	Confidence (by Search Engine): Sequest HT	Percolator q-Value (by Search Engine): Sequest HT	Percolator PEP (by Search Engine): Sequest HT	XCorr (by Search Engine): Sequest HT	Top Apex RT [min]
FALSE	[R].VGLEAVLLSLHPGFR.[V]		0.00154289	7.82907e-05	1	1	1	Q3TLS3	Q3TLS3 [189-203]		0	1607.93								No Quan Values	n/a	High	n/a	n/a	n/a	n/a	High	9.423e-06	0.0001902	2.32
FALSE	[R].LELGLFR.[Y]		0.0372295	0.00256959	1	2	1	Q3TLS3	Q3TLS3 [71-77]		0	847.504	100	7.86393e-17			200				n/a	n/a	n/a	High	n/a	n/a	High	0.000872	0.0125	1.92	86.01
High	D2DFA9	G protein-coupled receptor family C group 5 member B variant 2 OS=Mus musculus OX=10090 GN=Gprc5b PE=1 SV=1	0	15.307	6	2	4	2	411	46	8.06	12.68	2	signal transduction	non-structural extracellular;plasma membrane;other membranes;cytosol;nucleus	enzyme regulator activity;other molecular function	Pf00003	64297	Gprc5b	D2DFA9	ENSMUSG00000008734		GPCRs, non-odorant ; GPCRs, class C metabotropic glutamate, pheromone	2	0	100	1.3896e-16			200		36.28				2.05988e+06	979925	1.74559e+06	n/a	n/a	n/a	High	High	High	1
Checked	Annotated Sequence	Modifications	Qvality PEP	Qvality q-value	# Protein Groups	# Proteins	# PSMs	Master Protein Accessions	Positions in Master Proteins	Modifications in Master Proteins	# Missed Cleavages	Theo. MH+ [Da]	Abundance Ratio: (Sample) / (Control)	Abundance Ratio Adj. P-Value: (Sample) / (Control)	Abundance Ratio Variability [%]: (Sample) / (Control)	Abundances (Grouped): Control	Abundances (Grouped): Sample	Abundances (Grouped) CV [%]: Control	Abundances (Grouped) CV [%]: Sample	Quan Info	Found in Sample: F1: Control	Found in Sample: F2: Control	Found in Sample: F3: Control	Found in Sample: F4: Sample	Found in Sample: F5: Sample	Found in Sample: F6: Sample	Confidence (by Search Engine): Sequest HT	Percolator q-Value (by Search Engine): Sequest HT	Percolator PEP (by Search Engine): Sequest HT	XCorr (by Search Engine): Sequest HT	Top Apex RT [min]
FALSE	[R].ETAFDEEMHLPR.[A]		6.63231e-07	2.56142e-05	1	3	3	D2DFA9	D2DFA9 [317-328]		0	1474.66	100	7.86393e-17			200		36.28		n/a	n/a	n/a	High	High	High	High	3.406e-06	1.217e-09	3.56	73.5
FALSE	[K].AFSMDEHNAALR.[S]		2.82314e-05	2.56142e-05	1	3	1	D2DFA9	D2DFA9 [335-346]		0	1361.63								No Quan Values	n/a	n/a	n/a	High	n/a	n/a	High	3.406e-06	4.048e-07	2.4
High	Q14DQ1	Protein FAM219B OS=Mus musculus OX=10090 GN=Fam219b PE=1 SV=1	0	13.426	9	1	2	1	197	21	6.54	7.48	1				Pf15260	78323	Fam219b	mmu:78323; Q14DQ1; Q8BSZ6	ENSMUSG00000032305			0	0	100	1.3896e-16			200							336656		n/a	n/a	n/a	n/a	High	High	1
Checked	Annotated Sequence	Modifications	Qvality PEP	Qvality q-value	# Protein Groups	# Proteins	# PSMs	Master Protein Accessions	Positions in Master Proteins	Modifications in Master Proteins	# Missed Cleavages	Theo. MH+ [Da]	Abundance Ratio: (Sample) / (Control)	Abundance Ratio Adj. P-Value: (Sample) / (Control)	Abundance Ratio Variability [%]: (Sample) / (Control)	Abundances (Grouped): Control	Abundances (Grouped): Sample	Abundances (Grouped) CV [%]: Control	Abundances (Grouped) CV [%]: Sample	Quan Info	Found in Sample: F1: Control	Found in Sample: F2: Control	Found in Sample: F3: Control	Found in Sample: F4: Sample	Found in Sample: F5: Sample	Found in Sample: F6: Sample	Confidence (by Search Engine): Sequest HT	Percolator q-Value (by Search Engine): Sequest HT	Percolator PEP (by Search Engine): Sequest HT	XCorr (by Search Engine): Sequest HT	Top Apex RT [min]
FALSE	[R].YSSGYSSAEQVNQDVSR.[Q]		8.04352e-10	2.56142e-05	1	1	2	Q14DQ1	Q14DQ1 [135-151]		0	1876.83	100	7.86393e-17			200				n/a	n/a	n/a	n/a	High	High	High	3.406e-06	3.754e-14	3.92	49
High	P35569	Insulin receptor substrate 1 OS=Mus musculus OX=10090 GN=Irs1 PE=1 SV=1	0	12.21	1	1	1	1	1233	130.6	8.73	3.89	1	other metabolic processes;signal transduction;other biological processes	plasma membrane;other membranes;cytosol;cytoskeleton;nucleus;other cell component	signal transduction activity or receptor binding;enzyme regulator activity;other molecular function	Pf00169, Pf02174	16367	Irs1	mmu:16367; P35569		RAF/MAP kinase cascade; PIP3 activates AKT signaling; PI5P, PP2A and IER3 Regulate PI3K/AKT Signaling; Signaling by ALK; PI3K Cascade; Interleukin-7 signaling; PI3K/AKT activation; IRS activation; Signal attenuation; SOS-mediated signalling	IL-9 signaling pathway; EPO receptor signaling; Mechanisms associated with pluripotency; Focal adhesion: PI3K-Akt-mTOR signaling pathway; IL-7 signaling pathway; Adipogenesis genes; IL-2 signaling pathway; Alpha 6 beta 4 integrin signaling pathway; ID signaling pathway; Leptin-insulin signaling overlap; Insulin signaling	23	0	100	1.3896e-16			200						716245			n/a	n/a	n/a	High	n/a	n/a	1
Checked	Annotated Sequence	Modifications	Qvality PEP	Qvality q-value	# Protein Groups	# Proteins	# PSMs	Master Protein Accessions	Positions in Master Proteins	Modifications in Master Proteins	# Missed Cleavages	Theo. MH+ [Da]	Abundance Ratio: (Sample) / (Control)	Abundance Ratio Adj. P-Value: (Sample) / (Control)	Abundance Ratio Variability [%]: (Sample) / (Control)	Abundances (Grouped): Control	Abundances (Grouped): Sample	Abundances (Grouped) CV [%]: Control	Abundances (Grouped) CV [%]: Sample	Quan Info	Found in Sample: F1: Control	Found in Sample: F2: Control	Found in Sample: F3: Control	Found in Sample: F4: Sample	Found in Sample: F5: Sample	Found in Sample: F6: Sample	Confidence (by Search Engine): Sequest HT	Percolator q-Value (by Search Engine): Sequest HT	Percolator PEP (by Search Engine): Sequest HT	XCorr (by Search Engine): Sequest HT	Top Apex RT [min]
FALSE	[R].EETGSEEYMNMDLGPGR.[R]		4.91816e-09	2.56142e-05	1	2	1	P35569	P35569 [928-944]		0	1914.78	100	7.86393e-17			200				n/a	n/a	n/a	High	n/a	n/a	High	3.406e-06	6.161e-13	3.89	79.31
High	Q8C4E7	Protein SCAI (Fragment) OS=Mus musculus OX=10090 GN=Scai PE=2 SV=1	0.001	3.832	3	1	1	1	528	61	8.51	0	1	RNA metabolism OR transcription;other metabolic processes;other biological processes		other molecular function	Pf12070	320271	Scai	mmu:320271; Q8C4E7				0	0	100	1.3896e-16			200							116820		n/a	n/a	n/a	n/a	High	n/a	1	Met-loss+Acetyl [N-Term]
Checked	Annotated Sequence	Modifications	Qvality PEP	Qvality q-value	# Protein Groups	# Proteins	# PSMs	Master Protein Accessions	Positions in Master Proteins	Modifications in Master Proteins	# Missed Cleavages	Theo. MH+ [Da]	Abundance Ratio: (Sample) / (Control)	Abundance Ratio Adj. P-Value: (Sample) / (Control)	Abundance Ratio Variability [%]: (Sample) / (Control)	Abundances (Grouped): Control	Abundances (Grouped): Sample	Abundances (Grouped) CV [%]: Control	Abundances (Grouped) CV [%]: Sample	Quan Info	Found in Sample: F1: Control	Found in Sample: F2: Control	Found in Sample: F3: Control	Found in Sample: F4: Sample	Found in Sample: F5: Sample	Found in Sample: F6: Sample	Confidence (by Search Engine): Sequest HT	Percolator q-Value (by Search Engine): Sequest HT	Percolator PEP (by Search Engine): Sequest HT	XCorr (by Search Engine): Sequest HT	Top Apex RT [min]
FALSE	[-].MSSGGAEDDIPQGER.[K]	1xMet-loss+Acetyl [N-Term]	0.00130297	7.82907e-05	1	2	1	Q8C4E7	Q8C4E7 [1-15]	Q8C4E7 1xMet-loss+Acetyl [N-Term]	0	1459.63	100	7.86393e-17			200				n/a	n/a	n/a	n/a	High	n/a	High	9.423e-06	0.0001472	1.53	46.23
High	P70399	TP53-binding protein 1 OS=Mus musculus OX=10090 GN=Tp53bp1 PE=1 SV=3	0	9.644	1	1	2	1	1969	212.6	4.63	5.08	1	cell organization and biogenesis;DNA metabolism;other metabolic processes;stress response;signal transduction;other biological processes	nucleus;other cell component	nucleic acid binding activity;other molecular function	Pf09038, Pf18428	27223	Tp53bp1	A2AU89; A2AU91; mmu:27223; P70399; Q68FD0; Q8CI97; Q91YC9	ENSMUSG00000043909	Recruitment and ATM-mediated phosphorylation of repair and signaling proteins at DNA double strand breaks; Processing of DNA double-strand break ends; Nonhomologous End-Joining (NHEJ); G2/M DNA damage checkpoint; SUMOylation of transcription factors		5	0	100	1.3896e-16			200								156170	High	n/a	n/a	n/a	n/a	High	1
Checked	Annotated Sequence	Modifications	Qvality PEP	Qvality q-value	# Protein Groups	# Proteins	# PSMs	Master Protein Accessions	Positions in Master Proteins	Modifications in Master Proteins	# Missed Cleavages	Theo. MH+ [Da]	Abundance Ratio: (Sample) / (Control)	Abundance Ratio Adj. P-Value: (Sample) / (Control)	Abundance Ratio Variability [%]: (Sample) / (Control)	Abundances (Grouped): Control	Abundances (Grouped): Sample	Abundances (Grouped) CV [%]: Control	Abundances (Grouped) CV [%]: Sample	Quan Info	Found in Sample: F1: Control	Found in Sample: F2: Control	Found in Sample: F3: Control	Found in Sample: F4: Sample	Found in Sample: F5: Sample	Found in Sample: F6: Sample	Confidence (by Search Engine): Sequest HT	Percolator q-Value (by Search Engine): Sequest HT	Percolator PEP (by Search Engine): Sequest HT	XCorr (by Search Engine): Sequest HT	Top Apex RT [min]
FALSE	[R].DEPVRPDQETQQPQVQEK.[E]		2.23433e-07	2.56142e-05	1	5	2	P70399	P70399 [832-849]		0	2151.03	100	7.86393e-17			200				High	n/a	n/a	n/a	n/a	High	High	3.406e-06	2.271e-10	5.08	51.11
Medium	Q640L5	Coiled-coil domain-containing protein 18 OS=Mus musculus OX=10090 GN=Ccdc18 PE=1 SV=1	0.044	1.542	0	1	4	1	1455	169.6	5.49	0	1		cytoskeleton;other cell component			73254	Ccdc18	mmu:73254; Q640L5; Q8BIM9; Q8BIN1; Q9DA43	ENSMUSG00000056531			0	0	100	1.3896e-16			200						21081570			High	Peak Found	Peak Found	High	Peak Found	High	1
Checked	Annotated Sequence	Modifications	Qvality PEP	Qvality q-value	# Protein Groups	# Proteins	# PSMs	Master Protein Accessions	Positions in Master Proteins	Modifications in Master Proteins	# Missed Cleavages	Theo. MH+ [Da]	Abundance Ratio: (Sample) / (Control)	Abundance Ratio Adj. P-Value: (Sample) / (Control)	Abundance Ratio Variability [%]: (Sample) / (Control)	Abundances (Grouped): Control	Abundances (Grouped): Sample	Abundances (Grouped) CV [%]: Control	Abundances (Grouped) CV [%]: Sample	Quan Info	Found in Sample: F1: Control	Found in Sample: F2: Control	Found in Sample: F3: Control	Found in Sample: F4: Sample	Found in Sample: F5: Sample	Found in Sample: F6: Sample	Confidence (by Search Engine): Sequest HT	Percolator q-Value (by Search Engine): Sequest HT	Percolator PEP (by Search Engine): Sequest HT	XCorr (by Search Engine): Sequest HT	Top Apex RT [min]
FALSE	[K].AFQLYK.[E]		0.136119	0.00779533	1	1	4	Q640L5	Q640L5 [254-259]		0	769.424	100	7.86393e-17			200				High	Peak Found	Peak Found	High	Peak Found	High	High	0.002463	0.02873	1.33	49.23
High	Q9QXG2	Rab proteins geranylgeranyltransferase component A 1 OS=Mus musculus OX=10090 GN=Chm PE=1 SV=1	0	12.259	8	3	3	3	665	73.9	4.68	4.76	3	protein metabolism;other metabolic processes;transport;developmental processes;signal transduction;other biological processes	cytosol;nucleus;other cell component	enzyme regulator activity;other molecular function	Pf00996		Chm	Q80UV8; Q9QXG2		RAB GEFs exchange GTP for GDP on RABs; RAB geranylgeranylation; TP53 regulates transcription of several additional cell death genes whose specific roles in p53-dependent apoptosis remain uncertain		3	0	100	1.3896e-16			200		66.39				1.84039e+06		261149	n/a	n/a	n/a	High	High	Peak Found	1
Checked	Annotated Sequence	Modifications	Qvality PEP	Qvality q-value	# Protein Groups	# Proteins	# PSMs	Master Protein Accessions	Positions in Master Proteins	Modifications in Master Proteins	# Missed Cleavages	Theo. MH+ [Da]	Abundance Ratio: (Sample) / (Control)	Abundance Ratio Adj. P-Value: (Sample) / (Control)	Abundance Ratio Variability [%]: (Sample) / (Control)	Abundances (Grouped): Control	Abundances (Grouped): Sample	Abundances (Grouped) CV [%]: Control	Abundances (Grouped) CV [%]: Sample	Quan Info	Found in Sample: F1: Control	Found in Sample: F2: Control	Found in Sample: F3: Control	Found in Sample: F4: Sample	Found in Sample: F5: Sample	Found in Sample: F6: Sample	Confidence (by Search Engine): Sequest HT	Percolator q-Value (by Search Engine): Sequest HT	Percolator PEP (by Search Engine): Sequest HT	XCorr (by Search Engine): Sequest HT	Top Apex RT [min]
FALSE	[K].EYQENSDVVTENSMWQEQILENEEAILLSSK.[D]		2.54038e-05	2.56142e-05	1	4	1	Q9QXG2	Q9QXG2 [61-91]		0	3655.7	100	7.86393e-17			200		98.31		n/a	n/a	n/a	High	n/a	Peak Found	High	3.406e-06	3.423e-07	2.64	126.78
FALSE	[K].DVEEAGALQK.[N]		0.00563813	0.000342142	1	5	1	Q9QXG2	Q9QXG2 [111-120]		0	1059.53	100	7.86393e-17			200				n/a	n/a	n/a	High	n/a	n/a	High	7.36e-05	0.001258	2.13	29.43
FALSE	[K].SSTEQSSEILPK.[V]		0.00568308	0.000364812	1	5	1	Q9QXG2	Q9QXG2 [203-214]		0	1305.65								No Quan Values	n/a	n/a	n/a	n/a	High	n/a	High	7.641e-05	0.001278	1.5
High	A0A0A6YW36	Regulator of G protein signaling 7 OS=Mus musculus OX=10090 GN=Rgs7 PE=1 SV=1	0	13.457	5	2	4	2	477	55.6	8.03	12.96	2	signal transduction;other biological processes	plasma membrane;other membranes;cytosol;nucleus;other cell component	enzyme regulator activity;other molecular function	Pf00610, Pf00615, Pf00631, Pf18148	24012	Rgs7	A0A0A6YW36	ENSMUSG00000026527		Myometrial relaxation and contraction pathways; Calcium regulation in cardiac cells	2	0	100	1.3896e-16			200		0.49				2.6452e+06	646517		Peak Found	High	Peak Found	Peak Found	High	High	1
Checked	Annotated Sequence	Modifications	Qvality PEP	Qvality q-value	# Protein Groups	# Proteins	# PSMs	Master Protein Accessions	Positions in Master Proteins	Modifications in Master Proteins	# Missed Cleavages	Theo. MH+ [Da]	Abundance Ratio: (Sample) / (Control)	Abundance Ratio Adj. P-Value: (Sample) / (Control)	Abundance Ratio Variability [%]: (Sample) / (Control)	Abundances (Grouped): Control	Abundances (Grouped): Sample	Abundances (Grouped) CV [%]: Control	Abundances (Grouped) CV [%]: Sample	Quan Info	Found in Sample: F1: Control	Found in Sample: F2: Control	Found in Sample: F3: Control	Found in Sample: F4: Sample	Found in Sample: F5: Sample	Found in Sample: F6: Sample	Confidence (by Search Engine): Sequest HT	Percolator q-Value (by Search Engine): Sequest HT	Percolator PEP (by Search Engine): Sequest HT	XCorr (by Search Engine): Sequest HT	Top Apex RT [min]
FALSE	[R].LELADYEAESLAR.[L]		2.67131e-07	2.56142e-05	1	3	3	A0A0A6YW36	A0A0A6YW36 [143-155]		0	1479.73	100	7.86393e-17			200		0.49		Peak Found	High	Peak Found	Peak Found	High	High	High	3.406e-06	2.99e-10	3.4	83.82
FALSE	[R].SSAYQELLQAK.[R]		0.00110905	7.82907e-05	1	9	1	A0A0A6YW36	A0A0A6YW36 [441-451]		0	1237.64								No Quan Values	n/a	n/a	n/a	n/a	High	n/a	High	9.423e-06	0.0001167	2.69
High	Q3TAA8	Phosphatidylinositol glycan anchor biosynthesis, class U OS=Mus musculus OX=10090 GN=Pigu PE=1 SV=1	0.001	4.303	2	1	2	1	435	49.9	7.72	4.27	1	protein metabolism;other metabolic processes;other biological processes	plasma membrane;other membranes;ER/Golgi	other molecular function	Pf06728	228812	Pigu	mmu:228812; Q3TAA8	ENSMUSG00000038383			0	0	100	1.3896e-16			200		94.88				5.09157e+06	243411		n/a	n/a	High	High	Peak Found	n/a	1
Checked	Annotated Sequence	Modifications	Qvality PEP	Qvality q-value	# Protein Groups	# Proteins	# PSMs	Master Protein Accessions	Positions in Master Proteins	Modifications in Master Proteins	# Missed Cleavages	Theo. MH+ [Da]	Abundance Ratio: (Sample) / (Control)	Abundance Ratio Adj. P-Value: (Sample) / (Control)	Abundance Ratio Variability [%]: (Sample) / (Control)	Abundances (Grouped): Control	Abundances (Grouped): Sample	Abundances (Grouped) CV [%]: Control	Abundances (Grouped) CV [%]: Sample	Quan Info	Found in Sample: F1: Control	Found in Sample: F2: Control	Found in Sample: F3: Control	Found in Sample: F4: Sample	Found in Sample: F5: Sample	Found in Sample: F6: Sample	Confidence (by Search Engine): Sequest HT	Percolator q-Value (by Search Engine): Sequest HT	Percolator PEP (by Search Engine): Sequest HT	XCorr (by Search Engine): Sequest HT	Top Apex RT [min]
FALSE	[R].SSLAEFISER.[V]		0.00063539	2.56142e-05	1	3	2	Q3TAA8	Q3TAA8 [22-31]		0	1138.57	100	7.86393e-17			200		94.88		n/a	n/a	High	High	Peak Found	n/a	High	3.406e-06	4.979e-05	2.58	73.7
Medium	Q8BZW2	Ankyrin repeat domain-containing protein SOWAHB OS=Mus musculus OX=10090 GN=Sowahb PE=1 SV=1	0.029	1.654	2	1	1	1	760	83.5	8.27	2.05	1				Pf12796	78088	Sowahb	mmu:78088; Q8BZS7; Q8BZW2	ENSMUSG00000045314			0	0	100	1.3896e-16			200								1.01784e+06	n/a	n/a	n/a	n/a	n/a	High	1
Checked	Annotated Sequence	Modifications	Qvality PEP	Qvality q-value	# Protein Groups	# Proteins	# PSMs	Master Protein Accessions	Positions in Master Proteins	Modifications in Master Proteins	# Missed Cleavages	Theo. MH+ [Da]	Abundance Ratio: (Sample) / (Control)	Abundance Ratio Adj. P-Value: (Sample) / (Control)	Abundance Ratio Variability [%]: (Sample) / (Control)	Abundances (Grouped): Control	Abundances (Grouped): Sample	Abundances (Grouped) CV [%]: Control	Abundances (Grouped) CV [%]: Sample	Quan Info	Found in Sample: F1: Control	Found in Sample: F2: Control	Found in Sample: F3: Control	Found in Sample: F4: Sample	Found in Sample: F5: Sample	Found in Sample: F6: Sample	Confidence (by Search Engine): Sequest HT	Percolator q-Value (by Search Engine): Sequest HT	Percolator PEP (by Search Engine): Sequest HT	XCorr (by Search Engine): Sequest HT	Top Apex RT [min]
FALSE	[K].HGDLCALQDLVSGAQK.[A]		0.0955781	0.00554262	1	2	1	Q8BZW2	Q8BZW2 [608-623]		0	1654.82	100	7.86393e-17			200				n/a	n/a	n/a	n/a	n/a	High	High	0.00196	0.02218	2.05	97.72
High	A0A2I3BRX9	Ral GTPase activating protein, alpha subunit 1 OS=Mus musculus OX=10090 GN=Ralgapa1 PE=1 SV=1	0.008	2.315	0	1	2	1	2538	283.9	6.43	1.85	1	other biological processes	nucleus	enzyme regulator activity	Pf02145, Pf20412		Ralgapa1	A0A2I3BRX9	ENSMUSG00000021027			0	0	100	1.3896e-16			200		122.79				6243090		173039	High	n/a	n/a	Peak Found	n/a	High	1
Checked	Annotated Sequence	Modifications	Qvality PEP	Qvality q-value	# Protein Groups	# Proteins	# PSMs	Master Protein Accessions	Positions in Master Proteins	Modifications in Master Proteins	# Missed Cleavages	Theo. MH+ [Da]	Abundance Ratio: (Sample) / (Control)	Abundance Ratio Adj. P-Value: (Sample) / (Control)	Abundance Ratio Variability [%]: (Sample) / (Control)	Abundances (Grouped): Control	Abundances (Grouped): Sample	Abundances (Grouped) CV [%]: Control	Abundances (Grouped) CV [%]: Sample	Quan Info	Found in Sample: F1: Control	Found in Sample: F2: Control	Found in Sample: F3: Control	Found in Sample: F4: Sample	Found in Sample: F5: Sample	Found in Sample: F6: Sample	Confidence (by Search Engine): Sequest HT	Percolator q-Value (by Search Engine): Sequest HT	Percolator PEP (by Search Engine): Sequest HT	XCorr (by Search Engine): Sequest HT	Top Apex RT [min]
FALSE	[K].DLPDILNK.[Q]		0.0148396	0.00118427	1	5	2	A0A2I3BRX9	A0A2I3BRX9 [1325-1332]		0	927.515	100	7.86393e-17			200		122.79		High	n/a	n/a	Peak Found	n/a	High	High	0.0002458	0.004845	1.29	78.42
High	Q32MD7	Regulator of G-protein signalling 10 OS=Mus musculus OX=10090 GN=Rgs10 PE=1 SV=1	0	8.494	9	1	3	1	181	21.1	6.81	5.4	1	cell-cell signaling;signal transduction;other biological processes	cytosol;nucleus;other cell component	enzyme regulator activity;other molecular function	Pf00615	67865	Rgs10	mmu:67865; Q32MD7				0	0	100	1.3896e-16			200						1683717			n/a	n/a	n/a	High	High	n/a	1
Checked	Annotated Sequence	Modifications	Qvality PEP	Qvality q-value	# Protein Groups	# Proteins	# PSMs	Master Protein Accessions	Positions in Master Proteins	Modifications in Master Proteins	# Missed Cleavages	Theo. MH+ [Da]	Abundance Ratio: (Sample) / (Control)	Abundance Ratio Adj. P-Value: (Sample) / (Control)	Abundance Ratio Variability [%]: (Sample) / (Control)	Abundances (Grouped): Control	Abundances (Grouped): Sample	Abundances (Grouped) CV [%]: Control	Abundances (Grouped) CV [%]: Sample	Quan Info	Found in Sample: F1: Control	Found in Sample: F2: Control	Found in Sample: F3: Control	Found in Sample: F4: Sample	Found in Sample: F5: Sample	Found in Sample: F6: Sample	Confidence (by Search Engine): Sequest HT	Percolator q-Value (by Search Engine): Sequest HT	Percolator PEP (by Search Engine): Sequest HT	XCorr (by Search Engine): Sequest HT	Top Apex RT [min]
FALSE	[K].RTEEEEEEPPDAQTAAK.[R]		0.000168317	2.56142e-05	1	1	3	Q32MD7	Q32MD7 [157-173]		1	1929.87	100	7.86393e-17			200				n/a	n/a	n/a	High	High	n/a	High	3.406e-06	6.466e-06	2.51	25.02
High	P56183	Ribosomal RNA processing protein 1 homolog A OS=Mus musculus OX=10090 GN=Rrp1 PE=1 SV=2	0	7.813	3	1	2	1	494	54.7	5.17	4.15	1	RNA metabolism OR transcription;other metabolic processes	nucleus;other cell component		Pf05997	18114	Rrp1	mmu:18114; O35712; P56183; Q9ERE1; Q9JI07; Q9JK67; Q9JKU2	ENSMUSG00000061032			0	0	100	1.3896e-16			200		26.42				211224	31478.3	57751.3	n/a	n/a	n/a	High	Peak Found	Peak Found	1
Checked	Annotated Sequence	Modifications	Qvality PEP	Qvality q-value	# Protein Groups	# Proteins	# PSMs	Master Protein Accessions	Positions in Master Proteins	Modifications in Master Proteins	# Missed Cleavages	Theo. MH+ [Da]	Abundance Ratio: (Sample) / (Control)	Abundance Ratio Adj. P-Value: (Sample) / (Control)	Abundance Ratio Variability [%]: (Sample) / (Control)	Abundances (Grouped): Control	Abundances (Grouped): Sample	Abundances (Grouped) CV [%]: Control	Abundances (Grouped) CV [%]: Sample	Quan Info	Found in Sample: F1: Control	Found in Sample: F2: Control	Found in Sample: F3: Control	Found in Sample: F4: Sample	Found in Sample: F5: Sample	Found in Sample: F6: Sample	Confidence (by Search Engine): Sequest HT	Percolator q-Value (by Search Engine): Sequest HT	Percolator PEP (by Search Engine): Sequest HT	XCorr (by Search Engine): Sequest HT	Top Apex RT [min]
FALSE	[R].ELAGGTFPEDDVPEK.[A]		3.41951e-06	2.56142e-05	1	2	2	P56183	P56183 [389-403]		0	1603.75	100	7.86393e-17			200		26.42		n/a	n/a	n/a	High	Peak Found	Peak Found	High	3.406e-06	1.537e-08	2.39	69.98
Medium	Q9DAM7	Transmembrane protein 263 OS=Mus musculus OX=10090 GN=Tmem263 PE=1 SV=1	0.026	1.682	9	1	1	1	115	11.5	9.32	2.15	1		other membranes		Pf15475	103266	Tmem263	mmu:103266; Q9DAM7	ENSMUSG00000060935			0	0	100	1.3896e-16			200						1.095e+06			n/a	n/a	n/a	High	n/a	n/a	1
Checked	Annotated Sequence	Modifications	Qvality PEP	Qvality q-value	# Protein Groups	# Proteins	# PSMs	Master Protein Accessions	Positions in Master Proteins	Modifications in Master Proteins	# Missed Cleavages	Theo. MH+ [Da]	Abundance Ratio: (Sample) / (Control)	Abundance Ratio Adj. P-Value: (Sample) / (Control)	Abundance Ratio Variability [%]: (Sample) / (Control)	Abundances (Grouped): Control	Abundances (Grouped): Sample	Abundances (Grouped) CV [%]: Control	Abundances (Grouped) CV [%]: Sample	Quan Info	Found in Sample: F1: Control	Found in Sample: F2: Control	Found in Sample: F3: Control	Found in Sample: F4: Sample	Found in Sample: F5: Sample	Found in Sample: F6: Sample	Confidence (by Search Engine): Sequest HT	Percolator q-Value (by Search Engine): Sequest HT	Percolator PEP (by Search Engine): Sequest HT	XCorr (by Search Engine): Sequest HT	Top Apex RT [min]
FALSE	[R].VTGGIFSVTK.[G]		0.0860683	0.00507896	1	1	1	Q9DAM7	Q9DAM7 [37-46]		0	1008.57	100	7.86393e-17			200				n/a	n/a	n/a	High	n/a	n/a	High	0.001829	0.0208	2.15	51.89
High	A2AJ88	Patatin-like phospholipase domain-containing protein 7 OS=Mus musculus OX=10090 GN=Pnpla7 PE=1 SV=1	0	7.093	2	2	2	2	1352	150.4	6.92	2.28	2	other metabolic processes	other membranes;ER/Golgi;other cell component	other molecular function	Pf00027, Pf01734	241274	Pnpla7	A2AJ88; A9YTK0; B0LS74; B0ZTC6; B9EJ75; mmu:241274; Q3TD21; Q3UFP1; Q66JS2; Q6P3F9; Q8BTY7; Q8R064; Q8R3C5	ENSMUSG00000036833			0	0	100	1.3896e-16			200						275270			n/a	n/a	n/a	High	n/a	High	1
Checked	Annotated Sequence	Modifications	Qvality PEP	Qvality q-value	# Protein Groups	# Proteins	# PSMs	Master Protein Accessions	Positions in Master Proteins	Modifications in Master Proteins	# Missed Cleavages	Theo. MH+ [Da]	Abundance Ratio: (Sample) / (Control)	Abundance Ratio Adj. P-Value: (Sample) / (Control)	Abundance Ratio Variability [%]: (Sample) / (Control)	Abundances (Grouped): Control	Abundances (Grouped): Sample	Abundances (Grouped) CV [%]: Control	Abundances (Grouped) CV [%]: Sample	Quan Info	Found in Sample: F1: Control	Found in Sample: F2: Control	Found in Sample: F3: Control	Found in Sample: F4: Sample	Found in Sample: F5: Sample	Found in Sample: F6: Sample	Confidence (by Search Engine): Sequest HT	Percolator q-Value (by Search Engine): Sequest HT	Percolator PEP (by Search Engine): Sequest HT	XCorr (by Search Engine): Sequest HT	Top Apex RT [min]
FALSE	[K].ILGSLQQGSATGHQLGFNTASSK.[W]		0.000117792	2.56142e-05	1	1	1	A2AJ88	A2AJ88 [719-741]		0	2302.18	100	7.86393e-17			200				n/a	n/a	n/a	High	n/a	n/a	High	3.406e-06	3.677e-06	2.28	74.39
FALSE	[K].MLQDQQGTSK.[R]		0.0941614	0.00546955	1	3	1	A2AJ88	A2AJ88 [1235-1244]		0	1135.54								No Quan Values	n/a	n/a	n/a	n/a	n/a	High	High	0.001931	0.02195	1.17
High	K4DI59	DNA ligase OS=Mus musculus OX=10090 GN=Lig3 PE=1 SV=1	0	6.436	1	1	1	1	1016	113.1	8.98	2.36	1	DNA metabolism;other metabolic processes;stress response;other biological processes	nucleus	nucleic acid binding activity;other molecular function	Pf00645, Pf01068, Pf04675, Pf04679, Pf16759		Lig3	K4DI59	ENSMUSG00000020697			0	0	100	1.3896e-16			200		27.18				311741	65058.9	69673.8	n/a	n/a	n/a	High	Peak Found	Peak Found	1
Checked	Annotated Sequence	Modifications	Qvality PEP	Qvality q-value	# Protein Groups	# Proteins	# PSMs	Master Protein Accessions	Positions in Master Proteins	Modifications in Master Proteins	# Missed Cleavages	Theo. MH+ [Da]	Abundance Ratio: (Sample) / (Control)	Abundance Ratio Adj. P-Value: (Sample) / (Control)	Abundance Ratio Variability [%]: (Sample) / (Control)	Abundances (Grouped): Control	Abundances (Grouped): Sample	Abundances (Grouped) CV [%]: Control	Abundances (Grouped) CV [%]: Sample	Quan Info	Found in Sample: F1: Control	Found in Sample: F2: Control	Found in Sample: F3: Control	Found in Sample: F4: Sample	Found in Sample: F5: Sample	Found in Sample: F6: Sample	Confidence (by Search Engine): Sequest HT	Percolator q-Value (by Search Engine): Sequest HT	Percolator PEP (by Search Engine): Sequest HT	XCorr (by Search Engine): Sequest HT	Top Apex RT [min]
FALSE	[R].DLEQGDVSETIR.[I]		2.64562e-05	2.56142e-05	1	7	1	K4DI59	K4DI59 [350-361]		0	1361.65	100	7.86393e-17			200		27.18		n/a	n/a	n/a	High	Peak Found	Peak Found	High	3.406e-06	3.663e-07	2.36	55.46
High	D3YU56	LEM domain containing 3 OS=Mus musculus OX=10090 GN=Lemd3 PE=1 SV=1	0	15.2	2	1	1	1	940	102.5	7.53	5.81	1	other biological processes	other membranes;nucleus	nucleic acid binding activity	Pf03020, Pf09402		Lemd3	D3YU56	ENSMUSG00000048661			0	0	100	1.3896e-16			200						1.19133e+06			n/a	n/a	n/a	High	n/a	n/a	1
Checked	Annotated Sequence	Modifications	Qvality PEP	Qvality q-value	# Protein Groups	# Proteins	# PSMs	Master Protein Accessions	Positions in Master Proteins	Modifications in Master Proteins	# Missed Cleavages	Theo. MH+ [Da]	Abundance Ratio: (Sample) / (Control)	Abundance Ratio Adj. P-Value: (Sample) / (Control)	Abundance Ratio Variability [%]: (Sample) / (Control)	Abundances (Grouped): Control	Abundances (Grouped): Sample	Abundances (Grouped) CV [%]: Control	Abundances (Grouped) CV [%]: Sample	Quan Info	Found in Sample: F1: Control	Found in Sample: F2: Control	Found in Sample: F3: Control	Found in Sample: F4: Sample	Found in Sample: F5: Sample	Found in Sample: F6: Sample	Confidence (by Search Engine): Sequest HT	Percolator q-Value (by Search Engine): Sequest HT	Percolator PEP (by Search Engine): Sequest HT	XCorr (by Search Engine): Sequest HT	Top Apex RT [min]
FALSE	[K].LREEEQQQQQQQQQQQHR.[A]		1.04096e-12	2.56142e-05	1	3	1	D3YU56	D3YU56 [47-64]		1	2377.14	100	7.86393e-17			200				n/a	n/a	n/a	High	n/a	n/a	High	3.406e-06	6.305e-16	5.81	6.72
High	A0A140T8P1	Immunoglobulin kappa variable 6-14 (Fragment) OS=Mus musculus OX=10090 GN=Igkv6-14 PE=4 SV=2	0	8.018	16	2	25	1	115	12.8	6.51	34.62	2	other biological processes	non-structural extracellular		Pf07686		Igkv6-14	A0A140T8P1	ENSMUSG00000096844			0	0	100	1.3896e-16			200						390704			n/a	n/a	n/a	High	n/a	n/a	1
Checked	Annotated Sequence	Modifications	Qvality PEP	Qvality q-value	# Protein Groups	# Proteins	# PSMs	Master Protein Accessions	Positions in Master Proteins	Modifications in Master Proteins	# Missed Cleavages	Theo. MH+ [Da]	Abundance Ratio: (Sample) / (Control)	Abundance Ratio Adj. P-Value: (Sample) / (Control)	Abundance Ratio Variability [%]: (Sample) / (Control)	Abundances (Grouped): Control	Abundances (Grouped): Sample	Abundances (Grouped) CV [%]: Control	Abundances (Grouped) CV [%]: Sample	Quan Info	Found in Sample: F1: Control	Found in Sample: F2: Control	Found in Sample: F3: Control	Found in Sample: F4: Sample	Found in Sample: F5: Sample	Found in Sample: F6: Sample	Confidence (by Search Engine): Sequest HT	Percolator q-Value (by Search Engine): Sequest HT	Percolator PEP (by Search Engine): Sequest HT	XCorr (by Search Engine): Sequest HT	Top Apex RT [min]
FALSE	[RK].FMSTSVGDR.[V]	1xOxidation [M2]	0.00103978	5.27287e-05	4	10	13	A0A2S0DFH5; A0A140T8P1; A0A140T8M5; P01633	A0A2S0DFH5 [10-18]; A0A140T8P1 [30-38]; A0A140T8M5 [30-38]; P01633 [51-59]		0	1015.45	3.812	0.413616	80.05	34.7	165.3	30.16	57.52	Shared	High	High	High	High	High	High	High	6.508e-06	0.0001054	2.16	20.25
FALSE	[RK].FMSTSVGDR.[V]		0.00957421	0.000704721	4	10	11	A0A2S0DFH5; A0A140T8P1; A0A140T8M5; P01633	A0A2S0DFH5 [10-18]; A0A140T8P1 [30-38]; A0A140T8M5 [30-38]; P01633 [51-59]		0	999.456	0.325	0.761122	40.94	150.2	49.8	24.6	60.52	Shared	High	High	High	High	High	High	High	0.000146	0.002654	2.23	33.5
FALSE	[K].ALIYLASNR.[H]		0.165237	0.00919152	1	1	1	A0A140T8P1	A0A140T8P1 [66-74]		0	1020.58	100	7.86393e-17			200				n/a	n/a	n/a	High	n/a	n/a	High	0.002791	0.03426	1.74	63.23
Medium	Q7TNE3	Sperm-associated antigen 7 OS=Mus musculus OX=10090 GN=Spag7 PE=1 SV=1	0.022	1.742	3	1	1	1	227	25.9	7.43	0	1		nucleus	nucleic acid binding activity	Pf01424	216873	Spag7	mmu:216873; Q3TM27; Q7TNE3; Q80XJ8; Q8BK16	ENSMUSG00000018287			0	0	100	1.3896e-16			200		23.07				245505	42872.9		n/a	n/a	n/a	High	Peak Found	n/a	1
Checked	Annotated Sequence	Modifications	Qvality PEP	Qvality q-value	# Protein Groups	# Proteins	# PSMs	Master Protein Accessions	Positions in Master Proteins	Modifications in Master Proteins	# Missed Cleavages	Theo. MH+ [Da]	Abundance Ratio: (Sample) / (Control)	Abundance Ratio Adj. P-Value: (Sample) / (Control)	Abundance Ratio Variability [%]: (Sample) / (Control)	Abundances (Grouped): Control	Abundances (Grouped): Sample	Abundances (Grouped) CV [%]: Control	Abundances (Grouped) CV [%]: Sample	Quan Info	Found in Sample: F1: Control	Found in Sample: F2: Control	Found in Sample: F3: Control	Found in Sample: F4: Sample	Found in Sample: F5: Sample	Found in Sample: F6: Sample	Confidence (by Search Engine): Sequest HT	Percolator q-Value (by Search Engine): Sequest HT	Percolator PEP (by Search Engine): Sequest HT	XCorr (by Search Engine): Sequest HT	Top Apex RT [min]
FALSE	[R].YVMIFK.[K]		0.0675964	0.00412986	1	2	1	Q7TNE3	Q7TNE3 [103-108]		0	800.438	100	7.86393e-17			200		23.07		n/a	n/a	n/a	High	Peak Found	n/a	High	0.001501	0.01811	1.29	68.42
High	Q3TMN9	Ubiquitin-like domain-containing protein OS=Mus musculus OX=10090 GN=Herpud1 PE=1 SV=1	0	15.457	10	2	2	2	391	43.9	5.53	6.03	2	protein metabolism;other metabolic processes;stress response;transport;other biological processes	other membranes;ER/Golgi;other cell component	other molecular function	Pf00240	64209	Herpud1	mmu:64209; Q3TMN9			Exercise-induced circadian regulation	1	0	100	1.3896e-16			200		64.65				422724	433240	382205	n/a	n/a	n/a	High	Peak Found	Peak Found	1	Acetyl [N-Term]
Checked	Annotated Sequence	Modifications	Qvality PEP	Qvality q-value	# Protein Groups	# Proteins	# PSMs	Master Protein Accessions	Positions in Master Proteins	Modifications in Master Proteins	# Missed Cleavages	Theo. MH+ [Da]	Abundance Ratio: (Sample) / (Control)	Abundance Ratio Adj. P-Value: (Sample) / (Control)	Abundance Ratio Variability [%]: (Sample) / (Control)	Abundances (Grouped): Control	Abundances (Grouped): Sample	Abundances (Grouped) CV [%]: Control	Abundances (Grouped) CV [%]: Sample	Quan Info	Found in Sample: F1: Control	Found in Sample: F2: Control	Found in Sample: F3: Control	Found in Sample: F4: Sample	Found in Sample: F5: Sample	Found in Sample: F6: Sample	Confidence (by Search Engine): Sequest HT	Percolator q-Value (by Search Engine): Sequest HT	Percolator PEP (by Search Engine): Sequest HT	XCorr (by Search Engine): Sequest HT	Top Apex RT [min]
FALSE	[K].GAESTEQPDNSNQTQHPGDSSSDGLR.[Q]		2.85459e-09	2.56142e-05	1	4	1	Q3TMN9	Q3TMN9 [101-126]		0	2714.15								No Quan Values	n/a	n/a	n/a	High	n/a	n/a	High	3.406e-06	2.648e-13	4.04
FALSE	[-].MEPEPQPEPVTLLVK.[S]	1xAcetyl [N-Term]	0.00582005	0.000364812	1	3	1	Q3TMN9	Q3TMN9 [1-15]	Q3TMN9 1xAcetyl [N-Term]	0	1748.91	100	7.86393e-17			200		64.65		n/a	n/a	n/a	High	Peak Found	Peak Found	High	7.886e-05	0.001319	1.99	109.15
High	A2AIM4	Tropomyosin 2, beta OS=Mus musculus OX=10090 GN=Tpm2 PE=1 SV=1	0	142.173	49	18	317	0	284	33	4.69	634.18	18		cytoskeleton	cytoskeletal activity	Pf00261	22004	Tpm2	A2AIM4	ENSMUSG00000028464			0	1	100	1.3896e-16			200		138.62				16559174		65012.2	n/a	n/a	n/a	n/a	n/a	n/a	1
Checked	Annotated Sequence	Modifications	Qvality PEP	Qvality q-value	# Protein Groups	# Proteins	# PSMs	Master Protein Accessions	Positions in Master Proteins	Modifications in Master Proteins	# Missed Cleavages	Theo. MH+ [Da]	Abundance Ratio: (Sample) / (Control)	Abundance Ratio Adj. P-Value: (Sample) / (Control)	Abundance Ratio Variability [%]: (Sample) / (Control)	Abundances (Grouped): Control	Abundances (Grouped): Sample	Abundances (Grouped) CV [%]: Control	Abundances (Grouped) CV [%]: Sample	Quan Info	Found in Sample: F1: Control	Found in Sample: F2: Control	Found in Sample: F3: Control	Found in Sample: F4: Sample	Found in Sample: F5: Sample	Found in Sample: F6: Sample	Confidence (by Search Engine): Sequest HT	Percolator q-Value (by Search Engine): Sequest HT	Percolator PEP (by Search Engine): Sequest HT	XCorr (by Search Engine): Sequest HT	Top Apex RT [min]
[truncated: 69,747 more rows]
