# Supplementary material for: Cysteine redoxome landscape in mouse brown adipose tissue under acute cold exposure
Source: iScience. 2025 Feb 17;28(3):112051. doi: 10.1016/j.isci.2025.112051 (PMC11915156; doi:10.1016/j.isci.2025.112051)
Supplement: Table S2. Enriched KEGG pathways related to proteins of BAT increased under cold exposure based on Figure 1E, related to Figure 1F [file mmc3.xlsx]

## Sheet: Sheet1
KEGG	Name	Function	Ensembl	Protein Name	Gene Name	Uniprot	Query	Term frequency within the dataset (%)	Term frequency within the genome (%)	P-value (fdr)	Parents term
KEGG:03320	PPAR signaling pathway	PPAR signaling pathway	ENSMUSG00000030546 ENSMUSG00000025006 ENSMUSG00000015846 ENSMUSG00000032418 ENSMUSG00000025203 ENSMUSG00000037071 ENSMUSG00000022383 ENSMUSG00000028494 ENSMUSG00000024981	'Perilipin 1'; 'C-Cbl associated protein'; 'Retinoic acid receptor RXR'; 'NADP-dependent malic enzyme'; 'Stearoyl-CoA desaturase 2'; 'Acyl-CoA desaturase 1'; 'Peroxisome proliferator-activated receptor alpha'; 'Perilipin-2'; 'Long-chain-fatty-acid--CoA ligase'	Plin1 Sorbs1 Rxra Me1 Scd2 Scd1 Ppara Plin2 Acsl5	A0A0U1RNP7 A0A1L7NR63 A0A5F8MQ23 P06801 P13011 P13516 P23204 P43883 Q3UC67	A0A0U1RNP7 A0A1L7NR63 A0A5F8MQ23 P06801 P13011 P13516 P23204 P43883 Q3UC67	6.21 9/145	10.11 9/89	0.00211506	KEGG:00000
KEGG:01212	Fatty acid metabolism	Fatty acid metabolism	ENSMUSG00000073422 ENSMUSG00000025203 ENSMUSG00000037071 ENSMUSG00000025153 ENSMUSG00000024981 ENSMUSG00000006390 ENSMUSG00000020532	'Hydroxysteroid 17-beta dehydrogenase 8'; 'Stearoyl-CoA desaturase 2'; 'Acyl-CoA desaturase 1'; 'Fatty acid synthase'; 'Long-chain-fatty-acid--CoA ligase'; 'Elongation of very long chain fatty acids protein 1'; 'Acetyl-CoA carboxylase 1'	Hsd17b8 Scd2 Scd1 Fasn Acsl5 Elovl1 Acaca	G3UX44 P13011 P13516 P19096 Q3UC67 Q548M4 Q5SWU9	G3UX44 P13011 P13516 P19096 Q3UC67 Q548M4 Q5SWU9	4.83 7/145	11.29 7/62	0.00528955	KEGG:00000
KEGG:00061	Fatty acid biosynthesis	Fatty acid biosynthesis	ENSMUSG00000073422 ENSMUSG00000025153 ENSMUSG00000024981 ENSMUSG00000020532	'Hydroxysteroid 17-beta dehydrogenase 8'; 'Fatty acid synthase'; 'Long-chain-fatty-acid--CoA ligase'; 'Acetyl-CoA carboxylase 1'	Hsd17b8 Fasn Acsl5 Acaca	G3UX44 P19096 Q3UC67 Q5SWU9	G3UX44 P19096 Q3UC67 Q5SWU9	2.76 4/145	21.05 4/19	0.0139902	KEGG:00000
KEGG:04152	AMPK signaling pathway	AMPK signaling pathway	ENSMUSG00000025203 ENSMUSG00000037071 ENSMUSG00000025153 ENSMUSG00000055980 ENSMUSG00000030168 ENSMUSG00000020532 ENSMUSG00000017843 ENSMUSG00000041769	'Stearoyl-CoA desaturase 2'; 'Acyl-CoA desaturase 1'; 'Fatty acid synthase'; 'Insulin receptor substrate 1'; 'Progestin and adipoQ receptor family member II'; 'Acetyl-CoA carboxylase 1'; 'MKIAA0044 protein'; 'Serine/threonine-protein phosphatase 2A 55 kDa regulatory subunit B delta isoform'	Scd2 Scd1 Fasn Irs1 Adipor2 Acaca Ppp2r5c Ppp2r2d	P13011 P13516 P19096 P35569 Q53YY3 Q5SWU9 Q6ZQK4 Q925E7	P13011 P13516 P19096 P35569 Q53YY3 Q5SWU9 Q6ZQK4 Q925E7	5.52 8/145	6.30 8/127	0.0459631	KEGG:00000
KEGG:04936	Alcoholic liver disease	Alcoholic liver disease	ENSMUSG00000026874 ENSMUSG00000025203 ENSMUSG00000037071 ENSMUSG00000025153 ENSMUSG00000022383 ENSMUSG00000003184 ENSMUSG00000030168 ENSMUSG00000020532	'MAb 44B1 heavy chain'; 'Stearoyl-CoA desaturase 2'; 'Acyl-CoA desaturase 1'; 'Fatty acid synthase'; 'Peroxisome proliferator-activated receptor alpha'; 'Interferon regulatory factor 3'; 'Progestin and adipoQ receptor family member II'; 'Acetyl-CoA carboxylase 1'	HC Scd2 Scd1 Fasn Ppara Irf3 Adipor2 Acaca	A0A0E4B366 P13011 P13516 P19096 P23204 P70671 Q53YY3 Q5SWU9	A0A0E4B366 P13011 P13516 P19096 P23204 P70671 Q53YY3 Q5SWU9	5.52 8/145	5.67 8/141	0.0724007	KEGG:00000
KEGG:03013	Nucleocytoplasmic transport	Nucleocytoplasmic transport	ENSMUSG00000037475 ENSMUSG00000028809 ENSMUSG00000036572 ENSMUSG00000018362 ENSMUSG00000052798 ENSMUSG00000026491 ENSMUSG00000035351	'THO complex subunit 2'; 'Serine/arginine repetitive matrix 1'; 'UPF3 regulator of nonsense transcripts homolog B'; 'Importin subunit alpha'; 'Nuclear pore complex protein'; 'Protein ELYS'; 'Nucleoporin Nup37'	Thoc2 Srrm1 Upf3b Kpna2 Nup107 Ahctf1 Nup37	B1AZI6 F6T4M4 Q3ULL6 Q52L97 Q569X8 Q8CJF7 Q9CWU9	B1AZI6 F6T4M4 Q3ULL6 Q52L97 Q569X8 Q8CJF7 Q9CWU9	4.83 7/145	6.03 7/116	0.0833479	KEGG:00000
KEGG:04920	Adipocytokine signaling pathway	Adipocytokine signaling pathway	ENSMUSG00000015846 ENSMUSG00000022383 ENSMUSG00000055980 ENSMUSG00000024981 ENSMUSG00000030168	'Retinoic acid receptor RXR'; 'Peroxisome proliferator-activated receptor alpha'; 'Insulin receptor substrate 1'; 'Long-chain-fatty-acid--CoA ligase'; 'Progestin and adipoQ receptor family member II'	Rxra Ppara Irs1 Acsl5 Adipor2	A0A5F8MQ23 P23204 P35569 Q3UC67 Q53YY3	A0A5F8MQ23 P23204 P35569 Q3UC67 Q53YY3	3.45 5/145	6.94 5/72	0.137003	KEGG:00000
KEGG:04142	Lysosome	Lysosome	ENSMUSG00000041268 ENSMUSG00000022125 ENSMUSG00000038023 ENSMUSG00000032359 ENSMUSG00000031367 ENSMUSG00000025351 ENSMUSG00000031447	'Dmx-like 2'; 'Bis'; 'V-type proton ATPase 116 kDa subunit a 2'; 'Pro-cathepsin H'; 'AP complex subunit sigma'; 'Tetraspanin'; 'Uncharacterized protein'	Dmxl2 Cln5 Atp6v0a2 Ctsh Ap1s2 Cd63 Lamp1	B0V2P5 B2RUP8 P15920 P49935 Q3TIV9 Q8BT06 Q9DC13	B0V2P5 B2RUP8 P15920 P49935 Q3TIV9 Q8BT06 Q9DC13	4.83 7/145	5.19 7/135	0.137003	KEGG:00000
KEGG:05164	Influenza A	Influenza A	ENSMUSG00000022521 ENSMUSG00000003184 ENSMUSG00000024079 ENSMUSG00000036938 ENSMUSG00000018362 ENSMUSG00000071521 ENSMUSG00000029882 ENSMUSG00000062751	'histone acetyltransferase'; 'Interferon regulatory factor 3'; 'Interferon-induced, double-stranded RNA-activated protein kinase'; 'trypsin'; 'Importin subunit alpha'; 'Protease, serine 3B'; 'Protease, serine 1'	Crebbp Irf3 Eif2ak2 Try5 Kpna2 Try10 Prss3b Prss1	F8VPR5 P70671 Q03963 Q3V2E0 Q52L97 Q792Z1 Q9CPN9 Q9Z1R9	F8VPR5 P70671 Q03963 Q3V2E0 Q52L97 Q792Z1 Q9CPN9 Q9Z1R9	5.52 8/145	4.65 8/172	0.137003	KEGG:00000
KEGG:04974	Protein digestion and absorption	Protein digestion and absorption	ENSMUSG00000025557 ENSMUSG00000036938 ENSMUSG00000027966 ENSMUSG00000071521 ENSMUSG00000029882 ENSMUSG00000062751	'Solute carrier family 15 member 1'; 'trypsin'; 'Collagen alpha-1'; 'Protease, serine 3B'; 'Protease, serine 1'	Slc15a1 Try5 Col11a1 Try10 Prss3b Prss1	Q14BA3 Q3V2E0 Q61245 Q792Z1 Q9CPN9 Q9Z1R9	Q14BA3 Q3V2E0 Q61245 Q792Z1 Q9CPN9 Q9Z1R9	4.14 6/145	5.56 6/108	0.154039	KEGG:00000
KEGG:01100	Metabolic pathways	Metabolic pathways	ENSMUSG00000064345 ENSMUSG00000028894 ENSMUSG00000021273 ENSMUSG00000000320 ENSMUSG00000052459 ENSMUSG00000070738 ENSMUSG00000037940 ENSMUSG00000073422 ENSMUSG00000074768 ENSMUSG00000061878 ENSMUSG00000032418 ENSMUSG00000025203 ENSMUSG00000037071 ENSMUSG00000028413 ENSMUSG00000038023 ENSMUSG00000025153 ENSMUSG00000038383 ENSMUSG00000026239 ENSMUSG00000063229 ENSMUSG00000022351 ENSMUSG00000024981 …	'NADH-ubiquinone oxidoreductase chain 2'; 'phosphoinositide 5-phosphatase'; 'Squalene synthase'; 'Arachidonate 12-lipoxygenase'; 'H'; 'Diacylglycerol kinase delta'; 'Inositol polyphosphate-4-phosphatase, type II'; 'Hydroxysteroid 17-beta dehydrogenase 8'; 'Betaine--homocysteine S-methyltransferase 1'; 'Sphingosine kinase'; 'NADP-dependent malic enzyme'; 'Stearoyl-CoA desaturase 2'; 'Acyl-CoA desa…	ND2 INPP5B Fdft1 Alox12 Atp6v1a Dgkd Inpp4b Hsd17b8 Bhmt Sphk1 Me1 Scd2 Scd1 B4galt1 Atp6v0a2 Fasn Pigu Pde6d Ldha Sqle Acsl5 Adcy4 Acly Plch1 Fech Elovl1 Acaca Crls1 Ndufv3 Alg3 Idnk Rbks Pnpla3 Echdc1 Smpd3 Dolpp1 St6galnac1	A0A023J604 A0A2X0SG17 A0A571BEK9 A2CF85 D3YZ23 E9PUQ8 E9Q2C4 G3UX44 O35490 O88885 P06801 P13011 P13516 P15535 P15920 P19096 Q3TAA8 Q3TDQ8 Q3THB4 Q3TQK8 Q3UC67 Q3UR61 Q3V117 Q4KWH5 Q4QRK2 Q548M4 Q5SWU9 Q80ZM8 Q8BK30 Q8K2A8 Q8R0J8 Q8R1Q9 Q91WW7 Q9D9V3 Q9JJY3 Q9JMF7 Q9QZ39	A0A023J604 A0A2X0SG17 A0A571BEK9 A2CF85 D3YZ23 E9PUQ8 E9Q2C4 G3UX44 O35490 O88885 P06801 P13011 P13516 P15535 P15920 P19096 Q3TAA8 Q3TDQ8 Q3THB4 Q3TQK8 Q3UC67 Q3UR61 Q3V117 Q4KWH5 Q4QRK2 Q548M4 Q5SWU9 Q80ZM8 Q8BK30 Q8K2A8 Q8R0J8 Q8R1Q9 Q91WW7 Q9D9V3 Q9JJY3 Q9JMF7 Q9QZ39	25.52 37/145	2.29 37/1616	0.165396	KEGG:00000
KEGG:05165	Human papillomavirus infection	Human papillomavirus infection	ENSMUSG00000029528 ENSMUSG00000052459 ENSMUSG00000022521 ENSMUSG00000038023 ENSMUSG00000003184 ENSMUSG00000025358 ENSMUSG00000024079 ENSMUSG00000015533 ENSMUSG00000031666 ENSMUSG00000017843 ENSMUSG00000029561 ENSMUSG00000041769	'Paxillin'; 'H'; 'histone acetyltransferase'; 'V-type proton ATPase 116 kDa subunit a 2'; 'Interferon regulatory factor 3'; 'Cyclin-dependent kinase 2'; 'Interferon-induced, double-stranded RNA-activated protein kinase'; 'Integrin alpha-2'; 'Retinoblastoma-like protein 2'; 'MKIAA0044 protein'; '2'-5' oligoadenylate synthase'; 'Serine/threonine-protein phosphatase 2A 55 kDa regulatory subunit B de…	Pxn Atp6v1a Crebbp Atp6v0a2 Irf3 Cdk2 Eif2ak2 Itga2 Rbl2 Ppp2r5c Oasl2 Ppp2r2d	A0A0J9YV30 D3YZ23 F8VPR5 P15920 P70671 P97377 Q03963 Q62469 Q64700 Q6ZQK4 Q8K234 Q925E7	A0A0J9YV30 D3YZ23 F8VPR5 P15920 P70671 P97377 Q03963 Q62469 Q64700 Q6ZQK4 Q8K234 Q925E7	8.28 12/145	3.40 12/353	0.170416	KEGG:00000
KEGG:04110	Cell cycle	Cell cycle	ENSMUSG00000022521 ENSMUSG00000025358 ENSMUSG00000024515 ENSMUSG00000020849 ENSMUSG00000031666 ENSMUSG00000041408 ENSMUSG00000017843	'histone acetyltransferase'; 'Cyclin-dependent kinase 2'; 'Mothers against decapentaplegic homolog 4'; '14-3-3 protein epsilon'; 'Retinoblastoma-like protein 2'; 'Wings apart-like protein homolog'; 'MKIAA0044 protein'	Crebbp Cdk2 Smad4 Ywhae Rbl2 Wapl Ppp2r5c	F8VPR5 P97377 P97471 Q3V453 Q64700 Q65Z40 Q6ZQK4	F8VPR5 P97377 P97471 Q3V453 Q64700 Q65Z40 Q6ZQK4	4.83 7/145	4.52 7/155	0.180659	KEGG:00000
KEGG:04114	Oocyte meiosis	Oocyte meiosis	ENSMUSG00000039652 ENSMUSG00000025358 ENSMUSG00000022220 ENSMUSG00000020849 ENSMUSG00000020271 ENSMUSG00000017843	'Cytoplasmic polyadenylation element binding protein 3'; 'Cyclin-dependent kinase 2'; 'adenylate cyclase'; '14-3-3 protein epsilon'; 'F-box/WD repeat-containing protein 11'; 'MKIAA0044 protein'	Cpeb3 Cdk2 Adcy4 Ywhae Fbxw11 Ppp2r5c	A0A0R4J102 P97377 Q3UR61 Q3V453 Q5SRY7 Q6ZQK4	A0A0R4J102 P97377 Q3UR61 Q3V453 Q5SRY7 Q6ZQK4	4.14 6/145	5.00 6/120	0.180659	KEGG:00000
KEGG:00640	Propanoate metabolism	Propanoate metabolism	ENSMUSG00000063229 ENSMUSG00000020532 ENSMUSG00000019883	'L-lactate dehydrogenase'; 'Acetyl-CoA carboxylase 1'; 'Ethylmalonyl-CoA decarboxylase'	Ldha Acaca Echdc1	Q3THB4 Q5SWU9 Q9D9V3	Q3THB4 Q5SWU9 Q9D9V3	2.07 3/145	9.68 3/31	0.18594	KEGG:00000
KEGG:05160	Hepatitis C	Hepatitis C	ENSMUSG00000015846 ENSMUSG00000022383 ENSMUSG00000003184 ENSMUSG00000025358 ENSMUSG00000024079 ENSMUSG00000020849 ENSMUSG00000041769	'Retinoic acid receptor RXR'; 'Peroxisome proliferator-activated receptor alpha'; 'Interferon regulatory factor 3'; 'Cyclin-dependent kinase 2'; 'Interferon-induced, double-stranded RNA-activated protein kinase'; '14-3-3 protein epsilon'; 'Serine/threonine-protein phosphatase 2A 55 kDa regulatory subunit B delta isoform'	Rxra Ppara Irf3 Cdk2 Eif2ak2 Ywhae Ppp2r2d	A0A5F8MQ23 P23204 P70671 P97377 Q03963 Q3V453 Q925E7	A0A5F8MQ23 P23204 P70671 P97377 Q03963 Q3V453 Q925E7	4.83 7/145	4.24 7/165	0.208245	KEGG:00000
KEGG:01040	Biosynthesis of unsaturated fatty acids	Biosynthesis of unsaturated fatty acids	ENSMUSG00000025203 ENSMUSG00000037071 ENSMUSG00000006390	'Stearoyl-CoA desaturase 2'; 'Acyl-CoA desaturase 1'; 'Elongation of very long chain fatty acids protein 1'	Scd2 Scd1 Elovl1	P13011 P13516 Q548M4	P13011 P13516 Q548M4	2.07 3/145	8.82 3/34	0.211168	KEGG:00000
KEGG:03015	mRNA surveillance pathway	mRNA surveillance pathway	ENSMUSG00000028809 ENSMUSG00000028274 ENSMUSG00000036572 ENSMUSG00000017843 ENSMUSG00000041769	'Serine/arginine repetitive matrix 1'; 'mRNA-capping enzyme'; 'UPF3 regulator of nonsense transcripts homolog B'; 'MKIAA0044 protein'; 'Serine/threonine-protein phosphatase 2A 55 kDa regulatory subunit B delta isoform'	Srrm1 Rngtt Upf3b Ppp2r5c Ppp2r2d	F6T4M4 Q3UA94 Q3ULL6 Q6ZQK4 Q925E7	F6T4M4 Q3UA94 Q3ULL6 Q6ZQK4 Q925E7	3.45 5/145	5.00 5/100	0.252716	KEGG:00000
KEGG:03271	Virion - Rotavirus	Virion - Rotavirus	ENSMUSG00000015533	'Integrin alpha-2'	Itga2	Q62469	Q62469	0.69 1/145	50.00 1/2	0.356222	KEGG:00000
KEGG:00620	Pyruvate metabolism	Pyruvate metabolism	ENSMUSG00000032418 ENSMUSG00000063229 ENSMUSG00000020532	'NADP-dependent malic enzyme'; 'L-lactate dehydrogenase'; 'Acetyl-CoA carboxylase 1'	Me1 Ldha Acaca	P06801 Q3THB4 Q5SWU9	P06801 Q3THB4 Q5SWU9	2.07 3/145	6.82 3/44	0.356222	KEGG:00000
KEGG:04972	Pancreatic secretion	Pancreatic secretion	ENSMUSG00000022220 ENSMUSG00000036938 ENSMUSG00000071521 ENSMUSG00000029882 ENSMUSG00000062751	'adenylate cyclase'; 'trypsin'; 'Protease, serine 3B'; 'Protease, serine 1'	Adcy4 Try5 Try10 Prss3b Prss1	Q3UR61 Q3V2E0 Q792Z1 Q9CPN9 Q9Z1R9	Q3UR61 Q3V2E0 Q792Z1 Q9CPN9 Q9Z1R9	3.45 5/145	4.39 5/114	0.356222	KEGG:00000
KEGG:00100	Steroid biosynthesis	Steroid biosynthesis	ENSMUSG00000021273 ENSMUSG00000022351	'Squalene synthase'; 'Squalene monooxygenase'	Fdft1 Sqle	A0A571BEK9 Q3TQK8	A0A571BEK9 Q3TQK8	1.38 2/145	10.00 2/20	0.400285	KEGG:00000
KEGG:05203	Viral carcinogenesis	Viral carcinogenesis	ENSMUSG00000029528 ENSMUSG00000022521 ENSMUSG00000003184 ENSMUSG00000025358 ENSMUSG00000024079 ENSMUSG00000020849 ENSMUSG00000031666	'Paxillin'; 'histone acetyltransferase'; 'Interferon regulatory factor 3'; 'Cyclin-dependent kinase 2'; 'Interferon-induced, double-stranded RNA-activated protein kinase'; '14-3-3 protein epsilon'; 'Retinoblastoma-like protein 2'	Pxn Crebbp Irf3 Cdk2 Eif2ak2 Ywhae Rbl2	A0A0J9YV30 F8VPR5 P70671 P97377 Q03963 Q3V453 Q64700	A0A0J9YV30 F8VPR5 P70671 P97377 Q03963 Q3V453 Q64700	4.83 7/145	3.18 7/220	0.444374	KEGG:00000
KEGG:00510	N-Glycan biosynthesis	N-Glycan biosynthesis	ENSMUSG00000028413 ENSMUSG00000033809 ENSMUSG00000026856	'Beta-1,4-galactosyltransferase 1'; 'Dol-P-Man:Man'; 'Dolichyldiphosphatase 1'	B4galt1 Alg3 Dolpp1	P15535 Q8K2A8 Q9JMF7	P15535 Q8K2A8 Q9JMF7	2.07 3/145	5.66 3/53	0.444374	KEGG:00000
KEGG:04520	Adherens junction	Adherens junction	ENSMUSG00000025006 ENSMUSG00000022521 ENSMUSG00000024515 ENSMUSG00000029576	'C-Cbl associated protein'; 'histone acetyltransferase'; 'Mothers against decapentaplegic homolog 4'; 'Ras-associating and dilute domain-containing protein'	Sorbs1 Crebbp Smad4 Radil	A0A1L7NR63 F8VPR5 P97471 Q69Z89	A0A1L7NR63 F8VPR5 P97471 Q69Z89	2.76 4/145	4.35 4/92	0.444374	KEGG:00000
KEGG:04914	Progesterone-mediated oocyte maturation	Progesterone-mediated oocyte maturation	ENSMUSG00000039652 ENSMUSG00000025358 ENSMUSG00000022220 ENSMUSG00000020272	'Cytoplasmic polyadenylation element binding protein 3'; 'Cyclin-dependent kinase 2'; 'adenylate cyclase'; 'non-specific serine/threonine protein kinase'	Cpeb3 Cdk2 Adcy4 Stk10	A0A0R4J102 P97377 Q3UR61 Q5DTS2	A0A0R4J102 P97377 Q3UR61 Q5DTS2	2.76 4/145	4.35 4/92	0.444374	KEGG:00000
KEGG:04068	FoxO signaling pathway	FoxO signaling pathway	ENSMUSG00000022521 ENSMUSG00000055980 ENSMUSG00000025358 ENSMUSG00000024515 ENSMUSG00000031666	'histone acetyltransferase'; 'Insulin receptor substrate 1'; 'Cyclin-dependent kinase 2'; 'Mothers against decapentaplegic homolog 4'; 'Retinoblastoma-like protein 2'	Crebbp Irs1 Cdk2 Smad4 Rbl2	F8VPR5 P35569 P97377 P97471 Q64700	F8VPR5 P35569 P97377 P97471 Q64700	3.45 5/145	3.82 5/131	0.444374	KEGG:00000
KEGG:04141	Protein processing in endoplasmic reticulum	Protein processing in endoplasmic reticulum	ENSMUSG00000020088 ENSMUSG00000005312 ENSMUSG00000031770 ENSMUSG00000074093 ENSMUSG00000026740 ENSMUSG00000051618	'Small COPII coat GTPase SAR1A'; 'Ubiquilin-1'; 'Ubiquitin-like domain-containing protein'; 'Small VCP/p97-interacting protein'; 'DnaJ homolog subfamily C member 1'; 'Ubiquilin-3'	Sar1a Ubqln1 Herpud1 Svip Dnajc1 Ubqln3	P36536 Q3T992 Q3TMN9 Q3UZP4 Q61712 Q8C5U9	P36536 Q3T992 Q3TMN9 Q3UZP4 Q61712 Q8C5U9	4.14 6/145	3.53 6/170	0.444374	KEGG:00000
KEGG:04211	Longevity regulating pathway	Longevity regulating pathway	ENSMUSG00000055980 ENSMUSG00000022220 ENSMUSG00000030168 ENSMUSG00000038160	'Insulin receptor substrate 1'; 'adenylate cyclase'; 'Progestin and adipoQ receptor family member II'; 'Autophagy protein 5'	Irs1 Adcy4 Adipor2 Atg5	P35569 Q3UR61 Q53YY3 Q99J83	P35569 Q3UR61 Q53YY3 Q99J83	2.76 4/145	4.44 4/90	0.444374	KEGG:00000
KEGG:04070	Phosphatidylinositol signaling system	Phosphatidylinositol signaling system	ENSMUSG00000028894 ENSMUSG00000070738 ENSMUSG00000037940 ENSMUSG00000035953	'phosphoinositide 5-phosphatase'; 'Diacylglycerol kinase delta'; 'Inositol polyphosphate-4-phosphatase, type II'; 'Type 1 phosphatidylinositol 4,5-bisphosphate 4-phosphatase'	INPP5B Dgkd Inpp4b Pip4p1	A0A2X0SG17 E9PUQ8 E9Q2C4 Q3TWL2	A0A2X0SG17 E9PUQ8 E9Q2C4 Q3TWL2	2.76 4/145	4.17 4/96	0.450134	KEGG:00000
KEGG:04966	Collecting duct acid secretion	Collecting duct acid secretion	ENSMUSG00000052459 ENSMUSG00000038023	'H'; 'V-type proton ATPase 116 kDa subunit a 2'	Atp6v1a Atp6v0a2	D3YZ23 P15920	D3YZ23 P15920	1.38 2/145	7.41 2/27	0.450134	KEGG:00000
KEGG:04910	Insulin signaling pathway	Insulin signaling pathway	ENSMUSG00000025006 ENSMUSG00000059714 ENSMUSG00000025153 ENSMUSG00000055980 ENSMUSG00000020532	'C-Cbl associated protein'; 'Flotillin-1'; 'Fatty acid synthase'; 'Insulin receptor substrate 1'; 'Acetyl-CoA carboxylase 1'	Sorbs1 Flot1 Fasn Irs1 Acaca	A0A1L7NR63 O08917 P19096 P35569 Q5SWU9	A0A1L7NR63 O08917 P19096 P35569 Q5SWU9	3.45 5/145	3.62 5/138	0.450134	KEGG:00000
KEGG:04714	Thermogenesis	Thermogenesis	ENSMUSG00000064345 ENSMUSG00000078572 ENSMUSG00000030546 ENSMUSG00000032481 ENSMUSG00000024981 ENSMUSG00000022220 ENSMUSG00000024038	'NADH-ubiquinone oxidoreductase chain 2'; 'NADH:ubiquinone oxidoreductase complex assembly factor 8'; 'Perilipin 1'; 'SWI/SNF complex subunit SMARCC1'; 'Long-chain-fatty-acid--CoA ligase'; 'adenylate cyclase'; 'NADH dehydrogenase'	ND2 Ndufaf8 Plin1 Smarcc1 Acsl5 Adcy4 Ndufv3	A0A023J604 A0A087WQY7 A0A0U1RNP7 P97496 Q3UC67 Q3UR61 Q8BK30	A0A023J604 A0A087WQY7 A0A0U1RNP7 P97496 Q3UC67 Q3UR61 Q8BK30	4.83 7/145	3.06 7/229	0.450134	KEGG:00000
KEGG:04923	Regulation of lipolysis in adipocytes	Regulation of lipolysis in adipocytes	ENSMUSG00000030546 ENSMUSG00000055980 ENSMUSG00000022220	'Perilipin 1'; 'Insulin receptor substrate 1'; 'adenylate cyclase'	Plin1 Irs1 Adcy4	A0A0U1RNP7 P35569 Q3UR61	A0A0U1RNP7 P35569 Q3UR61	2.07 3/145	5.26 3/57	0.450134	KEGG:00000
KEGG:04213	Longevity regulating pathway - multiple species	Longevity regulating pathway - multiple species	ENSMUSG00000055980 ENSMUSG00000022220 ENSMUSG00000038160	'Insulin receptor substrate 1'; 'adenylate cyclase'; 'Autophagy protein 5'	Irs1 Adcy4 Atg5	P35569 Q3UR61 Q99J83	P35569 Q3UR61 Q99J83	2.07 3/145	4.92 3/61	0.457003	KEGG:00000
KEGG:05414	Dilated cardiomyopathy	Dilated cardiomyopathy	ENSMUSG00000028464 ENSMUSG00000022220 ENSMUSG00000031980 ENSMUSG00000015533	'Tropomyosin beta chain'; 'adenylate cyclase'; 'Angiotensinogen'; 'Integrin alpha-2'	Tpm2 Adcy4 Agt Itga2	A2AIM4 Q3UR61 Q3UTR7 Q62469	A2AIM4 Q3UR61 Q3UTR7 Q62469	2.76 4/145	3.96 4/101	0.464859	KEGG:00000
KEGG:04922	Glucagon signaling pathway	Glucagon signaling pathway	ENSMUSG00000022521 ENSMUSG00000022383 ENSMUSG00000063229 ENSMUSG00000020532	'histone acetyltransferase'; 'Peroxisome proliferator-activated receptor alpha'; 'L-lactate dehydrogenase'; 'Acetyl-CoA carboxylase 1'	Crebbp Ppara Ldha Acaca	F8VPR5 P23204 Q3THB4 Q5SWU9	F8VPR5 P23204 Q3THB4 Q5SWU9	2.76 4/145	3.85 4/104	0.491993	KEGG:00000
KEGG:04932	Non-alcoholic fatty liver disease	Non-alcoholic fatty liver disease	ENSMUSG00000015846 ENSMUSG00000022383 ENSMUSG00000055980 ENSMUSG00000030168 ENSMUSG00000024038	'Retinoic acid receptor RXR'; 'Peroxisome proliferator-activated receptor alpha'; 'Insulin receptor substrate 1'; 'Progestin and adipoQ receptor family member II'; 'NADH dehydrogenase'	Rxra Ppara Irs1 Adipor2 Ndufv3	A0A5F8MQ23 P23204 P35569 Q53YY3 Q8BK30	A0A5F8MQ23 P23204 P35569 Q53YY3 Q8BK30	3.45 5/145	3.23 5/155	0.538532	KEGG:00000
KEGG:04390	Hippo signaling pathway	Hippo signaling pathway	ENSMUSG00000024515 ENSMUSG00000053110 ENSMUSG00000020849 ENSMUSG00000020271 ENSMUSG00000041769	'Mothers against decapentaplegic homolog 4'; 'WW domain-containing protein'; '14-3-3 protein epsilon'; 'F-box/WD repeat-containing protein 11'; 'Serine/threonine-protein phosphatase 2A 55 kDa regulatory subunit B delta isoform'	Smad4 Yap1 Ywhae Fbxw11 Ppp2r2d	P97471 Q3U046 Q3V453 Q5SRY7 Q925E7	P97471 Q3U046 Q3V453 Q5SRY7 Q925E7	3.45 5/145	3.21 5/156	0.538532	KEGG:00000
KEGG:04261	Adrenergic signaling in cardiomyocytes	Adrenergic signaling in cardiomyocytes	ENSMUSG00000028464 ENSMUSG00000022220 ENSMUSG00000031980 ENSMUSG00000017843 ENSMUSG00000041769	'Tropomyosin beta chain'; 'adenylate cyclase'; 'Angiotensinogen'; 'MKIAA0044 protein'; 'Serine/threonine-protein phosphatase 2A 55 kDa regulatory subunit B delta isoform'	Tpm2 Adcy4 Agt Ppp2r5c Ppp2r2d	A2AIM4 Q3UR61 Q3UTR7 Q6ZQK4 Q925E7	A2AIM4 Q3UR61 Q3UTR7 Q6ZQK4 Q925E7	3.45 5/145	3.23 5/155	0.538532	KEGG:00000
KEGG:04710	Circadian rhythm	Circadian rhythm	ENSMUSG00000020271 ENSMUSG00000020893	'F-box/WD repeat-containing protein 11'; 'MKIAA0482 protein'	Fbxw11 Per1	Q5SRY7 Q6A060	Q5SRY7 Q6A060	1.38 2/145	5.88 2/34	0.538532	KEGG:00000
KEGG:00030	Pentose phosphate pathway	Pentose phosphate pathway	ENSMUSG00000050002 ENSMUSG00000029136	'Probable gluconokinase'; 'Ribokinase'	Idnk Rbks	Q8R0J8 Q8R1Q9	Q8R0J8 Q8R1Q9	1.38 2/145	5.88 2/34	0.538532	KEGG:00000
KEGG:00562	Inositol phosphate metabolism	Inositol phosphate metabolism	ENSMUSG00000028894 ENSMUSG00000037940 ENSMUSG00000036834	'phosphoinositide 5-phosphatase'; 'Inositol polyphosphate-4-phosphatase, type II'; '1-phosphatidylinositol 4,5-bisphosphate phosphodiesterase eta-1'	INPP5B Inpp4b Plch1	A0A2X0SG17 E9Q2C4 Q4KWH5	A0A2X0SG17 E9Q2C4 Q4KWH5	2.07 3/145	4.17 3/72	0.546562	KEGG:00000
KEGG:04935	Growth hormone synthesis, secretion and action	Growth hormone synthesis, secretion and action	ENSMUSG00000022521 ENSMUSG00000055980 ENSMUSG00000031955 ENSMUSG00000022220	'histone acetyltransferase'; 'Insulin receptor substrate 1'; 'SH3 domain-containing protein'; 'adenylate cyclase'	Crebbp Irs1 Bcar1 Adcy4	F8VPR5 P35569 Q3TIT7 Q3UR61	F8VPR5 P35569 Q3TIT7 Q3UR61	2.76 4/145	3.42 4/117	0.574352	KEGG:00000
KEGG:05014	Amyotrophic lateral sclerosis	Amyotrophic lateral sclerosis	ENSMUSG00000064345 ENSMUSG00000022054 ENSMUSG00000022055 ENSMUSG00000005312 ENSMUSG00000052798 ENSMUSG00000004843 ENSMUSG00000024038 ENSMUSG00000051618 ENSMUSG00000035351	'NADH-ubiquinone oxidoreductase chain 2'; 'Neurofilament medium polypeptide'; 'Neurofilament light polypeptide'; 'Ubiquilin-1'; 'Nuclear pore complex protein'; 'Charged multivesicular body protein 2b'; 'NADH dehydrogenase'; 'Ubiquilin-3'; 'Nucleoporin Nup37'	ND2 Nefm Nefl Ubqln1 Nup107 Chmp2b Ndufv3 Ubqln3 Nup37	A0A023J604 A0A0R4J036 P08551 Q3T992 Q569X8 Q8BJF9 Q8BK30 Q8C5U9 Q9CWU9	A0A023J604 A0A0R4J036 P08551 Q3T992 Q569X8 Q8BJF9 Q8BK30 Q8C5U9 Q9CWU9	6.21 9/145	2.45 9/367	0.607022	KEGG:00000
KEGG:04216	Ferroptosis	Ferroptosis	ENSMUSG00000024981 ENSMUSG00000038160	'Long-chain-fatty-acid--CoA ligase'; 'Autophagy protein 5'	Acsl5 Atg5	Q3UC67 Q99J83	Q3UC67 Q99J83	1.38 2/145	5.00 2/40	0.64452	KEGG:00000
KEGG:04145	Phagosome	Phagosome	ENSMUSG00000052459 ENSMUSG00000038023 ENSMUSG00000015533 ENSMUSG00000065987 ENSMUSG00000031447	'H'; 'V-type proton ATPase 116 kDa subunit a 2'; 'Integrin alpha-2'; 'CD209 antigen-like protein B'; 'Uncharacterized protein'	Atp6v1a Atp6v0a2 Itga2 Cd209b Lamp1	D3YZ23 P15920 Q62469 Q8CJ91 Q9DC13	D3YZ23 P15920 Q62469 Q8CJ91 Q9DC13	3.45 5/145	2.89 5/173	0.647134	KEGG:00000
KEGG:03260	Virion - Human immunodeficiency virus	Virion - Human immunodeficiency virus	ENSMUSG00000065987	'CD209 antigen-like protein B'	Cd209b	Q8CJ91	Q8CJ91	0.69 1/145	10.00 1/10	0.647134	KEGG:00000
KEGG:03264	Virion - Flavivirus	Virion - Flavivirus	ENSMUSG00000065987	'CD209 antigen-like protein B'	Cd209b	Q8CJ91	Q8CJ91	0.69 1/145	10.00 1/10	0.647134	KEGG:00000
KEGG:04623	Cytosolic DNA-sensing pathway	Cytosolic DNA-sensing pathway	ENSMUSG00000003184 ENSMUSG00000029642 ENSMUSG00000022221	'Interferon regulatory factor 3'; 'DNA-directed RNA polymerases I and III subunit RPAC2'; 'Receptor-interacting serine/threonine-protein kinase 3'	Irf3 Polr1d Ripk3	P70671 P97304 Q9QZL0	P70671 P97304 Q9QZL0	2.07 3/145	3.66 3/82	0.647134	KEGG:00000
KEGG:00513	Various types of N-glycan biosynthesis	Various types of N-glycan biosynthesis	ENSMUSG00000028413 ENSMUSG00000033809	'Beta-1,4-galactosyltransferase 1'; 'Dol-P-Man:Man'	B4galt1 Alg3	P15535 Q8K2A8	P15535 Q8K2A8	1.38 2/145	4.65 2/43	0.647134	KEGG:00000
KEGG:03022	Basal transcription factors	Basal transcription factors	ENSMUSG00000037343 ENSMUSG00000048100	'Transcription initiation factor TFIID subunit 2'; 'Transcription initiation factor TFIID subunit 13'	Taf2 Taf13	B9EJX5 P61216	B9EJX5 P61216	1.38 2/145	4.76 2/42	0.647134	KEGG:00000
KEGG:05152	Tuberculosis	Tuberculosis	ENSMUSG00000022521 ENSMUSG00000061878 ENSMUSG00000038023 ENSMUSG00000065987 ENSMUSG00000031447	'histone acetyltransferase'; 'Sphingosine kinase'; 'V-type proton ATPase 116 kDa subunit a 2'; 'CD209 antigen-like protein B'; 'Uncharacterized protein'	Crebbp Sphk1 Atp6v0a2 Cd209b Lamp1	F8VPR5 O88885 P15920 Q8CJ91 Q9DC13	F8VPR5 O88885 P15920 Q8CJ91 Q9DC13	3.45 5/145	2.78 5/180	0.650439	KEGG:00000
KEGG:00190	Oxidative phosphorylation	Oxidative phosphorylation	ENSMUSG00000064345 ENSMUSG00000052459 ENSMUSG00000038023 ENSMUSG00000024038	'NADH-ubiquinone oxidoreductase chain 2'; 'H'; 'V-type proton ATPase 116 kDa subunit a 2'; 'NADH dehydrogenase'	ND2 Atp6v1a Atp6v0a2 Ndufv3	A0A023J604 D3YZ23 P15920 Q8BK30	A0A023J604 D3YZ23 P15920 Q8BK30	2.76 4/145	2.99 4/134	0.667795	KEGG:00000
KEGG:04371	Apelin signaling pathway	Apelin signaling pathway	ENSMUSG00000030546 ENSMUSG00000061878 ENSMUSG00000024515 ENSMUSG00000022220	'Perilipin 1'; 'Sphingosine kinase'; 'Mothers against decapentaplegic homolog 4'; 'adenylate cyclase'	Plin1 Sphk1 Smad4 Adcy4	A0A0U1RNP7 O88885 P97471 Q3UR61	A0A0U1RNP7 O88885 P97471 Q3UR61	2.76 4/145	2.94 4/136	0.680559	KEGG:00000
KEGG:00533	Glycosaminoglycan biosynthesis - keratan sulfate	Glycosaminoglycan biosynthesis - keratan sulfate	ENSMUSG00000028413	'Beta-1,4-galactosyltransferase 1'	B4galt1	P15535	P15535	0.69 1/145	7.14 1/14	0.722051	KEGG:00000
KEGG:03450	Non-homologous end-joining	Non-homologous end-joining	ENSMUSG00000026187	'X-ray repair cross-complementing protein 5'	Xrcc5	P27641	P27641	0.69 1/145	7.69 1/13	0.722051	KEGG:00000
KEGG:00564	Glycerophospholipid metabolism	Glycerophospholipid metabolism	ENSMUSG00000036833 ENSMUSG00000070738 ENSMUSG00000027357	'Patatin-like phospholipase domain-containing protein 7'; 'Diacylglycerol kinase delta'; 'Cardiolipin synthase'	Pnpla7 Dgkd Crls1	A2AJ88 E9PUQ8 Q80ZM8	A2AJ88 E9PUQ8 Q80ZM8	2.07 3/145	3.06 3/98	0.722051	KEGG:00000
KEGG:04072	Phospholipase D signaling pathway	Phospholipase D signaling pathway	ENSMUSG00000070738 ENSMUSG00000061878 ENSMUSG00000022220 ENSMUSG00000031980	'Diacylglycerol kinase delta'; 'Sphingosine kinase'; 'adenylate cyclase'; 'Angiotensinogen'	Dgkd Sphk1 Adcy4 Agt	E9PUQ8 O88885 Q3UR61 Q3UTR7	E9PUQ8 O88885 Q3UR61 Q3UTR7	2.76 4/145	2.68 4/149	0.722051	KEGG:00000
KEGG:05162	Measles	Measles	ENSMUSG00000003184 ENSMUSG00000025358 ENSMUSG00000024079 ENSMUSG00000065987	'Interferon regulatory factor 3'; 'Cyclin-dependent kinase 2'; 'Interferon-induced, double-stranded RNA-activated protein kinase'; 'CD209 antigen-like protein B'	Irf3 Cdk2 Eif2ak2 Cd209b	P70671 P97377 Q03963 Q8CJ91	P70671 P97377 Q03963 Q8CJ91	2.76 4/145	2.78 4/144	0.722051	KEGG:00000
KEGG:04151	PI3K-Akt signaling pathway	PI3K-Akt signaling pathway	ENSMUSG00000015846 ENSMUSG00000055980 ENSMUSG00000025358 ENSMUSG00000020849 ENSMUSG00000015533 ENSMUSG00000031666 ENSMUSG00000017843 ENSMUSG00000041769	'Retinoic acid receptor RXR'; 'Insulin receptor substrate 1'; 'Cyclin-dependent kinase 2'; '14-3-3 protein epsilon'; 'Integrin alpha-2'; 'Retinoblastoma-like protein 2'; 'MKIAA0044 protein'; 'Serine/threonine-protein phosphatase 2A 55 kDa regulatory subunit B delta isoform'	Rxra Irs1 Cdk2 Ywhae Itga2 Rbl2 Ppp2r5c Ppp2r2d	A0A5F8MQ23 P35569 P97377 Q3V453 Q62469 Q64700 Q6ZQK4 Q925E7	A0A5F8MQ23 P35569 P97377 Q3V453 Q62469 Q64700 Q6ZQK4 Q925E7	5.52 8/145	2.20 8/364	0.722051	KEGG:00000
KEGG:04976	Bile secretion	Bile secretion	ENSMUSG00000015846 ENSMUSG00000040584 ENSMUSG00000022220	'Retinoic acid receptor RXR'; 'ATP-dependent translocase ABCB1'; 'adenylate cyclase'	Rxra Abcb1a Adcy4	A0A5F8MQ23 P21447 Q3UR61	A0A5F8MQ23 P21447 Q3UR61	2.07 3/145	3.00 3/100	0.722051	KEGG:00000
KEGG:05410	Hypertrophic cardiomyopathy	Hypertrophic cardiomyopathy	ENSMUSG00000028464 ENSMUSG00000031980 ENSMUSG00000015533	'Tropomyosin beta chain'; 'Angiotensinogen'; 'Integrin alpha-2'	Tpm2 Agt Itga2	A2AIM4 Q3UTR7 Q62469	A2AIM4 Q3UTR7 Q62469	2.07 3/145	3.06 3/98	0.722051	KEGG:00000
KEGG:05222	Small cell lung cancer	Small cell lung cancer	ENSMUSG00000015846 ENSMUSG00000025358 ENSMUSG00000015533	'Retinoic acid receptor RXR'; 'Cyclin-dependent kinase 2'; 'Integrin alpha-2'	Rxra Cdk2 Itga2	A0A5F8MQ23 P97377 Q62469	A0A5F8MQ23 P97377 Q62469	2.07 3/145	3.23 3/93	0.722051	KEGG:00000
KEGG:00270	Cysteine and methionine metabolism	Cysteine and methionine metabolism	ENSMUSG00000074768 ENSMUSG00000063229	'Betaine--homocysteine S-methyltransferase 1'; 'L-lactate dehydrogenase'	Bhmt Ldha	O35490 Q3THB4	O35490 Q3THB4	1.38 2/145	3.70 2/54	0.722051	KEGG:00000
KEGG:05226	Gastric cancer	Gastric cancer	ENSMUSG00000015846 ENSMUSG00000040584 ENSMUSG00000025358 ENSMUSG00000024515	'Retinoic acid receptor RXR'; 'ATP-dependent translocase ABCB1'; 'Cyclin-dependent kinase 2'; 'Mothers against decapentaplegic homolog 4'	Rxra Abcb1a Cdk2 Smad4	A0A5F8MQ23 P21447 P97377 P97471	A0A5F8MQ23 P21447 P97377 P97471	2.76 4/145	2.67 4/150	0.722051	KEGG:00000
KEGG:00600	Sphingolipid metabolism	Sphingolipid metabolism	ENSMUSG00000061878 ENSMUSG00000031906	'Sphingosine kinase'; 'Sphingomyelin phosphodiesterase 3'	Sphk1 Smpd3	O88885 Q9JJY3	O88885 Q9JJY3	1.38 2/145	3.64 2/55	0.728607	KEGG:00000
KEGG:05415	Diabetic cardiomyopathy	Diabetic cardiomyopathy	ENSMUSG00000064345 ENSMUSG00000022383 ENSMUSG00000055980 ENSMUSG00000031980 ENSMUSG00000024038	'NADH-ubiquinone oxidoreductase chain 2'; 'Peroxisome proliferator-activated receptor alpha'; 'Insulin receptor substrate 1'; 'Angiotensinogen'; 'NADH dehydrogenase'	ND2 Ppara Irs1 Agt Ndufv3	A0A023J604 P23204 P35569 Q3UTR7 Q8BK30	A0A023J604 P23204 P35569 Q3UTR7 Q8BK30	3.45 5/145	2.44 5/205	0.730433	KEGG:00000
KEGG:04150	mTOR signaling pathway	mTOR signaling pathway	ENSMUSG00000052459 ENSMUSG00000055980 ENSMUSG00000050310 ENSMUSG00000087260	'H'; 'Insulin receptor substrate 1'; 'Rapamycin-insensitive companion of mTOR'; 'Ragulator complex protein LAMTOR5'	Atp6v1a Irs1 Rictor Lamtor5	D3YZ23 P35569 Q6QI06 Q9D1L9	D3YZ23 P35569 Q6QI06 Q9D1L9	2.76 4/145	2.55 4/157	0.744013	KEGG:00000
KEGG:04370	VEGF signaling pathway	VEGF signaling pathway	ENSMUSG00000029528 ENSMUSG00000061878	'Paxillin'; 'Sphingosine kinase'	Pxn Sphk1	A0A0J9YV30 O88885	A0A0J9YV30 O88885	1.38 2/145	3.45 2/58	0.744013	KEGG:00000
KEGG:04621	NOD-like receptor signaling pathway	NOD-like receptor signaling pathway	ENSMUSG00000043909 ENSMUSG00000003184 ENSMUSG00000020849 ENSMUSG00000038160 ENSMUSG00000022221	'TP53-binding protein 1'; 'Interferon regulatory factor 3'; '14-3-3 protein epsilon'; 'Autophagy protein 5'; 'Receptor-interacting serine/threonine-protein kinase 3'	Tp53bp1 Irf3 Ywhae Atg5 Ripk3	P70399 P70671 Q3V453 Q99J83 Q9QZL0	P70399 P70671 Q3V453 Q99J83 Q9QZL0	3.45 5/145	2.40 5/208	0.744013	KEGG:00000
KEGG:03250	Viral life cycle - HIV-1	Viral life cycle - HIV-1	ENSMUSG00000057143 ENSMUSG00000022521	'Tripartite motif-containing protein 5'; 'histone acetyltransferase'	Trim12c Crebbp	D3Z3L3 F8VPR5	D3Z3L3 F8VPR5	1.38 2/145	3.39 2/59	0.751922	KEGG:00000
KEGG:04350	TGF-beta signaling pathway	TGF-beta signaling pathway	ENSMUSG00000022521 ENSMUSG00000027204 ENSMUSG00000024515	'histone acetyltransferase'; 'Mutant fibrillin-1'; 'Mothers against decapentaplegic homolog 4'	Crebbp Fbn1 Smad4	F8VPR5 O88840 P97471	F8VPR5 O88840 P97471	2.07 3/145	2.73 3/110	0.755389	KEGG:00000
KEGG:04148	Efferocytosis	Efferocytosis	ENSMUSG00000015846 ENSMUSG00000061878 ENSMUSG00000031955 ENSMUSG00000035189	'Retinoic acid receptor RXR'; 'Sphingosine kinase'; 'SH3 domain-containing protein'; 'Anoctamin-4'	Rxra Sphk1 Bcar1 Ano4	A0A5F8MQ23 O88885 Q3TIT7 Q8C5H1	A0A5F8MQ23 O88885 Q3TIT7 Q8C5H1	2.76 4/145	2.48 4/161	0.755389	KEGG:00000
KEGG:04931	Insulin resistance	Insulin resistance	ENSMUSG00000022383 ENSMUSG00000055980 ENSMUSG00000031980	'Peroxisome proliferator-activated receptor alpha'; 'Insulin receptor substrate 1'; 'Angiotensinogen'	Ppara Irs1 Agt	P23204 P35569 Q3UTR7	P23204 P35569 Q3UTR7	2.07 3/145	2.75 3/109	0.755389	KEGG:00000
KEGG:05161	Hepatitis B	Hepatitis B	ENSMUSG00000022521 ENSMUSG00000003184 ENSMUSG00000025358 ENSMUSG00000024515	'histone acetyltransferase'; 'Interferon regulatory factor 3'; 'Cyclin-dependent kinase 2'; 'Mothers against decapentaplegic homolog 4'	Crebbp Irf3 Cdk2 Smad4	F8VPR5 P70671 P97377 P97471	F8VPR5 P70671 P97377 P97471	2.76 4/145	2.45 4/163	0.756518	KEGG:00000
KEGG:00561	Glycerolipid metabolism	Glycerolipid metabolism	ENSMUSG00000070738 ENSMUSG00000041653	'Diacylglycerol kinase delta'; '1-acylglycerol-3-phosphate O-acyltransferase Pnpla3'	Dgkd Pnpla3	E9PUQ8 Q91WW7	E9PUQ8 Q91WW7	1.38 2/145	3.17 2/63	0.772643	KEGG:00000
KEGG:04310	Wnt signaling pathway	Wnt signaling pathway	ENSMUSG00000022521 ENSMUSG00000024515 ENSMUSG00000020271 ENSMUSG00000034574	'histone acetyltransferase'; 'Mothers against decapentaplegic homolog 4'; 'F-box/WD repeat-containing protein 11'; 'MKIAA0666 protein'	Crebbp Smad4 Fbxw11 Daam1	F8VPR5 P97471 Q5SRY7 Q6ZQ74	F8VPR5 P97471 Q5SRY7 Q6ZQ74	2.76 4/145	2.29 4/175	0.849107	KEGG:00000
KEGG:04810	Regulation of actin cytoskeleton	Regulation of actin cytoskeleton	ENSMUSG00000026874 ENSMUSG00000029528 ENSMUSG00000037926 ENSMUSG00000031955 ENSMUSG00000015533	'MAb 44B1 heavy chain'; 'Paxillin'; 'protein-serine/threonine phosphatase'; 'SH3 domain-containing protein'; 'Integrin alpha-2'	HC Pxn Ssh2 Bcar1 Itga2	A0A0E4B366 A0A0J9YV30 A0A0R4J2A0 Q3TIT7 Q62469	A0A0E4B366 A0A0J9YV30 A0A0R4J2A0 Q3TIT7 Q62469	3.45 5/145	2.17 5/230	0.849107	KEGG:00000
KEGG:05170	Human immunodeficiency virus 1 infection	Human immunodeficiency virus 1 infection	ENSMUSG00000029528 ENSMUSG00000057143 ENSMUSG00000003184 ENSMUSG00000031367 ENSMUSG00000020271	'Paxillin'; 'Tripartite motif-containing protein 5'; 'Interferon regulatory factor 3'; 'AP complex subunit sigma'; 'F-box/WD repeat-containing protein 11'	Pxn Trim12c Irf3 Ap1s2 Fbxw11	A0A0J9YV30 D3Z3L3 P70671 Q3TIV9 Q5SRY7	A0A0J9YV30 D3Z3L3 P70671 Q3TIV9 Q5SRY7	3.45 5/145	2.16 5/232	0.849754	KEGG:00000
KEGG:04071	Sphingolipid signaling pathway	Sphingolipid signaling pathway	ENSMUSG00000061878 ENSMUSG00000017843 ENSMUSG00000041769	'Sphingosine kinase'; 'MKIAA0044 protein'; 'Serine/threonine-protein phosphatase 2A 55 kDa regulatory subunit B delta isoform'	Sphk1 Ppp2r5c Ppp2r2d	O88885 Q6ZQK4 Q925E7	O88885 Q6ZQK4 Q925E7	2.07 3/145	2.38 3/126	0.856116	KEGG:00000
KEGG:04977	Vitamin digestion and absorption	Vitamin digestion and absorption	ENSMUSG00000073725	'Lysosomal cobalamin transport escort protein LMBD1'	Lmbrd1	Q8K0B2	Q8K0B2	0.69 1/145	4.17 1/24	0.856116	KEGG:00000
KEGG:00515	Mannose type O-glycan biosynthesis	Mannose type O-glycan biosynthesis	ENSMUSG00000028413	'Beta-1,4-galactosyltransferase 1'	B4galt1	P15535	P15535	0.69 1/145	4.35 1/23	0.856116	KEGG:00000
KEGG:04622	RIG-I-like receptor signaling pathway	RIG-I-like receptor signaling pathway	ENSMUSG00000003184 ENSMUSG00000038160	'Interferon regulatory factor 3'; 'Autophagy protein 5'	Irf3 Atg5	P70671 Q99J83	P70671 Q99J83	1.38 2/145	2.82 2/71	0.856116	KEGG:00000
KEGG:04927	Cortisol synthesis and secretion	Cortisol synthesis and secretion	ENSMUSG00000022220 ENSMUSG00000031980	'adenylate cyclase'; 'Angiotensinogen'	Adcy4 Agt	Q3UR61 Q3UTR7	Q3UR61 Q3UTR7	1.38 2/145	2.78 2/72	0.856116	KEGG:00000
KEGG:04918	Thyroid hormone synthesis	Thyroid hormone synthesis	ENSMUSG00000031271 ENSMUSG00000022220	'Thyroxine-binding globulin'; 'adenylate cyclase'	Serpina7 Adcy4	Q3UEL9 Q3UR61	Q3UEL9 Q3UR61	1.38 2/145	2.70 2/74	0.862902	KEGG:00000
KEGG:04392	Hippo signaling pathway - multiple species	Hippo signaling pathway - multiple species	ENSMUSG00000053110	'WW domain-containing protein'	Yap1	Q3U046	Q3U046	0.69 1/145	3.70 1/27	0.864349	KEGG:00000
KEGG:05100	Bacterial invasion of epithelial cells	Bacterial invasion of epithelial cells	ENSMUSG00000029528 ENSMUSG00000031955	'Paxillin'; 'SH3 domain-containing protein'	Pxn Bcar1	A0A0J9YV30 Q3TIT7	A0A0J9YV30 Q3TIT7	1.38 2/145	2.67 2/75	0.864349	KEGG:00000
KEGG:05135	Yersinia infection	Yersinia infection	ENSMUSG00000029528 ENSMUSG00000003184 ENSMUSG00000031955	'Paxillin'; 'Interferon regulatory factor 3'; 'SH3 domain-containing protein'	Pxn Irf3 Bcar1	A0A0J9YV30 P70671 Q3TIT7	A0A0J9YV30 P70671 Q3TIT7	2.07 3/145	2.22 3/135	0.864349	KEGG:00000
KEGG:04721	Synaptic vesicle cycle	Synaptic vesicle cycle	ENSMUSG00000052459 ENSMUSG00000038023	'H'; 'V-type proton ATPase 116 kDa subunit a 2'	Atp6v1a Atp6v0a2	D3YZ23 P15920	D3YZ23 P15920	1.38 2/145	2.63 2/76	0.864349	KEGG:00000
KEGG:03082	ATP-dependent chromatin remodeling	ATP-dependent chromatin remodeling	ENSMUSG00000032481 ENSMUSG00000024513 ENSMUSG00000034154	'SWI/SNF complex subunit SMARCC1'; 'Methyl-CpG-binding domain protein 2'; 'Chromatin-remodeling ATPase INO80'	Smarcc1 Mbd2 Ino80	P97496 Q9Z2E1 Z4YL66	P97496 Q9Z2E1 Z4YL66	2.07 3/145	2.22 3/135	0.864349	KEGG:00000
KEGG:00563	Glycosylphosphatidylinositol (GPI)-anchor biosynthesis	Glycosylphosphatidylinositol (GPI)-anchor biosynthesis	ENSMUSG00000038383	'Phosphatidylinositol glycan anchor biosynthesis, class U'	Pigu	Q3TAA8	Q3TAA8	0.69 1/145	3.85 1/26	0.864349	KEGG:00000
KEGG:00601	Glycosphingolipid biosynthesis - lacto and neolacto series	Glycosphingolipid biosynthesis - lacto and neolacto series	ENSMUSG00000028413	'Beta-1,4-galactosyltransferase 1'	B4galt1	P15535	P15535	0.69 1/145	3.70 1/27	0.864349	KEGG:00000
KEGG:05133	Pertussis	Pertussis	ENSMUSG00000026874 ENSMUSG00000003184	'MAb 44B1 heavy chain'; 'Interferon regulatory factor 3'	HC Irf3	A0A0E4B366 P70671	A0A0E4B366 P70671	1.38 2/145	2.60 2/77	0.864349	KEGG:00000
KEGG:01523	Antifolate resistance	Antifolate resistance	ENSMUSG00000000320	'Arachidonate 12-lipoxygenase'	Alox12	A2CF85	A2CF85	0.69 1/145	3.45 1/29	0.883301	KEGG:00000
KEGG:00062	Fatty acid elongation	Fatty acid elongation	ENSMUSG00000006390	'Elongation of very long chain fatty acids protein 1'	Elovl1	Q548M4	Q548M4	0.69 1/145	3.45 1/29	0.883301	KEGG:00000
KEGG:00512	Mucin type O-glycan biosynthesis	Mucin type O-glycan biosynthesis	ENSMUSG00000009588	'Alpha-N-acetylgalactosaminide alpha-2,6-sialyltransferase 1'	St6galnac1	Q9QZ39	Q9QZ39	0.69 1/145	3.12 1/32	0.884225	KEGG:00000
KEGG:04120	Ubiquitin mediated proteolysis	Ubiquitin mediated proteolysis	ENSMUSG00000041058 ENSMUSG00000004934 ENSMUSG00000020271	'E3 ubiquitin-protein ligase'; 'E3 SUMO-protein ligase PIAS4'; 'F-box/WD repeat-containing protein 11'	Wwp1 Pias4 Fbxw11	B9EKB3 Q3UGQ2 Q5SRY7	B9EKB3 Q3UGQ2 Q5SRY7	2.07 3/145	2.05 3/146	0.884225	KEGG:00000
KEGG:04136	Autophagy - other	Autophagy - other	ENSMUSG00000038160	'Autophagy protein 5'	Atg5	Q99J83	Q99J83	0.69 1/145	3.12 1/32	0.884225	KEGG:00000
KEGG:03020	RNA polymerase	RNA polymerase	ENSMUSG00000029642	'DNA-directed RNA polymerases I and III subunit RPAC2'	Polr1d	P97304	P97304	0.69 1/145	3.12 1/32	0.884225	KEGG:00000
KEGG:05323	Rheumatoid arthritis	Rheumatoid arthritis	ENSMUSG00000052459 ENSMUSG00000038023	'H'; 'V-type proton ATPase 116 kDa subunit a 2'	Atp6v1a Atp6v0a2	D3YZ23 P15920	D3YZ23 P15920	1.38 2/145	2.30 2/87	0.884225	KEGG:00000
KEGG:04512	ECM-receptor interaction	ECM-receptor interaction	ENSMUSG00000015533 ENSMUSG00000051111	'Integrin alpha-2'; 'Synaptic vesicle glycoprotein 2C'	Itga2 Sv2c	Q62469 Q69ZS6	Q62469 Q69ZS6	1.38 2/145	2.25 2/89	0.884225	KEGG:00000
KEGG:04723	Retrograde endocannabinoid signaling	Retrograde endocannabinoid signaling	ENSMUSG00000064345 ENSMUSG00000022220 ENSMUSG00000024038	'NADH-ubiquinone oxidoreductase chain 2'; 'adenylate cyclase'; 'NADH dehydrogenase'	ND2 Adcy4 Ndufv3	A0A023J604 Q3UR61 Q8BK30	A0A023J604 Q3UR61 Q8BK30	2.07 3/145	2.04 3/147	0.884225	KEGG:00000
KEGG:00052	Galactose metabolism	Galactose metabolism	ENSMUSG00000028413	'Beta-1,4-galactosyltransferase 1'	B4galt1	P15535	P15535	0.69 1/145	3.12 1/32	0.884225	KEGG:00000
KEGG:00020	Citrate cycle (TCA cycle)	Citrate cycle (TCA cycle)	ENSMUSG00000020917	'ATP-citrate synthase'	Acly	Q3V117	Q3V117	0.69 1/145	3.12 1/32	0.884225	KEGG:00000
KEGG:04146	Peroxisome	Peroxisome	ENSMUSG00000024981 ENSMUSG00000069633	'Long-chain-fatty-acid--CoA ligase'; 'Peroxisomal membrane protein 11C'	Acsl5 Pex11g	Q3UC67 Q6P6M5	Q3UC67 Q6P6M5	1.38 2/145	2.30 2/87	0.884225	KEGG:00000
KEGG:04934	Cushing syndrome	Cushing syndrome	ENSMUSG00000025358 ENSMUSG00000022220 ENSMUSG00000031980	'Cyclin-dependent kinase 2'; 'adenylate cyclase'; 'Angiotensinogen'	Cdk2 Adcy4 Agt	P97377 Q3UR61 Q3UTR7	P97377 Q3UR61 Q3UTR7	2.07 3/145	1.85 3/162	0.919479	KEGG:00000
KEGG:04916	Melanogenesis	Melanogenesis	ENSMUSG00000022521 ENSMUSG00000022220	'histone acetyltransferase'; 'adenylate cyclase'	Crebbp Adcy4	F8VPR5 Q3UR61	F8VPR5 Q3UR61	1.38 2/145	2.00 2/100	0.919479	KEGG:00000
KEGG:05215	Prostate cancer	Prostate cancer	ENSMUSG00000022521 ENSMUSG00000025358	'histone acetyltransferase'; 'Cyclin-dependent kinase 2'	Crebbp Cdk2	F8VPR5 P97377	F8VPR5 P97377	1.38 2/145	2.02 2/99	0.919479	KEGG:00000
KEGG:04713	Circadian entrainment	Circadian entrainment	ENSMUSG00000022220 ENSMUSG00000020893	'adenylate cyclase'; 'MKIAA0482 protein'	Adcy4 Per1	Q3UR61 Q6A060	Q3UR61 Q6A060	1.38 2/145	2.04 2/98	0.919479	KEGG:00000
KEGG:04933	AGE-RAGE signaling pathway in diabetic complications	AGE-RAGE signaling pathway in diabetic complications	ENSMUSG00000024515 ENSMUSG00000031980	'Mothers against decapentaplegic homolog 4'; 'Angiotensinogen'	Smad4 Agt	P97471 Q3UTR7	P97471 Q3UTR7	1.38 2/145	1.98 2/101	0.919479	KEGG:00000
KEGG:04960	Aldosterone-regulated sodium reabsorption	Aldosterone-regulated sodium reabsorption	ENSMUSG00000055980	'Insulin receptor substrate 1'	Irs1	P35569	P35569	0.69 1/145	2.63 1/38	0.919479	KEGG:00000
KEGG:04614	Renin-angiotensin system	Renin-angiotensin system	ENSMUSG00000031980	'Angiotensinogen'	Agt	Q3UTR7	Q3UTR7	0.69 1/145	2.78 1/36	0.919479	KEGG:00000
KEGG:00260	Glycine, serine and threonine metabolism	Glycine, serine and threonine metabolism	ENSMUSG00000074768	'Betaine--homocysteine S-methyltransferase 1'	Bhmt	O35490	O35490	0.69 1/145	2.56 1/39	0.919479	KEGG:00000
KEGG:05207	Chemical carcinogenesis - receptor activation	Chemical carcinogenesis - receptor activation	ENSMUSG00000015846 ENSMUSG00000022383 ENSMUSG00000022220 ENSMUSG00000018362	'Retinoic acid receptor RXR'; 'Peroxisome proliferator-activated receptor alpha'; 'adenylate cyclase'; 'Importin subunit alpha'	Rxra Ppara Adcy4 Kpna2	A0A5F8MQ23 P23204 Q3UR61 Q52L97	A0A5F8MQ23 P23204 Q3UR61 Q52L97	2.76 4/145	1.78 4/225	0.919479	KEGG:00000
KEGG:05216	Thyroid cancer	Thyroid cancer	ENSMUSG00000015846	'Retinoic acid receptor RXR'	Rxra	A0A5F8MQ23	A0A5F8MQ23	0.69 1/145	2.70 1/37	0.919479	KEGG:00000
KEGG:03040	Spliceosome	Spliceosome	ENSMUSG00000037475 ENSMUSG00000024422 ENSMUSG00000034931 ENSMUSG00000037197	'THO complex subunit 2'; 'RNA helicase'; 'Splicing factor 45'	Thoc2 Dhx16 Dhx8 Rbm17	B1AZI6 G3X8X0 Q5DTN5 Q8JZX4	B1AZI6 G3X8X0 Q5DTN5 Q8JZX4	2.76 4/145	1.79 4/223	0.919479	KEGG:00000
KEGG:04925	Aldosterone synthesis and secretion	Aldosterone synthesis and secretion	ENSMUSG00000022220 ENSMUSG00000031980	'adenylate cyclase'; 'Angiotensinogen'	Adcy4 Agt	Q3UR61 Q3UTR7	Q3UR61 Q3UTR7	1.38 2/145	1.98 2/101	0.919479	KEGG:00000
KEGG:04659	Th17 cell differentiation	Th17 cell differentiation	ENSMUSG00000015846 ENSMUSG00000024515	'Retinoic acid receptor RXR'; 'Mothers against decapentaplegic homolog 4'	Rxra Smad4	A0A5F8MQ23 P97471	A0A5F8MQ23 P97471	1.38 2/145	1.90 2/105	0.93346	KEGG:00000
KEGG:04140	Autophagy - animal	Autophagy - animal	ENSMUSG00000055980 ENSMUSG00000038160 ENSMUSG00000031447	'Insulin receptor substrate 1'; 'Autophagy protein 5'; 'Uncharacterized protein'	Irs1 Atg5 Lamp1	P35569 Q99J83 Q9DC13	P35569 Q99J83 Q9DC13	2.07 3/145	1.81 3/166	0.93346	KEGG:00000
KEGG:00514	Other types of O-glycan biosynthesis	Other types of O-glycan biosynthesis	ENSMUSG00000028413	'Beta-1,4-galactosyltransferase 1'	B4galt1	P15535	P15535	0.69 1/145	2.33 1/43	0.93346	KEGG:00000
KEGG:00860	Porphyrin metabolism	Porphyrin metabolism	ENSMUSG00000024588	'Fech protein'	Fech	Q4QRK2	Q4QRK2	0.69 1/145	2.33 1/43	0.93346	KEGG:00000
KEGG:04928	Parathyroid hormone synthesis, secretion and action	Parathyroid hormone synthesis, secretion and action	ENSMUSG00000015846 ENSMUSG00000022220	'Retinoic acid receptor RXR'; 'adenylate cyclase'	Rxra Adcy4	A0A5F8MQ23 Q3UR61	A0A5F8MQ23 Q3UR61	1.38 2/145	1.85 2/108	0.948595	KEGG:00000
KEGG:04217	Necroptosis	Necroptosis	ENSMUSG00000024079 ENSMUSG00000004843 ENSMUSG00000022221	'Interferon-induced, double-stranded RNA-activated protein kinase'; 'Charged multivesicular body protein 2b'; 'Receptor-interacting serine/threonine-protein kinase 3'	Eif2ak2 Chmp2b Ripk3	Q03963 Q8BJF9 Q9QZL0	Q03963 Q8BJF9 Q9QZL0	2.07 3/145	1.71 3/175	0.949339	KEGG:00000
KEGG:04919	Thyroid hormone signaling pathway	Thyroid hormone signaling pathway	ENSMUSG00000015846 ENSMUSG00000022521	'Retinoic acid receptor RXR'; 'histone acetyltransferase'	Rxra Crebbp	A0A5F8MQ23 F8VPR5	A0A5F8MQ23 F8VPR5	1.38 2/145	1.67 2/120	0.949339	KEGG:00000
KEGG:04218	Cellular senescence	Cellular senescence	ENSMUSG00000025358 ENSMUSG00000020271 ENSMUSG00000031666	'Cyclin-dependent kinase 2'; 'F-box/WD repeat-containing protein 11'; 'Retinoblastoma-like protein 2'	Cdk2 Fbxw11 Rbl2	P97377 Q5SRY7 Q64700	P97377 Q5SRY7 Q64700	2.07 3/145	1.71 3/175	0.949339	KEGG:00000
KEGG:04660	T cell receptor signaling pathway	T cell receptor signaling pathway	ENSMUSG00000017843 ENSMUSG00000041769	'MKIAA0044 protein'; 'Serine/threonine-protein phosphatase 2A 55 kDa regulatory subunit B delta isoform'	Ppp2r5c Ppp2r2d	Q6ZQK4 Q925E7	Q6ZQK4 Q925E7	1.38 2/145	1.64 2/122	0.949339	KEGG:00000
KEGG:04080	Neuroactive ligand-receptor interaction	Neuroactive ligand-receptor interaction	ENSMUSG00000026874 ENSMUSG00000031980 ENSMUSG00000036938 ENSMUSG00000071521 ENSMUSG00000029882 ENSMUSG00000062751	'MAb 44B1 heavy chain'; 'Angiotensinogen'; 'trypsin'; 'Protease, serine 3B'; 'Protease, serine 1'	HC Agt Try5 Try10 Prss3b Prss1	A0A0E4B366 Q3UTR7 Q3V2E0 Q792Z1 Q9CPN9 Q9Z1R9	A0A0E4B366 Q3UTR7 Q3V2E0 Q792Z1 Q9CPN9 Q9Z1R9	4.14 6/145	1.54 6/389	0.949339	KEGG:00000
KEGG:04066	HIF-1 signaling pathway	HIF-1 signaling pathway	ENSMUSG00000022521 ENSMUSG00000063229	'histone acetyltransferase'; 'L-lactate dehydrogenase'	Crebbp Ldha	F8VPR5 Q3THB4	F8VPR5 Q3THB4	1.38 2/145	1.77 2/113	0.949339	KEGG:00000
KEGG:04062	Chemokine signaling pathway	Chemokine signaling pathway	ENSMUSG00000029528 ENSMUSG00000031955 ENSMUSG00000022220	'Paxillin'; 'SH3 domain-containing protein'; 'adenylate cyclase'	Pxn Bcar1 Adcy4	A0A0J9YV30 Q3TIT7 Q3UR61	A0A0J9YV30 Q3TIT7 Q3UR61	2.07 3/145	1.59 3/189	0.949339	KEGG:00000
KEGG:04670	Leukocyte transendothelial migration	Leukocyte transendothelial migration	ENSMUSG00000029528 ENSMUSG00000031955	'Paxillin'; 'SH3 domain-containing protein'	Pxn Bcar1	A0A0J9YV30 Q3TIT7	A0A0J9YV30 Q3TIT7	1.38 2/145	1.69 2/118	0.949339	KEGG:00000
KEGG:04722	Neurotrophin signaling pathway	Neurotrophin signaling pathway	ENSMUSG00000055980 ENSMUSG00000020849	'Insulin receptor substrate 1'; '14-3-3 protein epsilon'	Irs1 Ywhae	P35569 Q3V453	P35569 Q3V453	1.38 2/145	1.65 2/121	0.949339	KEGG:00000
KEGG:04930	Type II diabetes mellitus	Type II diabetes mellitus	ENSMUSG00000055980	'Insulin receptor substrate 1'	Irs1	P35569	P35569	0.69 1/145	2.08 1/48	0.949339	KEGG:00000
KEGG:02010	ABC transporters	ABC transporters	ENSMUSG00000040584	'ATP-dependent translocase ABCB1'	Abcb1a	P21447	P21447	0.69 1/145	1.92 1/52	0.949339	KEGG:00000
KEGG:05163	Human cytomegalovirus infection	Human cytomegalovirus infection	ENSMUSG00000029528 ENSMUSG00000003184 ENSMUSG00000031955 ENSMUSG00000022220	'Paxillin'; 'Interferon regulatory factor 3'; 'SH3 domain-containing protein'; 'adenylate cyclase'	Pxn Irf3 Bcar1 Adcy4	A0A0J9YV30 P70671 Q3TIT7 Q3UR61	A0A0J9YV30 P70671 Q3TIT7 Q3UR61	2.76 4/145	1.61 4/248	0.949339	KEGG:00000
KEGG:05166	Human T-cell leukemia virus 1 infection	Human T-cell leukemia virus 1 infection	ENSMUSG00000022521 ENSMUSG00000025358 ENSMUSG00000024515 ENSMUSG00000022220	'histone acetyltransferase'; 'Cyclin-dependent kinase 2'; 'Mothers against decapentaplegic homolog 4'; 'adenylate cyclase'	Crebbp Cdk2 Smad4 Adcy4	F8VPR5 P97377 P97471 Q3UR61	F8VPR5 P97377 P97471 Q3UR61	2.76 4/145	1.65 4/242	0.949339	KEGG:00000
KEGG:05171	Coronavirus disease - COVID-19	Coronavirus disease - COVID-19	ENSMUSG00000026874 ENSMUSG00000024608 ENSMUSG00000003184 ENSMUSG00000024079	'MAb 44B1 heavy chain'; 'Small ribosomal subunit protein uS11'; 'Interferon regulatory factor 3'; 'Interferon-induced, double-stranded RNA-activated protein kinase'	HC Rps14 Irf3 Eif2ak2	A0A0E4B366 A0A494BAS4 P70671 Q03963	A0A0E4B366 A0A494BAS4 P70671 Q03963	2.76 4/145	1.65 4/243	0.949339	KEGG:00000
KEGG:01200	Carbon metabolism	Carbon metabolism	ENSMUSG00000032418 ENSMUSG00000050002	'NADP-dependent malic enzyme'; 'Probable gluconokinase'	Me1 Idnk	P06801 Q8R0J8	P06801 Q8R0J8	1.38 2/145	1.67 2/120	0.949339	KEGG:00000
KEGG:00071	Fatty acid degradation	Fatty acid degradation	ENSMUSG00000024981	'Long-chain-fatty-acid--CoA ligase'	Acsl5	Q3UC67	Q3UC67	0.69 1/145	1.92 1/52	0.949339	KEGG:00000
KEGG:05022	Pathways of neurodegeneration - multiple diseases	Pathways of neurodegeneration - multiple diseases	ENSMUSG00000064345 ENSMUSG00000022054 ENSMUSG00000022055 ENSMUSG00000067889 ENSMUSG00000004843 ENSMUSG00000024038	'NADH-ubiquinone oxidoreductase chain 2'; 'Neurofilament medium polypeptide'; 'Neurofilament light polypeptide'; 'Spectrin beta chain'; 'Charged multivesicular body protein 2b'; 'NADH dehydrogenase'	ND2 Nefm Nefl Sptbn2 Chmp2b Ndufv3	A0A023J604 A0A0R4J036 P08551 Q3UGZ4 Q8BJF9 Q8BK30	A0A023J604 A0A0R4J036 P08551 Q3UGZ4 Q8BJF9 Q8BK30	4.14 6/145	1.28 6/470	0.953071	KEGG:00000
KEGG:05032	Morphine addiction	Morphine addiction	ENSMUSG00000022220	'adenylate cyclase'	Adcy4	Q3UR61	Q3UR61	0.69 1/145	1.11 1/90	0.953071	KEGG:00000
KEGG:04971	Gastric acid secretion	Gastric acid secretion	ENSMUSG00000022220	'adenylate cyclase'	Adcy4	Q3UR61	Q3UR61	0.69 1/145	1.33 1/75	0.953071	KEGG:00000
KEGG:05230	Central carbon metabolism in cancer	Central carbon metabolism in cancer	ENSMUSG00000063229	'L-lactate dehydrogenase'	Ldha	Q3THB4	Q3THB4	0.69 1/145	1.45 1/69	0.953071	KEGG:00000
KEGG:05412	Arrhythmogenic right ventricular cardiomyopathy	Arrhythmogenic right ventricular cardiomyopathy	ENSMUSG00000015533	'Integrin alpha-2'	Itga2	Q62469	Q62469	0.69 1/145	1.19 1/84	0.953071	KEGG:00000
KEGG:04970	Salivary secretion	Salivary secretion	ENSMUSG00000022220	'adenylate cyclase'	Adcy4	Q3UR61	Q3UR61	0.69 1/145	1.16 1/86	0.953071	KEGG:00000
KEGG:04611	Platelet activation	Platelet activation	ENSMUSG00000022220 ENSMUSG00000015533	'adenylate cyclase'; 'Integrin alpha-2'	Adcy4 Itga2	Q3UR61 Q62469	Q3UR61 Q62469	1.38 2/145	1.61 2/124	0.953071	KEGG:00000
KEGG:04610	Complement and coagulation cascades	Complement and coagulation cascades	ENSMUSG00000026874	'MAb 44B1 heavy chain'	HC	A0A0E4B366	A0A0E4B366	0.69 1/145	1.08 1/93	0.953071	KEGG:00000
KEGG:04924	Renin secretion	Renin secretion	ENSMUSG00000031980	'Angiotensinogen'	Agt	Q3UTR7	Q3UTR7	0.69 1/145	1.33 1/75	0.953071	KEGG:00000
KEGG:05225	Hepatocellular carcinoma	Hepatocellular carcinoma	ENSMUSG00000024515 ENSMUSG00000032481	'Mothers against decapentaplegic homolog 4'; 'SWI/SNF complex subunit SMARCC1'	Smad4 Smarcc1	P97471 P97496	P97471 P97496	1.38 2/145	1.15 2/174	0.953071	KEGG:00000
KEGG:04540	Gap junction	Gap junction	ENSMUSG00000022220	'adenylate cyclase'	Adcy4	Q3UR61	Q3UR61	0.69 1/145	1.16 1/86	0.953071	KEGG:00000
KEGG:04727	GABAergic synapse	GABAergic synapse	ENSMUSG00000022220	'adenylate cyclase'	Adcy4	Q3UR61	Q3UR61	0.69 1/145	1.12 1/89	0.953071	KEGG:00000
KEGG:04913	Ovarian steroidogenesis	Ovarian steroidogenesis	ENSMUSG00000022220	'adenylate cyclase'	Adcy4	Q3UR61	Q3UR61	0.69 1/145	1.59 1/63	0.953071	KEGG:00000
KEGG:04728	Dopaminergic synapse	Dopaminergic synapse	ENSMUSG00000017843 ENSMUSG00000041769	'MKIAA0044 protein'; 'Serine/threonine-protein phosphatase 2A 55 kDa regulatory subunit B delta isoform'	Ppp2r5c Ppp2r2d	Q6ZQK4 Q925E7	Q6ZQK4 Q925E7	1.38 2/145	1.49 2/134	0.953071	KEGG:00000
KEGG:05167	Kaposi sarcoma-associated herpesvirus infection	Kaposi sarcoma-associated herpesvirus infection	ENSMUSG00000022521 ENSMUSG00000003184 ENSMUSG00000024079	'histone acetyltransferase'; 'Interferon regulatory factor 3'; 'Interferon-induced, double-stranded RNA-activated protein kinase'	Crebbp Irf3 Eif2ak2	F8VPR5 P70671 Q03963	F8VPR5 P70671 Q03963	2.07 3/145	1.39 3/216	0.953071	KEGG:00000
KEGG:05134	Legionellosis	Legionellosis	ENSMUSG00000020088	'Small COPII coat GTPase SAR1A'	Sar1a	P36536	P36536	0.69 1/145	1.69 1/59	0.953071	KEGG:00000
KEGG:05169	Epstein-Barr virus infection	Epstein-Barr virus infection	ENSMUSG00000003184 ENSMUSG00000025358 ENSMUSG00000024079	'Interferon regulatory factor 3'; 'Cyclin-dependent kinase 2'; 'Interferon-induced, double-stranded RNA-activated protein kinase'	Irf3 Cdk2 Eif2ak2	P70671 P97377 Q03963	P70671 P97377 Q03963	2.07 3/145	1.35 3/223	0.953071	KEGG:00000
KEGG:04750	Inflammatory mediator regulation of TRP channels	Inflammatory mediator regulation of TRP channels	ENSMUSG00000000320 ENSMUSG00000022220	'Arachidonate 12-lipoxygenase'; 'adenylate cyclase'	Alox12 Adcy4	A2CF85 Q3UR61	A2CF85 Q3UR61	1.38 2/145	1.59 2/126	0.953071	KEGG:00000
KEGG:05200	Pathways in cancer	Pathways in cancer	ENSMUSG00000015846 ENSMUSG00000022521 ENSMUSG00000025358 ENSMUSG00000024515 ENSMUSG00000022220 ENSMUSG00000031980 ENSMUSG00000015533	'Retinoic acid receptor RXR'; 'histone acetyltransferase'; 'Cyclin-dependent kinase 2'; 'Mothers against decapentaplegic homolog 4'; 'adenylate cyclase'; 'Angiotensinogen'; 'Integrin alpha-2'	Rxra Crebbp Cdk2 Smad4 Adcy4 Agt Itga2	A0A5F8MQ23 F8VPR5 P97377 P97471 Q3UR61 Q3UTR7 Q62469	A0A5F8MQ23 F8VPR5 P97377 P97471 Q3UR61 Q3UTR7 Q62469	4.83 7/145	1.29 7/543	0.953071	KEGG:00000
KEGG:04911	Insulin secretion	Insulin secretion	ENSMUSG00000022220	'adenylate cyclase'	Adcy4	Q3UR61	Q3UR61	0.69 1/145	1.16 1/86	0.953071	KEGG:00000
KEGG:05223	Non-small cell lung cancer	Non-small cell lung cancer	ENSMUSG00000015846	'Retinoic acid receptor RXR'	Rxra	A0A5F8MQ23	A0A5F8MQ23	0.69 1/145	1.39 1/72	0.953071	KEGG:00000
KEGG:04720	Long-term potentiation	Long-term potentiation	ENSMUSG00000022521	'histone acetyltransferase'	Crebbp	F8VPR5	F8VPR5	0.69 1/145	1.52 1/66	0.953071	KEGG:00000
KEGG:04912	GnRH signaling pathway	GnRH signaling pathway	ENSMUSG00000022220	'adenylate cyclase'	Adcy4	Q3UR61	Q3UR61	0.69 1/145	1.11 1/90	0.953071	KEGG:00000
KEGG:04666	Fc gamma R-mediated phagocytosis	Fc gamma R-mediated phagocytosis	ENSMUSG00000061878	'Sphingosine kinase'	Sphk1	O88885	O88885	0.69 1/145	1.08 1/93	0.953071	KEGG:00000
KEGG:05211	Renal cell carcinoma	Renal cell carcinoma	ENSMUSG00000022521	'histone acetyltransferase'	Crebbp	F8VPR5	F8VPR5	0.69 1/145	1.47 1/68	0.953071	KEGG:00000
KEGG:05212	Pancreatic cancer	Pancreatic cancer	ENSMUSG00000024515	'Mothers against decapentaplegic homolog 4'	Smad4	P97471	P97471	0.69 1/145	1.32 1/76	0.953071	KEGG:00000
KEGG:05220	Chronic myeloid leukemia	Chronic myeloid leukemia	ENSMUSG00000024515	'Mothers against decapentaplegic homolog 4'	Smad4	P97471	P97471	0.69 1/145	1.32 1/76	0.953071	KEGG:00000
KEGG:04640	Hematopoietic cell lineage	Hematopoietic cell lineage	ENSMUSG00000015533	'Integrin alpha-2'	Itga2	Q62469	Q62469	0.69 1/145	1.06 1/94	0.953071	KEGG:00000
KEGG:04630	JAK-STAT signaling pathway	JAK-STAT signaling pathway	ENSMUSG00000022521 ENSMUSG00000004934	'histone acetyltransferase'; 'E3 SUMO-protein ligase PIAS4'	Crebbp Pias4	F8VPR5 Q3UGQ2	F8VPR5 Q3UGQ2	1.38 2/145	1.17 2/171	0.953071	KEGG:00000
KEGG:05205	Proteoglycans in cancer	Proteoglycans in cancer	ENSMUSG00000029528 ENSMUSG00000015533 ENSMUSG00000025351	'Paxillin'; 'Integrin alpha-2'; 'Tetraspanin'	Pxn Itga2 Cd63	A0A0J9YV30 Q62469 Q8BT06	A0A0J9YV30 Q62469 Q8BT06	2.07 3/145	1.47 3/204	0.953071	KEGG:00000
KEGG:05210	Colorectal cancer	Colorectal cancer	ENSMUSG00000024515	'Mothers against decapentaplegic homolog 4'	Smad4	P97471	P97471	0.69 1/145	1.14 1/88	0.953071	KEGG:00000
KEGG:04742	Taste transduction	Taste transduction	ENSMUSG00000022220	'adenylate cyclase'	Adcy4	Q3UR61	Q3UR61	0.69 1/145	1.09 1/92	0.953071	KEGG:00000
KEGG:03083	Polycomb repressive complex	Polycomb repressive complex	ENSMUSG00000022521	'histone acetyltransferase'	Crebbp	F8VPR5	F8VPR5	0.69 1/145	1.19 1/84	0.953071	KEGG:00000
KEGG:04330	Notch signaling pathway	Notch signaling pathway	ENSMUSG00000022521	'histone acetyltransferase'	Crebbp	F8VPR5	F8VPR5	0.69 1/145	1.59 1/63	0.953071	KEGG:00000
KEGG:04144	Endocytosis	Endocytosis	ENSMUSG00000041058 ENSMUSG00000004843 ENSMUSG00000001036 ENSMUSG00000024101	'E3 ubiquitin-protein ligase'; 'Charged multivesicular body protein 2b'; 'Epsin-2'; 'WASH complex subunit 1'	Wwp1 Chmp2b Epn2 Washc1	B9EKB3 Q8BJF9 Q8CHU3 Q8VDD8	B9EKB3 Q8BJF9 Q8CHU3 Q8VDD8	2.76 4/145	1.52 4/263	0.953071	KEGG:00000
KEGG:04115	p53 signaling pathway	p53 signaling pathway	ENSMUSG00000025358	'Cyclin-dependent kinase 2'	Cdk2	P97377	P97377	0.69 1/145	1.37 1/73	0.953071	KEGG:00000
KEGG:04061	Viral protein interaction with cytokine and cytokine receptor	Viral protein interaction with cytokine and cytokine receptor	ENSMUSG00000044337	'Atypical chemokine receptor 3'	Ackr3	P56485	P56485	0.69 1/145	1.09 1/92	0.953071	KEGG:00000
KEGG:04024	cAMP signaling pathway	cAMP signaling pathway	ENSMUSG00000022521 ENSMUSG00000022383 ENSMUSG00000022220	'histone acetyltransferase'; 'Peroxisome proliferator-activated receptor alpha'; 'adenylate cyclase'	Crebbp Ppara Adcy4	F8VPR5 P23204 Q3UR61	F8VPR5 P23204 Q3UR61	2.07 3/145	1.35 3/223	0.953071	KEGG:00000
KEGG:04022	cGMP-PKG signaling pathway	cGMP-PKG signaling pathway	ENSMUSG00000055980 ENSMUSG00000022220	'Insulin receptor substrate 1'; 'adenylate cyclase'	Irs1 Adcy4	P35569 Q3UR61	P35569 Q3UR61	1.38 2/145	1.18 2/170	0.953071	KEGG:00000
KEGG:04260	Cardiac muscle contraction	Cardiac muscle contraction	ENSMUSG00000028464	'Tropomyosin beta chain'	Tpm2	A2AIM4	A2AIM4	0.69 1/145	1.15 1/87	0.953071	KEGG:00000
KEGG:04015	Rap1 signaling pathway	Rap1 signaling pathway	ENSMUSG00000021262 ENSMUSG00000031955 ENSMUSG00000022220	'Ena/VASP-like protein'; 'SH3 domain-containing protein'; 'adenylate cyclase'	Evl Bcar1 Adcy4	A0A1Y7VJA2 Q3TIT7 Q3UR61	A0A1Y7VJA2 Q3TIT7 Q3UR61	2.07 3/145	1.40 3/214	0.953071	KEGG:00000
KEGG:04510	Focal adhesion	Focal adhesion	ENSMUSG00000029528 ENSMUSG00000031955 ENSMUSG00000015533	'Paxillin'; 'SH3 domain-containing protein'; 'Integrin alpha-2'	Pxn Bcar1 Itga2	A0A0J9YV30 Q3TIT7 Q62469	A0A0J9YV30 Q3TIT7 Q62469	2.07 3/145	1.49 3/202	0.953071	KEGG:00000
KEGG:01522	Endocrine resistance	Endocrine resistance	ENSMUSG00000022220	'adenylate cyclase'	Adcy4	Q3UR61	Q3UR61	0.69 1/145	1.08 1/93	0.953071	KEGG:00000
KEGG:00590	Arachidonic acid metabolism	Arachidonic acid metabolism	ENSMUSG00000000320	'Arachidonate 12-lipoxygenase'	Alox12	A2CF85	A2CF85	0.69 1/145	1.18 1/85	0.953071	KEGG:00000
KEGG:00230	Purine metabolism	Purine metabolism	ENSMUSG00000026239 ENSMUSG00000022220	'Retinal rod rhodopsin-sensitive cGMP 3',5'-cyclic phosphodiesterase subunit delta'; 'adenylate cyclase'	Pde6d Adcy4	Q3TDQ8 Q3UR61	Q3TDQ8 Q3UR61	1.38 2/145	1.50 2/133	0.953071	KEGG:00000
KEGG:00140	Steroid hormone biosynthesis	Steroid hormone biosynthesis	ENSMUSG00000073422	'Hydroxysteroid 17-beta dehydrogenase 8'	Hsd17b8	G3UX44	G3UX44	0.69 1/145	1.06 1/94	0.953071	KEGG:00000
KEGG:00010	Glycolysis / Gluconeogenesis	Glycolysis / Gluconeogenesis	ENSMUSG00000063229	'L-lactate dehydrogenase'	Ldha	Q3THB4	Q3THB4	0.69 1/145	1.52 1/66	0.953071	KEGG:00000
KEGG:04340	Hedgehog signaling pathway	Hedgehog signaling pathway	ENSMUSG00000020271	'F-box/WD repeat-containing protein 11'	Fbxw11	Q5SRY7	Q5SRY7	0.69 1/145	1.72 1/58	0.953071	KEGG:00000
KEGG:04270	Vascular smooth muscle contraction	Vascular smooth muscle contraction	ENSMUSG00000022220 ENSMUSG00000031980	'adenylate cyclase'; 'Angiotensinogen'	Adcy4 Agt	Q3UR61 Q3UTR7	Q3UR61 Q3UTR7	1.38 2/145	1.40 2/143	0.953071	KEGG:00000
KEGG:04360	Axon guidance	Axon guidance	ENSMUSG00000037926 ENSMUSG00000026640	'protein-serine/threonine phosphatase'; 'Plexin-A2'	Ssh2 Plxna2	A0A0R4J2A0 P70207	A0A0R4J2A0 P70207	1.38 2/145	1.10 2/181	0.953151	KEGG:00000
KEGG:05020	Prion disease	Prion disease	ENSMUSG00000064345 ENSMUSG00000026874 ENSMUSG00000024038	'NADH-ubiquinone oxidoreductase chain 2'; 'MAb 44B1 heavy chain'; 'NADH dehydrogenase'	ND2 HC Ndufv3	A0A023J604 A0A0E4B366 Q8BK30	A0A023J604 A0A0E4B366 Q8BK30	2.07 3/145	1.13 3/266	0.954148	KEGG:00000
KEGG:05231	Choline metabolism in cancer	Choline metabolism in cancer	ENSMUSG00000070738	'Diacylglycerol kinase delta'	Dgkd	E9PUQ8	E9PUQ8	0.69 1/145	1.02 1/98	0.954148	KEGG:00000
KEGG:04137	Mitophagy - animal	Mitophagy - animal	ENSMUSG00000017686	'Ras homolog family member T1'	Rhot1	F7ASU3	F7ASU3	0.69 1/145	1.01 1/99	0.954148	KEGG:00000
KEGG:05322	Systemic lupus erythematosus	Systemic lupus erythematosus	ENSMUSG00000026874	'MAb 44B1 heavy chain'	HC	A0A0E4B366	A0A0E4B366	0.69 1/145	0.69 1/144	0.958923	KEGG:00000
KEGG:05208	Chemical carcinogenesis - reactive oxygen species	Chemical carcinogenesis - reactive oxygen species	ENSMUSG00000064345 ENSMUSG00000024038	'NADH-ubiquinone oxidoreductase chain 2'; 'NADH dehydrogenase'	ND2 Ndufv3	A0A023J604 Q8BK30	A0A023J604 Q8BK30	1.38 2/145	0.90 2/222	0.958923	KEGG:00000
KEGG:05010	Alzheimer disease	Alzheimer disease	ENSMUSG00000064345 ENSMUSG00000055980 ENSMUSG00000024079 ENSMUSG00000024038	'NADH-ubiquinone oxidoreductase chain 2'; 'Insulin receptor substrate 1'; 'Interferon-induced, double-stranded RNA-activated protein kinase'; 'NADH dehydrogenase'	ND2 Irs1 Eif2ak2 Ndufv3	A0A023J604 P35569 Q03963 Q8BK30	A0A023J604 P35569 Q03963 Q8BK30	2.76 4/145	1.05 4/381	0.958923	KEGG:00000
KEGG:05142	Chagas disease	Chagas disease	ENSMUSG00000041769	'Serine/threonine-protein phosphatase 2A 55 kDa regulatory subunit B delta isoform'	Ppp2r2d	Q925E7	Q925E7	0.69 1/145	0.97 1/103	0.958923	KEGG:00000
KEGG:05206	MicroRNAs in cancer	MicroRNAs in cancer	ENSMUSG00000022521 ENSMUSG00000040584 ENSMUSG00000055980	'histone acetyltransferase'; 'ATP-dependent translocase ABCB1'; 'Insulin receptor substrate 1'	Crebbp Abcb1a Irs1	F8VPR5 P21447 P35569	F8VPR5 P21447 P35569	2.07 3/145	0.99 3/303	0.958923	KEGG:00000
KEGG:05417	Lipid and atherosclerosis	Lipid and atherosclerosis	ENSMUSG00000015846 ENSMUSG00000003184	'Retinoic acid receptor RXR'; 'Interferon regulatory factor 3'	Rxra Irf3	A0A5F8MQ23 P70671	A0A5F8MQ23 P70671	1.38 2/145	0.93 2/216	0.958923	KEGG:00000
KEGG:05418	Fluid shear stress and atherosclerosis	Fluid shear stress and atherosclerosis	ENSMUSG00000004934	'E3 SUMO-protein ligase PIAS4'	Pias4	Q3UGQ2	Q3UGQ2	0.69 1/145	0.68 1/146	0.958923	KEGG:00000
KEGG:05150	Staphylococcus aureus infection	Staphylococcus aureus infection	ENSMUSG00000026874	'MAb 44B1 heavy chain'	HC	A0A0E4B366	A0A0E4B366	0.69 1/145	0.83 1/121	0.958923	KEGG:00000
KEGG:05132	Salmonella infection	Salmonella infection	ENSMUSG00000042364 ENSMUSG00000022221	'Sorting nexin'; 'Receptor-interacting serine/threonine-protein kinase 3'	Snx18 Ripk3	Q8C788 Q9QZL0	Q8C788 Q9QZL0	1.38 2/145	0.80 2/251	0.958923	KEGG:00000
KEGG:05016	Huntington disease	Huntington disease	ENSMUSG00000064345 ENSMUSG00000022521 ENSMUSG00000024038	'NADH-ubiquinone oxidoreductase chain 2'; 'histone acetyltransferase'; 'NADH dehydrogenase'	ND2 Crebbp Ndufv3	A0A023J604 F8VPR5 Q8BK30	A0A023J604 F8VPR5 Q8BK30	2.07 3/145	1.00 3/301	0.958923	KEGG:00000
KEGG:05146	Amoebiasis	Amoebiasis	ENSMUSG00000042842	'NK13'	Serpinb6b	O08804	O08804	0.69 1/145	0.93 1/107	0.958923	KEGG:00000
KEGG:05017	Spinocerebellar ataxia	Spinocerebellar ataxia	ENSMUSG00000067889	'Spectrin beta chain'	Sptbn2	Q3UGZ4	Q3UGZ4	0.69 1/145	0.71 1/141	0.958923	KEGG:00000
KEGG:04014	Ras signaling pathway	Ras signaling pathway	ENSMUSG00000041354 ENSMUSG00000021027	'Ral guanine nucleotide dissociation stimulator-like 2'; 'Ral GTPase activating protein, alpha subunit 1'	Rgl2 Ralgapa1	A0A068BD34 A0A2I3BRX9	A0A068BD34 A0A2I3BRX9	1.38 2/145	0.85 2/235	0.958923	KEGG:00000
KEGG:04620	Toll-like receptor signaling pathway	Toll-like receptor signaling pathway	ENSMUSG00000003184	'Interferon regulatory factor 3'	Irf3	P70671	P70671	0.69 1/145	0.97 1/103	0.958923	KEGG:00000
KEGG:04550	Signaling pathways regulating pluripotency of stem cells	Signaling pathways regulating pluripotency of stem cells	ENSMUSG00000024515	'Mothers against decapentaplegic homolog 4'	Smad4	P97471	P97471	0.69 1/145	0.71 1/140	0.958923	KEGG:00000
KEGG:04668	TNF signaling pathway	TNF signaling pathway	ENSMUSG00000022221	'Receptor-interacting serine/threonine-protein kinase 3'	Ripk3	Q9QZL0	Q9QZL0	0.69 1/145	0.87 1/115	0.958923	KEGG:00000
KEGG:04724	Glutamatergic synapse	Glutamatergic synapse	ENSMUSG00000022220	'adenylate cyclase'	Adcy4	Q3UR61	Q3UR61	0.69 1/145	0.88 1/114	0.958923	KEGG:00000
KEGG:04725	Cholinergic synapse	Cholinergic synapse	ENSMUSG00000022220	'adenylate cyclase'	Adcy4	Q3UR61	Q3UR61	0.69 1/145	0.89 1/112	0.958923	KEGG:00000
KEGG:04726	Serotonergic synapse	Serotonergic synapse	ENSMUSG00000000320	'Arachidonate 12-lipoxygenase'	Alox12	A2CF85	A2CF85	0.69 1/145	0.76 1/131	0.958923	KEGG:00000
KEGG:04210	Apoptosis	Apoptosis	ENSMUSG00000032359	'Pro-cathepsin H'	Ctsh	P49935	P49935	0.69 1/145	0.74 1/136	0.958923	KEGG:00000
KEGG:01240	Biosynthesis of cofactors	Biosynthesis of cofactors	ENSMUSG00000024588	'Fech protein'	Fech	Q4QRK2	Q4QRK2	0.69 1/145	0.66 1/152	0.958923	KEGG:00000
KEGG:04915	Estrogen signaling pathway	Estrogen signaling pathway	ENSMUSG00000022220	'adenylate cyclase'	Adcy4	Q3UR61	Q3UR61	0.69 1/145	0.75 1/133	0.958923	KEGG:00000
KEGG:04921	Oxytocin signaling pathway	Oxytocin signaling pathway	ENSMUSG00000022220	'adenylate cyclase'	Adcy4	Q3UR61	Q3UR61	0.69 1/145	0.66 1/152	0.958923	KEGG:00000
KEGG:04625	C-type lectin receptor signaling pathway	C-type lectin receptor signaling pathway	ENSMUSG00000065987	'CD209 antigen-like protein B'	Cd209b	Q8CJ91	Q8CJ91	0.69 1/145	0.89 1/112	0.958923	KEGG:00000
KEGG:04020	Calcium signaling pathway	Calcium signaling pathway	ENSMUSG00000061878 ENSMUSG00000022220	'Sphingosine kinase'; 'adenylate cyclase'	Sphk1 Adcy4	O88885 Q3UR61	O88885 Q3UR61	1.38 2/145	0.79 2/253	0.958923	KEGG:00000
KEGG:04064	NF-kappa B signaling pathway	NF-kappa B signaling pathway	ENSMUSG00000004934	'E3 SUMO-protein ligase PIAS4'	Pias4	Q3UGQ2	Q3UGQ2	0.69 1/145	0.95 1/105	0.958923	KEGG:00000
KEGG:03008	Ribosome biogenesis in eukaryotes	Ribosome biogenesis in eukaryotes	ENSMUSG00000028010	'H/ACA ribonucleoprotein complex subunit'	Gar1	Q3TKG5	Q3TKG5	0.69 1/145	0.84 1/119	0.958923	KEGG:00000
KEGG:04926	Relaxin signaling pathway	Relaxin signaling pathway	ENSMUSG00000022220	'adenylate cyclase'	Adcy4	Q3UR61	Q3UR61	0.69 1/145	0.78 1/129	0.958923	KEGG:00000
KEGG:05168	Herpes simplex virus 1 infection	Herpes simplex virus 1 infection	ENSMUSG00000026874 ENSMUSG00000056014 ENSMUSG00000003184 ENSMUSG00000024079	'MAb 44B1 heavy chain'; 'Zinc finger protein OBI1'; 'Interferon regulatory factor 3'; 'Interferon-induced, double-stranded RNA-activated protein kinase'	HC ObI1 Irf3 Eif2ak2	A0A0E4B366 E9Q8G5 P70671 Q03963	A0A0E4B366 E9Q8G5 P70671 Q03963	2.76 4/145	0.90 4/445	0.961963	KEGG:00000
KEGG:05012	Parkinson disease	Parkinson disease	ENSMUSG00000064345 ENSMUSG00000024038	'NADH-ubiquinone oxidoreductase chain 2'; 'NADH dehydrogenase'	ND2 Ndufv3	A0A023J604 Q8BK30	A0A023J604 Q8BK30	1.38 2/145	0.76 2/263	0.961963	KEGG:00000
KEGG:04530	Tight junction	Tight junction	ENSMUSG00000041769	'Serine/threonine-protein phosphatase 2A 55 kDa regulatory subunit B delta isoform'	Ppp2r2d	Q925E7	Q925E7	0.69 1/145	0.60 1/168	0.965224	KEGG:00000
KEGG:03010	Ribosome	Ribosome	ENSMUSG00000024608	'Small ribosomal subunit protein uS11'	Rps14	A0A494BAS4	A0A494BAS4	0.69 1/145	0.59 1/170	0.965224	KEGG:00000
KEGG:04514	Cell adhesion molecules	Cell adhesion molecules	ENSMUSG00000046699	'SLIT and NTRK-like family, member 4'	Slitrk4	Q149A4	Q149A4	0.69 1/145	0.57 1/174	0.965274	KEGG:00000
KEGG:04814	Motor proteins	Motor proteins	ENSMUSG00000028464	'Tropomyosin beta chain'	Tpm2	A2AIM4	A2AIM4	0.69 1/145	0.51 1/196	0.980433	KEGG:00000
KEGG:04613	Neutrophil extracellular trap formation	Neutrophil extracellular trap formation	ENSMUSG00000026874	'MAb 44B1 heavy chain'	HC	A0A0E4B366	A0A0E4B366	0.69 1/145	0.49 1/203	0.980981	KEGG:00000
KEGG:05202	Transcriptional misregulation in cancer	Transcriptional misregulation in cancer	ENSMUSG00000015846	'Retinoic acid receptor RXR'	Rxra	A0A5F8MQ23	A0A5F8MQ23	0.69 1/145	0.47 1/212	0.982166	KEGG:00000
KEGG:00000	KEGG root term	KEGG root term	ENSMUSG00000064345 ENSMUSG00000041354 ENSMUSG00000078572 ENSMUSG00000026874 ENSMUSG00000029528 ENSMUSG00000022054 ENSMUSG00000039652 ENSMUSG00000037926 ENSMUSG00000030546 ENSMUSG00000025006 ENSMUSG00000021262 ENSMUSG00000021027 ENSMUSG00000028894 ENSMUSG00000024608 ENSMUSG00000021273 ENSMUSG00000015846 ENSMUSG00000028464 ENSMUSG00000036833 ENSMUSG00000000320 ENSMUSG00000041268 ENSMUSG00000037475 …	'NADH-ubiquinone oxidoreductase chain 2'; 'Ral guanine nucleotide dissociation stimulator-like 2'; 'NADH:ubiquinone oxidoreductase complex assembly factor 8'; 'MAb 44B1 heavy chain'; 'Paxillin'; 'Neurofilament medium polypeptide'; 'Cytoplasmic polyadenylation element binding protein 3'; 'protein-serine/threonine phosphatase'; 'Perilipin 1'; 'C-Cbl associated protein'; 'Ena/VASP-like protein'; 'Ra…	ND2 Rgl2 Ndufaf8 HC Pxn Nefm Cpeb3 Ssh2 Plin1 Sorbs1 Evl Ralgapa1 INPP5B Rps14 Fdft1 Rxra Tpm2 Pnpla7 Alox12 Dmxl2 Thoc2 Cln5 Taf2 Wwp1 Atp6v1a Trim12c Dgkd Inpp4b ObI1 Srrm1 Rhot1 Crebbp Hsd17b8 Dhx16 Serpinb6b Flot1 Bhmt Fbn1 Sphk1 Me1 Nefl Scd2 Scd1 B4galt1 Atp6v0a2 Fasn Abcb1a Ppara Xrcc5 Irs1 Sar1a Plin2 Ctsh Ackr3 Taf13 Plxna2 Tp53bp1 Irf3 Polr1d Cdk2 Smad4 Smarcc1 Eif2ak2 Slitrk4 Slc15a1 U…	A0A023J604 A0A068BD34 A0A087WQY7 A0A0E4B366 A0A0J9YV30 A0A0R4J036 A0A0R4J102 A0A0R4J2A0 A0A0U1RNP7 A0A1L7NR63 A0A1Y7VJA2 A0A2I3BRX9 A0A2X0SG17 A0A494BAS4 A0A571BEK9 A0A5F8MQ23 A2AIM4 A2AJ88 A2CF85 B0V2P5 B1AZI6 B2RUP8 B9EJX5 B9EKB3 D3YZ23 D3Z3L3 E9PUQ8 E9Q2C4 E9Q8G5 F6T4M4 F7ASU3 F8VPR5 G3UX44 G3X8X0 O08804 O08917 O35490 O88840 O88885 P06801 P08551 P13011 P13516 P15535 P15920 P19096 P21447 P23204…	A0A023J604 A0A068BD34 A0A087WQY7 A0A0E4B366 A0A0J9YV30 A0A0R4J036 A0A0R4J102 A0A0R4J2A0 A0A0U1RNP7 A0A1L7NR63 A0A1Y7VJA2 A0A2I3BRX9 A0A2X0SG17 A0A494BAS4 A0A571BEK9 A0A5F8MQ23 A2AIM4 A2AJ88 A2CF85 B0V2P5 B1AZI6 B2RUP8 B9EJX5 B9EKB3 D3YZ23 D3Z3L3 E9PUQ8 E9Q2C4 E9Q8G5 F6T4M4 F7ASU3 F8VPR5 G3UX44 G3X8X0 O08804 O08917 O35490 O88840 O88885 P06801 P08551 P13011 P13516 P15535 P15920 P19096 P21447 P23204…	100.00 145/145	1.55 145/9330	1
KEGG:04740	Olfactory transduction	Olfactory transduction	ENSMUSG00000050085	'Olfactory receptor'	Or52a33	Q8VGY7	Q8VGY7	0.69 1/145	0.09 1/1150	1	KEGG:00000
KEGG:04060	Cytokine-cytokine receptor interaction	Cytokine-cytokine receptor interaction	ENSMUSG00000044337	'Atypical chemokine receptor 3'	Ackr3	P56485	P56485	0.69 1/145	0.34 1/290	1	KEGG:00000
KEGG:04010	MAPK signaling pathway	MAPK signaling pathway	ENSMUSG00000017291	'Serine/threonine-protein kinase TAO1'	Taok1	Q5F2E8	Q5F2E8	0.69 1/145	0.33 1/301	1	KEGG:00000
