# Supplementary material for: Cysteine redoxome landscape in mouse brown adipose tissue under acute cold exposure
Source: iScience. 2025 Feb 17;28(3):112051. doi: 10.1016/j.isci.2025.112051 (PMC11915156; doi:10.1016/j.isci.2025.112051)
Supplement: Table S3. Enriched KEGG pathways related to proteins of BAT decreased under cold exposure based on Figure 1E, related to Figure 1F [file mmc4.xlsx]

## Sheet: Sheet1
KEGG	Name	Function	Ensembl	Protein Name	Gene Name	Uniprot	Query	Term frequency within the dataset (%)	Term frequency within the genome (%)	P-value (fdr)	Parents term
KEGG:04260	Cardiac muscle contraction	Cardiac muscle contraction	ENSMUSG00000028207 ENSMUSG00000053093 ENSMUSG00000027861 ENSMUSG00000032366 ENSMUSG00000019787 ENSMUSG00000038239 ENSMUSG00000040118 ENSMUSG00000059741 ENSMUSG00000000088 ENSMUSG00000091898 ENSMUSG00000030785 ENSMUSG00000013936 ENSMUSG00000028464 ENSMUSG00000026407 ENSMUSG00000031231 ENSMUSG00000030730 ENSMUSG00000068614	'Aspartate-beta-hydroxylase'; 'Myosin-7'; 'Calsequestrin'; 'Tropomyosin alpha-1 chain'; 'Tropomyosin 1, alpha'; 'Triadin'; 'Histidine rich calcium binding protein'; 'Voltage-dependent calcium channel subunit alpha-2/delta-1'; 'Myosin light chain 3'; 'Cytochrome c oxidase subunit 5A, mitochondrial'; 'Troponin C, slow skeletal and cardiac muscles'; 'Cytochrome c oxidase subunit 6A2, mitochondrial';…	Asph Myh7 Casq2 Tpm1 Trdn Hrc Cacna2d1 Myl3 Cox5a Tnnc1 Cox6a2 Myl2 Tpm2 Cacna1s Cox7b Atp2a1 Actc1	A2AL77 B2RXX9 B9EHC7 G5E8R2 E9Q456 F8WID5 Q8BSH3 E9Q9K5 G5E8J6 O08532 P09542 P12787 P19123 P43023 P51667 P58774 Q02789 Q5FW98 Q8R429 Q9CXK3	A2AL77 B2RXX9 B9EHC7 E9Q456 G5E8R2 F8WID5 Q8BSH3 E9Q9K5 G5E8J6 O08532 P09542 P12787 P19123 P43023 P51667 P58774 Q02789 Q5FW98 Q8R429 Q9CXK3	8.95 17/190	19.54 17/87	3.24058e-10	KEGG:00000
KEGG:05414	Dilated cardiomyopathy	Dilated cardiomyopathy	ENSMUSG00000027488 ENSMUSG00000053093 ENSMUSG00000032366 ENSMUSG00000040118 ENSMUSG00000059741 ENSMUSG00000091898 ENSMUSG00000026208 ENSMUSG00000062694 ENSMUSG00000013936 ENSMUSG00000005580 ENSMUSG00000028464 ENSMUSG00000026407 ENSMUSG00000030730 ENSMUSG00000068614 ENSMUSG00000027523	'Syntrophin, acidic 1'; 'Myosin-7'; 'Tropomyosin alpha-1 chain'; 'Tropomyosin 1, alpha'; 'Voltage-dependent calcium channel subunit alpha-2/delta-1'; 'Myosin light chain 3'; 'Troponin C, slow skeletal and cardiac muscles'; 'Desmin'; 'Caveolin-3'; 'Myosin regulatory light chain 2, ventricular/cardiac muscle isoform'; 'Adenylate cyclase type 9'; 'Tropomyosin beta chain'; 'Voltage-dependent L-type c…	Snta1 Myh7 Tpm1 Cacna2d1 Myl3 Tnnc1 Des Cav3 Myl2 Adcy9 Tpm2 Cacna1s Atp2a1 Actc1 Gnas	A2AKD7 B2RXX9 G5E8R2 E9Q456 F8WID5 Q8BSH3 O08532 P09542 P19123 P31001 P51637 P51667 P51830 P58774 Q02789 Q8R429 Q9CXK3 Q9Z0F1	A2AKD7 B2RXX9 E9Q456 G5E8R2 F8WID5 Q8BSH3 O08532 P09542 P19123 P31001 P51637 P51667 P51830 P58774 Q02789 Q8R429 Q9CXK3 Q9Z0F1	7.89 15/190	14.85 15/101	2.07961e-07	KEGG:00000
KEGG:04814	Motor proteins	Motor proteins	ENSMUSG00000061723 ENSMUSG00000053093 ENSMUSG00000032366 ENSMUSG00000018581 ENSMUSG00000033196 ENSMUSG00000059741 ENSMUSG00000031097 ENSMUSG00000091898 ENSMUSG00000017300 ENSMUSG00000013936 ENSMUSG00000028464 ENSMUSG00000031972 ENSMUSG00000030672 ENSMUSG00000061816 ENSMUSG00000057003 ENSMUSG00000056328 ENSMUSG00000018830 ENSMUSG00000039824 ENSMUSG00000068614 ENSMUSG00000026418	'Troponin T, fast skeletal muscle'; 'Myosin-7'; 'Tropomyosin alpha-1 chain'; 'Tropomyosin 1, alpha'; 'Dynein, axonemal, heavy chain 11'; 'Myosin-2'; 'Myosin light chain 3'; 'Troponin I, fast skeletal muscle'; 'Troponin C, slow skeletal and cardiac muscles'; 'Troponin C, skeletal muscle'; 'Myosin regulatory light chain 2, ventricular/cardiac muscle isoform'; 'Tropomyosin beta chain'; 'Actin, alpha…	Tnnt3 Myh7 Tpm1 Dnah11 Myh2 Myl3 Tnni2 Tnnc1 Tnnc2 Myl2 Tpm2 Acta1 Myl11 Myl1 Myh4 Myh1 Myh11 Myl6b Actc1 Tnni1	A0A0R4J1A8 A0A0R4J1B1 B2RXX9 G5E8R2 E9Q456 F8WID5 Q8BSH3 E9Q7N9 G3UW82 P09542 P13412 P19123 P20801 P51667 P58774 P68134 P97457 Q545T7 Q5SX39 Q5SX40 Q69ZX3 Q8CI43 Q9CXK3 Q9WUZ5	A0A0R4J1A8 A0A0R4J1B1 B2RXX9 E9Q456 G5E8R2 F8WID5 Q8BSH3 E9Q7N9 G3UW82 P09542 P13412 P19123 P20801 P51667 P58774 P68134 P97457 Q545T7 Q5SX39 Q5SX40 Q69ZX3 Q8CI43 Q9CXK3 Q9WUZ5	10.53 20/190	10.20 20/196	2.25412e-07	KEGG:00000
KEGG:05410	Hypertrophic cardiomyopathy	Hypertrophic cardiomyopathy	ENSMUSG00000027488 ENSMUSG00000053093 ENSMUSG00000032366 ENSMUSG00000040118 ENSMUSG00000059741 ENSMUSG00000091898 ENSMUSG00000026208 ENSMUSG00000062694 ENSMUSG00000013936 ENSMUSG00000028464 ENSMUSG00000026407 ENSMUSG00000030730 ENSMUSG00000068614	'Syntrophin, acidic 1'; 'Myosin-7'; 'Tropomyosin alpha-1 chain'; 'Tropomyosin 1, alpha'; 'Voltage-dependent calcium channel subunit alpha-2/delta-1'; 'Myosin light chain 3'; 'Troponin C, slow skeletal and cardiac muscles'; 'Desmin'; 'Caveolin-3'; 'Myosin regulatory light chain 2, ventricular/cardiac muscle isoform'; 'Tropomyosin beta chain'; 'Voltage-dependent L-type calcium channel subunit alpha…	Snta1 Myh7 Tpm1 Cacna2d1 Myl3 Tnnc1 Des Cav3 Myl2 Tpm2 Cacna1s Atp2a1 Actc1	A2AKD7 B2RXX9 G5E8R2 E9Q456 F8WID5 Q8BSH3 O08532 P09542 P19123 P31001 P51637 P51667 P58774 Q02789 Q8R429 Q9CXK3	A2AKD7 B2RXX9 E9Q456 G5E8R2 F8WID5 Q8BSH3 O08532 P09542 P19123 P31001 P51637 P51667 P58774 Q02789 Q8R429 Q9CXK3	6.84 13/190	13.27 13/98	5.32242e-06	KEGG:00000
KEGG:04261	Adrenergic signaling in cardiomyocytes	Adrenergic signaling in cardiomyocytes	ENSMUSG00000057614 ENSMUSG00000053093 ENSMUSG00000032366 ENSMUSG00000040118 ENSMUSG00000059741 ENSMUSG00000091898 ENSMUSG00000013936 ENSMUSG00000005580 ENSMUSG00000028464 ENSMUSG00000026407 ENSMUSG00000046480 ENSMUSG00000057897 ENSMUSG00000030730 ENSMUSG00000068614 ENSMUSG00000027523	'Guanine nucleotide-binding protein G'; 'Myosin-7'; 'Tropomyosin alpha-1 chain'; 'Tropomyosin 1, alpha'; 'Voltage-dependent calcium channel subunit alpha-2/delta-1'; 'Myosin light chain 3'; 'Troponin C, slow skeletal and cardiac muscles'; 'Myosin regulatory light chain 2, ventricular/cardiac muscle isoform'; 'Adenylate cyclase type 9'; 'Tropomyosin beta chain'; 'Voltage-dependent L-type calcium c…	Gnai1 Myh7 Tpm1 Cacna2d1 Myl3 Tnnc1 Myl2 Adcy9 Tpm2 Cacna1s Scn4b Camk2b Atp2a1 Actc1 Gnas	B2RSH2 B2RXX9 G5E8R2 E9Q456 F8WID5 Q8BSH3 O08532 P09542 P19123 P51667 P51830 P58774 Q02789 Q1MXF9 Q5SVJ0 Q8R429 Q9CXK3 Q9Z0F1	B2RSH2 B2RXX9 E9Q456 G5E8R2 F8WID5 Q8BSH3 O08532 P09542 P19123 P51667 P51830 P58774 Q02789 Q1MXF9 Q5SVJ0 Q8R429 Q9CXK3 Q9Z0F1	7.89 15/190	9.68 15/155	2.907e-05	KEGG:00000
KEGG:01230	Biosynthesis of amino acids	Biosynthesis of amino acids	ENSMUSG00000021311 ENSMUSG00000062070 ENSMUSG00000025190 ENSMUSG00000031672 ENSMUSG00000060600 ENSMUSG00000033065 ENSMUSG00000020534 ENSMUSG00000020475 ENSMUSG00000053398 ENSMUSG00000031700	'Methionine synthase'; 'Phosphoglycerate kinase'; 'Aspartate aminotransferase, cytoplasmic'; 'Aspartate aminotransferase, mitochondrial'; 'Beta-enolase'; 'ATP-dependent 6-phosphofructokinase, muscle type'; 'Serine hydroxymethyltransferase, cytosolic'; 'Phosphoglycerate mutase'; 'D-3-phosphoglycerate dehydrogenase'; 'Alanine aminotransferase 2'	Mtr Pgk1 Got1 Got2 Eno3 Pfkm Shmt1 Pgam2 Phgdh Gpt2	A6H5Y3 B0LAA9 P05201 P05202 P21550 P47857 P50431 Q5NCI4 Q61753 Q8BGT5	A6H5Y3 B0LAA9 P05201 P05202 P21550 P47857 P50431 Q5NCI4 Q61753 Q8BGT5	5.26 10/190	12.82 10/78	0.000159991	KEGG:00000
KEGG:01200	Carbon metabolism	Carbon metabolism	ENSMUSG00000062070 ENSMUSG00000025190 ENSMUSG00000031672 ENSMUSG00000060600 ENSMUSG00000033065 ENSMUSG00000020534 ENSMUSG00000020475 ENSMUSG00000053398 ENSMUSG00000062480 ENSMUSG00000031700	'Phosphoglycerate kinase'; 'Aspartate aminotransferase, cytoplasmic'; 'Aspartate aminotransferase, mitochondrial'; 'Beta-enolase'; 'ATP-dependent 6-phosphofructokinase, muscle type'; 'Serine hydroxymethyltransferase, cytosolic'; 'Phosphoglycerate mutase'; 'D-3-phosphoglycerate dehydrogenase'; 'acetyl-CoA C-acetyltransferase'; 'Alanine aminotransferase 2'	Pgk1 Got1 Got2 Eno3 Pfkm Shmt1 Pgam2 Phgdh Acat3 Gpt2	B0LAA9 P05201 P05202 P21550 P47857 P50431 Q5NCI4 Q61753 Q80X81 Q8BGT5	B0LAA9 P05201 P05202 P21550 P47857 P50431 Q5NCI4 Q61753 Q80X81 Q8BGT5	5.26 10/190	8.33 10/120	0.00604019	KEGG:00000
KEGG:04020	Calcium signaling pathway	Calcium signaling pathway	ENSMUSG00000030592 ENSMUSG00000028207 ENSMUSG00000027861 ENSMUSG00000019787 ENSMUSG00000038239 ENSMUSG00000059456 ENSMUSG00000007122 ENSMUSG00000091898 ENSMUSG00000017300 ENSMUSG00000005580 ENSMUSG00000026407 ENSMUSG00000057897 ENSMUSG00000030730 ENSMUSG00000027523	'Ryanodine receptor 1'; 'Aspartate-beta-hydroxylase'; 'Calsequestrin'; 'Triadin'; 'Histidine rich calcium binding protein'; 'non-specific protein-tyrosine kinase'; 'Calsequestrin-1'; 'Troponin C, slow skeletal and cardiac muscles'; 'Troponin C, skeletal muscle'; 'Adenylate cyclase type 9'; 'Voltage-dependent L-type calcium channel subunit alpha-1S'; 'calcium/calmodulin-dependent protein kinase'; …	Ryr1 Asph Casq2 Trdn Hrc Ptk2b Casq1 Tnnc1 Tnnc2 Adcy9 Cacna1s Camk2b Atp2a1 Gnas	A0A1L1SQG7 A2AL77 B9EHC7 E9Q9K5 G5E8J6 K7QD41 O09165 P19123 P20801 P51830 Q02789 Q5SVJ0 Q8R429 Q9Z0F1	A0A1L1SQG7 A2AL77 B9EHC7 E9Q9K5 G5E8J6 K7QD41 O09165 P19123 P20801 P51830 Q02789 Q5SVJ0 Q8R429 Q9Z0F1	7.37 14/190	5.53 14/253	0.0212622	KEGG:00000
KEGG:04921	Oxytocin signaling pathway	Oxytocin signaling pathway	ENSMUSG00000030592 ENSMUSG00000057614 ENSMUSG00000040118 ENSMUSG00000027931 ENSMUSG00000005580 ENSMUSG00000026407 ENSMUSG00000057897 ENSMUSG00000039824 ENSMUSG00000007815 ENSMUSG00000027523	'Ryanodine receptor 1'; 'Guanine nucleotide-binding protein G'; 'Voltage-dependent calcium channel subunit alpha-2/delta-1'; 'Atrial natriuretic peptide receptor 1'; 'Adenylate cyclase type 9'; 'Voltage-dependent L-type calcium channel subunit alpha-1S'; 'calcium/calmodulin-dependent protein kinase'; 'Myosin light chain 6B'; 'Transforming protein RhoA'; 'Neuroendocrine secretory protein 55'	Ryr1 Gnai1 Cacna2d1 Npr1 Adcy9 Cacna1s Camk2b Myl6b Rhoa Gnas	A0A1L1SQG7 B2RSH2 O08532 P18293 P51830 Q02789 Q5SVJ0 Q8CI43 Q9QUI0 Q9Z0F1	A0A1L1SQG7 B2RSH2 O08532 P18293 P51830 Q02789 Q5SVJ0 Q8CI43 Q9QUI0 Q9Z0F1	5.26 10/190	6.58 10/152	0.0309678	KEGG:00000
KEGG:03018	RNA degradation	RNA degradation	ENSMUSG00000020166 ENSMUSG00000032410 ENSMUSG00000060600 ENSMUSG00000033065 ENSMUSG00000027752 ENSMUSG00000025785 ENSMUSG00000031843	'NOT2/NOT3/NOT5 C-terminal domain-containing protein'; '5'-3' exoribonuclease 1'; 'Beta-enolase'; 'ATP-dependent 6-phosphofructokinase, muscle type'; 'Ribosomal RNA-processing protein 43'; 'Ribosomal RNA-processing protein 42'; 'M-phase phosphoprotein 6'	Cnot2 Xrn1 Eno3 Pfkm Exosc8 Exosc7 Mphosph6	A0A1S6GWJ6 F8VQ87 P21550 P47857 Q571G2 Q7TMX6 Q9D1Q1	A0A1S6GWJ6 F8VQ87 P21550 P47857 Q571G2 Q7TMX6 Q9D1Q1	3.68 7/190	8.54 7/82	0.035717	KEGG:00000
KEGG:05412	Arrhythmogenic right ventricular cardiomyopathy	Arrhythmogenic right ventricular cardiomyopathy	ENSMUSG00000027488 ENSMUSG00000040118 ENSMUSG00000006457 ENSMUSG00000026208 ENSMUSG00000062694 ENSMUSG00000026407 ENSMUSG00000030730	'Syntrophin, acidic 1'; 'Voltage-dependent calcium channel subunit alpha-2/delta-1'; 'Alpha-actinin-3'; 'Desmin'; 'Caveolin-3'; 'Voltage-dependent L-type calcium channel subunit alpha-1S'; 'Sarcoplasmic/endoplasmic reticulum calcium ATPase 1'	Snta1 Cacna2d1 Actn3 Des Cav3 Cacna1s Atp2a1	A2AKD7 O08532 O88990 P31001 P51637 Q02789 Q8R429	A2AKD7 O08532 O88990 P31001 P51637 Q02789 Q8R429	3.68 7/190	8.33 7/84	0.0373888	KEGG:00000
KEGG:04714	Thermogenesis	Thermogenesis	ENSMUSG00000064360 ENSMUSG00000000088 ENSMUSG00000027931 ENSMUSG00000030785 ENSMUSG00000005580 ENSMUSG00000016252 ENSMUSG00000042148 ENSMUSG00000031231 ENSMUSG00000020544 ENSMUSG00000026812 ENSMUSG00000031278 ENSMUSG00000027523	'NADH-ubiquinone oxidoreductase chain 3'; 'Cytochrome c oxidase subunit 5A, mitochondrial'; 'Atrial natriuretic peptide receptor 1'; 'Cytochrome c oxidase subunit 6A2, mitochondrial'; 'Adenylate cyclase type 9'; 'ATP synthase subunit epsilon, mitochondrial'; 'Protoheme IX farnesyltransferase, mitochondrial'; 'Cytochrome c oxidase subunit 7B, mitochondrial'; 'Cytochrome c oxidase assembly protein …	ND3 Cox5a Npr1 Cox6a2 Adcy9 Atp5f1e Cox10 Cox7b Cox11 Tsc1 Acsl4 Gnas	A0A023J682 P12787 P18293 P43023 P51830 P56382 Q3TAS4 Q5FW98 Q6P8I6 Q9EP53 Q9QUJ7 Q9Z0F1	A0A023J682 P12787 P18293 P43023 P51830 P56382 Q3TAS4 Q5FW98 Q6P8I6 Q9EP53 Q9QUJ7 Q9Z0F1	6.32 12/190	5.24 12/229	0.0542098	KEGG:00000
KEGG:04670	Leukocyte transendothelial migration	Leukocyte transendothelial migration	ENSMUSG00000057614 ENSMUSG00000059456 ENSMUSG00000013936 ENSMUSG00000030672 ENSMUSG00000033220 ENSMUSG00000031990 ENSMUSG00000007815 ENSMUSG00000001739	'Guanine nucleotide-binding protein G'; 'non-specific protein-tyrosine kinase'; 'Myosin regulatory light chain 2, ventricular/cardiac muscle isoform'; 'Myosin regulatory light chain 11'; 'Ras-related C3 botulinum toxin substrate 2'; 'Junctional adhesion molecule C'; 'Transforming protein RhoA'; 'Claudin-15'	Gnai1 Ptk2b Myl2 Myl11 Rac2 Jam3 Rhoa Cldn15	B2RSH2 K7QD41 P51667 P97457 Q05144 Q9D8B7 Q9QUI0 Q9Z0S5	B2RSH2 K7QD41 P51667 P97457 Q05144 Q9D8B7 Q9QUI0 Q9Z0S5	4.21 8/190	6.78 8/118	0.0558078	KEGG:00000
KEGG:04713	Circadian entrainment	Circadian entrainment	ENSMUSG00000030592 ENSMUSG00000057614 ENSMUSG00000005580 ENSMUSG00000032766 ENSMUSG00000043004 ENSMUSG00000057897 ENSMUSG00000027523	'Ryanodine receptor 1'; 'Guanine nucleotide-binding protein G'; 'Adenylate cyclase type 9'; 'calcium/calmodulin-dependent protein kinase'; 'Neuroendocrine secretory protein 55'	Ryr1 Gnai1 Adcy9 Gng11 Gng2 Camk2b Gnas	A0A1L1SQG7 B2RSH2 P51830 P61953 P63213 Q5SVJ0 Q9Z0F1	A0A1L1SQG7 B2RSH2 P51830 P61953 P63213 Q5SVJ0 Q9Z0F1	3.68 7/190	7.14 7/98	0.070729	KEGG:00000
KEGG:00330	Arginine and proline metabolism	Arginine and proline metabolism	ENSMUSG00000025190 ENSMUSG00000031672 ENSMUSG00000030399 ENSMUSG00000018906 ENSMUSG00000021622	'Aspartate aminotransferase, cytoplasmic'; 'Aspartate aminotransferase, mitochondrial'; 'Creatine kinase M-type'; 'procollagen-proline 4-dioxygenase'; 'Creatine kinase S-type, mitochondrial'	Got1 Got2 Ckm P4ha2 Ckmt2	P05201 P05202 P07310 Q5SX75 Q6P8J7	P05201 P05202 P07310 Q5SX75 Q6P8J7	2.63 5/190	9.26 5/54	0.0818194	KEGG:00000
KEGG:04922	Glucagon signaling pathway	Glucagon signaling pathway	ENSMUSG00000033065 ENSMUSG00000020063 ENSMUSG00000020475 ENSMUSG00000057897 ENSMUSG00000020463 ENSMUSG00000032648 ENSMUSG00000027523	'ATP-dependent 6-phosphofructokinase, muscle type'; 'Sir2alpha'; 'Phosphoglycerate mutase'; 'calcium/calmodulin-dependent protein kinase'; 'Serine/threonine-protein phosphatase 4 regulatory subunit 3B'; 'Glycogen phosphorylase, muscle form'; 'Neuroendocrine secretory protein 55'	Pfkm Sirt1 Pgam2 Camk2b Ppp4r3b Pygm Gnas	P47857 Q53Z05 Q5NCI4 Q5SVJ0 Q922R5 Q9WUB3 Q9Z0F1	P47857 Q53Z05 Q5NCI4 Q5SVJ0 Q922R5 Q9WUB3 Q9Z0F1	3.68 7/190	6.73 7/104	0.085844	KEGG:00000
KEGG:00670	One carbon pool by folate	One carbon pool by folate	ENSMUSG00000021311 ENSMUSG00000021707 ENSMUSG00000020534	'Methionine synthase'; 'Dihydrofolate reductase'; 'Serine hydroxymethyltransferase, cytosolic'	Mtr Dhfr Shmt1	A6H5Y3 P00375 P50431	A6H5Y3 P00375 P50431	1.58 3/190	15.79 3/19	0.0902235	KEGG:00000
KEGG:04371	Apelin signaling pathway	Apelin signaling pathway	ENSMUSG00000030592 ENSMUSG00000057614 ENSMUSG00000059741 ENSMUSG00000013936 ENSMUSG00000005580 ENSMUSG00000032766 ENSMUSG00000043004 ENSMUSG00000027602	'Ryanodine receptor 1'; 'Guanine nucleotide-binding protein G'; 'Myosin light chain 3'; 'Myosin regulatory light chain 2, ventricular/cardiac muscle isoform'; 'Adenylate cyclase type 9'; 'Microtubule-associated proteins 1A/1B light chain 3A'	Ryr1 Gnai1 Myl3 Myl2 Adcy9 Gng11 Gng2 Map1lc3a	A0A1L1SQG7 B2RSH2 P09542 P51667 P51830 P61953 P63213 Q91VR7	A0A1L1SQG7 B2RSH2 P09542 P51667 P51830 P61953 P63213 Q91VR7	4.21 8/190	5.88 8/136	0.0902235	KEGG:00000
KEGG:04923	Regulation of lipolysis in adipocytes	Regulation of lipolysis in adipocytes	ENSMUSG00000057614 ENSMUSG00000027931 ENSMUSG00000005580 ENSMUSG00000038894 ENSMUSG00000027523	'Guanine nucleotide-binding protein G'; 'Atrial natriuretic peptide receptor 1'; 'Adenylate cyclase type 9'; 'Insulin receptor substrate 2'; 'Neuroendocrine secretory protein 55'	Gnai1 Npr1 Adcy9 Irs2 Gnas	B2RSH2 P18293 P51830 P81122 Q9Z0F1	B2RSH2 P18293 P51830 P81122 Q9Z0F1	2.63 5/190	8.77 5/57	0.0902235	KEGG:00000
KEGG:00220	Arginine biosynthesis	Arginine biosynthesis	ENSMUSG00000025190 ENSMUSG00000031672 ENSMUSG00000031700	'Aspartate aminotransferase, cytoplasmic'; 'Aspartate aminotransferase, mitochondrial'; 'Alanine aminotransferase 2'	Got1 Got2 Gpt2	P05201 P05202 Q8BGT5	P05201 P05202 Q8BGT5	1.58 3/190	15.00 3/20	0.0915907	KEGG:00000
KEGG:00250	Alanine, aspartate and glutamate metabolism	Alanine, aspartate and glutamate metabolism	ENSMUSG00000025190 ENSMUSG00000031672 ENSMUSG00000011148 ENSMUSG00000031700	'Aspartate aminotransferase, cytoplasmic'; 'Aspartate aminotransferase, mitochondrial'; 'Adenylosuccinate synthetase isozyme 1'; 'Alanine aminotransferase 2'	Got1 Got2 Adss1 Gpt2	P05201 P05202 P28650 Q8BGT5	P05201 P05202 P28650 Q8BGT5	2.11 4/190	10.53 4/38	0.0915907	KEGG:00000
KEGG:04022	cGMP-PKG signaling pathway	cGMP-PKG signaling pathway	ENSMUSG00000057614 ENSMUSG00000053093 ENSMUSG00000005611 ENSMUSG00000027931 ENSMUSG00000005580 ENSMUSG00000038894 ENSMUSG00000026407 ENSMUSG00000030730 ENSMUSG00000007815	'Guanine nucleotide-binding protein G'; 'Myosin-7'; 'Inositol 1,4,5-triphosphate receptor associated 1'; 'Atrial natriuretic peptide receptor 1'; 'Adenylate cyclase type 9'; 'Insulin receptor substrate 2'; 'Voltage-dependent L-type calcium channel subunit alpha-1S'; 'Sarcoplasmic/endoplasmic reticulum calcium ATPase 1'; 'Transforming protein RhoA'	Gnai1 Myh7 Irag1 Npr1 Adcy9 Irs2 Cacna1s Atp2a1 Rhoa	B2RSH2 B2RXX9 G5E8V5 P18293 P51830 P81122 Q02789 Q8R429 Q9QUI0	B2RSH2 B2RXX9 G5E8V5 P18293 P51830 P81122 Q02789 Q8R429 Q9QUI0	4.74 9/190	5.29 9/170	0.094047	KEGG:00000
KEGG:04270	Vascular smooth muscle contraction	Vascular smooth muscle contraction	ENSMUSG00000005611 ENSMUSG00000027931 ENSMUSG00000005580 ENSMUSG00000026407 ENSMUSG00000018830 ENSMUSG00000039824 ENSMUSG00000007815 ENSMUSG00000027523	'Inositol 1,4,5-triphosphate receptor associated 1'; 'Atrial natriuretic peptide receptor 1'; 'Adenylate cyclase type 9'; 'Voltage-dependent L-type calcium channel subunit alpha-1S'; 'Myosin-11'; 'Myosin light chain 6B'; 'Transforming protein RhoA'; 'Neuroendocrine secretory protein 55'	Irag1 Npr1 Adcy9 Cacna1s Myh11 Myl6b Rhoa Gnas	G5E8V5 P18293 P51830 Q02789 Q69ZX3 Q8CI43 Q9QUI0 Q9Z0F1	G5E8V5 P18293 P51830 Q02789 Q69ZX3 Q8CI43 Q9QUI0 Q9Z0F1	4.21 8/190	5.59 8/143	0.099839	KEGG:00000
KEGG:00400	Phenylalanine, tyrosine and tryptophan biosynthesis	Phenylalanine, tyrosine and tryptophan biosynthesis	ENSMUSG00000025190 ENSMUSG00000031672	'Aspartate aminotransferase, cytoplasmic'; 'Aspartate aminotransferase, mitochondrial'	Got1 Got2	P05201 P05202	P05201 P05202	1.05 2/190	25.00 2/8	0.116317	KEGG:00000
KEGG:05163	Human cytomegalovirus infection	Human cytomegalovirus infection	ENSMUSG00000057614 ENSMUSG00000059456 ENSMUSG00000006728 ENSMUSG00000005580 ENSMUSG00000032766 ENSMUSG00000043004 ENSMUSG00000033220 ENSMUSG00000031490 ENSMUSG00000026812 ENSMUSG00000007815 ENSMUSG00000027523	'Guanine nucleotide-binding protein G'; 'non-specific protein-tyrosine kinase'; 'Cyclin-dependent kinase 4'; 'Adenylate cyclase type 9'; 'Ras-related C3 botulinum toxin substrate 2'; 'Eukaryotic translation initiation factor 4E-binding protein 1'; 'Hamartin'; 'Transforming protein RhoA'; 'Neuroendocrine secretory protein 55'	Gnai1 Ptk2b Cdk4 Adcy9 Gng11 Gng2 Rac2 Eif4ebp1 Tsc1 Rhoa Gnas	B2RSH2 K7QD41 P30285 P51830 P61953 P63213 Q05144 Q3TII9 Q9EP53 Q9QUI0 Q9Z0F1	B2RSH2 K7QD41 P30285 P51830 P61953 P63213 Q05144 Q3TII9 Q9EP53 Q9QUI0 Q9Z0F1	5.79 11/190	4.44 11/248	0.130927	KEGG:00000
KEGG:04152	AMPK signaling pathway	AMPK signaling pathway	ENSMUSG00000033065 ENSMUSG00000038894 ENSMUSG00000031490 ENSMUSG00000020063 ENSMUSG00000025648 ENSMUSG00000026027 ENSMUSG00000026812	'ATP-dependent 6-phosphofructokinase, muscle type'; 'Insulin receptor substrate 2'; 'Eukaryotic translation initiation factor 4E-binding protein 1'; 'Sir2alpha'; '6-phosphofructo-2-kinase/fructose-2,6-bisphosphatase 4'; 'STE20-related kinase adapter protein beta'; 'Hamartin'	Pfkm Irs2 Eif4ebp1 Sirt1 Pfkfb4 Stradb Tsc1	P47857 P81122 Q3TII9 Q53Z05 Q6DTY7 Q8K4T3 Q9EP53	P47857 P81122 Q3TII9 Q53Z05 Q6DTY7 Q8K4T3 Q9EP53	3.68 7/190	5.51 7/127	0.150745	KEGG:00000
KEGG:04915	Estrogen signaling pathway	Estrogen signaling pathway	ENSMUSG00000057614 ENSMUSG00000005580 ENSMUSG00000020647 ENSMUSG00000024222 ENSMUSG00000045545 ENSMUSG00000035557 ENSMUSG00000027523	'Guanine nucleotide-binding protein G'; 'Adenylate cyclase type 9'; 'Nuclear receptor coactivator 1'; 'peptidylprolyl isomerase'; 'Keratin, type I cytoskeletal 14'; 'Keratin, type I cytoskeletal 17'; 'Neuroendocrine secretory protein 55'	Gnai1 Adcy9 Ncoa1 Fkbp5 Krt14 Krt17 Gnas	B2RSH2 P51830 P70365 Q3TX72 Q61781 Q9QWL7 Q9Z0F1	B2RSH2 P51830 P70365 Q3TX72 Q61781 Q9QWL7 Q9Z0F1	3.68 7/190	5.26 7/133	0.18272	KEGG:00000
KEGG:00190	Oxidative phosphorylation	Oxidative phosphorylation	ENSMUSG00000064360 ENSMUSG00000000088 ENSMUSG00000030785 ENSMUSG00000016252 ENSMUSG00000042148 ENSMUSG00000031231 ENSMUSG00000020544	'NADH-ubiquinone oxidoreductase chain 3'; 'Cytochrome c oxidase subunit 5A, mitochondrial'; 'Cytochrome c oxidase subunit 6A2, mitochondrial'; 'ATP synthase subunit epsilon, mitochondrial'; 'Protoheme IX farnesyltransferase, mitochondrial'; 'Cytochrome c oxidase subunit 7B, mitochondrial'; 'Cytochrome c oxidase assembly protein COX11, mitochondrial'	ND3 Cox5a Cox6a2 Atp5f1e Cox10 Cox7b Cox11	A0A023J682 P12787 P43023 P56382 Q3TAS4 Q5FW98 Q6P8I6	A0A023J682 P12787 P43023 P56382 Q3TAS4 Q5FW98 Q6P8I6	3.68 7/190	5.22 7/134	0.182814	KEGG:00000
KEGG:04530	Tight junction	Tight junction	ENSMUSG00000006728 ENSMUSG00000013936 ENSMUSG00000020733 ENSMUSG00000018830 ENSMUSG00000039824 ENSMUSG00000031990 ENSMUSG00000007815 ENSMUSG00000001739	'Cyclin-dependent kinase 4'; 'Myosin regulatory light chain 2, ventricular/cardiac muscle isoform'; 'Na'; 'Myosin-11'; 'Myosin light chain 6B'; 'Junctional adhesion molecule C'; 'Transforming protein RhoA'; 'Claudin-15'	Cdk4 Myl2 Nherf1 Myh11 Myl6b Jam3 Rhoa Cldn15	P30285 P51667 Q3TG37 Q69ZX3 Q8CI43 Q9D8B7 Q9QUI0 Q9Z0S5	P30285 P51667 Q3TG37 Q69ZX3 Q8CI43 Q9D8B7 Q9QUI0 Q9Z0S5	4.21 8/190	4.76 8/168	0.193504	KEGG:00000
KEGG:00270	Cysteine and methionine metabolism	Cysteine and methionine metabolism	ENSMUSG00000021311 ENSMUSG00000025190 ENSMUSG00000031672 ENSMUSG00000053398	'Methionine synthase'; 'Aspartate aminotransferase, cytoplasmic'; 'Aspartate aminotransferase, mitochondrial'; 'D-3-phosphoglycerate dehydrogenase'	Mtr Got1 Got2 Phgdh	A6H5Y3 P05201 P05202 Q61753	A6H5Y3 P05201 P05202 Q61753	2.11 4/190	7.41 4/54	0.208618	KEGG:00000
KEGG:03030	DNA replication	DNA replication	ENSMUSG00000026355 ENSMUSG00000012483 ENSMUSG00000052926	'DNA replication licensing factor MCM6'; 'Replication protein A 14 kDa subunit'; 'Ribonuclease H2 subunit A'	Mcm6 Rpa3 Rnaseh2a	Q3UC10 Q9CQ71 Q9CWY8	Q3UC10 Q9CQ71 Q9CWY8	1.58 3/190	8.57 3/35	0.216731	KEGG:00000
KEGG:04211	Longevity regulating pathway	Longevity regulating pathway	ENSMUSG00000005580 ENSMUSG00000038894 ENSMUSG00000031490 ENSMUSG00000020063 ENSMUSG00000026812	'Adenylate cyclase type 9'; 'Insulin receptor substrate 2'; 'Eukaryotic translation initiation factor 4E-binding protein 1'; 'Sir2alpha'; 'Hamartin'	Adcy9 Irs2 Eif4ebp1 Sirt1 Tsc1	P51830 P81122 Q3TII9 Q53Z05 Q9EP53	P51830 P81122 Q3TII9 Q53Z05 Q9EP53	2.63 5/190	5.56 5/90	0.216731	KEGG:00000
KEGG:01100	Metabolic pathways	Metabolic pathways	ENSMUSG00000064360 ENSMUSG00000037722 ENSMUSG00000021311 ENSMUSG00000062070 ENSMUSG00000028003 ENSMUSG00000034902 ENSMUSG00000021707 ENSMUSG00000025190 ENSMUSG00000031672 ENSMUSG00000030399 ENSMUSG00000000088 ENSMUSG00000027931 ENSMUSG00000060600 ENSMUSG00000011148 ENSMUSG00000030785 ENSMUSG00000029762 ENSMUSG00000033065 ENSMUSG00000020534 ENSMUSG00000005580 ENSMUSG00000016252 ENSMUSG00000055027 …	'NADH-ubiquinone oxidoreductase chain 3'; 'Glucosamine 6-phosphate N-acetyltransferase'; 'Methionine synthase'; 'Phosphoglycerate kinase'; 'Lecithin-retinol acyltransferase'; 'Phosphatidylinositol-4-phosphate 5-kinase, type 1 gamma'; 'Dihydrofolate reductase'; 'Aspartate aminotransferase, cytoplasmic'; 'Aspartate aminotransferase, mitochondrial'; 'Creatine kinase M-type'; 'Cytochrome c oxidase su…	ND3 Gnpnat1 Mtr Pgk1 Lrat Pip5k1c Dhfr Got1 Got2 Ckm Cox5a Npr1 Eno3 Adss1 Cox6a2 Akr1b8 Pfkm Shmt1 Adcy9 Atp5f1e Smyd1 Cox10 Dera Sirt1 Cox7b Pgam2 P4ha2 Phgdh Pfkfb4 Cox11 Ckmt2 Gstm7 Acat3 Gpt2 Ganab Etnk1 Gpat4 Hddc3 Npl Acsl4 Tpk1 Ak1 Pygm	A0A023J682 A0A2I3BQY4 A6H5Y3 B0LAA9 B2RUR5 F8WHW6 P00375 P05201 P05202 P07310 P12787 P18293 P21550 P28650 P43023 P45377 P47857 P50431 P51830 P56382 P97443 Q3TAS4 Q3THN2 Q53Z05 Q5FW98 Q5NCI4 Q5SX75 Q61753 Q6DTY7 Q6P8I6 Q6P8J7 Q80W21 Q80X81 Q8BGT5 Q8BHN3 Q8BZY0 Q8K2C8 Q9D114 Q9DCJ9 Q9QUJ7 Q9R0M5 Q9R0Y5 Q9WUB3	A0A023J682 A0A2I3BQY4 A6H5Y3 B0LAA9 B2RUR5 F8WHW6 P00375 P05201 P05202 P07310 P12787 P18293 P21550 P28650 P43023 P45377 P47857 P50431 P51830 P56382 P97443 Q3TAS4 Q3THN2 Q53Z05 Q5FW98 Q5NCI4 Q5SX75 Q61753 Q6DTY7 Q6P8I6 Q6P8J7 Q80W21 Q80X81 Q8BGT5 Q8BHN3 Q8BZY0 Q8K2C8 Q9D114 Q9DCJ9 Q9QUJ7 Q9R0M5 Q9R0Y5 Q9WUB3	22.63 43/190	2.66 43/1616	0.216731	KEGG:00000
KEGG:04725	Cholinergic synapse	Cholinergic synapse	ENSMUSG00000057614 ENSMUSG00000005580 ENSMUSG00000032766 ENSMUSG00000043004 ENSMUSG00000026407 ENSMUSG00000057897	'Guanine nucleotide-binding protein G'; 'Adenylate cyclase type 9'; 'Voltage-dependent L-type calcium channel subunit alpha-1S'; 'calcium/calmodulin-dependent protein kinase'	Gnai1 Adcy9 Gng11 Gng2 Cacna1s Camk2b	B2RSH2 P51830 P61953 P63213 Q02789 Q5SVJ0	B2RSH2 P51830 P61953 P63213 Q02789 Q5SVJ0	3.16 6/190	5.36 6/112	0.216731	KEGG:00000
KEGG:01210	2-Oxocarboxylic acid metabolism	2-Oxocarboxylic acid metabolism	ENSMUSG00000025190 ENSMUSG00000031672 ENSMUSG00000031700	'Aspartate aminotransferase, cytoplasmic'; 'Aspartate aminotransferase, mitochondrial'; 'Alanine aminotransferase 2'	Got1 Got2 Gpt2	P05201 P05202 Q8BGT5	P05201 P05202 Q8BGT5	1.58 3/190	8.82 3/34	0.216731	KEGG:00000
KEGG:00051	Fructose and mannose metabolism	Fructose and mannose metabolism	ENSMUSG00000029762 ENSMUSG00000033065 ENSMUSG00000025648	'Aldose reductase-related protein 2'; 'ATP-dependent 6-phosphofructokinase, muscle type'; '6-phosphofructo-2-kinase/fructose-2,6-bisphosphatase 4'	Akr1b8 Pfkm Pfkfb4	P45377 P47857 Q6DTY7	P45377 P47857 Q6DTY7	1.58 3/190	8.33 3/36	0.216731	KEGG:00000
KEGG:04727	GABAergic synapse	GABAergic synapse	ENSMUSG00000057614 ENSMUSG00000005580 ENSMUSG00000032766 ENSMUSG00000043004 ENSMUSG00000026407	'Guanine nucleotide-binding protein G'; 'Adenylate cyclase type 9'; 'Voltage-dependent L-type calcium channel subunit alpha-1S'	Gnai1 Adcy9 Gng11 Gng2 Cacna1s	B2RSH2 P51830 P61953 P63213 Q02789	B2RSH2 P51830 P61953 P63213 Q02789	2.63 5/190	5.62 5/89	0.216731	KEGG:00000
KEGG:04066	HIF-1 signaling pathway	HIF-1 signaling pathway	ENSMUSG00000062070 ENSMUSG00000060600 ENSMUSG00000033933 ENSMUSG00000033065 ENSMUSG00000031490 ENSMUSG00000057897	'Phosphoglycerate kinase'; 'Beta-enolase'; 'von Hippel-Lindau disease tumor suppressor'; 'ATP-dependent 6-phosphofructokinase, muscle type'; 'Eukaryotic translation initiation factor 4E-binding protein 1'; 'calcium/calmodulin-dependent protein kinase'	Pgk1 Eno3 Vhl Pfkm Eif4ebp1 Camk2b	B0LAA9 P21550 P40338 P47857 Q3TII9 Q5SVJ0	B0LAA9 P21550 P40338 P47857 Q3TII9 Q5SVJ0	3.16 6/190	5.31 6/113	0.216731	KEGG:00000
KEGG:05032	Morphine addiction	Morphine addiction	ENSMUSG00000057614 ENSMUSG00000005580 ENSMUSG00000032766 ENSMUSG00000043004 ENSMUSG00000027523	'Guanine nucleotide-binding protein G'; 'Adenylate cyclase type 9'; 'Neuroendocrine secretory protein 55'	Gnai1 Adcy9 Gng11 Gng2 Gnas	B2RSH2 P51830 P61953 P63213 Q9Z0F1	B2RSH2 P51830 P61953 P63213 Q9Z0F1	2.63 5/190	5.56 5/90	0.216731	KEGG:00000
KEGG:04723	Retrograde endocannabinoid signaling	Retrograde endocannabinoid signaling	ENSMUSG00000064360 ENSMUSG00000057614 ENSMUSG00000005580 ENSMUSG00000032766 ENSMUSG00000043004 ENSMUSG00000026407 ENSMUSG00000044968	'NADH-ubiquinone oxidoreductase chain 3'; 'Guanine nucleotide-binding protein G'; 'Adenylate cyclase type 9'; 'Voltage-dependent L-type calcium channel subunit alpha-1S'; 'N-acyl-phosphatidylethanolamine-hydrolyzing phospholipase D'	ND3 Gnai1 Adcy9 Gng11 Gng2 Cacna1s Napepld	A0A023J682 B2RSH2 P51830 P61953 P63213 Q02789 Q8BH82	A0A023J682 B2RSH2 P51830 P61953 P63213 Q02789 Q8BH82	3.68 7/190	4.76 7/147	0.216731	KEGG:00000
KEGG:03020	RNA polymerase	RNA polymerase	ENSMUSG00000067148 ENSMUSG00000000776 ENSMUSG00000021018	'DNA-directed RNA polymerases I and III subunit RPAC1'; 'DNA-directed RNA polymerase III subunit RPC4'; 'DNA-directed RNA polymerases I, II, and III subunit RPABC3'	Polr1c Polr3d Polr2h	P52432 Q91WD1 Q923G2	P52432 Q91WD1 Q923G2	1.58 3/190	9.38 3/32	0.216731	KEGG:00000
KEGG:04912	GnRH signaling pathway	GnRH signaling pathway	ENSMUSG00000059456 ENSMUSG00000005580 ENSMUSG00000026407 ENSMUSG00000057897 ENSMUSG00000027523	'non-specific protein-tyrosine kinase'; 'Adenylate cyclase type 9'; 'Voltage-dependent L-type calcium channel subunit alpha-1S'; 'calcium/calmodulin-dependent protein kinase'; 'Neuroendocrine secretory protein 55'	Ptk2b Adcy9 Cacna1s Camk2b Gnas	K7QD41 P51830 Q02789 Q5SVJ0 Q9Z0F1	K7QD41 P51830 Q02789 Q5SVJ0 Q9Z0F1	2.63 5/190	5.56 5/90	0.216731	KEGG:00000
KEGG:04213	Longevity regulating pathway - multiple species	Longevity regulating pathway - multiple species	ENSMUSG00000032060 ENSMUSG00000005580 ENSMUSG00000038894 ENSMUSG00000020063	'Alpha-crystallin B chain'; 'Adenylate cyclase type 9'; 'Insulin receptor substrate 2'; 'Sir2alpha'	Cryab Adcy9 Irs2 Sirt1	P23927 P51830 P81122 Q53Z05	P23927 P51830 P81122 Q53Z05	2.11 4/190	6.56 4/61	0.216731	KEGG:00000
KEGG:00730	Thiamine metabolism	Thiamine metabolism	ENSMUSG00000029735 ENSMUSG00000026817	'Thiamin pyrophosphokinase 1'; 'Adenylate kinase isoenzyme 1'	Tpk1 Ak1	Q9R0M5 Q9R0Y5	Q9R0M5 Q9R0Y5	1.05 2/190	13.33 2/15	0.216731	KEGG:00000
KEGG:04024	cAMP signaling pathway	cAMP signaling pathway	ENSMUSG00000057614 ENSMUSG00000027931 ENSMUSG00000005580 ENSMUSG00000026407 ENSMUSG00000033220 ENSMUSG00000057897 ENSMUSG00000030730 ENSMUSG00000007815 ENSMUSG00000027523	'Guanine nucleotide-binding protein G'; 'Atrial natriuretic peptide receptor 1'; 'Adenylate cyclase type 9'; 'Voltage-dependent L-type calcium channel subunit alpha-1S'; 'Ras-related C3 botulinum toxin substrate 2'; 'calcium/calmodulin-dependent protein kinase'; 'Sarcoplasmic/endoplasmic reticulum calcium ATPase 1'; 'Transforming protein RhoA'; 'Neuroendocrine secretory protein 55'	Gnai1 Npr1 Adcy9 Cacna1s Rac2 Camk2b Atp2a1 Rhoa Gnas	B2RSH2 P18293 P51830 Q02789 Q05144 Q5SVJ0 Q8R429 Q9QUI0 Q9Z0F1	B2RSH2 P18293 P51830 Q02789 Q05144 Q5SVJ0 Q8R429 Q9QUI0 Q9Z0F1	4.74 9/190	4.04 9/223	0.2245	KEGG:00000
KEGG:04810	Regulation of actin cytoskeleton	Regulation of actin cytoskeleton	ENSMUSG00000034902 ENSMUSG00000013936 ENSMUSG00000030672 ENSMUSG00000033220 ENSMUSG00000062929 ENSMUSG00000018830 ENSMUSG00000026782 ENSMUSG00000042121 ENSMUSG00000007815	'Phosphatidylinositol-4-phosphate 5-kinase, type 1 gamma'; 'Myosin regulatory light chain 2, ventricular/cardiac muscle isoform'; 'Myosin regulatory light chain 11'; 'Ras-related C3 botulinum toxin substrate 2'; 'Cofilin-2'; 'Myosin-11'; 'Abi2 protein'; 'Protein phosphatase Slingshot homolog 1'; 'Transforming protein RhoA'	Pip5k1c Myl2 Myl11 Rac2 Cfl2 Myh11 Abi2 Ssh1 Rhoa	F8WHW6 P51667 P97457 Q05144 Q3UHW9 Q69ZX3 Q6AXD2 Q76I79 Q9QUI0	F8WHW6 P51667 P97457 Q05144 Q3UHW9 Q69ZX3 Q6AXD2 Q76I79 Q9QUI0	4.74 9/190	3.91 9/230	0.242941	KEGG:00000
KEGG:00260	Glycine, serine and threonine metabolism	Glycine, serine and threonine metabolism	ENSMUSG00000020534 ENSMUSG00000020475 ENSMUSG00000053398	'Serine hydroxymethyltransferase, cytosolic'; 'Phosphoglycerate mutase'; 'D-3-phosphoglycerate dehydrogenase'	Shmt1 Pgam2 Phgdh	P50431 Q5NCI4 Q61753	P50431 Q5NCI4 Q61753	1.58 3/190	7.69 3/39	0.242941	KEGG:00000
KEGG:05020	Prion disease	Prion disease	ENSMUSG00000064360 ENSMUSG00000030592 ENSMUSG00000000088 ENSMUSG00000030785 ENSMUSG00000062694 ENSMUSG00000016252 ENSMUSG00000026407 ENSMUSG00000033220 ENSMUSG00000031231 ENSMUSG00000000058	'NADH-ubiquinone oxidoreductase chain 3'; 'Ryanodine receptor 1'; 'Cytochrome c oxidase subunit 5A, mitochondrial'; 'Cytochrome c oxidase subunit 6A2, mitochondrial'; 'Caveolin-3'; 'ATP synthase subunit epsilon, mitochondrial'; 'Voltage-dependent L-type calcium channel subunit alpha-1S'; 'Ras-related C3 botulinum toxin substrate 2'; 'Cytochrome c oxidase subunit 7B, mitochondrial'; 'Caveolin-2'	ND3 Ryr1 Cox5a Cox6a2 Cav3 Atp5f1e Cacna1s Rac2 Cox7b Cav2	A0A023J682 A0A1L1SQG7 P12787 P43023 P51637 P56382 Q02789 Q05144 Q5FW98 Q9WVC3	A0A023J682 A0A1L1SQG7 P12787 P43023 P51637 P56382 Q02789 Q05144 Q5FW98 Q9WVC3	5.26 10/190	3.76 10/266	0.242941	KEGG:00000
KEGG:00010	Glycolysis / Gluconeogenesis	Glycolysis / Gluconeogenesis	ENSMUSG00000062070 ENSMUSG00000060600 ENSMUSG00000033065 ENSMUSG00000020475	'Phosphoglycerate kinase'; 'Beta-enolase'; 'ATP-dependent 6-phosphofructokinase, muscle type'; 'Phosphoglycerate mutase'	Pgk1 Eno3 Pfkm Pgam2	B0LAA9 P21550 P47857 Q5NCI4	B0LAA9 P21550 P47857 Q5NCI4	2.11 4/190	6.06 4/66	0.242941	KEGG:00000
KEGG:05231	Choline metabolism in cancer	Choline metabolism in cancer	ENSMUSG00000034902 ENSMUSG00000023829 ENSMUSG00000033220 ENSMUSG00000031490 ENSMUSG00000026812	'Phosphatidylinositol-4-phosphate 5-kinase, type 1 gamma'; 'Solute carrier family 22 member 1'; 'Ras-related C3 botulinum toxin substrate 2'; 'Eukaryotic translation initiation factor 4E-binding protein 1'; 'Hamartin'	Pip5k1c Slc22a1 Rac2 Eif4ebp1 Tsc1	F8WHW6 O08966 Q05144 Q3TII9 Q9EP53	F8WHW6 O08966 Q05144 Q3TII9 Q9EP53	2.63 5/190	5.10 5/98	0.259251	KEGG:00000
KEGG:04510	Focal adhesion	Focal adhesion	ENSMUSG00000034902 ENSMUSG00000062694 ENSMUSG00000013936 ENSMUSG00000030672 ENSMUSG00000033220 ENSMUSG00000068699 ENSMUSG00000007815 ENSMUSG00000000058	'Phosphatidylinositol-4-phosphate 5-kinase, type 1 gamma'; 'Caveolin-3'; 'Myosin regulatory light chain 2, ventricular/cardiac muscle isoform'; 'Myosin regulatory light chain 11'; 'Ras-related C3 botulinum toxin substrate 2'; 'Filamin-C'; 'Transforming protein RhoA'; 'Caveolin-2'	Pip5k1c Cav3 Myl2 Myl11 Rac2 Flnc Rhoa Cav2	F8WHW6 P51637 P51667 P97457 Q05144 Q8VHX6 Q9QUI0 Q9WVC3	F8WHW6 P51637 P51667 P97457 Q05144 Q8VHX6 Q9QUI0 Q9WVC3	4.21 8/190	3.96 8/202	0.2772	KEGG:00000
KEGG:04925	Aldosterone synthesis and secretion	Aldosterone synthesis and secretion	ENSMUSG00000027931 ENSMUSG00000005580 ENSMUSG00000026407 ENSMUSG00000057897 ENSMUSG00000027523	'Atrial natriuretic peptide receptor 1'; 'Adenylate cyclase type 9'; 'Voltage-dependent L-type calcium channel subunit alpha-1S'; 'calcium/calmodulin-dependent protein kinase'; 'Neuroendocrine secretory protein 55'	Npr1 Adcy9 Cacna1s Camk2b Gnas	P18293 P51830 Q02789 Q5SVJ0 Q9Z0F1	P18293 P51830 Q02789 Q5SVJ0 Q9Z0F1	2.63 5/190	4.95 5/101	0.2772	KEGG:00000
KEGG:05415	Diabetic cardiomyopathy	Diabetic cardiomyopathy	ENSMUSG00000064360 ENSMUSG00000000088 ENSMUSG00000030785 ENSMUSG00000016252 ENSMUSG00000033220 ENSMUSG00000031231 ENSMUSG00000057897 ENSMUSG00000030730	'NADH-ubiquinone oxidoreductase chain 3'; 'Cytochrome c oxidase subunit 5A, mitochondrial'; 'Cytochrome c oxidase subunit 6A2, mitochondrial'; 'ATP synthase subunit epsilon, mitochondrial'; 'Ras-related C3 botulinum toxin substrate 2'; 'Cytochrome c oxidase subunit 7B, mitochondrial'; 'calcium/calmodulin-dependent protein kinase'; 'Sarcoplasmic/endoplasmic reticulum calcium ATPase 1'	ND3 Cox5a Cox6a2 Atp5f1e Rac2 Cox7b Camk2b Atp2a1	A0A023J682 P12787 P43023 P56382 Q05144 Q5FW98 Q5SVJ0 Q8R429	A0A023J682 P12787 P43023 P56382 Q05144 Q5FW98 Q5SVJ0 Q8R429	4.21 8/190	3.90 8/205	0.287579	KEGG:00000
KEGG:00360	Phenylalanine metabolism	Phenylalanine metabolism	ENSMUSG00000025190 ENSMUSG00000031672	'Aspartate aminotransferase, cytoplasmic'; 'Aspartate aminotransferase, mitochondrial'	Got1 Got2	P05201 P05202	P05201 P05202	1.05 2/190	10.00 2/20	0.299161	KEGG:00000
KEGG:04971	Gastric acid secretion	Gastric acid secretion	ENSMUSG00000057614 ENSMUSG00000005580 ENSMUSG00000057897 ENSMUSG00000027523	'Guanine nucleotide-binding protein G'; 'Adenylate cyclase type 9'; 'calcium/calmodulin-dependent protein kinase'; 'Neuroendocrine secretory protein 55'	Gnai1 Adcy9 Camk2b Gnas	B2RSH2 P51830 Q5SVJ0 Q9Z0F1	B2RSH2 P51830 Q5SVJ0 Q9Z0F1	2.11 4/190	5.33 4/75	0.305171	KEGG:00000
KEGG:05100	Bacterial invasion of epithelial cells	Bacterial invasion of epithelial cells	ENSMUSG00000062694 ENSMUSG00000028478 ENSMUSG00000007815 ENSMUSG00000000058	'Caveolin-3'; 'Clathrin light chain'; 'Transforming protein RhoA'; 'Caveolin-2'	Cav3 Clta Rhoa Cav2	P51637 Q6PFA2 Q9QUI0 Q9WVC3	P51637 Q6PFA2 Q9QUI0 Q9WVC3	2.11 4/190	5.33 4/75	0.305171	KEGG:00000
KEGG:04924	Renin secretion	Renin secretion	ENSMUSG00000057614 ENSMUSG00000027931 ENSMUSG00000026407 ENSMUSG00000027523	'Guanine nucleotide-binding protein G'; 'Atrial natriuretic peptide receptor 1'; 'Voltage-dependent L-type calcium channel subunit alpha-1S'; 'Neuroendocrine secretory protein 55'	Gnai1 Npr1 Cacna1s Gnas	B2RSH2 P18293 Q02789 Q9Z0F1	B2RSH2 P18293 Q02789 Q9Z0F1	2.11 4/190	5.33 4/75	0.305171	KEGG:00000
KEGG:04928	Parathyroid hormone synthesis, secretion and action	Parathyroid hormone synthesis, secretion and action	ENSMUSG00000057614 ENSMUSG00000005580 ENSMUSG00000020733 ENSMUSG00000007815 ENSMUSG00000027523	'Guanine nucleotide-binding protein G'; 'Adenylate cyclase type 9'; 'Na'; 'Transforming protein RhoA'; 'Neuroendocrine secretory protein 55'	Gnai1 Adcy9 Nherf1 Rhoa Gnas	B2RSH2 P51830 Q3TG37 Q9QUI0 Q9Z0F1	B2RSH2 P51830 Q3TG37 Q9QUI0 Q9Z0F1	2.63 5/190	4.63 5/108	0.312992	KEGG:00000
KEGG:05133	Pertussis	Pertussis	ENSMUSG00000057614 ENSMUSG00000024371 ENSMUSG00000062929 ENSMUSG00000007815	'Guanine nucleotide-binding protein G'; 'Complement C2'; 'Cofilin-2'; 'Transforming protein RhoA'	Gnai1 C2 Cfl2 Rhoa	B2RSH2 P21180 Q3UHW9 Q9QUI0	B2RSH2 P21180 Q3UHW9 Q9QUI0	2.11 4/190	5.19 4/77	0.318371	KEGG:00000
KEGG:04360	Axon guidance	Axon guidance	ENSMUSG00000057614 ENSMUSG00000036606 ENSMUSG00000033220 ENSMUSG00000062929 ENSMUSG00000057897 ENSMUSG00000042121 ENSMUSG00000007815	'Guanine nucleotide-binding protein G'; 'Plexin-B2'; 'Ras-related C3 botulinum toxin substrate 2'; 'Cofilin-2'; 'calcium/calmodulin-dependent protein kinase'; 'Protein phosphatase Slingshot homolog 1'; 'Transforming protein RhoA'	Gnai1 Plxnb2 Rac2 Cfl2 Camk2b Ssh1 Rhoa	B2RSH2 B2RXS4 Q05144 Q3UHW9 Q5SVJ0 Q76I79 Q9QUI0	B2RSH2 B2RXS4 Q05144 Q3UHW9 Q5SVJ0 Q76I79 Q9QUI0	3.68 7/190	3.87 7/181	0.333254	KEGG:00000
KEGG:04120	Ubiquitin mediated proteolysis	Ubiquitin mediated proteolysis	ENSMUSG00000014355 ENSMUSG00000033933 ENSMUSG00000091896 ENSMUSG00000041556 ENSMUSG00000027598 ENSMUSG00000034343	'Anaphase promoting complex subunit 1'; 'von Hippel-Lindau disease tumor suppressor'; 'Ubiquitin-conjugating enzyme E2 D2'; 'F-box only protein 2'; 'HECT-type E3 ubiquitin transferase'; 'NEDD8-conjugating enzyme UBE2F'	Anapc1 Vhl Ube2d2 Fbxo2 Itch Ube2f	B7ZNX2 P40338 P62838 Q3USR5 Q571M5 Q9CY34	B7ZNX2 P40338 P62838 Q3USR5 Q571M5 Q9CY34	3.16 6/190	4.11 6/146	0.333254	KEGG:00000
KEGG:04935	Growth hormone synthesis, secretion and action	Growth hormone synthesis, secretion and action	ENSMUSG00000057614 ENSMUSG00000005580 ENSMUSG00000038894 ENSMUSG00000026407 ENSMUSG00000027523	'Guanine nucleotide-binding protein G'; 'Adenylate cyclase type 9'; 'Insulin receptor substrate 2'; 'Voltage-dependent L-type calcium channel subunit alpha-1S'; 'Neuroendocrine secretory protein 55'	Gnai1 Adcy9 Irs2 Cacna1s Gnas	B2RSH2 P51830 P81122 Q02789 Q9Z0F1	B2RSH2 P51830 P81122 Q02789 Q9Z0F1	2.63 5/190	4.27 5/117	0.346567	KEGG:00000
KEGG:04724	Glutamatergic synapse	Glutamatergic synapse	ENSMUSG00000057614 ENSMUSG00000005580 ENSMUSG00000032766 ENSMUSG00000043004 ENSMUSG00000027523	'Guanine nucleotide-binding protein G'; 'Adenylate cyclase type 9'; 'Neuroendocrine secretory protein 55'	Gnai1 Adcy9 Gng11 Gng2 Gnas	B2RSH2 P51830 P61953 P63213 Q9Z0F1	B2RSH2 P51830 P61953 P63213 Q9Z0F1	2.63 5/190	4.39 5/114	0.346567	KEGG:00000
KEGG:00071	Fatty acid degradation	Fatty acid degradation	ENSMUSG00000024132 ENSMUSG00000062480 ENSMUSG00000031278	'Enoyl-Coenzyme A delta isomerase 1'; 'acetyl-CoA C-acetyltransferase'; 'Long-chain-fatty-acid--CoA ligase 4'	Eci1 Acat3 Acsl4	A0A3Q4EC76 Q80X81 Q9QUJ7	A0A3Q4EC76 Q80X81 Q9QUJ7	1.58 3/190	5.77 3/52	0.346567	KEGG:00000
KEGG:04072	Phospholipase D signaling pathway	Phospholipase D signaling pathway	ENSMUSG00000034902 ENSMUSG00000059456 ENSMUSG00000005580 ENSMUSG00000026812 ENSMUSG00000007815 ENSMUSG00000027523	'Phosphatidylinositol-4-phosphate 5-kinase, type 1 gamma'; 'non-specific protein-tyrosine kinase'; 'Adenylate cyclase type 9'; 'Hamartin'; 'Transforming protein RhoA'; 'Neuroendocrine secretory protein 55'	Pip5k1c Ptk2b Adcy9 Tsc1 Rhoa Gnas	F8WHW6 K7QD41 P51830 Q9EP53 Q9QUI0 Q9Z0F1	F8WHW6 K7QD41 P51830 Q9EP53 Q9QUI0 Q9Z0F1	3.16 6/190	4.03 6/149	0.346567	KEGG:00000
KEGG:00520	Amino sugar and nucleotide sugar metabolism	Amino sugar and nucleotide sugar metabolism	ENSMUSG00000037722 ENSMUSG00000026456 ENSMUSG00000042684	'Glucosamine 6-phosphate N-acetyltransferase'; 'NADH-cytochrome b5 reductase 1'; 'N-acetylneuraminate lyase'	Gnpnat1 Cyb5r1 Npl	A0A2I3BQY4 Q9DB73 Q9DCJ9	A0A2I3BQY4 Q9DB73 Q9DCJ9	1.58 3/190	5.88 3/51	0.346567	KEGG:00000
KEGG:04144	Endocytosis	Endocytosis	ENSMUSG00000025371 ENSMUSG00000034902 ENSMUSG00000062694 ENSMUSG00000027598 ENSMUSG00000024381 ENSMUSG00000028478 ENSMUSG00000032388 ENSMUSG00000007815 ENSMUSG00000000058	'Chromatin modifying protein 6'; 'Phosphatidylinositol-4-phosphate 5-kinase, type 1 gamma'; 'Caveolin-3'; 'HECT-type E3 ubiquitin transferase'; 'Bin1 protein'; 'Clathrin light chain'; 'Maspardin'; 'Transforming protein RhoA'; 'Caveolin-2'	Chmp6 Pip5k1c Cav3 Itch Bin1 Clta Spg21 Rhoa Cav2	B1AZ39 F8WHW6 P51637 Q571M5 Q6P1B9 Q6PFA2 Q9CQC8 Q9QUI0 Q9WVC3	B1AZ39 F8WHW6 P51637 Q571M5 Q6P1B9 Q6PFA2 Q9CQC8 Q9QUI0 Q9WVC3	4.74 9/190	3.42 9/263	0.346567	KEGG:00000
KEGG:04062	Chemokine signaling pathway	Chemokine signaling pathway	ENSMUSG00000057614 ENSMUSG00000059456 ENSMUSG00000005580 ENSMUSG00000032766 ENSMUSG00000043004 ENSMUSG00000033220 ENSMUSG00000007815	'Guanine nucleotide-binding protein G'; 'non-specific protein-tyrosine kinase'; 'Adenylate cyclase type 9'; 'Ras-related C3 botulinum toxin substrate 2'; 'Transforming protein RhoA'	Gnai1 Ptk2b Adcy9 Gng11 Gng2 Rac2 Rhoa	B2RSH2 K7QD41 P51830 P61953 P63213 Q05144 Q9QUI0	B2RSH2 K7QD41 P51830 P61953 P63213 Q05144 Q9QUI0	3.68 7/190	3.70 7/189	0.346567	KEGG:00000
KEGG:01240	Biosynthesis of cofactors	Biosynthesis of cofactors	ENSMUSG00000021707 ENSMUSG00000011148 ENSMUSG00000020534 ENSMUSG00000042148 ENSMUSG00000029735 ENSMUSG00000026817	'Dihydrofolate reductase'; 'Adenylosuccinate synthetase isozyme 1'; 'Serine hydroxymethyltransferase, cytosolic'; 'Protoheme IX farnesyltransferase, mitochondrial'; 'Thiamin pyrophosphokinase 1'; 'Adenylate kinase isoenzyme 1'	Dhfr Adss1 Shmt1 Cox10 Tpk1 Ak1	P00375 P28650 P50431 Q3TAS4 Q9R0M5 Q9R0Y5	P00375 P28650 P50431 Q3TAS4 Q9R0M5 Q9R0Y5	3.16 6/190	3.95 6/152	0.346567	KEGG:00000
KEGG:04540	Gap junction	Gap junction	ENSMUSG00000057614 ENSMUSG00000005580 ENSMUSG00000025162 ENSMUSG00000027523	'Guanine nucleotide-binding protein G'; 'Adenylate cyclase type 9'; 'Casein kinase I isoform delta'; 'Neuroendocrine secretory protein 55'	Gnai1 Adcy9 Csnk1d Gnas	B2RSH2 P51830 Q3USK2 Q9Z0F1	B2RSH2 P51830 Q3USK2 Q9Z0F1	2.11 4/190	4.65 4/86	0.347328	KEGG:00000
KEGG:00790	Folate biosynthesis	Folate biosynthesis	ENSMUSG00000021707 ENSMUSG00000029762	'Dihydrofolate reductase'; 'Aldose reductase-related protein 2'	Dhfr Akr1b8	P00375 P45377	P00375 P45377	1.05 2/190	7.69 2/26	0.347328	KEGG:00000
KEGG:04911	Insulin secretion	Insulin secretion	ENSMUSG00000005580 ENSMUSG00000026407 ENSMUSG00000057897 ENSMUSG00000027523	'Adenylate cyclase type 9'; 'Voltage-dependent L-type calcium channel subunit alpha-1S'; 'calcium/calmodulin-dependent protein kinase'; 'Neuroendocrine secretory protein 55'	Adcy9 Cacna1s Camk2b Gnas	P51830 Q02789 Q5SVJ0 Q9Z0F1	P51830 Q02789 Q5SVJ0 Q9Z0F1	2.11 4/190	4.65 4/86	0.347328	KEGG:00000
KEGG:04932	Non-alcoholic fatty liver disease	Non-alcoholic fatty liver disease	ENSMUSG00000017801 ENSMUSG00000000088 ENSMUSG00000030785 ENSMUSG00000038894 ENSMUSG00000027598 ENSMUSG00000031231	'MAX-like protein X'; 'Cytochrome c oxidase subunit 5A, mitochondrial'; 'Cytochrome c oxidase subunit 6A2, mitochondrial'; 'Insulin receptor substrate 2'; 'HECT-type E3 ubiquitin transferase'; 'Cytochrome c oxidase subunit 7B, mitochondrial'	Mlx Cox5a Cox6a2 Irs2 Itch Cox7b	A2BFB0 P12787 P43023 P81122 Q571M5 Q5FW98	A2BFB0 P12787 P43023 P81122 Q571M5 Q5FW98	3.16 6/190	3.87 6/155	0.347328	KEGG:00000
KEGG:04919	Thyroid hormone signaling pathway	Thyroid hormone signaling pathway	ENSMUSG00000053093 ENSMUSG00000033065 ENSMUSG00000020647 ENSMUSG00000030730 ENSMUSG00000018160	'Myosin-7'; 'ATP-dependent 6-phosphofructokinase, muscle type'; 'Nuclear receptor coactivator 1'; 'Sarcoplasmic/endoplasmic reticulum calcium ATPase 1'; 'Mediator of RNA polymerase II transcription subunit 1'	Myh7 Pfkm Ncoa1 Atp2a1 Med1	B2RXX9 P47857 P70365 Q8R429 Q925J9	B2RXX9 P47857 P70365 Q8R429 Q925J9	2.63 5/190	4.17 5/120	0.347328	KEGG:00000
KEGG:05416	Viral myocarditis	Viral myocarditis	ENSMUSG00000027488 ENSMUSG00000053093 ENSMUSG00000062694 ENSMUSG00000033220	'Syntrophin, acidic 1'; 'Myosin-7'; 'Caveolin-3'; 'Ras-related C3 botulinum toxin substrate 2'	Snta1 Myh7 Cav3 Rac2	A2AKD7 B2RXX9 P51637 Q05144	A2AKD7 B2RXX9 P51637 Q05144	2.11 4/190	4.60 4/87	0.35381	KEGG:00000
KEGG:04611	Platelet activation	Platelet activation	ENSMUSG00000050761 ENSMUSG00000057614 ENSMUSG00000005580 ENSMUSG00000007815 ENSMUSG00000027523	'Glycoprotein Ib, beta polypeptide'; 'Guanine nucleotide-binding protein G'; 'Adenylate cyclase type 9'; 'Transforming protein RhoA'; 'Neuroendocrine secretory protein 55'	Gp1bb Gnai1 Adcy9 Rhoa Gnas	B2RR03 B2RSH2 P51830 Q9QUI0 Q9Z0F1	B2RR03 B2RSH2 P51830 Q9QUI0 Q9Z0F1	2.63 5/190	4.03 5/124	0.375038	KEGG:00000
KEGG:04666	Fc gamma R-mediated phagocytosis	Fc gamma R-mediated phagocytosis	ENSMUSG00000034902 ENSMUSG00000033220 ENSMUSG00000062929 ENSMUSG00000024381	'Phosphatidylinositol-4-phosphate 5-kinase, type 1 gamma'; 'Ras-related C3 botulinum toxin substrate 2'; 'Cofilin-2'; 'Bin1 protein'	Pip5k1c Rac2 Cfl2 Bin1	F8WHW6 Q05144 Q3UHW9 Q6P1B9	F8WHW6 Q05144 Q3UHW9 Q6P1B9	2.11 4/190	4.30 4/93	0.379322	KEGG:00000
KEGG:04730	Long-term depression	Long-term depression	ENSMUSG00000030592 ENSMUSG00000057614 ENSMUSG00000027523	'Ryanodine receptor 1'; 'Guanine nucleotide-binding protein G'; 'Neuroendocrine secretory protein 55'	Ryr1 Gnai1 Gnas	A0A1L1SQG7 B2RSH2 Q9Z0F1	A0A1L1SQG7 B2RSH2 Q9Z0F1	1.58 3/190	5.00 3/60	0.379322	KEGG:00000
KEGG:04140	Autophagy - animal	Autophagy - animal	ENSMUSG00000026289 ENSMUSG00000038894 ENSMUSG00000042015 ENSMUSG00000039840 ENSMUSG00000027602 ENSMUSG00000026812	'Autophagy-related 16-like 1 gamma'; 'Insulin receptor substrate 2'; 'WD repeat-containing protein 41'; 'Ectopic P granules protein 5 homolog'; 'Microtubule-associated proteins 1A/1B light chain 3A'; 'Hamartin'	Atg16l1 Irs2 Wdr41 Epg5 Map1lc3a Tsc1	G9M4M6 P81122 Q3UDP0 Q80TA9 Q91VR7 Q9EP53	G9M4M6 P81122 Q3UDP0 Q80TA9 Q91VR7 Q9EP53	3.16 6/190	3.61 6/166	0.379322	KEGG:00000
KEGG:04520	Adherens junction	Adherens junction	ENSMUSG00000013936 ENSMUSG00000030672 ENSMUSG00000033220 ENSMUSG00000007815	'Myosin regulatory light chain 2, ventricular/cardiac muscle isoform'; 'Myosin regulatory light chain 11'; 'Ras-related C3 botulinum toxin substrate 2'; 'Transforming protein RhoA'	Myl2 Myl11 Rac2 Rhoa	P51667 P97457 Q05144 Q9QUI0	P51667 P97457 Q05144 Q9QUI0	2.11 4/190	4.35 4/92	0.379322	KEGG:00000
KEGG:04934	Cushing syndrome	Cushing syndrome	ENSMUSG00000057614 ENSMUSG00000006728 ENSMUSG00000005580 ENSMUSG00000026407 ENSMUSG00000057897 ENSMUSG00000027523	'Guanine nucleotide-binding protein G'; 'Cyclin-dependent kinase 4'; 'Adenylate cyclase type 9'; 'Voltage-dependent L-type calcium channel subunit alpha-1S'; 'calcium/calmodulin-dependent protein kinase'; 'Neuroendocrine secretory protein 55'	Gnai1 Cdk4 Adcy9 Cacna1s Camk2b Gnas	B2RSH2 P30285 P51830 Q02789 Q5SVJ0 Q9Z0F1	B2RSH2 P30285 P51830 Q02789 Q5SVJ0 Q9Z0F1	3.16 6/190	3.70 6/162	0.379322	KEGG:00000
KEGG:04926	Relaxin signaling pathway	Relaxin signaling pathway	ENSMUSG00000057614 ENSMUSG00000005580 ENSMUSG00000032766 ENSMUSG00000043004 ENSMUSG00000027523	'Guanine nucleotide-binding protein G'; 'Adenylate cyclase type 9'; 'Neuroendocrine secretory protein 55'	Gnai1 Adcy9 Gng11 Gng2 Gnas	B2RSH2 P51830 P61953 P63213 Q9Z0F1	B2RSH2 P51830 P61953 P63213 Q9Z0F1	2.63 5/190	3.88 5/129	0.379322	KEGG:00000
KEGG:01523	Antifolate resistance	Antifolate resistance	ENSMUSG00000021707 ENSMUSG00000020534	'Dihydrofolate reductase'; 'Serine hydroxymethyltransferase, cytosolic'	Dhfr Shmt1	P00375 P50431	P00375 P50431	1.05 2/190	6.90 2/29	0.379322	KEGG:00000
KEGG:01522	Endocrine resistance	Endocrine resistance	ENSMUSG00000006728 ENSMUSG00000005580 ENSMUSG00000018160 ENSMUSG00000027523	'Cyclin-dependent kinase 4'; 'Adenylate cyclase type 9'; 'Mediator of RNA polymerase II transcription subunit 1'; 'Neuroendocrine secretory protein 55'	Cdk4 Adcy9 Med1 Gnas	P30285 P51830 Q925J9 Q9Z0F1	P30285 P51830 Q925J9 Q9Z0F1	2.11 4/190	4.30 4/93	0.379322	KEGG:00000
KEGG:04340	Hedgehog signaling pathway	Hedgehog signaling pathway	ENSMUSG00000052957 ENSMUSG00000025162 ENSMUSG00000032523	'Growth arrest specific 1'; 'Casein kinase I isoform delta'; 'Protein-cysteine N-palmitoyltransferase HHAT-like protein'	Gas1 Csnk1d Hhatl	A0A286YD87 Q3USK2 Q9D1G3	A0A286YD87 Q3USK2 Q9D1G3	1.58 3/190	5.17 3/58	0.379322	KEGG:00000
KEGG:04726	Serotonergic synapse	Serotonergic synapse	ENSMUSG00000057614 ENSMUSG00000032766 ENSMUSG00000043004 ENSMUSG00000026407 ENSMUSG00000027523	'Guanine nucleotide-binding protein G'; 'Voltage-dependent L-type calcium channel subunit alpha-1S'; 'Neuroendocrine secretory protein 55'	Gnai1 Gng11 Gng2 Cacna1s Gnas	B2RSH2 P61953 P63213 Q02789 Q9Z0F1	B2RSH2 P61953 P63213 Q02789 Q9Z0F1	2.63 5/190	3.82 5/131	0.388195	KEGG:00000
KEGG:04961	Endocrine and other factor-regulated calcium reabsorption	Endocrine and other factor-regulated calcium reabsorption	ENSMUSG00000005580 ENSMUSG00000028478 ENSMUSG00000027523	'Adenylate cyclase type 9'; 'Clathrin light chain'; 'Neuroendocrine secretory protein 55'	Adcy9 Clta Gnas	P51830 Q6PFA2 Q9Z0F1	P51830 Q6PFA2 Q9Z0F1	1.58 3/190	4.92 3/61	0.388195	KEGG:00000
KEGG:00630	Glyoxylate and dicarboxylate metabolism	Glyoxylate and dicarboxylate metabolism	ENSMUSG00000020534 ENSMUSG00000062480	'Serine hydroxymethyltransferase, cytosolic'; 'acetyl-CoA C-acetyltransferase'	Shmt1 Acat3	P50431 Q80X81	P50431 Q80X81	1.05 2/190	6.45 2/31	0.389407	KEGG:00000
KEGG:00230	Purine metabolism	Purine metabolism	ENSMUSG00000027931 ENSMUSG00000011148 ENSMUSG00000005580 ENSMUSG00000030532 ENSMUSG00000026817	'Atrial natriuretic peptide receptor 1'; 'Adenylosuccinate synthetase isozyme 1'; 'Adenylate cyclase type 9'; 'Guanosine-3',5'-bis'; 'Adenylate kinase isoenzyme 1'	Npr1 Adss1 Adcy9 Hddc3 Ak1	P18293 P28650 P51830 Q9D114 Q9R0Y5	P18293 P28650 P51830 Q9D114 Q9R0Y5	2.63 5/190	3.76 5/133	0.397252	KEGG:00000
KEGG:00052	Galactose metabolism	Galactose metabolism	ENSMUSG00000029762 ENSMUSG00000033065	'Aldose reductase-related protein 2'; 'ATP-dependent 6-phosphofructokinase, muscle type'	Akr1b8 Pfkm	P45377 P47857	P45377 P47857	1.05 2/190	6.25 2/32	0.397352	KEGG:00000
KEGG:04728	Dopaminergic synapse	Dopaminergic synapse	ENSMUSG00000057614 ENSMUSG00000032766 ENSMUSG00000043004 ENSMUSG00000057897 ENSMUSG00000027523	'Guanine nucleotide-binding protein G'; 'calcium/calmodulin-dependent protein kinase'; 'Neuroendocrine secretory protein 55'	Gnai1 Gng11 Gng2 Camk2b Gnas	B2RSH2 P61953 P63213 Q5SVJ0 Q9Z0F1	B2RSH2 P61953 P63213 Q5SVJ0 Q9Z0F1	2.63 5/190	3.73 5/134	0.397352	KEGG:00000
KEGG:04916	Melanogenesis	Melanogenesis	ENSMUSG00000057614 ENSMUSG00000005580 ENSMUSG00000057897 ENSMUSG00000027523	'Guanine nucleotide-binding protein G'; 'Adenylate cyclase type 9'; 'calcium/calmodulin-dependent protein kinase'; 'Neuroendocrine secretory protein 55'	Gnai1 Adcy9 Camk2b Gnas	B2RSH2 P51830 Q5SVJ0 Q9Z0F1	B2RSH2 P51830 Q5SVJ0 Q9Z0F1	2.11 4/190	4.00 4/100	0.417765	KEGG:00000
KEGG:04910	Insulin signaling pathway	Insulin signaling pathway	ENSMUSG00000038894 ENSMUSG00000031490 ENSMUSG00000046794 ENSMUSG00000026812 ENSMUSG00000032648	'Insulin receptor substrate 2'; 'Eukaryotic translation initiation factor 4E-binding protein 1'; 'Protein phosphatase 1 regulatory subunit 3B'; 'Hamartin'; 'Glycogen phosphorylase, muscle form'	Irs2 Eif4ebp1 Ppp1r3b Tsc1 Pygm	P81122 Q3TII9 Q8C767 Q9EP53 Q9WUB3	P81122 Q3TII9 Q8C767 Q9EP53 Q9WUB3	2.63 5/190	3.62 5/138	0.4232	KEGG:00000
KEGG:00030	Pentose phosphate pathway	Pentose phosphate pathway	ENSMUSG00000033065 ENSMUSG00000030225	'ATP-dependent 6-phosphofructokinase, muscle type'; 'deoxyribose-phosphate aldolase'	Pfkm Dera	P47857 Q3THN2	P47857 Q3THN2	1.05 2/190	5.88 2/34	0.4232	KEGG:00000
KEGG:05031	Amphetamine addiction	Amphetamine addiction	ENSMUSG00000020063 ENSMUSG00000057897 ENSMUSG00000027523	'Sir2alpha'; 'calcium/calmodulin-dependent protein kinase'; 'Neuroendocrine secretory protein 55'	Sirt1 Camk2b Gnas	Q53Z05 Q5SVJ0 Q9Z0F1	Q53Z05 Q5SVJ0 Q9Z0F1	1.58 3/190	4.41 3/68	0.443293	KEGG:00000
KEGG:03060	Protein export	Protein export	ENSMUSG00000035227 ENSMUSG00000014504	'Signal peptidase complex subunit 2'; 'Signal recognition particle 19 kDa protein'	Spcs2 Srp19	A0A140LHG8 Q9D104	A0A140LHG8 Q9D104	1.05 2/190	5.56 2/36	0.453612	KEGG:00000
KEGG:05012	Parkinson disease	Parkinson disease	ENSMUSG00000064360 ENSMUSG00000057614 ENSMUSG00000000088 ENSMUSG00000030785 ENSMUSG00000016252 ENSMUSG00000031231 ENSMUSG00000057897 ENSMUSG00000027523	'NADH-ubiquinone oxidoreductase chain 3'; 'Guanine nucleotide-binding protein G'; 'Cytochrome c oxidase subunit 5A, mitochondrial'; 'Cytochrome c oxidase subunit 6A2, mitochondrial'; 'ATP synthase subunit epsilon, mitochondrial'; 'Cytochrome c oxidase subunit 7B, mitochondrial'; 'calcium/calmodulin-dependent protein kinase'; 'Neuroendocrine secretory protein 55'	ND3 Gnai1 Cox5a Cox6a2 Atp5f1e Cox7b Camk2b Gnas	A0A023J682 B2RSH2 P12787 P43023 P56382 Q5FW98 Q5SVJ0 Q9Z0F1	A0A023J682 B2RSH2 P12787 P43023 P56382 Q5FW98 Q5SVJ0 Q9Z0F1	4.21 8/190	3.04 8/263	0.454366	KEGG:00000
KEGG:05207	Chemical carcinogenesis - receptor activation	Chemical carcinogenesis - receptor activation	ENSMUSG00000057614 ENSMUSG00000005580 ENSMUSG00000026407 ENSMUSG00000031490 ENSMUSG00000022905 ENSMUSG00000004035 ENSMUSG00000027523	'Guanine nucleotide-binding protein G'; 'Adenylate cyclase type 9'; 'Voltage-dependent L-type calcium channel subunit alpha-1S'; 'Eukaryotic translation initiation factor 4E-binding protein 1'; 'Importin subunit alpha-5'; 'Glutathione S-transferase Mu 7'; 'Neuroendocrine secretory protein 55'	Gnai1 Adcy9 Cacna1s Eif4ebp1 Kpna1 Gstm7 Gnas	B2RSH2 P51830 Q02789 Q3TII9 Q60960 Q80W21 Q9Z0F1	B2RSH2 P51830 Q02789 Q3TII9 Q60960 Q80W21 Q9Z0F1	3.68 7/190	3.11 7/225	0.468671	KEGG:00000
KEGG:05418	Fluid shear stress and atherosclerosis	Fluid shear stress and atherosclerosis	ENSMUSG00000062694 ENSMUSG00000033220 ENSMUSG00000004035 ENSMUSG00000007815 ENSMUSG00000000058	'Caveolin-3'; 'Ras-related C3 botulinum toxin substrate 2'; 'Glutathione S-transferase Mu 7'; 'Transforming protein RhoA'; 'Caveolin-2'	Cav3 Rac2 Gstm7 Rhoa Cav2	P51637 Q05144 Q80W21 Q9QUI0 Q9WVC3	P51637 Q05144 Q80W21 Q9QUI0 Q9WVC3	2.63 5/190	3.42 5/146	0.468671	KEGG:00000
KEGG:04927	Cortisol synthesis and secretion	Cortisol synthesis and secretion	ENSMUSG00000005580 ENSMUSG00000026407 ENSMUSG00000027523	'Adenylate cyclase type 9'; 'Voltage-dependent L-type calcium channel subunit alpha-1S'; 'Neuroendocrine secretory protein 55'	Adcy9 Cacna1s Gnas	P51830 Q02789 Q9Z0F1	P51830 Q02789 Q9Z0F1	1.58 3/190	4.17 3/72	0.472101	KEGG:00000
KEGG:04931	Insulin resistance	Insulin resistance	ENSMUSG00000017801 ENSMUSG00000038894 ENSMUSG00000046794 ENSMUSG00000032648	'MAX-like protein X'; 'Insulin receptor substrate 2'; 'Protein phosphatase 1 regulatory subunit 3B'; 'Glycogen phosphorylase, muscle form'	Mlx Irs2 Ppp1r3b Pygm	A2BFB0 P81122 Q8C767 Q9WUB3	A2BFB0 P81122 Q8C767 Q9WUB3	2.11 4/190	3.67 4/109	0.472101	KEGG:00000
KEGG:00350	Tyrosine metabolism	Tyrosine metabolism	ENSMUSG00000025190 ENSMUSG00000031672	'Aspartate aminotransferase, cytoplasmic'; 'Aspartate aminotransferase, mitochondrial'	Got1 Got2	P05201 P05202	P05201 P05202	1.05 2/190	5.13 2/39	0.483357	KEGG:00000
KEGG:04216	Ferroptosis	Ferroptosis	ENSMUSG00000027602 ENSMUSG00000031278	'Microtubule-associated proteins 1A/1B light chain 3A'; 'Long-chain-fatty-acid--CoA ligase 4'	Map1lc3a Acsl4	Q91VR7 Q9QUJ7	Q91VR7 Q9QUJ7	1.05 2/190	5.00 2/40	0.497515	KEGG:00000
KEGG:04972	Pancreatic secretion	Pancreatic secretion	ENSMUSG00000005580 ENSMUSG00000030730 ENSMUSG00000007815 ENSMUSG00000027523	'Adenylate cyclase type 9'; 'Sarcoplasmic/endoplasmic reticulum calcium ATPase 1'; 'Transforming protein RhoA'; 'Neuroendocrine secretory protein 55'	Adcy9 Atp2a1 Rhoa Gnas	P51830 Q8R429 Q9QUI0 Q9Z0F1	P51830 Q8R429 Q9QUI0 Q9Z0F1	2.11 4/190	3.51 4/114	0.507069	KEGG:00000
KEGG:04014	Ras signaling pathway	Ras signaling pathway	ENSMUSG00000037110 ENSMUSG00000032766 ENSMUSG00000043004 ENSMUSG00000021708 ENSMUSG00000033220 ENSMUSG00000021357 ENSMUSG00000007815	'Ral GTPase activating protein, alpha subunit 2'; 'Guanine nucleotide-binding protein G'; 'Ras-specific guanine nucleotide-releasing factor 2'; 'Ras-related C3 botulinum toxin substrate 2'; 'Exocyst complex component 2'; 'Transforming protein RhoA'	Ralgapa2 Gng11 Gng2 Rasgrf2 Rac2 Exoc2 Rhoa	A0A2I3BPN8 P61953 P63213 P70392 Q05144 Q9D4H1 Q9QUI0	A0A2I3BPN8 P61953 P63213 P70392 Q05144 Q9D4H1 Q9QUI0	3.68 7/190	2.98 7/235	0.507069	KEGG:00000
KEGG:03022	Basal transcription factors	Basal transcription factors	ENSMUSG00000028271 ENSMUSG00000020680	'Transcription initiation factor IIB'; 'TAF15 RNA polymerase II, TATA box binding protein'	Gtf2b Taf15	Q3ULN2 Q8BQ46	Q3ULN2 Q8BQ46	1.05 2/190	4.76 2/42	0.520328	KEGG:00000
KEGG:05014	Amyotrophic lateral sclerosis	Amyotrophic lateral sclerosis	ENSMUSG00000064360 ENSMUSG00000018581 ENSMUSG00000000088 ENSMUSG00000030785 ENSMUSG00000016252 ENSMUSG00000042015 ENSMUSG00000059005 ENSMUSG00000031231 ENSMUSG00000114797 ENSMUSG00000027602	'NADH-ubiquinone oxidoreductase chain 3'; 'Dynein, axonemal, heavy chain 11'; 'Cytochrome c oxidase subunit 5A, mitochondrial'; 'Cytochrome c oxidase subunit 6A2, mitochondrial'; 'ATP synthase subunit epsilon, mitochondrial'; 'WD repeat-containing protein 41'; 'RRM domain-containing protein'; 'Cytochrome c oxidase subunit 7B, mitochondrial'; 'Nucleoporin p58/p45'; 'Microtubule-associated proteins…	ND3 Dnah11 Cox5a Cox6a2 Atp5f1e Wdr41 Hnrnpa3 Cox7b Nup58 Map1lc3a	A0A023J682 E9Q7N9 P12787 P43023 P56382 Q3UDP0 Q3UZG3 Q5FW98 Q8R332 Q91VR7	A0A023J682 E9Q7N9 P12787 P43023 P56382 Q3UDP0 Q3UZG3 Q5FW98 Q8R332 Q91VR7	5.26 10/190	2.72 10/367	0.524049	KEGG:00000
KEGG:04975	Fat digestion and absorption	Fat digestion and absorption	ENSMUSG00000031672 ENSMUSG00000062480	'Aspartate aminotransferase, mitochondrial'; 'acetyl-CoA C-acetyltransferase'	Got2 Acat3	P05202 Q80X81	P05202 Q80X81	1.05 2/190	4.65 2/43	0.524049	KEGG:00000
KEGG:04150	mTOR signaling pathway	mTOR signaling pathway	ENSMUSG00000031490 ENSMUSG00000020176 ENSMUSG00000026027 ENSMUSG00000026812 ENSMUSG00000007815	'Eukaryotic translation initiation factor 4E-binding protein 1'; 'Growth factor receptor-bound protein 10'; 'STE20-related kinase adapter protein beta'; 'Hamartin'; 'Transforming protein RhoA'	Eif4ebp1 Grb10 Stradb Tsc1 Rhoa	Q3TII9 Q60760 Q8K4T3 Q9EP53 Q9QUI0	Q3TII9 Q60760 Q8K4T3 Q9EP53 Q9QUI0	2.63 5/190	3.18 5/157	0.524049	KEGG:00000
KEGG:04962	Vasopressin-regulated water reabsorption	Vasopressin-regulated water reabsorption	ENSMUSG00000005580 ENSMUSG00000027523	'Adenylate cyclase type 9'; 'Neuroendocrine secretory protein 55'	Adcy9 Gnas	P51830 Q9Z0F1	P51830 Q9Z0F1	1.05 2/190	4.55 2/44	0.537219	KEGG:00000
KEGG:04623	Cytosolic DNA-sensing pathway	Cytosolic DNA-sensing pathway	ENSMUSG00000067148 ENSMUSG00000000776 ENSMUSG00000021018	'DNA-directed RNA polymerases I and III subunit RPAC1'; 'DNA-directed RNA polymerase III subunit RPC4'; 'DNA-directed RNA polymerases I, II, and III subunit RPABC3'	Polr1c Polr3d Polr2h	P52432 Q91WD1 Q923G2	P52432 Q91WD1 Q923G2	1.58 3/190	3.66 3/82	0.551213	KEGG:00000
KEGG:05205	Proteoglycans in cancer	Proteoglycans in cancer	ENSMUSG00000031543 ENSMUSG00000062694 ENSMUSG00000057897 ENSMUSG00000068699 ENSMUSG00000007815 ENSMUSG00000000058	'Ankyrin 1, erythroid'; 'Caveolin-3'; 'calcium/calmodulin-dependent protein kinase'; 'Filamin-C'; 'Transforming protein RhoA'; 'Caveolin-2'	Ank1 Cav3 Camk2b Flnc Rhoa Cav2	G3UXF4 P51637 Q5SVJ0 Q8VHX6 Q9QUI0 Q9WVC3	G3UXF4 P51637 Q5SVJ0 Q8VHX6 Q9QUI0 Q9WVC3	3.16 6/190	2.94 6/204	0.553095	KEGG:00000
KEGG:03083	Polycomb repressive complex	Polycomb repressive complex	ENSMUSG00000029836 ENSMUSG00000039989 ENSMUSG00000091896	'Cbx3 protein'; 'E3 SUMO-protein ligase CBX4'; 'Ubiquitin-conjugating enzyme E2 D2'	Cbx3 Cbx4 Ube2d2	I6L9I7 O55187 P62838	I6L9I7 O55187 P62838	1.58 3/190	3.57 3/84	0.566666	KEGG:00000
KEGG:03050	Proteasome	Proteasome	ENSMUSG00000079197 ENSMUSG00000078153	'Proteasome activator complex subunit 2'	PSME2b	Q5SVP3	Q5SVP3	1.05 2/190	4.26 2/47	0.569392	KEGG:00000
KEGG:05022	Pathways of neurodegeneration - multiple diseases	Pathways of neurodegeneration - multiple diseases	ENSMUSG00000064360 ENSMUSG00000030592 ENSMUSG00000018581 ENSMUSG00000000088 ENSMUSG00000030785 ENSMUSG00000016252 ENSMUSG00000026407 ENSMUSG00000042015 ENSMUSG00000031231 ENSMUSG00000057897 ENSMUSG00000030730 ENSMUSG00000027602	'NADH-ubiquinone oxidoreductase chain 3'; 'Ryanodine receptor 1'; 'Dynein, axonemal, heavy chain 11'; 'Cytochrome c oxidase subunit 5A, mitochondrial'; 'Cytochrome c oxidase subunit 6A2, mitochondrial'; 'ATP synthase subunit epsilon, mitochondrial'; 'Voltage-dependent L-type calcium channel subunit alpha-1S'; 'WD repeat-containing protein 41'; 'Cytochrome c oxidase subunit 7B, mitochondrial'; 'ca…	ND3 Ryr1 Dnah11 Cox5a Cox6a2 Atp5f1e Cacna1s Wdr41 Cox7b Camk2b Atp2a1 Map1lc3a	A0A023J682 A0A1L1SQG7 E9Q7N9 P12787 P43023 P56382 Q02789 Q3UDP0 Q5FW98 Q5SVJ0 Q8R429 Q91VR7	A0A023J682 A0A1L1SQG7 E9Q7N9 P12787 P43023 P56382 Q02789 Q3UDP0 Q5FW98 Q5SVJ0 Q8R429 Q91VR7	6.32 12/190	2.55 12/470	0.569392	KEGG:00000
KEGG:05030	Cocaine addiction	Cocaine addiction	ENSMUSG00000057614 ENSMUSG00000027523	'Guanine nucleotide-binding protein G'; 'Neuroendocrine secretory protein 55'	Gnai1 Gnas	B2RSH2 Q9Z0F1	B2RSH2 Q9Z0F1	1.05 2/190	4.17 2/48	0.577802	KEGG:00000
KEGG:04146	Peroxisome	Peroxisome	ENSMUSG00000029047 ENSMUSG00000030545 ENSMUSG00000031278	'Peroxisome biogenesis factor 10'; 'Peroxisomal membrane protein 11A'; 'Long-chain-fatty-acid--CoA ligase 4'	Pex10 Pex11a Acsl4	B1AUE5 Q3UER4 Q9QUJ7	B1AUE5 Q3UER4 Q9QUJ7	1.58 3/190	3.45 3/87	0.584142	KEGG:00000
KEGG:05016	Huntington disease	Huntington disease	ENSMUSG00000064360 ENSMUSG00000018581 ENSMUSG00000000088 ENSMUSG00000030785 ENSMUSG00000016252 ENSMUSG00000031231 ENSMUSG00000028478 ENSMUSG00000021018	'NADH-ubiquinone oxidoreductase chain 3'; 'Dynein, axonemal, heavy chain 11'; 'Cytochrome c oxidase subunit 5A, mitochondrial'; 'Cytochrome c oxidase subunit 6A2, mitochondrial'; 'ATP synthase subunit epsilon, mitochondrial'; 'Cytochrome c oxidase subunit 7B, mitochondrial'; 'Clathrin light chain'; 'DNA-directed RNA polymerases I, II, and III subunit RPABC3'	ND3 Dnah11 Cox5a Cox6a2 Atp5f1e Cox7b Clta Polr2h	A0A023J682 E9Q7N9 P12787 P43023 P56382 Q5FW98 Q6PFA2 Q923G2	A0A023J682 E9Q7N9 P12787 P43023 P56382 Q5FW98 Q6PFA2 Q923G2	4.21 8/190	2.66 8/301	0.601034	KEGG:00000
KEGG:04914	Progesterone-mediated oocyte maturation	Progesterone-mediated oocyte maturation	ENSMUSG00000057614 ENSMUSG00000014355 ENSMUSG00000005580	'Guanine nucleotide-binding protein G'; 'Anaphase promoting complex subunit 1'; 'Adenylate cyclase type 9'	Gnai1 Anapc1 Adcy9	B2RSH2 B7ZNX2 P51830	B2RSH2 B7ZNX2 P51830	1.58 3/190	3.26 3/92	0.635349	KEGG:00000
KEGG:05135	Yersinia infection	Yersinia infection	ENSMUSG00000034902 ENSMUSG00000059456 ENSMUSG00000033220 ENSMUSG00000007815	'Phosphatidylinositol-4-phosphate 5-kinase, type 1 gamma'; 'non-specific protein-tyrosine kinase'; 'Ras-related C3 botulinum toxin substrate 2'; 'Transforming protein RhoA'	Pip5k1c Ptk2b Rac2 Rhoa	F8WHW6 K7QD41 Q05144 Q9QUI0	F8WHW6 K7QD41 Q05144 Q9QUI0	2.11 4/190	2.96 4/135	0.640387	KEGG:00000
KEGG:00450	Selenocompound metabolism	Selenocompound metabolism	ENSMUSG00000021311	'Methionine synthase'	Mtr	A6H5Y3	A6H5Y3	0.53 1/190	5.88 1/17	0.640387	KEGG:00000
KEGG:05208	Chemical carcinogenesis - reactive oxygen species	Chemical carcinogenesis - reactive oxygen species	ENSMUSG00000064360 ENSMUSG00000000088 ENSMUSG00000030785 ENSMUSG00000016252 ENSMUSG00000031231 ENSMUSG00000004035	'NADH-ubiquinone oxidoreductase chain 3'; 'Cytochrome c oxidase subunit 5A, mitochondrial'; 'Cytochrome c oxidase subunit 6A2, mitochondrial'; 'ATP synthase subunit epsilon, mitochondrial'; 'Cytochrome c oxidase subunit 7B, mitochondrial'; 'Glutathione S-transferase Mu 7'	ND3 Cox5a Cox6a2 Atp5f1e Cox7b Gstm7	A0A023J682 P12787 P43023 P56382 Q5FW98 Q80W21	A0A023J682 P12787 P43023 P56382 Q5FW98 Q80W21	3.16 6/190	2.70 6/222	0.641547	KEGG:00000
KEGG:05200	Pathways in cancer	Pathways in cancer	ENSMUSG00000057614 ENSMUSG00000022971 ENSMUSG00000006728 ENSMUSG00000033933 ENSMUSG00000005580 ENSMUSG00000032766 ENSMUSG00000043004 ENSMUSG00000020647 ENSMUSG00000033220 ENSMUSG00000057897 ENSMUSG00000004035 ENSMUSG00000007815 ENSMUSG00000027523	'Guanine nucleotide-binding protein G'; 'Interferon alpha/beta receptor 2'; 'Cyclin-dependent kinase 4'; 'von Hippel-Lindau disease tumor suppressor'; 'Adenylate cyclase type 9'; 'Nuclear receptor coactivator 1'; 'Ras-related C3 botulinum toxin substrate 2'; 'calcium/calmodulin-dependent protein kinase'; 'Glutathione S-transferase Mu 7'; 'Transforming protein RhoA'; 'Neuroendocrine secretory prot…	Gnai1 Ifnar2 Cdk4 Vhl Adcy9 Gng11 Gng2 Ncoa1 Rac2 Camk2b Gstm7 Rhoa Gnas	B2RSH2 O35664 P30285 P40338 P51830 P61953 P63213 P70365 Q05144 Q5SVJ0 Q80W21 Q9QUI0 Q9Z0F1	B2RSH2 O35664 P30285 P40338 P51830 P61953 P63213 P70365 Q05144 Q5SVJ0 Q80W21 Q9QUI0 Q9Z0F1	6.84 13/190	2.39 13/543	0.667347	KEGG:00000
KEGG:00564	Glycerophospholipid metabolism	Glycerophospholipid metabolism	ENSMUSG00000030275 ENSMUSG00000035596 ENSMUSG00000031545	'ethanolamine kinase'; 'Lysophospholipid acyltransferase 7'; 'Glycerol-3-phosphate acyltransferase 4'	Etnk1 Mboat7 Gpat4	Q8BZY0 Q8CHK3 Q8K2C8	Q8BZY0 Q8CHK3 Q8K2C8	1.58 3/190	3.06 3/98	0.673509	KEGG:00000
KEGG:00061	Fatty acid biosynthesis	Fatty acid biosynthesis	ENSMUSG00000031278	'Long-chain-fatty-acid--CoA ligase 4'	Acsl4	Q9QUJ7	Q9QUJ7	0.53 1/190	5.26 1/19	0.673509	KEGG:00000
KEGG:03420	Nucleotide excision repair	Nucleotide excision repair	ENSMUSG00000021018 ENSMUSG00000012483	'DNA-directed RNA polymerases I, II, and III subunit RPABC3'; 'Replication protein A 14 kDa subunit'	Polr2h Rpa3	Q923G2 Q9CQ71	Q923G2 Q9CQ71	1.05 2/190	3.51 2/57	0.673509	KEGG:00000
KEGG:05170	Human immunodeficiency virus 1 infection	Human immunodeficiency virus 1 infection	ENSMUSG00000057614 ENSMUSG00000059456 ENSMUSG00000032766 ENSMUSG00000043004 ENSMUSG00000033220 ENSMUSG00000062929	'Guanine nucleotide-binding protein G'; 'non-specific protein-tyrosine kinase'; 'Ras-related C3 botulinum toxin substrate 2'; 'Cofilin-2'	Gnai1 Ptk2b Gng11 Gng2 Rac2 Cfl2	B2RSH2 K7QD41 P61953 P63213 Q05144 Q3UHW9	B2RSH2 K7QD41 P61953 P63213 Q05144 Q3UHW9	3.16 6/190	2.59 6/232	0.679699	KEGG:00000
KEGG:03015	mRNA surveillance pathway	mRNA surveillance pathway	ENSMUSG00000054309 ENSMUSG00000030655 ENSMUSG00000029227	'Cleavage and polyadenylation specificity factor subunit 3'; 'Serine/threonine-protein kinase SMG1'; 'Pre-mRNA 3'-end-processing factor FIP1'	Cpsf3 Smg1 Fip1l1	Q3U057 Q8BKX6 Q9D824	Q3U057 Q8BKX6 Q9D824	1.58 3/190	3.00 3/100	0.679699	KEGG:00000
KEGG:04976	Bile secretion	Bile secretion	ENSMUSG00000023829 ENSMUSG00000005580 ENSMUSG00000027523	'Solute carrier family 22 member 1'; 'Adenylate cyclase type 9'; 'Neuroendocrine secretory protein 55'	Slc22a1 Adcy9 Gnas	O08966 P51830 Q9Z0F1	O08966 P51830 Q9Z0F1	1.58 3/190	3.00 3/100	0.679699	KEGG:00000
KEGG:03250	Viral life cycle - HIV-1	Viral life cycle - HIV-1	ENSMUSG00000025371 ENSMUSG00000016253	'Chromatin modifying protein 6'; 'Negative elongation factor complex member C/D, Th1l'	Chmp6 Nelfcd	B1AZ39 Q3TW27	B1AZ39 Q3TW27	1.05 2/190	3.39 2/59	0.682946	KEGG:00000
KEGG:03430	Mismatch repair	Mismatch repair	ENSMUSG00000012483	'Replication protein A 14 kDa subunit'	Rpa3	Q9CQ71	Q9CQ71	0.53 1/190	4.76 1/21	0.702277	KEGG:00000
KEGG:00310	Lysine degradation	Lysine degradation	ENSMUSG00000055027 ENSMUSG00000062480	'Histone-lysine N-methyltransferase Smyd1'; 'acetyl-CoA C-acetyltransferase'	Smyd1 Acat3	P97443 Q80X81	P97443 Q80X81	1.05 2/190	3.23 2/62	0.70986	KEGG:00000
KEGG:01212	Fatty acid metabolism	Fatty acid metabolism	ENSMUSG00000062480 ENSMUSG00000031278	'acetyl-CoA C-acetyltransferase'; 'Long-chain-fatty-acid--CoA ligase 4'	Acat3 Acsl4	Q80X81 Q9QUJ7	Q80X81 Q9QUJ7	1.05 2/190	3.23 2/62	0.70986	KEGG:00000
KEGG:00561	Glycerolipid metabolism	Glycerolipid metabolism	ENSMUSG00000029762 ENSMUSG00000031545	'Aldose reductase-related protein 2'; 'Glycerol-3-phosphate acyltransferase 4'	Akr1b8 Gpat4	P45377 Q8K2C8	P45377 Q8K2C8	1.05 2/190	3.17 2/63	0.70986	KEGG:00000
KEGG:04913	Ovarian steroidogenesis	Ovarian steroidogenesis	ENSMUSG00000005580 ENSMUSG00000027523	'Adenylate cyclase type 9'; 'Neuroendocrine secretory protein 55'	Adcy9 Gnas	P51830 Q9Z0F1	P51830 Q9Z0F1	1.05 2/190	3.17 2/63	0.70986	KEGG:00000
KEGG:04330	Notch signaling pathway	Notch signaling pathway	ENSMUSG00000027598 ENSMUSG00000021224	'HECT-type E3 ubiquitin transferase'; 'Protein numb homolog'	Itch Numb	Q571M5 Q9QZS3	Q571M5 Q9QZS3	1.05 2/190	3.17 2/63	0.70986	KEGG:00000
KEGG:00900	Terpenoid backbone biosynthesis	Terpenoid backbone biosynthesis	ENSMUSG00000062480	'acetyl-CoA C-acetyltransferase'	Acat3	Q80X81	Q80X81	0.53 1/190	4.35 1/23	0.72166	KEGG:00000
KEGG:05034	Alcoholism	Alcoholism	ENSMUSG00000057614 ENSMUSG00000032766 ENSMUSG00000043004 ENSMUSG00000062906 ENSMUSG00000027523	'Guanine nucleotide-binding protein G'; 'Polyamine deacetylase HDAC10'; 'Neuroendocrine secretory protein 55'	Gnai1 Gng11 Gng2 Hdac10 Gnas	B2RSH2 P61953 P63213 Q6P3E7 Q9Z0F1	B2RSH2 P61953 P63213 Q6P3E7 Q9Z0F1	2.63 5/190	2.51 5/199	0.724455	KEGG:00000
KEGG:04977	Vitamin digestion and absorption	Vitamin digestion and absorption	ENSMUSG00000028003	'Lecithin-retinol acyltransferase'	Lrat	B2RUR5	B2RUR5	0.53 1/190	4.17 1/24	0.735235	KEGG:00000
KEGG:05132	Salmonella infection	Salmonella infection	ENSMUSG00000013936 ENSMUSG00000030672 ENSMUSG00000022905 ENSMUSG00000068699 ENSMUSG00000021357 ENSMUSG00000007815	'Myosin regulatory light chain 2, ventricular/cardiac muscle isoform'; 'Myosin regulatory light chain 11'; 'Importin subunit alpha-5'; 'Filamin-C'; 'Exocyst complex component 2'; 'Transforming protein RhoA'	Myl2 Myl11 Kpna1 Flnc Exoc2 Rhoa	P51667 P97457 Q60960 Q8VHX6 Q9D4H1 Q9QUI0	P51667 P97457 Q60960 Q8VHX6 Q9D4H1 Q9QUI0	3.16 6/190	2.39 6/251	0.756053	KEGG:00000
KEGG:05230	Central carbon metabolism in cancer	Central carbon metabolism in cancer	ENSMUSG00000033065 ENSMUSG00000020475	'ATP-dependent 6-phosphofructokinase, muscle type'; 'Phosphoglycerate mutase'	Pfkm Pgam2	P47857 Q5NCI4	P47857 Q5NCI4	1.05 2/190	2.90 2/69	0.765326	KEGG:00000
KEGG:00650	Butanoate metabolism	Butanoate metabolism	ENSMUSG00000062480	'acetyl-CoA C-acetyltransferase'	Acat3	Q80X81	Q80X81	0.53 1/190	3.70 1/27	0.776019	KEGG:00000
KEGG:05150	Staphylococcus aureus infection	Staphylococcus aureus infection	ENSMUSG00000024371 ENSMUSG00000045545 ENSMUSG00000035557	'Complement C2'; 'Keratin, type I cytoskeletal 14'; 'Keratin, type I cytoskeletal 17'	C2 Krt14 Krt17	P21180 Q61781 Q9QWL7	P21180 Q61781 Q9QWL7	1.58 3/190	2.48 3/121	0.776019	KEGG:00000
KEGG:04392	Hippo signaling pathway - multiple species	Hippo signaling pathway - multiple species	ENSMUSG00000040021	'Serine/threonine-protein kinase LATS1'	Lats1	Q8BYR2	Q8BYR2	0.53 1/190	3.70 1/27	0.776019	KEGG:00000
KEGG:04650	Natural killer cell mediated cytotoxicity	Natural killer cell mediated cytotoxicity	ENSMUSG00000059456 ENSMUSG00000022971 ENSMUSG00000033220	'non-specific protein-tyrosine kinase'; 'Interferon alpha/beta receptor 2'; 'Ras-related C3 botulinum toxin substrate 2'	Ptk2b Ifnar2 Rac2	K7QD41 O35664 Q05144	K7QD41 O35664 Q05144	1.58 3/190	2.54 3/118	0.776019	KEGG:00000
KEGG:04015	Rap1 signaling pathway	Rap1 signaling pathway	ENSMUSG00000057614 ENSMUSG00000005580 ENSMUSG00000033220 ENSMUSG00000007815 ENSMUSG00000027523	'Guanine nucleotide-binding protein G'; 'Adenylate cyclase type 9'; 'Ras-related C3 botulinum toxin substrate 2'; 'Transforming protein RhoA'; 'Neuroendocrine secretory protein 55'	Gnai1 Adcy9 Rac2 Rhoa Gnas	B2RSH2 P51830 Q05144 Q9QUI0 Q9Z0F1	B2RSH2 P51830 Q05144 Q9QUI0 Q9Z0F1	2.63 5/190	2.34 5/214	0.776019	KEGG:00000
KEGG:04114	Oocyte meiosis	Oocyte meiosis	ENSMUSG00000014355 ENSMUSG00000005580 ENSMUSG00000057897	'Anaphase promoting complex subunit 1'; 'Adenylate cyclase type 9'; 'calcium/calmodulin-dependent protein kinase'	Anapc1 Adcy9 Camk2b	B7ZNX2 P51830 Q5SVJ0	B7ZNX2 P51830 Q5SVJ0	1.58 3/190	2.50 3/120	0.776019	KEGG:00000
KEGG:03013	Nucleocytoplasmic transport	Nucleocytoplasmic transport	ENSMUSG00000016349 ENSMUSG00000022905 ENSMUSG00000114797	'Elongation factor 1-alpha 2'; 'Importin subunit alpha-5'; 'Nucleoporin p58/p45'	Eef1a2 Kpna1 Nup58	P62631 Q60960 Q8R332	P62631 Q60960 Q8R332	1.58 3/190	2.59 3/116	0.776019	KEGG:00000
KEGG:04920	Adipocytokine signaling pathway	Adipocytokine signaling pathway	ENSMUSG00000038894 ENSMUSG00000031278	'Insulin receptor substrate 2'; 'Long-chain-fatty-acid--CoA ligase 4'	Irs2 Acsl4	P81122 Q9QUJ7	P81122 Q9QUJ7	1.05 2/190	2.78 2/72	0.776019	KEGG:00000
KEGG:05214	Glioma	Glioma	ENSMUSG00000006728 ENSMUSG00000057897	'Cyclin-dependent kinase 4'; 'calcium/calmodulin-dependent protein kinase'	Cdk4 Camk2b	P30285 Q5SVJ0	P30285 Q5SVJ0	1.05 2/190	2.70 2/74	0.776019	KEGG:00000
KEGG:04918	Thyroid hormone synthesis	Thyroid hormone synthesis	ENSMUSG00000005580 ENSMUSG00000027523	'Adenylate cyclase type 9'; 'Neuroendocrine secretory protein 55'	Adcy9 Gnas	P51830 Q9Z0F1	P51830 Q9Z0F1	1.05 2/190	2.70 2/74	0.776019	KEGG:00000
KEGG:05167	Kaposi sarcoma-associated herpesvirus infection	Kaposi sarcoma-associated herpesvirus infection	ENSMUSG00000022971 ENSMUSG00000006728 ENSMUSG00000032766 ENSMUSG00000043004 ENSMUSG00000027602	'Interferon alpha/beta receptor 2'; 'Cyclin-dependent kinase 4'; 'Guanine nucleotide-binding protein G'; 'Microtubule-associated proteins 1A/1B light chain 3A'	Ifnar2 Cdk4 Gng11 Gng2 Map1lc3a	O35664 P30285 P61953 P63213 Q91VR7	O35664 P30285 P61953 P63213 Q91VR7	2.63 5/190	2.31 5/216	0.776019	KEGG:00000
KEGG:04141	Protein processing in endoplasmic reticulum	Protein processing in endoplasmic reticulum	ENSMUSG00000032060 ENSMUSG00000091896 ENSMUSG00000041556 ENSMUSG00000071650	'Alpha-crystallin B chain'; 'Ubiquitin-conjugating enzyme E2 D2'; 'F-box only protein 2'; 'Neutral alpha-glucosidase AB'	Cryab Ube2d2 Fbxo2 Ganab	P23927 P62838 Q3USR5 Q8BHN3	P23927 P62838 Q3USR5 Q8BHN3	2.11 4/190	2.35 4/170	0.782666	KEGG:00000
KEGG:05212	Pancreatic cancer	Pancreatic cancer	ENSMUSG00000006728 ENSMUSG00000033220	'Cyclin-dependent kinase 4'; 'Ras-related C3 botulinum toxin substrate 2'	Cdk4 Rac2	P30285 Q05144	P30285 Q05144	1.05 2/190	2.63 2/76	0.783587	KEGG:00000
KEGG:04217	Necroptosis	Necroptosis	ENSMUSG00000025371 ENSMUSG00000022971 ENSMUSG00000057897 ENSMUSG00000032648	'Chromatin modifying protein 6'; 'Interferon alpha/beta receptor 2'; 'calcium/calmodulin-dependent protein kinase'; 'Glycogen phosphorylase, muscle form'	Chmp6 Ifnar2 Camk2b Pygm	B1AZ39 O35664 Q5SVJ0 Q9WUB3	B1AZ39 O35664 Q5SVJ0 Q9WUB3	2.11 4/190	2.29 4/175	0.78504	KEGG:00000
KEGG:04218	Cellular senescence	Cellular senescence	ENSMUSG00000006728 ENSMUSG00000031490 ENSMUSG00000020063 ENSMUSG00000026812	'Cyclin-dependent kinase 4'; 'Eukaryotic translation initiation factor 4E-binding protein 1'; 'Sir2alpha'; 'Hamartin'	Cdk4 Eif4ebp1 Sirt1 Tsc1	P30285 Q3TII9 Q53Z05 Q9EP53	P30285 Q3TII9 Q53Z05 Q9EP53	2.11 4/190	2.29 4/175	0.78504	KEGG:00000
KEGG:04310	Wnt signaling pathway	Wnt signaling pathway	ENSMUSG00000033220 ENSMUSG00000020063 ENSMUSG00000057897 ENSMUSG00000007815	'Ras-related C3 botulinum toxin substrate 2'; 'Sir2alpha'; 'calcium/calmodulin-dependent protein kinase'; 'Transforming protein RhoA'	Rac2 Sirt1 Camk2b Rhoa	Q05144 Q53Z05 Q5SVJ0 Q9QUI0	Q05144 Q53Z05 Q5SVJ0 Q9QUI0	2.11 4/190	2.29 4/175	0.78504	KEGG:00000
KEGG:04071	Sphingolipid signaling pathway	Sphingolipid signaling pathway	ENSMUSG00000057614 ENSMUSG00000033220 ENSMUSG00000007815	'Guanine nucleotide-binding protein G'; 'Ras-related C3 botulinum toxin substrate 2'; 'Transforming protein RhoA'	Gnai1 Rac2 Rhoa	B2RSH2 Q05144 Q9QUI0	B2RSH2 Q05144 Q9QUI0	1.58 3/190	2.38 3/126	0.78504	KEGG:00000
KEGG:04750	Inflammatory mediator regulation of TRP channels	Inflammatory mediator regulation of TRP channels	ENSMUSG00000005580 ENSMUSG00000057897 ENSMUSG00000027523	'Adenylate cyclase type 9'; 'calcium/calmodulin-dependent protein kinase'; 'Neuroendocrine secretory protein 55'	Adcy9 Camk2b Gnas	P51830 Q5SVJ0 Q9Z0F1	P51830 Q5SVJ0 Q9Z0F1	1.58 3/190	2.38 3/126	0.78504	KEGG:00000
KEGG:03040	Spliceosome	Spliceosome	ENSMUSG00000005687 ENSMUSG00000059005 ENSMUSG00000031157 ENSMUSG00000027998 ENSMUSG00000008333	'Pre-mRNA-splicing factor SPF27'; 'RRM domain-containing protein'; 'Polyglutamine-binding protein 1'; 'Pleiotropic regulator 1'; 'U2 small nuclear ribonucleoprotein B'''	Bcas2 Hnrnpa3 Pqbp1 Plrg1 Snrpb2	Q3U5M2 Q3UZG3 Q91VJ5 Q922V4 Q9CQI7	Q3U5M2 Q3UZG3 Q91VJ5 Q922V4 Q9CQI7	2.63 5/190	2.24 5/223	0.78504	KEGG:00000
KEGG:04136	Autophagy - other	Autophagy - other	ENSMUSG00000026289	'Autophagy-related 16-like 1 gamma'	Atg16l1	G9M4M6	G9M4M6	0.53 1/190	3.12 1/32	0.785818	KEGG:00000
KEGG:01524	Platinum drug resistance	Platinum drug resistance	ENSMUSG00000017485 ENSMUSG00000004035	'DNA topoisomerase 2-beta'; 'Glutathione S-transferase Mu 7'	Top2b Gstm7	Q64511 Q80W21	Q64511 Q80W21	1.05 2/190	2.50 2/80	0.788183	KEGG:00000
KEGG:04612	Antigen processing and presentation	Antigen processing and presentation	ENSMUSG00000079197 ENSMUSG00000078153	'Proteasome activator complex subunit 2'	PSME2b	Q5SVP3	Q5SVP3	1.05 2/190	2.44 2/82	0.799984	KEGG:00000
KEGG:04710	Circadian rhythm	Circadian rhythm	ENSMUSG00000025162	'Casein kinase I isoform delta'	Csnk1d	Q3USK2	Q3USK2	0.53 1/190	2.94 1/34	0.799984	KEGG:00000
KEGG:00500	Starch and sucrose metabolism	Starch and sucrose metabolism	ENSMUSG00000032648	'Glycogen phosphorylase, muscle form'	Pygm	Q9WUB3	Q9WUB3	0.53 1/190	2.94 1/34	0.799984	KEGG:00000
KEGG:05010	Alzheimer disease	Alzheimer disease	ENSMUSG00000064360 ENSMUSG00000000088 ENSMUSG00000030785 ENSMUSG00000016252 ENSMUSG00000038894 ENSMUSG00000026407 ENSMUSG00000031231 ENSMUSG00000030730	'NADH-ubiquinone oxidoreductase chain 3'; 'Cytochrome c oxidase subunit 5A, mitochondrial'; 'Cytochrome c oxidase subunit 6A2, mitochondrial'; 'ATP synthase subunit epsilon, mitochondrial'; 'Insulin receptor substrate 2'; 'Voltage-dependent L-type calcium channel subunit alpha-1S'; 'Cytochrome c oxidase subunit 7B, mitochondrial'; 'Sarcoplasmic/endoplasmic reticulum calcium ATPase 1'	ND3 Cox5a Cox6a2 Atp5f1e Irs2 Cacna1s Cox7b Atp2a1	A0A023J682 P12787 P43023 P56382 P81122 Q02789 Q5FW98 Q8R429	A0A023J682 P12787 P43023 P56382 P81122 Q02789 Q5FW98 Q8R429	4.21 8/190	2.10 8/381	0.805112	KEGG:00000
KEGG:01232	Nucleotide metabolism	Nucleotide metabolism	ENSMUSG00000011148 ENSMUSG00000026817	'Adenylosuccinate synthetase isozyme 1'; 'Adenylate kinase isoenzyme 1'	Adss1 Ak1	P28650 Q9R0Y5	P28650 Q9R0Y5	1.05 2/190	2.38 2/84	0.805112	KEGG:00000
KEGG:04012	ErbB signaling pathway	ErbB signaling pathway	ENSMUSG00000031490 ENSMUSG00000057897	'Eukaryotic translation initiation factor 4E-binding protein 1'; 'calcium/calmodulin-dependent protein kinase'	Eif4ebp1 Camk2b	Q3TII9 Q5SVJ0	Q3TII9 Q5SVJ0	1.05 2/190	2.38 2/84	0.805112	KEGG:00000
KEGG:00040	Pentose and glucuronate interconversions	Pentose and glucuronate interconversions	ENSMUSG00000029762	'Aldose reductase-related protein 2'	Akr1b8	P45377	P45377	0.53 1/190	2.78 1/36	0.805794	KEGG:00000
KEGG:04970	Salivary secretion	Salivary secretion	ENSMUSG00000005580 ENSMUSG00000027523	'Adenylate cyclase type 9'; 'Neuroendocrine secretory protein 55'	Adcy9 Gnas	P51830 Q9Z0F1	P51830 Q9Z0F1	1.05 2/190	2.33 2/86	0.805794	KEGG:00000
KEGG:04142	Lysosome	Lysosome	ENSMUSG00000028478 ENSMUSG00000030101 ENSMUSG00000040560	'Clathrin light chain'; 'Formylglycine-generating enzyme'; 'WD repeat-containing protein 7'	Clta Sumf1 Wdr7	Q6PFA2 Q8R0F3 Q920I9	Q6PFA2 Q8R0F3 Q920I9	1.58 3/190	2.22 3/135	0.805794	KEGG:00000
KEGG:04960	Aldosterone-regulated sodium reabsorption	Aldosterone-regulated sodium reabsorption	ENSMUSG00000002504	'NHERF family PDZ scaffold protein 2'	Nherf2	A0A0R4J006	A0A0R4J006	0.53 1/190	2.63 1/38	0.815137	KEGG:00000
KEGG:03320	PPAR signaling pathway	PPAR signaling pathway	ENSMUSG00000002831 ENSMUSG00000031278	'Perilipin 4'; 'Long-chain-fatty-acid--CoA ligase 4'	Plin4 Acsl4	A0A571BEC9 Q9QUJ7	A0A571BEC9 Q9QUJ7	1.05 2/190	2.25 2/89	0.815137	KEGG:00000
KEGG:01250	Biosynthesis of nucleotide sugars	Biosynthesis of nucleotide sugars	ENSMUSG00000037722	'Glucosamine 6-phosphate N-acetyltransferase'	Gnpnat1	A0A2I3BQY4	A0A2I3BQY4	0.53 1/190	2.63 1/38	0.815137	KEGG:00000
KEGG:05210	Colorectal cancer	Colorectal cancer	ENSMUSG00000033220 ENSMUSG00000007815	'Ras-related C3 botulinum toxin substrate 2'; 'Transforming protein RhoA'	Rac2 Rhoa	Q05144 Q9QUI0	Q05144 Q9QUI0	1.05 2/190	2.27 2/88	0.815137	KEGG:00000
KEGG:05017	Spinocerebellar ataxia	Spinocerebellar ataxia	ENSMUSG00000030592 ENSMUSG00000028271 ENSMUSG00000030730	'Ryanodine receptor 1'; 'Transcription initiation factor IIB'; 'Sarcoplasmic/endoplasmic reticulum calcium ATPase 1'	Ryr1 Gtf2b Atp2a1	A0A1L1SQG7 Q3ULN2 Q8R429	A0A1L1SQG7 Q3ULN2 Q8R429	1.58 3/190	2.13 3/141	0.820252	KEGG:00000
KEGG:04610	Complement and coagulation cascades	Complement and coagulation cascades	ENSMUSG00000024371 ENSMUSG00000071178	'Complement C2'; 'Serpina1b protein'	C2 Serpina1b	P21180 Q91X22	P21180 Q91X22	1.05 2/190	2.15 2/93	0.835196	KEGG:00000
KEGG:05219	Bladder cancer	Bladder cancer	ENSMUSG00000006728	'Cyclin-dependent kinase 4'	Cdk4	P30285	P30285	0.53 1/190	2.44 1/41	0.835196	KEGG:00000
KEGG:03440	Homologous recombination	Homologous recombination	ENSMUSG00000012483	'Replication protein A 14 kDa subunit'	Rpa3	Q9CQ71	Q9CQ71	0.53 1/190	2.44 1/41	0.835196	KEGG:00000
KEGG:04640	Hematopoietic cell lineage	Hematopoietic cell lineage	ENSMUSG00000050761 ENSMUSG00000016494	'Glycoprotein Ib, beta polypeptide'; 'Hematopoietic progenitor cell antigen CD34'	Gp1bb Cd34	B2RR03 Q543B6	B2RR03 Q543B6	1.05 2/190	2.13 2/94	0.83583	KEGG:00000
KEGG:00760	Nicotinate and nicotinamide metabolism	Nicotinate and nicotinamide metabolism	ENSMUSG00000020063	'Sir2alpha'	Sirt1	Q53Z05	Q53Z05	0.53 1/190	2.38 1/42	0.838681	KEGG:00000
KEGG:00860	Porphyrin metabolism	Porphyrin metabolism	ENSMUSG00000042148	'Protoheme IX farnesyltransferase, mitochondrial'	Cox10	Q3TAS4	Q3TAS4	0.53 1/190	2.33 1/43	0.846459	KEGG:00000
KEGG:00620	Pyruvate metabolism	Pyruvate metabolism	ENSMUSG00000062480	'acetyl-CoA C-acetyltransferase'	Acat3	Q80X81	Q80X81	0.53 1/190	2.27 1/44	0.853901	KEGG:00000
KEGG:04110	Cell cycle	Cell cycle	ENSMUSG00000014355 ENSMUSG00000006728 ENSMUSG00000026355	'Anaphase promoting complex subunit 1'; 'Cyclin-dependent kinase 4'; 'DNA replication licensing factor MCM6'	Anapc1 Cdk4 Mcm6	B7ZNX2 P30285 Q3UC10	B7ZNX2 P30285 Q3UC10	1.58 3/190	1.94 3/155	0.872475	KEGG:00000
KEGG:04621	NOD-like receptor signaling pathway	NOD-like receptor signaling pathway	ENSMUSG00000026289 ENSMUSG00000022971 ENSMUSG00000027602 ENSMUSG00000007815	'Autophagy-related 16-like 1 gamma'; 'Interferon alpha/beta receptor 2'; 'Microtubule-associated proteins 1A/1B light chain 3A'; 'Transforming protein RhoA'	Atg16l1 Ifnar2 Map1lc3a Rhoa	G9M4M6 O35664 Q91VR7 Q9QUI0	G9M4M6 O35664 Q91VR7 Q9QUI0	2.11 4/190	1.92 4/208	0.872475	KEGG:00000
KEGG:05142	Chagas disease	Chagas disease	ENSMUSG00000057614 ENSMUSG00000027523	'Guanine nucleotide-binding protein G'; 'Neuroendocrine secretory protein 55'	Gnai1 Gnas	B2RSH2 Q9Z0F1	B2RSH2 Q9Z0F1	1.05 2/190	1.94 2/103	0.879266	KEGG:00000
KEGG:04930	Type II diabetes mellitus	Type II diabetes mellitus	ENSMUSG00000038894	'Insulin receptor substrate 2'	Irs2	P81122	P81122	0.53 1/190	2.08 1/48	0.880519	KEGG:00000
KEGG:03460	Fanconi anemia pathway	Fanconi anemia pathway	ENSMUSG00000012483	'Replication protein A 14 kDa subunit'	Rpa3	Q9CQ71	Q9CQ71	0.53 1/190	2.00 1/50	0.887377	KEGG:00000
KEGG:04979	Cholesterol metabolism	Cholesterol metabolism	ENSMUSG00000041736	'Translocator protein'	Tspo	P50637	P50637	0.53 1/190	2.00 1/50	0.887377	KEGG:00000
KEGG:04148	Efferocytosis	Efferocytosis	ENSMUSG00000020063 ENSMUSG00000057897 ENSMUSG00000030730	'Sir2alpha'; 'calcium/calmodulin-dependent protein kinase'; 'Sarcoplasmic/endoplasmic reticulum calcium ATPase 1'	Sirt1 Camk2b Atp2a1	Q53Z05 Q5SVJ0 Q8R429	Q53Z05 Q5SVJ0 Q8R429	1.58 3/190	1.86 3/161	0.887377	KEGG:00000
KEGG:00380	Tryptophan metabolism	Tryptophan metabolism	ENSMUSG00000062480	'acetyl-CoA C-acetyltransferase'	Acat3	Q80X81	Q80X81	0.53 1/190	1.96 1/51	0.888093	KEGG:00000
KEGG:04974	Protein digestion and absorption	Protein digestion and absorption	ENSMUSG00000026837 ENSMUSG00000032332	'Collagen, type V, alpha 1'; 'Collagen alpha-1'	Col5a1 Col12a1	B1AWB9 Q60847	B1AWB9 Q60847	1.05 2/190	1.85 2/108	0.888093	KEGG:00000
KEGG:05203	Viral carcinogenesis	Viral carcinogenesis	ENSMUSG00000006728 ENSMUSG00000028271 ENSMUSG00000062906 ENSMUSG00000007815	'Cyclin-dependent kinase 4'; 'Transcription initiation factor IIB'; 'Polyamine deacetylase HDAC10'; 'Transforming protein RhoA'	Cdk4 Gtf2b Hdac10 Rhoa	P30285 Q3ULN2 Q6P3E7 Q9QUI0	P30285 Q3ULN2 Q6P3E7 Q9QUI0	2.11 4/190	1.82 4/220	0.891233	KEGG:00000
KEGG:05160	Hepatitis C	Hepatitis C	ENSMUSG00000022971 ENSMUSG00000006728 ENSMUSG00000001739	'Interferon alpha/beta receptor 2'; 'Cyclin-dependent kinase 4'; 'Claudin-15'	Ifnar2 Cdk4 Cldn15	O35664 P30285 Q9Z0S5	O35664 P30285 Q9Z0S5	1.58 3/190	1.82 3/165	0.891233	KEGG:00000
KEGG:00510	N-Glycan biosynthesis	N-Glycan biosynthesis	ENSMUSG00000071650	'Neutral alpha-glucosidase AB'	Ganab	Q8BHN3	Q8BHN3	0.53 1/190	1.89 1/53	0.893448	KEGG:00000
KEGG:00280	Valine, leucine and isoleucine degradation	Valine, leucine and isoleucine degradation	ENSMUSG00000062480	'acetyl-CoA C-acetyltransferase'	Acat3	Q80X81	Q80X81	0.53 1/190	1.79 1/56	0.9112	KEGG:00000
KEGG:05164	Influenza A	Influenza A	ENSMUSG00000022971 ENSMUSG00000006728 ENSMUSG00000022905	'Interferon alpha/beta receptor 2'; 'Cyclin-dependent kinase 4'; 'Importin subunit alpha-5'	Ifnar2 Cdk4 Kpna1	O35664 P30285 Q60960	O35664 P30285 Q60960	1.58 3/190	1.74 3/172	0.9112	KEGG:00000
KEGG:04514	Cell adhesion molecules	Cell adhesion molecules	ENSMUSG00000016494 ENSMUSG00000031990 ENSMUSG00000001739	'Hematopoietic progenitor cell antigen CD34'; 'Junctional adhesion molecule C'; 'Claudin-15'	Cd34 Jam3 Cldn15	Q543B6 Q9D8B7 Q9Z0S5	Q543B6 Q9D8B7 Q9Z0S5	1.58 3/190	1.72 3/174	0.916484	KEGG:00000
KEGG:04370	VEGF signaling pathway	VEGF signaling pathway	ENSMUSG00000033220	'Ras-related C3 botulinum toxin substrate 2'	Rac2	Q05144	Q05144	0.53 1/190	1.72 1/58	0.918855	KEGG:00000
KEGG:05134	Legionellosis	Legionellosis	ENSMUSG00000016349	'Elongation factor 1-alpha 2'	Eef1a2	P62631	P62631	0.53 1/190	1.69 1/59	0.92237	KEGG:00000
KEGG:00562	Inositol phosphate metabolism	Inositol phosphate metabolism	ENSMUSG00000034902	'Phosphatidylinositol-4-phosphate 5-kinase, type 1 gamma'	Pip5k1c	F8WHW6	F8WHW6	0.53 1/190	1.39 1/72	0.925397	KEGG:00000
KEGG:00480	Glutathione metabolism	Glutathione metabolism	ENSMUSG00000004035	'Glutathione S-transferase Mu 7'	Gstm7	Q80W21	Q80W21	0.53 1/190	1.39 1/72	0.925397	KEGG:00000
KEGG:04660	T cell receptor signaling pathway	T cell receptor signaling pathway	ENSMUSG00000006728 ENSMUSG00000007815	'Cyclin-dependent kinase 4'; 'Transforming protein RhoA'	Cdk4 Rhoa	P30285 Q9QUI0	P30285 Q9QUI0	1.05 2/190	1.64 2/122	0.925397	KEGG:00000
KEGG:04662	B cell receptor signaling pathway	B cell receptor signaling pathway	ENSMUSG00000033220	'Ras-related C3 botulinum toxin substrate 2'	Rac2	Q05144	Q05144	0.53 1/190	1.27 1/79	0.925397	KEGG:00000
KEGG:05218	Melanoma	Melanoma	ENSMUSG00000006728	'Cyclin-dependent kinase 4'	Cdk4	P30285	P30285	0.53 1/190	1.39 1/72	0.925397	KEGG:00000
KEGG:04010	MAPK signaling pathway	MAPK signaling pathway	ENSMUSG00000040118 ENSMUSG00000021708 ENSMUSG00000026407 ENSMUSG00000033220 ENSMUSG00000068699	'Voltage-dependent calcium channel subunit alpha-2/delta-1'; 'Ras-specific guanine nucleotide-releasing factor 2'; 'Voltage-dependent L-type calcium channel subunit alpha-1S'; 'Ras-related C3 botulinum toxin substrate 2'; 'Filamin-C'	Cacna2d1 Rasgrf2 Cacna1s Rac2 Flnc	O08532 P70392 Q02789 Q05144 Q8VHX6	O08532 P70392 Q02789 Q05144 Q8VHX6	2.63 5/190	1.66 5/301	0.925397	KEGG:00000
KEGG:04068	FoxO signaling pathway	FoxO signaling pathway	ENSMUSG00000038894 ENSMUSG00000020063	'Insulin receptor substrate 2'; 'Sir2alpha'	Irs2 Sirt1	P81122 Q53Z05	P81122 Q53Z05	1.05 2/190	1.53 2/131	0.925397	KEGG:00000
KEGG:04664	Fc epsilon RI signaling pathway	Fc epsilon RI signaling pathway	ENSMUSG00000033220	'Ras-related C3 botulinum toxin substrate 2'	Rac2	Q05144	Q05144	0.53 1/190	1.52 1/66	0.925397	KEGG:00000
KEGG:05165	Human papillomavirus infection	Human papillomavirus infection	ENSMUSG00000022971 ENSMUSG00000006728 ENSMUSG00000020733 ENSMUSG00000031490 ENSMUSG00000026812 ENSMUSG00000027523	'Interferon alpha/beta receptor 2'; 'Cyclin-dependent kinase 4'; 'Na'; 'Eukaryotic translation initiation factor 4E-binding protein 1'; 'Hamartin'; 'Neuroendocrine secretory protein 55'	Ifnar2 Cdk4 Nherf1 Eif4ebp1 Tsc1 Gnas	O35664 P30285 Q3TG37 Q3TII9 Q9EP53 Q9Z0F1	O35664 P30285 Q3TG37 Q3TII9 Q9EP53 Q9Z0F1	3.16 6/190	1.70 6/353	0.925397	KEGG:00000
KEGG:05220	Chronic myeloid leukemia	Chronic myeloid leukemia	ENSMUSG00000006728	'Cyclin-dependent kinase 4'	Cdk4	P30285	P30285	0.53 1/190	1.32 1/76	0.925397	KEGG:00000
KEGG:04721	Synaptic vesicle cycle	Synaptic vesicle cycle	ENSMUSG00000028478	'Clathrin light chain'	Clta	Q6PFA2	Q6PFA2	0.53 1/190	1.32 1/76	0.925397	KEGG:00000
KEGG:05166	Human T-cell leukemia virus 1 infection	Human T-cell leukemia virus 1 infection	ENSMUSG00000014355 ENSMUSG00000006728 ENSMUSG00000041736 ENSMUSG00000005580	'Anaphase promoting complex subunit 1'; 'Cyclin-dependent kinase 4'; 'Translocator protein'; 'Adenylate cyclase type 9'	Anapc1 Cdk4 Tspo Adcy9	B7ZNX2 P30285 P50637 P51830	B7ZNX2 P30285 P50637 P51830	2.11 4/190	1.65 4/242	0.925397	KEGG:00000
KEGG:04936	Alcoholic liver disease	Alcoholic liver disease	ENSMUSG00000024371 ENSMUSG00000020063	'Complement C2'; 'Sir2alpha'	C2 Sirt1	P21180 Q53Z05	P21180 Q53Z05	1.05 2/190	1.42 2/141	0.925397	KEGG:00000
KEGG:04929	GnRH secretion	GnRH secretion	ENSMUSG00000026407	'Voltage-dependent L-type calcium channel subunit alpha-1S'	Cacna1s	Q02789	Q02789	0.53 1/190	1.61 1/62	0.925397	KEGG:00000
KEGG:04720	Long-term potentiation	Long-term potentiation	ENSMUSG00000057897	'calcium/calmodulin-dependent protein kinase'	Camk2b	Q5SVJ0	Q5SVJ0	0.53 1/190	1.52 1/66	0.925397	KEGG:00000
KEGG:04115	p53 signaling pathway	p53 signaling pathway	ENSMUSG00000006728	'Cyclin-dependent kinase 4'	Cdk4	P30285	P30285	0.53 1/190	1.37 1/73	0.925397	KEGG:00000
KEGG:05140	Leishmaniasis	Leishmaniasis	ENSMUSG00000016349	'Elongation factor 1-alpha 2'	Eef1a2	P62631	P62631	0.53 1/190	1.43 1/70	0.925397	KEGG:00000
KEGG:04151	PI3K-Akt signaling pathway	PI3K-Akt signaling pathway	ENSMUSG00000022971 ENSMUSG00000006728 ENSMUSG00000032766 ENSMUSG00000043004 ENSMUSG00000031490 ENSMUSG00000026812	'Interferon alpha/beta receptor 2'; 'Cyclin-dependent kinase 4'; 'Guanine nucleotide-binding protein G'; 'Eukaryotic translation initiation factor 4E-binding protein 1'; 'Hamartin'	Ifnar2 Cdk4 Gng11 Gng2 Eif4ebp1 Tsc1	O35664 P30285 P61953 P63213 Q3TII9 Q9EP53	O35664 P30285 P61953 P63213 Q3TII9 Q9EP53	3.16 6/190	1.65 6/364	0.925397	KEGG:00000
KEGG:00980	Metabolism of xenobiotics by cytochrome P450	Metabolism of xenobiotics by cytochrome P450	ENSMUSG00000004035	'Glutathione S-transferase Mu 7'	Gstm7	Q80W21	Q80W21	0.53 1/190	1.35 1/74	0.925397	KEGG:00000
KEGG:05224	Breast cancer	Breast cancer	ENSMUSG00000006728 ENSMUSG00000020647	'Cyclin-dependent kinase 4'; 'Nuclear receptor coactivator 1'	Cdk4 Ncoa1	P30285 P70365	P30285 P70365	1.05 2/190	1.36 2/147	0.925397	KEGG:00000
KEGG:05162	Measles	Measles	ENSMUSG00000022971 ENSMUSG00000006728	'Interferon alpha/beta receptor 2'; 'Cyclin-dependent kinase 4'	Ifnar2 Cdk4	O35664 P30285	O35664 P30285	1.05 2/190	1.39 2/144	0.925397	KEGG:00000
KEGG:05211	Renal cell carcinoma	Renal cell carcinoma	ENSMUSG00000033933	'von Hippel-Lindau disease tumor suppressor'	Vhl	P40338	P40338	0.53 1/190	1.47 1/68	0.925397	KEGG:00000
KEGG:00982	Drug metabolism - cytochrome P450	Drug metabolism - cytochrome P450	ENSMUSG00000004035	'Glutathione S-transferase Mu 7'	Gstm7	Q80W21	Q80W21	0.53 1/190	1.41 1/71	0.925397	KEGG:00000
KEGG:05221	Acute myeloid leukemia	Acute myeloid leukemia	ENSMUSG00000031490	'Eukaryotic translation initiation factor 4E-binding protein 1'	Eif4ebp1	Q3TII9	Q3TII9	0.53 1/190	1.43 1/70	0.925397	KEGG:00000
KEGG:05223	Non-small cell lung cancer	Non-small cell lung cancer	ENSMUSG00000006728	'Cyclin-dependent kinase 4'	Cdk4	P30285	P30285	0.53 1/190	1.39 1/72	0.925397	KEGG:00000
KEGG:04722	Neurotrophin signaling pathway	Neurotrophin signaling pathway	ENSMUSG00000057897 ENSMUSG00000007815	'calcium/calmodulin-dependent protein kinase'; 'Transforming protein RhoA'	Camk2b Rhoa	Q5SVJ0 Q9QUI0	Q5SVJ0 Q9QUI0	1.05 2/190	1.65 2/121	0.925397	KEGG:00000
KEGG:01521	EGFR tyrosine kinase inhibitor resistance	EGFR tyrosine kinase inhibitor resistance	ENSMUSG00000031490	'Eukaryotic translation initiation factor 4E-binding protein 1'	Eif4ebp1	Q3TII9	Q3TII9	0.53 1/190	1.27 1/79	0.925397	KEGG:00000
KEGG:04380	Osteoclast differentiation	Osteoclast differentiation	ENSMUSG00000022971 ENSMUSG00000030730	'Interferon alpha/beta receptor 2'; 'Sarcoplasmic/endoplasmic reticulum calcium ATPase 1'	Ifnar2 Atp2a1	O35664 Q8R429	O35664 Q8R429	1.05 2/190	1.53 2/131	0.925397	KEGG:00000
KEGG:05204	Chemical carcinogenesis - DNA adducts	Chemical carcinogenesis - DNA adducts	ENSMUSG00000004035	'Glutathione S-transferase Mu 7'	Gstm7	Q80W21	Q80W21	0.53 1/190	1.19 1/84	0.942503	KEGG:00000
KEGG:04390	Hippo signaling pathway	Hippo signaling pathway	ENSMUSG00000025162 ENSMUSG00000040021	'Casein kinase I isoform delta'; 'Serine/threonine-protein kinase LATS1'	Csnk1d Lats1	Q3USK2 Q8BYR2	Q3USK2 Q8BYR2	1.05 2/190	1.28 2/156	0.946749	KEGG:00000
KEGG:05222	Small cell lung cancer	Small cell lung cancer	ENSMUSG00000006728	'Cyclin-dependent kinase 4'	Cdk4	P30285	P30285	0.53 1/190	1.08 1/93	0.949365	KEGG:00000
KEGG:05225	Hepatocellular carcinoma	Hepatocellular carcinoma	ENSMUSG00000006728 ENSMUSG00000004035	'Cyclin-dependent kinase 4'; 'Glutathione S-transferase Mu 7'	Cdk4 Gstm7	P30285 Q80W21	P30285 Q80W21	1.05 2/190	1.15 2/174	0.949365	KEGG:00000
KEGG:04070	Phosphatidylinositol signaling system	Phosphatidylinositol signaling system	ENSMUSG00000034902	'Phosphatidylinositol-4-phosphate 5-kinase, type 1 gamma'	Pip5k1c	F8WHW6	F8WHW6	0.53 1/190	1.04 1/96	0.949365	KEGG:00000
KEGG:04137	Mitophagy - animal	Mitophagy - animal	ENSMUSG00000027602	'Microtubule-associated proteins 1A/1B light chain 3A'	Map1lc3a	Q91VR7	Q91VR7	0.53 1/190	1.01 1/99	0.949365	KEGG:00000
KEGG:04512	ECM-receptor interaction	ECM-receptor interaction	ENSMUSG00000050761	'Glycoprotein Ib, beta polypeptide'	Gp1bb	B2RR03	B2RR03	0.53 1/190	1.12 1/89	0.949365	KEGG:00000
KEGG:00983	Drug metabolism - other enzymes	Drug metabolism - other enzymes	ENSMUSG00000004035	'Glutathione S-transferase Mu 7'	Gstm7	Q80W21	Q80W21	0.53 1/190	1.11 1/90	0.949365	KEGG:00000
KEGG:04630	JAK-STAT signaling pathway	JAK-STAT signaling pathway	ENSMUSG00000023092 ENSMUSG00000022971	'Four and a half LIM domains 1'; 'Interferon alpha/beta receptor 2'	Fhl1 Ifnar2	A2AEX8 O35664	A2AEX8 O35664	1.05 2/190	1.17 2/171	0.949365	KEGG:00000
KEGG:05206	MicroRNAs in cancer	MicroRNAs in cancer	ENSMUSG00000032366 ENSMUSG00000038894 ENSMUSG00000020063 ENSMUSG00000007815	'Tropomyosin alpha-1 chain'; 'Tropomyosin 1, alpha'; 'Insulin receptor substrate 2'; 'Sir2alpha'; 'Transforming protein RhoA'	Tpm1 Irs2 Sirt1 Rhoa	G5E8R2 E9Q456 F8WID5 Q8BSH3 P81122 Q53Z05 Q9QUI0	E9Q456 G5E8R2 F8WID5 Q8BSH3 P81122 Q53Z05 Q9QUI0	2.11 4/190	1.32 4/303	0.949365	KEGG:00000
KEGG:03010	Ribosome	Ribosome	ENSMUSG00000012848 ENSMUSG00000029066	'Small ribosomal subunit protein uS7'; 'Large ribosomal subunit protein bL20m'	Rps5 Mrpl20	P97461 Q9CQL4	P97461 Q9CQL4	1.05 2/190	1.18 2/170	0.949365	KEGG:00000
KEGG:00830	Retinol metabolism	Retinol metabolism	ENSMUSG00000028003	'Lecithin-retinol acyltransferase'	Lrat	B2RUR5	B2RUR5	0.53 1/190	1.03 1/97	0.949365	KEGG:00000
KEGG:04933	AGE-RAGE signaling pathway in diabetic complications	AGE-RAGE signaling pathway in diabetic complications	ENSMUSG00000006728	'Cyclin-dependent kinase 4'	Cdk4	P30285	P30285	0.53 1/190	0.99 1/101	0.949365	KEGG:00000
KEGG:05171	Coronavirus disease - COVID-19	Coronavirus disease - COVID-19	ENSMUSG00000022971 ENSMUSG00000024371 ENSMUSG00000012848	'Interferon alpha/beta receptor 2'; 'Complement C2'; 'Small ribosomal subunit protein uS7'	Ifnar2 C2 Rps5	O35664 P21180 P97461	O35664 P21180 P97461	1.58 3/190	1.23 3/243	0.949365	KEGG:00000
KEGG:04620	Toll-like receptor signaling pathway	Toll-like receptor signaling pathway	ENSMUSG00000022971	'Interferon alpha/beta receptor 2'	Ifnar2	O35664	O35664	0.53 1/190	0.97 1/103	0.950185	KEGG:00000
KEGG:05152	Tuberculosis	Tuberculosis	ENSMUSG00000057897 ENSMUSG00000007815	'calcium/calmodulin-dependent protein kinase'; 'Transforming protein RhoA'	Camk2b Rhoa	Q5SVJ0 Q9QUI0	Q5SVJ0 Q9QUI0	1.05 2/190	1.11 2/180	0.950893	KEGG:00000
KEGG:04350	TGF-beta signaling pathway	TGF-beta signaling pathway	ENSMUSG00000007815	'Transforming protein RhoA'	Rhoa	Q9QUI0	Q9QUI0	0.53 1/190	0.91 1/110	0.951871	KEGG:00000
KEGG:05146	Amoebiasis	Amoebiasis	ENSMUSG00000027523	'Neuroendocrine secretory protein 55'	Gnas	Q9Z0F1	Q9Z0F1	0.53 1/190	0.93 1/107	0.951871	KEGG:00000
KEGG:05145	Toxoplasmosis	Toxoplasmosis	ENSMUSG00000057614	'Guanine nucleotide-binding protein G'	Gnai1	B2RSH2	B2RSH2	0.53 1/190	0.92 1/109	0.951871	KEGG:00000
KEGG:04625	C-type lectin receptor signaling pathway	C-type lectin receptor signaling pathway	ENSMUSG00000007815	'Transforming protein RhoA'	Rhoa	Q9QUI0	Q9QUI0	0.53 1/190	0.89 1/112	0.952456	KEGG:00000
KEGG:04668	TNF signaling pathway	TNF signaling pathway	ENSMUSG00000027598	'HECT-type E3 ubiquitin transferase'	Itch	Q571M5	Q571M5	0.53 1/190	0.87 1/115	0.954905	KEGG:00000
KEGG:03008	Ribosome biogenesis in eukaryotes	Ribosome biogenesis in eukaryotes	ENSMUSG00000032410	'5'-3' exoribonuclease 1'	Xrn1	F8VQ87	F8VQ87	0.53 1/190	0.84 1/119	0.958836	KEGG:00000
KEGG:04613	Neutrophil extracellular trap formation	Neutrophil extracellular trap formation	ENSMUSG00000033220 ENSMUSG00000062906	'Ras-related C3 botulinum toxin substrate 2'; 'Polyamine deacetylase HDAC10'	Rac2 Hdac10	Q05144 Q6P3E7	Q05144 Q6P3E7	1.05 2/190	0.99 2/203	0.962518	KEGG:00000
KEGG:05417	Lipid and atherosclerosis	Lipid and atherosclerosis	ENSMUSG00000057897 ENSMUSG00000007815	'calcium/calmodulin-dependent protein kinase'; 'Transforming protein RhoA'	Camk2b Rhoa	Q5SVJ0 Q9QUI0	Q5SVJ0 Q9QUI0	1.05 2/190	0.93 2/216	0.96864	KEGG:00000
KEGG:05202	Transcriptional misregulation in cancer	Transcriptional misregulation in cancer	ENSMUSG00000020680 ENSMUSG00000025142	'TAF15 RNA polymerase II, TATA box binding protein'; 'Tether containing UBX domain for GLUT4'	Taf15 Aspscr1	Q8BQ46 Q8VBT9	Q8BQ46 Q8VBT9	1.05 2/190	0.94 2/212	0.96864	KEGG:00000
KEGG:03082	ATP-dependent chromatin remodeling	ATP-dependent chromatin remodeling	ENSMUSG00000029438	'B-cell CLL/lymphoma 7 protein family member A'	Bcl7a	Q9CXE2	Q9CXE2	0.53 1/190	0.74 1/135	0.96864	KEGG:00000
KEGG:05169	Epstein-Barr virus infection	Epstein-Barr virus infection	ENSMUSG00000022971 ENSMUSG00000006728	'Interferon alpha/beta receptor 2'; 'Cyclin-dependent kinase 4'	Ifnar2 Cdk4	O35664 P30285	O35664 P30285	1.05 2/190	0.90 2/223	0.970623	KEGG:00000
KEGG:05322	Systemic lupus erythematosus	Systemic lupus erythematosus	ENSMUSG00000024371	'Complement C2'	C2	P21180	P21180	0.53 1/190	0.69 1/144	0.971761	KEGG:00000
KEGG:05161	Hepatitis B	Hepatitis B	ENSMUSG00000059456	'non-specific protein-tyrosine kinase'	Ptk2b	K7QD41	K7QD41	0.53 1/190	0.61 1/163	0.984864	KEGG:00000
KEGG:00000	KEGG root term	KEGG root term	ENSMUSG00000064360 ENSMUSG00000002504 ENSMUSG00000061723 ENSMUSG00000035227 ENSMUSG00000030592 ENSMUSG00000020166 ENSMUSG00000052957 ENSMUSG00000037110 ENSMUSG00000037722 ENSMUSG00000024132 ENSMUSG00000002831 ENSMUSG00000023092 ENSMUSG00000027488 ENSMUSG00000028207 ENSMUSG00000017801 ENSMUSG00000021311 ENSMUSG00000062070 ENSMUSG00000029047 ENSMUSG00000026837 ENSMUSG00000025371 ENSMUSG00000050761 …	'NADH-ubiquinone oxidoreductase chain 3'; 'NHERF family PDZ scaffold protein 2'; 'Troponin T, fast skeletal muscle'; 'Signal peptidase complex subunit 2'; 'Ryanodine receptor 1'; 'NOT2/NOT3/NOT5 C-terminal domain-containing protein'; 'Growth arrest specific 1'; 'Ral GTPase activating protein, alpha subunit 2'; 'Glucosamine 6-phosphate N-acetyltransferase'; 'Enoyl-Coenzyme A delta isomerase 1'; 'P…	ND3 Nherf2 Tnnt3 Spcs2 Ryr1 Cnot2 Gas1 Ralgapa2 Gnpnat1 Eci1 Plin4 Fhl1 Snta1 Asph Mlx Mtr Pgk1 Pex10 Col5a1 Chmp6 Gp1bb Gnai1 Lrat Plxnb2 Myh7 Anapc1 Casq2 Tpm1 Dnah11 Trdn Xrn1 Pip5k1c Myh2 Ank1 Hrc Irag1 Atg16l1 Cbx3 Ptk2b Cacna2d1 Slc22a1 Casq1 Ifnar2 Cbx4 Actn3 Dhfr Got1 Got2 Ckm Myl3 Cox5a Tnni2 Npr1 Tnnc1 Tnnc2 C2 Eno3 Cryab Adss1 Cdk4 Des Vhl Cox6a2 Akr1b8 Pfkm Shmt1 Tspo Cav3 Myl2 Adcy9 …	A0A023J682 A0A0R4J006 A0A0R4J1A8 A0A0R4J1B1 A0A140LHG8 A0A1L1SQG7 A0A1S6GWJ6 A0A286YD87 A0A2I3BPN8 A0A2I3BQY4 A0A3Q4EC76 A0A571BEC9 A2AEX8 A2AKD7 A2AL77 A2BFB0 A6H5Y3 B0LAA9 B1AUE5 B1AWB9 B1AZ39 B2RR03 B2RSH2 B2RUR5 B2RXS4 B2RXX9 B7ZNX2 B9EHC7 G5E8R2 E9Q456 F8WID5 Q8BSH3 E9Q7N9 E9Q9K5 F8VQ87 F8WHW6 G3UW82 G3UXF4 G5E8J6 G5E8V5 G9M4M6 I6L9I7 K7QD41 O08532 O08966 O09165 O35664 O55187 O88990 P00375 P…	A0A023J682 A0A0R4J006 A0A0R4J1A8 A0A0R4J1B1 A0A140LHG8 A0A1L1SQG7 A0A1S6GWJ6 A0A286YD87 A0A2I3BPN8 A0A2I3BQY4 A0A3Q4EC76 A0A571BEC9 A2AEX8 A2AKD7 A2AL77 A2BFB0 A6H5Y3 B0LAA9 B1AUE5 B1AWB9 B1AZ39 B2RR03 B2RSH2 B2RUR5 B2RXS4 B2RXX9 B7ZNX2 B9EHC7 E9Q456 G5E8R2 F8WID5 Q8BSH3 E9Q7N9 E9Q9K5 F8VQ87 F8WHW6 G3UW82 G3UXF4 G5E8J6 G5E8V5 G9M4M6 I6L9I7 K7QD41 O08532 O08966 O09165 O35664 O55187 O88990 P00375 P…	100.00 190/190	2.04 190/9330	1
KEGG:04060	Cytokine-cytokine receptor interaction	Cytokine-cytokine receptor interaction	ENSMUSG00000022971	'Interferon alpha/beta receptor 2'	Ifnar2	O35664	O35664	0.53 1/190	0.34 1/290	1	KEGG:00000
KEGG:04740	Olfactory transduction	Olfactory transduction	ENSMUSG00000057897	'calcium/calmodulin-dependent protein kinase'	Camk2b	Q5SVJ0	Q5SVJ0	0.53 1/190	0.09 1/1150	1	KEGG:00000
KEGG:04080	Neuroactive ligand-receptor interaction	Neuroactive ligand-receptor interaction	ENSMUSG00000041736	'Translocator protein'	Tspo	P50637	P50637	0.53 1/190	0.26 1/389	1	KEGG:00000
KEGG:05168	Herpes simplex virus 1 infection	Herpes simplex virus 1 infection	ENSMUSG00000022971 ENSMUSG00000031490 ENSMUSG00000026812	'Interferon alpha/beta receptor 2'; 'Eukaryotic translation initiation factor 4E-binding protein 1'; 'Hamartin'	Ifnar2 Eif4ebp1 Tsc1	O35664 Q3TII9 Q9EP53	O35664 Q3TII9 Q9EP53	1.58 3/190	0.67 3/445	1	KEGG:00000
