# Supplementary material for: Cysteine redoxome landscape in mouse brown adipose tissue under acute cold exposure
Source: iScience. 2025 Feb 17;28(3):112051. doi: 10.1016/j.isci.2025.112051 (PMC11915156; doi:10.1016/j.isci.2025.112051)
Supplement: Table S4. Biological processes enriched in GO analysis observed in reactive cysteine residues in BAT under RT and Cold groups, related to Figure 2D [file mmc5.xlsx]

## Sheet: Sheet1
GO_BP	Name	Function	Ensembl	Protein Name	Gene Name	Uniprot	Query	Term frequency within the dataset (%)	Term frequency within the genome (%)	P-value (fdr)	Parents term
GO:0009060	aerobic respiration	The enzymatic release of energy from inorganic and organic compounds (especially carbohydrates and fats) which requires oxygen as the terminal electron acceptor.	ENSMUSG00000026895 ENSMUSG00000028648 ENSMUSG00000036751 ENSMUSG00000022477 ENSMUSG00000040048	'NADH dehydrogenase'; 'Cytochrome c oxidase subunit 6B1'; 'Aconitate hydratase, mitochondrial'	Ndufa8 Ndufs5 Cox6b1 Aco2 Ndufb10	A0A1S6GWI0 A0A1S6GWI4 P56391 Q99KI0 Q9DCS9	A0A1S6GWI0 A0A1S6GWI4 P56391 Q99KI0 Q9DCS9	22.73 5/22	2.48 5/202	0.00040449	GO:0045333
GO:0045333	cellular respiration	The enzymatic release of energy from inorganic and organic compounds (especially carbohydrates and fats) which either requires oxygen (aerobic respiration) or does not (anaerobic respiration).	ENSMUSG00000026895 ENSMUSG00000028648 ENSMUSG00000036751 ENSMUSG00000022477 ENSMUSG00000040048	'NADH dehydrogenase'; 'Cytochrome c oxidase subunit 6B1'; 'Aconitate hydratase, mitochondrial'	Ndufa8 Ndufs5 Cox6b1 Aco2 Ndufb10	A0A1S6GWI0 A0A1S6GWI4 P56391 Q99KI0 Q9DCS9	A0A1S6GWI0 A0A1S6GWI4 P56391 Q99KI0 Q9DCS9	22.73 5/22	1.89 5/264	0.000755162	GO:0015980
GO:0006119	oxidative phosphorylation	The phosphorylation of ADP to ATP that accompanies the oxidation of a metabolite through the operation of the respiratory chain. Oxidation of compounds establishes a proton gradient across the membrane, providing the energy for ATP synthesis.	ENSMUSG00000026895 ENSMUSG00000028648 ENSMUSG00000036751 ENSMUSG00000040048	'NADH dehydrogenase'; 'Cytochrome c oxidase subunit 6B1'	Ndufa8 Ndufs5 Cox6b1 Ndufb10	A0A1S6GWI0 A0A1S6GWI4 P56391 Q9DCS9	A0A1S6GWI0 A0A1S6GWI4 P56391 Q9DCS9	18.18 4/22	2.74 4/146	0.00141348	GO:0009060
GO:0015980	energy derivation by oxidation of organic compounds	The chemical reactions and pathways by which a cell derives energy from organic compounds; results in the oxidation of the compounds from which energy is released.	ENSMUSG00000026895 ENSMUSG00000028648 ENSMUSG00000036751 ENSMUSG00000022477 ENSMUSG00000040048	'NADH dehydrogenase'; 'Cytochrome c oxidase subunit 6B1'; 'Aconitate hydratase, mitochondrial'	Ndufa8 Ndufs5 Cox6b1 Aco2 Ndufb10	A0A1S6GWI0 A0A1S6GWI4 P56391 Q99KI0 Q9DCS9	A0A1S6GWI0 A0A1S6GWI4 P56391 Q99KI0 Q9DCS9	22.73 5/22	1.41 5/354	0.00157604	GO:0006091
GO:0010257	NADH dehydrogenase complex assembly	The aggregation, arrangement and bonding together of a set of components to form an NADH dehydrogenase complex.	ENSMUSG00000026895 ENSMUSG00000028648 ENSMUSG00000040048	'NADH dehydrogenase'	Ndufa8 Ndufs5 Ndufb10	A0A1S6GWI0 A0A1S6GWI4 Q9DCS9	A0A1S6GWI0 A0A1S6GWI4 Q9DCS9	13.64 3/22	4.84 3/62	0.00196284	GO:0065003
GO:0032981	mitochondrial respiratory chain complex I assembly	The aggregation, arrangement and bonding together of a set of components to form mitochondrial respiratory chain complex I.	ENSMUSG00000026895 ENSMUSG00000028648 ENSMUSG00000040048	'NADH dehydrogenase'	Ndufa8 Ndufs5 Ndufb10	A0A1S6GWI0 A0A1S6GWI4 Q9DCS9	A0A1S6GWI0 A0A1S6GWI4 Q9DCS9	13.64 3/22	4.84 3/62	0.00196284	GO:0033108;GO:0010257
GO:0042776	proton motive force-driven mitochondrial ATP synthesis	The transport of protons across a mitochondrial membrane to generate an electrochemical gradient (proton-motive force) that powers ATP synthesis.	ENSMUSG00000026895 ENSMUSG00000028648 ENSMUSG00000040048	'NADH dehydrogenase'	Ndufa8 Ndufs5 Ndufb10	A0A1S6GWI0 A0A1S6GWI4 Q9DCS9	A0A1S6GWI0 A0A1S6GWI4 Q9DCS9	13.64 3/22	4.76 3/63	0.00196284	GO:0006119;GO:0015986
GO:0015986	proton motive force-driven ATP synthesis	The transport of protons across a membrane to generate an electrochemical gradient (proton-motive force) that powers ATP synthesis.	ENSMUSG00000026895 ENSMUSG00000028648 ENSMUSG00000040048	'NADH dehydrogenase'	Ndufa8 Ndufs5 Ndufb10	A0A1S6GWI0 A0A1S6GWI4 Q9DCS9	A0A1S6GWI0 A0A1S6GWI4 Q9DCS9	13.64 3/22	4.29 3/70	0.00235873	GO:0006754
GO:0006091	generation of precursor metabolites and energy	The chemical reactions and pathways resulting in the formation of precursor metabolites, substances from which energy is derived, and any process involved in the liberation of energy from these substances.	ENSMUSG00000026895 ENSMUSG00000028648 ENSMUSG00000036751 ENSMUSG00000022477 ENSMUSG00000040048	'NADH dehydrogenase'; 'Cytochrome c oxidase subunit 6B1'; 'Aconitate hydratase, mitochondrial'	Ndufa8 Ndufs5 Cox6b1 Aco2 Ndufb10	A0A1S6GWI0 A0A1S6GWI4 P56391 Q99KI0 Q9DCS9	A0A1S6GWI0 A0A1S6GWI4 P56391 Q99KI0 Q9DCS9	22.73 5/22	1.02 5/491	0.00337066	GO:0044237
GO:0033108	mitochondrial respiratory chain complex assembly	The aggregation, arrangement and bonding together of a set of components to form a mitochondrial respiratory chain complex.	ENSMUSG00000026895 ENSMUSG00000028648 ENSMUSG00000040048	'NADH dehydrogenase'	Ndufa8 Ndufs5 Ndufb10	A0A1S6GWI0 A0A1S6GWI4 Q9DCS9	A0A1S6GWI0 A0A1S6GWI4 Q9DCS9	13.64 3/22	2.94 3/102	0.00529045	GO:0065003;GO:0007005
GO:0006754	ATP biosynthetic process	The chemical reactions and pathways resulting in the formation of ATP, adenosine 5'-triphosphate, a universally important coenzyme and enzyme regulator.	ENSMUSG00000026895 ENSMUSG00000028648 ENSMUSG00000040048	'NADH dehydrogenase'	Ndufa8 Ndufs5 Ndufb10	A0A1S6GWI0 A0A1S6GWI4 Q9DCS9	A0A1S6GWI0 A0A1S6GWI4 Q9DCS9	13.64 3/22	2.94 3/102	0.00529045	GO:0009152;GO:0046034;GO:0009206
GO:0009206	purine ribonucleoside triphosphate biosynthetic process	The chemical reactions and pathways resulting in the formation of purine ribonucleoside triphosphate, a compound consisting of a purine base linked to a ribose sugar esterified with triphosphate on the sugar.	ENSMUSG00000026895 ENSMUSG00000028648 ENSMUSG00000040048	'NADH dehydrogenase'	Ndufa8 Ndufs5 Ndufb10	A0A1S6GWI0 A0A1S6GWI4 Q9DCS9	A0A1S6GWI0 A0A1S6GWI4 Q9DCS9	13.64 3/22	2.65 3/113	0.00622968	GO:0009201;GO:0009205;GO:0009145
GO:0009145	purine nucleoside triphosphate biosynthetic process	The chemical reactions and pathways resulting in the formation of purine nucleoside triphosphate, a compound consisting of a purine base linked to a ribose or deoxyribose sugar esterified with triphosphate on the sugar.	ENSMUSG00000026895 ENSMUSG00000028648 ENSMUSG00000040048	'NADH dehydrogenase'	Ndufa8 Ndufs5 Ndufb10	A0A1S6GWI0 A0A1S6GWI4 Q9DCS9	A0A1S6GWI0 A0A1S6GWI4 Q9DCS9	13.64 3/22	2.63 3/114	0.00622968	GO:0009142;GO:0009144
GO:0009201	ribonucleoside triphosphate biosynthetic process	The chemical reactions and pathways resulting in the formation of a ribonucleoside triphosphate, a compound consisting of a nucleobase linked to a ribose sugar esterified with triphosphate on the sugar.	ENSMUSG00000026895 ENSMUSG00000028648 ENSMUSG00000040048	'NADH dehydrogenase'	Ndufa8 Ndufs5 Ndufb10	A0A1S6GWI0 A0A1S6GWI4 Q9DCS9	A0A1S6GWI0 A0A1S6GWI4 Q9DCS9	13.64 3/22	2.52 3/119	0.00656972	GO:0009142;GO:0009199
GO:0009142	nucleoside triphosphate biosynthetic process	The chemical reactions and pathways resulting in the formation of a nucleoside triphosphate, a compound consisting of a nucleobase linked to a deoxyribose or ribose sugar esterified with triphosphate on the sugar.	ENSMUSG00000026895 ENSMUSG00000028648 ENSMUSG00000040048	'NADH dehydrogenase'	Ndufa8 Ndufs5 Ndufb10	A0A1S6GWI0 A0A1S6GWI4 Q9DCS9	A0A1S6GWI0 A0A1S6GWI4 Q9DCS9	13.64 3/22	2.38 3/126	0.00726212	GO:1901293;GO:0009141
GO:0045780	positive regulation of bone resorption	Any process that activates or increases the frequency, rate or extent of bone resorption.	ENSMUSG00000022868 ENSMUSG00000032554	'Alpha-2-HS-glycoprotein'; 'Serotransferrin'	Ahsg Tf	P29699 Q921I1	P29699 Q921I1	9.09 2/22	8.70 2/23	0.0075291	GO:0045453;GO:0045124;GO:0051240
GO:0046697	decidualization	The cellular and vascular changes occurring in the endometrium of the pregnant uterus just after the onset of blastocyst implantation. This process involves the proliferation and differentiation of the fibroblast-like endometrial stromal cells into large, polyploid decidual cells that eventually form the maternal component of the placenta.	ENSMUSG00000021939 ENSMUSG00000023175	'Cathepsin B'; 'Basigin'	Ctsb Bsg	P10605 P18572	P10605 P18572	9.09 2/22	6.25 2/32	0.0138306	GO:0001893;GO:0009888;GO:0003006
GO:0009260	ribonucleotide biosynthetic process	The chemical reactions and pathways resulting in the formation of a ribonucleotide, a compound consisting of ribonucleoside (a base linked to a ribose sugar) esterified with a phosphate group at either the 3' or 5'-hydroxyl group of the sugar.	ENSMUSG00000026895 ENSMUSG00000028648 ENSMUSG00000040048	'NADH dehydrogenase'	Ndufa8 Ndufs5 Ndufb10	A0A1S6GWI0 A0A1S6GWI4 Q9DCS9	A0A1S6GWI0 A0A1S6GWI4 Q9DCS9	13.64 3/22	1.34 3/224	0.0243841	GO:0046390;GO:0009259;GO:0009165
GO:0045124	regulation of bone resorption	Any process that modulates the frequency, rate or extent of bone tissue loss (resorption).	ENSMUSG00000022868 ENSMUSG00000032554	'Alpha-2-HS-glycoprotein'; 'Serotransferrin'	Ahsg Tf	P29699 Q921I1	P29699 Q921I1	9.09 2/22	4.17 2/48	0.0243841	GO:0046850;GO:0045453
GO:0046034	ATP metabolic process	The chemical reactions and pathways involving ATP, adenosine triphosphate, a universally important coenzyme and enzyme regulator.	ENSMUSG00000026895 ENSMUSG00000028648 ENSMUSG00000040048	'NADH dehydrogenase'	Ndufa8 Ndufs5 Ndufb10	A0A1S6GWI0 A0A1S6GWI4 Q9DCS9	A0A1S6GWI0 A0A1S6GWI4 Q9DCS9	13.64 3/22	1.30 3/230	0.0243841	GO:0009205;GO:0009150
GO:0007005	mitochondrion organization	A process that is carried out at the cellular level which results in the assembly, arrangement of constituent parts, or disassembly of a mitochondrion; includes mitochondrial morphogenesis and distribution, and replication of the mitochondrial genome as well as synthesis of new mitochondrial components.	ENSMUSG00000026895 ENSMUSG00000028648 ENSMUSG00000053768 ENSMUSG00000040048	'NADH dehydrogenase'; 'MICOS complex subunit Mic19'	Ndufa8 Ndufs5 Chchd3 Ndufb10	A0A1S6GWI0 A0A1S6GWI4 Q9CRB9 Q9DCS9	A0A1S6GWI0 A0A1S6GWI4 Q9CRB9 Q9DCS9	18.18 4/22	0.78 4/514	0.0243841	GO:0006996
GO:0046390	ribose phosphate biosynthetic process	The chemical reactions and pathways resulting in the formation of ribose phosphate, any phosphorylated ribose sugar.	ENSMUSG00000026895 ENSMUSG00000028648 ENSMUSG00000040048	'NADH dehydrogenase'	Ndufa8 Ndufs5 Ndufb10	A0A1S6GWI0 A0A1S6GWI4 Q9DCS9	A0A1S6GWI0 A0A1S6GWI4 Q9DCS9	13.64 3/22	1.30 3/230	0.0243841	GO:0090407;GO:0019693;GO:1901137
GO:0009152	purine ribonucleotide biosynthetic process	The chemical reactions and pathways resulting in the formation of a purine ribonucleotide, a compound consisting of ribonucleoside (a purine base linked to a ribose sugar) esterified with a phosphate group at either the 3' or 5'-hydroxyl group of the sugar.	ENSMUSG00000026895 ENSMUSG00000028648 ENSMUSG00000040048	'NADH dehydrogenase'	Ndufa8 Ndufs5 Ndufb10	A0A1S6GWI0 A0A1S6GWI4 Q9DCS9	A0A1S6GWI0 A0A1S6GWI4 Q9DCS9	13.64 3/22	1.44 3/209	0.0243841	GO:0009150;GO:0009260;GO:0006164
GO:0001893	maternal placenta development	Maternally driven process whose specific outcome is the progression of the placenta over time, from its formation to the mature structure. The placenta is an organ of metabolic interchange between fetus and mother, partly of embryonic origin and partly of maternal origin.	ENSMUSG00000021939 ENSMUSG00000023175	'Cathepsin B'; 'Basigin'	Ctsb Bsg	P10605 P18572	P10605 P18572	9.09 2/22	4.55 2/44	0.0243841	GO:0048856;GO:0001890;GO:0060135;GO:0003006
GO:1900022	regulation of D-erythro-sphingosine kinase activity	Any process that modulates the frequency, rate or extent of D-erythro-sphingosine kinase activity.	ENSMUSG00000037742	'Elongation factor 1-alpha 1'	Eef1a1	P10126	P10126	4.55 1/22	100.00 1/1	0.0243841	GO:0043550
GO:0072732	cellular response to calcium ion starvation	Any process that results in a change in state or activity of a cell (in terms of movement, secretion, enzyme production, gene expression, etc.) as a result of deprivation of calcium ions.	ENSMUSG00000029368	'Albumin'	Alb	Q546G4	Q546G4	4.55 1/22	100.00 1/1	0.0243841	GO:0009267
GO:0006164	purine nucleotide biosynthetic process	The chemical reactions and pathways resulting in the formation of a purine nucleotide, a compound consisting of nucleoside (a purine base linked to a deoxyribose or ribose sugar) esterified with a phosphate group at either the 3' or 5'-hydroxyl group of the sugar.	ENSMUSG00000026895 ENSMUSG00000028648 ENSMUSG00000040048	'NADH dehydrogenase'	Ndufa8 Ndufs5 Ndufb10	A0A1S6GWI0 A0A1S6GWI4 Q9DCS9	A0A1S6GWI0 A0A1S6GWI4 Q9DCS9	13.64 3/22	1.25 3/240	0.0265528	GO:0072522;GO:0006163;GO:0009165
GO:0046850	regulation of bone remodeling	Any process that modulates the frequency, rate or extent of bone remodeling, the processes of bone formation and resorption that combine to maintain skeletal integrity.	ENSMUSG00000022868 ENSMUSG00000032554	'Alpha-2-HS-glycoprotein'; 'Serotransferrin'	Ahsg Tf	P29699 Q921I1	P29699 Q921I1	9.09 2/22	3.51 2/57	0.0266881	GO:0046849;GO:0034103
GO:0072522	purine-containing compound biosynthetic process	The chemical reactions and pathways resulting in the formation of a purine-containing compound, i.e. any compound that contains purine or a formal derivative thereof.	ENSMUSG00000026895 ENSMUSG00000028648 ENSMUSG00000040048	'NADH dehydrogenase'	Ndufa8 Ndufs5 Ndufb10	A0A1S6GWI0 A0A1S6GWI4 Q9DCS9	A0A1S6GWI0 A0A1S6GWI4 Q9DCS9	13.64 3/22	1.21 3/248	0.0271731	GO:1901566;GO:1901362;GO:0044271;GO:0072521;GO:0019438;GO:0018130
GO:0009205	purine ribonucleoside triphosphate metabolic process	The chemical reactions and pathways involving purine ribonucleoside triphosphate, a compound consisting of a purine base linked to a ribose sugar esterified with triphosphate on the sugar.	ENSMUSG00000026895 ENSMUSG00000028648 ENSMUSG00000040048	'NADH dehydrogenase'	Ndufa8 Ndufs5 Ndufb10	A0A1S6GWI0 A0A1S6GWI4 Q9DCS9	A0A1S6GWI0 A0A1S6GWI4 Q9DCS9	13.64 3/22	1.18 3/254	0.0281391	GO:0009144;GO:0009199
GO:0019058	viral life cycle	A set of processes which all viruses follow to ensure survival; includes attachment and entry of the virus particle, decoding of genome information, translation of viral mRNA by host ribosomes, genome replication, and assembly and release of viral particles containing the genome.	ENSMUSG00000037742 ENSMUSG00000021939 ENSMUSG00000023175	'Elongation factor 1-alpha 1'; 'Cathepsin B'; 'Basigin'	Eef1a1 Ctsb Bsg	P10126 P10605 P18572	P10126 P10605 P18572	13.64 3/22	1.10 3/272	0.0281827	GO:0016032
GO:0001894	tissue homeostasis	A homeostatic process involved in the maintenance of an internal steady state within a defined tissue of an organism, including control of cellular proliferation and death and control of metabolic function.	ENSMUSG00000023175 ENSMUSG00000022868 ENSMUSG00000032554	'Basigin'; 'Alpha-2-HS-glycoprotein'; 'Serotransferrin'	Bsg Ahsg Tf	P18572 P29699 Q921I1	P18572 P29699 Q921I1	13.64 3/22	1.11 3/271	0.0281827	GO:0048871;GO:0060249
GO:0009141	nucleoside triphosphate metabolic process	The chemical reactions and pathways involving a nucleoside triphosphate, a compound consisting of a nucleobase linked to a deoxyribose or ribose sugar esterified with triphosphate on the sugar.	ENSMUSG00000026895 ENSMUSG00000028648 ENSMUSG00000040048	'NADH dehydrogenase'	Ndufa8 Ndufs5 Ndufb10	A0A1S6GWI0 A0A1S6GWI4 Q9DCS9	A0A1S6GWI0 A0A1S6GWI4 Q9DCS9	13.64 3/22	1.08 3/279	0.0281827	GO:0006753
GO:0009144	purine nucleoside triphosphate metabolic process	The chemical reactions and pathways involving purine nucleoside triphosphate, a compound consisting of a purine base linked to a ribose or deoxyribose sugar esterified with triphosphate on the sugar.	ENSMUSG00000026895 ENSMUSG00000028648 ENSMUSG00000040048	'NADH dehydrogenase'	Ndufa8 Ndufs5 Ndufb10	A0A1S6GWI0 A0A1S6GWI4 Q9DCS9	A0A1S6GWI0 A0A1S6GWI4 Q9DCS9	13.64 3/22	1.15 3/262	0.0281827	GO:0009141
GO:1901293	nucleoside phosphate biosynthetic process	The chemical reactions and pathways resulting in the formation of a nucleoside phosphate.	ENSMUSG00000026895 ENSMUSG00000028648 ENSMUSG00000040048	'NADH dehydrogenase'	Ndufa8 Ndufs5 Ndufb10	A0A1S6GWI0 A0A1S6GWI4 Q9DCS9	A0A1S6GWI0 A0A1S6GWI4 Q9DCS9	13.64 3/22	1.07 3/281	0.0281827	GO:0006753;GO:0034654;GO:0090407
GO:0006826	iron ion transport	The directed movement of iron (Fe) ions into, out of or within a cell, or between cells, by means of some agent such as a transporter or pore.	ENSMUSG00000030895 ENSMUSG00000032554	'Hemopexin'; 'Serotransferrin'	Hpx Tf	Q91X72 Q921I1	Q91X72 Q921I1	9.09 2/22	2.94 2/68	0.0281827	GO:0000041
GO:0060135	maternal process involved in female pregnancy	A reproductive process occurring in the mother that allows an embryo or fetus to develop within it.	ENSMUSG00000021939 ENSMUSG00000023175	'Cathepsin B'; 'Basigin'	Ctsb Bsg	P10605 P18572	P10605 P18572	9.09 2/22	2.90 2/69	0.0281827	GO:0048609;GO:0007565
GO:0060249	anatomical structure homeostasis	A homeostatic process involved in the maintenance of an internal steady state within a defined anatomical structure of an organism, including control of cellular proliferation and death and control of metabolic function. An anatomical structure is any biological entity that occupies space and is distinguished from its surroundings. Anatomical structures can be macroscopic such as a carpel, or mic…	ENSMUSG00000023175 ENSMUSG00000022868 ENSMUSG00000032554	'Basigin'; 'Alpha-2-HS-glycoprotein'; 'Serotransferrin'	Bsg Ahsg Tf	P18572 P29699 Q921I1	P18572 P29699 Q921I1	13.64 3/22	1.11 3/271	0.0281827	GO:0048871
GO:0009199	ribonucleoside triphosphate metabolic process	The chemical reactions and pathways involving a ribonucleoside triphosphate, a compound consisting of a nucleobase linked to a ribose sugar esterified with triphosphate on the sugar.	ENSMUSG00000026895 ENSMUSG00000028648 ENSMUSG00000040048	'NADH dehydrogenase'	Ndufa8 Ndufs5 Ndufb10	A0A1S6GWI0 A0A1S6GWI4 Q9DCS9	A0A1S6GWI0 A0A1S6GWI4 Q9DCS9	13.64 3/22	1.15 3/262	0.0281827	GO:0009141
GO:0009165	nucleotide biosynthetic process	The chemical reactions and pathways resulting in the formation of nucleotides, any nucleoside that is esterified with (ortho)phosphate or an oligophosphate at any hydroxyl group on the glycose moiety; may be mono-, di- or triphosphate; this definition includes cyclic-nucleotides (nucleoside cyclic phosphates).	ENSMUSG00000026895 ENSMUSG00000028648 ENSMUSG00000040048	'NADH dehydrogenase'	Ndufa8 Ndufs5 Ndufb10	A0A1S6GWI0 A0A1S6GWI4 Q9DCS9	A0A1S6GWI0 A0A1S6GWI4 Q9DCS9	13.64 3/22	1.08 3/278	0.0281827	GO:1901293;GO:0009117
GO:0006879	intracellular iron ion homeostasis	A homeostatic process involved in the maintenance of a steady state level of iron ions within a cell.	ENSMUSG00000030895 ENSMUSG00000032554	'Hemopexin'; 'Serotransferrin'	Hpx Tf	Q91X72 Q921I1	Q91X72 Q921I1	9.09 2/22	2.82 2/71	0.0281827	GO:0098771;GO:0030003
GO:0044403	biological process involved in symbiotic interaction	A process carried out by gene products in an organism that enable the organism to engage in a symbiotic relationship, a more or less intimate association, with another organism. The various forms of symbiosis include parasitism, in which the association is disadvantageous or destructive to one of the organisms; mutualism, in which the association is advantageous, or often necessary to one or both…	ENSMUSG00000037742 ENSMUSG00000021939 ENSMUSG00000023175	'Elongation factor 1-alpha 1'; 'Cathepsin B'; 'Basigin'	Eef1a1 Ctsb Bsg	P10126 P10605 P18572	P10126 P10605 P18572	13.64 3/22	1.04 3/289	0.0285015	GO:0044419
GO:0051659	maintenance of mitochondrion location	Any process in which a mitochondrion is maintained in a specific location within a cell and prevented from moving elsewhere.	ENSMUSG00000029368	'Albumin'	Alb	Q546G4	Q546G4	4.55 1/22	50.00 1/2	0.0285015	GO:0051657;GO:0051646
GO:0045453	bone resorption	The process in which specialized cells known as osteoclasts degrade the organic and inorganic portions of bone, and endocytose and transport the degradation products.	ENSMUSG00000022868 ENSMUSG00000032554	'Alpha-2-HS-glycoprotein'; 'Serotransferrin'	Ahsg Tf	P29699 Q921I1	P29699 Q921I1	9.09 2/22	2.70 2/74	0.0285015	GO:0046849;GO:0001894
GO:0034103	regulation of tissue remodeling	Any process that modulates the frequency, rate, or extent of tissue remodeling.	ENSMUSG00000022868 ENSMUSG00000032554	'Alpha-2-HS-glycoprotein'; 'Serotransferrin'	Ahsg Tf	P29699 Q921I1	P29699 Q921I1	9.09 2/22	2.67 2/75	0.0286175	GO:0051239;GO:0048771
GO:0006635	fatty acid beta-oxidation	A fatty acid oxidation process that results in the complete oxidation of a long-chain fatty acid. Fatty acid beta-oxidation begins with the addition of coenzyme A to a fatty acid, and occurs by successive cycles of reactions during each of which the fatty acid is shortened by a two-carbon fragment removed as acetyl coenzyme A; the cycle continues until only two or three carbons remain (as acetyl-…	ENSMUSG00000025465 ENSMUSG00000025745	'Enoyl-CoA hydratase, mitochondrial'; 'Trifunctional enzyme subunit alpha, mitochondrial'	Echs1 Hadha	Q8BH95 Q8BMS1	Q8BH95 Q8BMS1	9.09 2/22	2.44 2/82	0.0333881	GO:0019395;GO:0009062
GO:1902616	acyl carnitine transmembrane transport	The process in which acyl carnitine is transported across a membrane.	ENSMUSG00000032602	'Solute carrier family 25'	Slc25a20	Q7TPW6	Q7TPW6	4.55 1/22	33.33 1/3	0.037008	GO:0006844;GO:0055085
GO:0006844	acyl carnitine transport	The directed movement of acyl carnitine into, out of or within a cell, or between cells, by means of some agent such as a transporter or pore. Acyl carnitine is the condensation product of a carboxylic acid and carnitine and is the transport form for a fatty acid crossing the mitochondrial membrane.	ENSMUSG00000032602	'Solute carrier family 25'	Slc25a20	Q7TPW6	Q7TPW6	4.55 1/22	33.33 1/3	0.037008	GO:0015697
GO:0043550	regulation of lipid kinase activity	Any process that modulates the frequency, rate or extent of lipid kinase activity, the catalysis of the transfer of a phosphate group, usually from ATP, to a simple or complex lipid.	ENSMUSG00000037742	'Elongation factor 1-alpha 1'	Eef1a1	P10126	P10126	4.55 1/22	33.33 1/3	0.037008	GO:0043549
GO:0006796	phosphate-containing compound metabolic process	The chemical reactions and pathways involving the phosphate group, the anion or salt of any phosphoric acid.	ENSMUSG00000026895 ENSMUSG00000028648 ENSMUSG00000037742 ENSMUSG00000025745 ENSMUSG00000030895 ENSMUSG00000032554 ENSMUSG00000040048	'NADH dehydrogenase'; 'Elongation factor 1-alpha 1'; 'Trifunctional enzyme subunit alpha, mitochondrial'; 'Hemopexin'; 'Serotransferrin'	Ndufa8 Ndufs5 Eef1a1 Hadha Hpx Tf Ndufb10	A0A1S6GWI0 A0A1S6GWI4 P10126 Q8BMS1 Q91X72 Q921I1 Q9DCS9	A0A1S6GWI0 A0A1S6GWI4 P10126 Q8BMS1 Q91X72 Q921I1 Q9DCS9	31.82 7/22	0.29 7/2428	0.037008	GO:0006793
GO:0006793	phosphorus metabolic process	The chemical reactions and pathways involving the nonmetallic element phosphorus or compounds that contain phosphorus, usually in the form of a phosphate group (PO4).	ENSMUSG00000026895 ENSMUSG00000028648 ENSMUSG00000037742 ENSMUSG00000025745 ENSMUSG00000030895 ENSMUSG00000032554 ENSMUSG00000040048	'NADH dehydrogenase'; 'Elongation factor 1-alpha 1'; 'Trifunctional enzyme subunit alpha, mitochondrial'; 'Hemopexin'; 'Serotransferrin'	Ndufa8 Ndufs5 Eef1a1 Hadha Hpx Tf Ndufb10	A0A1S6GWI0 A0A1S6GWI4 P10126 Q8BMS1 Q91X72 Q921I1 Q9DCS9	A0A1S6GWI0 A0A1S6GWI4 P10126 Q8BMS1 Q91X72 Q921I1 Q9DCS9	31.82 7/22	0.29 7/2450	0.0377839	GO:0044237
GO:0006414	translational elongation	The successive addition of amino acid residues to a nascent polypeptide chain during protein biosynthesis.	ENSMUSG00000037742 ENSMUSG00000071644	'Elongation factor 1-alpha 1'; 'Elongation factor 1-gamma'	Eef1a1 Eef1g	P10126 Q9D8N0	P10126 Q9D8N0	9.09 2/22	2.15 2/93	0.0378408	GO:0009059;GO:0006412
GO:0016032	viral process	A multi-organism process in which a virus is a participant. The other participant is the host. Includes infection of a host cell, replication of the viral genome, and assembly of progeny virus particles. In some cases the viral genetic material may integrate into the host genome and only subsequently, under particular circumstances, 'complete' its life cycle.	ENSMUSG00000037742 ENSMUSG00000021939 ENSMUSG00000023175	'Elongation factor 1-alpha 1'; 'Cathepsin B'; 'Basigin'	Eef1a1 Ctsb Bsg	P10126 P10605 P18572	P10126 P10605 P18572	13.64 3/22	0.86 3/350	0.0397429	GO:0008150
GO:0044281	small molecule metabolic process	The chemical reactions and pathways involving small molecules, any low molecular weight, monomeric, non-encoded molecule.	ENSMUSG00000026895 ENSMUSG00000028648 ENSMUSG00000025465 ENSMUSG00000025745 ENSMUSG00000022477 ENSMUSG00000040048	'NADH dehydrogenase'; 'Enoyl-CoA hydratase, mitochondrial'; 'Trifunctional enzyme subunit alpha, mitochondrial'; 'Aconitate hydratase, mitochondrial'	Ndufa8 Ndufs5 Echs1 Hadha Aco2 Ndufb10	A0A1S6GWI0 A0A1S6GWI4 Q8BH95 Q8BMS1 Q99KI0 Q9DCS9	A0A1S6GWI0 A0A1S6GWI4 Q8BH95 Q8BMS1 Q99KI0 Q9DCS9	27.27 6/22	0.33 6/1836	0.0401326	GO:0008152
GO:0016042	lipid catabolic process	The chemical reactions and pathways resulting in the breakdown of lipids, compounds soluble in an organic solvent but not, or sparingly, in an aqueous solvent.	ENSMUSG00000025465 ENSMUSG00000025745 ENSMUSG00000030546	'Enoyl-CoA hydratase, mitochondrial'; 'Trifunctional enzyme subunit alpha, mitochondrial'; 'Perilipin-1'	Echs1 Hadha Plin1	Q8BH95 Q8BMS1 Q8CGN5	Q8BH95 Q8BMS1 Q8CGN5	13.64 3/22	0.84 3/359	0.0405173	GO:1901575;GO:0006629
GO:0046849	bone remodeling	The continuous turnover of bone matrix and mineral that involves first, an increase in resorption (osteoclastic activity) and later, reactive bone formation (osteoblastic activity). The process of bone remodeling takes place in the adult skeleton at discrete foci. The process ensures the mechanical integrity of the skeleton throughout life and plays an important role in calcium homeostasis. An im…	ENSMUSG00000022868 ENSMUSG00000032554	'Alpha-2-HS-glycoprotein'; 'Serotransferrin'	Ahsg Tf	P29699 Q921I1	P29699 Q921I1	9.09 2/22	2.00 2/100	0.0405173	GO:0048771
GO:1904466	positive regulation of matrix metallopeptidase secretion	Any process that activates or increases the frequency, rate or extent of matrix metallopeptidase secretion.	ENSMUSG00000023175	'Basigin'	Bsg	P18572	P18572	4.55 1/22	25.00 1/4	0.0432673	GO:1904464;GO:1990773;GO:0050714
GO:0000041	transition metal ion transport	The directed movement of transition metal ions into, out of or within a cell, or between cells, by means of some agent such as a transporter or pore. A transition metal is an element whose atom has an incomplete d-subshell of extranuclear electrons, or which gives rise to a cation or cations with an incomplete d-subshell. Transition metals often have more than one valency state. Biologically rele…	ENSMUSG00000030895 ENSMUSG00000032554	'Hemopexin'; 'Serotransferrin'	Hpx Tf	Q91X72 Q921I1	Q91X72 Q921I1	9.09 2/22	1.82 2/110	0.0471457	GO:0030001
GO:0044419	biological process involved in interspecies interaction between organisms	Any process evolved to enable an interaction with an organism of a different species.	ENSMUSG00000037742 ENSMUSG00000021939 ENSMUSG00000023175 ENSMUSG00000030895 ENSMUSG00000032554 ENSMUSG00000071644	'Elongation factor 1-alpha 1'; 'Cathepsin B'; 'Basigin'; 'Hemopexin'; 'Serotransferrin'; 'Elongation factor 1-gamma'	Eef1a1 Ctsb Bsg Hpx Tf Eef1g	P10126 P10605 P18572 Q91X72 Q921I1 Q9D8N0	P10126 P10605 P18572 Q91X72 Q921I1 Q9D8N0	27.27 6/22	0.31 6/1940	0.0484061	GO:0008150
GO:0035900	response to isolation stress	Any process that results in a change in state or activity of a cell or an organism (in terms of movement, secretion, enzyme production, gene expression, etc.) as a result of a lack of contact with other members of the same species.	ENSMUSG00000022477	'Aconitate hydratase, mitochondrial'	Aco2	Q99KI0	Q99KI0	4.55 1/22	20.00 1/5	0.0513599	GO:0006950
GO:0009062	fatty acid catabolic process	The chemical reactions and pathways resulting in the breakdown of a fatty acid, any of the aliphatic monocarboxylic acids that can be liberated by hydrolysis from naturally occurring fats and oils. Fatty acids are predominantly straight-chain acids of 4 to 24 carbon atoms, which may be saturated or unsaturated; branched fatty acids and hydroxy fatty acids also occur, and very long chain acids of …	ENSMUSG00000025465 ENSMUSG00000025745	'Enoyl-CoA hydratase, mitochondrial'; 'Trifunctional enzyme subunit alpha, mitochondrial'	Echs1 Hadha	Q8BH95 Q8BMS1	Q8BH95 Q8BMS1	9.09 2/22	1.64 2/122	0.0539802	GO:0044242;GO:0006631;GO:0072329
GO:0019395	fatty acid oxidation	The removal of one or more electrons from a fatty acid, with or without the concomitant removal of a proton or protons, by reaction with an electron-accepting substance, by addition of oxygen or by removal of hydrogen.	ENSMUSG00000025465 ENSMUSG00000025745	'Enoyl-CoA hydratase, mitochondrial'; 'Trifunctional enzyme subunit alpha, mitochondrial'	Echs1 Hadha	Q8BH95 Q8BMS1	Q8BH95 Q8BMS1	9.09 2/22	1.64 2/122	0.0539802	GO:0034440;GO:0006631
GO:0046718	symbiont entry into host cell	The process by which a symbiont breaches the plasma membrane or cell envelope and enters the host cell. The process ends when the symbiont or its genome is released into the host cell.	ENSMUSG00000021939 ENSMUSG00000023175	'Cathepsin B'; 'Basigin'	Ctsb Bsg	P10605 P18572	P10605 P18572	9.09 2/22	1.61 2/124	0.0548326	GO:0044409;GO:0019058
GO:0006101	citrate metabolic process	The chemical reactions and pathways involving citrate, 2-hydroxy-1,2,3-propanetricarboyxlate. Citrate is widely distributed in nature and is an important intermediate in the TCA cycle and the glyoxylate cycle.	ENSMUSG00000022477	'Aconitate hydratase, mitochondrial'	Aco2	Q99KI0	Q99KI0	4.55 1/22	16.67 1/6	0.0551712	GO:0072350
GO:0070447	positive regulation of oligodendrocyte progenitor proliferation	Any process that activates or increases the rate or extent of oligodendrocyte progenitor proliferation.	ENSMUSG00000032554	'Serotransferrin'	Tf	Q921I1	Q921I1	4.55 1/22	16.67 1/6	0.0551712	GO:0014015;GO:2000179;GO:0070444;GO:0070445
GO:0044409	symbiont entry into host	Entry of a symbiont into the body, tissues, or cells of a host organism as part of the symbiont life cycle. The host is defined as the larger of the organisms involved in a symbiotic interaction.	ENSMUSG00000021939 ENSMUSG00000023175	'Cathepsin B'; 'Basigin'	Ctsb Bsg	P10605 P18572	P10605 P18572	9.09 2/22	1.56 2/128	0.0551712	GO:0051701
GO:0035965	cardiolipin acyl-chain remodeling	Remodeling the acyl chains of premature (de novo synthesized) cardiolipin (1,3-bis(3-phosphatidyl)glycerol), through sequential deacylation and re-acylation reactions, to generate mature cardiolipin containing high-levels of unsaturated fatty acids.	ENSMUSG00000025745	'Trifunctional enzyme subunit alpha, mitochondrial'	Hadha	Q8BMS1	Q8BMS1	4.55 1/22	16.67 1/6	0.0551712	GO:0032048
GO:0034440	lipid oxidation	The removal of one or more electrons from a lipid, with or without the concomitant removal of a proton or protons, by reaction with an electron-accepting substance, by addition of oxygen or by removal of hydrogen.	ENSMUSG00000025465 ENSMUSG00000025745	'Enoyl-CoA hydratase, mitochondrial'; 'Trifunctional enzyme subunit alpha, mitochondrial'	Echs1 Hadha	Q8BH95 Q8BMS1	Q8BH95 Q8BMS1	9.09 2/22	1.54 2/130	0.055692	GO:0030258
GO:0002526	acute inflammatory response	Inflammation which comprises a rapid, short-lived, relatively uniform response to acute injury or antigenic challenge and is characterized by accumulations of fluid, plasma proteins, and granulocytic leukocytes. An acute inflammatory response occurs within a matter of minutes or hours, and either resolves within a few days or becomes a chronic inflammatory response.	ENSMUSG00000019326 ENSMUSG00000022868	'Amine oxidase'; 'Alpha-2-HS-glycoprotein'	Aoc3 Ahsg	O70423 P29699	O70423 P29699	9.09 2/22	1.52 2/132	0.0565375	GO:0006954
GO:1990773	matrix metallopeptidase secretion	The regulated release of matrix metallopeptidases, a family of zinc-dependent endopeptidases that can degrade extracellular matrix proteins and process other types of proteins.	ENSMUSG00000023175	'Basigin'	Bsg	P18572	P18572	4.55 1/22	14.29 1/7	0.0598732	GO:0009306
GO:1904464	regulation of matrix metallopeptidase secretion	Any process that modulates the frequency, rate or extent of matrix metallopeptidase secretion.	ENSMUSG00000023175	'Basigin'	Bsg	P18572	P18572	4.55 1/22	14.29 1/7	0.0598732	GO:1990773;GO:0050708
GO:0006102	isocitrate metabolic process	The chemical reactions and pathways involving isocitrate, the anion of isocitric acid, 1-hydroxy-1,2,3-propanetricarboxylic acid. Isocitrate is an important intermediate in the TCA cycle and the glycoxylate cycle.	ENSMUSG00000022477	'Aconitate hydratase, mitochondrial'	Aco2	Q99KI0	Q99KI0	4.55 1/22	14.29 1/7	0.0598732	GO:0072350;GO:1902652
GO:0071281	cellular response to iron ion	Any process that results in a change in state or activity of a cell (in terms of movement, secretion, enzyme production, gene expression, etc.) as a result of an iron ion stimulus.	ENSMUSG00000032554	'Serotransferrin'	Tf	Q921I1	Q921I1	4.55 1/22	12.50 1/8	0.0607999	GO:0010039;GO:0071248
GO:0051902	negative regulation of mitochondrial depolarization	Any process that stops, prevents, or reduces the frequency, rate or extent of the change in the membrane potential of the mitochondria from negative to positive.	ENSMUSG00000029368	'Albumin'	Alb	Q546G4	Q546G4	4.55 1/22	12.50 1/8	0.0607999	GO:1904180;GO:0051900;GO:0051882
GO:0009150	purine ribonucleotide metabolic process	The chemical reactions and pathways involving a purine ribonucleotide, a compound consisting of ribonucleoside (a purine base linked to a ribose sugar) esterified with a phosphate group at either the 3' or 5'-hydroxyl group of the sugar.	ENSMUSG00000026895 ENSMUSG00000028648 ENSMUSG00000040048	'NADH dehydrogenase'	Ndufa8 Ndufs5 Ndufb10	A0A1S6GWI0 A0A1S6GWI4 Q9DCS9	A0A1S6GWI0 A0A1S6GWI4 Q9DCS9	13.64 3/22	0.65 3/462	0.0607999	GO:0009259;GO:0006163
GO:1902603	carnitine transmembrane transport	The directed movement of carnitine across a membrane.	ENSMUSG00000032602	'Solute carrier family 25'	Slc25a20	Q7TPW6	Q7TPW6	4.55 1/22	12.50 1/8	0.0607999	GO:0015879;GO:0055085
GO:0015886	heme transport	The directed movement of heme, any compound of iron complexed in a porphyrin (tetrapyrrole) ring, into, out of or within a cell, or between cells, by means of some agent such as a transporter or pore.	ENSMUSG00000030895	'Hemopexin'	Hpx	Q91X72	Q91X72	4.55 1/22	12.50 1/8	0.0607999	GO:0071705;GO:1901678;GO:0071702
GO:0046010	positive regulation of circadian sleep/wake cycle, non-REM sleep	Any process that activates or increases the duration or quality of non-rapid eye movement (NREM) sleep.	ENSMUSG00000029368	'Albumin'	Alb	Q546G4	Q546G4	4.55 1/22	12.50 1/8	0.0607999	GO:0045188;GO:0045938;GO:0042748
GO:0060332	positive regulation of response to type II interferon	Any process that increases the rate, frequency or extent of a response to type II interferon (interferon-gamma). Response to interferon gamma is a change in state or activity of a cell or an organism (in terms of movement, secretion, enzyme production, gene expression, etc.) as a result of an interferon-gamma stimulus.	ENSMUSG00000030895	'Hemopexin'	Hpx	Q91X72	Q91X72	4.55 1/22	12.50 1/8	0.0607999	GO:0060330;GO:0045089;GO:0060760;GO:0034341
GO:2000675	negative regulation of type B pancreatic cell apoptotic process	Any process that stops, prevents or reduces the frequency, rate or extent of type B pancreatic cell apoptotic process.	ENSMUSG00000021585	'Calpastatin'	Cast	P51125	P51125	4.55 1/22	12.50 1/8	0.0607999	GO:1904036;GO:0097050;GO:2000674
GO:0060335	positive regulation of type II interferon-mediated signaling pathway	Any process that increases the rate, frequency or extent of an interferon-gamma-mediated signaling pathway.	ENSMUSG00000030895	'Hemopexin'	Hpx	Q91X72	Q91X72	4.55 1/22	12.50 1/8	0.0607999	GO:0060333;GO:0060332;GO:0060334;GO:0001961
GO:0072329	monocarboxylic acid catabolic process	The chemical reactions and pathways resulting in the breakdown of monocarboxylic acids, any organic acid containing one carboxyl (-COOH) group.	ENSMUSG00000025465 ENSMUSG00000025745	'Enoyl-CoA hydratase, mitochondrial'; 'Trifunctional enzyme subunit alpha, mitochondrial'	Echs1 Hadha	Q8BH95 Q8BMS1	Q8BH95 Q8BMS1	9.09 2/22	1.33 2/150	0.0609471	GO:0046395;GO:0032787
GO:0009259	ribonucleotide metabolic process	The chemical reactions and pathways involving a ribonucleotide, a compound consisting of ribonucleoside (a base linked to a ribose sugar) esterified with a phosphate group at either the 3' or 5'-hydroxyl group of the sugar.	ENSMUSG00000026895 ENSMUSG00000028648 ENSMUSG00000040048	'NADH dehydrogenase'	Ndufa8 Ndufs5 Ndufb10	A0A1S6GWI0 A0A1S6GWI4 Q9DCS9	A0A1S6GWI0 A0A1S6GWI4 Q9DCS9	13.64 3/22	0.62 3/483	0.0623239	GO:0009117;GO:0019693
GO:0051050	positive regulation of transport	Any process that activates or increases the frequency, rate or extent of the directed movement of substances (such as macromolecules, small molecules, ions) into, out of or within a cell, or between cells, by means of some agent such as a transporter or pore.	ENSMUSG00000019326 ENSMUSG00000023175 ENSMUSG00000022868 ENSMUSG00000032554	'Amine oxidase'; 'Basigin'; 'Alpha-2-HS-glycoprotein'; 'Serotransferrin'	Aoc3 Bsg Ahsg Tf	O70423 P18572 P29699 Q921I1	O70423 P18572 P29699 Q921I1	18.18 4/22	0.41 4/975	0.0629044	GO:0048518;GO:0051049;GO:0006810
GO:0043434	response to peptide hormone	Any process that results in a change in state or activity of a cell or an organism (in terms of movement, secretion, enzyme production, gene expression, etc.) as a result of a peptide hormone stimulus. A peptide hormone is any of a class of peptides that are secreted into the blood stream and have endocrine functions in living animals.	ENSMUSG00000023175 ENSMUSG00000022868 ENSMUSG00000025745	'Basigin'; 'Alpha-2-HS-glycoprotein'; 'Trifunctional enzyme subunit alpha, mitochondrial'	Bsg Ahsg Hadha	P18572 P29699 Q8BMS1	P18572 P29699 Q8BMS1	13.64 3/22	0.61 3/489	0.0629044	GO:1901652;GO:0009725
GO:0002925	positive regulation of humoral immune response mediated by circulating immunoglobulin	Any process that activates or increases the frequency, rate, or extent of a humoral immune response mediated by circulating immunoglobulin.	ENSMUSG00000030895	'Hemopexin'	Hpx	Q91X72	Q91X72	4.55 1/22	11.11 1/9	0.0629044	GO:0002891;GO:0002923;GO:0002455;GO:0002922
GO:1904180	negative regulation of membrane depolarization	Any process that stops, prevents or reduces the frequency, rate or extent of membrane depolarization.	ENSMUSG00000029368	'Albumin'	Alb	Q546G4	Q546G4	4.55 1/22	11.11 1/9	0.0629044	GO:0003254;GO:0051899;GO:0048519
GO:0019693	ribose phosphate metabolic process	The chemical reactions and pathways involving ribose phosphate, any phosphorylated ribose sugar.	ENSMUSG00000026895 ENSMUSG00000028648 ENSMUSG00000040048	'NADH dehydrogenase'	Ndufa8 Ndufs5 Ndufb10	A0A1S6GWI0 A0A1S6GWI4 Q9DCS9	A0A1S6GWI0 A0A1S6GWI4 Q9DCS9	13.64 3/22	0.61 3/495	0.0629044	GO:0006796;GO:0019637;GO:1901135
GO:0015879	carnitine transport	The directed movement of carnitine into, out of or within a cell, or between cells, by means of some agent such as a transporter or pore. Carnitine is a compound that participates in the transfer of acyl groups across the inner mitochondrial membrane.	ENSMUSG00000032602	'Solute carrier family 25'	Slc25a20	Q7TPW6	Q7TPW6	4.55 1/22	11.11 1/9	0.0629044	GO:0015838;GO:0015695
GO:0044829	positive regulation by host of viral genome replication	A process in which a host organism activates or increases the frequency, rate or extent of viral genome replication.	ENSMUSG00000037742	'Elongation factor 1-alpha 1'	Eef1a1	P10126	P10126	4.55 1/22	10.00 1/10	0.0683466	GO:0044794;GO:0019079;GO:0044827
GO:0009725	response to hormone	Any process that results in a change in state or activity of a cell or an organism (in terms of movement, secretion, enzyme production, gene expression, etc.) as a result of a hormone stimulus.	ENSMUSG00000021939 ENSMUSG00000023175 ENSMUSG00000022868 ENSMUSG00000025745	'Cathepsin B'; 'Basigin'; 'Alpha-2-HS-glycoprotein'; 'Trifunctional enzyme subunit alpha, mitochondrial'	Ctsb Bsg Ahsg Hadha	P10605 P18572 P29699 Q8BMS1	P10605 P18572 P29699 Q8BMS1	18.18 4/22	0.40 4/1008	0.0690605	GO:0009719;GO:0010033
GO:0009605	response to external stimulus	Any process that results in a change in state or activity of a cell or an organism (in terms of movement, secretion, enzyme production, gene expression, etc.) as a result of an external stimulus.	ENSMUSG00000019326 ENSMUSG00000023175 ENSMUSG00000022868 ENSMUSG00000029368 ENSMUSG00000030895 ENSMUSG00000032554 ENSMUSG00000071644	'Amine oxidase'; 'Basigin'; 'Alpha-2-HS-glycoprotein'; 'Albumin'; 'Hemopexin'; 'Serotransferrin'; 'Elongation factor 1-gamma'	Aoc3 Bsg Ahsg Alb Hpx Tf Eef1g	O70423 P18572 P29699 Q546G4 Q91X72 Q921I1 Q9D8N0	O70423 P18572 P29699 Q546G4 Q91X72 Q921I1 Q9D8N0	31.82 7/22	0.23 7/3042	0.0696866	GO:0050896
GO:0019637	organophosphate metabolic process	The chemical reactions and pathways involving organophosphates, any phosphate-containing organic compound.	ENSMUSG00000026895 ENSMUSG00000028648 ENSMUSG00000025745 ENSMUSG00000040048	'NADH dehydrogenase'; 'Trifunctional enzyme subunit alpha, mitochondrial'	Ndufa8 Ndufs5 Hadha Ndufb10	A0A1S6GWI0 A0A1S6GWI4 Q8BMS1 Q9DCS9	A0A1S6GWI0 A0A1S6GWI4 Q8BMS1 Q9DCS9	18.18 4/22	0.39 4/1017	0.0696866	GO:0071704;GO:0006793
GO:0051657	maintenance of organelle location	Any process in which an organelle is maintained in a specific location within a cell and prevented from moving elsewhere.	ENSMUSG00000029368	'Albumin'	Alb	Q546G4	Q546G4	4.55 1/22	7.69 1/13	0.0732142	GO:0051640;GO:0051651
GO:0046598	positive regulation of viral entry into host cell	Any process that activates or increases the frequency, rate or extent of the introduction of viral entry into the host cell.	ENSMUSG00000023175	'Basigin'	Bsg	P18572	P18572	4.55 1/22	7.14 1/14	0.0732142	GO:0046596;GO:0075294;GO:0046718;GO:1903902
GO:0015838	amino-acid betaine transport	The directed movement of betaine, the N-trimethyl derivative of an amino acid, into, out of or within a cell, or between cells, by means of some agent such as a transporter or pore.	ENSMUSG00000032602	'Solute carrier family 25'	Slc25a20	Q7TPW6	Q7TPW6	4.55 1/22	7.69 1/13	0.0732142	GO:0015697;GO:0072337
GO:0046689	response to mercury ion	Any process that results in a change in state or activity of a cell or an organism (in terms of movement, secretion, enzyme production, gene expression, etc.) as a result of a mercury ion stimulus.	ENSMUSG00000023175	'Basigin'	Bsg	P18572	P18572	4.55 1/22	7.14 1/14	0.0732142	GO:0010038
GO:0006163	purine nucleotide metabolic process	The chemical reactions and pathways involving a purine nucleotide, a compound consisting of nucleoside (a purine base linked to a deoxyribose or ribose sugar) esterified with a phosphate group at either the 3' or 5'-hydroxyl group of the sugar.	ENSMUSG00000026895 ENSMUSG00000028648 ENSMUSG00000040048	'NADH dehydrogenase'	Ndufa8 Ndufs5 Ndufb10	A0A1S6GWI0 A0A1S6GWI4 Q9DCS9	A0A1S6GWI0 A0A1S6GWI4 Q9DCS9	13.64 3/22	0.55 3/549	0.0732142	GO:0009117;GO:0072521
GO:0075294	positive regulation by symbiont of entry into host	Any process that activates or increases the frequency, rate or extent to which it enters into the host organism, where the two organisms are in a symbiotic interaction.	ENSMUSG00000023175	'Basigin'	Bsg	P18572	P18572	4.55 1/22	7.14 1/14	0.0732142	GO:0044409;GO:0048518;GO:0052372
GO:0090407	organophosphate biosynthetic process	The chemical reactions and pathways resulting in the biosynthesis of deoxyribose phosphate, the phosphorylated sugar 2-deoxy-erythro-pentose.	ENSMUSG00000026895 ENSMUSG00000028648 ENSMUSG00000040048	'NADH dehydrogenase'	Ndufa8 Ndufs5 Ndufb10	A0A1S6GWI0 A0A1S6GWI4 Q9DCS9	A0A1S6GWI0 A0A1S6GWI4 Q9DCS9	13.64 3/22	0.54 3/558	0.0732142	GO:1901576;GO:0019637
GO:0070445	regulation of oligodendrocyte progenitor proliferation	Any process that modulates the frequency, rate or extent of oligodendrocyte progenitor proliferation.	ENSMUSG00000032554	'Serotransferrin'	Tf	Q921I1	Q921I1	4.55 1/22	8.33 1/12	0.0732142	GO:2000177;GO:0070444
GO:1901678	iron coordination entity transport	The directed movement of an iron coordination entity into, out of or within a cell, or between cells, by means of some agent such as a transporter or pore.	ENSMUSG00000030895	'Hemopexin'	Hpx	Q91X72	Q91X72	4.55 1/22	8.33 1/12	0.0732142	GO:0006826
GO:0051701	biological process involved in interaction with host	An interaction between two organisms living together in more or less intimate association. The term host is used for the larger (macro) of the two members of a symbiosis; the various forms of symbiosis include parasitism, commensalism and mutualism.	ENSMUSG00000021939 ENSMUSG00000023175	'Cathepsin B'; 'Basigin'	Ctsb Bsg	P10605 P18572	P10605 P18572	9.09 2/22	1.08 2/185	0.0732142	GO:0044403
GO:0048771	tissue remodeling	The reorganization or renovation of existing tissues. This process can either change the characteristics of a tissue such as in blood vessel remodeling, or result in the dynamic equilibrium of a tissue such as in bone remodeling.	ENSMUSG00000022868 ENSMUSG00000032554	'Alpha-2-HS-glycoprotein'; 'Serotransferrin'	Ahsg Tf	P29699 Q921I1	P29699 Q921I1	9.09 2/22	1.02 2/196	0.0732142	GO:0032501
GO:0060330	regulation of response to type II interferon	Any process that modulates the rate, frequency or extent of a response to type II interferon (interferon-gamma). Response to interferon gamma is a change in state or activity of a cell or an organism (in terms of movement, secretion, enzyme production, gene expression, etc.) as a result of an interferon-gamma stimulus.	ENSMUSG00000030895	'Hemopexin'	Hpx	Q91X72	Q91X72	4.55 1/22	7.14 1/14	0.0732142	GO:0034341;GO:0060759;GO:0045088
GO:0045188	regulation of circadian sleep/wake cycle, non-REM sleep	Any process that modulates the frequency, rate or extent of non-rapid eye movement sleep.	ENSMUSG00000029368	'Albumin'	Alb	Q546G4	Q546G4	4.55 1/22	7.69 1/13	0.0732142	GO:0042748;GO:0045187
GO:0072521	purine-containing compound metabolic process	The chemical reactions and pathways involving a purine-containing compound, i.e. any compound that contains purine or a formal derivative thereof.	ENSMUSG00000026895 ENSMUSG00000028648 ENSMUSG00000040048	'NADH dehydrogenase'	Ndufa8 Ndufs5 Ndufb10	A0A1S6GWI0 A0A1S6GWI4 Q9DCS9	A0A1S6GWI0 A0A1S6GWI4 Q9DCS9	13.64 3/22	0.51 3/583	0.0732142	GO:1901360;GO:0006725;GO:1901564;GO:0034641;GO:0046483
GO:0070444	oligodendrocyte progenitor proliferation	The multiplication or reproduction of oligodendrocyte progenitor cells by cell division, resulting in the expansion of their population. Oligodendrocyte progenitors give rise to oligodendrocytes, which form the insulating myelin sheath of axons in the central nervous system.	ENSMUSG00000032554	'Serotransferrin'	Tf	Q921I1	Q921I1	4.55 1/22	7.69 1/13	0.0732142	GO:0042063;GO:0061351
GO:0045938	positive regulation of circadian sleep/wake cycle, sleep	Any process that activates or increases the duration or quality of sleep, a readily reversible state of reduced awareness and metabolic activity that occurs periodically in many animals.	ENSMUSG00000029368	'Albumin'	Alb	Q546G4	Q546G4	4.55 1/22	8.33 1/12	0.0732142	GO:0050802;GO:0045187;GO:0042753;GO:0048520
GO:0060334	regulation of type II interferon-mediated signaling pathway	Any process that modulates the rate, frequency or extent of an interferon-gamma-mediated signaling pathway.	ENSMUSG00000030895	'Hemopexin'	Hpx	Q91X72	Q91X72	4.55 1/22	7.14 1/14	0.0732142	GO:0001959;GO:0060333;GO:0060330
GO:0045807	positive regulation of endocytosis	Any process that activates or increases the frequency, rate or extent of endocytosis.	ENSMUSG00000022868 ENSMUSG00000032554	'Alpha-2-HS-glycoprotein'; 'Serotransferrin'	Ahsg Tf	P29699 Q921I1	P29699 Q921I1	9.09 2/22	1.04 2/192	0.0732142	GO:0051130;GO:0006897;GO:0030100;GO:0051050
GO:1901566	organonitrogen compound biosynthetic process	The chemical reactions and pathways resulting in the formation of organonitrogen compound.	ENSMUSG00000026895 ENSMUSG00000028648 ENSMUSG00000037742 ENSMUSG00000071644 ENSMUSG00000040048	'NADH dehydrogenase'; 'Elongation factor 1-alpha 1'; 'Elongation factor 1-gamma'	Ndufa8 Ndufs5 Eef1a1 Eef1g Ndufb10	A0A1S6GWI0 A0A1S6GWI4 P10126 Q9D8N0 Q9DCS9	A0A1S6GWI0 A0A1S6GWI4 P10126 Q9D8N0 Q9DCS9	22.73 5/22	0.29 5/1707	0.0732142	GO:1901576;GO:1901564
GO:0001890	placenta development	The process whose specific outcome is the progression of the placenta over time, from its formation to the mature structure. The placenta is an organ of metabolic interchange between fetus and mother, partly of embryonic origin and partly of maternal origin.	ENSMUSG00000021939 ENSMUSG00000023175	'Cathepsin B'; 'Basigin'	Ctsb Bsg	P10605 P18572	P10605 P18572	9.09 2/22	1.12 2/179	0.0732142	GO:0048513
GO:1901652	response to peptide	Any process that results in a change in state or activity of a cell or an organism (in terms of movement, secretion, enzyme production, gene expression, etc.) as a result of a peptide stimulus.	ENSMUSG00000023175 ENSMUSG00000022868 ENSMUSG00000025745	'Basigin'; 'Alpha-2-HS-glycoprotein'; 'Trifunctional enzyme subunit alpha, mitochondrial'	Bsg Ahsg Hadha	P18572 P29699 Q8BMS1	P18572 P29699 Q8BMS1	13.64 3/22	0.53 3/568	0.0732142	GO:0010243;GO:1901700
GO:0042748	circadian sleep/wake cycle, non-REM sleep	All sleep stages in the circadian sleep/wake cycle other than REM sleep. These stages are characterized by a slowing of brain waves and other physiological functions.	ENSMUSG00000029368	'Albumin'	Alb	Q546G4	Q546G4	4.55 1/22	7.14 1/14	0.0732142	GO:0050802;GO:0022410
GO:2000674	regulation of type B pancreatic cell apoptotic process	Any process that modulates the frequency, rate or extent of type B pancreatic cell apoptotic process.	ENSMUSG00000021585	'Calpastatin'	Cast	P51125	P51125	4.55 1/22	7.14 1/14	0.0732142	GO:0097050;GO:1904035
GO:0007343	egg activation	The process in which the egg becomes metabolically active, initiates protein and DNA synthesis and undergoes structural changes to its cortex and/or cytoplasm.	ENSMUSG00000021585	'Calpastatin'	Cast	P51125	P51125	4.55 1/22	7.14 1/14	0.0732142	GO:0022414;GO:0001775;GO:0007338
GO:0034756	regulation of iron ion transport	Any process that modulates the frequency, rate or extent of the directed movement of iron ions (Fe) into, out of or within a cell, or between cells, by means of some agent such as a transporter or pore.	ENSMUSG00000032554	'Serotransferrin'	Tf	Q921I1	Q921I1	4.55 1/22	7.69 1/13	0.0732142	GO:0006826;GO:0010959
GO:0030258	lipid modification	The covalent alteration of one or more fatty acids in a lipid, resulting in a change in the properties of the lipid.	ENSMUSG00000025465 ENSMUSG00000025745	'Enoyl-CoA hydratase, mitochondrial'; 'Trifunctional enzyme subunit alpha, mitochondrial'	Echs1 Hadha	Q8BH95 Q8BMS1	Q8BH95 Q8BMS1	9.09 2/22	0.95 2/210	0.0795438	GO:0044255
GO:0009117	nucleotide metabolic process	The chemical reactions and pathways involving a nucleotide, a nucleoside that is esterified with (ortho)phosphate or an oligophosphate at any hydroxyl group on the glycose moiety; may be mono-, di- or triphosphate; this definition includes cyclic nucleotides (nucleoside cyclic phosphates).	ENSMUSG00000026895 ENSMUSG00000028648 ENSMUSG00000040048	'NADH dehydrogenase'	Ndufa8 Ndufs5 Ndufb10	A0A1S6GWI0 A0A1S6GWI4 Q9DCS9	A0A1S6GWI0 A0A1S6GWI4 Q9DCS9	13.64 3/22	0.50 3/605	0.0795438	GO:0006753
GO:2000147	positive regulation of cell motility	Any process that activates or increases the frequency, rate or extent of cell motility.	ENSMUSG00000019326 ENSMUSG00000023175 ENSMUSG00000032554	'Amine oxidase'; 'Basigin'; 'Serotransferrin'	Aoc3 Bsg Tf	O70423 P18572 Q921I1	O70423 P18572 Q921I1	13.64 3/22	0.49 3/607	0.0795888	GO:2000145;GO:0040017;GO:0048870;GO:0048522
GO:0097067	cellular response to thyroid hormone stimulus	A change in state or activity of a cell (in terms of movement, secretion, enzyme production, gene expression, etc.) as a result of a thyroid hormone stimulus.	ENSMUSG00000021939	'Cathepsin B'	Ctsb	P10605	P10605	4.55 1/22	6.25 1/16	0.0798289	GO:0097066;GO:0032870
GO:0032048	cardiolipin metabolic process	The chemical reactions and pathways involving cardiolipin, 1,3-bis(3-phosphatidyl)glycerol.	ENSMUSG00000025745	'Trifunctional enzyme subunit alpha, mitochondrial'	Hadha	Q8BMS1	Q8BMS1	4.55 1/22	6.25 1/16	0.0798289	GO:0046471
GO:0006753	nucleoside phosphate metabolic process	The chemical reactions and pathways involving any phosphorylated nucleoside.	ENSMUSG00000026895 ENSMUSG00000028648 ENSMUSG00000040048	'NADH dehydrogenase'	Ndufa8 Ndufs5 Ndufb10	A0A1S6GWI0 A0A1S6GWI4 Q9DCS9	A0A1S6GWI0 A0A1S6GWI4 Q9DCS9	13.64 3/22	0.49 3/614	0.0800901	GO:0055086;GO:0006796;GO:0019637
GO:0097050	type B pancreatic cell apoptotic process	Any apoptotic process in a type B pancreatic cell, a cell located towards center of the islets of Langerhans that secretes insulin.	ENSMUSG00000021585	'Calpastatin'	Cast	P51125	P51125	4.55 1/22	5.88 1/17	0.0821148	GO:1904019
GO:0002923	regulation of humoral immune response mediated by circulating immunoglobulin	Any process that modulates the frequency, rate, or extent of a humoral immune response mediated by circulating immunoglobulin.	ENSMUSG00000030895	'Hemopexin'	Hpx	Q91X72	Q91X72	4.55 1/22	5.88 1/17	0.0821148	GO:0002920;GO:0002889;GO:0002455
GO:0040017	positive regulation of locomotion	Any process that activates or increases the frequency, rate or extent of locomotion of a cell or organism.	ENSMUSG00000019326 ENSMUSG00000023175 ENSMUSG00000032554	'Amine oxidase'; 'Basigin'; 'Serotransferrin'	Aoc3 Bsg Tf	O70423 P18572 Q921I1	O70423 P18572 Q921I1	13.64 3/22	0.48 3/624	0.0821148	GO:0048518;GO:0040012;GO:0040011
GO:0030502	negative regulation of bone mineralization	Any process that stops, prevents, or reduces the frequency, rate or extent of bone mineralization.	ENSMUSG00000022868	'Alpha-2-HS-glycoprotein'	Ahsg	P29699	P29699	4.55 1/22	5.56 1/18	0.0849056	GO:0030500;GO:0070168;GO:0030282;GO:0030279
GO:0042407	cristae formation	The assembly of cristae, the inwards folds of the inner mitochondrial membrane.	ENSMUSG00000053768	'MICOS complex subunit Mic19'	Chchd3	Q9CRB9	Q9CRB9	4.55 1/22	5.56 1/18	0.0849056	GO:0007007
GO:0070417	cellular response to cold	Any process that results in a change in state or activity of a cell (in terms of movement, secretion, enzyme production, gene expression, etc.) as a result of a cold stimulus, a temperature stimulus below the optimal temperature for that organism.	ENSMUSG00000030546	'Perilipin-1'	Plin1	Q8CGN5	Q8CGN5	4.55 1/22	5.56 1/18	0.0849056	GO:0009409;GO:0033554
GO:0072350	tricarboxylic acid metabolic process	The chemical reactions and pathways involving dicarboxylic acids, any organic acid containing three carboxyl (COOH) groups or anions (COO-).	ENSMUSG00000022477	'Aconitate hydratase, mitochondrial'	Aco2	Q99KI0	Q99KI0	4.55 1/22	5.26 1/19	0.0869134	GO:0019752
GO:1901137	carbohydrate derivative biosynthetic process	The chemical reactions and pathways resulting in the formation of carbohydrate derivative.	ENSMUSG00000026895 ENSMUSG00000028648 ENSMUSG00000040048	'NADH dehydrogenase'	Ndufa8 Ndufs5 Ndufb10	A0A1S6GWI0 A0A1S6GWI4 Q9DCS9	A0A1S6GWI0 A0A1S6GWI4 Q9DCS9	13.64 3/22	0.46 3/648	0.0869134	GO:1901135;GO:1901576
GO:0061154	endothelial tube morphogenesis	The process in which the anatomical structures of a tube are generated and organized from an endothelium. Endothelium refers to the layer of cells lining blood vessels, lymphatics, the heart, and serous cavities, and is derived from bone marrow or mesoderm. Corneal endothelium is a special case, derived from neural crest cells.	ENSMUSG00000023175	'Basigin'	Bsg	P18572	P18572	4.55 1/22	5.26 1/19	0.0869134	GO:0003159;GO:0060562
GO:0003159	morphogenesis of an endothelium	The process in which the anatomical structure of an endothelium is generated and organized. Endothelium refers to the layer of cells lining blood vessels, lymphatics, the heart, and serous cavities, and is derived from bone marrow or mesoderm. Corneal endothelium is a special case, derived from neural crest cells.	ENSMUSG00000023175	'Basigin'	Bsg	P18572	P18572	4.55 1/22	5.26 1/19	0.0869134	GO:0003158;GO:0002009
GO:0007565	female pregnancy	The set of physiological processes that allow an embryo or foetus to develop within the body of a female animal. It covers the time from fertilization of a female ovum by a male spermatozoon until birth.	ENSMUSG00000021939 ENSMUSG00000023175	'Cathepsin B'; 'Basigin'	Ctsb Bsg	P10605 P18572	P10605 P18572	9.09 2/22	0.85 2/236	0.0880586	GO:0044703;GO:0044706
GO:0044242	cellular lipid catabolic process	The chemical reactions and pathways resulting in the breakdown of lipids, as carried out by individual cells.	ENSMUSG00000025465 ENSMUSG00000025745	'Enoyl-CoA hydratase, mitochondrial'; 'Trifunctional enzyme subunit alpha, mitochondrial'	Echs1 Hadha	Q8BH95 Q8BMS1	Q8BH95 Q8BMS1	9.09 2/22	0.83 2/240	0.0902284	GO:0044255;GO:0044248;GO:0016042
GO:0020027	hemoglobin metabolic process	The chemical reactions and pathways involving hemoglobin, including its uptake and utilization.	ENSMUSG00000030895	'Hemopexin'	Hpx	Q91X72	Q91X72	4.55 1/22	4.76 1/21	0.0925347	GO:0019538
GO:0044794	positive regulation by host of viral process	A process in which a host organism activates or increases the frequency, rate or extent of the release of a process being mediated by a virus with which it is infected.	ENSMUSG00000037742	'Elongation factor 1-alpha 1'	Eef1a1	P10126	P10126	4.55 1/22	4.76 1/21	0.0925347	GO:0044788;GO:0016032
GO:0055086	nucleobase-containing small molecule metabolic process	The cellular chemical reactions and pathways involving a nucleobase-containing small molecule: a nucleobase, a nucleoside, or a nucleotide.	ENSMUSG00000026895 ENSMUSG00000028648 ENSMUSG00000040048	'NADH dehydrogenase'	Ndufa8 Ndufs5 Ndufb10	A0A1S6GWI0 A0A1S6GWI4 Q9DCS9	A0A1S6GWI0 A0A1S6GWI4 Q9DCS9	13.64 3/22	0.45 3/674	0.0925347	GO:0006139;GO:0044281
GO:0009719	response to endogenous stimulus	Any process that results in a change in state or activity of a cell or an organism (in terms of movement, secretion, enzyme production, gene expression, etc.) as a result of a stimulus arising within the organism.	ENSMUSG00000037742 ENSMUSG00000021939 ENSMUSG00000023175 ENSMUSG00000022868 ENSMUSG00000025745	'Elongation factor 1-alpha 1'; 'Cathepsin B'; 'Basigin'; 'Alpha-2-HS-glycoprotein'; 'Trifunctional enzyme subunit alpha, mitochondrial'	Eef1a1 Ctsb Bsg Ahsg Hadha	P10126 P10605 P18572 P29699 Q8BMS1	P10126 P10605 P18572 P29699 Q8BMS1	22.73 5/22	0.26 5/1935	0.0944811	GO:0050896
GO:0015697	quaternary ammonium group transport	The directed movement into, out of or within a cell, or between cells, by means of some agent such as a transporter or pore of quaternary ammonium compounds, any compound that can be regarded as derived from ammonium hydroxide or an ammonium salt by replacement of all four hydrogen atoms of the NH4+ ion by organic groups.	ENSMUSG00000032602	'Solute carrier family 25'	Slc25a20	Q7TPW6	Q7TPW6	4.55 1/22	4.55 1/22	0.0944811	GO:0071702;GO:0071705
GO:0044827	modulation by host of viral genome replication	A process in which a host organism modulates the frequency, rate or extent of viral genome replication.	ENSMUSG00000037742	'Elongation factor 1-alpha 1'	Eef1a1	P10126	P10126	4.55 1/22	4.55 1/22	0.0944811	GO:0044788;GO:0019079
GO:0002922	positive regulation of humoral immune response	Any process that activates or increases the frequency, rate, or extent of a humoral immune response.	ENSMUSG00000030895	'Hemopexin'	Hpx	Q91X72	Q91X72	4.55 1/22	4.55 1/22	0.0944811	GO:0002920;GO:0050778;GO:0006959
GO:0006590	thyroid hormone generation	The formation of either of the compounds secreted by the thyroid gland, mainly thyroxine and triiodothyronine. This is achieved by the iodination and joining of tyrosine molecules to form the precursor thyroglobin, proteolysis of this precursor gives rise to the thyroid hormones.	ENSMUSG00000021939	'Cathepsin B'	Ctsb	P10605	P10605	4.55 1/22	4.35 1/23	0.0970783	GO:0042403
GO:0060333	type II interferon-mediated signaling pathway	The series of molecular signals initiated by interferon-gamma binding to its receptor on the surface of a target cell, and ending with the regulation of a downstream cellular process, e.g. transcription. Interferon gamma is the only member of the type II interferon found so far.	ENSMUSG00000030895	'Hemopexin'	Hpx	Q91X72	Q91X72	4.55 1/22	4.35 1/23	0.0970783	GO:0140888;GO:0071346
GO:0044703	multi-organism reproductive process	A biological process that directly contributes to the process of producing new individuals, involving another organism.	ENSMUSG00000021939 ENSMUSG00000023175	'Cathepsin B'; 'Basigin'	Ctsb Bsg	P10605 P18572	P10605 P18572	9.09 2/22	0.76 2/262	0.0972361	GO:0022414
GO:0046395	carboxylic acid catabolic process	The chemical reactions and pathways resulting in the breakdown of carboxylic acids, any organic acid containing one or more carboxyl (-COOH) groups.	ENSMUSG00000025465 ENSMUSG00000025745	'Enoyl-CoA hydratase, mitochondrial'; 'Trifunctional enzyme subunit alpha, mitochondrial'	Echs1 Hadha	Q8BH95 Q8BMS1	Q8BH95 Q8BMS1	9.09 2/22	0.76 2/262	0.0972361	GO:0016054;GO:0019752
GO:0070168	negative regulation of biomineral tissue development	Any process that stops, prevents, or reduces the frequency, rate or extent of biomineral tissue development, the formation of hard tissues that consist mainly of inorganic compounds.	ENSMUSG00000022868	'Alpha-2-HS-glycoprotein'	Ahsg	P29699	P29699	4.55 1/22	4.17 1/24	0.0972361	GO:0051093;GO:0031214;GO:0070167
GO:1903902	positive regulation of viral life cycle	Any process that activates or increases the frequency, rate or extent of viral life cycle.	ENSMUSG00000023175	'Basigin'	Bsg	P18572	P18572	4.55 1/22	4.17 1/24	0.0972361	GO:0019058;GO:0048524;GO:1903900
GO:0016054	organic acid catabolic process	The chemical reactions and pathways resulting in the breakdown of organic acids, any acidic compound containing carbon in covalent linkage.	ENSMUSG00000025465 ENSMUSG00000025745	'Enoyl-CoA hydratase, mitochondrial'; 'Trifunctional enzyme subunit alpha, mitochondrial'	Echs1 Hadha	Q8BH95 Q8BMS1	Q8BH95 Q8BMS1	9.09 2/22	0.76 2/262	0.0972361	GO:0044248;GO:0044282;GO:1901575;GO:0006082
GO:0031643	positive regulation of myelination	Any process that activates or increases the frequency, rate or extent of the formation of a myelin sheath around nerve axons.	ENSMUSG00000032554	'Serotransferrin'	Tf	Q921I1	Q921I1	4.55 1/22	4.17 1/24	0.0972361	GO:0031646;GO:0031641;GO:0048522;GO:0042552
GO:0044706	multi-multicellular organism process	A multicellular organism process which involves another multicellular organism of the same or different species.	ENSMUSG00000021939 ENSMUSG00000023175	'Cathepsin B'; 'Basigin'	Ctsb Bsg	P10605 P18572	P10605 P18572	9.09 2/22	0.75 2/268	0.0993367	GO:0032501
GO:0051900	regulation of mitochondrial depolarization	Any process that modulates the frequency, rate or extent of the change in the membrane potential of the mitochondria from negative to positive.	ENSMUSG00000029368	'Albumin'	Alb	Q546G4	Q546G4	4.55 1/22	4.00 1/25	0.0999248	GO:0051882;GO:0003254;GO:0051881
GO:0045187	regulation of circadian sleep/wake cycle, sleep	Any process that modulates the frequency, rate or extent of sleep; a readily reversible state of reduced awareness and metabolic activity that occurs periodically in many animals.	ENSMUSG00000029368	'Albumin'	Alb	Q546G4	Q546G4	4.55 1/22	3.70 1/27	0.105761	GO:0050802;GO:0042749
GO:0042753	positive regulation of circadian rhythm	Any process that activates or increases the frequency, rate or extent of a circadian rhythm behavior.	ENSMUSG00000029368	'Albumin'	Alb	Q546G4	Q546G4	4.55 1/22	3.70 1/27	0.105761	GO:0048518;GO:0007623;GO:0042752
GO:0002523	leukocyte migration involved in inflammatory response	The movement of a leukocyte within or between different tissues and organs of the body contributing to an inflammatory response.	ENSMUSG00000019326	'Amine oxidase'	Aoc3	O70423	O70423	4.55 1/22	3.70 1/27	0.105761	GO:0050900;GO:0006954
GO:0046471	phosphatidylglycerol metabolic process	The chemical reactions and pathways involving phosphatidylglycerols, any of a class of phospholipids in which the phosphatidyl group is esterified to the hydroxyl group of glycerol. They are important constituents of cell membranes.	ENSMUSG00000025745	'Trifunctional enzyme subunit alpha, mitochondrial'	Hadha	Q8BMS1	Q8BMS1	4.55 1/22	3.57 1/28	0.108248	GO:0006650
GO:0006120	mitochondrial electron transport, NADH to ubiquinone	The transfer of electrons from NADH to ubiquinone that occurs during oxidative phosphorylation.	ENSMUSG00000026895	'NADH dehydrogenase'	Ndufa8	A0A1S6GWI0	A0A1S6GWI0	4.55 1/22	3.57 1/28	0.108248	GO:0019646;GO:0042775
GO:0010575	positive regulation of vascular endothelial growth factor production	Any process that increases or activates the frequency, rate, or extent of production of vascular endothelial growth factor.	ENSMUSG00000023175	'Basigin'	Bsg	P18572	P18572	4.55 1/22	3.45 1/29	0.109208	GO:0010574;GO:0001819;GO:0010573
GO:0097066	response to thyroid hormone	A change in state or activity of a cell or an organism (in terms of movement, secretion, enzyme production, gene expression, etc.) as a result of a thyroid hormone stimulus.	ENSMUSG00000021939	'Cathepsin B'	Ctsb	P10605	P10605	4.55 1/22	3.45 1/29	0.109208	GO:0009725
GO:1901575	organic substance catabolic process	The chemical reactions and pathways resulting in the breakdown of an organic substance, any molecular entity containing carbon.	ENSMUSG00000021939 ENSMUSG00000021585 ENSMUSG00000025465 ENSMUSG00000025745 ENSMUSG00000030546	'Cathepsin B'; 'Calpastatin'; 'Enoyl-CoA hydratase, mitochondrial'; 'Trifunctional enzyme subunit alpha, mitochondrial'; 'Perilipin-1'	Ctsb Cast Echs1 Hadha Plin1	P10605 P51125 Q8BH95 Q8BMS1 Q8CGN5	P10605 P51125 Q8BH95 Q8BMS1 Q8CGN5	22.73 5/22	0.24 5/2076	0.109208	GO:0009056;GO:0071704
GO:0051882	mitochondrial depolarization	The process in which the potential difference across the mitochondrial membrane is reduced from its steady state level.	ENSMUSG00000029368	'Albumin'	Alb	Q546G4	Q546G4	4.55 1/22	3.45 1/29	0.109208	GO:0051899;GO:0051881
GO:0050802	circadian sleep/wake cycle, sleep	The part of the circadian sleep/wake cycle where the organism is asleep.	ENSMUSG00000029368	'Albumin'	Alb	Q546G4	Q546G4	4.55 1/22	3.45 1/29	0.109208	GO:0030431;GO:0022410
GO:0006959	humoral immune response	An immune response mediated through a body fluid.	ENSMUSG00000030895 ENSMUSG00000032554	'Hemopexin'; 'Serotransferrin'	Hpx Tf	Q91X72 Q921I1	Q91X72 Q921I1	9.09 2/22	0.67 2/298	0.112215	GO:0006955
GO:0032868	response to insulin	Any process that results in a change in state or activity of a cell or an organism (in terms of movement, secretion, enzyme production, gene expression, etc.) as a result of an insulin stimulus. Insulin is a polypeptide hormone produced by the islets of Langerhans of the pancreas in mammals, and by the homologous organs of other organisms.	ENSMUSG00000022868 ENSMUSG00000025745	'Alpha-2-HS-glycoprotein'; 'Trifunctional enzyme subunit alpha, mitochondrial'	Ahsg Hadha	P29699 Q8BMS1	P29699 Q8BMS1	9.09 2/22	0.67 2/299	0.112231	GO:0043434
GO:0010039	response to iron ion	Any process that results in a change in state or activity of a cell or an organism (in terms of movement, secretion, enzyme production, gene expression, etc.) as a result of an iron ion stimulus.	ENSMUSG00000032554	'Serotransferrin'	Tf	Q921I1	Q921I1	4.55 1/22	3.23 1/31	0.113255	GO:0010038
GO:0042749	regulation of circadian sleep/wake cycle	Any process that modulates the frequency, rate or extent of the circadian sleep/wake cycle.	ENSMUSG00000029368	'Albumin'	Alb	Q546G4	Q546G4	4.55 1/22	3.23 1/31	0.113255	GO:0042745;GO:0050795;GO:0042752
GO:0022410	circadian sleep/wake cycle process	A behavioral process involved in the cycle from wakefulness through an orderly succession of sleep states and stages that occurs on an approximately 24 hour rhythm.	ENSMUSG00000029368	'Albumin'	Alb	Q546G4	Q546G4	4.55 1/22	3.12 1/32	0.116167	GO:0048512;GO:0042745
GO:0035902	response to immobilization stress	Any process that results in a change in state or activity of a cell or an organism (in terms of movement, secretion, enzyme production, gene expression, etc.) as a result of being rendered immobile.	ENSMUSG00000019326	'Amine oxidase'	Aoc3	O70423	O70423	4.55 1/22	3.03 1/33	0.119042	GO:0006950
GO:0030431	sleep	Any process in which an organism enters and maintains a periodic, readily reversible state of reduced awareness and metabolic activity. Usually accompanied by physical relaxation, the onset of sleep in humans and other mammals is marked by a change in the electrical activity of the brain.	ENSMUSG00000029368	'Albumin'	Alb	Q546G4	Q546G4	4.55 1/22	2.94 1/34	0.119767	GO:0032501
GO:0006099	tricarboxylic acid cycle	A nearly universal metabolic pathway in which the acetyl group of acetyl coenzyme A is effectively oxidized to two CO2 and four pairs of electrons are transferred to coenzymes. The acetyl group combines with oxaloacetate to form citrate, which undergoes successive transformations to isocitrate, 2-oxoglutarate, succinyl-CoA, succinate, fumarate, malate, and oxaloacetate again, thus completing the …	ENSMUSG00000022477	'Aconitate hydratase, mitochondrial'	Aco2	Q99KI0	Q99KI0	4.55 1/22	2.94 1/34	0.119767	GO:0044238;GO:0009060
GO:0031347	regulation of defense response	Any process that modulates the frequency, rate or extent of a defense response.	ENSMUSG00000019326 ENSMUSG00000022868 ENSMUSG00000030895	'Amine oxidase'; 'Alpha-2-HS-glycoprotein'; 'Hemopexin'	Aoc3 Ahsg Hpx	O70423 P29699 Q91X72	O70423 P29699 Q91X72	13.64 3/22	0.37 3/811	0.119767	GO:0006952;GO:0080134
GO:0042168	heme metabolic process	The chemical reactions and pathways involving heme, any compound of iron complexed in a porphyrin (tetrapyrrole) ring.	ENSMUSG00000030895	'Hemopexin'	Hpx	Q91X72	Q91X72	4.55 1/22	2.94 1/34	0.119767	GO:0042440;GO:0006778
GO:0008053	mitochondrial fusion	Merging of two or more mitochondria within a cell to form a single compartment.	ENSMUSG00000053768	'MICOS complex subunit Mic19'	Chchd3	Q9CRB9	Q9CRB9	4.55 1/22	2.86 1/35	0.122534	GO:0048284;GO:0007005
GO:0030574	collagen catabolic process	The proteolytic chemical reactions and pathways resulting in the breakdown of collagen in the extracellular matrix, usually carried out by proteases secreted by nearby cells.	ENSMUSG00000021939	'Cathepsin B'	Ctsb	P10605	P10605	4.55 1/22	2.78 1/36	0.123094	GO:0009056;GO:0032963
GO:0009987	cellular process	Any process that is carried out at the cellular level, but not necessarily restricted to a single cell. For example, cell communication occurs among more than one cell, but occurs at the cellular level.	ENSMUSG00000026895 ENSMUSG00000028648 ENSMUSG00000019326 ENSMUSG00000037742 ENSMUSG00000021939 ENSMUSG00000068874 ENSMUSG00000023175 ENSMUSG00000022868 ENSMUSG00000021585 ENSMUSG00000036751 ENSMUSG00000029368 ENSMUSG00000032602 ENSMUSG00000025465 ENSMUSG00000025745 ENSMUSG00000030546 ENSMUSG00000030895 ENSMUSG00000032554 ENSMUSG00000022477 ENSMUSG00000053768 ENSMUSG00000071644 ENSMUSG00000040048	'NADH dehydrogenase'; 'Amine oxidase'; 'Elongation factor 1-alpha 1'; 'Cathepsin B'; 'Methanethiol oxidase'; 'Basigin'; 'Alpha-2-HS-glycoprotein'; 'Calpastatin'; 'Cytochrome c oxidase subunit 6B1'; 'Albumin'; 'Solute carrier family 25'; 'Enoyl-CoA hydratase, mitochondrial'; 'Trifunctional enzyme subunit alpha, mitochondrial'; 'Perilipin-1'; 'Hemopexin'; 'Serotransferrin'; 'Aconitate hydratase, mi…	Ndufa8 Ndufs5 Aoc3 Eef1a1 Ctsb Selenbp1 Bsg Ahsg Cast Cox6b1 Alb Slc25a20 Echs1 Hadha Plin1 Hpx Tf Aco2 Chchd3 Eef1g Ndufb10	A0A1S6GWI0 A0A1S6GWI4 O70423 P10126 P10605 P17563 P18572 P29699 P51125 P56391 Q546G4 Q7TPW6 Q8BH95 Q8BMS1 Q8CGN5 Q91X72 Q921I1 Q99KI0 Q9CRB9 Q9D8N0 Q9DCS9	A0A1S6GWI0 A0A1S6GWI4 O70423 P10126 P10605 P17563 P18572 P29699 P51125 P56391 Q546G4 Q7TPW6 Q8BH95 Q8BMS1 Q8CGN5 Q91X72 Q921I1 Q99KI0 Q9CRB9 Q9D8N0 Q9DCS9	95.45 21/22	0.10 21/20967	0.123094	GO:0008150
GO:0010574	regulation of vascular endothelial growth factor production	Any process that modulates the frequency, rate, or extent of production of vascular endothelial growth factor.	ENSMUSG00000023175	'Basigin'	Bsg	P18572	P18572	4.55 1/22	2.78 1/36	0.123094	GO:0001817;GO:0010573
GO:0042403	thyroid hormone metabolic process	The chemical reactions and pathways involving any of the compounds secreted by the thyroid gland, largely thyroxine and triiodothyronine.	ENSMUSG00000021939	'Cathepsin B'	Ctsb	P10605	P10605	4.55 1/22	2.78 1/36	0.123094	GO:0042445;GO:0018958;GO:0006575
GO:0030100	regulation of endocytosis	Any process that modulates the frequency, rate or extent of endocytosis.	ENSMUSG00000022868 ENSMUSG00000032554	'Alpha-2-HS-glycoprotein'; 'Serotransferrin'	Ahsg Tf	P29699 Q921I1	P29699 Q921I1	9.09 2/22	0.61 2/327	0.123094	GO:0006897;GO:0060627;GO:0051128
GO:1901564	organonitrogen compound metabolic process	The chemical reactions and pathways involving organonitrogen compound.	ENSMUSG00000026895 ENSMUSG00000028648 ENSMUSG00000019326 ENSMUSG00000037742 ENSMUSG00000021939 ENSMUSG00000021585 ENSMUSG00000030895 ENSMUSG00000071644 ENSMUSG00000040048	'NADH dehydrogenase'; 'Amine oxidase'; 'Elongation factor 1-alpha 1'; 'Cathepsin B'; 'Calpastatin'; 'Hemopexin'; 'Elongation factor 1-gamma'	Ndufa8 Ndufs5 Aoc3 Eef1a1 Ctsb Cast Hpx Eef1g Ndufb10	A0A1S6GWI0 A0A1S6GWI4 O70423 P10126 P10605 P51125 Q91X72 Q9D8N0 Q9DCS9	A0A1S6GWI0 A0A1S6GWI4 O70423 P10126 P10605 P51125 Q91X72 Q9D8N0 Q9DCS9	40.91 9/22	0.16 9/5744	0.125054	GO:0071704;GO:0006807
GO:0007007	inner mitochondrial membrane organization	A process that is carried out at the cellular level which results in the assembly, arrangement of constituent parts, or disassembly of the mitochondrial inner membrane.	ENSMUSG00000053768	'MICOS complex subunit Mic19'	Chchd3	Q9CRB9	Q9CRB9	4.55 1/22	2.63 1/38	0.127041	GO:0007006
GO:0042745	circadian sleep/wake cycle	The cycle from wakefulness through an orderly succession of sleep states and stages that occurs on an approximately 24 hour rhythm.	ENSMUSG00000029368	'Albumin'	Alb	Q546G4	Q546G4	4.55 1/22	2.63 1/38	0.127041	GO:0048512
GO:0046627	negative regulation of insulin receptor signaling pathway	Any process that stops, prevents, or reduces the frequency, rate or extent of insulin receptor signaling.	ENSMUSG00000022868	'Alpha-2-HS-glycoprotein'	Ahsg	P29699	P29699	4.55 1/22	2.50 1/40	0.13069	GO:0009968;GO:1900077;GO:0008286;GO:0046626
GO:0048520	positive regulation of behavior	Any process that activates or increases the frequency, rate or extent of behavior, the internally coordinated responses (actions or inactions) of whole living organisms (individuals or groups) to internal or external stimuli.	ENSMUSG00000029368	'Albumin'	Alb	Q546G4	Q546G4	4.55 1/22	2.50 1/40	0.13069	GO:0050795;GO:0051240;GO:0007610
GO:0010573	vascular endothelial growth factor production	The appearance of vascular endothelial growth factor production due to biosynthesis or secretion following a cellular stimulus, resulting in an increase in its intracellular or extracellular levels.	ENSMUSG00000023175	'Basigin'	Bsg	P18572	P18572	4.55 1/22	2.50 1/40	0.13069	GO:0001816
GO:0006950	response to stress	Any process that results in a change in state or activity of a cell or an organism (in terms of movement, secretion, enzyme production, gene expression, etc.) as a result of a disturbance in organismal or cellular homeostasis, usually, but not necessarily, exogenous (e.g. temperature, humidity, ionizing radiation).	ENSMUSG00000019326 ENSMUSG00000022868 ENSMUSG00000029368 ENSMUSG00000030546 ENSMUSG00000030895 ENSMUSG00000032554 ENSMUSG00000022477	'Amine oxidase'; 'Alpha-2-HS-glycoprotein'; 'Albumin'; 'Perilipin-1'; 'Hemopexin'; 'Serotransferrin'; 'Aconitate hydratase, mitochondrial'	Aoc3 Ahsg Alb Plin1 Hpx Tf Aco2	O70423 P29699 Q546G4 Q8CGN5 Q91X72 Q921I1 Q99KI0	O70423 P29699 Q546G4 Q8CGN5 Q91X72 Q921I1 Q99KI0	31.82 7/22	0.18 7/3936	0.13069	GO:0050896
GO:0006778	porphyrin-containing compound metabolic process	The chemical reactions and pathways involving any member of a large group of derivatives or analogs of porphyrin. Porphyrins consists of a ring of four pyrrole nuclei linked each to the next at their alpha positions through a methine group.	ENSMUSG00000030895	'Hemopexin'	Hpx	Q91X72	Q91X72	4.55 1/22	2.50 1/40	0.13069	GO:0033013
GO:0072337	modified amino acid transport	The directed movement of modified amino acids into, out of or within a cell, or between cells, by means of some agent such as a transporter or pore.	ENSMUSG00000032602	'Solute carrier family 25'	Slc25a20	Q7TPW6	Q7TPW6	4.55 1/22	2.44 1/41	0.132541	GO:0071702;GO:0071705
GO:0042325	regulation of phosphorylation	Any process that modulates the frequency, rate or extent of addition of phosphate groups into a molecule.	ENSMUSG00000037742 ENSMUSG00000030895 ENSMUSG00000032554	'Elongation factor 1-alpha 1'; 'Hemopexin'; 'Serotransferrin'	Eef1a1 Hpx Tf	P10126 Q91X72 Q921I1	P10126 Q91X72 Q921I1	13.64 3/22	0.34 3/877	0.133544	GO:0019220;GO:0016310
GO:0030279	negative regulation of ossification	Any process that stops, prevents, or reduces the frequency, rate or extent of ossification, the formation of bone or of a bony substance or the conversion of fibrous tissue or of cartilage into bone or a bony substance.	ENSMUSG00000022868	'Alpha-2-HS-glycoprotein'	Ahsg	P29699	P29699	4.55 1/22	2.33 1/43	0.137437	GO:0001503;GO:0030278;GO:0051241
GO:0044788	modulation by host of viral process	A process in which a host organism modulates the frequency, rate or extent of any of a process being mediated by a virus with which it is infected.	ENSMUSG00000037742	'Elongation factor 1-alpha 1'	Eef1a1	P10126	P10126	4.55 1/22	2.27 1/44	0.138393	GO:0051851
GO:1900077	negative regulation of cellular response to insulin stimulus	Any process that stops, prevents or reduces the frequency, rate or extent of cellular response to insulin stimulus.	ENSMUSG00000022868	'Alpha-2-HS-glycoprotein'	Ahsg	P29699	P29699	4.55 1/22	2.27 1/44	0.138393	GO:1900076;GO:0032869;GO:0048585;GO:0048523
GO:0045494	photoreceptor cell maintenance	Any process preventing the degeneration of the photoreceptor, a specialized cell type that is sensitive to light.	ENSMUSG00000023175	'Basigin'	Bsg	P18572	P18572	4.55 1/22	2.27 1/44	0.138393	GO:0032501;GO:0001895
GO:0002920	regulation of humoral immune response	Any process that modulates the frequency, rate, or extent of a humoral immune response.	ENSMUSG00000030895	'Hemopexin'	Hpx	Q91X72	Q91X72	4.55 1/22	2.17 1/46	0.143089	GO:0050776;GO:0006959
GO:0048871	multicellular organismal-level homeostasis	Any process involved in the maintenance of an internal steady state at the level of the multicellular organism.	ENSMUSG00000023175 ENSMUSG00000022868 ENSMUSG00000032554	'Basigin'; 'Alpha-2-HS-glycoprotein'; 'Serotransferrin'	Bsg Ahsg Tf	P18572 P29699 Q921I1	P18572 P29699 Q921I1	13.64 3/22	0.33 3/912	0.143089	GO:0042592;GO:0032501
GO:0050900	leukocyte migration	The movement of a leukocyte within or between different tissues and organs of the body.	ENSMUSG00000019326 ENSMUSG00000023175	'Amine oxidase'; 'Basigin'	Aoc3 Bsg	O70423 P18572	O70423 P18572	9.09 2/22	0.53 2/378	0.143928	GO:0002376;GO:0016477
GO:0031646	positive regulation of nervous system process	Any process that activates or increases the frequency, rate or extent of a neurophysiological process.	ENSMUSG00000032554	'Serotransferrin'	Tf	Q921I1	Q921I1	4.55 1/22	2.13 1/47	0.143928	GO:0051240;GO:0031644;GO:0050877
GO:0009409	response to cold	Any process that results in a change in state or activity of a cell or an organism (in terms of movement, secretion, enzyme production, gene expression, etc.) as a result of a cold stimulus, a temperature stimulus below the optimal temperature for that organism.	ENSMUSG00000030546	'Perilipin-1'	Plin1	Q8CGN5	Q8CGN5	4.55 1/22	2.13 1/47	0.143928	GO:0006950;GO:0009266
GO:0050727	regulation of inflammatory response	Any process that modulates the frequency, rate or extent of the inflammatory response, the immediate defensive reaction (by vertebrate tissue) to infection or injury caused by chemical or physical agents.	ENSMUSG00000019326 ENSMUSG00000022868	'Amine oxidase'; 'Alpha-2-HS-glycoprotein'	Aoc3 Ahsg	O70423 P29699	O70423 P29699	9.09 2/22	0.52 2/381	0.145262	GO:0006954;GO:0031347;GO:0032101
GO:0071364	cellular response to epidermal growth factor stimulus	Any process that results in a change in state or activity of a cell (in terms of movement, secretion, enzyme production, gene expression, etc.) as a result of an epidermal growth factor stimulus.	ENSMUSG00000037742	'Elongation factor 1-alpha 1'	Eef1a1	P10126	P10126	4.55 1/22	2.08 1/48	0.145464	GO:0071363;GO:0070849
GO:0044282	small molecule catabolic process	The chemical reactions and pathways resulting in the breakdown of small molecules, any low molecular weight, monomeric, non-encoded molecule.	ENSMUSG00000025465 ENSMUSG00000025745	'Enoyl-CoA hydratase, mitochondrial'; 'Trifunctional enzyme subunit alpha, mitochondrial'	Echs1 Hadha	Q8BH95 Q8BMS1	Q8BH95 Q8BMS1	9.09 2/22	0.52 2/386	0.146244	GO:0009056;GO:0044281
GO:0033013	tetrapyrrole metabolic process	The chemical reactions and pathways involving tetrapyrroles, natural pigments containing four pyrrole rings joined by one-carbon units linking position 2 of one pyrrole ring to position 5 of the next.	ENSMUSG00000030895	'Hemopexin'	Hpx	Q91X72	Q91X72	4.55 1/22	2.04 1/49	0.146244	GO:0006725;GO:1901360;GO:1901564;GO:0046483
GO:0006953	acute-phase response	An acute inflammatory response that involves non-antibody proteins whose concentrations in the plasma increase in response to infection or injury of homeothermic animals.	ENSMUSG00000022868	'Alpha-2-HS-glycoprotein'	Ahsg	P29699	P29699	4.55 1/22	2.04 1/49	0.146244	GO:0002526
GO:0002675	positive regulation of acute inflammatory response	Any process that activates or increases the frequency, rate, or extent of an acute inflammatory response.	ENSMUSG00000019326	'Amine oxidase'	Aoc3	O70423	O70423	4.55 1/22	2.00 1/50	0.147715	GO:0002673;GO:0050729;GO:0002526
GO:0046677	response to antibiotic	Any process that results in a change in state or activity of a cell or an organism (in terms of movement, secretion, enzyme production, gene expression, etc.) as a result of an antibiotic stimulus. An antibiotic is a chemical substance produced by a microorganism which has the capacity to inhibit the growth of or to kill other microorganisms.	ENSMUSG00000019326	'Amine oxidase'	Aoc3	O70423	O70423	4.55 1/22	2.00 1/50	0.147715	GO:0042221
GO:0002455	humoral immune response mediated by circulating immunoglobulin	An immune response dependent upon secreted immunoglobulin. An example of this process is found in Mus musculus.	ENSMUSG00000030895	'Hemopexin'	Hpx	Q91X72	Q91X72	4.55 1/22	1.96 1/51	0.147728	GO:0006959;GO:0016064
GO:0046596	regulation of viral entry into host cell	Any process that modulates the frequency, rate or extent of the viral entry into the host cell.	ENSMUSG00000023175	'Basigin'	Bsg	P18572	P18572	4.55 1/22	1.96 1/51	0.147728	GO:0046718;GO:0052372;GO:1903900
GO:0019752	carboxylic acid metabolic process	The chemical reactions and pathways involving carboxylic acids, any organic acid containing one or more carboxyl (COOH) groups or anions (COO-).	ENSMUSG00000025465 ENSMUSG00000025745 ENSMUSG00000022477	'Enoyl-CoA hydratase, mitochondrial'; 'Trifunctional enzyme subunit alpha, mitochondrial'; 'Aconitate hydratase, mitochondrial'	Echs1 Hadha Aco2	Q8BH95 Q8BMS1 Q99KI0	Q8BH95 Q8BMS1 Q99KI0	13.64 3/22	0.32 3/945	0.147728	GO:0043436
GO:0010038	response to metal ion	Any process that results in a change in state or activity of a cell or an organism (in terms of movement, secretion, enzyme production, gene expression, etc.) as a result of a metal ion stimulus.	ENSMUSG00000023175 ENSMUSG00000032554	'Basigin'; 'Serotransferrin'	Bsg Tf	P18572 Q921I1	P18572 Q921I1	9.09 2/22	0.51 2/395	0.147728	GO:0010035
GO:0010828	positive regulation of glucose transmembrane transport	Any process that increases the frequency, rate or extent of glucose transport across a membrane. Glucose transport is the directed movement of the hexose monosaccharide glucose into, out of or within a cell, or between cells, by means of some agent such as a transporter or pore.	ENSMUSG00000019326	'Amine oxidase'	Aoc3	O70423	O70423	4.55 1/22	1.92 1/52	0.14985	GO:1904659;GO:0034764;GO:0010827
GO:0071702	organic substance transport	The directed movement of organic substances into, out of or within a cell, or between cells, or within a multicellular organism by means of some agent such as a transporter or pore. An organic substance is a molecular entity that contains carbon.	ENSMUSG00000019326 ENSMUSG00000068874 ENSMUSG00000023175 ENSMUSG00000032602 ENSMUSG00000030895	'Amine oxidase'; 'Methanethiol oxidase'; 'Basigin'; 'Solute carrier family 25'; 'Hemopexin'	Aoc3 Selenbp1 Bsg Slc25a20 Hpx	O70423 P17563 P18572 Q7TPW6 Q91X72	O70423 P17563 P18572 Q7TPW6 Q91X72	22.73 5/22	0.21 5/2419	0.150569	GO:0006810
GO:0070849	response to epidermal growth factor	Any process that results in a change in state or activity of a cell or an organism (in terms of movement, secretion, enzyme production, gene expression, etc.) as a result of an epidermal growth factor stimulus.	ENSMUSG00000037742	'Elongation factor 1-alpha 1'	Eef1a1	P10126	P10126	4.55 1/22	1.89 1/53	0.150792	GO:0070848
GO:0043436	oxoacid metabolic process	The chemical reactions and pathways involving any oxoacid; an oxoacid is a compound which contains oxygen, at least one other element, and at least one hydrogen bound to oxygen, and which produces a conjugate base by loss of positive hydrogen ion(s) (hydrons).	ENSMUSG00000025465 ENSMUSG00000025745 ENSMUSG00000022477	'Enoyl-CoA hydratase, mitochondrial'; 'Trifunctional enzyme subunit alpha, mitochondrial'; 'Aconitate hydratase, mitochondrial'	Echs1 Hadha Aco2	Q8BH95 Q8BMS1 Q99KI0	Q8BH95 Q8BMS1 Q99KI0	13.64 3/22	0.31 3/965	0.150792	GO:0006082
GO:0006082	organic acid metabolic process	The chemical reactions and pathways involving organic acids, any acidic compound containing carbon in covalent linkage.	ENSMUSG00000025465 ENSMUSG00000025745 ENSMUSG00000022477	'Enoyl-CoA hydratase, mitochondrial'; 'Trifunctional enzyme subunit alpha, mitochondrial'; 'Aconitate hydratase, mitochondrial'	Echs1 Hadha Aco2	Q8BH95 Q8BMS1 Q99KI0	Q8BH95 Q8BMS1 Q99KI0	13.64 3/22	0.31 3/971	0.151876	GO:0071704;GO:0044281;GO:0044237
GO:0042755	eating behavior	The specific behavior of an organism relating to the intake of food, any substance (usually solid) that can be metabolized by an organism to give energy and build tissue.	ENSMUSG00000019326	'Amine oxidase'	Aoc3	O70423	O70423	4.55 1/22	1.85 1/54	0.151876	GO:0007631
GO:0051646	mitochondrion localization	Any process in which a mitochondrion or mitochondria are transported to, and/or maintained in, a specific location within the cell.	ENSMUSG00000029368	'Albumin'	Alb	Q546G4	Q546G4	4.55 1/22	1.82 1/55	0.153204	GO:0051640
GO:0003254	regulation of membrane depolarization	Any process that modulates the rate, frequency or extent of membrane depolarization. Membrane depolarization is the process in which membrane potential changes in the depolarizing direction from the resting potential, usually from negative to positive.	ENSMUSG00000029368	'Albumin'	Alb	Q546G4	Q546G4	4.55 1/22	1.82 1/55	0.153204	GO:0051899;GO:0042391;GO:0050794
GO:0052372	modulation by symbiont of entry into host	Any process in which an organism modulates the frequency, rate or extent to which it enters into the host organism, where the two organisms are in a symbiotic interaction.	ENSMUSG00000023175	'Basigin'	Bsg	P18572	P18572	4.55 1/22	1.79 1/56	0.155214	GO:0044409;GO:0043903
GO:0042531	positive regulation of tyrosine phosphorylation of STAT protein	Any process that activates or increases the frequency, rate or extent of the introduction of a phosphate group to a tyrosine residue of a STAT (Signal Transducer and Activator of Transcription) protein.	ENSMUSG00000030895	'Hemopexin'	Hpx	Q91X72	Q91X72	4.55 1/22	1.75 1/57	0.157203	GO:0042509;GO:0007260;GO:0050731
GO:0001895	retina homeostasis	A tissue homeostatic process involved in the maintenance of an internal equilibrium within the retina of the eye, including control of cellular proliferation and death and control of metabolic function.	ENSMUSG00000023175	'Basigin'	Bsg	P18572	P18572	4.55 1/22	1.69 1/59	0.161121	GO:0001894
GO:0009056	catabolic process	The chemical reactions and pathways resulting in the breakdown of substances, including the breakdown of carbon compounds with the liberation of energy for use by the cell or organism.	ENSMUSG00000021939 ENSMUSG00000021585 ENSMUSG00000025465 ENSMUSG00000025745 ENSMUSG00000030546	'Cathepsin B'; 'Calpastatin'; 'Enoyl-CoA hydratase, mitochondrial'; 'Trifunctional enzyme subunit alpha, mitochondrial'; 'Perilipin-1'	Ctsb Cast Echs1 Hadha Plin1	P10605 P51125 Q8BH95 Q8BMS1 Q8CGN5	P10605 P51125 Q8BH95 Q8BMS1 Q8CGN5	22.73 5/22	0.20 5/2495	0.161121	GO:0008152
GO:0031641	regulation of myelination	Any process that modulates the frequency, rate or extent of the formation of a myelin sheath around nerve axons.	ENSMUSG00000032554	'Serotransferrin'	Tf	Q921I1	Q921I1	4.55 1/22	1.67 1/60	0.163051	GO:0050794;GO:0042552;GO:0051960
GO:0001961	positive regulation of cytokine-mediated signaling pathway	Any process that activates or increases the frequency, rate or extent of a cytokine mediated signaling pathway.	ENSMUSG00000030895	'Hemopexin'	Hpx	Q91X72	Q91X72	4.55 1/22	1.64 1/61	0.164225	GO:0009967;GO:0019221;GO:0001959;GO:0060760
GO:0050873	brown fat cell differentiation	The process in which a relatively unspecialized cell acquires specialized features of a brown adipocyte, an animal connective tissue cell involved in adaptive thermogenesis. Brown adipocytes contain multiple small droplets of triglycerides and a high number of mitochondria.	ENSMUSG00000068874	'Methanethiol oxidase'	Selenbp1	P17563	P17563	4.55 1/22	1.64 1/61	0.164225	GO:0045444
GO:0048524	positive regulation of viral process	Any process that activates or increases the frequency, rate or extent of a multi-organism process in which a virus is a participant.	ENSMUSG00000023175	'Basigin'	Bsg	P18572	P18572	4.55 1/22	1.59 1/63	0.167978	GO:0016032;GO:0048518;GO:0050792
GO:0048260	positive regulation of receptor-mediated endocytosis	Any process that activates or increases the frequency, rate or extent of receptor mediated endocytosis, the uptake of external materials by cells, utilizing receptors to ensure specificity of transport.	ENSMUSG00000032554	'Serotransferrin'	Tf	Q921I1	Q921I1	4.55 1/22	1.59 1/63	0.167978	GO:0045807;GO:0006898;GO:0048259
GO:0051049	regulation of transport	Any process that modulates the frequency, rate or extent of the directed movement of substances (such as macromolecules, small molecules, ions) into, out of or within a cell, or between cells, by means of some agent such as a transporter or pore.	ENSMUSG00000019326 ENSMUSG00000023175 ENSMUSG00000022868 ENSMUSG00000032554	'Amine oxidase'; 'Basigin'; 'Alpha-2-HS-glycoprotein'; 'Serotransferrin'	Aoc3 Bsg Ahsg Tf	O70423 P18572 P29699 Q921I1	O70423 P18572 P29699 Q921I1	18.18 4/22	0.23 4/1749	0.16879	GO:0032879;GO:0006810
GO:0051174	regulation of phosphorus metabolic process	Any process that modulates the frequency, rate or extent of the chemical reactions and pathways involving phosphorus or compounds containing phosphorus.	ENSMUSG00000037742 ENSMUSG00000030895 ENSMUSG00000032554	'Elongation factor 1-alpha 1'; 'Hemopexin'; 'Serotransferrin'	Eef1a1 Hpx Tf	P10126 Q91X72 Q921I1	P10126 Q91X72 Q921I1	13.64 3/22	0.29 3/1042	0.169249	GO:0006793;GO:0031323
GO:0019220	regulation of phosphate metabolic process	Any process that modulates the frequency, rate or extent of the chemical reactions and pathways involving phosphates.	ENSMUSG00000037742 ENSMUSG00000030895 ENSMUSG00000032554	'Elongation factor 1-alpha 1'; 'Hemopexin'; 'Serotransferrin'	Eef1a1 Hpx Tf	P10126 Q91X72 Q921I1	P10126 Q91X72 Q921I1	13.64 3/22	0.29 3/1041	0.169249	GO:0006796;GO:0051174
GO:0008152	metabolic process	The chemical reactions and pathways, including anabolism and catabolism, by which living organisms transform chemical substances. Metabolic processes typically transform small molecules, but also include macromolecular processes such as DNA repair and replication, and protein synthesis and degradation.	ENSMUSG00000026895 ENSMUSG00000028648 ENSMUSG00000019326 ENSMUSG00000037742 ENSMUSG00000021939 ENSMUSG00000023175 ENSMUSG00000021585 ENSMUSG00000036751 ENSMUSG00000025465 ENSMUSG00000025745 ENSMUSG00000030546 ENSMUSG00000030895 ENSMUSG00000032554 ENSMUSG00000022477 ENSMUSG00000071644 ENSMUSG00000040048	'NADH dehydrogenase'; 'Amine oxidase'; 'Elongation factor 1-alpha 1'; 'Cathepsin B'; 'Basigin'; 'Calpastatin'; 'Cytochrome c oxidase subunit 6B1'; 'Enoyl-CoA hydratase, mitochondrial'; 'Trifunctional enzyme subunit alpha, mitochondrial'; 'Perilipin-1'; 'Hemopexin'; 'Serotransferrin'; 'Aconitate hydratase, mitochondrial'; 'Elongation factor 1-gamma'	Ndufa8 Ndufs5 Aoc3 Eef1a1 Ctsb Bsg Cast Cox6b1 Echs1 Hadha Plin1 Hpx Tf Aco2 Eef1g Ndufb10	A0A1S6GWI0 A0A1S6GWI4 O70423 P10126 P10605 P18572 P51125 P56391 Q8BH95 Q8BMS1 Q8CGN5 Q91X72 Q921I1 Q99KI0 Q9D8N0 Q9DCS9	A0A1S6GWI0 A0A1S6GWI4 O70423 P10126 P10605 P18572 P51125 P56391 Q8BH95 Q8BMS1 Q8CGN5 Q91X72 Q921I1 Q99KI0 Q9D8N0 Q9DCS9	72.73 16/22	0.11 16/14364	0.169249	GO:0008150
GO:2000145	regulation of cell motility	Any process that modulates the frequency, rate or extent of cell motility.	ENSMUSG00000019326 ENSMUSG00000023175 ENSMUSG00000032554	'Amine oxidase'; 'Basigin'; 'Serotransferrin'	Aoc3 Bsg Tf	O70423 P18572 Q921I1	O70423 P18572 Q921I1	13.64 3/22	0.29 3/1045	0.16936	GO:0050794;GO:0048870;GO:0040012
GO:0043903	regulation of biological process involved in symbiotic interaction	Any process that modulates the frequency, rate or extent of symbiosis, an interaction between two organisms living together in more or less intimate association.	ENSMUSG00000023175	'Basigin'	Bsg	P18572	P18572	4.55 1/22	1.52 1/66	0.170492	GO:0050789;GO:0044403
GO:0042440	pigment metabolic process	The chemical reactions and pathways involving pigment, any general or particular coloring matter in living organisms, e.g. melanin.	ENSMUSG00000030895	'Hemopexin'	Hpx	Q91X72	Q91X72	4.55 1/22	1.52 1/66	0.170492	GO:0008152
GO:0048512	circadian behavior	The specific behavior of an organism that recurs with a regularity of approximately 24 hours.	ENSMUSG00000029368	'Albumin'	Alb	Q546G4	Q546G4	4.55 1/22	1.47 1/68	0.17256	GO:0007622;GO:0007623
GO:0060760	positive regulation of response to cytokine stimulus	Any process that increases the rate, frequency, or extent of a response to cytokine stimulus.	ENSMUSG00000030895	'Hemopexin'	Hpx	Q91X72	Q91X72	4.55 1/22	1.47 1/68	0.17256	GO:0048584;GO:0034097;GO:0060759
GO:0019646	aerobic electron transport chain	A process in which a series of electron carriers operate together to transfer electrons from donors such as NADH and FADH2 to oxygen to generate a transmembrane electrochemical gradient.	ENSMUSG00000026895	'NADH dehydrogenase'	Ndufa8	A0A1S6GWI0	A0A1S6GWI0	4.55 1/22	1.47 1/68	0.17256	GO:0006119;GO:0022904;GO:0009060
GO:0006631	fatty acid metabolic process	The chemical reactions and pathways involving fatty acids, aliphatic monocarboxylic acids liberated from naturally occurring fats and oils by hydrolysis.	ENSMUSG00000025465 ENSMUSG00000025745	'Enoyl-CoA hydratase, mitochondrial'; 'Trifunctional enzyme subunit alpha, mitochondrial'	Echs1 Hadha	Q8BH95 Q8BMS1	Q8BH95 Q8BMS1	9.09 2/22	0.43 2/462	0.17256	GO:0044255;GO:0032787
GO:0006810	transport	The directed movement of substances (such as macromolecules, small molecules, ions) or cellular components (such as complexes and organelles) into, out of or within a cell, or between cells, or within a multicellular organism by means of some agent such as a transporter or a transporter complex, a pore or a motor protein.	ENSMUSG00000019326 ENSMUSG00000068874 ENSMUSG00000023175 ENSMUSG00000022868 ENSMUSG00000032602 ENSMUSG00000030895 ENSMUSG00000032554	'Amine oxidase'; 'Methanethiol oxidase'; 'Basigin'; 'Alpha-2-HS-glycoprotein'; 'Solute carrier family 25'; 'Hemopexin'; 'Serotransferrin'	Aoc3 Selenbp1 Bsg Ahsg Slc25a20 Hpx Tf	O70423 P17563 P18572 P29699 Q7TPW6 Q91X72 Q921I1	O70423 P17563 P18572 P29699 Q7TPW6 Q91X72 Q921I1	31.82 7/22	0.16 7/4397	0.173446	GO:0051234
GO:0051179	localization	Any process in which a cell, a substance, or a cellular entity, such as a protein complex or organelle, is transported, tethered to or otherwise maintained in a specific location. In the case of substances, localization may also be achieved via selective degradation.	ENSMUSG00000019326 ENSMUSG00000068874 ENSMUSG00000023175 ENSMUSG00000022868 ENSMUSG00000029368 ENSMUSG00000032602 ENSMUSG00000030895 ENSMUSG00000032554	'Amine oxidase'; 'Methanethiol oxidase'; 'Basigin'; 'Alpha-2-HS-glycoprotein'; 'Albumin'; 'Solute carrier family 25'; 'Hemopexin'; 'Serotransferrin'	Aoc3 Selenbp1 Bsg Ahsg Alb Slc25a20 Hpx Tf	O70423 P17563 P18572 P29699 Q546G4 Q7TPW6 Q91X72 Q921I1	O70423 P17563 P18572 P29699 Q546G4 Q7TPW6 Q91X72 Q921I1	36.36 8/22	0.15 8/5364	0.173446	GO:0008150
GO:0007622	rhythmic behavior	The specific behavior of an organism that recur with measured regularity.	ENSMUSG00000029368	'Albumin'	Alb	Q546G4	Q546G4	4.55 1/22	1.43 1/70	0.174483	GO:0007610
GO:0006952	defense response	Reactions, triggered in response to the presence of a foreign body or the occurrence of an injury, which result in restriction of damage to the organism attacked or prevention/recovery from the infection caused by the attack.	ENSMUSG00000019326 ENSMUSG00000022868 ENSMUSG00000030895 ENSMUSG00000032554	'Amine oxidase'; 'Alpha-2-HS-glycoprotein'; 'Hemopexin'; 'Serotransferrin'	Aoc3 Ahsg Hpx Tf	O70423 P29699 Q91X72 Q921I1	O70423 P29699 Q91X72 Q921I1	18.18 4/22	0.22 4/1812	0.174483	GO:0006950
GO:0002673	regulation of acute inflammatory response	Any process that modulates the frequency, rate, or extent of an acute inflammatory response.	ENSMUSG00000019326	'Amine oxidase'	Aoc3	O70423	O70423	4.55 1/22	1.41 1/71	0.174483	GO:0002526;GO:0050727
GO:0051240	positive regulation of multicellular organismal process	Any process that activates or increases the frequency, rate or extent of an organismal process, any of the processes pertinent to the function of an organism above the cellular level; includes the integrated processes of tissues and organs.	ENSMUSG00000023175 ENSMUSG00000022868 ENSMUSG00000029368 ENSMUSG00000032554	'Basigin'; 'Alpha-2-HS-glycoprotein'; 'Albumin'; 'Serotransferrin'	Bsg Ahsg Alb Tf	P18572 P29699 Q546G4 Q921I1	P18572 P29699 Q546G4 Q921I1	18.18 4/22	0.22 4/1804	0.174483	GO:0051239;GO:0032501;GO:0048518
GO:0007260	tyrosine phosphorylation of STAT protein	The process of introducing a phosphate group to a tyrosine residue of a STAT (Signal Transducer and Activator of Transcription) protein.	ENSMUSG00000030895	'Hemopexin'	Hpx	Q91X72	Q91X72	4.55 1/22	1.39 1/72	0.174483	GO:0007259;GO:0018108
GO:0042509	regulation of tyrosine phosphorylation of STAT protein	Any process that modulates the frequency, rate or extent of the introduction of a phosphate group to a tyrosine residue of a STAT (Signal Transducer and Activator of Transcription) protein.	ENSMUSG00000030895	'Hemopexin'	Hpx	Q91X72	Q91X72	4.55 1/22	1.41 1/71	0.174483	GO:0050730;GO:0007260
GO:0040012	regulation of locomotion	Any process that modulates the frequency, rate or extent of locomotion of a cell or organism.	ENSMUSG00000019326 ENSMUSG00000023175 ENSMUSG00000032554	'Amine oxidase'; 'Basigin'; 'Serotransferrin'	Aoc3 Bsg Tf	O70423 P18572 Q921I1	O70423 P18572 Q921I1	13.64 3/22	0.28 3/1089	0.174483	GO:0050789;GO:0040011
GO:0002891	positive regulation of immunoglobulin mediated immune response	Any process that activates or increases the frequency, rate, or extent of an immunoglobulin mediated immune response.	ENSMUSG00000030895	'Hemopexin'	Hpx	Q91X72	Q91X72	4.55 1/22	1.39 1/72	0.174483	GO:0016064;GO:0002714;GO:0002889
GO:0002714	positive regulation of B cell mediated immunity	Any process that activates or increases the frequency, rate, or extent of B cell mediated immunity.	ENSMUSG00000030895	'Hemopexin'	Hpx	Q91X72	Q91X72	4.55 1/22	1.39 1/72	0.174483	GO:0002708;GO:0002712;GO:0002824;GO:0019724
GO:0015695	organic cation transport	The directed movement of organic cations into, out of or within a cell, or between cells, by means of some agent such as a transporter or pore. Organic cations are atoms or small molecules with a positive charge which contain carbon in covalent linkage.	ENSMUSG00000032602	'Solute carrier family 25'	Slc25a20	Q7TPW6	Q7TPW6	4.55 1/22	1.37 1/73	0.174578	GO:0071702
GO:1901135	carbohydrate derivative metabolic process	The chemical reactions and pathways involving carbohydrate derivative.	ENSMUSG00000026895 ENSMUSG00000028648 ENSMUSG00000040048	'NADH dehydrogenase'	Ndufa8 Ndufs5 Ndufb10	A0A1S6GWI0 A0A1S6GWI4 Q9DCS9	A0A1S6GWI0 A0A1S6GWI4 Q9DCS9	13.64 3/22	0.27 3/1092	0.174578	GO:0071704
GO:1904036	negative regulation of epithelial cell apoptotic process	Any process that stops, prevents or reduces the frequency, rate or extent of epithelial cell apoptotic process.	ENSMUSG00000021585	'Calpastatin'	Cast	P51125	P51125	4.55 1/22	1.37 1/73	0.174578	GO:1904035;GO:0043066;GO:1904019
GO:0042592	homeostatic process	Any biological process involved in the maintenance of an internal steady state.	ENSMUSG00000023175 ENSMUSG00000022868 ENSMUSG00000030895 ENSMUSG00000032554	'Basigin'; 'Alpha-2-HS-glycoprotein'; 'Hemopexin'; 'Serotransferrin'	Bsg Ahsg Hpx Tf	P18572 P29699 Q91X72 Q921I1	P18572 P29699 Q91X72 Q921I1	18.18 4/22	0.22 4/1835	0.175502	GO:0008150
GO:0046626	regulation of insulin receptor signaling pathway	Any process that modulates the frequency, rate or extent of insulin receptor signaling.	ENSMUSG00000022868	'Alpha-2-HS-glycoprotein'	Ahsg	P29699	P29699	4.55 1/22	1.35 1/74	0.175502	GO:0008286;GO:0009966
GO:2000179	positive regulation of neural precursor cell proliferation	Any process that activates or increases the frequency, rate or extent of neural precursor cell proliferation.	ENSMUSG00000032554	'Serotransferrin'	Tf	Q921I1	Q921I1	4.55 1/22	1.33 1/75	0.177105	GO:2000177;GO:0061351;GO:0008284
GO:0022414	reproductive process	A biological process that directly contributes to the process of producing new individuals by one or two organisms. The new individuals inherit some proportion of their genetic material from the parent or parents.	ENSMUSG00000021939 ENSMUSG00000023175 ENSMUSG00000022868 ENSMUSG00000021585	'Cathepsin B'; 'Basigin'; 'Alpha-2-HS-glycoprotein'; 'Calpastatin'	Ctsb Bsg Ahsg Cast	P10605 P18572 P29699 P51125	P10605 P18572 P29699 P51125	18.18 4/22	0.22 4/1850	0.17816	GO:0008150;GO:0000003
GO:0000003	reproduction	The production of new individuals that contain some portion of genetic material inherited from one or more parent organisms.	ENSMUSG00000021939 ENSMUSG00000023175 ENSMUSG00000022868 ENSMUSG00000021585	'Cathepsin B'; 'Basigin'; 'Alpha-2-HS-glycoprotein'; 'Calpastatin'	Ctsb Bsg Ahsg Cast	P10605 P18572 P29699 P51125	P10605 P18572 P29699 P51125	18.18 4/22	0.22 4/1859	0.180071	GO:0008150
GO:0032101	regulation of response to external stimulus	Any process that modulates the frequency, rate or extent of a response to an external stimulus.	ENSMUSG00000019326 ENSMUSG00000022868 ENSMUSG00000030895	'Amine oxidase'; 'Alpha-2-HS-glycoprotein'; 'Hemopexin'	Aoc3 Ahsg Hpx	O70423 P29699 Q91X72	O70423 P29699 Q91X72	13.64 3/22	0.27 3/1126	0.182573	GO:0009605;GO:0048583
GO:0007566	embryo implantation	Attachment of the blastocyst to the uterine lining.	ENSMUSG00000023175	'Basigin'	Bsg	P18572	P18572	4.55 1/22	1.27 1/79	0.183375	GO:0007565;GO:0007275;GO:0022414
GO:0042775	mitochondrial ATP synthesis coupled electron transport	The transfer of electrons through a series of electron donors and acceptors, generating energy that is ultimately used for synthesis of ATP, as it occurs in the mitochondrial inner membrane or chloroplast thylakoid membrane.	ENSMUSG00000026895	'NADH dehydrogenase'	Ndufa8	A0A1S6GWI0	A0A1S6GWI0	4.55 1/22	1.23 1/81	0.186427	GO:0042773
GO:0002639	positive regulation of immunoglobulin production	Any process that activates or increases the frequency, rate, or extent of immunoglobulin production.	ENSMUSG00000030895	'Hemopexin'	Hpx	Q91X72	Q91X72	4.55 1/22	1.23 1/81	0.186427	GO:0002377;GO:0002702;GO:0002637
GO:0031349	positive regulation of defense response	Any process that activates or increases the frequency, rate or extent of a defense response.	ENSMUSG00000019326 ENSMUSG00000030895	'Amine oxidase'; 'Hemopexin'	Aoc3 Hpx	O70423 Q91X72	O70423 Q91X72	9.09 2/22	0.39 2/511	0.187136	GO:0031347;GO:0048584;GO:0006952
GO:1900076	regulation of cellular response to insulin stimulus	Any process that modulates the frequency, rate or extent of cellular response to insulin stimulus.	ENSMUSG00000022868	'Alpha-2-HS-glycoprotein'	Ahsg	P29699	P29699	4.55 1/22	1.22 1/82	0.187215	GO:0050794;GO:0048583;GO:0032869
GO:0042773	ATP synthesis coupled electron transport	The transfer of electrons through a series of electron donors and acceptors, generating energy that is ultimately used for synthesis of ATP.	ENSMUSG00000026895	'NADH dehydrogenase'	Ndufa8	A0A1S6GWI0	A0A1S6GWI0	4.55 1/22	1.20 1/83	0.187281	GO:0006119;GO:0022904
GO:0051851	modulation by host of symbiont process	The process in which an organism effects a change in the structure or processes of a symbiont organism. The symbiont is defined as the smaller of the organisms involved in a symbiotic interaction.	ENSMUSG00000037742	'Elongation factor 1-alpha 1'	Eef1a1	P10126	P10126	4.55 1/22	1.20 1/83	0.187281	GO:0051702
GO:0140888	interferon-mediated signaling pathway	The series of molecular signals initiated by type II interferon binding to its receptor on the surface of a target cell, and ending with the regulation of a downstream cellular process, e.g. transcription. Type II interferon is also known as interferon-gamma.	ENSMUSG00000030895	'Hemopexin'	Hpx	Q91X72	Q91X72	4.55 1/22	1.20 1/83	0.187281	GO:0019221
GO:0050766	positive regulation of phagocytosis	Any process that activates or increases the frequency, rate or extent of phagocytosis.	ENSMUSG00000022868	'Alpha-2-HS-glycoprotein'	Ahsg	P29699	P29699	4.55 1/22	1.19 1/84	0.188045	GO:0050764;GO:0045807;GO:0006909
GO:0030500	regulation of bone mineralization	Any process that modulates the frequency, rate or extent of bone mineralization.	ENSMUSG00000022868	'Alpha-2-HS-glycoprotein'	Ahsg	P29699	P29699	4.55 1/22	1.19 1/84	0.188045	GO:0030282;GO:0030278;GO:0070167
GO:0010243	response to organonitrogen compound	Any process that results in a change in state or activity of a cell or an organism (in terms of movement, secretion, enzyme production, gene expression, etc.) as a result of an organonitrogen stimulus. An organonitrogen compound is formally a compound containing at least one carbon-nitrogen bond.	ENSMUSG00000023175 ENSMUSG00000022868 ENSMUSG00000025745	'Basigin'; 'Alpha-2-HS-glycoprotein'; 'Trifunctional enzyme subunit alpha, mitochondrial'	Bsg Ahsg Hadha	P18572 P29699 Q8BMS1	P18572 P29699 Q8BMS1	13.64 3/22	0.26 3/1161	0.188453	GO:1901698;GO:0010033
GO:0010827	regulation of glucose transmembrane transport	Any process that modulates the frequency, rate or extent of glucose transport across a membrane. Glucose transport is the directed movement of the hexose monosaccharide glucose into, out of or within a cell, or between cells, by means of some agent such as a transporter or pore.	ENSMUSG00000019326	'Amine oxidase'	Aoc3	O70423	O70423	4.55 1/22	1.16 1/86	0.190943	GO:0034762;GO:1904659
GO:0050790	regulation of catalytic activity	Any process that modulates the activity of an enzyme.	ENSMUSG00000037742 ENSMUSG00000021939	'Elongation factor 1-alpha 1'; 'Cathepsin B'	Eef1a1 Ctsb	P10126 P10605	P10126 P10605	9.09 2/22	0.38 2/533	0.194735	GO:0065009
GO:0030003	intracellular monoatomic cation homeostasis	A homeostatic process involved in the maintenance of a steady state level of monoatomic cations within a cell. Monatomic cations (also called simple cations) are cations consisting of exactly one atom.	ENSMUSG00000030895 ENSMUSG00000032554	'Hemopexin'; 'Serotransferrin'	Hpx Tf	Q91X72 Q921I1	Q91X72 Q921I1	9.09 2/22	0.37 2/535	0.195287	GO:0006873;GO:0055080
GO:0002712	regulation of B cell mediated immunity	Any process that modulates the frequency, rate, or extent of B cell mediated immunity.	ENSMUSG00000030895	'Hemopexin'	Hpx	Q91X72	Q91X72	4.55 1/22	1.10 1/91	0.196057	GO:0002706;GO:0019724;GO:0002822
GO:0071705	nitrogen compound transport	The directed movement of nitrogen-containing compounds into, out of or within a cell, or between cells, by means of some agent such as a transporter or pore.	ENSMUSG00000068874 ENSMUSG00000023175 ENSMUSG00000032602 ENSMUSG00000030895	'Methanethiol oxidase'; 'Basigin'; 'Solute carrier family 25'; 'Hemopexin'	Selenbp1 Bsg Slc25a20 Hpx	P17563 P18572 Q7TPW6 Q91X72	P17563 P18572 Q7TPW6 Q91X72	18.18 4/22	0.20 4/1959	0.196057	GO:0006810
GO:0098771	inorganic ion homeostasis	Any process involved in the maintenance of an internal steady state of inorganic ions within an organism or cell.	ENSMUSG00000030895 ENSMUSG00000032554	'Hemopexin'; 'Serotransferrin'	Hpx Tf	Q91X72 Q921I1	Q91X72 Q921I1	9.09 2/22	0.37 2/543	0.196057	GO:0048878
GO:0014015	positive regulation of gliogenesis	Any process that activates or increases the frequency, rate or extent of gliogenesis, the formation of mature glia.	ENSMUSG00000032554	'Serotransferrin'	Tf	Q921I1	Q921I1	4.55 1/22	1.11 1/90	0.196057	GO:0042063;GO:0014013;GO:0050769
GO:0002889	regulation of immunoglobulin mediated immune response	Any process that modulates the frequency, rate, or extent of an immunoglobulin mediated immune response.	ENSMUSG00000030895	'Hemopexin'	Hpx	Q91X72	Q91X72	4.55 1/22	1.10 1/91	0.196057	GO:0016064;GO:0002712
GO:0051881	regulation of mitochondrial membrane potential	Any process that modulates the establishment or extent of the mitochondrial membrane potential, the electric potential existing across the mitochondrial membrane arising from charges in the membrane itself and from the charges present in the media on either side of the membrane.	ENSMUSG00000029368	'Albumin'	Alb	Q546G4	Q546G4	4.55 1/22	1.10 1/91	0.196057	GO:0042391
GO:0006873	intracellular monoatomic ion homeostasis	A homeostatic process involved in the maintenance of a steady state level of monoatomic ions within a cell. Monatomic ions (also called simple ions) are ions consisting of exactly one atom.	ENSMUSG00000030895 ENSMUSG00000032554	'Hemopexin'; 'Serotransferrin'	Hpx Tf	Q91X72 Q921I1	Q91X72 Q921I1	9.09 2/22	0.37 2/546	0.196524	GO:0055082;GO:0050801
GO:0051899	membrane depolarization	The process in which membrane potential decreases with respect to its steady-state potential, usually from negative potential to a more positive potential. For example, the initial depolarization during the rising phase of an action potential is in the direction from the negative steady-state resting potential towards the positive membrane potential that will be the peak of the action potential.	ENSMUSG00000029368	'Albumin'	Alb	Q546G4	Q546G4	4.55 1/22	1.09 1/92	0.196524	GO:0042391
GO:0051234	establishment of localization	Any process that localizes a substance or cellular component. This may occur via movement, tethering or selective degradation.	ENSMUSG00000019326 ENSMUSG00000068874 ENSMUSG00000023175 ENSMUSG00000022868 ENSMUSG00000032602 ENSMUSG00000030895 ENSMUSG00000032554	'Amine oxidase'; 'Methanethiol oxidase'; 'Basigin'; 'Alpha-2-HS-glycoprotein'; 'Solute carrier family 25'; 'Hemopexin'; 'Serotransferrin'	Aoc3 Selenbp1 Bsg Ahsg Slc25a20 Hpx Tf	O70423 P17563 P18572 P29699 Q7TPW6 Q91X72 Q921I1	O70423 P17563 P18572 P29699 Q7TPW6 Q91X72 Q921I1	31.82 7/22	0.15 7/4696	0.199672	GO:0051179
GO:0042475	odontogenesis of dentin-containing tooth	The process whose specific outcome is the progression of a dentin-containing tooth over time, from its formation to the mature structure. A dentin-containing tooth is a hard, bony organ borne on the jaw or other bone of a vertebrate, and is composed mainly of dentin, a dense calcified substance, covered by a layer of enamel.	ENSMUSG00000023175	'Basigin'	Bsg	P18572	P18572	4.55 1/22	1.02 1/98	0.207331	GO:0042476
GO:0070167	regulation of biomineral tissue development	Any process that modulates the frequency, rate or extent of biomineral tissue development, the formation of hard tissues that consist mainly of inorganic compounds.	ENSMUSG00000022868	'Alpha-2-HS-glycoprotein'	Ahsg	P29699	P29699	4.55 1/22	1.01 1/99	0.208624	GO:0031214;GO:2000026
GO:0003006	developmental process involved in reproduction	A developmental process in which a progressive change in the state of some part of an organism, germline or somatic, specifically contributes to its ability to form offspring.	ENSMUSG00000021939 ENSMUSG00000023175 ENSMUSG00000022868	'Cathepsin B'; 'Basigin'; 'Alpha-2-HS-glycoprotein'	Ctsb Bsg Ahsg	P10605 P18572 P29699	P10605 P18572 P29699	13.64 3/22	0.24 3/1241	0.20907	GO:0032502;GO:0022414
GO:0030335	positive regulation of cell migration	Any process that activates or increases the frequency, rate or extent of cell migration.	ENSMUSG00000019326 ENSMUSG00000023175	'Amine oxidase'; 'Basigin'	Aoc3 Bsg	O70423 P18572	O70423 P18572	9.09 2/22	0.35 2/577	0.212203	GO:0030334;GO:2000147;GO:0016477
GO:1901615	organic hydroxy compound metabolic process	The chemical reactions and pathways involving organic hydroxy compound.	ENSMUSG00000021939 ENSMUSG00000022477	'Cathepsin B'; 'Aconitate hydratase, mitochondrial'	Ctsb Aco2	P10605 Q99KI0	P10605 Q99KI0	9.09 2/22	0.34 2/580	0.212203	GO:0071704
GO:0050795	regulation of behavior	Any process that modulates the frequency, rate or extent of behavior, the internally coordinated responses (actions or inactions) of whole living organisms (individuals or groups) to internal or external stimuli.	ENSMUSG00000029368	'Albumin'	Alb	Q546G4	Q546G4	4.55 1/22	0.97 1/103	0.212203	GO:0007610;GO:0051239
GO:0051591	response to cAMP	Any process that results in a change in state or activity of a cell or an organism (in terms of movement, secretion, enzyme production, gene expression, etc.) as a result of a cAMP (cyclic AMP, adenosine 3',5'-cyclophosphate) stimulus.	ENSMUSG00000023175	'Basigin'	Bsg	P18572	P18572	4.55 1/22	0.97 1/103	0.212203	GO:0046683;GO:0014074;GO:1901700
GO:0030593	neutrophil chemotaxis	The directed movement of a neutrophil cell, the most numerous polymorphonuclear leukocyte found in the blood, in response to an external stimulus, usually an infection or wounding.	ENSMUSG00000023175	'Basigin'	Bsg	P18572	P18572	4.55 1/22	0.97 1/103	0.212203	GO:0071621;GO:1990266
GO:0060395	SMAD protein signal transduction	An intracellular signaling cassette that starts with the activation of a SMAD protein, leading to the formation of a complex with co-SMADs, which translocates to the nucleus and regulates transcription of specific target genes.	ENSMUSG00000032554	'Serotransferrin'	Tf	Q921I1	Q921I1	4.55 1/22	0.96 1/104	0.21344	GO:0141124;GO:0007178
GO:0060627	regulation of vesicle-mediated transport	Any process that modulates the rate, frequency, or extent of vesicle-mediated transport, the directed movement of substances, either within a vesicle or in the vesicle membrane, into, out of or within a cell.	ENSMUSG00000022868 ENSMUSG00000032554	'Alpha-2-HS-glycoprotein'; 'Serotransferrin'	Ahsg Tf	P29699 Q921I1	P29699 Q921I1	9.09 2/22	0.34 2/587	0.214261	GO:0050794;GO:0016192;GO:0051049
GO:0040011	locomotion	Self-propelled movement of a cell or organism from one location to another.	ENSMUSG00000019326 ENSMUSG00000023175 ENSMUSG00000032554	'Amine oxidase'; 'Basigin'; 'Serotransferrin'	Aoc3 Bsg Tf	O70423 P18572 Q921I1	O70423 P18572 Q921I1	13.64 3/22	0.24 3/1273	0.215838	GO:0008150
GO:1901698	response to nitrogen compound	Any process that results in a change in state or activity of a cell or an organism (in terms of movement, secretion, enzyme production, gene expression, etc.) as a result of a nitrogen compound stimulus.	ENSMUSG00000023175 ENSMUSG00000022868 ENSMUSG00000025745	'Basigin'; 'Alpha-2-HS-glycoprotein'; 'Trifunctional enzyme subunit alpha, mitochondrial'	Bsg Ahsg Hadha	P18572 P29699 Q8BMS1	P18572 P29699 Q8BMS1	13.64 3/22	0.23 3/1283	0.217575	GO:0042221
GO:0007006	mitochondrial membrane organization	A process that is carried out at the cellular level which results in the assembly, arrangement of constituent parts, or disassembly of a mitochondrial membrane, either of the lipid bilayer surrounding a mitochondrion.	ENSMUSG00000053768	'MICOS complex subunit Mic19'	Chchd3	Q9CRB9	Q9CRB9	4.55 1/22	0.93 1/108	0.217575	GO:0061024;GO:0007005
GO:0042327	positive regulation of phosphorylation	Any process that activates or increases the frequency, rate or extent of addition of phosphate groups to a molecule.	ENSMUSG00000030895 ENSMUSG00000032554	'Hemopexin'; 'Serotransferrin'	Hpx Tf	Q91X72 Q921I1	Q91X72 Q921I1	9.09 2/22	0.34 2/597	0.217575	GO:0042325;GO:0016310;GO:0045937
GO:0002637	regulation of immunoglobulin production	Any process that modulates the frequency, rate, or extent of immunoglobulin production.	ENSMUSG00000030895	'Hemopexin'	Hpx	Q91X72	Q91X72	4.55 1/22	0.92 1/109	0.217991	GO:0002377;GO:0002700
GO:0032755	positive regulation of interleukin-6 production	Any process that activates or increases the frequency, rate, or extent of interleukin-6 production.	ENSMUSG00000023175	'Basigin'	Bsg	P18572	P18572	4.55 1/22	0.92 1/109	0.217991	GO:0032675;GO:0032635;GO:0001819
GO:0010595	positive regulation of endothelial cell migration	Any process that increases the rate, frequency, or extent of the orderly movement of an endothelial cell into the extracellular matrix to form an endothelium.	ENSMUSG00000023175	'Basigin'	Bsg	P18572	P18572	4.55 1/22	0.90 1/111	0.220331	GO:0010594;GO:0043542;GO:0010634
GO:0022904	respiratory electron transport chain	A process in which a series of electron carriers operate together to transfer electrons from donors such as NADH and FADH2 to any of several different terminal electron acceptors to generate a transmembrane electrochemical gradient.	ENSMUSG00000026895	'NADH dehydrogenase'	Ndufa8	A0A1S6GWI0	A0A1S6GWI0	4.55 1/22	0.90 1/111	0.220331	GO:0022900;GO:0045333
GO:0055080	monoatomic cation homeostasis	Any process involved in the maintenance of an internal steady state of monoatomic cations within an organism or cell. Monatomic cations (also called simple cations) are cations consisting of exactly one atom.	ENSMUSG00000030895 ENSMUSG00000032554	'Hemopexin'; 'Serotransferrin'	Hpx Tf	Q91X72 Q921I1	Q91X72 Q921I1	9.09 2/22	0.33 2/608	0.220705	GO:0050801
GO:0019731	antibacterial humoral response	An immune response against bacteria mediated through a body fluid. Examples of this process are the antibacterial humoral responses in Mus musculus and Drosophila melanogaster.	ENSMUSG00000032554	'Serotransferrin'	Tf	Q921I1	Q921I1	4.55 1/22	0.89 1/112	0.220749	GO:0042742;GO:0019730
GO:0032963	collagen metabolic process	The chemical reactions and pathways involving collagen, any of a group of fibrous proteins of very high tensile strength that form the main component of connective tissue in animals. Collagen is highly enriched in glycine (some regions are 33% glycine) and proline, occurring predominantly as 3-hydroxyproline (about 20%).	ENSMUSG00000021939	'Cathepsin B'	Ctsb	P10605	P10605	4.55 1/22	0.88 1/114	0.223031	GO:0008152
GO:0051702	biological process involved in interaction with symbiont	An interaction between two organisms living together in more or less intimate association. The term symbiont is used for the smaller (macro) of the two members of a symbiosis; the various forms of symbiosis include parasitism, commensalism and mutualism.	ENSMUSG00000037742	'Elongation factor 1-alpha 1'	Eef1a1	P10126	P10126	4.55 1/22	0.88 1/114	0.223031	GO:0044403
GO:0071704	organic substance metabolic process	The chemical reactions and pathways involving an organic substance, any molecular entity containing carbon.	ENSMUSG00000026895 ENSMUSG00000028648 ENSMUSG00000019326 ENSMUSG00000037742 ENSMUSG00000021939 ENSMUSG00000023175 ENSMUSG00000021585 ENSMUSG00000025465 ENSMUSG00000025745 ENSMUSG00000030546 ENSMUSG00000030895 ENSMUSG00000032554 ENSMUSG00000022477 ENSMUSG00000071644 ENSMUSG00000040048	'NADH dehydrogenase'; 'Amine oxidase'; 'Elongation factor 1-alpha 1'; 'Cathepsin B'; 'Basigin'; 'Calpastatin'; 'Enoyl-CoA hydratase, mitochondrial'; 'Trifunctional enzyme subunit alpha, mitochondrial'; 'Perilipin-1'; 'Hemopexin'; 'Serotransferrin'; 'Aconitate hydratase, mitochondrial'; 'Elongation factor 1-gamma'	Ndufa8 Ndufs5 Aoc3 Eef1a1 Ctsb Bsg Cast Echs1 Hadha Plin1 Hpx Tf Aco2 Eef1g Ndufb10	A0A1S6GWI0 A0A1S6GWI4 O70423 P10126 P10605 P18572 P51125 Q8BH95 Q8BMS1 Q8CGN5 Q91X72 Q921I1 Q99KI0 Q9D8N0 Q9DCS9	A0A1S6GWI0 A0A1S6GWI4 O70423 P10126 P10605 P18572 P51125 Q8BH95 Q8BMS1 Q8CGN5 Q91X72 Q921I1 Q99KI0 Q9D8N0 Q9DCS9	68.18 15/22	0.11 15/13942	0.225075	GO:0008152
GO:0050764	regulation of phagocytosis	Any process that modulates the frequency, rate or extent of phagocytosis, the process in which phagocytes engulf external particulate material.	ENSMUSG00000022868	'Alpha-2-HS-glycoprotein'	Ahsg	P29699	P29699	4.55 1/22	0.86 1/116	0.225075	GO:0030100;GO:0006909
GO:0050801	monoatomic ion homeostasis	Any process involved in the maintenance of an internal steady state of monoatomic ions within an organism or cell. Monatomic ions (also called simple ions) are ions consisting of exactly one atom.	ENSMUSG00000030895 ENSMUSG00000032554	'Hemopexin'; 'Serotransferrin'	Hpx Tf	Q91X72 Q921I1	Q91X72 Q921I1	9.09 2/22	0.32 2/620	0.225075	GO:0048878
GO:0042752	regulation of circadian rhythm	Any process that modulates the frequency, rate or extent of a circadian rhythm. A circadian rhythm is a biological process in an organism that recurs with a regularity of approximately 24 hours.	ENSMUSG00000029368	'Albumin'	Alb	Q546G4	Q546G4	4.55 1/22	0.83 1/120	0.230413	GO:0050789;GO:0007623
GO:0019079	viral genome replication	Any process involved directly in viral genome replication, including viral nucleotide metabolism.	ENSMUSG00000037742	'Elongation factor 1-alpha 1'	Eef1a1	P10126	P10126	4.55 1/22	0.83 1/120	0.230413	GO:0016032;GO:0019058
GO:0032879	regulation of localization	Any process that modulates the frequency, rate or extent of any process in which a cell, a substance, or a cellular entity is transported to, or maintained in, a specific location.	ENSMUSG00000019326 ENSMUSG00000023175 ENSMUSG00000022868 ENSMUSG00000032554	'Amine oxidase'; 'Basigin'; 'Alpha-2-HS-glycoprotein'; 'Serotransferrin'	Aoc3 Bsg Ahsg Tf	O70423 P18572 P29699 Q921I1	O70423 P18572 P29699 Q921I1	18.18 4/22	0.19 4/2161	0.232381	GO:0051179;GO:0050789
GO:0009308	amine metabolic process	The chemical reactions and pathways involving any organic compound that is weakly basic in character and contains an amino or a substituted amino group. Amines are called primary, secondary, or tertiary according to whether one, two, or three carbon atoms are attached to the nitrogen atom.	ENSMUSG00000019326	'Amine oxidase'	Aoc3	O70423	O70423	4.55 1/22	0.81 1/123	0.234121	GO:1901564
GO:1990266	neutrophil migration	The movement of a neutrophil within or between different tissues and organs of the body.	ENSMUSG00000023175	'Basigin'	Bsg	P18572	P18572	4.55 1/22	0.79 1/126	0.234121	GO:0097530
GO:0010035	response to inorganic substance	Any process that results in a change in state or activity of a cell or an organism (in terms of movement, secretion, enzyme production, gene expression, etc.) as a result of an inorganic substance stimulus.	ENSMUSG00000023175 ENSMUSG00000032554	'Basigin'; 'Serotransferrin'	Bsg Tf	P18572 Q921I1	P18572 Q921I1	9.09 2/22	0.31 2/651	0.234121	GO:0042221
GO:0008645	hexose transmembrane transport	The process in which hexose is transported across a membrane. Hexoses are aldoses with a chain of six carbon atoms in the molecule.	ENSMUSG00000019326	'Amine oxidase'	Aoc3	O70423	O70423	4.55 1/22	0.80 1/125	0.234121	GO:0015749
GO:0048259	regulation of receptor-mediated endocytosis	Any process that modulates the frequency, rate or extent of receptor mediated endocytosis, the uptake of external materials by cells, utilizing receptors to ensure specificity of transport.	ENSMUSG00000032554	'Serotransferrin'	Tf	Q921I1	Q921I1	4.55 1/22	0.79 1/127	0.234121	GO:0006898;GO:0030100
GO:1904659	glucose transmembrane transport	The process in which glucose is transported across a membrane.	ENSMUSG00000019326	'Amine oxidase'	Aoc3	O70423	O70423	4.55 1/22	0.81 1/124	0.234121	GO:0008645
GO:1904035	regulation of epithelial cell apoptotic process	Any process that modulates the frequency, rate or extent of epithelial cell apoptotic process.	ENSMUSG00000021585	'Calpastatin'	Cast	P51125	P51125	4.55 1/22	0.80 1/125	0.234121	GO:0042981;GO:1904019
GO:2000177	regulation of neural precursor cell proliferation	Any process that modulates the frequency, rate or extent of neural precursor cell proliferation.	ENSMUSG00000032554	'Serotransferrin'	Tf	Q921I1	Q921I1	4.55 1/22	0.79 1/126	0.234121	GO:0061351;GO:0042127
GO:0018958	phenol-containing compound metabolic process	The chemical reactions and pathways involving a phenol, any compound containing one or more hydroxyl groups directly attached to an aromatic carbon ring.	ENSMUSG00000021939	'Cathepsin B'	Ctsb	P10605	P10605	4.55 1/22	0.79 1/127	0.234121	GO:1901615;GO:1901360;GO:0006725
GO:0071621	granulocyte chemotaxis	The movement of a granulocyte in response to an external stimulus.	ENSMUSG00000023175	'Basigin'	Bsg	P18572	P18572	4.55 1/22	0.79 1/126	0.234121	GO:0097530;GO:0030595
GO:0032103	positive regulation of response to external stimulus	Any process that activates, maintains or increases the rate of a response to an external stimulus.	ENSMUSG00000019326 ENSMUSG00000030895	'Amine oxidase'; 'Hemopexin'	Aoc3 Hpx	O70423 Q91X72	O70423 Q91X72	9.09 2/22	0.31 2/654	0.234121	GO:0009605;GO:0048584;GO:0032101
GO:0080134	regulation of response to stress	Any process that modulates the frequency, rate or extent of a response to stress. Response to stress is a change in state or activity of a cell or an organism (in terms of movement, secretion, enzyme production, gene expression, etc.) as a result of a disturbance in organismal or cellular homeostasis, usually, but not necessarily, exogenous (e.g. temperature, humidity, ionizing radiation).	ENSMUSG00000019326 ENSMUSG00000022868 ENSMUSG00000030895	'Amine oxidase'; 'Alpha-2-HS-glycoprotein'; 'Hemopexin'	Aoc3 Ahsg Hpx	O70423 P29699 Q91X72	O70423 P29699 Q91X72	13.64 3/22	0.22 3/1374	0.234181	GO:0048583;GO:0006950
GO:0030316	osteoclast differentiation	The process in which a relatively unspecialized monocyte acquires the specialized features of an osteoclast. An osteoclast is a specialized phagocytic cell associated with the absorption and removal of the mineralized matrix of bone tissue.	ENSMUSG00000032554	'Serotransferrin'	Tf	Q921I1	Q921I1	4.55 1/22	0.78 1/128	0.234332	GO:0002573
GO:0015749	monosaccharide transmembrane transport	The process in which a monosaccharide is transported across a lipid bilayer, from one side of a membrane to the other. Monosaccharides are the simplest carbohydrates; they are polyhydric alcohols containing either an aldehyde or a keto group and between three to ten or more carbon atoms. They form the constitutional repeating units of oligo- and polysaccharides.	ENSMUSG00000019326	'Amine oxidase'	Aoc3	O70423	O70423	4.55 1/22	0.78 1/129	0.235339	GO:0034219
GO:0071346	cellular response to type II interferon	Any process that results in a change in state or activity of a cell (in terms of movement, secretion, enzyme production, gene expression, etc.) as a result of an interferon-gamma stimulus. Interferon gamma is the only member of the type II interferon found so far.	ENSMUSG00000030895	'Hemopexin'	Hpx	Q91X72	Q91X72	4.55 1/22	0.76 1/131	0.236195	GO:0034341;GO:0071345
GO:0007631	feeding behavior	Behavior associated with the intake of food.	ENSMUSG00000019326	'Amine oxidase'	Aoc3	O70423	O70423	4.55 1/22	0.76 1/131	0.236195	GO:0007610
GO:0050896	response to stimulus	Any process that results in a change in state or activity of a cell or an organism (in terms of movement, secretion, enzyme production, gene expression, etc.) as a result of a stimulus. The process begins with detection of the stimulus and ends with a change in state or activity or the cell or organism.	ENSMUSG00000019326 ENSMUSG00000037742 ENSMUSG00000021939 ENSMUSG00000023175 ENSMUSG00000022868 ENSMUSG00000029368 ENSMUSG00000025745 ENSMUSG00000030546 ENSMUSG00000030895 ENSMUSG00000032554 ENSMUSG00000022477 ENSMUSG00000071644	'Amine oxidase'; 'Elongation factor 1-alpha 1'; 'Cathepsin B'; 'Basigin'; 'Alpha-2-HS-glycoprotein'; 'Albumin'; 'Trifunctional enzyme subunit alpha, mitochondrial'; 'Perilipin-1'; 'Hemopexin'; 'Serotransferrin'; 'Aconitate hydratase, mitochondrial'; 'Elongation factor 1-gamma'	Aoc3 Eef1a1 Ctsb Bsg Ahsg Alb Hadha Plin1 Hpx Tf Aco2 Eef1g	O70423 P10126 P10605 P18572 P29699 Q546G4 Q8BMS1 Q8CGN5 Q91X72 Q921I1 Q99KI0 Q9D8N0	O70423 P10126 P10605 P18572 P29699 Q546G4 Q8BMS1 Q8CGN5 Q91X72 Q921I1 Q99KI0 Q9D8N0	54.55 12/22	0.11 12/10506	0.236195	GO:0008150
GO:0030282	bone mineralization	The deposition of hydroxyapatite, a form of calcium phosphate with the formula Ca10(PO4)6(OH)2, in bone tissue.	ENSMUSG00000022868	'Alpha-2-HS-glycoprotein'	Ahsg	P29699	P29699	4.55 1/22	0.77 1/130	0.236195	GO:0001503;GO:0031214
GO:0010562	positive regulation of phosphorus metabolic process	Any process that increases the frequency, rate or extent of the chemical reactions and pathways involving phosphorus or compounds containing phosphorus.	ENSMUSG00000030895 ENSMUSG00000032554	'Hemopexin'; 'Serotransferrin'	Hpx Tf	Q91X72 Q921I1	Q91X72 Q921I1	9.09 2/22	0.29 2/680	0.239945	GO:0006793;GO:0051174;GO:0031325
GO:0014013	regulation of gliogenesis	Any process that modulates the frequency, rate or extent of gliogenesis, the formation of mature glia.	ENSMUSG00000032554	'Serotransferrin'	Tf	Q921I1	Q921I1	4.55 1/22	0.73 1/137	0.239945	GO:0050767;GO:0042063
GO:0008286	insulin receptor signaling pathway	The series of molecular signals generated as a consequence of the insulin receptor binding to insulin.	ENSMUSG00000022868	'Alpha-2-HS-glycoprotein'	Ahsg	P29699	P29699	4.55 1/22	0.73 1/137	0.239945	GO:0007169;GO:0032869
GO:0032870	cellular response to hormone stimulus	Any process that results in a change in state or activity of a cell (in terms of movement, secretion, enzyme production, gene expression, etc.) as a result of a hormone stimulus.	ENSMUSG00000021939 ENSMUSG00000022868	'Cathepsin B'; 'Alpha-2-HS-glycoprotein'	Ctsb Ahsg	P10605 P29699	P10605 P29699	9.09 2/22	0.29 2/681	0.239945	GO:0071495;GO:0071310;GO:0009725
GO:0006629	lipid metabolic process	The chemical reactions and pathways involving lipids, compounds soluble in an organic solvent but not, or sparingly, in an aqueous solvent. Includes fatty acids; neutral fats, other fatty-acid esters, and soaps; long-chain (fatty) alcohols and waxes; sphingoids and other long-chain bases; glycolipids, phospholipids and sphingolipids; and carotenes, polyprenols, sterols, terpenes and other isopren…	ENSMUSG00000025465 ENSMUSG00000025745 ENSMUSG00000030546	'Enoyl-CoA hydratase, mitochondrial'; 'Trifunctional enzyme subunit alpha, mitochondrial'; 'Perilipin-1'	Echs1 Hadha Plin1	Q8BH95 Q8BMS1 Q8CGN5	Q8BH95 Q8BMS1 Q8CGN5	13.64 3/22	0.21 3/1417	0.239945	GO:0044238;GO:0071704
GO:0022900	electron transport chain	A process in which a series of electron carriers operate together to transfer electrons from donors to any of several different terminal electron acceptors.	ENSMUSG00000026895	'NADH dehydrogenase'	Ndufa8	A0A1S6GWI0	A0A1S6GWI0	4.55 1/22	0.74 1/135	0.239945	GO:0006091
GO:0030278	regulation of ossification	Any process that modulates the frequency, rate or extent of ossification, the formation of bone or of a bony substance or the conversion of fibrous tissue or of cartilage into bone or a bony substance.	ENSMUSG00000022868	'Alpha-2-HS-glycoprotein'	Ahsg	P29699	P29699	4.55 1/22	0.74 1/135	0.239945	GO:0001503;GO:0051239
GO:0045937	positive regulation of phosphate metabolic process	Any process that activates or increases the frequency, rate or extent of the chemical reactions and pathways involving phosphates.	ENSMUSG00000030895 ENSMUSG00000032554	'Hemopexin'; 'Serotransferrin'	Hpx Tf	Q91X72 Q921I1	Q91X72 Q921I1	9.09 2/22	0.29 2/680	0.239945	GO:0006796;GO:0010562;GO:0019220
GO:0042476	odontogenesis	The process whose specific outcome is the progression of a tooth or teeth over time, from formation to the mature structure(s). A tooth is any hard bony, calcareous, or chitinous organ found in the mouth or pharynx of an animal and used in procuring or masticating food.	ENSMUSG00000023175	'Basigin'	Bsg	P18572	P18572	4.55 1/22	0.74 1/135	0.239945	GO:0009887
GO:0070887	cellular response to chemical stimulus	Any process that results in a change in state or activity of a cell (in terms of movement, secretion, enzyme production, gene expression, etc.) as a result of a chemical stimulus.	ENSMUSG00000021939 ENSMUSG00000023175 ENSMUSG00000022868 ENSMUSG00000030895 ENSMUSG00000032554	'Cathepsin B'; 'Basigin'; 'Alpha-2-HS-glycoprotein'; 'Hemopexin'; 'Serotransferrin'	Ctsb Bsg Ahsg Hpx Tf	P10605 P18572 P29699 Q91X72 Q921I1	P10605 P18572 P29699 Q91X72 Q921I1	22.73 5/22	0.16 5/3162	0.240996	GO:0051716;GO:0042221
GO:0034219	carbohydrate transmembrane transport	The process in which a carbohydrate is transported across a membrane.	ENSMUSG00000019326	'Amine oxidase'	Aoc3	O70423	O70423	4.55 1/22	0.72 1/139	0.241366	GO:0008643;GO:0055085
GO:0002377	immunoglobulin production	The appearance of immunoglobulin due to biosynthesis or secretion following a cellular stimulus, resulting in an increase in its intracellular or extracellular levels.	ENSMUSG00000030895	'Hemopexin'	Hpx	Q91X72	Q91X72	4.55 1/22	0.71 1/140	0.24229	GO:0002440
GO:0003158	endothelium development	The process whose specific outcome is the progression of an endothelium over time, from its formation to the mature structure. Endothelium refers to the layer of cells lining blood vessels, lymphatics, the heart, and serous cavities, and is derived from bone marrow or mesoderm. Corneal endothelium is a special case, derived from neural crest cells.	ENSMUSG00000023175	'Basigin'	Bsg	P18572	P18572	4.55 1/22	0.71 1/141	0.243207	GO:0060429
GO:0032787	monocarboxylic acid metabolic process	The chemical reactions and pathways involving monocarboxylic acids, any organic acid containing one carboxyl (COOH) group or anion (COO-).	ENSMUSG00000025465 ENSMUSG00000025745	'Enoyl-CoA hydratase, mitochondrial'; 'Trifunctional enzyme subunit alpha, mitochondrial'	Echs1 Hadha	Q8BH95 Q8BMS1	Q8BH95 Q8BMS1	9.09 2/22	0.29 2/699	0.245567	GO:0019752
GO:0006897	endocytosis	A vesicle-mediated transport process in which cells take up external materials or membrane constituents by the invagination of a part of the plasma membrane to form a new membrane-bounded vesicle.	ENSMUSG00000022868 ENSMUSG00000032554	'Alpha-2-HS-glycoprotein'; 'Serotransferrin'	Ahsg Tf	P29699 Q921I1	P29699 Q921I1	9.09 2/22	0.29 2/701	0.246014	GO:0016192;GO:0098657
GO:1903900	regulation of viral life cycle	Any process that modulates the frequency, rate or extent of viral life cycle.	ENSMUSG00000023175	'Basigin'	Bsg	P18572	P18572	4.55 1/22	0.69 1/145	0.247532	GO:0050792;GO:0019058
GO:0046683	response to organophosphorus	Any process that results in a change in state or activity of a cell or an organism (in terms of movement, secretion, enzyme production, gene expression, etc.) as a result of an organophosphorus stimulus. Organophosphorus is a compound containing phosphorus bound to an organic molecule; several organophosphorus compounds are used as insecticides, and they are highly toxic cholinesterase inhibitors.	ENSMUSG00000023175	'Basigin'	Bsg	P18572	P18572	4.55 1/22	0.68 1/146	0.248418	GO:0010033
GO:0031644	regulation of nervous system process	Any process that modulates the frequency, rate or extent of a neurophysiological process, an organ system process carried out by any of the organs or tissues of the nervous system.	ENSMUSG00000032554	'Serotransferrin'	Tf	Q921I1	Q921I1	4.55 1/22	0.68 1/147	0.249296	GO:0044057;GO:0050877
GO:0002824	positive regulation of adaptive immune response based on somatic recombination of immune receptors built from immunoglobulin superfamily domains	Any process that activates or increases the frequency, rate, or extent of an adaptive immune response based on somatic recombination of immune receptors built from immunoglobulin superfamily domains. An example of this process is found in the Gnathostomata.	ENSMUSG00000030895	'Hemopexin'	Hpx	Q91X72	Q91X72	4.55 1/22	0.68 1/148	0.250169	GO:0002460;GO:0002821;GO:0002822
GO:0001959	regulation of cytokine-mediated signaling pathway	Any process that modulates the frequency, rate or extent of the cytokine mediated signaling pathway.	ENSMUSG00000030895	'Hemopexin'	Hpx	Q91X72	Q91X72	4.55 1/22	0.67 1/149	0.251035	GO:0060759;GO:0019221;GO:0009966
GO:0016310	phosphorylation	The process of introducing a phosphate group into a molecule, usually with the formation of a phosphoric ester, a phosphoric anhydride or a phosphoric amide.	ENSMUSG00000037742 ENSMUSG00000030895 ENSMUSG00000032554	'Elongation factor 1-alpha 1'; 'Hemopexin'; 'Serotransferrin'	Eef1a1 Hpx Tf	P10126 Q91X72 Q921I1	P10126 Q91X72 Q921I1	13.64 3/22	0.20 3/1470	0.25161	GO:0006796
GO:0002708	positive regulation of lymphocyte mediated immunity	Any process that activates or increases the frequency, rate, or extent of lymphocyte mediated immunity.	ENSMUSG00000030895	'Hemopexin'	Hpx	Q91X72	Q91X72	4.55 1/22	0.66 1/151	0.252437	GO:0002705;GO:0002449;GO:0002706
GO:0006412	translation	The cellular metabolic process in which a protein is formed, using the sequence of a mature mRNA or circRNA molecule to specify the sequence of amino acids in a polypeptide chain. Translation is mediated by the ribosome, and begins with the formation of a ternary complex between aminoacylated initiator methionine tRNA, GTP, and initiation factor 2, which subsequently associates with the small sub…	ENSMUSG00000037742 ENSMUSG00000071644	'Elongation factor 1-alpha 1'; 'Elongation factor 1-gamma'	Eef1a1 Eef1g	P10126 Q9D8N0	P10126 Q9D8N0	9.09 2/22	0.28 2/722	0.252437	GO:0009059;GO:0019538;GO:0010467;GO:0043043
GO:1902652	secondary alcohol metabolic process	The chemical reactions and pathways involving secondary alcohol.	ENSMUSG00000022477	'Aconitate hydratase, mitochondrial'	Aco2	Q99KI0	Q99KI0	4.55 1/22	0.66 1/152	0.252871	GO:0006066
GO:0097530	granulocyte migration	The movement of a granulocyte within or between different tissues and organs of the body.	ENSMUSG00000023175	'Basigin'	Bsg	P18572	P18572	4.55 1/22	0.65 1/153	0.253712	GO:0097529
GO:0050729	positive regulation of inflammatory response	Any process that activates or increases the frequency, rate or extent of the inflammatory response.	ENSMUSG00000019326	'Amine oxidase'	Aoc3	O70423	O70423	4.55 1/22	0.65 1/154	0.254547	GO:0031349;GO:0050727;GO:0032103;GO:0006954
GO:0002821	positive regulation of adaptive immune response	Any process that activates or increases the frequency, rate, or extent of an adaptive immune response.	ENSMUSG00000030895	'Hemopexin'	Hpx	Q91X72	Q91X72	4.55 1/22	0.65 1/155	0.255377	GO:0002250;GO:0002819;GO:0050778
GO:0010634	positive regulation of epithelial cell migration	Any process that activates or increases the frequency, rate or extent of epithelial cell migration.	ENSMUSG00000023175	'Basigin'	Bsg	P18572	P18572	4.55 1/22	0.64 1/157	0.257743	GO:0010631;GO:0010632;GO:0030335
GO:0043043	peptide biosynthetic process	The chemical reactions and pathways resulting in the formation of peptides, compounds of 2 or more (but usually less than 100) amino acids where the alpha carboxyl group of one is bound to the alpha amino group of another. This may include the translation of a precursor protein and its subsequent processing into a functional peptide.	ENSMUSG00000037742 ENSMUSG00000071644	'Elongation factor 1-alpha 1'; 'Elongation factor 1-gamma'	Eef1a1 Eef1g	P10126 Q9D8N0	P10126 Q9D8N0	9.09 2/22	0.27 2/746	0.25972	GO:0006518;GO:1901566;GO:0043604
GO:0048284	organelle fusion	The creation of a single organelle from two or more organelles.	ENSMUSG00000053768	'MICOS complex subunit Mic19'	Chchd3	Q9CRB9	Q9CRB9	4.55 1/22	0.62 1/160	0.25972	GO:0006996
GO:0060759	regulation of response to cytokine stimulus	Any process that modulates the rate, frequency, or extent of a response to cytokine stimulus.	ENSMUSG00000030895	'Hemopexin'	Hpx	Q91X72	Q91X72	4.55 1/22	0.62 1/160	0.25972	GO:0034097;GO:0048583
GO:0034341	response to type II interferon	Any process that results in a change in state or activity of a cell or an organism (in terms of movement, secretion, enzyme production, gene expression, etc.) as a result of an interferon-gamma stimulus. Interferon-gamma is also known as type II interferon.	ENSMUSG00000030895	'Hemopexin'	Hpx	Q91X72	Q91X72	4.55 1/22	0.62 1/160	0.25972	GO:0045087;GO:0034097
GO:1904019	epithelial cell apoptotic process	Any apoptotic process in an epithelial cell.	ENSMUSG00000021585	'Calpastatin'	Cast	P51125	P51125	4.55 1/22	0.62 1/162	0.261019	GO:0006915
GO:0008643	carbohydrate transport	The directed movement of carbohydrate into, out of or within a cell, or between cells, by means of some agent such as a transporter or pore. Carbohydrates are a group of organic compounds based of the general formula Cx(H2O)y.	ENSMUSG00000019326	'Amine oxidase'	Aoc3	O70423	O70423	4.55 1/22	0.62 1/162	0.261019	GO:0071702
GO:0002702	positive regulation of production of molecular mediator of immune response	Any process that activates or increases the frequency, rate, or extent of the production of molecular mediator of immune response.	ENSMUSG00000030895	'Hemopexin'	Hpx	Q91X72	Q91X72	4.55 1/22	0.61 1/163	0.261802	GO:0010628;GO:0002699;GO:0002700;GO:0002440
GO:0050731	positive regulation of peptidyl-tyrosine phosphorylation	Any process that activates or increases the frequency, rate or extent of the phosphorylation of peptidyl-tyrosine.	ENSMUSG00000030895	'Hemopexin'	Hpx	Q91X72	Q91X72	4.55 1/22	0.61 1/164	0.26258	GO:0001934;GO:0050730;GO:0018108
GO:0032635	interleukin-6 production	The appearance of interleukin-6 due to biosynthesis or secretion following a cellular stimulus, resulting in an increase in its intracellular or extracellular levels.	ENSMUSG00000023175	'Basigin'	Bsg	P18572	P18572	4.55 1/22	0.61 1/165	0.262629	GO:0001816
GO:0032675	regulation of interleukin-6 production	Any process that modulates the frequency, rate, or extent of interleukin-6 production.	ENSMUSG00000023175	'Basigin'	Bsg	P18572	P18572	4.55 1/22	0.61 1/165	0.262629	GO:0001817;GO:0032635
GO:0002687	positive regulation of leukocyte migration	Any process that activates or increases the frequency, rate, or extent of leukocyte migration.	ENSMUSG00000019326	'Amine oxidase'	Aoc3	O70423	O70423	4.55 1/22	0.60 1/166	0.263396	GO:0002685;GO:0030335;GO:0050900;GO:0002684
GO:0014074	response to purine-containing compound	Any process that results in a change in state or activity of a cell or an organism (in terms of movement, secretion, enzyme production, gene expression, etc.) as a result of a purine-containing compound stimulus.	ENSMUSG00000023175	'Basigin'	Bsg	P18572	P18572	4.55 1/22	0.60 1/168	0.265637	GO:0010243;GO:0014070
GO:0009266	response to temperature stimulus	Any process that results in a change in state or activity of a cell or an organism (in terms of movement, secretion, enzyme production, gene expression, etc.) as a result of a temperature stimulus.	ENSMUSG00000030546	'Perilipin-1'	Plin1	Q8CGN5	Q8CGN5	4.55 1/22	0.59 1/169	0.265664	GO:0009628
GO:0055082	intracellular chemical homeostasis	A homeostatic process involved in the maintenance of a steady state level of a chemical within a cell.	ENSMUSG00000030895 ENSMUSG00000032554	'Hemopexin'; 'Serotransferrin'	Hpx Tf	Q91X72 Q921I1	Q91X72 Q921I1	9.09 2/22	0.26 2/768	0.265664	GO:0019725;GO:0048878
GO:0007610	behavior	The internally coordinated responses (actions or inactions) of animals (individuals or groups) to internal or external stimuli, via a mechanism that involves nervous system activity.	ENSMUSG00000019326 ENSMUSG00000029368	'Amine oxidase'; 'Albumin'	Aoc3 Alb	O70423 Q546G4	O70423 Q546G4	9.09 2/22	0.26 2/771	0.265947	GO:0032501
GO:0031214	biomineral tissue development	Formation of hard tissues that consist mainly of inorganic compounds, and also contain a small amounts of organic matrices that are believed to play important roles in their formation.	ENSMUSG00000022868	'Alpha-2-HS-glycoprotein'	Ahsg	P29699	P29699	4.55 1/22	0.58 1/171	0.267151	GO:0009888;GO:0048513
GO:0050792	regulation of viral process	Any process that modulates the rate or extent of the viral life cycle, the set of processes by which a virus reproduces and spreads among hosts.	ENSMUSG00000023175	'Basigin'	Bsg	P18572	P18572	4.55 1/22	0.57 1/174	0.270066	GO:0016032;GO:0050789
GO:0001889	liver development	The process whose specific outcome is the progression of the liver over time, from its formation to the mature structure. The liver is an exocrine gland which secretes bile and functions in metabolism of protein and carbohydrate and fat, synthesizes substances involved in the clotting of the blood, synthesizes vitamin A, detoxifies poisonous substances, stores glycogen, and breaks down worn-out e…	ENSMUSG00000022477	'Aconitate hydratase, mitochondrial'	Aco2	Q99KI0	Q99KI0	4.55 1/22	0.57 1/174	0.270066	GO:0048732;GO:0061008
GO:0010594	regulation of endothelial cell migration	Any process that modulates the rate, frequency, or extent of the orderly movement of an endothelial cell into the extracellular matrix to form an endothelium.	ENSMUSG00000023175	'Basigin'	Bsg	P18572	P18572	4.55 1/22	0.56 1/177	0.270768	GO:0043542;GO:0010632
GO:0007338	single fertilization	The union of male and female gametes to form a zygote.	ENSMUSG00000021585	'Calpastatin'	Cast	P51125	P51125	4.55 1/22	0.57 1/176	0.270768	GO:0009566
GO:0002705	positive regulation of leukocyte mediated immunity	Any process that activates or increases the frequency, rate, or extent of leukocyte mediated immunity.	ENSMUSG00000030895	'Hemopexin'	Hpx	Q91X72	Q91X72	4.55 1/22	0.57 1/176	0.270768	GO:0002703;GO:0002699;GO:0002443
GO:0006839	mitochondrial transport	Transport of substances into, out of or within a mitochondrion.	ENSMUSG00000032602	'Solute carrier family 25'	Slc25a20	Q7TPW6	Q7TPW6	4.55 1/22	0.57 1/176	0.270768	GO:0006810
GO:0061008	hepaticobiliary system development	The progression of the hepaticobiliary system over time, from its formation to the mature structure. The hepaticobiliary system is responsible for metabolic and catabolic processing of small molecules absorbed from the blood or gut, hormones and serum proteins, detoxification, storage of glycogen, triglycerides, metals and lipid soluble vitamins and excretion of bile. Included are the synthesis o…	ENSMUSG00000022477	'Aconitate hydratase, mitochondrial'	Aco2	Q99KI0	Q99KI0	4.55 1/22	0.56 1/177	0.270768	GO:0048731
GO:0006575	cellular modified amino acid metabolic process	The chemical reactions and pathways involving compounds derived from amino acids, organic acids containing one or more amino substituents.	ENSMUSG00000021939	'Cathepsin B'	Ctsb	P10605	P10605	4.55 1/22	0.55 1/181	0.275732	GO:1901564;GO:0044237
GO:0050714	positive regulation of protein secretion	Any process that activates or increases the frequency, rate or extent of the controlled release of a protein from a cell.	ENSMUSG00000023175	'Basigin'	Bsg	P18572	P18572	4.55 1/22	0.55 1/182	0.276418	GO:0051222;GO:0050708;GO:1903532;GO:0009306
GO:0010033	response to organic substance	Any process that results in a change in state or activity of a cell or an organism (in terms of movement, secretion, enzyme production, gene expression, etc.) as a result of an organic substance stimulus.	ENSMUSG00000021939 ENSMUSG00000023175 ENSMUSG00000022868 ENSMUSG00000025745 ENSMUSG00000030895	'Cathepsin B'; 'Basigin'; 'Alpha-2-HS-glycoprotein'; 'Trifunctional enzyme subunit alpha, mitochondrial'; 'Hemopexin'	Ctsb Bsg Ahsg Hadha Hpx	P10605 P18572 P29699 Q8BMS1 Q91X72	P10605 P18572 P29699 Q8BMS1 Q91X72	22.73 5/22	0.15 5/3435	0.277809	GO:0042221
GO:0019730	antimicrobial humoral response	An immune response against microbes mediated through a body fluid. Examples of this process are seen in the antimicrobial humoral response of Drosophila melanogaster and Mus musculus.	ENSMUSG00000032554	'Serotransferrin'	Tf	Q921I1	Q921I1	4.55 1/22	0.54 1/186	0.278389	GO:0006959;GO:0140546
GO:0008584	male gonad development	The process whose specific outcome is the progression of the male gonad over time, from its formation to the mature structure.	ENSMUSG00000022868	'Alpha-2-HS-glycoprotein'	Ahsg	P29699	P29699	4.55 1/22	0.54 1/186	0.278389	GO:0008406;GO:0046546
GO:0042552	myelination	The process in which myelin sheaths are formed and maintained around neurons. Oligodendrocytes in the brain and spinal cord and Schwann cells in the peripheral nervous system wrap axons with compact layers of their plasma membrane. Adjacent myelin segments are separated by a non-myelinated stretch of axon called a node of Ranvier.	ENSMUSG00000032554	'Serotransferrin'	Tf	Q921I1	Q921I1	4.55 1/22	0.54 1/186	0.278389	GO:0008366
GO:0006954	inflammatory response	The immediate defensive reaction (by vertebrate tissue) to infection or injury caused by chemical or physical agents. The process is characterized by local vasodilation, extravasation of plasma into intercellular spaces and accumulation of white blood cells and macrophages.	ENSMUSG00000019326 ENSMUSG00000022868	'Amine oxidase'; 'Alpha-2-HS-glycoprotein'	Aoc3 Ahsg	O70423 P29699	O70423 P29699	9.09 2/22	0.25 2/811	0.278389	GO:0006952
GO:0046546	development of primary male sexual characteristics	The process whose specific outcome is the progression of the primary male sexual characteristics over time, from their formation to the mature structures. The primary male sexual characteristics are the testes, and they develop in response to sex hormone secretion.	ENSMUSG00000022868	'Alpha-2-HS-glycoprotein'	Ahsg	P29699	P29699	4.55 1/22	0.53 1/187	0.279052	GO:0046661;GO:0045137
GO:0007272	ensheathment of neurons	The process in which glial cells envelop neuronal cell bodies and/or axons to form an insulating layer. This can take the form of myelinating or non-myelinating ensheathment.	ENSMUSG00000032554	'Serotransferrin'	Tf	Q921I1	Q921I1	4.55 1/22	0.53 1/189	0.280365	GO:0009987;GO:0007399
GO:0008366	axon ensheathment	Any process in which the axon of a neuron is insulated, and that insulation maintained, thereby preventing dispersion of the electrical signal.	ENSMUSG00000032554	'Serotransferrin'	Tf	Q921I1	Q921I1	4.55 1/22	0.53 1/189	0.280365	GO:0007272
GO:0071495	cellular response to endogenous stimulus	Any process that results in a change in state or activity of a cell (in terms of movement, secretion, enzyme production, gene expression, etc.) as a result of a stimulus arising within the organism.	ENSMUSG00000037742 ENSMUSG00000021939 ENSMUSG00000022868	'Elongation factor 1-alpha 1'; 'Cathepsin B'; 'Alpha-2-HS-glycoprotein'	Eef1a1 Ctsb Ahsg	P10126 P10605 P29699	P10126 P10605 P29699	13.64 3/22	0.18 3/1629	0.282015	GO:0009719
GO:0009267	cellular response to starvation	Any process that results in a change in state or activity of a cell (in terms of movement, secretion, enzyme production, gene expression, etc.) as a result of deprivation of nourishment.	ENSMUSG00000029368	'Albumin'	Alb	Q546G4	Q546G4	4.55 1/22	0.52 1/194	0.285756	GO:0033554;GO:0031669;GO:0042594
GO:0065009	regulation of molecular function	Any process that modulates the frequency, rate or extent of a molecular function, an elemental biological activity occurring at the molecular level, such as catalysis or binding.	ENSMUSG00000037742 ENSMUSG00000021939	'Elongation factor 1-alpha 1'; 'Cathepsin B'	Eef1a1 Ctsb	P10126 P10605	P10126 P10605	9.09 2/22	0.24 2/838	0.287893	GO:0065007
GO:0007259	receptor signaling pathway via JAK-STAT	Any process in which STAT proteins (Signal Transducers and Activators of Transcription) and JAK (Janus Activated Kinase) proteins convey a signal to trigger a change in the activity or state of a cell. The receptor signaling pathway via JAK-STAT begins with activation of a receptor and proceeeds through STAT protein activation by members of the JAK family of tyrosine kinases. STAT proteins dimeri…	ENSMUSG00000030895	'Hemopexin'	Hpx	Q91X72	Q91X72	4.55 1/22	0.51 1/198	0.289714	GO:0097696
GO:0006996	organelle organization	A process that is carried out at the cellular level which results in the assembly, arrangement of constituent parts, or disassembly of an organelle within a cell. An organelle is an organized structure of distinctive morphology and function. Includes the nucleus, mitochondria, plastids, vacuoles, vesicles, ribosomes and the cytoskeleton. Excludes the plasma membrane.	ENSMUSG00000026895 ENSMUSG00000028648 ENSMUSG00000032554 ENSMUSG00000053768 ENSMUSG00000040048	'NADH dehydrogenase'; 'Serotransferrin'; 'MICOS complex subunit Mic19'	Ndufa8 Ndufs5 Tf Chchd3 Ndufb10	A0A1S6GWI0 A0A1S6GWI4 Q921I1 Q9CRB9 Q9DCS9	A0A1S6GWI0 A0A1S6GWI4 Q921I1 Q9CRB9 Q9DCS9	22.73 5/22	0.14 5/3518	0.289807	GO:0016043
GO:0042221	response to chemical	Any process that results in a change in state or activity of a cell or an organism (in terms of movement, secretion, enzyme production, gene expression, etc.) as a result of a chemical stimulus.	ENSMUSG00000019326 ENSMUSG00000021939 ENSMUSG00000023175 ENSMUSG00000022868 ENSMUSG00000025745 ENSMUSG00000030895 ENSMUSG00000032554	'Amine oxidase'; 'Cathepsin B'; 'Basigin'; 'Alpha-2-HS-glycoprotein'; 'Trifunctional enzyme subunit alpha, mitochondrial'; 'Hemopexin'; 'Serotransferrin'	Aoc3 Ctsb Bsg Ahsg Hadha Hpx Tf	O70423 P10605 P18572 P29699 Q8BMS1 Q91X72 Q921I1	O70423 P10605 P18572 P29699 Q8BMS1 Q91X72 Q921I1	31.82 7/22	0.13 7/5561	0.289807	GO:0050896
GO:0030308	negative regulation of cell growth	Any process that stops, prevents, or reduces the frequency, rate, extent or direction of cell growth.	ENSMUSG00000022868	'Alpha-2-HS-glycoprotein'	Ahsg	P29699	P29699	4.55 1/22	0.50 1/201	0.29153	GO:0016049;GO:0045926;GO:0048523;GO:0001558
GO:0097696	receptor signaling pathway via STAT	An intracellular signal transduction process in which STAT proteins (Signal Transducers and Activators of Transcription) convey a signal to trigger a change in the activity or state of a cell. The STAT cascade begins with receptor activation followed by activation of STAT proteins by kinases. It proceeds through STA dimerization and subsequent nuclear translocation of STAT proteins, and ends with…	ENSMUSG00000030895	'Hemopexin'	Hpx	Q91X72	Q91X72	4.55 1/22	0.49 1/204	0.29405	GO:0007166
GO:0043549	regulation of kinase activity	Any process that modulates the frequency, rate or extent of kinase activity, the catalysis of the transfer of a phosphate group, usually from ATP, to a substrate molecule.	ENSMUSG00000037742	'Elongation factor 1-alpha 1'	Eef1a1	P10126	P10126	4.55 1/22	0.49 1/204	0.29405	GO:0042325;GO:0051338
GO:0034764	positive regulation of transmembrane transport	Any process that activates or increases the frequency, rate or extent of the directed movement of a solute from one side of a membrane to the other.	ENSMUSG00000019326	'Amine oxidase'	Aoc3	O70423	O70423	4.55 1/22	0.49 1/205	0.294635	GO:0055085;GO:0034762;GO:0051050;GO:0048522
GO:0061351	neural precursor cell proliferation	The multiplication or reproduction of neural precursor cells, resulting in the expansion of a cell population. A neural precursor cell is either a nervous system stem cell or a nervous system progenitor cell.	ENSMUSG00000032554	'Serotransferrin'	Tf	Q921I1	Q921I1	4.55 1/22	0.49 1/206	0.295216	GO:0008283
GO:0043604	amide biosynthetic process	The chemical reactions and pathways resulting in the formation of an amide, any derivative of an oxoacid in which an acidic hydroxy group has been replaced by an amino or substituted amino group.	ENSMUSG00000037742 ENSMUSG00000071644	'Elongation factor 1-alpha 1'; 'Elongation factor 1-gamma'	Eef1a1 Eef1g	P10126 Q9D8N0	P10126 Q9D8N0	9.09 2/22	0.23 2/868	0.297417	GO:0044271;GO:0043603
GO:0019725	cellular homeostasis	Any process involved in the maintenance of an internal steady state at the level of the cell.	ENSMUSG00000030895 ENSMUSG00000032554	'Hemopexin'; 'Serotransferrin'	Hpx Tf	Q91X72 Q921I1	Q91X72 Q921I1	9.09 2/22	0.23 2/869	0.297417	GO:0042592
GO:0071248	cellular response to metal ion	Any process that results in a change in state or activity of a cell (in terms of movement, secretion, enzyme production, gene expression, etc.) as a result of a metal ion stimulus.	ENSMUSG00000032554	'Serotransferrin'	Tf	Q921I1	Q921I1	4.55 1/22	0.47 1/211	0.299547	GO:0071241;GO:0010038
GO:0008217	regulation of blood pressure	Any process that modulates the force with which blood travels through the circulatory system. The process is controlled by a balance of processes that increase pressure and decrease pressure.	ENSMUSG00000019326	'Amine oxidase'	Aoc3	O70423	O70423	4.55 1/22	0.47 1/215	0.302556	GO:0065008;GO:0008015
GO:0002822	regulation of adaptive immune response based on somatic recombination of immune receptors built from immunoglobulin superfamily domains	Any process that modulates the frequency, rate, or extent of an adaptive immune response based on somatic recombination of immune receptors built from immunoglobulin superfamily domains. An example of this process is found in the Gnathostomata.	ENSMUSG00000030895	'Hemopexin'	Hpx	Q91X72	Q91X72	4.55 1/22	0.47 1/215	0.302556	GO:0002460;GO:0002819
GO:0030001	metal ion transport	The directed movement of metal ions, any metal ion with an electric charge, into, out of or within a cell, or between cells, by means of some agent such as a transporter or pore.	ENSMUSG00000030895 ENSMUSG00000032554	'Hemopexin'; 'Serotransferrin'	Hpx Tf	Q91X72 Q921I1	Q91X72 Q921I1	9.09 2/22	0.23 2/884	0.302556	GO:0006812
GO:0046661	male sex differentiation	The establishment of the sex of a male organism by physical differentiation.	ENSMUSG00000022868	'Alpha-2-HS-glycoprotein'	Ahsg	P29699	P29699	4.55 1/22	0.46 1/217	0.303577	GO:0007548;GO:0007275
GO:0002706	regulation of lymphocyte mediated immunity	Any process that modulates the frequency, rate, or extent of lymphocyte mediated immunity.	ENSMUSG00000030895	'Hemopexin'	Hpx	Q91X72	Q91X72	4.55 1/22	0.46 1/217	0.303577	GO:0002703;GO:0002449
GO:0050730	regulation of peptidyl-tyrosine phosphorylation	Any process that modulates the frequency, rate or extent of the phosphorylation of peptidyl-tyrosine.	ENSMUSG00000030895	'Hemopexin'	Hpx	Q91X72	Q91X72	4.55 1/22	0.46 1/218	0.30411	GO:0018108;GO:0001932
GO:0002700	regulation of production of molecular mediator of immune response	Any process that modulates the frequency, rate, or extent of the production of molecular mediator of immune response.	ENSMUSG00000030895	'Hemopexin'	Hpx	Q91X72	Q91X72	4.55 1/22	0.45 1/223	0.309733	GO:0002697;GO:0002440;GO:0010468
GO:0009566	fertilization	The union of gametes of opposite sexes during the process of sexual reproduction to form a zygote. It involves the fusion of the gametic nuclei (karyogamy) and cytoplasm (plasmogamy).	ENSMUSG00000021585	'Calpastatin'	Cast	P51125	P51125	4.55 1/22	0.45 1/224	0.310243	GO:0019953;GO:0022414
GO:0006909	phagocytosis	A vesicle-mediated transport process that results in the engulfment of external particulate material by phagocytes and their delivery to the lysosome. The particles are initially contained within phagocytic vacuoles (phagosomes), which then fuse with primary lysosomes to effect digestion of the particles.	ENSMUSG00000022868	'Alpha-2-HS-glycoprotein'	Ahsg	P29699	P29699	4.55 1/22	0.44 1/225	0.31075	GO:0006897
GO:0006518	peptide metabolic process	The chemical reactions and pathways involving peptides, compounds of two or more amino acids where the alpha carboxyl group of one is bound to the alpha amino group of another.	ENSMUSG00000037742 ENSMUSG00000071644	'Elongation factor 1-alpha 1'; 'Elongation factor 1-gamma'	Eef1a1 Eef1g	P10126 Q9D8N0	P10126 Q9D8N0	9.09 2/22	0.22 2/912	0.312349	GO:1901564;GO:0043603
GO:0032869	cellular response to insulin stimulus	Any process that results in a change in state or activity of a cell (in terms of movement, secretion, enzyme production, gene expression, etc.) as a result of an insulin stimulus. Insulin is a polypeptide hormone produced by the islets of Langerhans of the pancreas in mammals, and by the homologous organs of other organisms.	ENSMUSG00000022868	'Alpha-2-HS-glycoprotein'	Ahsg	P29699	P29699	4.55 1/22	0.43 1/230	0.312471	GO:0032868;GO:0071375
GO:0098657	import into cell	The directed movement of some substance from outside of a cell into a cell. This may occur via transport across the plasma membrane or via endocytosis.	ENSMUSG00000022868 ENSMUSG00000032554	'Alpha-2-HS-glycoprotein'; 'Serotransferrin'	Ahsg Tf	P29699 Q921I1	P29699 Q921I1	9.09 2/22	0.22 2/916	0.312471	GO:0006810
GO:0043542	endothelial cell migration	The orderly movement of an endothelial cell into the extracellular matrix to form an endothelium.	ENSMUSG00000023175	'Basigin'	Bsg	P18572	P18572	4.55 1/22	0.43 1/231	0.312471	GO:0010631
GO:0030595	leukocyte chemotaxis	The movement of a leukocyte in response to an external stimulus.	ENSMUSG00000023175	'Basigin'	Bsg	P18572	P18572	4.55 1/22	0.44 1/229	0.312471	GO:0060326;GO:0050900
GO:0002819	regulation of adaptive immune response	Any process that modulates the frequency, rate, or extent of an adaptive immune response.	ENSMUSG00000030895	'Hemopexin'	Hpx	Q91X72	Q91X72	4.55 1/22	0.43 1/230	0.312471	GO:0050776;GO:0002250
GO:0065003	protein-containing complex assembly	The aggregation, arrangement and bonding together of a set of macromolecules to form a protein-containing complex.	ENSMUSG00000026895 ENSMUSG00000028648 ENSMUSG00000022868 ENSMUSG00000040048	'NADH dehydrogenase'; 'Alpha-2-HS-glycoprotein'	Ndufa8 Ndufs5 Ahsg Ndufb10	A0A1S6GWI0 A0A1S6GWI4 P29699 Q9DCS9	A0A1S6GWI0 A0A1S6GWI4 P29699 Q9DCS9	18.18 4/22	0.15 4/2700	0.312471	GO:0043933;GO:0022607
GO:0048870	cell motility	Any process involved in the controlled self-propelled movement of a cell that results in translocation of the cell from one place to another.	ENSMUSG00000019326 ENSMUSG00000023175 ENSMUSG00000032554	'Amine oxidase'; 'Basigin'; 'Serotransferrin'	Aoc3 Bsg Tf	O70423 P18572 Q921I1	O70423 P18572 Q921I1	13.64 3/22	0.17 3/1760	0.312471	GO:0009987
GO:0051707	response to other organism	Any process that results in a change in state or activity of a cell or an organism (in terms of movement, secretion, enzyme production, gene expression, etc.) as a result of a stimulus from another living organism.	ENSMUSG00000030895 ENSMUSG00000032554 ENSMUSG00000071644	'Hemopexin'; 'Serotransferrin'; 'Elongation factor 1-gamma'	Hpx Tf Eef1g	Q91X72 Q921I1 Q9D8N0	Q91X72 Q921I1 Q9D8N0	13.64 3/22	0.17 3/1778	0.313662	GO:0044419;GO:0043207
GO:0044271	cellular nitrogen compound biosynthetic process	The chemical reactions and pathways resulting in the formation of organic and inorganic nitrogenous compounds.	ENSMUSG00000026895 ENSMUSG00000028648 ENSMUSG00000037742 ENSMUSG00000032554 ENSMUSG00000071644 ENSMUSG00000040048	'NADH dehydrogenase'; 'Elongation factor 1-alpha 1'; 'Serotransferrin'; 'Elongation factor 1-gamma'	Ndufa8 Ndufs5 Eef1a1 Tf Eef1g Ndufb10	A0A1S6GWI0 A0A1S6GWI4 P10126 Q921I1 Q9D8N0 Q9DCS9	A0A1S6GWI0 A0A1S6GWI4 P10126 Q921I1 Q9D8N0 Q9DCS9	27.27 6/22	0.13 6/4715	0.313662	GO:0034641;GO:0044249
GO:0043207	response to external biotic stimulus	Any process that results in a change in state or activity of a cell or an organism (in terms of movement, secretion, enzyme production, gene expression, etc.) as a result of an external biotic stimulus, an external stimulus caused by, or produced by living things.	ENSMUSG00000030895 ENSMUSG00000032554 ENSMUSG00000071644	'Hemopexin'; 'Serotransferrin'; 'Elongation factor 1-gamma'	Hpx Tf Eef1g	Q91X72 Q921I1 Q9D8N0	Q91X72 Q921I1 Q9D8N0	13.64 3/22	0.17 3/1782	0.313864	GO:0009605;GO:0009607
GO:0042594	response to starvation	Any process that results in a change in state or activity of a cell or an organism (in terms of movement, secretion, enzyme production, gene expression, etc.) as a result of a starvation stimulus, deprivation of nourishment.	ENSMUSG00000029368	'Albumin'	Alb	Q546G4	Q546G4	4.55 1/22	0.42 1/236	0.313864	GO:0031667;GO:0006950
GO:0097529	myeloid leukocyte migration	The movement of a myeloid leukocyte within or between different tissues and organs of the body.	ENSMUSG00000023175	'Basigin'	Bsg	P18572	P18572	4.55 1/22	0.42 1/236	0.313864	GO:0050900
GO:0002685	regulation of leukocyte migration	Any process that modulates the frequency, rate, or extent of leukocyte migration.	ENSMUSG00000019326	'Amine oxidase'	Aoc3	O70423	O70423	4.55 1/22	0.42 1/236	0.313864	GO:0050900;GO:0030334;GO:0002682
GO:0010632	regulation of epithelial cell migration	Any process that modulates the frequency, rate or extent of epithelial cell migration.	ENSMUSG00000023175	'Basigin'	Bsg	P18572	P18572	4.55 1/22	0.42 1/238	0.314799	GO:0030334;GO:0010631;GO:0051239
GO:0007623	circadian rhythm	Any biological process in an organism that recurs with a regularity of approximately 24 hours.	ENSMUSG00000029368	'Albumin'	Alb	Q546G4	Q546G4	4.55 1/22	0.42 1/238	0.314799	GO:0048511
GO:0018108	peptidyl-tyrosine phosphorylation	The phosphorylation of peptidyl-tyrosine to form peptidyl-O4'-phospho-L-tyrosine.	ENSMUSG00000030895	'Hemopexin'	Hpx	Q91X72	Q91X72	4.55 1/22	0.42 1/239	0.315261	GO:0018212;GO:0006468
GO:0018212	peptidyl-tyrosine modification	The modification of peptidyl-tyrosine.	ENSMUSG00000030895	'Hemopexin'	Hpx	Q91X72	Q91X72	4.55 1/22	0.41 1/241	0.316916	GO:0018193
GO:0051651	maintenance of location in cell	Any process in which a substance or cellular entity, such as a protein complex or organelle, is maintained in a specific location within, or in the membrane of, a cell, and is prevented from moving elsewhere.	ENSMUSG00000029368	'Albumin'	Alb	Q546G4	Q546G4	4.55 1/22	0.41 1/245	0.320937	GO:0009987;GO:0051235;GO:0051641
GO:0009607	response to biotic stimulus	Any process that results in a change in state or activity of a cell or an organism (in terms of movement, secretion, enzyme production, gene expression, etc.) as a result of a biotic stimulus, a stimulus caused or produced by a living organism.	ENSMUSG00000030895 ENSMUSG00000032554 ENSMUSG00000071644	'Hemopexin'; 'Serotransferrin'; 'Elongation factor 1-gamma'	Hpx Tf Eef1g	Q91X72 Q921I1 Q9D8N0	Q91X72 Q921I1 Q9D8N0	13.64 3/22	0.16 3/1819	0.321192	GO:0050896
GO:0030163	protein catabolic process	The chemical reactions and pathways resulting in the breakdown of a protein by the destruction of the native, active configuration, with or without the hydrolysis of peptide bonds.	ENSMUSG00000021939 ENSMUSG00000021585	'Cathepsin B'; 'Calpastatin'	Ctsb Cast	P10605 P51125	P10605 P51125	9.09 2/22	0.21 2/961	0.321615	GO:0019538;GO:0009057;GO:1901565
GO:0044238	primary metabolic process	The chemical reactions and pathways involving those compounds which are formed as a part of the normal anabolic and catabolic processes. These processes take place in most, if not all, cells of the organism.	ENSMUSG00000026895 ENSMUSG00000028648 ENSMUSG00000037742 ENSMUSG00000021939 ENSMUSG00000021585 ENSMUSG00000025465 ENSMUSG00000025745 ENSMUSG00000030546 ENSMUSG00000030895 ENSMUSG00000032554 ENSMUSG00000022477 ENSMUSG00000071644 ENSMUSG00000040048	'NADH dehydrogenase'; 'Elongation factor 1-alpha 1'; 'Cathepsin B'; 'Calpastatin'; 'Enoyl-CoA hydratase, mitochondrial'; 'Trifunctional enzyme subunit alpha, mitochondrial'; 'Perilipin-1'; 'Hemopexin'; 'Serotransferrin'; 'Aconitate hydratase, mitochondrial'; 'Elongation factor 1-gamma'	Ndufa8 Ndufs5 Eef1a1 Ctsb Cast Echs1 Hadha Plin1 Hpx Tf Aco2 Eef1g Ndufb10	A0A1S6GWI0 A0A1S6GWI4 P10126 P10605 P51125 Q8BH95 Q8BMS1 Q8CGN5 Q91X72 Q921I1 Q99KI0 Q9D8N0 Q9DCS9	A0A1S6GWI0 A0A1S6GWI4 P10126 P10605 P51125 Q8BH95 Q8BMS1 Q8CGN5 Q91X72 Q921I1 Q99KI0 Q9D8N0 Q9DCS9	59.09 13/22	0.10 13/12727	0.321615	GO:0008152
GO:0051338	regulation of transferase activity	Any process that modulates the frequency, rate or extent of transferase activity, the catalysis of the transfer of a group, e.g. a methyl group, glycosyl group, acyl group, phosphorus-containing, or other groups, from one compound (generally regarded as the donor) to another compound (generally regarded as the acceptor). Transferase is the systematic name for any enzyme of EC class 2.	ENSMUSG00000037742	'Elongation factor 1-alpha 1'	Eef1a1	P10126	P10126	4.55 1/22	0.40 1/247	0.321615	GO:0050790
GO:0097485	neuron projection guidance	The process in which the migration of a neuron projection is directed to a specific target site in response to a combination of attractive and repulsive cues.	ENSMUSG00000023175	'Basigin'	Bsg	P18572	P18572	4.55 1/22	0.40 1/250	0.322357	GO:0048812;GO:0031175
GO:0007411	axon guidance	The chemotaxis process that directs the migration of an axon growth cone to a specific target site in response to a combination of attractive and repulsive cues.	ENSMUSG00000023175	'Basigin'	Bsg	P18572	P18572	4.55 1/22	0.40 1/250	0.322357	GO:0007409;GO:0097485
GO:0007167	enzyme-linked receptor protein signaling pathway	The series of molecular signals initiated by an extracellular ligand binding to a receptor on the surface of the target cell, where the receptor possesses catalytic activity or is closely associated with an enzyme such as a protein kinase, and ending with the regulation of a downstream cellular process, e.g. transcription.	ENSMUSG00000022868 ENSMUSG00000032554	'Alpha-2-HS-glycoprotein'; 'Serotransferrin'	Ahsg Tf	P29699 Q921I1	P29699 Q921I1	9.09 2/22	0.21 2/970	0.324025	GO:0007166
GO:0006898	receptor-mediated endocytosis	An endocytosis process in which cell surface receptors ensure specificity of transport. A specific receptor on the cell surface binds tightly to the extracellular macromolecule (the ligand) that it recognizes; the plasma-membrane region containing the receptor-ligand complex then undergoes endocytosis, forming a transport vesicle containing the receptor-ligand complex and excluding most other pla…	ENSMUSG00000032554	'Serotransferrin'	Tf	Q921I1	Q921I1	4.55 1/22	0.39 1/254	0.324778	GO:0006897
GO:0045926	negative regulation of growth	Any process that stops, prevents or reduces the rate or extent of growth, the increase in size or mass of all or part of an organism.	ENSMUSG00000022868	'Alpha-2-HS-glycoprotein'	Ahsg	P29699	P29699	4.55 1/22	0.39 1/254	0.324778	GO:0048519;GO:0040008;GO:0040007
GO:0002440	production of molecular mediator of immune response	The synthesis or release of any molecular mediator of the immune response, resulting in an increase in its intracellular or extracellular levels.	ENSMUSG00000030895	'Hemopexin'	Hpx	Q91X72	Q91X72	4.55 1/22	0.39 1/256	0.326342	GO:0010467;GO:0002376
GO:0030334	regulation of cell migration	Any process that modulates the frequency, rate or extent of cell migration.	ENSMUSG00000019326 ENSMUSG00000023175	'Amine oxidase'; 'Basigin'	Aoc3 Bsg	O70423 P18572	O70423 P18572	9.09 2/22	0.20 2/984	0.327553	GO:0016477;GO:2000145
GO:0045444	fat cell differentiation	The process in which a relatively unspecialized cell acquires specialized features of an adipocyte, an animal connective tissue cell specialized for the synthesis and storage of fat.	ENSMUSG00000068874	'Methanethiol oxidase'	Selenbp1	P17563	P17563	4.55 1/22	0.39 1/259	0.327553	GO:0030154
GO:0042445	hormone metabolic process	The chemical reactions and pathways involving any hormone, naturally occurring substances secreted by specialized cells that affects the metabolism or behavior of other cells possessing functional receptors for the hormone.	ENSMUSG00000021939	'Cathepsin B'	Ctsb	P10605	P10605	4.55 1/22	0.39 1/259	0.327553	GO:0010817;GO:0008152
GO:0002573	myeloid leukocyte differentiation	The process in which a relatively unspecialized myeloid precursor cell acquires the specialized features of any cell of the myeloid leukocyte lineage.	ENSMUSG00000032554	'Serotransferrin'	Tf	Q921I1	Q921I1	4.55 1/22	0.38 1/261	0.328347	GO:0030099;GO:0002521
GO:0002376	immune system process	Any process involved in the development or functioning of the immune system, an organismal system for calibrated responses to potential internal or invasive threats.	ENSMUSG00000019326 ENSMUSG00000023175 ENSMUSG00000030895 ENSMUSG00000032554	'Amine oxidase'; 'Basigin'; 'Hemopexin'; 'Serotransferrin'	Aoc3 Bsg Hpx Tf	O70423 P18572 Q91X72 Q921I1	O70423 P18572 Q91X72 Q921I1	18.18 4/22	0.14 4/2819	0.328347	GO:0008150
GO:0031669	cellular response to nutrient levels	Any process that results in a change in state or activity of a cell (in terms of movement, secretion, enzyme production, gene expression, etc.) as a result of a stimulus reflecting the presence, absence, or concentration of nutrients.	ENSMUSG00000029368	'Albumin'	Alb	Q546G4	Q546G4	4.55 1/22	0.38 1/266	0.333253	GO:0031667;GO:0031668
GO:0006650	glycerophospholipid metabolic process	The chemical reactions and pathways involving glycerophospholipids, any derivative of glycerophosphate that contains at least one O-acyl, O-alkyl, or O-alkenyl group attached to the glycerol residue.	ENSMUSG00000025745	'Trifunctional enzyme subunit alpha, mitochondrial'	Hadha	Q8BMS1	Q8BMS1	4.55 1/22	0.36 1/274	0.34147	GO:0006644;GO:0046486
GO:0006812	monoatomic cation transport	The directed movement of a monoatomic cation, into, out of or within a cell, or between cells, by means of some agent such as a transporter or pore. Monatomic cations (also called simple cations) are positively charged ions consisting of exactly one atom.	ENSMUSG00000030895 ENSMUSG00000032554	'Hemopexin'; 'Serotransferrin'	Hpx Tf	Q91X72 Q921I1	Q91X72 Q921I1	9.09 2/22	0.20 2/1022	0.342168	GO:0006811
GO:0016064	immunoglobulin mediated immune response	An immune response mediated by immunoglobulins, whether cell-bound or in solution.	ENSMUSG00000030895	'Hemopexin'	Hpx	Q91X72	Q91X72	4.55 1/22	0.36 1/276	0.342168	GO:0019724
GO:0019724	B cell mediated immunity	Any process involved with the carrying out of an immune response by a B cell, through, for instance, the production of antibodies or cytokines, or antigen presentation to T cells.	ENSMUSG00000030895	'Hemopexin'	Hpx	Q91X72	Q91X72	4.55 1/22	0.36 1/280	0.34583	GO:0002449;GO:0002460
GO:0044237	cellular metabolic process	The chemical reactions and pathways by which individual cells transform chemical substances.	ENSMUSG00000026895 ENSMUSG00000028648 ENSMUSG00000037742 ENSMUSG00000021939 ENSMUSG00000023175 ENSMUSG00000036751 ENSMUSG00000025465 ENSMUSG00000025745 ENSMUSG00000030895 ENSMUSG00000032554 ENSMUSG00000022477 ENSMUSG00000071644 ENSMUSG00000040048	'NADH dehydrogenase'; 'Elongation factor 1-alpha 1'; 'Cathepsin B'; 'Basigin'; 'Cytochrome c oxidase subunit 6B1'; 'Enoyl-CoA hydratase, mitochondrial'; 'Trifunctional enzyme subunit alpha, mitochondrial'; 'Hemopexin'; 'Serotransferrin'; 'Aconitate hydratase, mitochondrial'; 'Elongation factor 1-gamma'	Ndufa8 Ndufs5 Eef1a1 Ctsb Bsg Cox6b1 Echs1 Hadha Hpx Tf Aco2 Eef1g Ndufb10	A0A1S6GWI0 A0A1S6GWI4 P10126 P10605 P18572 P56391 Q8BH95 Q8BMS1 Q91X72 Q921I1 Q99KI0 Q9D8N0 Q9DCS9	A0A1S6GWI0 A0A1S6GWI4 P10126 P10605 P18572 P56391 Q8BH95 Q8BMS1 Q91X72 Q921I1 Q99KI0 Q9D8N0 Q9DCS9	59.09 13/22	0.10 13/12956	0.346301	GO:0008152;GO:0009987
GO:0043066	negative regulation of apoptotic process	Any process that stops, prevents, or reduces the frequency, rate or extent of cell death by apoptotic process.	ENSMUSG00000021585 ENSMUSG00000029368	'Calpastatin'; 'Albumin'	Cast Alb	P51125 Q546G4	P51125 Q546G4	9.09 2/22	0.19 2/1039	0.347067	GO:0043069;GO:0042981;GO:0006915
GO:0002703	regulation of leukocyte mediated immunity	Any process that modulates the frequency, rate, or extent of leukocyte mediated immunity.	ENSMUSG00000030895	'Hemopexin'	Hpx	Q91X72	Q91X72	4.55 1/22	0.35 1/283	0.347067	GO:0002443;GO:0002697
GO:0044255	cellular lipid metabolic process	The chemical reactions and pathways involving lipids, as carried out by individual cells.	ENSMUSG00000025465 ENSMUSG00000025745	'Enoyl-CoA hydratase, mitochondrial'; 'Trifunctional enzyme subunit alpha, mitochondrial'	Echs1 Hadha	Q8BH95 Q8BMS1	Q8BH95 Q8BMS1	9.09 2/22	0.19 2/1041	0.347307	GO:0044237;GO:0006629
GO:0002699	positive regulation of immune effector process	Any process that activates or increases the frequency, rate, or extent of an immune effector process.	ENSMUSG00000030895	'Hemopexin'	Hpx	Q91X72	Q91X72	4.55 1/22	0.35 1/288	0.350731	GO:0002252;GO:0002697;GO:0002684
GO:0008406	gonad development	The process whose specific outcome is the progression of the gonad over time, from its formation to the mature structure. The gonad is an animal organ that produces gametes; in some species it also produces hormones.	ENSMUSG00000022868	'Alpha-2-HS-glycoprotein'	Ahsg	P29699	P29699	4.55 1/22	0.34 1/291	0.353205	GO:0048513;GO:0045137;GO:0048608
GO:0045137	development of primary sexual characteristics	The process whose specific outcome is the progression of the primary sexual characteristics over time, from their formation to the mature structures. The primary sexual characteristics are the testes in males and the ovaries in females and they develop in response to sex hormone secretion.	ENSMUSG00000022868	'Alpha-2-HS-glycoprotein'	Ahsg	P29699	P29699	4.55 1/22	0.34 1/296	0.35781	GO:0007275;GO:0007548;GO:0003006
GO:0043069	negative regulation of programmed cell death	Any process that stops, prevents, or reduces the frequency, rate or extent of programmed cell death, cell death resulting from activation of endogenous cellular processes.	ENSMUSG00000021585 ENSMUSG00000029368	'Calpastatin'; 'Albumin'	Cast Alb	P51125 Q546G4	P51125 Q546G4	9.09 2/22	0.19 2/1069	0.358261	GO:0048523;GO:0012501;GO:0043067
GO:0071241	cellular response to inorganic substance	Any process that results in a change in state or activity of a cell (in terms of movement, secretion, enzyme production, gene expression, etc.) as a result of an inorganic substance stimulus.	ENSMUSG00000032554	'Serotransferrin'	Tf	Q921I1	Q921I1	4.55 1/22	0.33 1/301	0.36001	GO:0010035;GO:0070887
GO:0031668	cellular response to extracellular stimulus	Any process that results in a change in state or activity of a cell (in terms of movement, secretion, enzyme production, gene expression, etc.) as a result of an extracellular stimulus.	ENSMUSG00000029368	'Albumin'	Alb	Q546G4	Q546G4	4.55 1/22	0.33 1/301	0.36001	GO:0007154;GO:0051716;GO:0009991;GO:0071496
GO:0051222	positive regulation of protein transport	Any process that activates or increases the frequency, rate or extent of the directed movement of a protein into, out of or within a cell, or between cells, by means of some agent such as a transporter or pore.	ENSMUSG00000023175	'Basigin'	Bsg	P18572	P18572	4.55 1/22	0.33 1/300	0.36001	GO:0051050;GO:0015031;GO:0051223;GO:1904951
GO:0072659	protein localization to plasma membrane	A process in which a protein is transported to, or maintained in, a specific location in the plasma membrane.	ENSMUSG00000023175	'Basigin'	Bsg	P18572	P18572	4.55 1/22	0.33 1/306	0.364508	GO:1990778;GO:0072657
GO:0048878	chemical homeostasis	Any biological process involved in the maintenance of an internal steady state of a chemical.	ENSMUSG00000030895 ENSMUSG00000032554	'Hemopexin'; 'Serotransferrin'	Hpx Tf	Q91X72 Q921I1	Q91X72 Q921I1	9.09 2/22	0.18 2/1091	0.365305	GO:0042592
GO:0050769	positive regulation of neurogenesis	Any process that activates or increases the frequency, rate or extent of neurogenesis, the generation of cells within the nervous system.	ENSMUSG00000032554	'Serotransferrin'	Tf	Q921I1	Q921I1	4.55 1/22	0.32 1/310	0.367124	GO:0051962;GO:0010720;GO:0022008;GO:0050767
GO:0002684	positive regulation of immune system process	Any process that activates or increases the frequency, rate, or extent of an immune system process.	ENSMUSG00000019326 ENSMUSG00000030895	'Amine oxidase'; 'Hemopexin'	Aoc3 Hpx	O70423 Q91X72	O70423 Q91X72	9.09 2/22	0.18 2/1105	0.370668	GO:0048518;GO:0002376;GO:0002682
GO:0010631	epithelial cell migration	The orderly movement of an epithelial cell from one site to another, often during the development of a multicellular organism.	ENSMUSG00000023175	'Basigin'	Bsg	P18572	P18572	4.55 1/22	0.32 1/316	0.371779	GO:0001667;GO:0090132
GO:0090132	epithelium migration	The process in which the population of cells that make up an epithelium undergo directed movement.	ENSMUSG00000023175	'Basigin'	Bsg	P18572	P18572	4.55 1/22	0.31 1/319	0.37408	GO:0090130
GO:0050708	regulation of protein secretion	Any process that modulates the frequency, rate or extent of the controlled release of a protein from a cell.	ENSMUSG00000023175	'Basigin'	Bsg	P18572	P18572	4.55 1/22	0.31 1/320	0.374308	GO:0009306;GO:0051223;GO:1903530
GO:0006915	apoptotic process	A programmed cell death process which begins when a cell receives an internal (e.g. DNA damage) or external signal (e.g. an extracellular death ligand), and proceeds through a series of biochemical events (signaling pathway phase) which trigger an execution phase. The execution phase is the last step of an apoptotic process, and is typically characterized by rounding-up of the cell, retraction of…	ENSMUSG00000021939 ENSMUSG00000021585 ENSMUSG00000029368	'Cathepsin B'; 'Calpastatin'; 'Albumin'	Ctsb Cast Alb	P10605 P51125 Q546G4	P10605 P51125 Q546G4	13.64 3/22	0.15 3/2050	0.374326	GO:0012501
GO:0060326	cell chemotaxis	The directed movement of a motile cell guided by a specific chemical concentration gradient. Movement may be towards a higher concentration (positive chemotaxis) or towards a lower concentration (negative chemotaxis).	ENSMUSG00000023175	'Basigin'	Bsg	P18572	P18572	4.55 1/22	0.31 1/321	0.374326	GO:0006935;GO:0070887;GO:0016477
GO:0090130	tissue migration	The process in which the population of cells that make up a tissue undergo directed movement.	ENSMUSG00000023175	'Basigin'	Bsg	P18572	P18572	4.55 1/22	0.31 1/325	0.37702	GO:0032501
GO:1901700	response to oxygen-containing compound	Any process that results in a change in state or activity of a cell or an organism (in terms of movement, secretion, enzyme production, gene expression, etc.) as a result of an oxygen-containing compound stimulus.	ENSMUSG00000023175 ENSMUSG00000022868 ENSMUSG00000025745	'Basigin'; 'Alpha-2-HS-glycoprotein'; 'Trifunctional enzyme subunit alpha, mitochondrial'	Bsg Ahsg Hadha	P18572 P29699 Q8BMS1	P18572 P29699 Q8BMS1	13.64 3/22	0.14 3/2077	0.382331	GO:0042221
GO:0071375	cellular response to peptide hormone stimulus	Any process that results in a change in state or activity of a cell (in terms of movement, secretion, enzyme production, gene expression, etc.) as a result of a peptide hormone stimulus. A peptide hormone is any of a class of peptides that are secreted into the blood stream and have endocrine functions in living animals.	ENSMUSG00000022868	'Alpha-2-HS-glycoprotein'	Ahsg	P29699	P29699	4.55 1/22	0.30 1/336	0.38571	GO:0032870;GO:0043434;GO:1901653
GO:0140546	defense response to symbiont	Reactions triggered in response to the presence of a symbiont that act to protect or prevent damage to the host.	ENSMUSG00000030895 ENSMUSG00000032554	'Hemopexin'; 'Serotransferrin'	Hpx Tf	Q91X72 Q921I1	Q91X72 Q921I1	9.09 2/22	0.17 2/1150	0.38571	GO:0098542
GO:0048609	multicellular organismal reproductive process	The process, occurring above the cellular level, that is pertinent to the reproductive function of a multicellular organism. This includes the integrated processes at the level of tissues and organs.	ENSMUSG00000021939 ENSMUSG00000023175	'Cathepsin B'; 'Basigin'	Ctsb Bsg	P10605 P18572	P10605 P18572	9.09 2/22	0.17 2/1155	0.387199	GO:0032504;GO:0022414
GO:0008219	cell death	Any biological process that results in permanent cessation of all vital functions of a cell. A cell should be considered dead when any one of the following molecular or morphological criteria is met: (1) the cell has lost the integrity of its plasma membrane; (2) the cell, including its nucleus, has undergone complete fragmentation into discrete bodies (frequently referred to as apoptotic bodies)…	ENSMUSG00000021939 ENSMUSG00000021585 ENSMUSG00000029368	'Cathepsin B'; 'Calpastatin'; 'Albumin'	Ctsb Cast Alb	P10605 P51125 Q546G4	P10605 P51125 Q546G4	13.64 3/22	0.14 3/2125	0.394488	GO:0009987
GO:0009888	tissue development	The process whose specific outcome is the progression of a tissue over time, from its formation to the mature structure.	ENSMUSG00000021939 ENSMUSG00000023175 ENSMUSG00000022868	'Cathepsin B'; 'Basigin'; 'Alpha-2-HS-glycoprotein'	Ctsb Bsg Ahsg	P10605 P18572 P29699	P10605 P18572 P29699	13.64 3/22	0.14 3/2122	0.394488	GO:0048856
GO:0012501	programmed cell death	A process which begins when a cell receives an internal or external signal and activates a series of biochemical events (signaling pathway). The process ends with the death of the cell.	ENSMUSG00000021939 ENSMUSG00000021585 ENSMUSG00000029368	'Cathepsin B'; 'Calpastatin'; 'Albumin'	Ctsb Cast Alb	P10605 P51125 Q546G4	P10605 P51125 Q546G4	13.64 3/22	0.14 3/2125	0.394488	GO:0008219
GO:1904951	positive regulation of establishment of protein localization	Any process that activates or increases the frequency, rate or extent of establishment of protein localization.	ENSMUSG00000023175	'Basigin'	Bsg	P18572	P18572	4.55 1/22	0.29 1/350	0.395494	GO:0045184;GO:1903829;GO:0070201
GO:0048511	rhythmic process	Any process pertinent to the generation and maintenance of rhythms in the physiology of an organism.	ENSMUSG00000029368	'Albumin'	Alb	Q546G4	Q546G4	4.55 1/22	0.28 1/352	0.395799	GO:0008150
GO:0070371	ERK1 and ERK2 cascade	A MAPK cascade containing at least the ERK1 or ERK2 MAP kinases. It starts with the activation of a MAP3K, and the consecutive activation of a MPK2K and of ERK1 or ERK2. The cascade can also contain an additional tier: the upstream MAP4K. The kinases in each tier phosphorylate and activate the kinase in the downstream tier. The ERK1/ERK2 cascade is activated by mitogens, growth factors, G protein…	ENSMUSG00000032554	'Serotransferrin'	Tf	Q921I1	Q921I1	4.55 1/22	0.28 1/352	0.395799	GO:0000165
GO:0043603	amide metabolic process	The chemical reactions and pathways involving an amide, any derivative of an oxoacid in which an acidic hydroxy group has been replaced by an amino or substituted amino group, as carried out by individual cells.	ENSMUSG00000037742 ENSMUSG00000071644	'Elongation factor 1-alpha 1'; 'Elongation factor 1-gamma'	Eef1a1 Eef1g	P10126 Q9D8N0	P10126 Q9D8N0	9.09 2/22	0.17 2/1186	0.396099	GO:0006807
GO:0051402	neuron apoptotic process	Any apoptotic process in a neuron, the basic cellular unit of nervous tissue. Each neuron consists of a body, an axon, and dendrites. Their purpose is to receive, conduct, and transmit impulses in the nervous system.	ENSMUSG00000021939	'Cathepsin B'	Ctsb	P10605	P10605	4.55 1/22	0.28 1/354	0.396099	GO:0006915
GO:0051239	regulation of multicellular organismal process	Any process that modulates the frequency, rate or extent of a multicellular organismal process, the processes pertinent to the function of a multicellular organism above the cellular level; includes the integrated processes of tissues and organs.	ENSMUSG00000023175 ENSMUSG00000022868 ENSMUSG00000029368 ENSMUSG00000032554	'Basigin'; 'Alpha-2-HS-glycoprotein'; 'Albumin'; 'Serotransferrin'	Bsg Ahsg Alb Tf	P18572 P29699 Q546G4 Q921I1	P18572 P29699 Q546G4 Q921I1	18.18 4/22	0.13 4/3165	0.398161	GO:0032501;GO:0050789
GO:0006644	phospholipid metabolic process	The chemical reactions and pathways involving phospholipids, any lipid containing phosphoric acid as a mono- or diester.	ENSMUSG00000025745	'Trifunctional enzyme subunit alpha, mitochondrial'	Hadha	Q8BMS1	Q8BMS1	4.55 1/22	0.28 1/358	0.398322	GO:0044255;GO:0019637;GO:0006796
GO:0060562	epithelial tube morphogenesis	The process in which the anatomical structures of a tube are generated and organized from an epithelium. Epithelial tubes transport gases, liquids and cells from one site to another and form the basic structure of many organs and tissues, with tube shape and organization varying from the single-celled excretory organ in Caenorhabditis elegans to the branching trees of the mammalian kidney and ins…	ENSMUSG00000023175	'Basigin'	Bsg	P18572	P18572	4.55 1/22	0.28 1/363	0.402298	GO:0035239;GO:0002009
GO:0007548	sex differentiation	The establishment of the sex of an organism by physical differentiation.	ENSMUSG00000022868	'Alpha-2-HS-glycoprotein'	Ahsg	P29699	P29699	4.55 1/22	0.27 1/364	0.402425	GO:0003006
GO:0032504	multicellular organism reproduction	The biological process in which new individuals are produced by one or two multicellular organisms. The new individuals inherit some proportion of their genetic material from the parent or parents.	ENSMUSG00000021939 ENSMUSG00000023175	'Cathepsin B'; 'Basigin'	Ctsb Bsg	P10605 P18572	P10605 P18572	9.09 2/22	0.16 2/1216	0.403043	GO:0000003;GO:0032501
GO:0048608	reproductive structure development	The reproductive developmental process whose specific outcome is the progression of somatic structures that will be used in the process of creating new individuals from one or more parents, from their formation to the mature structures.	ENSMUSG00000022868	'Alpha-2-HS-glycoprotein'	Ahsg	P29699	P29699	4.55 1/22	0.27 1/369	0.403043	GO:0061458;GO:0003006;GO:0048856
GO:1903532	positive regulation of secretion by cell	Any process that activates or increases the frequency, rate or extent of secretion by cell.	ENSMUSG00000023175	'Basigin'	Bsg	P18572	P18572	4.55 1/22	0.27 1/366	0.403043	GO:0032940;GO:1903530;GO:0048522;GO:0051047
GO:0051962	positive regulation of nervous system development	Any process that activates, maintains or increases the frequency, rate or extent of nervous system development, the origin and formation of nervous tissue.	ENSMUSG00000032554	'Serotransferrin'	Tf	Q921I1	Q921I1	4.55 1/22	0.27 1/368	0.403043	GO:0051094;GO:0007399;GO:0051240;GO:0051960
GO:0051235	maintenance of location	Any process in which a cell, substance or cellular entity, such as a protein complex or organelle, is maintained in a location and prevented from moving elsewhere.	ENSMUSG00000029368	'Albumin'	Alb	Q546G4	Q546G4	4.55 1/22	0.27 1/369	0.403043	GO:0051179
GO:0006066	alcohol metabolic process	The chemical reactions and pathways involving alcohols, any of a class of compounds containing one or more hydroxyl groups attached to a saturated carbon atom.	ENSMUSG00000022477	'Aconitate hydratase, mitochondrial'	Aco2	Q99KI0	Q99KI0	4.55 1/22	0.27 1/371	0.404101	GO:0044281;GO:1901615
GO:0061458	reproductive system development	The progression of the reproductive system over time from its formation to the mature structure. The reproductive system consists of the organs that function in reproduction.	ENSMUSG00000022868	'Alpha-2-HS-glycoprotein'	Ahsg	P29699	P29699	4.55 1/22	0.27 1/374	0.405265	GO:0048731
GO:0010959	regulation of metal ion transport	Any process that modulates the frequency, rate, or extent of metal ion transport. Metal ion transport is the directed movement of metal ions, any metal ion with an electric charge, into, out of or within a cell, or between cells, by means of some agent such as a transporter or pore.	ENSMUSG00000032554	'Serotransferrin'	Tf	Q921I1	Q921I1	4.55 1/22	0.27 1/374	0.405265	GO:0043269;GO:0030001
GO:0006811	monoatomic ion transport	The directed movement of a monoatomic ion into, out of or within a cell, or between cells, by means of some agent such as a transporter or pore. Monatomic ions (also called simple ions) are ions consisting of exactly one atom.	ENSMUSG00000030895 ENSMUSG00000032554	'Hemopexin'; 'Serotransferrin'	Hpx Tf	Q91X72 Q921I1	Q91X72 Q921I1	9.09 2/22	0.16 2/1239	0.41011	GO:0006810
GO:0046486	glycerolipid metabolic process	The chemical reactions and pathways involving glycerolipids, any lipid with a glycerol backbone. Diacylglycerol and phosphatidate are key lipid intermediates of glycerolipid biosynthesis.	ENSMUSG00000025745	'Trifunctional enzyme subunit alpha, mitochondrial'	Hadha	Q8BMS1	Q8BMS1	4.55 1/22	0.26 1/381	0.41011	GO:0044255
GO:0045089	positive regulation of innate immune response	Any process that activates or increases the frequency, rate or extent of the innate immune response, the organism's first line of defense against infection.	ENSMUSG00000030895	'Hemopexin'	Hpx	Q91X72	Q91X72	4.55 1/22	0.26 1/386	0.411487	GO:0045087;GO:0031349;GO:0050778;GO:0045088;GO:0002833;GO:0032103
GO:0042063	gliogenesis	The process that results in the generation of glial cells. This includes the production of glial progenitors and their differentiation into mature glia.	ENSMUSG00000032554	'Serotransferrin'	Tf	Q921I1	Q921I1	4.55 1/22	0.26 1/387	0.411487	GO:0022008
GO:1990778	protein localization to cell periphery	A process in which a protein is transported to, or maintained in, the cell periphery.	ENSMUSG00000023175	'Basigin'	Bsg	P18572	P18572	4.55 1/22	0.26 1/386	0.411487	GO:0008104
GO:0051130	positive regulation of cellular component organization	Any process that activates or increases the frequency, rate or extent of a process involved in the formation, arrangement of constituent parts, or disassembly of cell structures, including the plasma membrane and any external encapsulating structures such as the cell wall and cell envelope.	ENSMUSG00000022868 ENSMUSG00000032554	'Alpha-2-HS-glycoprotein'; 'Serotransferrin'	Ahsg Tf	P29699 Q921I1	P29699 Q921I1	9.09 2/22	0.16 2/1248	0.411487	GO:0051128;GO:0048522;GO:0016043
GO:0048513	animal organ development	Development of a tissue or tissues that work together to perform a specific function or functions. Development pertains to the process whose specific outcome is the progression of a structure over time, from its formation to the mature structure. Organs are commonly observed as visibly distinct structures, but may also exist as loosely associated clusters of cells that work together to perform a …	ENSMUSG00000021939 ENSMUSG00000023175 ENSMUSG00000022868 ENSMUSG00000022477	'Cathepsin B'; 'Basigin'; 'Alpha-2-HS-glycoprotein'; 'Aconitate hydratase, mitochondrial'	Ctsb Bsg Ahsg Aco2	P10605 P18572 P29699 Q99KI0	P10605 P18572 P29699 Q99KI0	18.18 4/22	0.12 4/3260	0.411487	GO:0048856
GO:0042742	defense response to bacterium	Reactions triggered in response to the presence of a bacterium that act to protect the cell or organism.	ENSMUSG00000032554	'Serotransferrin'	Tf	Q921I1	Q921I1	4.55 1/22	0.26 1/391	0.414292	GO:0098542;GO:0009617
GO:0009615	response to virus	Any process that results in a change in state or activity of a cell or an organism (in terms of movement, secretion, enzyme production, gene expression, etc.) as a result of a stimulus from a virus.	ENSMUSG00000071644	'Elongation factor 1-gamma'	Eef1g	Q9D8N0	Q9D8N0	4.55 1/22	0.25 1/393	0.415274	GO:0051707
GO:1901653	cellular response to peptide	Any process that results in a change in state or activity of a cell (in terms of movement, secretion, enzyme production, gene expression, etc.) as a result of a peptide stimulus.	ENSMUSG00000022868	'Alpha-2-HS-glycoprotein'	Ahsg	P29699	P29699	4.55 1/22	0.25 1/398	0.41894	GO:0071417;GO:1901652;GO:1901701
GO:0019953	sexual reproduction	A type of reproduction that combines the genetic material of two gametes (such as a sperm or egg cell or fungal spores). The gametes have an haploid genome (with a single set of chromosomes, the product of a meiotic division) and combines with one another to produce a zygote (diploid).	ENSMUSG00000023175 ENSMUSG00000021585	'Basigin'; 'Calpastatin'	Bsg Cast	P18572 P51125	P18572 P51125	9.09 2/22	0.16 2/1276	0.419068	GO:0000003
GO:0007178	transmembrane receptor protein serine/threonine kinase signaling pathway	The series of molecular signals initiated by an extracellular ligand binding to a receptor on the surface of the target cell where the receptor possesses serine/threonine kinase activity, and ending with the regulation of a downstream cellular process, e.g. transcription.	ENSMUSG00000032554	'Serotransferrin'	Tf	Q921I1	Q921I1	4.55 1/22	0.25 1/400	0.419068	GO:0007167
GO:0098542	defense response to other organism	Reactions triggered in response to the presence of another organism that act to protect the cell or organism from damage caused by that organism.	ENSMUSG00000030895 ENSMUSG00000032554	'Hemopexin'; 'Serotransferrin'	Hpx Tf	Q91X72 Q921I1	Q91X72 Q921I1	9.09 2/22	0.16 2/1281	0.419729	GO:0006952;GO:0051707
GO:0010628	positive regulation of gene expression	Any process that increases the frequency, rate or extent of gene expression. Gene expression is the process in which a gene's coding sequence is converted into a mature gene product (protein or RNA).	ENSMUSG00000023175 ENSMUSG00000030895	'Basigin'; 'Hemopexin'	Bsg Hpx	P18572 Q91X72	P18572 Q91X72	9.09 2/22	0.16 2/1285	0.420137	GO:0010468;GO:0010467;GO:0010557
GO:0071496	cellular response to external stimulus	Any process that results in a change in state or activity of a cell (in terms of movement, secretion, enzyme production, gene expression, etc.) as a result of an external stimulus.	ENSMUSG00000029368	'Albumin'	Alb	Q546G4	Q546G4	4.55 1/22	0.25 1/404	0.420137	GO:0009605
GO:0002833	positive regulation of response to biotic stimulus	Any process that activates or increases the frequency, rate, or extent of a response to biotic stimulus.	ENSMUSG00000030895	'Hemopexin'	Hpx	Q91X72	Q91X72	4.55 1/22	0.24 1/414	0.42559	GO:0009607;GO:0048584;GO:0002831
GO:0051047	positive regulation of secretion	Any process that activates or increases the frequency, rate or extent of the controlled release of a substance from a cell or a tissue.	ENSMUSG00000023175	'Basigin'	Bsg	P18572	P18572	4.55 1/22	0.24 1/414	0.42559	GO:0051050;GO:0051046;GO:0046903
GO:0035592	establishment of protein localization to extracellular region	The directed movement of a protein to a specific location within the extracellular region.	ENSMUSG00000023175	'Basigin'	Bsg	P18572	P18572	4.55 1/22	0.24 1/414	0.42559	GO:0045184;GO:0071692
GO:0009306	protein secretion	The controlled release of proteins from a cell.	ENSMUSG00000023175	'Basigin'	Bsg	P18572	P18572	4.55 1/22	0.24 1/413	0.42559	GO:0035592;GO:0015031;GO:0032940
GO:0034762	regulation of transmembrane transport	Any process that modulates the frequency, rate or extent of the directed movement of a solute from one side of a membrane to the other.	ENSMUSG00000019326	'Amine oxidase'	Aoc3	O70423	O70423	4.55 1/22	0.24 1/417	0.426533	GO:0050794;GO:0051049;GO:0055085
GO:0060429	epithelium development	The process whose specific outcome is the progression of an epithelium over time, from its formation to the mature structure. An epithelium is a tissue that covers the internal or external surfaces of an anatomical structure.	ENSMUSG00000021939 ENSMUSG00000023175	'Cathepsin B'; 'Basigin'	Ctsb Bsg	P10605 P18572	P10605 P18572	9.09 2/22	0.15 2/1309	0.426533	GO:0009888
GO:0071692	protein localization to extracellular region	Any process in which a protein is transported from one specific location in the extracellular region to another, or maintained in a specific extracellular location.	ENSMUSG00000023175	'Basigin'	Bsg	P18572	P18572	4.55 1/22	0.24 1/421	0.42915	GO:0008104
GO:0002697	regulation of immune effector process	Any process that modulates the frequency, rate, or extent of an immune effector process.	ENSMUSG00000030895	'Hemopexin'	Hpx	Q91X72	Q91X72	4.55 1/22	0.23 1/434	0.437723	GO:0002682;GO:0002252
GO:0009057	macromolecule catabolic process	The chemical reactions and pathways resulting in the breakdown of a macromolecule, any molecule of high relative molecular mass, the structure of which essentially comprises the multiple repetition of units derived, actually or conceptually, from molecules of low relative molecular mass.	ENSMUSG00000021939 ENSMUSG00000021585	'Cathepsin B'; 'Calpastatin'	Ctsb Cast	P10605 P51125	P10605 P51125	9.09 2/22	0.15 2/1340	0.437723	GO:1901575;GO:0043170
GO:0002449	lymphocyte mediated immunity	Any process involved in the carrying out of an immune response by a lymphocyte.	ENSMUSG00000030895	'Hemopexin'	Hpx	Q91X72	Q91X72	4.55 1/22	0.23 1/434	0.437723	GO:0002443
GO:0043269	regulation of monoatomic ion transport	Any process that modulates the frequency, rate or extent of the directed movement of charged atoms or small charged molecules into, out of or within a cell, or between cells, by means of some agent such as a transporter or pore.	ENSMUSG00000032554	'Serotransferrin'	Tf	Q921I1	Q921I1	4.55 1/22	0.22 1/447	0.445232	GO:0051049;GO:0006811
GO:0002460	adaptive immune response based on somatic recombination of immune receptors built from immunoglobulin superfamily domains	An immune response mediated by lymphocytes expressing specific receptors for antigen produced through a somatic diversification process that includes somatic recombination of germline gene segments encoding immunoglobulin superfamily domains. Recombined receptors for antigen encoded by immunoglobulin superfamily domains include T cell receptors and immunoglobulins (antibodies) produced by B cells…	ENSMUSG00000030895	'Hemopexin'	Hpx	Q91X72	Q91X72	4.55 1/22	0.22 1/447	0.445232	GO:0002250
GO:0001667	ameboidal-type cell migration	Cell migration that is accomplished by extension and retraction of a pseudopodium.	ENSMUSG00000023175	'Basigin'	Bsg	P18572	P18572	4.55 1/22	0.22 1/446	0.445232	GO:0016477
GO:0001558	regulation of cell growth	Any process that modulates the frequency, rate, extent or direction of cell growth.	ENSMUSG00000022868	'Alpha-2-HS-glycoprotein'	Ahsg	P29699	P29699	4.55 1/22	0.22 1/447	0.445232	GO:0051128;GO:0016049;GO:0040008
GO:0007015	actin filament organization	A process that is carried out at the cellular level which results in the assembly, arrangement of constituent parts, or disassembly of cytoskeletal structures comprising actin filaments. Includes processes that control the spatial distribution of actin filaments, such as organizing filaments into meshworks, bundles, or other structures, as by cross-linking.	ENSMUSG00000032554	'Serotransferrin'	Tf	Q921I1	Q921I1	4.55 1/22	0.22 1/456	0.448699	GO:0030036;GO:0097435
GO:0032501	multicellular organismal process	Any biological process, occurring at the level of a multicellular organism, pertinent to its function.	ENSMUSG00000019326 ENSMUSG00000021939 ENSMUSG00000023175 ENSMUSG00000022868 ENSMUSG00000021585 ENSMUSG00000029368 ENSMUSG00000032602 ENSMUSG00000032554 ENSMUSG00000022477	'Amine oxidase'; 'Cathepsin B'; 'Basigin'; 'Alpha-2-HS-glycoprotein'; 'Calpastatin'; 'Albumin'; 'Solute carrier family 25'; 'Serotransferrin'; 'Aconitate hydratase, mitochondrial'	Aoc3 Ctsb Bsg Ahsg Cast Alb Slc25a20 Tf Aco2	O70423 P10605 P18572 P29699 P51125 Q546G4 Q7TPW6 Q921I1 Q99KI0	O70423 P10605 P18572 P29699 P51125 Q546G4 Q7TPW6 Q921I1 Q99KI0	40.91 9/22	0.10 9/9132	0.448699	GO:0008150
GO:1901565	organonitrogen compound catabolic process	The chemical reactions and pathways resulting in the breakdown of organonitrogen compound.	ENSMUSG00000021939 ENSMUSG00000021585	'Cathepsin B'; 'Calpastatin'	Ctsb Cast	P10605 P51125	P10605 P51125	9.09 2/22	0.15 2/1378	0.448699	GO:1901575;GO:1901564
GO:0042330	taxis	The directed movement of a motile cell or organism in response to an external stimulus.	ENSMUSG00000023175	'Basigin'	Bsg	P18572	P18572	4.55 1/22	0.22 1/457	0.448699	GO:0009605;GO:0040011
GO:0043933	protein-containing complex organization	Any process in which macromolecules aggregate, disaggregate, or are modified, resulting in the formation, disassembly, or alteration of a protein complex.	ENSMUSG00000026895 ENSMUSG00000028648 ENSMUSG00000022868 ENSMUSG00000040048	'NADH dehydrogenase'; 'Alpha-2-HS-glycoprotein'	Ndufa8 Ndufs5 Ahsg Ndufb10	A0A1S6GWI0 A0A1S6GWI4 P29699 Q9DCS9	A0A1S6GWI0 A0A1S6GWI4 P29699 Q9DCS9	18.18 4/22	0.12 4/3478	0.448699	GO:0016043
GO:0006935	chemotaxis	The directed movement of a motile cell or organism, or the directed growth of a cell guided by a specific chemical concentration gradient. Movement may be towards a higher concentration (positive chemotaxis) or towards a lower concentration (negative chemotaxis).	ENSMUSG00000023175	'Basigin'	Bsg	P18572	P18572	4.55 1/22	0.22 1/455	0.448699	GO:0042330;GO:0042221
GO:0006869	lipid transport	The directed movement of lipids into, out of or within a cell, or between cells, by means of some agent such as a transporter or pore. Lipids are compounds soluble in an organic solvent but not, or sparingly, in an aqueous solvent.	ENSMUSG00000032602	'Solute carrier family 25'	Slc25a20	Q7TPW6	Q7TPW6	4.55 1/22	0.22 1/459	0.449143	GO:0010876;GO:0071702
GO:0071310	cellular response to organic substance	Any process that results in a change in state or activity of a cell (in terms of movement, secretion, enzyme production, gene expression, etc.) as a result of an organic substance stimulus.	ENSMUSG00000021939 ENSMUSG00000022868 ENSMUSG00000030895	'Cathepsin B'; 'Alpha-2-HS-glycoprotein'; 'Hemopexin'	Ctsb Ahsg Hpx	P10605 P29699 Q91X72	P10605 P29699 Q91X72	13.64 3/22	0.12 3/2420	0.450304	GO:0070887;GO:0010033
GO:0045088	regulation of innate immune response	Any process that modulates the frequency, rate or extent of the innate immune response, the organism's first line of defense against infection.	ENSMUSG00000030895	'Hemopexin'	Hpx	Q91X72	Q91X72	4.55 1/22	0.22 1/463	0.450686	GO:0002831;GO:0050776;GO:0045087;GO:0031347;GO:0032101
GO:0032502	developmental process	A biological process whose specific outcome is the progression of an integrated living unit: an anatomical structure (which may be a subcellular structure, cell, tissue, or organ), or organism over time from an initial condition to a later condition.	ENSMUSG00000021939 ENSMUSG00000068874 ENSMUSG00000023175 ENSMUSG00000022868 ENSMUSG00000032602 ENSMUSG00000032554 ENSMUSG00000022477	'Cathepsin B'; 'Methanethiol oxidase'; 'Basigin'; 'Alpha-2-HS-glycoprotein'; 'Solute carrier family 25'; 'Serotransferrin'; 'Aconitate hydratase, mitochondrial'	Ctsb Selenbp1 Bsg Ahsg Slc25a20 Tf Aco2	P10605 P17563 P18572 P29699 Q7TPW6 Q921I1 Q99KI0	P10605 P17563 P18572 P29699 Q7TPW6 Q921I1 Q99KI0	31.82 7/22	0.10 7/6854	0.450739	GO:0008150
GO:0050767	regulation of neurogenesis	Any process that modulates the frequency, rate or extent of neurogenesis, the generation of cells in the nervous system.	ENSMUSG00000032554	'Serotransferrin'	Tf	Q921I1	Q921I1	4.55 1/22	0.21 1/467	0.452161	GO:0051960;GO:0022008;GO:0060284
GO:0030099	myeloid cell differentiation	The process in which a relatively unspecialized myeloid precursor cell acquires the specialized features of any cell of the myeloid leukocyte, megakaryocyte, thrombocyte, or erythrocyte lineages.	ENSMUSG00000032554	'Serotransferrin'	Tf	Q921I1	Q921I1	4.55 1/22	0.21 1/468	0.452161	GO:0030097;GO:0030154
GO:0019221	cytokine-mediated signaling pathway	The series of molecular signals initiated by the binding of a cytokine to a receptor on the surface of a cell, and ending with the regulation of a downstream cellular process, e.g. transcription.	ENSMUSG00000030895	'Hemopexin'	Hpx	Q91X72	Q91X72	4.55 1/22	0.21 1/473	0.455296	GO:0071345;GO:0007166
GO:0001503	ossification	The formation of bone or of a bony substance, or the conversion of fibrous tissue or of cartilage into bone or a bony substance.	ENSMUSG00000022868	'Alpha-2-HS-glycoprotein'	Ahsg	P29699	P29699	4.55 1/22	0.21 1/475	0.456032	GO:0032501
GO:0007409	axonogenesis	De novo generation of a long process of a neuron, including the terminal branched region. Refers to the morphogenesis or creation of shape or form of the developing axon, which carries efferent (outgoing) action potentials from the cell body towards target cells.	ENSMUSG00000023175	'Basigin'	Bsg	P18572	P18572	4.55 1/22	0.21 1/481	0.459913	GO:0061564;GO:0048667;GO:0048812
GO:0042391	regulation of membrane potential	Any process that modulates the establishment or extent of a membrane potential, the electric potential existing across any membrane arising from charges in the membrane itself and from the charges present in the media on either side of the membrane.	ENSMUSG00000029368	'Albumin'	Alb	Q546G4	Q546G4	4.55 1/22	0.21 1/484	0.461411	GO:0065008
GO:0015031	protein transport	The directed movement of proteins into, out of or within a cell, or between cells, by means of some agent such as a transporter or pore.	ENSMUSG00000068874 ENSMUSG00000023175	'Methanethiol oxidase'; 'Basigin'	Selenbp1 Bsg	P17563 P18572	P17563 P18572	9.09 2/22	0.14 2/1452	0.467571	GO:0071705;GO:0071702;GO:0045184
GO:0019538	protein metabolic process	The chemical reactions and pathways involving a protein. Includes protein modification.	ENSMUSG00000037742 ENSMUSG00000021939 ENSMUSG00000021585 ENSMUSG00000030895 ENSMUSG00000071644	'Elongation factor 1-alpha 1'; 'Cathepsin B'; 'Calpastatin'; 'Hemopexin'; 'Elongation factor 1-gamma'	Eef1a1 Ctsb Cast Hpx Eef1g	P10126 P10605 P51125 Q91X72 Q9D8N0	P10126 P10605 P51125 Q91X72 Q9D8N0	22.73 5/22	0.11 5/4698	0.468532	GO:1901564;GO:0044238;GO:0043170
GO:0007155	cell adhesion	The attachment of a cell, either to another cell or to an underlying substrate such as the extracellular matrix, via cell adhesion molecules.	ENSMUSG00000019326 ENSMUSG00000023175	'Amine oxidase'; 'Basigin'	Aoc3 Bsg	O70423 P18572	O70423 P18572	9.09 2/22	0.14 2/1465	0.471378	GO:0009987
GO:0009410	response to xenobiotic stimulus	Any process that results in a change in state or activity of a cell or an organism (in terms of movement, secretion, enzyme production, gene expression, etc.) as a result of a stimulus from a xenobiotic, a compound foreign to the organim exposed to it. It may be synthesized by another organism (like ampicilin) or it can be a synthetic chemical.	ENSMUSG00000025745	'Trifunctional enzyme subunit alpha, mitochondrial'	Hadha	Q8BMS1	Q8BMS1	4.55 1/22	0.20 1/503	0.472665	GO:0042221
GO:0001701	in utero embryonic development	The process whose specific outcome is the progression of the embryo in the uterus over time, from formation of the zygote in the oviduct, to birth. An example of this process is found in Mus musculus.	ENSMUSG00000032602	'Solute carrier family 25'	Slc25a20	Q7TPW6	Q7TPW6	4.55 1/22	0.19 1/516	0.481678	GO:0043009
GO:0010876	lipid localization	Any process in which a lipid is transported to, or maintained in, a specific location.	ENSMUSG00000032602	'Solute carrier family 25'	Slc25a20	Q7TPW6	Q7TPW6	4.55 1/22	0.19 1/519	0.482923	GO:0033036
GO:0051223	regulation of protein transport	Any process that modulates the frequency, rate or extent of the directed movement of a protein into, out of or within a cell, or between cells, by means of some agent such as a transporter or pore.	ENSMUSG00000023175	'Basigin'	Bsg	P18572	P18572	4.55 1/22	0.19 1/520	0.482923	GO:0070201;GO:0015031;GO:0051049
GO:1903829	positive regulation of protein localization	Any process that activates or increases the frequency, rate or extent of a protein localization.	ENSMUSG00000023175	'Basigin'	Bsg	P18572	P18572	4.55 1/22	0.19 1/523	0.483402	GO:0048522;GO:0008104;GO:0032880
GO:0001819	positive regulation of cytokine production	Any process that activates or increases the frequency, rate or extent of production of a cytokine.	ENSMUSG00000023175	'Basigin'	Bsg	P18572	P18572	4.55 1/22	0.19 1/523	0.483402	GO:0051240;GO:0010628;GO:0001817;GO:0001816
GO:0048732	gland development	The process whose specific outcome is the progression of a gland over time, from its formation to the mature structure. A gland is an organ specialised for secretion.	ENSMUSG00000022477	'Aconitate hydratase, mitochondrial'	Aco2	Q99KI0	Q99KI0	4.55 1/22	0.19 1/526	0.484754	GO:0048513
GO:0016192	vesicle-mediated transport	A cellular transport process in which transported substances are moved in membrane-bounded vesicles; transported substances are enclosed in the vesicle lumen or located in the vesicle membrane. The process begins with a step that directs a substance to the forming vesicle, and includes vesicle budding and coating. Vesicles are then targeted to, and fuse with, an acceptor membrane.	ENSMUSG00000022868 ENSMUSG00000032554	'Alpha-2-HS-glycoprotein'; 'Serotransferrin'	Ahsg Tf	P29699 Q921I1	P29699 Q921I1	9.09 2/22	0.13 2/1517	0.485953	GO:0009987;GO:0006810
GO:0008015	blood circulation	The flow of blood through the body of an animal, enabling the transport of nutrients to the tissues and the removal of waste products.	ENSMUSG00000019326	'Amine oxidase'	Aoc3	O70423	O70423	4.55 1/22	0.19 1/530	0.485953	GO:0003013
GO:0055085	transmembrane transport	The process in which a solute is transported across a lipid bilayer, from one side of a membrane to the other.	ENSMUSG00000019326 ENSMUSG00000032602	'Amine oxidase'; 'Solute carrier family 25'	Aoc3 Slc25a20	O70423 Q7TPW6	O70423 Q7TPW6	9.09 2/22	0.13 2/1525	0.48669	GO:0006810;GO:0009987
GO:0010720	positive regulation of cell development	Any process that increases the rate, frequency or extent of the progression of the cell over time, from its formation to the mature structure. Cell development does not include the steps involved in committing a cell to a specific fate.	ENSMUSG00000032554	'Serotransferrin'	Tf	Q921I1	Q921I1	4.55 1/22	0.19 1/535	0.48669	GO:0060284;GO:0048468;GO:0045597
GO:0016049	cell growth	The process in which a cell irreversibly increases in size over time by accretion and biosynthetic production of matter similar to that already present.	ENSMUSG00000022868	'Alpha-2-HS-glycoprotein'	Ahsg	P29699	P29699	4.55 1/22	0.19 1/537	0.48669	GO:0009987;GO:0040007
GO:0002009	morphogenesis of an epithelium	The process in which the anatomical structures of epithelia are generated and organized. An epithelium consists of closely packed cells arranged in one or more layers, that covers the outer surfaces of the body or lines any internal cavity or tube.	ENSMUSG00000023175	'Basigin'	Bsg	P18572	P18572	4.55 1/22	0.19 1/536	0.48669	GO:0060429;GO:0048729
GO:0044248	cellular catabolic process	The chemical reactions and pathways resulting in the breakdown of substances, carried out by individual cells.	ENSMUSG00000025465 ENSMUSG00000025745	'Enoyl-CoA hydratase, mitochondrial'; 'Trifunctional enzyme subunit alpha, mitochondrial'	Echs1 Hadha	Q8BH95 Q8BMS1	Q8BH95 Q8BMS1	9.09 2/22	0.13 2/1524	0.48669	GO:0044237;GO:0009056
GO:0016477	cell migration	The controlled self-propelled movement of a cell from one site to a destination guided by molecular cues.	ENSMUSG00000019326 ENSMUSG00000023175	'Amine oxidase'; 'Basigin'	Aoc3 Bsg	O70423 P18572	O70423 P18572	9.09 2/22	0.13 2/1538	0.488766	GO:0048870
GO:0002443	leukocyte mediated immunity	Any process involved in the carrying out of an immune response by a leukocyte.	ENSMUSG00000030895	'Hemopexin'	Hpx	Q91X72	Q91X72	4.55 1/22	0.18 1/545	0.490728	GO:0002252
GO:0061564	axon development	The progression of an axon over time. Covers axonogenesis (de novo generation of an axon) and axon regeneration (regrowth), as well as processes pertaining to the progression of the axon over time (fasciculation and defasciculation).	ENSMUSG00000023175	'Basigin'	Bsg	P18572	P18572	4.55 1/22	0.18 1/548	0.491126	GO:0031175
GO:2000026	regulation of multicellular organismal development	Any process that modulates the frequency, rate or extent of multicellular organismal development.	ENSMUSG00000022868 ENSMUSG00000032554	'Alpha-2-HS-glycoprotein'; 'Serotransferrin'	Ahsg Tf	P29699 Q921I1	P29699 Q921I1	9.09 2/22	0.13 2/1550	0.491126	GO:0051239;GO:0050793;GO:0007275
GO:0007275	multicellular organism development	The biological process whose specific outcome is the progression of a multicellular organism over time from an initial condition (e.g. a zygote or a young adult) to a later condition (e.g. a multicellular animal or an aged adult).	ENSMUSG00000023175 ENSMUSG00000022868 ENSMUSG00000032602 ENSMUSG00000032554 ENSMUSG00000022477	'Basigin'; 'Alpha-2-HS-glycoprotein'; 'Solute carrier family 25'; 'Serotransferrin'; 'Aconitate hydratase, mitochondrial'	Bsg Ahsg Slc25a20 Tf Aco2	P18572 P29699 Q7TPW6 Q921I1 Q99KI0	P18572 P29699 Q7TPW6 Q921I1 Q99KI0	22.73 5/22	0.10 5/4879	0.494544	GO:0032501;GO:0048856
GO:0002831	regulation of response to biotic stimulus	Any process that modulates the frequency, rate, or extent of a response to biotic stimulus.	ENSMUSG00000030895	'Hemopexin'	Hpx	Q91X72	Q91X72	4.55 1/22	0.18 1/556	0.495069	GO:0048583;GO:0009607
GO:0001525	angiogenesis	Blood vessel formation when new vessels emerge from the proliferation of pre-existing blood vessels.	ENSMUSG00000023175	'Basigin'	Bsg	P18572	P18572	4.55 1/22	0.18 1/561	0.49589	GO:0048514;GO:0048646
GO:0051960	regulation of nervous system development	Any process that modulates the frequency, rate or extent of nervous system development, the origin and formation of nervous tissue.	ENSMUSG00000032554	'Serotransferrin'	Tf	Q921I1	Q921I1	4.55 1/22	0.18 1/562	0.49589	GO:2000026;GO:0007399
GO:0002682	regulation of immune system process	Any process that modulates the frequency, rate, or extent of an immune system process.	ENSMUSG00000019326 ENSMUSG00000030895	'Amine oxidase'; 'Hemopexin'	Aoc3 Hpx	O70423 Q91X72	O70423 Q91X72	9.09 2/22	0.13 2/1575	0.49589	GO:0002376;GO:0050789
GO:0003013	circulatory system process	A organ system process carried out by any of the organs or tissues of the circulatory system. The circulatory system is an organ system that moves extracellular fluids to and from tissue within a multicellular organism.	ENSMUSG00000019326	'Amine oxidase'	Aoc3	O70423	O70423	4.55 1/22	0.18 1/559	0.49589	GO:0003008
GO:0001934	positive regulation of protein phosphorylation	Any process that activates or increases the frequency, rate or extent of addition of phosphate groups to amino acids within a protein.	ENSMUSG00000030895	'Hemopexin'	Hpx	Q91X72	Q91X72	4.55 1/22	0.18 1/567	0.4984	GO:0001932;GO:0042327;GO:0031401;GO:0006468
GO:0031667	response to nutrient levels	Any process that results in a change in state or activity of a cell or an organism (in terms of movement, secretion, enzyme production, gene expression, etc.) as a result of a stimulus reflecting the presence, absence, or concentration of nutrients.	ENSMUSG00000029368	'Albumin'	Alb	Q546G4	Q546G4	4.55 1/22	0.17 1/576	0.503759	GO:0009991
GO:0010557	positive regulation of macromolecule biosynthetic process	Any process that increases the rate, frequency or extent of the chemical reactions and pathways resulting in the formation of a macromolecule, any molecule of high relative molecular mass, the structure of which essentially comprises the multiple repetition of units derived, actually or conceptually, from molecules of low relative molecular mass.	ENSMUSG00000023175 ENSMUSG00000030895 ENSMUSG00000032554	'Basigin'; 'Hemopexin'; 'Serotransferrin'	Bsg Hpx Tf	P18572 Q91X72 Q921I1	P18572 Q91X72 Q921I1	13.64 3/22	0.11 3/2697	0.505647	GO:0009059;GO:0031328;GO:0010604;GO:0010556
GO:0002250	adaptive immune response	An immune response mediated by cells expressing specific receptors for antigens produced through a somatic diversification process, and allowing for an enhanced secondary response to subsequent exposures to the same antigen (immunological memory).	ENSMUSG00000030895	'Hemopexin'	Hpx	Q91X72	Q91X72	4.55 1/22	0.17 1/592	0.51293	GO:0006955
GO:0070201	regulation of establishment of protein localization	Any process that modulates the frequency, rate or extent of the directed movement of a protein to a specific location.	ENSMUSG00000023175	'Basigin'	Bsg	P18572	P18572	4.55 1/22	0.17 1/596	0.51474	GO:0045184;GO:0032880
GO:0007169	transmembrane receptor protein tyrosine kinase signaling pathway	The series of molecular signals initiated by an extracellular ligand binding to a receptor on the surface of the target cell where the receptor possesses tyrosine kinase activity, and ending with the regulation of a downstream cellular process, e.g. transcription.	ENSMUSG00000022868	'Alpha-2-HS-glycoprotein'	Ahsg	P29699	P29699	4.55 1/22	0.17 1/599	0.515862	GO:0007167
GO:0034654	nucleobase-containing compound biosynthetic process	The chemical reactions and pathways resulting in the formation of nucleobases, nucleosides, nucleotides and nucleic acids.	ENSMUSG00000026895 ENSMUSG00000028648 ENSMUSG00000032554 ENSMUSG00000040048	'NADH dehydrogenase'; 'Serotransferrin'	Ndufa8 Ndufs5 Tf Ndufb10	A0A1S6GWI0 A0A1S6GWI4 Q921I1 Q9DCS9	A0A1S6GWI0 A0A1S6GWI4 Q921I1 Q9DCS9	18.18 4/22	0.10 4/3888	0.520449	GO:0044271;GO:1901362;GO:0006139;GO:0018130;GO:0019438
GO:0042981	regulation of apoptotic process	Any process that modulates the occurrence or rate of cell death by apoptotic process.	ENSMUSG00000021585 ENSMUSG00000029368	'Calpastatin'; 'Albumin'	Cast Alb	P51125 Q546G4	P51125 Q546G4	9.09 2/22	0.12 2/1658	0.520449	GO:0006915;GO:0043067
GO:0007166	cell surface receptor signaling pathway	The series of molecular signals initiated by activation of a receptor on the surface of a cell. The pathway begins with binding of an extracellular ligand to a cell surface receptor, or for receptors that signal in the absence of a ligand, by ligand-withdrawal or the activity of a constitutively active receptor. The pathway ends with regulation of a downstream cellular process, e.g. transcription.	ENSMUSG00000022868 ENSMUSG00000030895 ENSMUSG00000032554	'Alpha-2-HS-glycoprotein'; 'Hemopexin'; 'Serotransferrin'	Ahsg Hpx Tf	P29699 Q91X72 Q921I1	P29699 Q91X72 Q921I1	13.64 3/22	0.11 3/2766	0.520449	GO:0007165
GO:0009991	response to extracellular stimulus	Any process that results in a change in state or activity of a cell or an organism (in terms of movement, secretion, enzyme production, gene expression, etc.) as a result of an extracellular stimulus.	ENSMUSG00000029368	'Albumin'	Alb	Q546G4	Q546G4	4.55 1/22	0.16 1/610	0.520449	GO:0009605
GO:0044057	regulation of system process	Any process that modulates the frequency, rate or extent of a system process, a multicellular organismal process carried out by any of the organs or tissues in an organ system.	ENSMUSG00000032554	'Serotransferrin'	Tf	Q921I1	Q921I1	4.55 1/22	0.16 1/614	0.521343	GO:0051239;GO:0003008
GO:0051640	organelle localization	Any process in which an organelle is transported to, and/or maintained in, a specific location.	ENSMUSG00000029368	'Albumin'	Alb	Q546G4	Q546G4	4.55 1/22	0.16 1/623	0.526344	GO:0051179
GO:0031328	positive regulation of cellular biosynthetic process	Any process that activates or increases the frequency, rate or extent of the chemical reactions and pathways resulting in the formation of substances, carried out by individual cells.	ENSMUSG00000023175 ENSMUSG00000030895 ENSMUSG00000032554	'Basigin'; 'Hemopexin'; 'Serotransferrin'	Bsg Hpx Tf	P18572 Q91X72 Q921I1	P18572 Q91X72 Q921I1	13.64 3/22	0.11 3/2799	0.527689	GO:0031325;GO:0031326;GO:0044249;GO:0009891
GO:0048856	anatomical structure development	The biological process whose specific outcome is the progression of an anatomical structure from an initial condition to its mature state. This process begins with the formation of the structure and ends with the mature structure, whatever form that may be including its natural destruction. An anatomical structure is any biological entity that occupies space and is distinguished from its surround…	ENSMUSG00000021939 ENSMUSG00000023175 ENSMUSG00000022868 ENSMUSG00000032602 ENSMUSG00000032554 ENSMUSG00000022477	'Cathepsin B'; 'Basigin'; 'Alpha-2-HS-glycoprotein'; 'Solute carrier family 25'; 'Serotransferrin'; 'Aconitate hydratase, mitochondrial'	Ctsb Bsg Ahsg Slc25a20 Tf Aco2	P10605 P18572 P29699 Q7TPW6 Q921I1 Q99KI0	P10605 P18572 P29699 Q7TPW6 Q921I1 Q99KI0	27.27 6/22	0.10 6/6269	0.530231	GO:0032502
GO:0043067	regulation of programmed cell death	Any process that modulates the frequency, rate or extent of programmed cell death, cell death resulting from activation of endogenous cellular processes.	ENSMUSG00000021585 ENSMUSG00000029368	'Calpastatin'; 'Albumin'	Cast Alb	P51125 Q546G4	P51125 Q546G4	9.09 2/22	0.12 2/1707	0.531511	GO:0050794;GO:0012501
GO:0018130	heterocycle biosynthetic process	The chemical reactions and pathways resulting in the formation of heterocyclic compounds, those with a cyclic molecular structure and at least two different atoms in the ring (or rings).	ENSMUSG00000026895 ENSMUSG00000028648 ENSMUSG00000032554 ENSMUSG00000040048	'NADH dehydrogenase'; 'Serotransferrin'	Ndufa8 Ndufs5 Tf Ndufb10	A0A1S6GWI0 A0A1S6GWI4 Q921I1 Q9DCS9	A0A1S6GWI0 A0A1S6GWI4 Q921I1 Q9DCS9	18.18 4/22	0.10 4/3963	0.531511	GO:0046483;GO:0044249
GO:0009891	positive regulation of biosynthetic process	Any process that activates or increases the frequency, rate or extent of the chemical reactions and pathways resulting in the formation of substances.	ENSMUSG00000023175 ENSMUSG00000030895 ENSMUSG00000032554	'Basigin'; 'Hemopexin'; 'Serotransferrin'	Bsg Hpx Tf	P18572 Q91X72 Q921I1	P18572 Q91X72 Q921I1	13.64 3/22	0.11 3/2827	0.531511	GO:0009889;GO:0009893;GO:0009058
GO:0010817	regulation of hormone levels	Any process that modulates the levels of hormone within an organism or a tissue. A hormone is any substance formed in very small amounts in one specialized organ or group of cells and carried (sometimes in the bloodstream) to another organ or group of cells in the same organism, upon which it has a specific regulatory action.	ENSMUSG00000021939	'Cathepsin B'	Ctsb	P10605	P10605	4.55 1/22	0.16 1/639	0.531511	GO:0065008
GO:0019438	aromatic compound biosynthetic process	The chemical reactions and pathways resulting in the formation of aromatic compounds, any substance containing an aromatic carbon ring.	ENSMUSG00000026895 ENSMUSG00000028648 ENSMUSG00000032554 ENSMUSG00000040048	'NADH dehydrogenase'; 'Serotransferrin'	Ndufa8 Ndufs5 Tf Ndufb10	A0A1S6GWI0 A0A1S6GWI4 Q921I1 Q9DCS9	A0A1S6GWI0 A0A1S6GWI4 Q921I1 Q9DCS9	18.18 4/22	0.10 4/3973	0.531556	GO:0006725;GO:0044249
GO:0072657	protein localization to membrane	A process in which a protein is transported to, or maintained in, a specific location in a membrane.	ENSMUSG00000023175	'Basigin'	Bsg	P18572	P18572	4.55 1/22	0.16 1/644	0.532583	GO:0051668;GO:0008104
GO:0045184	establishment of protein localization	The directed movement of a protein to a specific location.	ENSMUSG00000068874 ENSMUSG00000023175	'Methanethiol oxidase'; 'Basigin'	Selenbp1 Bsg	P17563 P18572	P17563 P18572	9.09 2/22	0.12 2/1722	0.533367	GO:0008104;GO:0051234
GO:0018193	peptidyl-amino acid modification	The alteration of an amino acid residue in a peptide.	ENSMUSG00000030895	'Hemopexin'	Hpx	Q91X72	Q91X72	4.55 1/22	0.15 1/650	0.533367	GO:0036211
GO:0048667	cell morphogenesis involved in neuron differentiation	The process in which the structures of a neuron are generated and organized. This process occurs while the initially relatively unspecialized cell is acquiring the specialized features of a neuron.	ENSMUSG00000023175	'Basigin'	Bsg	P18572	P18572	4.55 1/22	0.15 1/647	0.533367	GO:0048666;GO:0000902
GO:0048729	tissue morphogenesis	The process in which the anatomical structures of a tissue are generated and organized.	ENSMUSG00000023175	'Basigin'	Bsg	P18572	P18572	4.55 1/22	0.15 1/651	0.533367	GO:0009653;GO:0009888
GO:0048514	blood vessel morphogenesis	The process in which the anatomical structures of blood vessels are generated and organized. The blood vessel is the vasculature carrying blood.	ENSMUSG00000023175	'Basigin'	Bsg	P18572	P18572	4.55 1/22	0.15 1/657	0.535921	GO:0001568;GO:0035239
GO:0040008	regulation of growth	Any process that modulates the frequency, rate or extent of the growth of all or part of an organism so that it occurs at its proper speed, either globally or in a specific part of the organism's development.	ENSMUSG00000022868	'Alpha-2-HS-glycoprotein'	Ahsg	P29699	P29699	4.55 1/22	0.15 1/658	0.535921	GO:0040007;GO:0050789
GO:1903530	regulation of secretion by cell	Any process that modulates the frequency, rate or extent of secretion by cell.	ENSMUSG00000023175	'Basigin'	Bsg	P18572	P18572	4.55 1/22	0.15 1/667	0.540276	GO:0032940;GO:0050794;GO:0051046
GO:0002521	leukocyte differentiation	The process in which a relatively unspecialized hemopoietic precursor cell acquires the specialized features of a leukocyte. A leukocyte is an achromatic cell of the myeloid or lymphoid lineages capable of ameboid movement, found in blood or other tissue.	ENSMUSG00000032554	'Serotransferrin'	Tf	Q921I1	Q921I1	4.55 1/22	0.15 1/668	0.540276	GO:0030097;GO:0030154
GO:0016043	cellular component organization	A process that results in the assembly, arrangement of constituent parts, or disassembly of a cellular component.	ENSMUSG00000026895 ENSMUSG00000028648 ENSMUSG00000023175 ENSMUSG00000022868 ENSMUSG00000032554 ENSMUSG00000053768 ENSMUSG00000040048	'NADH dehydrogenase'; 'Basigin'; 'Alpha-2-HS-glycoprotein'; 'Serotransferrin'; 'MICOS complex subunit Mic19'	Ndufa8 Ndufs5 Bsg Ahsg Tf Chchd3 Ndufb10	A0A1S6GWI0 A0A1S6GWI4 P18572 P29699 Q921I1 Q9CRB9 Q9DCS9	A0A1S6GWI0 A0A1S6GWI4 P18572 P29699 Q921I1 Q9CRB9 Q9DCS9	31.82 7/22	0.09 7/7612	0.550192	GO:0071840
GO:0022607	cellular component assembly	The aggregation, arrangement and bonding together of a cellular component.	ENSMUSG00000026895 ENSMUSG00000028648 ENSMUSG00000022868 ENSMUSG00000040048	'NADH dehydrogenase'; 'Alpha-2-HS-glycoprotein'	Ndufa8 Ndufs5 Ahsg Ndufb10	A0A1S6GWI0 A0A1S6GWI4 P29699 Q9DCS9	A0A1S6GWI0 A0A1S6GWI4 P29699 Q9DCS9	18.18 4/22	0.10 4/4098	0.552937	GO:0016043;GO:0044085
GO:0030036	actin cytoskeleton organization	A process that is carried out at the cellular level which results in the assembly, arrangement of constituent parts, or disassembly of cytoskeletal structures comprising actin filaments and their associated proteins.	ENSMUSG00000032554	'Serotransferrin'	Tf	Q921I1	Q921I1	4.55 1/22	0.14 1/695	0.55294	GO:0030029;GO:0007010
GO:0033554	cellular response to stress	Any process that results in a change in state or activity of a cell (in terms of movement, secretion, enzyme production, gene expression, etc.) as a result of a stimulus indicating the organism is under stress. The stress is usually, but not necessarily, exogenous (e.g. temperature, humidity, ionizing radiation).	ENSMUSG00000029368 ENSMUSG00000030546	'Albumin'; 'Perilipin-1'	Alb Plin1	Q546G4 Q8CGN5	Q546G4 Q8CGN5	9.09 2/22	0.11 2/1799	0.55294	GO:0051716;GO:0006950
GO:0048731	system development	The process whose specific outcome is the progression of an organismal system over time, from its formation to the mature structure. A system is a regularly interacting or interdependent group of organs or tissues that work together to carry out a given biological process.	ENSMUSG00000023175 ENSMUSG00000022868 ENSMUSG00000032554 ENSMUSG00000022477	'Basigin'; 'Alpha-2-HS-glycoprotein'; 'Serotransferrin'; 'Aconitate hydratase, mitochondrial'	Bsg Ahsg Tf Aco2	P18572 P29699 Q921I1 Q99KI0	P18572 P29699 Q921I1 Q99KI0	18.18 4/22	0.10 4/4117	0.553944	GO:0007275;GO:0048856
GO:0048812	neuron projection morphogenesis	The process in which the anatomical structures of a neuron projection are generated and organized. A neuron projection is any process extending from a neural cell, such as axons or dendrites.	ENSMUSG00000023175	'Basigin'	Bsg	P18572	P18572	4.55 1/22	0.14 1/699	0.553944	GO:0120039;GO:0031175
GO:0051603	proteolysis involved in protein catabolic process	The hydrolysis of a peptide bond or bonds within a protein as part of the chemical reactions and pathways resulting in the breakdown of a protein by individual cells.	ENSMUSG00000021939	'Cathepsin B'	Ctsb	P10605	P10605	4.55 1/22	0.14 1/706	0.555754	GO:0030163;GO:0006508
GO:1901362	organic cyclic compound biosynthetic process	The chemical reactions and pathways resulting in the formation of organic cyclic compound.	ENSMUSG00000026895 ENSMUSG00000028648 ENSMUSG00000032554 ENSMUSG00000040048	'NADH dehydrogenase'; 'Serotransferrin'	Ndufa8 Ndufs5 Tf Ndufb10	A0A1S6GWI0 A0A1S6GWI4 Q921I1 Q9DCS9	A0A1S6GWI0 A0A1S6GWI4 Q921I1 Q9DCS9	18.18 4/22	0.10 4/4131	0.555754	GO:1901576;GO:1901360
GO:0120039	plasma membrane bounded cell projection morphogenesis	The process in which the anatomical structures of a plasma membrane bounded cell projection are generated and organized.	ENSMUSG00000023175	'Basigin'	Bsg	P18572	P18572	4.55 1/22	0.14 1/714	0.559507	GO:0048858
GO:0048858	cell projection morphogenesis	The process in which the anatomical structures of a cell projection are generated and organized.	ENSMUSG00000023175	'Basigin'	Bsg	P18572	P18572	4.55 1/22	0.14 1/721	0.56264	GO:0030030;GO:0032989;GO:0000902
GO:0051668	localization within membrane	Any process in which a substance or cellular entity, such as a protein complex or organelle, is transported to, and/or maintained in, a specific location within a membrane.	ENSMUSG00000023175	'Basigin'	Bsg	P18572	P18572	4.55 1/22	0.14 1/723	0.562864	GO:0051641
GO:0071363	cellular response to growth factor stimulus	Any process that results in a change in state or activity of a cell (in terms of movement, secretion, enzyme production, gene expression, etc.) as a result of a growth factor stimulus.	ENSMUSG00000037742	'Elongation factor 1-alpha 1'	Eef1a1	P10126	P10126	4.55 1/22	0.14 1/732	0.567095	GO:0071495;GO:0070848
GO:0071417	cellular response to organonitrogen compound	Any process that results in a change in state or activity of a cell (in terms of movement, secretion, enzyme production, gene expression, etc.) as a result of an organonitrogen stimulus. An organonitrogen compound is formally a compound containing at least one carbon-nitrogen bond.	ENSMUSG00000022868	'Alpha-2-HS-glycoprotein'	Ahsg	P29699	P29699	4.55 1/22	0.13 1/747	0.569971	GO:0071310;GO:0071495;GO:0010243;GO:1901699
GO:0048518	positive regulation of biological process	Any process that activates or increases the frequency, rate or extent of a biological process. Biological processes are regulated by many means; examples include the control of gene expression, protein modification or interaction with a protein or substrate molecule.	ENSMUSG00000019326 ENSMUSG00000023175 ENSMUSG00000022868 ENSMUSG00000029368 ENSMUSG00000030895 ENSMUSG00000032554	'Amine oxidase'; 'Basigin'; 'Alpha-2-HS-glycoprotein'; 'Albumin'; 'Hemopexin'; 'Serotransferrin'	Aoc3 Bsg Ahsg Alb Hpx Tf	O70423 P18572 P29699 Q546G4 Q91X72 Q921I1	O70423 P18572 P29699 Q546G4 Q91X72 Q921I1	27.27 6/22	0.09 6/6589	0.569971	GO:0050789;GO:0008150
GO:0050778	positive regulation of immune response	Any process that activates or increases the frequency, rate or extent of the immune response, the immunological reaction of an organism to an immunogenic stimulus.	ENSMUSG00000030895	'Hemopexin'	Hpx	Q91X72	Q91X72	4.55 1/22	0.13 1/744	0.569971	GO:0006955;GO:0050776;GO:0048584;GO:0002684
GO:0031401	positive regulation of protein modification process	Any process that activates or increases the frequency, rate or extent of the covalent alteration of one or more amino acid residues within a protein.	ENSMUSG00000030895	'Hemopexin'	Hpx	Q91X72	Q91X72	4.55 1/22	0.13 1/742	0.569971	GO:0031399;GO:0051247;GO:0036211
GO:0051046	regulation of secretion	Any process that modulates the frequency, rate or extent of the controlled release of a substance from a cell or a tissue.	ENSMUSG00000023175	'Basigin'	Bsg	P18572	P18572	4.55 1/22	0.13 1/746	0.569971	GO:0051049;GO:0046903
GO:0007283	spermatogenesis	The developmental process by which male germ line stem cells self renew or give rise to successive cell types resulting in the development of a spermatozoa.	ENSMUSG00000023175	'Basigin'	Bsg	P18572	P18572	4.55 1/22	0.14 1/740	0.569971	GO:0003006;GO:0048232
GO:0000165	MAPK cascade	An intracellular protein kinase cascade containing at least a MAP kinase (MAPK). It starts with the activation of a MAP3K, and the consecutive activation of a MPK2K and a MAPK. The cascade can also contain an additional tier: the upstream MAP4K. The kinases in each tier phosphorylate and activate the kinase in the downstream tier to transmit a signal within a cell.	ENSMUSG00000032554	'Serotransferrin'	Tf	Q921I1	Q921I1	4.55 1/22	0.13 1/758	0.572337	GO:0141124
GO:0022008	neurogenesis	Generation of cells within the nervous system.	ENSMUSG00000023175 ENSMUSG00000032554	'Basigin'; 'Serotransferrin'	Bsg Tf	P18572 Q921I1	P18572 Q921I1	9.09 2/22	0.10 2/1907	0.572337	GO:0030154;GO:0007399
GO:0001568	blood vessel development	The process whose specific outcome is the progression of a blood vessel over time, from its formation to the mature structure. The blood vessel is the vasculature carrying blood.	ENSMUSG00000023175	'Basigin'	Bsg	P18572	P18572	4.55 1/22	0.13 1/761	0.572337	GO:0001944;GO:0048856
GO:0071840	cellular component organization or biogenesis	A process that results in the biosynthesis of constituent macromolecules, assembly, arrangement of constituent parts, or disassembly of a cellular component.	ENSMUSG00000026895 ENSMUSG00000028648 ENSMUSG00000023175 ENSMUSG00000022868 ENSMUSG00000032554 ENSMUSG00000053768 ENSMUSG00000040048	'NADH dehydrogenase'; 'Basigin'; 'Alpha-2-HS-glycoprotein'; 'Serotransferrin'; 'MICOS complex subunit Mic19'	Ndufa8 Ndufs5 Bsg Ahsg Tf Chchd3 Ndufb10	A0A1S6GWI0 A0A1S6GWI4 P18572 P29699 Q921I1 Q9CRB9 Q9DCS9	A0A1S6GWI0 A0A1S6GWI4 P18572 P29699 Q921I1 Q9CRB9 Q9DCS9	31.82 7/22	0.09 7/7815	0.572337	GO:0009987
GO:0048232	male gamete generation	Generation of the male gamete; specialised haploid cells produced by meiosis and along with a female gamete takes part in sexual reproduction.	ENSMUSG00000023175	'Basigin'	Bsg	P18572	P18572	4.55 1/22	0.13 1/758	0.572337	GO:0007276
GO:0070848	response to growth factor	Any process that results in a change in state or activity of a cell or an organism (in terms of movement, secretion, enzyme production, gene expression, etc.) as a result of a growth factor stimulus.	ENSMUSG00000037742	'Elongation factor 1-alpha 1'	Eef1a1	P10126	P10126	4.55 1/22	0.13 1/761	0.572337	GO:0009719
GO:0033036	macromolecule localization	Any process in which a macromolecule is transported to, or maintained in, a specific location.	ENSMUSG00000068874 ENSMUSG00000023175 ENSMUSG00000032602	'Methanethiol oxidase'; 'Basigin'; 'Solute carrier family 25'	Selenbp1 Bsg Slc25a20	P17563 P18572 Q7TPW6	P17563 P18572 Q7TPW6	13.64 3/22	0.10 3/3092	0.574828	GO:0051179
GO:0030855	epithelial cell differentiation	The process in which a relatively unspecialized cell acquires specialized features of an epithelial cell, any of the cells making up an epithelium.	ENSMUSG00000021939	'Cathepsin B'	Ctsb	P10605	P10605	4.55 1/22	0.13 1/777	0.578971	GO:0030154;GO:0060429
GO:0030029	actin filament-based process	Any cellular process that depends upon or alters the actin cytoskeleton, that part of the cytoskeleton comprising actin filaments and their associated proteins.	ENSMUSG00000032554	'Serotransferrin'	Tf	Q921I1	Q921I1	4.55 1/22	0.13 1/782	0.579788	GO:0009987
GO:0061024	membrane organization	A process which results in the assembly, arrangement of constituent parts, or disassembly of a membrane. A membrane is a double layer of lipid molecules that encloses all cells, and, in eukaryotes, many organelles; may be a single or double lipid bilayer; also includes associated proteins.	ENSMUSG00000053768	'MICOS complex subunit Mic19'	Chchd3	Q9CRB9	Q9CRB9	4.55 1/22	0.13 1/782	0.579788	GO:0016043
GO:0006955	immune response	Any immune system process that functions in the calibrated response of an organism to a potential internal or invasive threat.	ENSMUSG00000030895 ENSMUSG00000032554	'Hemopexin'; 'Serotransferrin'	Hpx Tf	Q91X72 Q921I1	Q91X72 Q921I1	9.09 2/22	0.10 2/1945	0.580571	GO:0002376;GO:0050896
GO:0065008	regulation of biological quality	Any process that modulates a qualitative or quantitative trait of a biological quality. A biological quality is a measurable attribute of an organism or part of an organism, such as size, mass, shape, color, etc.	ENSMUSG00000019326 ENSMUSG00000021939 ENSMUSG00000029368	'Amine oxidase'; 'Cathepsin B'; 'Albumin'	Aoc3 Ctsb Alb	O70423 P10605 Q546G4	O70423 P10605 Q546G4	13.64 3/22	0.10 3/3134	0.581527	GO:0065007
GO:0043009	chordate embryonic development	The process whose specific outcome is the progression of the embryo over time, from zygote formation through a stage including a notochord and neural tube until birth or egg hatching.	ENSMUSG00000032602	'Solute carrier family 25'	Slc25a20	Q7TPW6	Q7TPW6	4.55 1/22	0.13 1/791	0.581778	GO:0009792
GO:0001944	vasculature development	The process whose specific outcome is the progression of the vasculature over time, from its formation to the mature structure. The vasculature is an interconnected tubular multi-tissue structure that contains fluid that is actively transported around the organism.	ENSMUSG00000023175	'Basigin'	Bsg	P18572	P18572	4.55 1/22	0.13 1/793	0.581902	GO:0048731;GO:0072359
GO:0002252	immune effector process	Any process of the immune system that executes a component of an immune response. An effector immune process takes place after its activation.	ENSMUSG00000030895	'Hemopexin'	Hpx	Q91X72	Q91X72	4.55 1/22	0.13 1/795	0.582025	GO:0002376
GO:0097435	supramolecular fiber organization	A process that is carried out at the cellular level which results in the assembly, arrangement of constituent parts, or disassembly of a supramolecular fiber, a polymer consisting of an indefinite number of protein or protein complex subunits that have polymerised to form a fiber-shaped structure.	ENSMUSG00000032554	'Serotransferrin'	Tf	Q921I1	Q921I1	4.55 1/22	0.12 1/806	0.586012	GO:0016043
GO:0009792	embryo development ending in birth or egg hatching	The process whose specific outcome is the progression of an embryo over time, from zygote formation until the end of the embryonic life stage. The end of the embryonic life stage is organism-specific and may be somewhat arbitrary; for mammals it is usually considered to be birth, for insects the hatching of the first instar larva from the eggshell.	ENSMUSG00000032602	'Solute carrier family 25'	Slc25a20	Q7TPW6	Q7TPW6	4.55 1/22	0.12 1/808	0.586012	GO:0009790
GO:0044085	cellular component biogenesis	A process that results in the biosynthesis of constituent macromolecules, assembly, and arrangement of constituent parts of a cellular component. Includes biosynthesis of constituent macromolecules, and those macromolecular modifications that are involved in synthesis or assembly of the cellular component.	ENSMUSG00000026895 ENSMUSG00000028648 ENSMUSG00000022868 ENSMUSG00000040048	'NADH dehydrogenase'; 'Alpha-2-HS-glycoprotein'	Ndufa8 Ndufs5 Ahsg Ndufb10	A0A1S6GWI0 A0A1S6GWI4 P29699 Q9DCS9	A0A1S6GWI0 A0A1S6GWI4 P29699 Q9DCS9	18.18 4/22	0.09 4/4368	0.586012	GO:0071840
GO:0001932	regulation of protein phosphorylation	Any process that modulates the frequency, rate or extent of addition of phosphate groups into an amino acid in a protein.	ENSMUSG00000030895	'Hemopexin'	Hpx	Q91X72	Q91X72	4.55 1/22	0.12 1/816	0.589198	GO:0042325;GO:0031399;GO:0006468
GO:0001817	regulation of cytokine production	Any process that modulates the frequency, rate, or extent of production of a cytokine.	ENSMUSG00000023175	'Basigin'	Bsg	P18572	P18572	4.55 1/22	0.12 1/824	0.590481	GO:0001816;GO:0051239;GO:0010468
GO:1901699	cellular response to nitrogen compound	Any process that results in a change in state or activity of a cell (in terms of movement, secretion, enzyme production, gene expression, etc.) as a result of a nitrogen compound stimulus.	ENSMUSG00000022868	'Alpha-2-HS-glycoprotein'	Ahsg	P29699	P29699	4.55 1/22	0.12 1/823	0.590481	GO:0070887;GO:1901698
GO:0032989	cellular anatomical entity morphogenesis	The process in which a cellular entity is generated and organized. A cellular entity has granularity above the level of a protein complex but below that of an anatomical system.	ENSMUSG00000023175	'Basigin'	Bsg	P18572	P18572	4.55 1/22	0.12 1/824	0.590481	GO:0009653
GO:0001816	cytokine production	The appearance of a cytokine due to biosynthesis or secretion following a cellular stimulus, resulting in an increase in its intracellular or extracellular levels.	ENSMUSG00000023175	'Basigin'	Bsg	P18572	P18572	4.55 1/22	0.12 1/830	0.592582	GO:0032501;GO:0010467
GO:0050776	regulation of immune response	Any process that modulates the frequency, rate or extent of the immune response, the immunological reaction of an organism to an immunogenic stimulus.	ENSMUSG00000030895	'Hemopexin'	Hpx	Q91X72	Q91X72	4.55 1/22	0.11 1/912	0.631056	GO:0002682;GO:0048583;GO:0006955
GO:0032940	secretion by cell	The controlled release of a substance by a cell.	ENSMUSG00000023175	'Basigin'	Bsg	P18572	P18572	4.55 1/22	0.11 1/913	0.631056	GO:0046903;GO:0140352
GO:0035239	tube morphogenesis	The process in which the anatomical structures of a tube are generated and organized. Epithelial and endothelial tubes transport gases, liquids and cells from one site to another and form the basic structure of many organs and tissues, with tube shape and organization varying from the single-celled excretory organ in Caenorhabditis elegans to the branching trees of the mammalian kidney and insect…	ENSMUSG00000023175	'Basigin'	Bsg	P18572	P18572	4.55 1/22	0.11 1/927	0.636598	GO:0035295;GO:0009653
GO:0060284	regulation of cell development	Any process that modulates the rate, frequency or extent of the progression of the cell over time, from its formation to the mature structure. Cell development does not include the steps involved in committing a cell to a specific fate.	ENSMUSG00000032554	'Serotransferrin'	Tf	Q921I1	Q921I1	4.55 1/22	0.11 1/941	0.641622	GO:0048468;GO:0045595
GO:0010604	positive regulation of macromolecule metabolic process	Any process that increases the frequency, rate or extent of the chemical reactions and pathways involving macromolecules, any molecule of high relative molecular mass, the structure of which essentially comprises the multiple repetition of units derived, actually or conceptually, from molecules of low relative molecular mass.	ENSMUSG00000023175 ENSMUSG00000030895 ENSMUSG00000032554	'Basigin'; 'Hemopexin'; 'Serotransferrin'	Bsg Hpx Tf	P18572 Q91X72 Q921I1	P18572 Q91X72 Q921I1	13.64 3/22	0.09 3/3427	0.641622	GO:0043170;GO:0060255;GO:0009893
GO:0031325	positive regulation of cellular metabolic process	Any process that activates or increases the frequency, rate or extent of the chemical reactions and pathways by which individual cells transform chemical substances.	ENSMUSG00000023175 ENSMUSG00000030895 ENSMUSG00000032554	'Basigin'; 'Hemopexin'; 'Serotransferrin'	Bsg Hpx Tf	P18572 Q91X72 Q921I1	P18572 Q91X72 Q921I1	13.64 3/22	0.09 3/3434	0.642347	GO:0009893;GO:0031323;GO:0048522;GO:0044237
GO:0045597	positive regulation of cell differentiation	Any process that activates or increases the frequency, rate or extent of cell differentiation.	ENSMUSG00000032554	'Serotransferrin'	Tf	Q921I1	Q921I1	4.55 1/22	0.10 1/970	0.6511	GO:0051094;GO:0045595;GO:0030154;GO:0048522
GO:0009617	response to bacterium	Any process that results in a change in state or activity of a cell or an organism (in terms of movement, secretion, enzyme production, gene expression, etc.) as a result of a stimulus from a bacterium.	ENSMUSG00000032554	'Serotransferrin'	Tf	Q921I1	Q921I1	4.55 1/22	0.10 1/968	0.6511	GO:0051707
GO:0032880	regulation of protein localization	Any process that modulates the frequency, rate or extent of any process in which a protein is transported to, or maintained in, a specific location.	ENSMUSG00000023175	'Basigin'	Bsg	P18572	P18572	4.55 1/22	0.10 1/977	0.652174	GO:0060341;GO:0008104
GO:0045087	innate immune response	Innate immune responses are defense responses mediated by germline encoded components that directly recognize components of potential pathogens.	ENSMUSG00000030895	'Hemopexin'	Hpx	Q91X72	Q91X72	4.55 1/22	0.10 1/977	0.652174	GO:0006955;GO:0140546
GO:0140352	export from cell	The directed movement of some substance from a cell, into the extracellular region. This may occur via transport across the plasma membrane or via exocytosis.	ENSMUSG00000023175	'Basigin'	Bsg	P18572	P18572	4.55 1/22	0.10 1/982	0.652862	GO:0006810;GO:0009987
GO:0051641	cellular localization	A cellular localization process whereby a substance or cellular entity, such as a protein complex or organelle, is transported to, and/or maintained in, a specific location within a cell including the localization of substances or cellular entities to the cell membrane.	ENSMUSG00000068874 ENSMUSG00000023175 ENSMUSG00000029368	'Methanethiol oxidase'; 'Basigin'; 'Albumin'	Selenbp1 Bsg Alb	P17563 P18572 Q546G4	P17563 P18572 Q546G4	13.64 3/22	0.09 3/3502	0.652862	GO:0051179;GO:0009987
GO:0048869	cellular developmental process	A biological process whose specific outcome is the progression of a cell over time from an initial condition to a later condition.	ENSMUSG00000021939 ENSMUSG00000068874 ENSMUSG00000023175 ENSMUSG00000032554	'Cathepsin B'; 'Methanethiol oxidase'; 'Basigin'; 'Serotransferrin'	Ctsb Selenbp1 Bsg Tf	P10605 P17563 P18572 Q921I1	P10605 P17563 P18572 Q921I1	18.18 4/22	0.08 4/4778	0.657936	GO:0009987;GO:0032502
GO:0030154	cell differentiation	The cellular developmental process in which a relatively unspecialized cell, e.g. embryonic or regenerative cell, acquires specialized structural and/or functional features that characterize a specific cell. Differentiation includes the processes involved in commitment of a cell to a specific fate and its subsequent development to the mature state.	ENSMUSG00000021939 ENSMUSG00000068874 ENSMUSG00000023175 ENSMUSG00000032554	'Cathepsin B'; 'Methanethiol oxidase'; 'Basigin'; 'Serotransferrin'	Ctsb Selenbp1 Bsg Tf	P10605 P17563 P18572 Q921I1	P10605 P17563 P18572 Q921I1	18.18 4/22	0.08 4/4777	0.657936	GO:0048869
GO:0006807	nitrogen compound metabolic process	The chemical reactions and pathways involving organic or inorganic compounds that contain nitrogen.	ENSMUSG00000026895 ENSMUSG00000028648 ENSMUSG00000019326 ENSMUSG00000037742 ENSMUSG00000021939 ENSMUSG00000021585 ENSMUSG00000030895 ENSMUSG00000032554 ENSMUSG00000071644 ENSMUSG00000040048	'NADH dehydrogenase'; 'Amine oxidase'; 'Elongation factor 1-alpha 1'; 'Cathepsin B'; 'Calpastatin'; 'Hemopexin'; 'Serotransferrin'; 'Elongation factor 1-gamma'	Ndufa8 Ndufs5 Aoc3 Eef1a1 Ctsb Cast Hpx Tf Eef1g Ndufb10	A0A1S6GWI0 A0A1S6GWI4 O70423 P10126 P10605 P51125 Q91X72 Q921I1 Q9D8N0 Q9DCS9	A0A1S6GWI0 A0A1S6GWI4 O70423 P10126 P10605 P51125 Q91X72 Q921I1 Q9D8N0 Q9DCS9	45.45 10/22	0.08 10/12143	0.66012	GO:0008152
GO:0007276	gamete generation	The generation and maintenance of gametes in a multicellular organism. A gamete is a haploid reproductive cell.	ENSMUSG00000023175	'Basigin'	Bsg	P18572	P18572	4.55 1/22	0.10 1/1024	0.666298	GO:0048609;GO:0019953
GO:0048522	positive regulation of cellular process	Any process that activates or increases the frequency, rate or extent of a cellular process, any of those that are carried out at the cellular level, but are not necessarily restricted to a single cell. For example, cell communication occurs among more than one cell, but occurs at the cellular level.	ENSMUSG00000019326 ENSMUSG00000023175 ENSMUSG00000022868 ENSMUSG00000030895 ENSMUSG00000032554	'Amine oxidase'; 'Basigin'; 'Alpha-2-HS-glycoprotein'; 'Hemopexin'; 'Serotransferrin'	Aoc3 Bsg Ahsg Hpx Tf	O70423 P18572 P29699 Q91X72 Q921I1	O70423 P18572 P29699 Q91X72 Q921I1	22.73 5/22	0.08 5/6078	0.666785	GO:0048518;GO:0009987;GO:0050794
GO:0030097	hemopoiesis	The process whose specific outcome is the progression of the myeloid and lymphoid derived organ/tissue systems of the blood and other parts of the body over time, from formation to the mature structure. The site of hemopoiesis is variable during development, but occurs primarily in bone marrow or kidney in many adult vertebrates.	ENSMUSG00000032554	'Serotransferrin'	Tf	Q921I1	Q921I1	4.55 1/22	0.10 1/1044	0.670928	GO:0048468
GO:0040007	growth	The increase in size or mass of an entire organism, a part of an organism or a cell.	ENSMUSG00000022868	'Alpha-2-HS-glycoprotein'	Ahsg	P29699	P29699	4.55 1/22	0.10 1/1044	0.670928	GO:0008150
GO:0000902	cell morphogenesis	The developmental process in which the size or shape of a cell is generated and organized.	ENSMUSG00000023175	'Basigin'	Bsg	P18572	P18572	4.55 1/22	0.10 1/1045	0.670928	GO:0009653
GO:0048584	positive regulation of response to stimulus	Any process that activates, maintains or increases the rate of a response to a stimulus. Response to stimulus is a change in state or activity of a cell or an organism (in terms of movement, secretion, enzyme production, gene expression, etc.) as a result of a stimulus.	ENSMUSG00000019326 ENSMUSG00000030895	'Amine oxidase'; 'Hemopexin'	Aoc3 Hpx	O70423 Q91X72	O70423 Q91X72	9.09 2/22	0.08 2/2359	0.674925	GO:0050896;GO:0048518;GO:0048583
GO:0071345	cellular response to cytokine stimulus	Any process that results in a change in state or activity of a cell (in terms of movement, secretion, enzyme production, gene expression, etc.) as a result of a cytokine stimulus.	ENSMUSG00000030895	'Hemopexin'	Hpx	Q91X72	Q91X72	4.55 1/22	0.09 1/1074	0.680147	GO:0034097;GO:0071310
GO:0051093	negative regulation of developmental process	Any process that stops, prevents or reduces the rate or extent of development, the biological process whose specific outcome is the progression of an organism over time from an initial condition (e.g. a zygote, or a young adult) to a later condition (e.g. a multicellular animal or an aged adult).	ENSMUSG00000022868	'Alpha-2-HS-glycoprotein'	Ahsg	P29699	P29699	4.55 1/22	0.09 1/1078	0.680147	GO:0032502;GO:0048519;GO:0050793
GO:0046903	secretion	The controlled release of a substance by a cell or a tissue.	ENSMUSG00000023175	'Basigin'	Bsg	P18572	P18572	4.55 1/22	0.09 1/1078	0.680147	GO:0006810
GO:0060341	regulation of cellular localization	Any process that modulates the frequency, rate or extent of a process in which a cell, a substance, or a cellular entity is transported to, or maintained in a specific location within or in the membrane of a cell.	ENSMUSG00000023175	'Basigin'	Bsg	P18572	P18572	4.55 1/22	0.09 1/1086	0.68228	GO:0032879;GO:0050794;GO:0051641
GO:0009887	animal organ morphogenesis	Morphogenesis of an animal organ. An organ is defined as a tissue or set of tissues that work together to perform a specific function or functions. Morphogenesis is the process in which anatomical structures are generated and organized. Organs are commonly observed as visibly distinct structures, but may also exist as loosely associated clusters of cells that work together to perform a specific f…	ENSMUSG00000023175	'Basigin'	Bsg	P18572	P18572	4.55 1/22	0.09 1/1094	0.684387	GO:0048513;GO:0009653
GO:0008284	positive regulation of cell population proliferation	Any process that activates or increases the rate or extent of cell proliferation.	ENSMUSG00000032554	'Serotransferrin'	Tf	Q921I1	Q921I1	4.55 1/22	0.09 1/1097	0.684523	GO:0048522;GO:0042127;GO:0008283
GO:0031399	regulation of protein modification process	Any process that modulates the frequency, rate or extent of the covalent alteration of one or more amino acid residues within a protein.	ENSMUSG00000030895	'Hemopexin'	Hpx	Q91X72	Q91X72	4.55 1/22	0.09 1/1102	0.685432	GO:0051246;GO:0036211
GO:0051716	cellular response to stimulus	Any process that results in a change in state or activity of a cell (in terms of movement, secretion, enzyme production, gene expression, etc.) as a result of a stimulus. The process begins with detection of the stimulus by a cell and ends with a change in state or activity or the cell.	ENSMUSG00000021939 ENSMUSG00000023175 ENSMUSG00000022868 ENSMUSG00000029368 ENSMUSG00000030546 ENSMUSG00000030895 ENSMUSG00000032554	'Cathepsin B'; 'Basigin'; 'Alpha-2-HS-glycoprotein'; 'Albumin'; 'Perilipin-1'; 'Hemopexin'; 'Serotransferrin'	Ctsb Bsg Ahsg Alb Plin1 Hpx Tf	P10605 P18572 P29699 Q546G4 Q8CGN5 Q91X72 Q921I1	P10605 P18572 P29699 Q546G4 Q8CGN5 Q91X72 Q921I1	31.82 7/22	0.08 7/8752	0.689594	GO:0050896;GO:0009987
GO:0009893	positive regulation of metabolic process	Any process that activates or increases the frequency, rate or extent of the chemical reactions and pathways within a cell or an organism.	ENSMUSG00000023175 ENSMUSG00000030895 ENSMUSG00000032554	'Basigin'; 'Hemopexin'; 'Serotransferrin'	Bsg Hpx Tf	P18572 Q91X72 Q921I1	P18572 Q91X72 Q921I1	13.64 3/22	0.08 3/3745	0.690278	GO:0019222;GO:0008152;GO:0048518
GO:0051247	positive regulation of protein metabolic process	Any process that activates or increases the frequency, rate or extent of the chemical reactions and pathways involving a protein.	ENSMUSG00000030895	'Hemopexin'	Hpx	Q91X72	Q91X72	4.55 1/22	0.09 1/1130	0.692357	GO:0051246;GO:0019538;GO:0010604;GO:0051173
GO:0031175	neuron projection development	The process whose specific outcome is the progression of a neuron projection over time, from its formation to the mature structure. A neuron projection is any process extending from a neural cell, such as axons or dendrites (collectively called neurites).	ENSMUSG00000023175	'Basigin'	Bsg	P18572	P18572	4.55 1/22	0.09 1/1131	0.692357	GO:0120036;GO:0048666
GO:0014070	response to organic cyclic compound	Any process that results in a change in state or activity of a cell or an organism (in terms of movement, secretion, enzyme production, gene expression, etc.) as a result of an organic cyclic compound stimulus.	ENSMUSG00000023175	'Basigin'	Bsg	P18572	P18572	4.55 1/22	0.09 1/1137	0.693568	GO:0010033
GO:0001775	cell activation	A multicellular organismal process by which exposure to an activating factor such as a cellular or soluble ligand results in a change in the morphology or behavior of a cell.	ENSMUSG00000021585	'Calpastatin'	Cast	P51125	P51125	4.55 1/22	0.09 1/1160	0.701033	GO:0009987;GO:0032501
GO:0007399	nervous system development	The process whose specific outcome is the progression of nervous tissue over time, from its formation to its mature state.	ENSMUSG00000023175 ENSMUSG00000032554	'Basigin'; 'Serotransferrin'	Bsg Tf	P18572 Q921I1	P18572 Q921I1	9.09 2/22	0.08 2/2529	0.705374	GO:0048731
GO:0035295	tube development	The process whose specific outcome is the progression of a tube over time, from its initial formation to a mature structure. Epithelial and endothelial tubes transport gases, liquids and cells from one site to another and form the basic structure of many organs and tissues including lung and trachea, kidney, the mammary gland, the vascular system and the gastrointestinal and urinary-genital tract…	ENSMUSG00000023175	'Basigin'	Bsg	P18572	P18572	4.55 1/22	0.08 1/1181	0.706546	GO:0048856;GO:0007275
GO:0034097	response to cytokine	Any process that results in a change in state or activity of a cell or an organism (in terms of movement, secretion, enzyme production, gene expression, etc.) as a result of a cytokine stimulus.	ENSMUSG00000030895	'Hemopexin'	Hpx	Q91X72	Q91X72	4.55 1/22	0.08 1/1188	0.706944	GO:0010033
GO:0051128	regulation of cellular component organization	Any process that modulates the frequency, rate or extent of a process involved in the formation, arrangement of constituent parts, or disassembly of cell structures, including the plasma membrane and any external encapsulating structures such as the cell wall and cell envelope.	ENSMUSG00000022868 ENSMUSG00000032554	'Alpha-2-HS-glycoprotein'; 'Serotransferrin'	Ahsg Tf	P29699 Q921I1	P29699 Q921I1	9.09 2/22	0.08 2/2546	0.706944	GO:0050794;GO:0016043
GO:0048646	anatomical structure formation involved in morphogenesis	The developmental process pertaining to the initial formation of an anatomical structure from unspecified parts. This process begins with the specific processes that contribute to the appearance of the discrete structure and ends when the structural rudiment is recognizable. An anatomical structure is any biological entity that occupies space and is distinguished from its surroundings. Anatomical…	ENSMUSG00000023175	'Basigin'	Bsg	P18572	P18572	4.55 1/22	0.08 1/1221	0.714284	GO:0032502;GO:0009653
GO:0072359	circulatory system development	The process whose specific outcome is the progression of the circulatory system over time, from its formation to the mature structure. The circulatory system is the organ system that passes nutrients (such as amino acids and electrolytes), gases, hormones, blood cells, etc. to and from cells in the body to help fight diseases and help stabilize body temperature and pH to maintain homeostasis.	ENSMUSG00000023175	'Basigin'	Bsg	P18572	P18572	4.55 1/22	0.08 1/1216	0.714284	GO:0048731
GO:0008104	protein localization	Any process in which a protein is transported to, or maintained in, a specific location.	ENSMUSG00000068874 ENSMUSG00000023175	'Methanethiol oxidase'; 'Basigin'	Selenbp1 Bsg	P17563 P18572	P17563 P18572	9.09 2/22	0.08 2/2594	0.714284	GO:0070727
GO:0051241	negative regulation of multicellular organismal process	Any process that stops, prevents, or reduces the frequency, rate or extent of an organismal process, the processes pertinent to the function of an organism above the cellular level; includes the integrated processes of tissues and organs.	ENSMUSG00000022868	'Alpha-2-HS-glycoprotein'	Ahsg	P29699	P29699	4.55 1/22	0.08 1/1214	0.714284	GO:0032501;GO:0051239;GO:0048519
GO:0070727	cellular macromolecule localization	Any process in which a macromolecule is transported to, and/or maintained in, a specific location at the level of a cell. Localization at the cellular level encompasses movement within the cell, from within the cell to the cell surface, or from one location to another at the surface of a cell.	ENSMUSG00000068874 ENSMUSG00000023175	'Methanethiol oxidase'; 'Basigin'	Selenbp1 Bsg	P17563 P18572	P17563 P18572	9.09 2/22	0.08 2/2604	0.715502	GO:0051641;GO:0033036
GO:0006468	protein phosphorylation	The process of introducing a phosphate group on to a protein.	ENSMUSG00000030895	'Hemopexin'	Hpx	Q91X72	Q91X72	4.55 1/22	0.08 1/1236	0.717298	GO:0016310;GO:0036211
GO:0009790	embryo development	The process whose specific outcome is the progression of an embryo from its formation until the end of its embryonic life stage. The end of the embryonic stage is organism-specific. For example, for mammals, the process would begin with zygote formation and end with birth. For insects, the process would begin at zygote formation and end with larval hatching. For plant zygotic embryos, this would …	ENSMUSG00000032602	'Solute carrier family 25'	Slc25a20	Q7TPW6	Q7TPW6	4.55 1/22	0.08 1/1243	0.718606	GO:0007275
GO:0048583	regulation of response to stimulus	Any process that modulates the frequency, rate or extent of a response to a stimulus. Response to stimulus is a change in state or activity of a cell or an organism (in terms of movement, secretion, enzyme production, gene expression, etc.) as a result of a stimulus.	ENSMUSG00000019326 ENSMUSG00000022868 ENSMUSG00000030895	'Amine oxidase'; 'Alpha-2-HS-glycoprotein'; 'Hemopexin'	Aoc3 Ahsg Hpx	O70423 P29699 Q91X72	O70423 P29699 Q91X72	13.64 3/22	0.08 3/3987	0.724061	GO:0050789;GO:0050896
GO:0048666	neuron development	The process whose specific outcome is the progression of a neuron over time, from initial commitment of the cell to a specific fate, to the fully functional differentiated cell.	ENSMUSG00000023175	'Basigin'	Bsg	P18572	P18572	4.55 1/22	0.08 1/1287	0.731007	GO:0048468;GO:0030182
GO:0050793	regulation of developmental process	Any process that modulates the frequency, rate or extent of development, the biological process whose specific outcome is the progression of a multicellular organism over time from an initial condition (e.g. a zygote, or a young adult) to a later condition (e.g. a multicellular animal or an aged adult).	ENSMUSG00000022868 ENSMUSG00000032554	'Alpha-2-HS-glycoprotein'; 'Serotransferrin'	Ahsg Tf	P29699 Q921I1	P29699 Q921I1	9.09 2/22	0.07 2/2698	0.732386	GO:0050789;GO:0032502
GO:0009628	response to abiotic stimulus	Any process that results in a change in state or activity of a cell or an organism (in terms of movement, secretion, enzyme production, gene expression, etc.) as a result of an abiotic (not derived from living organisms) stimulus.	ENSMUSG00000030546	'Perilipin-1'	Plin1	Q8CGN5	Q8CGN5	4.55 1/22	0.08 1/1300	0.733044	GO:0050896
GO:0009968	negative regulation of signal transduction	Any process that stops, prevents, or reduces the frequency, rate or extent of signal transduction.	ENSMUSG00000022868	'Alpha-2-HS-glycoprotein'	Ahsg	P29699	P29699	4.55 1/22	0.08 1/1311	0.735467	GO:0009966;GO:0010648;GO:0007165;GO:0048585;GO:0023057
GO:0044249	cellular biosynthetic process	The chemical reactions and pathways resulting in the formation of substances, carried out by individual cells.	ENSMUSG00000026895 ENSMUSG00000028648 ENSMUSG00000037742 ENSMUSG00000023175 ENSMUSG00000030895 ENSMUSG00000032554 ENSMUSG00000071644 ENSMUSG00000040048	'NADH dehydrogenase'; 'Elongation factor 1-alpha 1'; 'Basigin'; 'Hemopexin'; 'Serotransferrin'; 'Elongation factor 1-gamma'	Ndufa8 Ndufs5 Eef1a1 Bsg Hpx Tf Eef1g Ndufb10	A0A1S6GWI0 A0A1S6GWI4 P10126 P18572 Q91X72 Q921I1 Q9D8N0 Q9DCS9	A0A1S6GWI0 A0A1S6GWI4 P10126 P18572 Q91X72 Q921I1 Q9D8N0 Q9DCS9	36.36 8/22	0.07 8/10717	0.774543	GO:0009058;GO:0044237
GO:0023057	negative regulation of signaling	Any process that stops, prevents, or reduces the frequency, rate or extent of a signaling process.	ENSMUSG00000022868	'Alpha-2-HS-glycoprotein'	Ahsg	P29699	P29699	4.55 1/22	0.07 1/1453	0.775287	GO:0048519;GO:0023051;GO:0023052
GO:0010648	negative regulation of cell communication	Any process that decreases the frequency, rate or extent of cell communication. Cell communication is the process that mediates interactions between a cell and its surroundings. Encompasses interactions such as signaling or attachment between one cell and another cell, between a cell and an extracellular matrix, or between a cell and any other aspect of its environment.	ENSMUSG00000022868	'Alpha-2-HS-glycoprotein'	Ahsg	P29699	P29699	4.55 1/22	0.07 1/1456	0.775287	GO:0007154;GO:0048523;GO:0010646
GO:0007010	cytoskeleton organization	A process that is carried out at the cellular level which results in the assembly, arrangement of constituent parts, or disassembly of cytoskeletal structures.	ENSMUSG00000032554	'Serotransferrin'	Tf	Q921I1	Q921I1	4.55 1/22	0.07 1/1466	0.77694	GO:0006996
GO:0051173	positive regulation of nitrogen compound metabolic process	Any process that activates or increases the frequency, rate or extent of the chemical reactions and pathways involving nitrogen or nitrogenous compounds.	ENSMUSG00000030895 ENSMUSG00000032554	'Hemopexin'; 'Serotransferrin'	Hpx Tf	Q91X72 Q921I1	Q91X72 Q921I1	9.09 2/22	0.07 2/2944	0.77795	GO:0051171;GO:0006807;GO:0009893
GO:0051094	positive regulation of developmental process	Any process that activates or increases the rate or extent of development, the biological process whose specific outcome is the progression of an organism over time from an initial condition (e.g. a zygote, or a young adult) to a later condition (e.g. a multicellular animal or an aged adult).	ENSMUSG00000032554	'Serotransferrin'	Tf	Q921I1	Q921I1	4.55 1/22	0.07 1/1480	0.778133	GO:0050793;GO:0048518;GO:0032502
GO:1901576	organic substance biosynthetic process	The chemical reactions and pathways resulting in the formation of an organic substance, any molecular entity containing carbon.	ENSMUSG00000026895 ENSMUSG00000028648 ENSMUSG00000037742 ENSMUSG00000023175 ENSMUSG00000030895 ENSMUSG00000032554 ENSMUSG00000071644 ENSMUSG00000040048	'NADH dehydrogenase'; 'Elongation factor 1-alpha 1'; 'Basigin'; 'Hemopexin'; 'Serotransferrin'; 'Elongation factor 1-gamma'	Ndufa8 Ndufs5 Eef1a1 Bsg Hpx Tf Eef1g Ndufb10	A0A1S6GWI0 A0A1S6GWI4 P10126 P18572 Q91X72 Q921I1 Q9D8N0 Q9DCS9	A0A1S6GWI0 A0A1S6GWI4 P10126 P18572 Q91X72 Q921I1 Q9D8N0 Q9DCS9	36.36 8/22	0.07 8/10794	0.778133	GO:0071704;GO:0009058
GO:0006508	proteolysis	The hydrolysis of proteins into smaller polypeptides and/or amino acids by cleavage of their peptide bonds.	ENSMUSG00000021939	'Cathepsin B'	Ctsb	P10605	P10605	4.55 1/22	0.07 1/1489	0.778723	GO:0019538
GO:1901701	cellular response to oxygen-containing compound	Any process that results in a change in state or activity of a cell (in terms of movement, secretion, enzyme production, gene expression, etc.) as a result of an oxygen-containing compound stimulus.	ENSMUSG00000022868	'Alpha-2-HS-glycoprotein'	Ahsg	P29699	P29699	4.55 1/22	0.07 1/1497	0.77975	GO:0070887;GO:1901700
GO:0009058	biosynthetic process	The chemical reactions and pathways resulting in the formation of substances; typically the energy-requiring part of metabolism in which simpler substances are transformed into more complex ones.	ENSMUSG00000026895 ENSMUSG00000028648 ENSMUSG00000037742 ENSMUSG00000023175 ENSMUSG00000030895 ENSMUSG00000032554 ENSMUSG00000071644 ENSMUSG00000040048	'NADH dehydrogenase'; 'Elongation factor 1-alpha 1'; 'Basigin'; 'Hemopexin'; 'Serotransferrin'; 'Elongation factor 1-gamma'	Ndufa8 Ndufs5 Eef1a1 Bsg Hpx Tf Eef1g Ndufb10	A0A1S6GWI0 A0A1S6GWI4 P10126 P18572 Q91X72 Q921I1 Q9D8N0 Q9DCS9	A0A1S6GWI0 A0A1S6GWI4 P10126 P18572 Q91X72 Q921I1 Q9D8N0 Q9DCS9	36.36 8/22	0.07 8/10857	0.783042	GO:0008152
GO:0009966	regulation of signal transduction	Any process that modulates the frequency, rate or extent of signal transduction.	ENSMUSG00000022868 ENSMUSG00000030895	'Alpha-2-HS-glycoprotein'; 'Hemopexin'	Ahsg Hpx	P29699 Q91X72	P29699 Q91X72	9.09 2/22	0.07 2/3005	0.783331	GO:0010646;GO:0023051;GO:0048583;GO:0007165
GO:0030182	neuron differentiation	The process in which a relatively unspecialized cell acquires specialized features of a neuron.	ENSMUSG00000023175	'Basigin'	Bsg	P18572	P18572	4.55 1/22	0.06 1/1569	0.79503	GO:0030154;GO:0048699
GO:0006725	cellular aromatic compound metabolic process	The chemical reactions and pathways involving aromatic compounds, any organic compound characterized by one or more planar rings, each of which contains conjugated double bonds and delocalized pi electrons, as carried out by individual cells.	ENSMUSG00000026895 ENSMUSG00000028648 ENSMUSG00000021939 ENSMUSG00000030895 ENSMUSG00000032554 ENSMUSG00000040048	'NADH dehydrogenase'; 'Cathepsin B'; 'Hemopexin'; 'Serotransferrin'	Ndufa8 Ndufs5 Ctsb Hpx Tf Ndufb10	A0A1S6GWI0 A0A1S6GWI4 P10605 Q91X72 Q921I1 Q9DCS9	A0A1S6GWI0 A0A1S6GWI4 P10605 Q91X72 Q921I1 Q9DCS9	27.27 6/22	0.07 6/8480	0.79869	GO:0044237
GO:0009967	positive regulation of signal transduction	Any process that activates or increases the frequency, rate or extent of signal transduction.	ENSMUSG00000030895	'Hemopexin'	Hpx	Q91X72	Q91X72	4.55 1/22	0.06 1/1613	0.803578	GO:0023056;GO:0007165;GO:0010647;GO:0048584;GO:0009966
GO:0048699	generation of neurons	The process in which nerve cells are generated. This includes the production of neuroblasts and their differentiation into neurons.	ENSMUSG00000023175	'Basigin'	Bsg	P18572	P18572	4.55 1/22	0.06 1/1651	0.811452	GO:0022008
GO:0048468	cell development	The cellular developmental process in which a specific cell progresses from an immature to a mature state. Cell development start once cell commitment has taken place.	ENSMUSG00000023175 ENSMUSG00000032554	'Basigin'; 'Serotransferrin'	Bsg Tf	P18572 Q921I1	P18572 Q921I1	9.09 2/22	0.06 2/3202	0.812893	GO:0048856;GO:0048869;GO:0030154
GO:0120036	plasma membrane bounded cell projection organization	A process that is carried out at the cellular level which results in the assembly, arrangement of constituent parts, or disassembly of a plasma membrane bounded prolongation or process extending from a cell, e.g. a cilium or axon.	ENSMUSG00000023175	'Basigin'	Bsg	P18572	P18572	4.55 1/22	0.06 1/1666	0.812893	GO:0030030
GO:0030030	cell projection organization	A process that is carried out at the cellular level which results in the assembly, arrangement of constituent parts, or disassembly of a prolongation or process extending from a cell, e.g. a flagellum or axon.	ENSMUSG00000023175	'Basigin'	Bsg	P18572	P18572	4.55 1/22	0.06 1/1706	0.820498	GO:0016043
GO:1901360	organic cyclic compound metabolic process	The chemical reactions and pathways involving organic cyclic compound.	ENSMUSG00000026895 ENSMUSG00000028648 ENSMUSG00000021939 ENSMUSG00000030895 ENSMUSG00000032554 ENSMUSG00000040048	'NADH dehydrogenase'; 'Cathepsin B'; 'Hemopexin'; 'Serotransferrin'	Ndufa8 Ndufs5 Ctsb Hpx Tf Ndufb10	A0A1S6GWI0 A0A1S6GWI4 P10605 Q91X72 Q921I1 Q9DCS9	A0A1S6GWI0 A0A1S6GWI4 P10605 Q91X72 Q921I1 Q9DCS9	27.27 6/22	0.07 6/8721	0.820891	GO:0071704
GO:0045893	positive regulation of DNA-templated transcription	Any process that activates or increases the frequency, rate or extent of cellular DNA-templated transcription.	ENSMUSG00000032554	'Serotransferrin'	Tf	Q921I1	Q921I1	4.55 1/22	0.06 1/1726	0.820891	GO:0006355;GO:0006351;GO:1902680
GO:0048585	negative regulation of response to stimulus	Any process that stops, prevents, or reduces the frequency, rate or extent of a response to a stimulus. Response to stimulus is a change in state or activity of a cell or an organism (in terms of movement, secretion, enzyme production, gene expression, etc.) as a result of a stimulus.	ENSMUSG00000022868	'Alpha-2-HS-glycoprotein'	Ahsg	P29699	P29699	4.55 1/22	0.06 1/1723	0.820891	GO:0050896;GO:0048519;GO:0048583
GO:1902680	positive regulation of RNA biosynthetic process	Any process that activates or increases the frequency, rate or extent of RNA biosynthetic process.	ENSMUSG00000032554	'Serotransferrin'	Tf	Q921I1	Q921I1	4.55 1/22	0.06 1/1729	0.820891	GO:2001141;GO:0051254;GO:0010557;GO:0032774
GO:0045595	regulation of cell differentiation	Any process that modulates the frequency, rate or extent of cell differentiation, the process in which relatively unspecialized cells acquire specialized structural and functional features.	ENSMUSG00000032554	'Serotransferrin'	Tf	Q921I1	Q921I1	4.55 1/22	0.06 1/1761	0.825625	GO:0050793;GO:0030154;GO:0050794
GO:0003008	system process	A multicellular organismal process carried out by any of the organs or tissues in an organ system. An organ system is a regularly interacting or interdependent group of organs or tissues that work together to carry out a biological objective.	ENSMUSG00000019326 ENSMUSG00000032554	'Amine oxidase'; 'Serotransferrin'	Aoc3 Tf	O70423 Q921I1	O70423 Q921I1	9.09 2/22	0.06 2/3326	0.825625	GO:0032501
GO:0042127	regulation of cell population proliferation	Any process that modulates the frequency, rate or extent of cell proliferation.	ENSMUSG00000032554	'Serotransferrin'	Tf	Q921I1	Q921I1	4.55 1/22	0.06 1/1799	0.830934	GO:0050794;GO:0008283
GO:0141124	intracellular signaling cassette	An intracellular signaling module that is part of larger signaling pathways that can be initiated either intracellularly or by cell surface receptors. Intracellular signaling cassettes are discrete signaling units that are often shared by multiple signaling pathways.	ENSMUSG00000032554	'Serotransferrin'	Tf	Q921I1	Q921I1	4.55 1/22	0.06 1/1794	0.830934	GO:0035556
GO:0034641	cellular nitrogen compound metabolic process	The chemical reactions and pathways involving various organic and inorganic nitrogenous compounds, as carried out by individual cells.	ENSMUSG00000026895 ENSMUSG00000028648 ENSMUSG00000037742 ENSMUSG00000032554 ENSMUSG00000071644 ENSMUSG00000040048	'NADH dehydrogenase'; 'Elongation factor 1-alpha 1'; 'Serotransferrin'; 'Elongation factor 1-gamma'	Ndufa8 Ndufs5 Eef1a1 Tf Eef1g Ndufb10	A0A1S6GWI0 A0A1S6GWI4 P10126 Q921I1 Q9D8N0 Q9DCS9	A0A1S6GWI0 A0A1S6GWI4 P10126 Q921I1 Q9D8N0 Q9DCS9	27.27 6/22	0.07 6/8912	0.835267	GO:0044237;GO:0006807
GO:0051254	positive regulation of RNA metabolic process	Any process that activates or increases the frequency, rate or extent of the chemical reactions and pathways involving RNA.	ENSMUSG00000032554	'Serotransferrin'	Tf	Q921I1	Q921I1	4.55 1/22	0.05 1/1877	0.843917	GO:0010604;GO:0051252;GO:0045935;GO:0016070
GO:0051246	regulation of protein metabolic process	Any process that modulates the frequency, rate or extent of the chemical reactions and pathways involving a protein.	ENSMUSG00000030895	'Hemopexin'	Hpx	Q91X72	Q91X72	4.55 1/22	0.05 1/1901	0.847243	GO:0019538;GO:0051171;GO:0080090;GO:0060255
GO:0031323	regulation of cellular metabolic process	Any process that modulates the frequency, rate or extent of the chemical reactions and pathways by which individual cells transform chemical substances.	ENSMUSG00000037742 ENSMUSG00000023175 ENSMUSG00000030895 ENSMUSG00000032554	'Elongation factor 1-alpha 1'; 'Basigin'; 'Hemopexin'; 'Serotransferrin'	Eef1a1 Bsg Hpx Tf	P10126 P18572 Q91X72 Q921I1	P10126 P18572 Q91X72 Q921I1	18.18 4/22	0.06 4/6425	0.852078	GO:0019222;GO:0050794;GO:0044237
GO:0023051	regulation of signaling	Any process that modulates the frequency, rate or extent of a signaling process.	ENSMUSG00000022868 ENSMUSG00000030895	'Alpha-2-HS-glycoprotein'; 'Hemopexin'	Ahsg Hpx	P29699 Q91X72	P29699 Q91X72	9.09 2/22	0.06 2/3616	0.857187	GO:0023052;GO:0050789
GO:0023056	positive regulation of signaling	Any process that activates, maintains or increases the frequency, rate or extent of a signaling process.	ENSMUSG00000030895	'Hemopexin'	Hpx	Q91X72	Q91X72	4.55 1/22	0.05 1/1990	0.857187	GO:0048518;GO:0023051;GO:0023052
GO:0010647	positive regulation of cell communication	Any process that increases the frequency, rate or extent of cell communication. Cell communication is the process that mediates interactions between a cell and its surroundings. Encompasses interactions such as signaling or attachment between one cell and another cell, between a cell and an extracellular matrix, or between a cell and any other aspect of its environment.	ENSMUSG00000030895	'Hemopexin'	Hpx	Q91X72	Q91X72	4.55 1/22	0.05 1/1990	0.857187	GO:0048522;GO:0010646;GO:0007154
GO:0010646	regulation of cell communication	Any process that modulates the frequency, rate or extent of cell communication. Cell communication is the process that mediates interactions between a cell and its surroundings. Encompasses interactions such as signaling or attachment between one cell and another cell, between a cell and an extracellular matrix, or between a cell and any other aspect of its environment.	ENSMUSG00000022868 ENSMUSG00000030895	'Alpha-2-HS-glycoprotein'; 'Hemopexin'	Ahsg Hpx	P29699 Q91X72	P29699 Q91X72	9.09 2/22	0.06 2/3616	0.857187	GO:0050794;GO:0007154
GO:0045935	positive regulation of nucleobase-containing compound metabolic process	Any cellular process that activates or increases the frequency, rate or extent of the chemical reactions and pathways involving nucleobases, nucleosides, nucleotides and nucleic acids.	ENSMUSG00000032554	'Serotransferrin'	Tf	Q921I1	Q921I1	4.55 1/22	0.05 1/2083	0.871302	GO:0006139;GO:0031325;GO:0019219;GO:0051173
GO:0008283	cell population proliferation	The multiplication or reproduction of cells, resulting in the expansion of a cell population.	ENSMUSG00000032554	'Serotransferrin'	Tf	Q921I1	Q921I1	4.55 1/22	0.05 1/2168	0.88305	GO:0009987
GO:0010468	regulation of gene expression	Any process that modulates the frequency, rate or extent of gene expression. Gene expression is the process in which a gene's coding sequence is converted into a mature gene product (protein or RNA).	ENSMUSG00000023175 ENSMUSG00000030895 ENSMUSG00000032554	'Basigin'; 'Hemopexin'; 'Serotransferrin'	Bsg Hpx Tf	P18572 Q91X72 Q921I1	P18572 Q91X72 Q921I1	13.64 3/22	0.06 3/5382	0.884734	GO:0010556;GO:0010467
GO:0019222	regulation of metabolic process	Any process that modulates the frequency, rate or extent of the chemical reactions and pathways within a cell or an organism.	ENSMUSG00000037742 ENSMUSG00000023175 ENSMUSG00000030895 ENSMUSG00000032554	'Elongation factor 1-alpha 1'; 'Basigin'; 'Hemopexin'; 'Serotransferrin'	Eef1a1 Bsg Hpx Tf	P10126 P18572 Q91X72 Q921I1	P10126 P18572 Q91X72 Q921I1	18.18 4/22	0.06 4/6882	0.890083	GO:0008152;GO:0050789
GO:0010556	regulation of macromolecule biosynthetic process	Any process that modulates the rate, frequency or extent of the chemical reactions and pathways resulting in the formation of a macromolecule, any molecule of high relative molecular mass, the structure of which essentially comprises the multiple repetition of units derived, actually or conceptually, from molecules of low relative molecular mass.	ENSMUSG00000023175 ENSMUSG00000030895 ENSMUSG00000032554	'Basigin'; 'Hemopexin'; 'Serotransferrin'	Bsg Hpx Tf	P18572 Q91X72 Q921I1	P18572 Q91X72 Q921I1	13.64 3/22	0.05 3/5506	0.894729	GO:0009059;GO:0031326;GO:0060255
GO:0065007	biological regulation	Any process that modulates a measurable attribute of any biological process, quality or function.	ENSMUSG00000019326 ENSMUSG00000037742 ENSMUSG00000021939 ENSMUSG00000023175 ENSMUSG00000022868 ENSMUSG00000021585 ENSMUSG00000029368 ENSMUSG00000030895 ENSMUSG00000032554	'Amine oxidase'; 'Elongation factor 1-alpha 1'; 'Cathepsin B'; 'Basigin'; 'Alpha-2-HS-glycoprotein'; 'Calpastatin'; 'Albumin'; 'Hemopexin'; 'Serotransferrin'	Aoc3 Eef1a1 Ctsb Bsg Ahsg Cast Alb Hpx Tf	O70423 P10126 P10605 P18572 P29699 P51125 Q546G4 Q91X72 Q921I1	O70423 P10126 P10605 P18572 P29699 P51125 Q546G4 Q91X72 Q921I1	40.91 9/22	0.07 9/13527	0.898099	GO:0008150
GO:0046483	heterocycle metabolic process	The chemical reactions and pathways involving heterocyclic compounds, those with a cyclic molecular structure and at least two different atoms in the ring (or rings).	ENSMUSG00000026895 ENSMUSG00000028648 ENSMUSG00000030895 ENSMUSG00000032554 ENSMUSG00000040048	'NADH dehydrogenase'; 'Hemopexin'; 'Serotransferrin'	Ndufa8 Ndufs5 Hpx Tf Ndufb10	A0A1S6GWI0 A0A1S6GWI4 Q91X72 Q921I1 Q9DCS9	A0A1S6GWI0 A0A1S6GWI4 Q91X72 Q921I1 Q9DCS9	22.73 5/22	0.06 5/8399	0.89845	GO:0044237
GO:0048523	negative regulation of cellular process	Any process that stops, prevents, or reduces the frequency, rate or extent of a cellular process, any of those that are carried out at the cellular level, but are not necessarily restricted to a single cell. For example, cell communication occurs among more than one cell, but occurs at the cellular level.	ENSMUSG00000022868 ENSMUSG00000021585 ENSMUSG00000029368	'Alpha-2-HS-glycoprotein'; 'Calpastatin'; 'Albumin'	Ahsg Cast Alb	P29699 P51125 Q546G4	P29699 P51125 Q546G4	13.64 3/22	0.05 3/5599	0.899816	GO:0009987;GO:0048519;GO:0050794
GO:0031326	regulation of cellular biosynthetic process	Any process that modulates the frequency, rate or extent of the chemical reactions and pathways resulting in the formation of substances, carried out by individual cells.	ENSMUSG00000023175 ENSMUSG00000030895 ENSMUSG00000032554	'Basigin'; 'Hemopexin'; 'Serotransferrin'	Bsg Hpx Tf	P18572 Q91X72 Q921I1	P18572 Q91X72 Q921I1	13.64 3/22	0.05 3/5663	0.904366	GO:0031323;GO:0009889;GO:0044249
GO:0009889	regulation of biosynthetic process	Any process that modulates the frequency, rate or extent of the chemical reactions and pathways resulting in the formation of substances.	ENSMUSG00000023175 ENSMUSG00000030895 ENSMUSG00000032554	'Basigin'; 'Hemopexin'; 'Serotransferrin'	Bsg Hpx Tf	P18572 Q91X72 Q921I1	P18572 Q91X72 Q921I1	13.64 3/22	0.05 3/5706	0.906897	GO:0009058;GO:0019222
GO:0050794	regulation of cellular process	Any process that modulates the frequency, rate or extent of a cellular process, any of those that are carried out at the cellular level, but are not necessarily restricted to a single cell. For example, cell communication occurs among more than one cell, but occurs at the cellular level.	ENSMUSG00000019326 ENSMUSG00000037742 ENSMUSG00000023175 ENSMUSG00000022868 ENSMUSG00000021585 ENSMUSG00000029368 ENSMUSG00000030895 ENSMUSG00000032554	'Amine oxidase'; 'Elongation factor 1-alpha 1'; 'Basigin'; 'Alpha-2-HS-glycoprotein'; 'Calpastatin'; 'Albumin'; 'Hemopexin'; 'Serotransferrin'	Aoc3 Eef1a1 Bsg Ahsg Cast Alb Hpx Tf	O70423 P10126 P18572 P29699 P51125 Q546G4 Q91X72 Q921I1	O70423 P10126 P18572 P29699 P51125 Q546G4 Q91X72 Q921I1	36.36 8/22	0.06 8/12593	0.915045	GO:0050789;GO:0009987
GO:0048519	negative regulation of biological process	Any process that stops, prevents, or reduces the frequency, rate or extent of a biological process. Biological processes are regulated by many means; examples include the control of gene expression, protein modification or interaction with a protein or substrate molecule.	ENSMUSG00000022868 ENSMUSG00000021585 ENSMUSG00000029368	'Alpha-2-HS-glycoprotein'; 'Calpastatin'; 'Albumin'	Ahsg Cast Alb	P29699 P51125 Q546G4	P29699 P51125 Q546G4	13.64 3/22	0.05 3/5966	0.922827	GO:0050789;GO:0008150
GO:0035556	intracellular signal transduction	The process in which a signal is passed on to downstream components within the cell, which become activated themselves to further propagate the signal and finally trigger a change in the function or state of the cell.	ENSMUSG00000032554	'Serotransferrin'	Tf	Q921I1	Q921I1	4.55 1/22	0.04 1/2610	0.922827	GO:0007165
GO:0050877	nervous system process	A organ system process carried out by any of the organs or tissues of neurological system.	ENSMUSG00000032554	'Serotransferrin'	Tf	Q921I1	Q921I1	4.55 1/22	0.04 1/2603	0.922827	GO:0003008
GO:0036211	protein modification process	The covalent alteration of one or more amino acids occurring in proteins, peptides and nascent polypeptides (co-translational, post-translational modifications). Includes the modification of charged tRNAs that are destined to occur in a protein (pre-translation modification).	ENSMUSG00000030895	'Hemopexin'	Hpx	Q91X72	Q91X72	4.55 1/22	0.04 1/2728	0.930419	GO:0019538;GO:0043412
GO:0007154	cell communication	Any process that mediates interactions between a cell and its surroundings. Encompasses interactions such as signaling or attachment between one cell and another cell, between a cell and an extracellular matrix, or between a cell and any other aspect of its environment.	ENSMUSG00000022868 ENSMUSG00000029368 ENSMUSG00000030895 ENSMUSG00000032554	'Alpha-2-HS-glycoprotein'; 'Albumin'; 'Hemopexin'; 'Serotransferrin'	Ahsg Alb Hpx Tf	P29699 Q546G4 Q91X72 Q921I1	P29699 Q546G4 Q91X72 Q921I1	18.18 4/22	0.05 4/7582	0.930419	GO:0009987
GO:0009653	anatomical structure morphogenesis	The process in which anatomical structures are generated and organized. Morphogenesis pertains to the creation of form.	ENSMUSG00000023175	'Basigin'	Bsg	P18572	P18572	4.55 1/22	0.04 1/2761	0.932053	GO:0032502;GO:0048856
GO:0050789	regulation of biological process	Any process that modulates the frequency, rate or extent of a biological process. Biological processes are regulated by many means; examples include the control of gene expression, protein modification or interaction with a protein or substrate molecule.	ENSMUSG00000019326 ENSMUSG00000037742 ENSMUSG00000023175 ENSMUSG00000022868 ENSMUSG00000021585 ENSMUSG00000029368 ENSMUSG00000030895 ENSMUSG00000032554	'Amine oxidase'; 'Elongation factor 1-alpha 1'; 'Basigin'; 'Alpha-2-HS-glycoprotein'; 'Calpastatin'; 'Albumin'; 'Hemopexin'; 'Serotransferrin'	Aoc3 Eef1a1 Bsg Ahsg Cast Alb Hpx Tf	O70423 P10126 P18572 P29699 P51125 Q546G4 Q91X72 Q921I1	O70423 P10126 P18572 P29699 P51125 Q546G4 Q91X72 Q921I1	36.36 8/22	0.06 8/13144	0.940673	GO:0065007;GO:0008150
GO:0043412	macromolecule modification	The covalent alteration of one or more monomeric units in a polypeptide, polynucleotide, polysaccharide, or other biological macromolecule, resulting in a change in its properties.	ENSMUSG00000030895	'Hemopexin'	Hpx	Q91X72	Q91X72	4.55 1/22	0.03 1/2937	0.942338	GO:0043170
GO:0060255	regulation of macromolecule metabolic process	Any process that modulates the frequency, rate or extent of the chemical reactions and pathways involving macromolecules, any molecule of high relative molecular mass, the structure of which essentially comprises the multiple repetition of units derived, actually or conceptually, from molecules of low relative molecular mass.	ENSMUSG00000023175 ENSMUSG00000030895 ENSMUSG00000032554	'Basigin'; 'Hemopexin'; 'Serotransferrin'	Bsg Hpx Tf	P18572 Q91X72 Q921I1	P18572 Q91X72 Q921I1	13.64 3/22	0.05 3/6358	0.942338	GO:0043170;GO:0019222
GO:0010467	gene expression	The process in which a gene's sequence is converted into a mature gene product (protein or RNA). This includes the production of an RNA transcript and its processing, as well as translation and maturation for protein-coding genes.	ENSMUSG00000037742 ENSMUSG00000023175 ENSMUSG00000030895 ENSMUSG00000032554 ENSMUSG00000071644	'Elongation factor 1-alpha 1'; 'Basigin'; 'Hemopexin'; 'Serotransferrin'; 'Elongation factor 1-gamma'	Eef1a1 Bsg Hpx Tf Eef1g	P10126 P18572 Q91X72 Q921I1 Q9D8N0	P10126 P18572 Q91X72 Q921I1 Q9D8N0	22.73 5/22	0.05 5/9403	0.947178	GO:0009059
GO:0043170	macromolecule metabolic process	The chemical reactions and pathways involving macromolecules, any molecule of high relative molecular mass, the structure of which essentially comprises the multiple repetition of units derived, actually or conceptually, from molecules of low relative molecular mass.	ENSMUSG00000037742 ENSMUSG00000021939 ENSMUSG00000023175 ENSMUSG00000021585 ENSMUSG00000030895 ENSMUSG00000032554 ENSMUSG00000071644	'Elongation factor 1-alpha 1'; 'Cathepsin B'; 'Basigin'; 'Calpastatin'; 'Hemopexin'; 'Serotransferrin'; 'Elongation factor 1-gamma'	Eef1a1 Ctsb Bsg Cast Hpx Tf Eef1g	P10126 P10605 P18572 P51125 Q91X72 Q921I1 Q9D8N0	P10126 P10605 P18572 P51125 Q91X72 Q921I1 Q9D8N0	31.82 7/22	0.06 7/12286	0.955776	GO:0071704
GO:0006139	nucleobase-containing compound metabolic process	Any cellular metabolic process involving nucleobases, nucleosides, nucleotides and nucleic acids.	ENSMUSG00000026895 ENSMUSG00000028648 ENSMUSG00000032554 ENSMUSG00000040048	'NADH dehydrogenase'; 'Serotransferrin'	Ndufa8 Ndufs5 Tf Ndufb10	A0A1S6GWI0 A0A1S6GWI4 Q921I1 Q9DCS9	A0A1S6GWI0 A0A1S6GWI4 Q921I1 Q9DCS9	18.18 4/22	0.05 4/8250	0.957325	GO:0044238;GO:0006725;GO:1901360;GO:0034641;GO:0046483
GO:0006355	regulation of DNA-templated transcription	Any process that modulates the frequency, rate or extent of cellular DNA-templated transcription.	ENSMUSG00000032554	'Serotransferrin'	Tf	Q921I1	Q921I1	4.55 1/22	0.03 1/3344	0.958649	GO:0010468;GO:2001141;GO:0006351
GO:2001141	regulation of RNA biosynthetic process	Any process that modulates the frequency, rate or extent of RNA biosynthetic process.	ENSMUSG00000032554	'Serotransferrin'	Tf	Q921I1	Q921I1	4.55 1/22	0.03 1/3354	0.958649	GO:0051252;GO:0032774;GO:0010556
GO:0009059	macromolecule biosynthetic process	The chemical reactions and pathways resulting in the formation of a macromolecule, any molecule of high relative molecular mass, the structure of which essentially comprises the multiple repetition of units derived, actually or conceptually, from molecules of low relative molecular mass.	ENSMUSG00000037742 ENSMUSG00000023175 ENSMUSG00000030895 ENSMUSG00000032554 ENSMUSG00000071644	'Elongation factor 1-alpha 1'; 'Basigin'; 'Hemopexin'; 'Serotransferrin'; 'Elongation factor 1-gamma'	Eef1a1 Bsg Hpx Tf Eef1g	P10126 P18572 Q91X72 Q921I1 Q9D8N0	P10126 P18572 Q91X72 Q921I1 Q9D8N0	22.73 5/22	0.05 5/9868	0.958649	GO:0043170;GO:1901576;GO:0044249
GO:0051171	regulation of nitrogen compound metabolic process	Any process that modulates the frequency, rate or extent of the chemical reactions and pathways involving nitrogen or nitrogenous compounds.	ENSMUSG00000030895 ENSMUSG00000032554	'Hemopexin'; 'Serotransferrin'	Hpx Tf	Q91X72 Q921I1	Q91X72 Q921I1	9.09 2/22	0.04 2/5229	0.958649	GO:0006807;GO:0019222
GO:0007165	signal transduction	The cellular process in which a signal is conveyed to trigger a change in the activity or state of a cell. Signal transduction begins with reception of a signal (e.g. a ligand binding to a receptor or receptor activation by a stimulus such as light), or for signal transduction in the absence of ligand, signal-withdrawal or the activity of a constitutively active receptor. Signal transduction ends…	ENSMUSG00000022868 ENSMUSG00000030895 ENSMUSG00000032554	'Alpha-2-HS-glycoprotein'; 'Hemopexin'; 'Serotransferrin'	Ahsg Hpx Tf	P29699 Q91X72 Q921I1	P29699 Q91X72 Q921I1	13.64 3/22	0.04 3/6895	0.958649	GO:0009987;GO:0007154;GO:0023052;GO:0050794;GO:0051716
GO:0032774	RNA biosynthetic process	The chemical reactions and pathways resulting in the formation of RNA, ribonucleic acid, one of the two main type of nucleic acid, consisting of a long, unbranched macromolecule formed from ribonucleotides joined in 3',5'-phosphodiester linkage. Includes polymerization of ribonucleotide monomers. Refers not only to transcription but also to e.g. viral RNA replication.	ENSMUSG00000032554	'Serotransferrin'	Tf	Q921I1	Q921I1	4.55 1/22	0.03 1/3494	0.960589	GO:0009059;GO:0016070;GO:0034654
GO:0080090	regulation of primary metabolic process	Any process that modulates the frequency, rate or extent of the chemical reactions and pathways within a cell or an organism involving those compounds formed as a part of the normal anabolic and catabolic processes. These processes take place in most, if not all, cells of the organism.	ENSMUSG00000030895 ENSMUSG00000032554	'Hemopexin'; 'Serotransferrin'	Hpx Tf	Q91X72 Q921I1	Q91X72 Q921I1	9.09 2/22	0.04 2/5407	0.960589	GO:0019222;GO:0044238
GO:0006351	DNA-templated transcription	The synthesis of an RNA transcript from a DNA template.	ENSMUSG00000032554	'Serotransferrin'	Tf	Q921I1	Q921I1	4.55 1/22	0.03 1/3471	0.960589	GO:0010467;GO:0032774
GO:0051252	regulation of RNA metabolic process	Any process that modulates the frequency, rate or extent of the chemical reactions and pathways involving RNA.	ENSMUSG00000032554	'Serotransferrin'	Tf	Q921I1	Q921I1	4.55 1/22	0.03 1/3653	0.965894	GO:0019219;GO:0016070;GO:0060255
GO:0023052	signaling	The entirety of a process in which information is transmitted within a biological system. This process begins with an active signal and ends when a cellular response has been triggered.	ENSMUSG00000022868 ENSMUSG00000030895 ENSMUSG00000032554	'Alpha-2-HS-glycoprotein'; 'Hemopexin'; 'Serotransferrin'	Ahsg Hpx Tf	P29699 Q91X72 Q921I1	P29699 Q91X72 Q921I1	13.64 3/22	0.04 3/7472	0.970919	GO:0050789
GO:0019219	regulation of nucleobase-containing compound metabolic process	Any cellular process that modulates the frequency, rate or extent of the chemical reactions and pathways involving nucleobases, nucleosides, nucleotides and nucleic acids.	ENSMUSG00000032554	'Serotransferrin'	Tf	Q921I1	Q921I1	4.55 1/22	0.03 1/3949	0.973304	GO:0031323;GO:0080090;GO:0006139;GO:0051171
GO:0016070	RNA metabolic process	The cellular chemical reactions and pathways involving RNA, ribonucleic acid, one of the two main type of nucleic acid, consisting of a long, unbranched macromolecule formed from ribonucleotides joined in 3',5'-phosphodiester linkage.	ENSMUSG00000032554	'Serotransferrin'	Tf	Q921I1	Q921I1	4.55 1/22	0.01 1/7123	1	GO:0090304
GO:0008150	biological_process	A biological process is the execution of a genetically-encoded biological module or program. It consists of all the steps required to achieve the specific biological objective of the module. A biological process is accomplished by a particular set of molecular functions carried out by specific gene products (or macromolecular complexes), often in a highly regulated manner and in a particular temp…	ENSMUSG00000026895 ENSMUSG00000028648 ENSMUSG00000019326 ENSMUSG00000037742 ENSMUSG00000021939 ENSMUSG00000068874 ENSMUSG00000023175 ENSMUSG00000022868 ENSMUSG00000021585 ENSMUSG00000036751 ENSMUSG00000029368 ENSMUSG00000032602 ENSMUSG00000025465 ENSMUSG00000025745 ENSMUSG00000030546 ENSMUSG00000030895 ENSMUSG00000032554 ENSMUSG00000022477 ENSMUSG00000053768 ENSMUSG00000039163 ENSMUSG00000071644 …	'NADH dehydrogenase'; 'Amine oxidase'; 'Elongation factor 1-alpha 1'; 'Cathepsin B'; 'Methanethiol oxidase'; 'Basigin'; 'Alpha-2-HS-glycoprotein'; 'Calpastatin'; 'Cytochrome c oxidase subunit 6B1'; 'Albumin'; 'Solute carrier family 25'; 'Enoyl-CoA hydratase, mitochondrial'; 'Trifunctional enzyme subunit alpha, mitochondrial'; 'Perilipin-1'; 'Hemopexin'; 'Serotransferrin'; 'Aconitate hydratase, mi…	Ndufa8 Ndufs5 Aoc3 Eef1a1 Ctsb Selenbp1 Bsg Ahsg Cast Cox6b1 Alb Slc25a20 Echs1 Hadha Plin1 Hpx Tf Aco2 Chchd3 Cmc1 Eef1g Ndufb10	A0A1S6GWI0 A0A1S6GWI4 O70423 P10126 P10605 P17563 P18572 P29699 P51125 P56391 Q546G4 Q7TPW6 Q8BH95 Q8BMS1 Q8CGN5 Q91X72 Q921I1 Q99KI0 Q9CRB9 Q9CVE7 Q9D8N0 Q9DCS9	A0A1S6GWI0 A0A1S6GWI4 O70423 P10126 P10605 P17563 P18572 P29699 P51125 P56391 Q546G4 Q7TPW6 Q8BH95 Q8BMS1 Q8CGN5 Q91X72 Q921I1 Q99KI0 Q9CRB9 Q9CVE7 Q9D8N0 Q9DCS9	100.00 22/22	0.08 22/26944	1
GO:0090304	nucleic acid metabolic process	Any cellular metabolic process involving nucleic acids.	ENSMUSG00000032554	'Serotransferrin'	Tf	Q921I1	Q921I1	4.55 1/22	0.01 1/7680	1	GO:0006139;GO:0043170
