# Supplementary material for: Cysteine redoxome landscape in mouse brown adipose tissue under acute cold exposure
Source: iScience. 2025 Feb 17;28(3):112051. doi: 10.1016/j.isci.2025.112051 (PMC11915156; doi:10.1016/j.isci.2025.112051)
Supplement: Table S5. Molecular functions enriched in GO analysis observed in reactive cysteine residues in BAT under RT and Cold groups, related to Figure 2E [file mmc6.xlsx]

## Sheet: Sheet1
GO_MF	Name	Function	Ensembl	Protein Name	Gene Name	Uniprot	Query	Term frequency within the dataset (%)	Term frequency within the genome (%)	P-value (fdr)	Parents term
GO:0004300	enoyl-CoA hydratase activity	Catalysis of the reaction: a 3-hydroxy-fatty acyl-CoA = a enoyl-CoA + H2O. This reaction usually occurs in the reverse direction, leading to the reduction of the double bound of enoyl-CoA in position 2 or 3. Specific reactions catalyzed include: a 4-saturated-(3S)-3-hydroxyacyl-CoA = a (3E)-enoyl-CoA + H2O and a (3S)-3-hydroxyacyl-CoA = a (2E)-enoyl-CoA + H2O.	ENSMUSG00000025465 ENSMUSG00000025745	'Enoyl-CoA hydratase, mitochondrial'; 'Trifunctional enzyme subunit alpha, mitochondrial'	Echs1 Hadha	Q8BH95 Q8BMS1	Q8BH95 Q8BMS1	10.00 2/20	20.00 2/10	0.00174105	GO:0016836
GO:0016836	hydro-lyase activity	Catalysis of the cleavage of a carbon-oxygen bond by elimination of water.	ENSMUSG00000025465 ENSMUSG00000025745 ENSMUSG00000022477	'Enoyl-CoA hydratase, mitochondrial'; 'Trifunctional enzyme subunit alpha, mitochondrial'; 'Aconitate hydratase, mitochondrial'	Echs1 Hadha Aco2	Q8BH95 Q8BMS1 Q99KI0	Q8BH95 Q8BMS1 Q99KI0	15.00 3/20	4.92 3/61	0.00174105	GO:0016835
GO:0016835	carbon-oxygen lyase activity	Catalysis of the breakage of a carbon-oxygen bond.	ENSMUSG00000025465 ENSMUSG00000025745 ENSMUSG00000022477	'Enoyl-CoA hydratase, mitochondrial'; 'Trifunctional enzyme subunit alpha, mitochondrial'; 'Aconitate hydratase, mitochondrial'	Echs1 Hadha Aco2	Q8BH95 Q8BMS1 Q99KI0	Q8BH95 Q8BMS1 Q99KI0	15.00 3/20	3.80 3/79	0.00174105	GO:0016829
GO:0003746	translation elongation factor activity	Functions in chain elongation during polypeptide synthesis at the ribosome.	ENSMUSG00000037742 ENSMUSG00000071644	'Elongation factor 1-alpha 1'; 'Elongation factor 1-gamma'	Eef1a1 Eef1g	P10126 Q9D8N0	P10126 Q9D8N0	10.00 2/20	9.52 2/21	0.00497279	GO:0008135
GO:0140272	exogenous protein binding	Binding to a protein or protein complex from a different species, for example a pathogen molecule binding to a host protein.	ENSMUSG00000023175 ENSMUSG00000029368	'Basigin'; 'Albumin'	Bsg Alb	P18572 Q546G4	P18572 Q546G4	10.00 2/20	4.88 2/41	0.0137941	GO:0005515
GO:0016829	lyase activity	Catalysis of the cleavage of C-C, C-O, C-N and other bonds by other means than by hydrolysis or oxidation, or conversely adding a group to a double bond. They differ from other enzymes in that two substrates are involved in one reaction direction, but only one in the other direction. When acting on the single substrate, a molecule is eliminated and this generates either a new double bond or a new…	ENSMUSG00000025465 ENSMUSG00000025745 ENSMUSG00000022477	'Enoyl-CoA hydratase, mitochondrial'; 'Trifunctional enzyme subunit alpha, mitochondrial'; 'Aconitate hydratase, mitochondrial'	Echs1 Hadha Aco2	Q8BH95 Q8BMS1 Q99KI0	Q8BH95 Q8BMS1 Q99KI0	15.00 3/20	1.49 3/201	0.0137941	GO:0003824
GO:0004869	cysteine-type endopeptidase inhibitor activity	Binds to and stops, prevents or reduces the activity of a cysteine-type endopeptidase.	ENSMUSG00000022868 ENSMUSG00000021585	'Alpha-2-HS-glycoprotein'; 'Calpastatin'	Ahsg Cast	P29699 P51125	P29699 P51125	10.00 2/20	4.35 2/46	0.0138385	GO:0004866
GO:0010859	calcium-dependent cysteine-type endopeptidase inhibitor activity	Binds to and stops, prevents or reduces the activity of a calcium-dependent cysteine-type endopeptidase, any enzyme that hydrolyzes peptide bonds in polypeptides by a mechanism in which the sulfhydryl group of a cysteine residue at the active center acts as a nucleophile in a calcium-dependent manner.	ENSMUSG00000021585	'Calpastatin'	Cast	P51125	P51125	5.00 1/20	100.00 1/1	0.0140091	GO:0004869
GO:0043956	3-hydroxypropionyl-CoA dehydratase activity	Catalysis of the reaction: 3-hydroxypropionyl-CoA = acryloyl-CoA + H2O.	ENSMUSG00000025465	'Enoyl-CoA hydratase, mitochondrial'	Echs1	Q8BH95	Q8BH95	5.00 1/20	100.00 1/1	0.0140091	GO:0004300
GO:1903981	enterobactin binding	Binding to enterobactin.	ENSMUSG00000029368	'Albumin'	Alb	Q546G4	Q546G4	5.00 1/20	50.00 1/2	0.0180049	GO:1901363;GO:0005527;GO:0043168
GO:0015227	acyl carnitine transmembrane transporter activity	Enables the transfer of acyl carnitine from one side of a membrane to the other. Acyl carnitine is the condensation product of a carboxylic acid and carnitine and is the transport form for a fatty acid crossing the mitochondrial membrane.	ENSMUSG00000032602	'Solute carrier family 25'	Slc25a20	Q7TPW6	Q7TPW6	5.00 1/20	50.00 1/2	0.0180049	GO:0015651
GO:0030294	receptor signaling protein tyrosine kinase inhibitor activity	Stops, prevents or reduces the activity of a receptor signaling protein tyrosine kinase.	ENSMUSG00000022868	'Alpha-2-HS-glycoprotein'	Ahsg	P29699	P29699	5.00 1/20	50.00 1/2	0.0180049	GO:0030292
GO:0018549	methanethiol oxidase activity	Catalysis of the reaction: methanethiol + O2 + H2O = formaldehyde + hydrogen sulfide + hydrogen peroxide.	ENSMUSG00000068874	'Methanethiol oxidase'	Selenbp1	P17563	P17563	5.00 1/20	50.00 1/2	0.0180049	GO:0016670
GO:0120092	crotonyl-CoA hydratase activity	Catalysis of the reaction: Acetyl-CoA + [protein]-L-lysine = CoA + [protein]-N(6)-acetyl-L-lysine.	ENSMUSG00000025465	'Enoyl-CoA hydratase, mitochondrial'	Echs1	Q8BH95	Q8BH95	5.00 1/20	50.00 1/2	0.0180049	GO:0016836
GO:0034986	iron chaperone activity	Directly binding to and delivering iron ions to a target protein.	ENSMUSG00000032554	'Serotransferrin'	Tf	Q921I1	Q921I1	5.00 1/20	33.33 1/3	0.0209978	GO:0016530
GO:0051538	3 iron, 4 sulfur cluster binding	Binding to a 3 iron, 4 sulfur (3Fe-4S) cluster; this cluster consists of three iron atoms, with the inorganic sulfur atoms found between the irons and acting as bridging ligands. It is essentially a 4Fe-4S cluster with one iron missing.	ENSMUSG00000022477	'Aconitate hydratase, mitochondrial'	Aco2	Q99KI0	Q99KI0	5.00 1/20	33.33 1/3	0.0209978	GO:0051536
GO:0003994	aconitate hydratase activity	Catalysis of the reaction: citrate = isocitrate. The reaction occurs in two steps: (1) citrate = cis-aconitate + H2O, (2) cis-aconitate + H2O = isocitrate. This reaction is the interconversion of citrate and isocitrate via the labile, enzyme-bound intermediate cis-aconitate. Water is removed from one part of the citrate molecule and added back to a different atom to form isocitrate.	ENSMUSG00000022477	'Aconitate hydratase, mitochondrial'	Aco2	Q99KI0	Q99KI0	5.00 1/20	33.33 1/3	0.0209978	GO:0016836
GO:0016509	long-chain-3-hydroxyacyl-CoA dehydrogenase activity	Catalysis of the reaction: a long-chain (3S)-3-hydroxy fatty acyl-CoA + NAD(+) = a long-chain 3-oxo-fatty acyl-CoA + H(+) + NADH. A long-chain fatty acid has an aliphatic tail containing 13 to 22 carbons.	ENSMUSG00000025745	'Trifunctional enzyme subunit alpha, mitochondrial'	Hadha	Q8BMS1	Q8BMS1	5.00 1/20	33.33 1/3	0.0209978	GO:0003857
GO:0008135	translation factor activity, RNA binding	Functions during translation by binding to RNA during polypeptide synthesis at the ribosome.	ENSMUSG00000037742 ENSMUSG00000071644	'Elongation factor 1-alpha 1'; 'Elongation factor 1-gamma'	Eef1a1 Eef1g	P10126 Q9D8N0	P10126 Q9D8N0	10.00 2/20	2.06 2/97	0.022383	GO:0090079
GO:0052595	aliphatic amine oxidase activity	Catalysis of the reaction: an aliphatic amine + H2O + O2 = an aldehyde + NH3 + hydrogen peroxide + H+.	ENSMUSG00000019326	'Amine oxidase'	Aoc3	O70423	O70423	5.00 1/20	25.00 1/4	0.0239884	GO:0016641
GO:0030984	kininogen binding	Binding to a kininogen, a kinin precursor.	ENSMUSG00000021939	'Cathepsin B'	Ctsb	P10605	P10605	5.00 1/20	25.00 1/4	0.0239884	GO:0005515
GO:0090079	translation regulator activity, nucleic acid binding	Any selective and non-covalent interaction with a nucleic acid involved in the initiation, activation, perpetuation, repression or termination of polypeptide synthesis at the ribosome.	ENSMUSG00000037742 ENSMUSG00000071644	'Elongation factor 1-alpha 1'; 'Elongation factor 1-gamma'	Eef1a1 Eef1g	P10126 Q9D8N0	P10126 Q9D8N0	10.00 2/20	1.74 2/115	0.0269822	GO:0045182;GO:0003676
GO:0004165	delta(3)-delta(2)-enoyl-CoA isomerase activity	Catalysis of the reactions: a (3Z)-enoyl-CoA = a 4-saturated (2E)-enoyl-CoA or a (3E)-enoyl-CoA = a 4-saturated (2E)-enoyl-CoA.	ENSMUSG00000025465	'Enoyl-CoA hydratase, mitochondrial'	Echs1	Q8BH95	Q8BH95	5.00 1/20	20.00 1/5	0.0273677	GO:0016863
GO:0005527	macrolide binding	Binding to a macrolide, any of a large group of structurally related antibiotics produced by Streptomyces species.	ENSMUSG00000029368	'Albumin'	Alb	Q546G4	Q546G4	5.00 1/20	16.67 1/6	0.0290408	GO:0097159
GO:0018812	3-hydroxyacyl-CoA dehydratase activity	Catalysis of the reaction: a 3-hydroxy-fatty acyl-CoA = a (2E)-enoyl-CoA + H2O.	ENSMUSG00000025745	'Trifunctional enzyme subunit alpha, mitochondrial'	Hadha	Q8BMS1	Q8BMS1	5.00 1/20	16.67 1/6	0.0290408	GO:0004300
GO:0003857	3-hydroxyacyl-CoA dehydrogenase activity	Catalysis of the reaction: (S)-3-hydroxyacyl-CoA + NAD+ = 3-oxoacyl-CoA + NADH + H+.	ENSMUSG00000025745	'Trifunctional enzyme subunit alpha, mitochondrial'	Hadha	Q8BMS1	Q8BMS1	5.00 1/20	16.67 1/6	0.0290408	GO:0016616
GO:0015232	heme transmembrane transporter activity	Enables the transfer of heme from one side of a membrane to the other.	ENSMUSG00000030895	'Hemopexin'	Hpx	Q91X72	Q91X72	5.00 1/20	12.50 1/8	0.0346892	GO:0022857
GO:0008430	selenium binding	Binding to a selenium (Se) ion.	ENSMUSG00000068874	'Methanethiol oxidase'	Selenbp1	P17563	P17563	5.00 1/20	12.50 1/8	0.0346892	GO:0036094
GO:0045182	translation regulator activity	Any molecular function involved in the initiation, activation, perpetuation, repression or termination of polypeptide synthesis at the ribosome.	ENSMUSG00000037742 ENSMUSG00000071644	'Elongation factor 1-alpha 1'; 'Elongation factor 1-gamma'	Eef1a1 Eef1g	P10126 Q9D8N0	P10126 Q9D8N0	10.00 2/20	1.34 2/149	0.0346892	GO:0003674
GO:0003988	acetyl-CoA C-acyltransferase activity	Catalysis of the reaction: acyl-CoA + acetyl-CoA = CoA + 3-oxoacyl-CoA.	ENSMUSG00000025745	'Trifunctional enzyme subunit alpha, mitochondrial'	Hadha	Q8BMS1	Q8BMS1	5.00 1/20	11.11 1/9	0.0377102	GO:0016408
GO:0030292	protein tyrosine kinase inhibitor activity	Stops, prevents or reduces the activity of a protein tyrosine kinase.	ENSMUSG00000022868	'Alpha-2-HS-glycoprotein'	Ahsg	P29699	P29699	5.00 1/20	10.00 1/10	0.0405332	GO:0004860
GO:1990459	transferrin receptor binding	Binding to a transferrin receptor.	ENSMUSG00000032554	'Serotransferrin'	Tf	Q921I1	Q921I1	5.00 1/20	9.09 1/11	0.0431768	GO:0005102
GO:0016670	oxidoreductase activity, acting on a sulfur group of donors, oxygen as acceptor	Catalysis of an oxidation-reduction (redox) reaction in which a sulfur-containing group acts as a hydrogen or electron donor and reduces oxygen.	ENSMUSG00000068874	'Methanethiol oxidase'	Selenbp1	P17563	P17563	5.00 1/20	8.33 1/12	0.0456574	GO:0016667
GO:0015643	toxic substance binding	Binding to a toxic substance, a poisonous substance that causes damage to biological systems.	ENSMUSG00000029368	'Albumin'	Alb	Q546G4	Q546G4	5.00 1/20	7.14 1/14	0.0462231	GO:0005488
GO:0004866	endopeptidase inhibitor activity	Binds to and stops, prevents or reduces the activity of an endopeptidase.	ENSMUSG00000022868 ENSMUSG00000021585	'Alpha-2-HS-glycoprotein'; 'Calpastatin'	Ahsg Cast	P29699 P51125	P29699 P51125	10.00 2/20	1.00 2/200	0.0462231	GO:0061135;GO:0030414
GO:0008131	primary amine oxidase activity	Catalysis of the reaction: a primary amine + H2O + O2 = an aldehyde + NH3 + hydrogen peroxide.	ENSMUSG00000019326	'Amine oxidase'	Aoc3	O70423	O70423	5.00 1/20	7.14 1/14	0.0462231	GO:0016641
GO:0046914	transition metal ion binding	Binding to a transition metal ions; a transition metal is an element whose atom has an incomplete d-subshell of extranuclear electrons, or which gives rise to a cation or cations with an incomplete d-subshell. Transition metals often have more than one valency state. Biologically relevant transition metals include vanadium, manganese, iron, copper, cobalt, nickel, molybdenum and silver.	ENSMUSG00000019326 ENSMUSG00000029368 ENSMUSG00000032554 ENSMUSG00000022477	'Amine oxidase'; 'Albumin'; 'Serotransferrin'; 'Aconitate hydratase, mitochondrial'	Aoc3 Alb Tf Aco2	O70423 Q546G4 Q921I1 Q99KI0	O70423 Q546G4 Q921I1 Q99KI0	20.00 4/20	0.36 4/1102	0.0462231	GO:0046872
GO:0016530	metallochaperone activity	Binding to and delivering metal ions to a target protein.	ENSMUSG00000032554	'Serotransferrin'	Tf	Q921I1	Q921I1	5.00 1/20	7.69 1/13	0.0462231	GO:0140104
GO:0030414	peptidase inhibitor activity	Binds to and stops, prevents or reduces the activity of a peptidase, any enzyme that catalyzes the hydrolysis peptide bonds.	ENSMUSG00000022868 ENSMUSG00000021585	'Alpha-2-HS-glycoprotein'; 'Calpastatin'	Ahsg Cast	P29699 P51125	P29699 P51125	10.00 2/20	0.96 2/208	0.0478209	GO:0061134;GO:0004857
GO:0070403	NAD+ binding	Binding to the oxidized form, NAD, of nicotinamide adenine dinucleotide, a coenzyme involved in many redox and biosynthetic reactions.	ENSMUSG00000025745	'Trifunctional enzyme subunit alpha, mitochondrial'	Hadha	Q8BMS1	Q8BMS1	5.00 1/20	6.25 1/16	0.0501471	GO:0051287;GO:0043168
GO:0005506	iron ion binding	Binding to an iron (Fe) ion.	ENSMUSG00000032554 ENSMUSG00000022477	'Serotransferrin'; 'Aconitate hydratase, mitochondrial'	Tf Aco2	Q921I1 Q99KI0	Q921I1 Q99KI0	10.00 2/20	0.91 2/219	0.0501756	GO:0046914
GO:0061135	endopeptidase regulator activity	Binds to and modulates the activity of a peptidase, any enzyme that hydrolyzes nonterminal peptide bonds in polypeptides.	ENSMUSG00000022868 ENSMUSG00000021585	'Alpha-2-HS-glycoprotein'; 'Calpastatin'	Ahsg Cast	P29699 P51125	P29699 P51125	10.00 2/20	0.90 2/222	0.0501985	GO:0061134
GO:0036094	small molecule binding	Binding to a small molecule, any low molecular weight, monomeric, non-encoded molecule.	ENSMUSG00000019326 ENSMUSG00000037742 ENSMUSG00000068874 ENSMUSG00000023175 ENSMUSG00000029368 ENSMUSG00000025745 ENSMUSG00000030895 ENSMUSG00000032554 ENSMUSG00000022477 ENSMUSG00000039163	'Amine oxidase'; 'Elongation factor 1-alpha 1'; 'Methanethiol oxidase'; 'Basigin'; 'Albumin'; 'Trifunctional enzyme subunit alpha, mitochondrial'; 'Hemopexin'; 'Serotransferrin'; 'Aconitate hydratase, mitochondrial'; 'COX assembly mitochondrial protein'	Aoc3 Eef1a1 Selenbp1 Bsg Alb Hadha Hpx Tf Aco2 Cmc1	O70423 P10126 P17563 P18572 Q546G4 Q8BMS1 Q91X72 Q921I1 Q99KI0 Q9CVE7	O70423 P10126 P17563 P18572 Q546G4 Q8BMS1 Q91X72 Q921I1 Q99KI0 Q9CVE7	50.00 10/20	0.16 10/6255	0.0501985	GO:0005488
GO:0008199	ferric iron binding	Binding to a ferric iron ion, Fe(III).	ENSMUSG00000032554	'Serotransferrin'	Tf	Q921I1	Q921I1	5.00 1/20	5.56 1/18	0.051248	GO:0005506
GO:0015651	quaternary ammonium group transmembrane transporter activity	Enables the transfer of quaternary ammonium groups from one side of a membrane to the other. Quaternary ammonium groups are any compound that can be regarded as derived from ammonium hydroxide or an ammonium salt by replacement of all four hydrogen atoms of the NH4+ ion by organic groups.	ENSMUSG00000032602	'Solute carrier family 25'	Slc25a20	Q7TPW6	Q7TPW6	5.00 1/20	5.00 1/20	0.0544253	GO:0015101
GO:0048038	quinone binding	Binding to a quinone, any member of a class of diketones derivable from aromatic compounds by conversion of two CH groups into CO groups with any necessary rearrangement of double bonds.	ENSMUSG00000019326	'Amine oxidase'	Aoc3	O70423	O70423	5.00 1/20	5.00 1/20	0.0544253	GO:0036094
GO:0016641	oxidoreductase activity, acting on the CH-NH2 group of donors, oxygen as acceptor	Catalysis of an oxidation-reduction (redox) reaction in which a CH-NH2 group acts as a hydrogen or electron donor and reduces an oxygen molecule.	ENSMUSG00000019326	'Amine oxidase'	Aoc3	O70423	O70423	5.00 1/20	4.76 1/21	0.0559095	GO:0016638
GO:0019825	oxygen binding	Binding to oxygen (O2).	ENSMUSG00000029368	'Albumin'	Alb	Q546G4	Q546G4	5.00 1/20	4.55 1/22	0.0561599	GO:0036094
GO:0016408	C-acyltransferase activity	Catalysis of the transfer of an acyl group to a carbon atom on the acceptor molecule.	ENSMUSG00000025745	'Trifunctional enzyme subunit alpha, mitochondrial'	Hadha	Q8BMS1	Q8BMS1	5.00 1/20	4.55 1/22	0.0561599	GO:0016747
GO:0000062	fatty-acyl-CoA binding	Binding to a fatty-acyl-CoA, any derivative of coenzyme A in which the sulfhydryl group is in thiolester linkage with a fatty acyl group.	ENSMUSG00000025745	'Trifunctional enzyme subunit alpha, mitochondrial'	Hadha	Q8BMS1	Q8BMS1	5.00 1/20	4.35 1/23	0.0575166	GO:1901567;GO:0120227
GO:1901567	fatty acid derivative binding	Binding to fatty acid derivative.	ENSMUSG00000025745	'Trifunctional enzyme subunit alpha, mitochondrial'	Hadha	Q8BMS1	Q8BMS1	5.00 1/20	4.17 1/24	0.0576871	GO:0008289
GO:0016638	oxidoreductase activity, acting on the CH-NH2 group of donors	Catalysis of an oxidation-reduction (redox) reaction in which a CH-NH2 group acts as a hydrogen or electron donor and reduces a hydrogen or electron acceptor.	ENSMUSG00000019326	'Amine oxidase'	Aoc3	O70423	O70423	5.00 1/20	4.17 1/24	0.0576871	GO:0016491
GO:0016863	intramolecular oxidoreductase activity, transposing C=C bonds	Catalysis of an oxidation-reduction (redox) reaction in which the hydrogen donor and acceptor are the same molecule, one or more carbon-carbon double bonds in the molecule are rearranged, and no oxidized product appears.	ENSMUSG00000025465	'Enoyl-CoA hydratase, mitochondrial'	Echs1	Q8BH95	Q8BH95	5.00 1/20	4.00 1/25	0.0585473	GO:0016860
GO:0061134	peptidase regulator activity	Binds to and modulates the activity of a peptidase, any enzyme that catalyzes the hydrolysis peptide bonds.	ENSMUSG00000022868 ENSMUSG00000021585	'Alpha-2-HS-glycoprotein'; 'Calpastatin'	Ahsg Cast	P29699 P51125	P29699 P51125	10.00 2/20	0.73 2/275	0.0585473	GO:0030234
GO:0120227	acyl-CoA binding	Binding to an acyl-CoA, a thioester that results from the formal condensation of the thiol group of coenzyme A with the carboxy group of any carboxylic acid.	ENSMUSG00000025745	'Trifunctional enzyme subunit alpha, mitochondrial'	Hadha	Q8BMS1	Q8BMS1	5.00 1/20	3.85 1/26	0.0590409	GO:0033218;GO:1901681;GO:0032559;GO:0043168
GO:0016491	oxidoreductase activity	Catalysis of an oxidation-reduction (redox) reaction, a reversible chemical reaction in which the oxidation state of an atom or atoms within a molecule is altered. One substrate acts as a hydrogen or electron donor and becomes oxidized, while the other acts as hydrogen or electron acceptor and becomes reduced.	ENSMUSG00000019326 ENSMUSG00000068874 ENSMUSG00000025745	'Amine oxidase'; 'Methanethiol oxidase'; 'Trifunctional enzyme subunit alpha, mitochondrial'	Aoc3 Selenbp1 Hadha	O70423 P17563 Q8BMS1	O70423 P17563 Q8BMS1	15.00 3/20	0.38 3/780	0.0650836	GO:0003824
GO:0008198	ferrous iron binding	Binding to a ferrous iron ion, Fe(II).	ENSMUSG00000032554	'Serotransferrin'	Tf	Q921I1	Q921I1	5.00 1/20	3.03 1/33	0.0721161	GO:0005506
GO:0005537	mannose binding	Binding to mannose, a monosaccharide hexose, stereoisomeric with glucose, that occurs naturally only in polymerized forms called mannans.	ENSMUSG00000023175	'Basigin'	Bsg	P18572	P18572	5.00 1/20	2.94 1/34	0.0729928	GO:0048029
GO:0001618	virus receptor activity	Combining with a virus component and mediating entry of the virus into the cell.	ENSMUSG00000023175	'Basigin'	Bsg	P18572	P18572	5.00 1/20	2.56 1/39	0.0821526	GO:0140272
GO:0015101	organic cation transmembrane transporter activity	Enables the transfer of organic cations from one side of a membrane to the other. Organic cations are atoms or small molecules with a positive charge that contain carbon in covalent linkage.	ENSMUSG00000032602	'Solute carrier family 25'	Slc25a20	Q7TPW6	Q7TPW6	5.00 1/20	2.50 1/40	0.0828235	GO:0022857
GO:0051539	4 iron, 4 sulfur cluster binding	Binding to a 4 iron, 4 sulfur (4Fe-4S) cluster; this cluster consists of four iron atoms, with the inorganic sulfur atoms found between the irons and acting as bridging ligands.	ENSMUSG00000022477	'Aconitate hydratase, mitochondrial'	Aco2	Q99KI0	Q99KI0	5.00 1/20	2.38 1/42	0.0854744	GO:0051536
GO:0043394	proteoglycan binding	Binding to a proteoglycan, any glycoprotein in which the carbohydrate units are glycosaminoglycans.	ENSMUSG00000021939	'Cathepsin B'	Ctsb	P10605	P10605	5.00 1/20	2.33 1/43	0.0860656	GO:0005515;GO:0097367
GO:0016667	oxidoreductase activity, acting on a sulfur group of donors	Catalysis of an oxidation-reduction (redox) reaction in which a sulfur-containing group acts as a hydrogen or electron donor and reduces a hydrogen or electron acceptor.	ENSMUSG00000068874	'Methanethiol oxidase'	Selenbp1	P17563	P17563	5.00 1/20	1.92 1/52	0.10208	GO:0016491
GO:0004857	enzyme inhibitor activity	Binds to and stops, prevents or reduces the activity of an enzyme.	ENSMUSG00000022868 ENSMUSG00000021585	'Alpha-2-HS-glycoprotein'; 'Calpastatin'	Ahsg Cast	P29699 P51125	P29699 P51125	10.00 2/20	0.49 2/412	0.102667	GO:0030234;GO:0140678
GO:0030170	pyridoxal phosphate binding	Binding to pyridoxal 5' phosphate, 3-hydroxy-5-(hydroxymethyl)-2-methyl4-pyridine carboxaldehyde 5' phosphate, the biologically active form of vitamin B6.	ENSMUSG00000029368	'Albumin'	Alb	Q546G4	Q546G4	5.00 1/20	1.85 1/54	0.102667	GO:0070279;GO:0043168
GO:0070279	vitamin B6 binding	Binding to a vitamin B6 compound: pyridoxal, pyridoxamine, pyridoxine, or the active form, pyridoxal phosphate.	ENSMUSG00000029368	'Albumin'	Alb	Q546G4	Q546G4	5.00 1/20	1.82 1/55	0.102945	GO:1901363;GO:0097159;GO:0019842
GO:0016860	intramolecular oxidoreductase activity	Catalysis of an oxidation-reduction (redox) reaction in which the hydrogen donor and acceptor are the same molecule, and no oxidized product appears.	ENSMUSG00000025465	'Enoyl-CoA hydratase, mitochondrial'	Echs1	Q8BH95	Q8BH95	5.00 1/20	1.75 1/57	0.105017	GO:0016853
GO:0005504	fatty acid binding	Binding to a fatty acid, an aliphatic monocarboxylic acids liberated from naturally occurring fats and oils by hydrolysis.	ENSMUSG00000029368	'Albumin'	Alb	Q546G4	Q546G4	5.00 1/20	1.64 1/61	0.108964	GO:0008289;GO:0033293
GO:0033218	amide binding	Binding to an amide, any derivative of an oxoacid in which an acidic hydroxy group has been replaced by an amino or substituted amino group.	ENSMUSG00000021939 ENSMUSG00000025745	'Cathepsin B'; 'Trifunctional enzyme subunit alpha, mitochondrial'	Ctsb Hadha	P10605 Q8BMS1	P10605 Q8BMS1	10.00 2/20	0.45 2/440	0.108964	GO:0005488
GO:0051287	NAD binding	Binding to nicotinamide adenine dinucleotide, a coenzyme involved in many redox and biosynthetic reactions; binding may be to either the oxidized form, NAD+, or the reduced form, NADH.	ENSMUSG00000025745	'Trifunctional enzyme subunit alpha, mitochondrial'	Hadha	Q8BMS1	Q8BMS1	5.00 1/20	1.52 1/66	0.115993	GO:0030554
GO:0004860	protein kinase inhibitor activity	Binds to and stops, prevents or reduces the activity of a protein kinase.	ENSMUSG00000022868	'Alpha-2-HS-glycoprotein'	Ahsg	P29699	P29699	5.00 1/20	1.45 1/69	0.119422	GO:0019210;GO:0019887
GO:0005518	collagen binding	Binding to collagen, a group of fibrous proteins of very high tensile strength that form the main component of connective tissue in animals. Collagen is highly enriched in glycine (some regions are 33% glycine) and proline, occurring predominantly as 3-hydroxyproline (about 20%).	ENSMUSG00000021939	'Cathepsin B'	Ctsb	P10605	P10605	5.00 1/20	1.43 1/70	0.119425	GO:0044877
GO:0005507	copper ion binding	Binding to a copper (Cu) ion.	ENSMUSG00000019326	'Amine oxidase'	Aoc3	O70423	O70423	5.00 1/20	1.41 1/71	0.119427	GO:0046914
GO:0051536	iron-sulfur cluster binding	Binding to an iron-sulfur cluster, a combination of iron and sulfur atoms.	ENSMUSG00000022477	'Aconitate hydratase, mitochondrial'	Aco2	Q99KI0	Q99KI0	5.00 1/20	1.37 1/73	0.121041	GO:0051540
GO:0019210	kinase inhibitor activity	Binds to and stops, prevents or reduces the activity of a kinase.	ENSMUSG00000022868	'Alpha-2-HS-glycoprotein'	Ahsg	P29699	P29699	5.00 1/20	1.33 1/75	0.122561	GO:0004857;GO:0019207
GO:0000049	tRNA binding	Binding to a transfer RNA.	ENSMUSG00000037742	'Elongation factor 1-alpha 1'	Eef1a1	P10126	P10126	5.00 1/20	1.32 1/76	0.122561	GO:0003723
GO:0051540	metal cluster binding	Binding to a cluster of atoms including both metal ions and nonmetal atoms, usually sulfur and oxygen. Examples include iron-sulfur clusters and nickel-iron-sulfur clusters.	ENSMUSG00000022477	'Aconitate hydratase, mitochondrial'	Aco2	Q99KI0	Q99KI0	5.00 1/20	1.25 1/80	0.125514	GO:0036094
GO:0004197	cysteine-type endopeptidase activity	Catalysis of the hydrolysis of internal, alpha-peptide bonds in a polypeptide chain by a mechanism in which the sulfhydryl group of a cysteine residue at the active center acts as a nucleophile.	ENSMUSG00000021939	'Cathepsin B'	Ctsb	P10605	P10605	5.00 1/20	1.27 1/79	0.125514	GO:0004175;GO:0008234
GO:0140678	molecular function inhibitor activity	A molecular function regulator that inhibits or decreases the activity of its target via non-covalent binding that does not result in covalent modification to the target.	ENSMUSG00000022868 ENSMUSG00000021585	'Alpha-2-HS-glycoprotein'; 'Calpastatin'	Ahsg Cast	P29699 P51125	P29699 P51125	10.00 2/20	0.38 2/528	0.131127	GO:0098772
GO:0043621	protein self-association	Binding to a domain within the same polypeptide.	ENSMUSG00000021939	'Cathepsin B'	Ctsb	P10605	P10605	5.00 1/20	1.16 1/86	0.131258	GO:0005515
GO:0048029	monosaccharide binding	Binding to a monosaccharide. Monosaccharides are the simplest carbohydrates; they are polyhydroxy aldehydes H[CH(OH)]nC(=O)H or polyhydroxy ketones H[CHOH]nC(=O)[CHOH]mH with three or more carbon atoms. They form the constitutional repeating units of oligo- and polysaccharides.	ENSMUSG00000023175	'Basigin'	Bsg	P18572	P18572	5.00 1/20	1.11 1/90	0.133811	GO:0030246;GO:0036094
GO:0033293	monocarboxylic acid binding	Binding to a monocarboxylic acid, any organic acid containing one carboxyl (COOH) group or anion (COO-).	ENSMUSG00000029368	'Albumin'	Alb	Q546G4	Q546G4	5.00 1/20	1.11 1/90	0.133811	GO:0031406
GO:0140104	molecular carrier activity	Directly binding to a specific ion or molecule and delivering it either to an acceptor molecule or to a specific location.	ENSMUSG00000032554	'Serotransferrin'	Tf	Q921I1	Q921I1	5.00 1/20	1.09 1/92	0.135035	GO:0003674
GO:0072341	modified amino acid binding	Binding to a modified amino acid.	ENSMUSG00000029368	'Albumin'	Alb	Q546G4	Q546G4	5.00 1/20	0.91 1/110	0.156595	GO:0005488
GO:0043167	ion binding	Binding to an ion, a charged atoms or groups of atoms.	ENSMUSG00000019326 ENSMUSG00000037742 ENSMUSG00000029368 ENSMUSG00000025745 ENSMUSG00000030895 ENSMUSG00000032554 ENSMUSG00000022477 ENSMUSG00000039163	'Amine oxidase'; 'Elongation factor 1-alpha 1'; 'Albumin'; 'Trifunctional enzyme subunit alpha, mitochondrial'; 'Hemopexin'; 'Serotransferrin'; 'Aconitate hydratase, mitochondrial'; 'COX assembly mitochondrial protein'	Aoc3 Eef1a1 Alb Hadha Hpx Tf Aco2 Cmc1	O70423 P10126 Q546G4 Q8BMS1 Q91X72 Q921I1 Q99KI0 Q9CVE7	O70423 P10126 Q546G4 Q8BMS1 Q91X72 Q921I1 Q99KI0 Q9CVE7	40.00 8/20	0.13 8/6018	0.156595	GO:0036094
GO:0046872	metal ion binding	Binding to a metal ion.	ENSMUSG00000019326 ENSMUSG00000029368 ENSMUSG00000030895 ENSMUSG00000032554 ENSMUSG00000022477 ENSMUSG00000039163	'Amine oxidase'; 'Albumin'; 'Hemopexin'; 'Serotransferrin'; 'Aconitate hydratase, mitochondrial'; 'COX assembly mitochondrial protein'	Aoc3 Alb Hpx Tf Aco2 Cmc1	O70423 Q546G4 Q91X72 Q921I1 Q99KI0 Q9CVE7	O70423 Q546G4 Q91X72 Q921I1 Q99KI0 Q9CVE7	30.00 6/20	0.14 6/4176	0.186747	GO:0043169
GO:0019842	vitamin binding	Binding to a vitamin, one of a number of unrelated organic substances that occur in many foods in small amounts and that are necessary in trace amounts for the normal metabolic functioning of the body.	ENSMUSG00000029368	'Albumin'	Alb	Q546G4	Q546G4	5.00 1/20	0.71 1/141	0.193849	GO:0036094
GO:0019899	enzyme binding	Binding to an enzyme, a protein with catalytic activity.	ENSMUSG00000037742 ENSMUSG00000021585 ENSMUSG00000029368 ENSMUSG00000053768	'Elongation factor 1-alpha 1'; 'Calpastatin'; 'Albumin'; 'MICOS complex subunit Mic19'	Eef1a1 Cast Alb Chchd3	P10126 P51125 Q546G4 Q9CRB9	P10126 P51125 Q546G4 Q9CRB9	20.00 4/20	0.17 4/2330	0.195223	GO:0005515
GO:0016616	oxidoreductase activity, acting on the CH-OH group of donors, NAD or NADP as acceptor	Catalysis of an oxidation-reduction (redox) reaction in which a CH-OH group acts as a hydrogen or electron donor and reduces NAD+ or NADP.	ENSMUSG00000025745	'Trifunctional enzyme subunit alpha, mitochondrial'	Hadha	Q8BMS1	Q8BMS1	5.00 1/20	0.68 1/147	0.195352	GO:0016614
GO:0043169	cation binding	Binding to a cation, a charged atom or group of atoms with a net positive charge.	ENSMUSG00000019326 ENSMUSG00000029368 ENSMUSG00000030895 ENSMUSG00000032554 ENSMUSG00000022477 ENSMUSG00000039163	'Amine oxidase'; 'Albumin'; 'Hemopexin'; 'Serotransferrin'; 'Aconitate hydratase, mitochondrial'; 'COX assembly mitochondrial protein'	Aoc3 Alb Hpx Tf Aco2 Cmc1	O70423 Q546G4 Q91X72 Q921I1 Q99KI0 Q9CVE7	O70423 Q546G4 Q91X72 Q921I1 Q99KI0 Q9CVE7	30.00 6/20	0.14 6/4277	0.195352	GO:0043167
GO:0016614	oxidoreductase activity, acting on CH-OH group of donors	Catalysis of an oxidation-reduction (redox) reaction in which a CH-OH group act as a hydrogen or electron donor and reduces a hydrogen or electron acceptor.	ENSMUSG00000025745	'Trifunctional enzyme subunit alpha, mitochondrial'	Hadha	Q8BMS1	Q8BMS1	5.00 1/20	0.64 1/157	0.205129	GO:0016491
GO:0051087	protein-folding chaperone binding	Binding to a chaperone protein, a class of proteins that bind to nascent or unfolded polypeptides and ensure correct folding or transport.	ENSMUSG00000029368	'Albumin'	Alb	Q546G4	Q546G4	5.00 1/20	0.61 1/164	0.211393	GO:0005515
GO:0005488	binding	The selective, non-covalent, often stoichiometric, interaction of a molecule with one or more specific sites on another molecule.	ENSMUSG00000026895 ENSMUSG00000019326 ENSMUSG00000037742 ENSMUSG00000021939 ENSMUSG00000068874 ENSMUSG00000023175 ENSMUSG00000021585 ENSMUSG00000029368 ENSMUSG00000025745 ENSMUSG00000030546 ENSMUSG00000030895 ENSMUSG00000032554 ENSMUSG00000022477 ENSMUSG00000053768 ENSMUSG00000039163 ENSMUSG00000071644	'NADH dehydrogenase'; 'Amine oxidase'; 'Elongation factor 1-alpha 1'; 'Cathepsin B'; 'Methanethiol oxidase'; 'Basigin'; 'Calpastatin'; 'Albumin'; 'Trifunctional enzyme subunit alpha, mitochondrial'; 'Perilipin-1'; 'Hemopexin'; 'Serotransferrin'; 'Aconitate hydratase, mitochondrial'; 'MICOS complex subunit Mic19'; 'COX assembly mitochondrial protein'; 'Elongation factor 1-gamma'	Ndufa8 Aoc3 Eef1a1 Ctsb Selenbp1 Bsg Cast Alb Hadha Plin1 Hpx Tf Aco2 Chchd3 Cmc1 Eef1g	A0A1S6GWI0 O70423 P10126 P10605 P17563 P18572 P51125 Q546G4 Q8BMS1 Q8CGN5 Q91X72 Q921I1 Q99KI0 Q9CRB9 Q9CVE7 Q9D8N0	A0A1S6GWI0 O70423 P10126 P10605 P17563 P18572 P51125 Q546G4 Q8BMS1 Q8CGN5 Q91X72 Q921I1 Q99KI0 Q9CRB9 Q9CVE7 Q9D8N0	80.00 16/20	0.10 16/16378	0.211582	GO:0003674
GO:0016853	isomerase activity	Catalysis of the geometric or structural changes within one molecule. Isomerase is the systematic name for any enzyme of EC class 5.	ENSMUSG00000025465	'Enoyl-CoA hydratase, mitochondrial'	Echs1	Q8BH95	Q8BH95	5.00 1/20	0.57 1/175	0.219869	GO:0003824
GO:0008234	cysteine-type peptidase activity	Catalysis of the hydrolysis of peptide bonds in a polypeptide chain by a mechanism in which the sulfhydryl group of a cysteine residue at the active center acts as a nucleophile.	ENSMUSG00000021939	'Cathepsin B'	Ctsb	P10605	P10605	5.00 1/20	0.56 1/178	0.221037	GO:0008233
GO:0020037	heme binding	Binding to a heme, a compound composed of iron complexed in a porphyrin (tetrapyrrole) ring.	ENSMUSG00000030895	'Hemopexin'	Hpx	Q91X72	Q91X72	5.00 1/20	0.53 1/187	0.22881	GO:0046906
GO:0002020	protease binding	Binding to a protease or a peptidase.	ENSMUSG00000021585	'Calpastatin'	Cast	P51125	P51125	5.00 1/20	0.52 1/191	0.22881	GO:0019899
GO:0005516	calmodulin binding	Binding to calmodulin, a calcium-binding protein with many roles, both in the calcium-bound and calcium-free states.	ENSMUSG00000037742	'Elongation factor 1-alpha 1'	Eef1a1	P10126	P10126	5.00 1/20	0.53 1/189	0.22881	GO:0005515
GO:0046906	tetrapyrrole binding	Binding to a tetrapyrrole, a compound containing four pyrrole nuclei variously substituted and linked to each other through carbons at the alpha position.	ENSMUSG00000030895	'Hemopexin'	Hpx	Q91X72	Q91X72	5.00 1/20	0.51 1/196	0.231996	GO:0097159
GO:0003824	catalytic activity	Catalysis of a biochemical reaction at physiological temperatures. In biologically catalyzed reactions, the reactants are known as substrates, and the catalysts are naturally occurring macromolecular substances known as enzymes. Enzymes possess specific binding sites for substrates, and are usually composed wholly or largely of protein, but RNA that has catalytic activity (ribozyme) is often also…	ENSMUSG00000019326 ENSMUSG00000037742 ENSMUSG00000021939 ENSMUSG00000068874 ENSMUSG00000025465 ENSMUSG00000025745 ENSMUSG00000022477	'Amine oxidase'; 'Elongation factor 1-alpha 1'; 'Cathepsin B'; 'Methanethiol oxidase'; 'Enoyl-CoA hydratase, mitochondrial'; 'Trifunctional enzyme subunit alpha, mitochondrial'; 'Aconitate hydratase, mitochondrial'	Aoc3 Eef1a1 Ctsb Selenbp1 Echs1 Hadha Aco2	O70423 P10126 P10605 P17563 Q8BH95 Q8BMS1 Q99KI0	O70423 P10126 P10605 P17563 Q8BH95 Q8BMS1 Q99KI0	35.00 7/20	0.12 7/5738	0.241481	GO:0003674
GO:0008289	lipid binding	Binding to a lipid.	ENSMUSG00000029368 ENSMUSG00000025745	'Albumin'; 'Trifunctional enzyme subunit alpha, mitochondrial'	Alb Hadha	Q546G4 Q8BMS1	Q546G4 Q8BMS1	10.00 2/20	0.23 2/885	0.24406	GO:0005488
GO:0031406	carboxylic acid binding	Binding to a carboxylic acid, an organic acid containing one or more carboxyl (COOH) groups or anions (COO-).	ENSMUSG00000029368	'Albumin'	Alb	Q546G4	Q546G4	5.00 1/20	0.46 1/217	0.247362	GO:0043177;GO:0043168
GO:0019887	protein kinase regulator activity	Modulates the activity of a protein kinase, an enzyme which phosphorylates a protein.	ENSMUSG00000022868	'Alpha-2-HS-glycoprotein'	Ahsg	P29699	P29699	5.00 1/20	0.44 1/226	0.254271	GO:0019207
GO:0043177	organic acid binding	Binding to an organic acid, any acidic compound containing carbon in covalent linkage.	ENSMUSG00000029368	'Albumin'	Alb	Q546G4	Q546G4	5.00 1/20	0.44 1/229	0.254885	GO:0036094
GO:0019902	phosphatase binding	Binding to a phosphatase.	ENSMUSG00000053768	'MICOS complex subunit Mic19'	Chchd3	Q9CRB9	Q9CRB9	5.00 1/20	0.43 1/235	0.256059	GO:0019899
GO:0016747	acyltransferase activity, transferring groups other than amino-acyl groups	Catalysis of the transfer of an acyl group, other than amino-acyl, from one compound (donor) to another (acceptor).	ENSMUSG00000025745	'Trifunctional enzyme subunit alpha, mitochondrial'	Hadha	Q8BMS1	Q8BMS1	5.00 1/20	0.43 1/233	0.256059	GO:0016746
GO:0019207	kinase regulator activity	Modulates the activity of a kinase, an enzyme which catalyzes of the transfer of a phosphate group, usually from ATP, to a substrate molecule.	ENSMUSG00000022868	'Alpha-2-HS-glycoprotein'	Ahsg	P29699	P29699	5.00 1/20	0.37 1/268	0.285781	GO:0030234
GO:1901681	sulfur compound binding	Binding to a sulfur compound.	ENSMUSG00000025745	'Trifunctional enzyme subunit alpha, mitochondrial'	Hadha	Q8BMS1	Q8BMS1	5.00 1/20	0.36 1/279	0.293563	GO:0005488
GO:0030246	carbohydrate binding	Binding to a carbohydrate, which includes monosaccharides, oligosaccharides and polysaccharides as well as substances derived from monosaccharides by reduction of the carbonyl group (alditols), by oxidation of one or more hydroxy groups to afford the corresponding aldehydes, ketones, or carboxylic acids, or by replacement of one or more hydroxy group(s) by a hydrogen atom. Cyclitols are generally…	ENSMUSG00000023175	'Basigin'	Bsg	P18572	P18572	5.00 1/20	0.34 1/293	0.303895	GO:0005488
GO:0022857	transmembrane transporter activity	Enables the transfer of a substance, usually a specific substance or a group of related substances, from one side of a membrane to the other.	ENSMUSG00000032602 ENSMUSG00000030895	'Solute carrier family 25'; 'Hemopexin'	Slc25a20 Hpx	Q7TPW6 Q91X72	Q7TPW6 Q91X72	10.00 2/20	0.18 2/1087	0.308014	GO:0005215
GO:0044877	protein-containing complex binding	Binding to a macromolecular complex.	ENSMUSG00000026895 ENSMUSG00000021939 ENSMUSG00000025745	'NADH dehydrogenase'; 'Cathepsin B'; 'Trifunctional enzyme subunit alpha, mitochondrial'	Ndufa8 Ctsb Hadha	A0A1S6GWI0 P10605 Q8BMS1	A0A1S6GWI0 P10605 Q8BMS1	15.00 3/20	0.15 3/2038	0.310076	GO:0005488
GO:0003924	GTPase activity	Catalysis of the reaction: GTP + H2O = GDP + H+ + phosphate.	ENSMUSG00000037742	'Elongation factor 1-alpha 1'	Eef1a1	P10126	P10126	5.00 1/20	0.32 1/309	0.310076	GO:0017111
GO:0060090	molecular adaptor activity	The binding activity of a molecule that brings together two or more molecules through a selective, non-covalent, often stoichiometric interaction, permitting those molecules to function in a coordinated way.	ENSMUSG00000037742 ENSMUSG00000053768	'Elongation factor 1-alpha 1'; 'MICOS complex subunit Mic19'	Eef1a1 Chchd3	P10126 Q9CRB9	P10126 Q9CRB9	10.00 2/20	0.18 2/1119	0.31312	GO:0003674
GO:0005215	transporter activity	Enables the directed movement of substances (such as macromolecules, small molecules, ions) into, out of or within a cell, or between cells.	ENSMUSG00000032602 ENSMUSG00000030895	'Solute carrier family 25'; 'Hemopexin'	Slc25a20 Hpx	Q7TPW6 Q91X72	Q7TPW6 Q91X72	10.00 2/20	0.17 2/1189	0.339372	GO:0003674
GO:0042277	peptide binding	Binding to a peptide, an organic compound comprising two or more amino acids linked by peptide bonds.	ENSMUSG00000021939	'Cathepsin B'	Ctsb	P10605	P10605	5.00 1/20	0.27 1/367	0.351135	GO:0033218
GO:0046982	protein heterodimerization activity	Binding to a nonidentical protein to form a heterodimer.	ENSMUSG00000019326	'Amine oxidase'	Aoc3	O70423	O70423	5.00 1/20	0.27 1/376	0.355475	GO:0046983
GO:0030234	enzyme regulator activity	Binds to and modulates the activity of an enzyme.	ENSMUSG00000022868 ENSMUSG00000021585	'Alpha-2-HS-glycoprotein'; 'Calpastatin'	Ahsg Cast	P29699 P51125	P29699 P51125	10.00 2/20	0.16 2/1264	0.358074	GO:0098772
GO:0005525	GTP binding	Binding to GTP, guanosine triphosphate.	ENSMUSG00000037742	'Elongation factor 1-alpha 1'	Eef1a1	P10126	P10126	5.00 1/20	0.26 1/385	0.358074	GO:0032561;GO:0035639
GO:0097367	carbohydrate derivative binding	Binding to a carbohydrate derivative.	ENSMUSG00000037742 ENSMUSG00000021939 ENSMUSG00000025745	'Elongation factor 1-alpha 1'; 'Cathepsin B'; 'Trifunctional enzyme subunit alpha, mitochondrial'	Eef1a1 Ctsb Hadha	P10126 P10605 Q8BMS1	P10126 P10605 Q8BMS1	15.00 3/20	0.13 3/2284	0.359258	GO:0005488
GO:0003729	mRNA binding	Binding to messenger RNA (mRNA), an intermediate molecule between DNA and protein. mRNA includes UTR and coding sequences, but does not contain introns.	ENSMUSG00000037742	'Elongation factor 1-alpha 1'	Eef1a1	P10126	P10126	5.00 1/20	0.25 1/395	0.359258	GO:0003723
GO:0032561	guanyl ribonucleotide binding	Binding to a guanyl ribonucleotide, any compound consisting of guanosine esterified with (ortho)phosphate or an oligophosphate at any hydroxyl group on the ribose moiety.	ENSMUSG00000037742	'Elongation factor 1-alpha 1'	Eef1a1	P10126	P10126	5.00 1/20	0.24 1/409	0.363268	GO:0019001;GO:0032555
GO:0019001	guanyl nucleotide binding	Binding to a guanyl nucleotide, consisting of guanosine esterified with (ortho)phosphate.	ENSMUSG00000037742	'Elongation factor 1-alpha 1'	Eef1a1	P10126	P10126	5.00 1/20	0.24 1/409	0.363268	GO:0017076
GO:1901363	heterocyclic compound binding	Binding to heterocyclic compound.	ENSMUSG00000037742 ENSMUSG00000029368 ENSMUSG00000025745	'Elongation factor 1-alpha 1'; 'Albumin'; 'Trifunctional enzyme subunit alpha, mitochondrial'	Eef1a1 Alb Hadha	P10126 Q546G4 Q8BMS1	P10126 Q546G4 Q8BMS1	15.00 3/20	0.13 3/2343	0.367484	GO:0036094
GO:0042802	identical protein binding	Binding to an identical protein or proteins.	ENSMUSG00000019326 ENSMUSG00000037742 ENSMUSG00000029368	'Amine oxidase'; 'Elongation factor 1-alpha 1'; 'Albumin'	Aoc3 Eef1a1 Alb	O70423 P10126 Q546G4	O70423 P10126 Q546G4	15.00 3/20	0.13 3/2369	0.371982	GO:0005515
GO:0005515	protein binding	Binding to a protein.	ENSMUSG00000019326 ENSMUSG00000037742 ENSMUSG00000021939 ENSMUSG00000023175 ENSMUSG00000021585 ENSMUSG00000029368 ENSMUSG00000025745 ENSMUSG00000030546 ENSMUSG00000032554 ENSMUSG00000053768	'Amine oxidase'; 'Elongation factor 1-alpha 1'; 'Cathepsin B'; 'Basigin'; 'Calpastatin'; 'Albumin'; 'Trifunctional enzyme subunit alpha, mitochondrial'; 'Perilipin-1'; 'Serotransferrin'; 'MICOS complex subunit Mic19'	Aoc3 Eef1a1 Ctsb Bsg Cast Alb Hadha Plin1 Tf Chchd3	O70423 P10126 P10605 P18572 P51125 Q546G4 Q8BMS1 Q8CGN5 Q921I1 Q9CRB9	O70423 P10126 P10605 P18572 P51125 Q546G4 Q8BMS1 Q8CGN5 Q921I1 Q9CRB9	50.00 10/20	0.10 10/10460	0.376459	GO:0005488
GO:0004175	endopeptidase activity	Catalysis of the hydrolysis of internal, alpha-peptide bonds in a polypeptide chain.	ENSMUSG00000021939	'Cathepsin B'	Ctsb	P10605	P10605	5.00 1/20	0.22 1/445	0.377732	GO:0008233
GO:0043168	anion binding	Binding to an anion, a charged atom or group of atoms with a net negative charge.	ENSMUSG00000037742 ENSMUSG00000029368 ENSMUSG00000025745	'Elongation factor 1-alpha 1'; 'Albumin'; 'Trifunctional enzyme subunit alpha, mitochondrial'	Eef1a1 Alb Hadha	P10126 Q546G4 Q8BMS1	P10126 Q546G4 Q8BMS1	15.00 3/20	0.12 3/2483	0.395324	GO:0043167
GO:0008233	peptidase activity	Catalysis of the hydrolysis of a peptide bond. A peptide bond is a covalent bond formed when the carbon atom from the carboxyl group of one amino acid shares electrons with the nitrogen atom from the amino group of a second amino acid.	ENSMUSG00000021939	'Cathepsin B'	Ctsb	P10605	P10605	5.00 1/20	0.15 1/663	0.512448	GO:0140096;GO:0016787
GO:0017111	ribonucleoside triphosphate phosphatase activity	Catalysis of the reaction: a ribonucleoside triphosphate + H2O = a ribonucleoside diphosphate + H+ + phosphate.	ENSMUSG00000037742	'Elongation factor 1-alpha 1'	Eef1a1	P10126	P10126	5.00 1/20	0.14 1/697	0.528185	GO:0016462
GO:0016746	acyltransferase activity	Catalysis of the transfer of an acyl group from one compound (donor) to another (acceptor).	ENSMUSG00000025745	'Trifunctional enzyme subunit alpha, mitochondrial'	Hadha	Q8BMS1	Q8BMS1	5.00 1/20	0.14 1/708	0.530339	GO:0016740
GO:0005509	calcium ion binding	Binding to a calcium ion (Ca2+).	ENSMUSG00000019326	'Amine oxidase'	Aoc3	O70423	O70423	5.00 1/20	0.14 1/719	0.532407	GO:0046872
GO:0016818	hydrolase activity, acting on acid anhydrides, in phosphorus-containing anhydrides	Catalysis of the hydrolysis of any acid anhydride which contains phosphorus.	ENSMUSG00000037742	'Elongation factor 1-alpha 1'	Eef1a1	P10126	P10126	5.00 1/20	0.13 1/754	0.534666	GO:0016817
GO:0032555	purine ribonucleotide binding	Binding to a purine ribonucleotide, any compound consisting of a purine ribonucleoside that is esterified with (ortho)phosphate or an oligophosphate at any hydroxyl group on the ribose moiety.	ENSMUSG00000037742 ENSMUSG00000025745	'Elongation factor 1-alpha 1'; 'Trifunctional enzyme subunit alpha, mitochondrial'	Eef1a1 Hadha	P10126 Q8BMS1	P10126 Q8BMS1	10.00 2/20	0.10 2/1921	0.534666	GO:0017076;GO:0032553
GO:0016462	pyrophosphatase activity	Catalysis of the hydrolysis of a pyrophosphate bond (diphosphate bond) between two phosphate groups.	ENSMUSG00000037742	'Elongation factor 1-alpha 1'	Eef1a1	P10126	P10126	5.00 1/20	0.13 1/752	0.534666	GO:0016818
GO:0008270	zinc ion binding	Binding to a zinc ion (Zn).	ENSMUSG00000029368	'Albumin'	Alb	Q546G4	Q546G4	5.00 1/20	0.13 1/757	0.534666	GO:0046914
GO:0016817	hydrolase activity, acting on acid anhydrides	Catalysis of the hydrolysis of any acid anhydride.	ENSMUSG00000037742	'Elongation factor 1-alpha 1'	Eef1a1	P10126	P10126	5.00 1/20	0.13 1/754	0.534666	GO:0016787
GO:0032553	ribonucleotide binding	Binding to a ribonucleotide, any compound consisting of a ribonucleoside that is esterified with (ortho)phosphate or an oligophosphate at any hydroxyl group on the ribose moiety.	ENSMUSG00000037742 ENSMUSG00000025745	'Elongation factor 1-alpha 1'; 'Trifunctional enzyme subunit alpha, mitochondrial'	Eef1a1 Hadha	P10126 Q8BMS1	P10126 Q8BMS1	10.00 2/20	0.10 2/1940	0.536811	GO:0097367;GO:0000166
GO:0019901	protein kinase binding	Binding to a protein kinase, any enzyme that catalyzes the transfer of a phosphate group, usually from ATP, to a protein substrate.	ENSMUSG00000037742	'Elongation factor 1-alpha 1'	Eef1a1	P10126	P10126	5.00 1/20	0.13 1/781	0.537212	GO:0019900
GO:0017076	purine nucleotide binding	Binding to a purine nucleotide, a compound consisting of a purine nucleoside esterified with (ortho)phosphate.	ENSMUSG00000037742 ENSMUSG00000025745	'Elongation factor 1-alpha 1'; 'Trifunctional enzyme subunit alpha, mitochondrial'	Eef1a1 Hadha	P10126 Q8BMS1	P10126 Q8BMS1	10.00 2/20	0.10 2/2040	0.559961	GO:0000166
GO:0098772	molecular function regulator activity	A molecular function regulator regulates the activity of its target via non-covalent binding that does not result in covalent modification to the target. Examples of molecular function regulators include regulatory subunits of multimeric enzymes and channels. Mechanisms of regulation include allosteric changes in the target and competitive inhibition.	ENSMUSG00000022868 ENSMUSG00000021585	'Alpha-2-HS-glycoprotein'; 'Calpastatin'	Ahsg Cast	P29699 P51125	P29699 P51125	10.00 2/20	0.10 2/2074	0.566186	GO:0003674
GO:0019900	kinase binding	Binding to a kinase, any enzyme that catalyzes the transfer of a phosphate group.	ENSMUSG00000037742	'Elongation factor 1-alpha 1'	Eef1a1	P10126	P10126	5.00 1/20	0.11 1/872	0.568827	GO:0019899
GO:1901265	nucleoside phosphate binding	Binding to nucleoside phosphate.	ENSMUSG00000037742 ENSMUSG00000025745	'Elongation factor 1-alpha 1'; 'Trifunctional enzyme subunit alpha, mitochondrial'	Eef1a1 Hadha	P10126 Q8BMS1	P10126 Q8BMS1	10.00 2/20	0.09 2/2200	0.590499	GO:0097159
GO:0000166	nucleotide binding	Binding to a nucleotide, any compound consisting of a nucleoside that is esterified with (ortho)phosphate or an oligophosphate at any hydroxyl group on the ribose or deoxyribose.	ENSMUSG00000037742 ENSMUSG00000025745	'Elongation factor 1-alpha 1'; 'Trifunctional enzyme subunit alpha, mitochondrial'	Eef1a1 Hadha	P10126 Q8BMS1	P10126 Q8BMS1	10.00 2/20	0.09 2/2200	0.590499	GO:1901363;GO:1901265
GO:0016787	hydrolase activity	Catalysis of the hydrolysis of various bonds, e.g. C-O, C-N, C-C, phosphoric anhydride bonds, etc.	ENSMUSG00000037742 ENSMUSG00000021939	'Elongation factor 1-alpha 1'; 'Cathepsin B'	Eef1a1 Ctsb	P10126 P10605	P10126 P10605	10.00 2/20	0.08 2/2477	0.660141	GO:0003824
GO:0046983	protein dimerization activity	The formation of a protein dimer, a macromolecular structure consists of two noncovalently associated identical or nonidentical subunits.	ENSMUSG00000019326	'Amine oxidase'	Aoc3	O70423	O70423	5.00 1/20	0.09 1/1158	0.66675	GO:0005515
GO:0097159	organic cyclic compound binding	Binding to an organic cyclic compound, any molecular entity that contains carbon arranged in a cyclic molecular structure.	ENSMUSG00000037742 ENSMUSG00000029368 ENSMUSG00000025745 ENSMUSG00000030895 ENSMUSG00000071644	'Elongation factor 1-alpha 1'; 'Albumin'; 'Trifunctional enzyme subunit alpha, mitochondrial'; 'Hemopexin'; 'Elongation factor 1-gamma'	Eef1a1 Alb Hadha Hpx Eef1g	P10126 Q546G4 Q8BMS1 Q91X72 Q9D8N0	P10126 Q546G4 Q8BMS1 Q91X72 Q9D8N0	25.00 5/20	0.07 5/6937	0.743444	GO:0005488
GO:0032559	adenyl ribonucleotide binding	Binding to an adenyl ribonucleotide, any compound consisting of adenosine esterified with (ortho)phosphate or an oligophosphate at any hydroxyl group on the ribose moiety.	ENSMUSG00000025745	'Trifunctional enzyme subunit alpha, mitochondrial'	Hadha	Q8BMS1	Q8BMS1	5.00 1/20	0.06 1/1560	0.777714	GO:0030554;GO:0032555
GO:0005102	signaling receptor binding	Binding to one or more specific sites on a receptor molecule, a macromolecule that undergoes combination with a hormone, neurotransmitter, drug or intracellular messenger to initiate a change in cell function.	ENSMUSG00000032554	'Serotransferrin'	Tf	Q921I1	Q921I1	5.00 1/20	0.06 1/1591	0.78015	GO:0005515
GO:0030554	adenyl nucleotide binding	Binding to an adenyl nucleotide, an adenosine esterified with (ortho)phosphate.	ENSMUSG00000025745	'Trifunctional enzyme subunit alpha, mitochondrial'	Hadha	Q8BMS1	Q8BMS1	5.00 1/20	0.06 1/1678	0.795357	GO:0017076
GO:0003676	nucleic acid binding	Binding to a nucleic acid.	ENSMUSG00000037742 ENSMUSG00000029368 ENSMUSG00000071644	'Elongation factor 1-alpha 1'; 'Albumin'; 'Elongation factor 1-gamma'	Eef1a1 Alb Eef1g	P10126 Q546G4 Q9D8N0	P10126 Q546G4 Q9D8N0	15.00 3/20	0.06 3/4726	0.796846	GO:0097159
GO:0035639	purine ribonucleoside triphosphate binding	Binding to a purine ribonucleoside triphosphate, a compound consisting of a purine base linked to a ribose sugar esterified with triphosphate on the sugar.	ENSMUSG00000037742	'Elongation factor 1-alpha 1'	Eef1a1	P10126	P10126	5.00 1/20	0.05 1/1841	0.818979	GO:1901265;GO:1901363;GO:0043168
GO:0140096	catalytic activity, acting on a protein	Catalytic activity that acts to modify a protein.	ENSMUSG00000021939	'Cathepsin B'	Ctsb	P10605	P10605	5.00 1/20	0.04 1/2341	0.882593	GO:0003824
GO:0016740	transferase activity	Catalysis of the transfer of a group, e.g. a methyl group, glycosyl group, acyl group, phosphorus-containing, or other groups, from one compound (generally regarded as the donor) to another compound (generally regarded as the acceptor). Transferase is the systematic name for any enzyme of EC class 2.	ENSMUSG00000025745	'Trifunctional enzyme subunit alpha, mitochondrial'	Hadha	Q8BMS1	Q8BMS1	5.00 1/20	0.04 1/2304	0.882593	GO:0003824
GO:0003723	RNA binding	Binding to an RNA molecule or a portion thereof.	ENSMUSG00000037742	'Elongation factor 1-alpha 1'	Eef1a1	P10126	P10126	5.00 1/20	0.04 1/2364	0.882593	GO:0003676
GO:0003677	DNA binding	Any molecular function by which a gene product interacts selectively and non-covalently with DNA (deoxyribonucleic acid).	ENSMUSG00000029368	'Albumin'	Alb	Q546G4	Q546G4	5.00 1/20	0.04 1/2394	0.882593	GO:0003676
GO:0038023	signaling receptor activity	Receiving a signal and transmitting it in the cell to initiate a change in cell activity. A signal is a physical entity or change in state that is used to transfer information in order to trigger a response.	ENSMUSG00000023175	'Basigin'	Bsg	P18572	P18572	5.00 1/20	0.04 1/2525	0.886133	GO:0060089
GO:0060089	molecular transducer activity	A compound molecular function in which an effector function is controlled by one or more regulatory components.	ENSMUSG00000023175	'Basigin'	Bsg	P18572	P18572	5.00 1/20	0.04 1/2525	0.886133	GO:0003674
GO:0003674	molecular_function	A molecular process that can be carried out by the action of a single macromolecular machine, usually via direct physical interactions with other molecular entities. Function in this sense denotes an action, or activity, that a gene product (or a complex) performs.	ENSMUSG00000026895 ENSMUSG00000028648 ENSMUSG00000019326 ENSMUSG00000037742 ENSMUSG00000021939 ENSMUSG00000068874 ENSMUSG00000023175 ENSMUSG00000022868 ENSMUSG00000021585 ENSMUSG00000029368 ENSMUSG00000032602 ENSMUSG00000025465 ENSMUSG00000025745 ENSMUSG00000030546 ENSMUSG00000030895 ENSMUSG00000032554 ENSMUSG00000022477 ENSMUSG00000053768 ENSMUSG00000039163 ENSMUSG00000071644	'NADH dehydrogenase'; 'Amine oxidase'; 'Elongation factor 1-alpha 1'; 'Cathepsin B'; 'Methanethiol oxidase'; 'Basigin'; 'Alpha-2-HS-glycoprotein'; 'Calpastatin'; 'Albumin'; 'Solute carrier family 25'; 'Enoyl-CoA hydratase, mitochondrial'; 'Trifunctional enzyme subunit alpha, mitochondrial'; 'Perilipin-1'; 'Hemopexin'; 'Serotransferrin'; 'Aconitate hydratase, mitochondrial'; 'MICOS complex subunit…	Ndufa8 Ndufs5 Aoc3 Eef1a1 Ctsb Selenbp1 Bsg Ahsg Cast Alb Slc25a20 Echs1 Hadha Plin1 Hpx Tf Aco2 Chchd3 Cmc1 Eef1g	A0A1S6GWI0 A0A1S6GWI4 O70423 P10126 P10605 P17563 P18572 P29699 P51125 Q546G4 Q7TPW6 Q8BH95 Q8BMS1 Q8CGN5 Q91X72 Q921I1 Q99KI0 Q9CRB9 Q9CVE7 Q9D8N0	A0A1S6GWI0 A0A1S6GWI4 O70423 P10126 P10605 P17563 P18572 P29699 P51125 Q546G4 Q7TPW6 Q8BH95 Q8BMS1 Q8CGN5 Q91X72 Q921I1 Q99KI0 Q9CRB9 Q9CVE7 Q9D8N0	100.00 20/20	0.08 20/25063	1
