# Supplementary material for: Cysteine redoxome landscape in mouse brown adipose tissue under acute cold exposure
Source: iScience. 2025 Feb 17;28(3):112051. doi: 10.1016/j.isci.2025.112051 (PMC11915156; doi:10.1016/j.isci.2025.112051)
Supplement: Table S6. Cellular compartments enriched in GO analysis observed in reactive cysteine residues in BAT under RT and Cold groups, related to Figure 2F [file mmc7.xlsx]

## Sheet: Sheet1
GO_CC	Name	Function	Ensembl	Protein Name	Gene Name	Uniprot	Query	Term frequency within the dataset (%)	Term frequency within the genome (%)	P-value (fdr)	Parents term
GO:0098798	mitochondrial protein-containing complex	A protein complex that is part of a mitochondrion.	ENSMUSG00000026895 ENSMUSG00000028648 ENSMUSG00000036751 ENSMUSG00000025745 ENSMUSG00000053768 ENSMUSG00000040048	'NADH dehydrogenase'; 'Cytochrome c oxidase subunit 6B1'; 'Trifunctional enzyme subunit alpha, mitochondrial'; 'MICOS complex subunit Mic19'	Ndufa8 Ndufs5 Cox6b1 Hadha Chchd3 Ndufb10	A0A1S6GWI0 A0A1S6GWI4 P56391 Q8BMS1 Q9CRB9 Q9DCS9	A0A1S6GWI0 A0A1S6GWI4 P56391 Q8BMS1 Q9CRB9 Q9DCS9	27.27 6/22	2.01 6/298	6.24085e-06	GO:0032991;GO:0005739
GO:0005739	mitochondrion	A semiautonomous, self replicating organelle that occurs in varying numbers, shapes, and sizes in the cytoplasm of virtually all eukaryotic cells. It is notably the site of tissue respiration.	ENSMUSG00000026895 ENSMUSG00000028648 ENSMUSG00000021939 ENSMUSG00000036751 ENSMUSG00000032602 ENSMUSG00000025465 ENSMUSG00000025745 ENSMUSG00000022477 ENSMUSG00000053768 ENSMUSG00000039163 ENSMUSG00000040048	'NADH dehydrogenase'; 'Cathepsin B'; 'Cytochrome c oxidase subunit 6B1'; 'Solute carrier family 25'; 'Enoyl-CoA hydratase, mitochondrial'; 'Trifunctional enzyme subunit alpha, mitochondrial'; 'Aconitate hydratase, mitochondrial'; 'MICOS complex subunit Mic19'; 'COX assembly mitochondrial protein'	Ndufa8 Ndufs5 Ctsb Cox6b1 Slc25a20 Echs1 Hadha Aco2 Chchd3 Cmc1 Ndufb10	A0A1S6GWI0 A0A1S6GWI4 P10605 P56391 Q7TPW6 Q8BH95 Q8BMS1 Q99KI0 Q9CRB9 Q9CVE7 Q9DCS9	A0A1S6GWI0 A0A1S6GWI4 P10605 P56391 Q7TPW6 Q8BH95 Q8BMS1 Q99KI0 Q9CRB9 Q9CVE7 Q9DCS9	50.00 11/22	0.58 11/1895	6.24085e-06	GO:0043231;GO:0005737
GO:0005743	mitochondrial inner membrane	The inner, i.e. lumen-facing, lipid bilayer of the mitochondrial envelope. It is highly folded to form cristae.	ENSMUSG00000026895 ENSMUSG00000028648 ENSMUSG00000036751 ENSMUSG00000032602 ENSMUSG00000025745 ENSMUSG00000053768 ENSMUSG00000040048	'NADH dehydrogenase'; 'Cytochrome c oxidase subunit 6B1'; 'Solute carrier family 25'; 'Trifunctional enzyme subunit alpha, mitochondrial'; 'MICOS complex subunit Mic19'	Ndufa8 Ndufs5 Cox6b1 Slc25a20 Hadha Chchd3 Ndufb10	A0A1S6GWI0 A0A1S6GWI4 P56391 Q7TPW6 Q8BMS1 Q9CRB9 Q9DCS9	A0A1S6GWI0 A0A1S6GWI4 P56391 Q7TPW6 Q8BMS1 Q9CRB9 Q9DCS9	31.82 7/22	1.30 7/539	6.24085e-06	GO:0031966;GO:0019866
GO:0098800	inner mitochondrial membrane protein complex	Any protein complex that is part of the inner mitochondrial membrane.	ENSMUSG00000026895 ENSMUSG00000028648 ENSMUSG00000036751 ENSMUSG00000053768 ENSMUSG00000040048	'NADH dehydrogenase'; 'Cytochrome c oxidase subunit 6B1'; 'MICOS complex subunit Mic19'	Ndufa8 Ndufs5 Cox6b1 Chchd3 Ndufb10	A0A1S6GWI0 A0A1S6GWI4 P56391 Q9CRB9 Q9DCS9	A0A1S6GWI0 A0A1S6GWI4 P56391 Q9CRB9 Q9DCS9	22.73 5/22	3.33 5/150	6.24085e-06	GO:0098796;GO:0098798;GO:0005743
GO:0005737	cytoplasm	The contents of a cell excluding the plasma membrane and nucleus, but including other subcellular structures.	ENSMUSG00000026895 ENSMUSG00000028648 ENSMUSG00000019326 ENSMUSG00000037742 ENSMUSG00000021939 ENSMUSG00000068874 ENSMUSG00000023175 ENSMUSG00000022868 ENSMUSG00000021585 ENSMUSG00000036751 ENSMUSG00000029368 ENSMUSG00000032602 ENSMUSG00000025465 ENSMUSG00000025745 ENSMUSG00000030546 ENSMUSG00000032554 ENSMUSG00000022477 ENSMUSG00000053768 ENSMUSG00000039163 ENSMUSG00000071644 ENSMUSG00000040048	'NADH dehydrogenase'; 'Amine oxidase'; 'Elongation factor 1-alpha 1'; 'Cathepsin B'; 'Methanethiol oxidase'; 'Basigin'; 'Alpha-2-HS-glycoprotein'; 'Calpastatin'; 'Cytochrome c oxidase subunit 6B1'; 'Albumin'; 'Solute carrier family 25'; 'Enoyl-CoA hydratase, mitochondrial'; 'Trifunctional enzyme subunit alpha, mitochondrial'; 'Perilipin-1'; 'Serotransferrin'; 'Aconitate hydratase, mitochondrial';…	Ndufa8 Ndufs5 Aoc3 Eef1a1 Ctsb Selenbp1 Bsg Ahsg Cast Cox6b1 Alb Slc25a20 Echs1 Hadha Plin1 Tf Aco2 Chchd3 Cmc1 Eef1g Ndufb10	A0A1S6GWI0 A0A1S6GWI4 O70423 P10126 P10605 P17563 P18572 P29699 P51125 P56391 Q546G4 Q7TPW6 Q8BH95 Q8BMS1 Q8CGN5 Q921I1 Q99KI0 Q9CRB9 Q9CVE7 Q9D8N0 Q9DCS9	A0A1S6GWI0 A0A1S6GWI4 O70423 P10126 P10605 P17563 P18572 P29699 P51125 P56391 Q546G4 Q7TPW6 Q8BH95 Q8BMS1 Q8CGN5 Q921I1 Q99KI0 Q9CRB9 Q9CVE7 Q9D8N0 Q9DCS9	95.45 21/22	0.18 21/11561	7.41421e-06	GO:0110165;GO:0005622
GO:0019866	organelle inner membrane	The inner, i.e. lumen-facing, lipid bilayer of an organelle envelope; usually highly selective to most ions and metabolites.	ENSMUSG00000026895 ENSMUSG00000028648 ENSMUSG00000036751 ENSMUSG00000032602 ENSMUSG00000025745 ENSMUSG00000053768 ENSMUSG00000040048	'NADH dehydrogenase'; 'Cytochrome c oxidase subunit 6B1'; 'Solute carrier family 25'; 'Trifunctional enzyme subunit alpha, mitochondrial'; 'MICOS complex subunit Mic19'	Ndufa8 Ndufs5 Cox6b1 Slc25a20 Hadha Chchd3 Ndufb10	A0A1S6GWI0 A0A1S6GWI4 P56391 Q7TPW6 Q8BMS1 Q9CRB9 Q9DCS9	A0A1S6GWI0 A0A1S6GWI4 P56391 Q7TPW6 Q8BMS1 Q9CRB9 Q9DCS9	31.82 7/22	1.18 7/593	7.93228e-06	GO:0031090;GO:0031967
GO:0005746	mitochondrial respirasome	The protein complexes that form the mitochondrial electron transport system (the respiratory chain), associated with the inner mitochondrial membrane. The respiratory chain complexes transfer electrons from an electron donor to an electron acceptor and are associated with a proton pump to create a transmembrane electrochemical gradient.	ENSMUSG00000026895 ENSMUSG00000028648 ENSMUSG00000036751 ENSMUSG00000040048	'NADH dehydrogenase'; 'Cytochrome c oxidase subunit 6B1'	Ndufa8 Ndufs5 Cox6b1 Ndufb10	A0A1S6GWI0 A0A1S6GWI4 P56391 Q9DCS9	A0A1S6GWI0 A0A1S6GWI4 P56391 Q9DCS9	18.18 4/22	4.44 4/90	1.57365e-05	GO:0005743;GO:0070469
GO:0098803	respiratory chain complex	Any protein complex that is part of a respiratory chain.	ENSMUSG00000026895 ENSMUSG00000028648 ENSMUSG00000036751 ENSMUSG00000040048	'NADH dehydrogenase'; 'Cytochrome c oxidase subunit 6B1'	Ndufa8 Ndufs5 Cox6b1 Ndufb10	A0A1S6GWI0 A0A1S6GWI4 P56391 Q9DCS9	A0A1S6GWI0 A0A1S6GWI4 P56391 Q9DCS9	18.18 4/22	4.44 4/90	1.57365e-05	GO:0098796;GO:0070469
GO:0070469	respirasome	The protein complexes that form the electron transport system (the respiratory chain), associated with a cell membrane, usually the plasma membrane (in prokaryotes) or the inner mitochondrial membrane (on eukaryotes). The respiratory chain complexes transfer electrons from an electron donor to an electron acceptor and are associated with a proton pump to create a transmembrane electrochemical gra…	ENSMUSG00000026895 ENSMUSG00000028648 ENSMUSG00000036751 ENSMUSG00000040048	'NADH dehydrogenase'; 'Cytochrome c oxidase subunit 6B1'	Ndufa8 Ndufs5 Cox6b1 Ndufb10	A0A1S6GWI0 A0A1S6GWI4 P56391 Q9DCS9	A0A1S6GWI0 A0A1S6GWI4 P56391 Q9DCS9	18.18 4/22	4.04 4/99	2.05087e-05	GO:0110165;GO:0016020
GO:0031966	mitochondrial membrane	Either of the lipid bilayers that surround the mitochondrion and form the mitochondrial envelope.	ENSMUSG00000026895 ENSMUSG00000028648 ENSMUSG00000036751 ENSMUSG00000032602 ENSMUSG00000025745 ENSMUSG00000053768 ENSMUSG00000040048	'NADH dehydrogenase'; 'Cytochrome c oxidase subunit 6B1'; 'Solute carrier family 25'; 'Trifunctional enzyme subunit alpha, mitochondrial'; 'MICOS complex subunit Mic19'	Ndufa8 Ndufs5 Cox6b1 Slc25a20 Hadha Chchd3 Ndufb10	A0A1S6GWI0 A0A1S6GWI4 P56391 Q7TPW6 Q8BMS1 Q9CRB9 Q9DCS9	A0A1S6GWI0 A0A1S6GWI4 P56391 Q7TPW6 Q8BMS1 Q9CRB9 Q9DCS9	31.82 7/22	0.88 7/791	3.27133e-05	GO:0005740;GO:0031090
GO:0005740	mitochondrial envelope	The double lipid bilayer enclosing the mitochondrion and separating its contents from the cell cytoplasm; includes the intermembrane space.	ENSMUSG00000026895 ENSMUSG00000028648 ENSMUSG00000036751 ENSMUSG00000032602 ENSMUSG00000025745 ENSMUSG00000053768 ENSMUSG00000040048	'NADH dehydrogenase'; 'Cytochrome c oxidase subunit 6B1'; 'Solute carrier family 25'; 'Trifunctional enzyme subunit alpha, mitochondrial'; 'MICOS complex subunit Mic19'	Ndufa8 Ndufs5 Cox6b1 Slc25a20 Hadha Chchd3 Ndufb10	A0A1S6GWI0 A0A1S6GWI4 P56391 Q7TPW6 Q8BMS1 Q9CRB9 Q9DCS9	A0A1S6GWI0 A0A1S6GWI4 P56391 Q7TPW6 Q8BMS1 Q9CRB9 Q9DCS9	31.82 7/22	0.83 7/843	4.53308e-05	GO:0005739;GO:0031967
GO:0045271	respiratory chain complex I	Respiratory chain complex I is an enzyme of the respiratory chain. It consists of several polypeptide chains and is L-shaped, with a horizontal arm lying in the membrane and a vertical arm that projects into the matrix. The electrons of NADH enter the chain at this complex.	ENSMUSG00000026895 ENSMUSG00000028648 ENSMUSG00000040048	'NADH dehydrogenase'	Ndufa8 Ndufs5 Ndufb10	A0A1S6GWI0 A0A1S6GWI4 Q9DCS9	A0A1S6GWI0 A0A1S6GWI4 Q9DCS9	13.64 3/22	6.00 3/50	0.00010008	GO:1902495;GO:0098803;GO:0030964
GO:0005747	mitochondrial respiratory chain complex I	A protein complex located in the mitochondrial inner membrane that forms part of the mitochondrial respiratory chain. It contains about 25 different polypeptide subunits, including NADH dehydrogenase (ubiquinone), flavin mononucleotide and several different iron-sulfur clusters containing non-heme iron. The iron undergoes oxidation-reduction between Fe(II) and Fe(III), and catalyzes proton transl…	ENSMUSG00000026895 ENSMUSG00000028648 ENSMUSG00000040048	'NADH dehydrogenase'	Ndufa8 Ndufs5 Ndufb10	A0A1S6GWI0 A0A1S6GWI4 Q9DCS9	A0A1S6GWI0 A0A1S6GWI4 Q9DCS9	13.64 3/22	6.00 3/50	0.00010008	GO:0098800;GO:0005746;GO:0045271
GO:0030964	NADH dehydrogenase complex	An integral membrane complex that possesses NADH oxidoreductase activity. The complex is one of the components of the electron transport chain. It catalyzes the transfer of a pair of electrons from NADH to a quinone.	ENSMUSG00000026895 ENSMUSG00000028648 ENSMUSG00000040048	'NADH dehydrogenase'	Ndufa8 Ndufs5 Ndufb10	A0A1S6GWI0 A0A1S6GWI4 Q9DCS9	A0A1S6GWI0 A0A1S6GWI4 Q9DCS9	13.64 3/22	6.00 3/50	0.00010008	GO:1990204;GO:0098796
GO:0043231	intracellular membrane-bounded organelle	Organized structure of distinctive morphology and function, bounded by a single or double lipid bilayer membrane and occurring within the cell. Includes the nucleus, mitochondria, plastids, vacuoles, and vesicles. Excludes the plasma membrane.	ENSMUSG00000026895 ENSMUSG00000028648 ENSMUSG00000019326 ENSMUSG00000037742 ENSMUSG00000021939 ENSMUSG00000068874 ENSMUSG00000023175 ENSMUSG00000022868 ENSMUSG00000021585 ENSMUSG00000036751 ENSMUSG00000029368 ENSMUSG00000032602 ENSMUSG00000025465 ENSMUSG00000025745 ENSMUSG00000030546 ENSMUSG00000032554 ENSMUSG00000022477 ENSMUSG00000053768 ENSMUSG00000039163 ENSMUSG00000071644 ENSMUSG00000040048	'NADH dehydrogenase'; 'Amine oxidase'; 'Elongation factor 1-alpha 1'; 'Cathepsin B'; 'Methanethiol oxidase'; 'Basigin'; 'Alpha-2-HS-glycoprotein'; 'Calpastatin'; 'Cytochrome c oxidase subunit 6B1'; 'Albumin'; 'Solute carrier family 25'; 'Enoyl-CoA hydratase, mitochondrial'; 'Trifunctional enzyme subunit alpha, mitochondrial'; 'Perilipin-1'; 'Serotransferrin'; 'Aconitate hydratase, mitochondrial';…	Ndufa8 Ndufs5 Aoc3 Eef1a1 Ctsb Selenbp1 Bsg Ahsg Cast Cox6b1 Alb Slc25a20 Echs1 Hadha Plin1 Tf Aco2 Chchd3 Cmc1 Eef1g Ndufb10	A0A1S6GWI0 A0A1S6GWI4 O70423 P10126 P10605 P17563 P18572 P29699 P51125 P56391 Q546G4 Q7TPW6 Q8BH95 Q8BMS1 Q8CGN5 Q921I1 Q99KI0 Q9CRB9 Q9CVE7 Q9D8N0 Q9DCS9	A0A1S6GWI0 A0A1S6GWI4 O70423 P10126 P10605 P17563 P18572 P29699 P51125 P56391 Q546G4 Q7TPW6 Q8BH95 Q8BMS1 Q8CGN5 Q921I1 Q99KI0 Q9CRB9 Q9CVE7 Q9D8N0 Q9DCS9	95.45 21/22	0.15 21/14435	0.000217493	GO:0043227;GO:0043229
GO:0043227	membrane-bounded organelle	Organized structure of distinctive morphology and function, bounded by a single or double lipid bilayer membrane. Includes the nucleus, mitochondria, plastids, vacuoles, and vesicles. Excludes the plasma membrane.	ENSMUSG00000026895 ENSMUSG00000028648 ENSMUSG00000019326 ENSMUSG00000037742 ENSMUSG00000021939 ENSMUSG00000068874 ENSMUSG00000023175 ENSMUSG00000022868 ENSMUSG00000021585 ENSMUSG00000036751 ENSMUSG00000029368 ENSMUSG00000032602 ENSMUSG00000025465 ENSMUSG00000025745 ENSMUSG00000030546 ENSMUSG00000032554 ENSMUSG00000022477 ENSMUSG00000053768 ENSMUSG00000039163 ENSMUSG00000071644 ENSMUSG00000040048	'NADH dehydrogenase'; 'Amine oxidase'; 'Elongation factor 1-alpha 1'; 'Cathepsin B'; 'Methanethiol oxidase'; 'Basigin'; 'Alpha-2-HS-glycoprotein'; 'Calpastatin'; 'Cytochrome c oxidase subunit 6B1'; 'Albumin'; 'Solute carrier family 25'; 'Enoyl-CoA hydratase, mitochondrial'; 'Trifunctional enzyme subunit alpha, mitochondrial'; 'Perilipin-1'; 'Serotransferrin'; 'Aconitate hydratase, mitochondrial';…	Ndufa8 Ndufs5 Aoc3 Eef1a1 Ctsb Selenbp1 Bsg Ahsg Cast Cox6b1 Alb Slc25a20 Echs1 Hadha Plin1 Tf Aco2 Chchd3 Cmc1 Eef1g Ndufb10	A0A1S6GWI0 A0A1S6GWI4 O70423 P10126 P10605 P17563 P18572 P29699 P51125 P56391 Q546G4 Q7TPW6 Q8BH95 Q8BMS1 Q8CGN5 Q921I1 Q99KI0 Q9CRB9 Q9CVE7 Q9D8N0 Q9DCS9	A0A1S6GWI0 A0A1S6GWI4 O70423 P10126 P10605 P17563 P18572 P29699 P51125 P56391 Q546G4 Q7TPW6 Q8BH95 Q8BMS1 Q8CGN5 Q921I1 Q99KI0 Q9CRB9 Q9CVE7 Q9D8N0 Q9DCS9	95.45 21/22	0.14 21/14934	0.00040145	GO:0043226
GO:0031967	organelle envelope	A double membrane structure enclosing an organelle, including two lipid bilayers and the region between them. In some cases, an organelle envelope may have more than two membranes.	ENSMUSG00000026895 ENSMUSG00000028648 ENSMUSG00000036751 ENSMUSG00000032602 ENSMUSG00000025745 ENSMUSG00000053768 ENSMUSG00000040048	'NADH dehydrogenase'; 'Cytochrome c oxidase subunit 6B1'; 'Solute carrier family 25'; 'Trifunctional enzyme subunit alpha, mitochondrial'; 'MICOS complex subunit Mic19'	Ndufa8 Ndufs5 Cox6b1 Slc25a20 Hadha Chchd3 Ndufb10	A0A1S6GWI0 A0A1S6GWI4 P56391 Q7TPW6 Q8BMS1 Q9CRB9 Q9DCS9	A0A1S6GWI0 A0A1S6GWI4 P56391 Q7TPW6 Q8BMS1 Q9CRB9 Q9DCS9	31.82 7/22	0.54 7/1305	0.000472726	GO:0043227;GO:0043229;GO:0031975
GO:0031975	envelope	A multilayered structure surrounding all or part of a cell; encompasses one or more lipid bilayers, and may include a cell wall layer; also includes the space between layers.	ENSMUSG00000026895 ENSMUSG00000028648 ENSMUSG00000036751 ENSMUSG00000032602 ENSMUSG00000025745 ENSMUSG00000053768 ENSMUSG00000040048	'NADH dehydrogenase'; 'Cytochrome c oxidase subunit 6B1'; 'Solute carrier family 25'; 'Trifunctional enzyme subunit alpha, mitochondrial'; 'MICOS complex subunit Mic19'	Ndufa8 Ndufs5 Cox6b1 Slc25a20 Hadha Chchd3 Ndufb10	A0A1S6GWI0 A0A1S6GWI4 P56391 Q7TPW6 Q8BMS1 Q9CRB9 Q9DCS9	A0A1S6GWI0 A0A1S6GWI4 P56391 Q7TPW6 Q8BMS1 Q9CRB9 Q9DCS9	31.82 7/22	0.54 7/1305	0.000472726	GO:0110165
GO:1990204	oxidoreductase complex	Any protein complex that possesses oxidoreductase activity.	ENSMUSG00000026895 ENSMUSG00000028648 ENSMUSG00000040048	'NADH dehydrogenase'	Ndufa8 Ndufs5 Ndufb10	A0A1S6GWI0 A0A1S6GWI4 Q9DCS9	A0A1S6GWI0 A0A1S6GWI4 Q9DCS9	13.64 3/22	2.50 3/120	0.0010183	GO:1902494
GO:0043229	intracellular organelle	Organized structure of distinctive morphology and function, occurring within the cell. Includes the nucleus, mitochondria, plastids, vacuoles, vesicles, ribosomes and the cytoskeleton. Excludes the plasma membrane.	ENSMUSG00000026895 ENSMUSG00000028648 ENSMUSG00000019326 ENSMUSG00000037742 ENSMUSG00000021939 ENSMUSG00000068874 ENSMUSG00000023175 ENSMUSG00000022868 ENSMUSG00000021585 ENSMUSG00000036751 ENSMUSG00000029368 ENSMUSG00000032602 ENSMUSG00000025465 ENSMUSG00000025745 ENSMUSG00000030546 ENSMUSG00000032554 ENSMUSG00000022477 ENSMUSG00000053768 ENSMUSG00000039163 ENSMUSG00000071644 ENSMUSG00000040048	'NADH dehydrogenase'; 'Amine oxidase'; 'Elongation factor 1-alpha 1'; 'Cathepsin B'; 'Methanethiol oxidase'; 'Basigin'; 'Alpha-2-HS-glycoprotein'; 'Calpastatin'; 'Cytochrome c oxidase subunit 6B1'; 'Albumin'; 'Solute carrier family 25'; 'Enoyl-CoA hydratase, mitochondrial'; 'Trifunctional enzyme subunit alpha, mitochondrial'; 'Perilipin-1'; 'Serotransferrin'; 'Aconitate hydratase, mitochondrial';…	Ndufa8 Ndufs5 Aoc3 Eef1a1 Ctsb Selenbp1 Bsg Ahsg Cast Cox6b1 Alb Slc25a20 Echs1 Hadha Plin1 Tf Aco2 Chchd3 Cmc1 Eef1g Ndufb10	A0A1S6GWI0 A0A1S6GWI4 O70423 P10126 P10605 P17563 P18572 P29699 P51125 P56391 Q546G4 Q7TPW6 Q8BH95 Q8BMS1 Q8CGN5 Q921I1 Q99KI0 Q9CRB9 Q9CVE7 Q9D8N0 Q9DCS9	A0A1S6GWI0 A0A1S6GWI4 O70423 P10126 P10605 P17563 P18572 P29699 P51125 P56391 Q546G4 Q7TPW6 Q8BH95 Q8BMS1 Q8CGN5 Q921I1 Q99KI0 Q9CRB9 Q9CVE7 Q9D8N0 Q9DCS9	95.45 21/22	0.13 21/15836	0.00102691	GO:0043226;GO:0005622
GO:0043226	organelle	Organized structure of distinctive morphology and function. Includes the nucleus, mitochondria, plastids, vacuoles, vesicles, ribosomes and the cytoskeleton, and prokaryotic structures such as anammoxosomes and pirellulosomes. Excludes the plasma membrane.	ENSMUSG00000026895 ENSMUSG00000028648 ENSMUSG00000019326 ENSMUSG00000037742 ENSMUSG00000021939 ENSMUSG00000068874 ENSMUSG00000023175 ENSMUSG00000022868 ENSMUSG00000021585 ENSMUSG00000036751 ENSMUSG00000029368 ENSMUSG00000032602 ENSMUSG00000025465 ENSMUSG00000025745 ENSMUSG00000030546 ENSMUSG00000032554 ENSMUSG00000022477 ENSMUSG00000053768 ENSMUSG00000039163 ENSMUSG00000071644 ENSMUSG00000040048	'NADH dehydrogenase'; 'Amine oxidase'; 'Elongation factor 1-alpha 1'; 'Cathepsin B'; 'Methanethiol oxidase'; 'Basigin'; 'Alpha-2-HS-glycoprotein'; 'Calpastatin'; 'Cytochrome c oxidase subunit 6B1'; 'Albumin'; 'Solute carrier family 25'; 'Enoyl-CoA hydratase, mitochondrial'; 'Trifunctional enzyme subunit alpha, mitochondrial'; 'Perilipin-1'; 'Serotransferrin'; 'Aconitate hydratase, mitochondrial';…	Ndufa8 Ndufs5 Aoc3 Eef1a1 Ctsb Selenbp1 Bsg Ahsg Cast Cox6b1 Alb Slc25a20 Echs1 Hadha Plin1 Tf Aco2 Chchd3 Cmc1 Eef1g Ndufb10	A0A1S6GWI0 A0A1S6GWI4 O70423 P10126 P10605 P17563 P18572 P29699 P51125 P56391 Q546G4 Q7TPW6 Q8BH95 Q8BMS1 Q8CGN5 Q921I1 Q99KI0 Q9CRB9 Q9CVE7 Q9D8N0 Q9DCS9	A0A1S6GWI0 A0A1S6GWI4 O70423 P10126 P10605 P17563 P18572 P29699 P51125 P56391 Q546G4 Q7TPW6 Q8BH95 Q8BMS1 Q8CGN5 Q921I1 Q99KI0 Q9CRB9 Q9CVE7 Q9D8N0 Q9DCS9	95.45 21/22	0.13 21/16169	0.00147392	GO:0110165
GO:0062023	collagen-containing extracellular matrix	An extracellular matrix consisting mainly of proteins (especially collagen) and glycosaminoglycans (mostly as proteoglycans) that provides not only essential physical scaffolding for the cellular constituents but can also initiate crucial biochemical and biomechanical cues required for tissue morphogenesis, differentiation and homeostasis. The components are secreted by cells in the vicinity and …	ENSMUSG00000021939 ENSMUSG00000022868 ENSMUSG00000029368 ENSMUSG00000032554	'Cathepsin B'; 'Alpha-2-HS-glycoprotein'; 'Albumin'; 'Serotransferrin'	Ctsb Ahsg Alb Tf	P10605 P29699 Q546G4 Q921I1	P10605 P29699 Q546G4 Q921I1	18.18 4/22	1.08 4/371	0.00149674	GO:0031012
GO:0098796	membrane protein complex	Any protein complex that is part of a membrane.	ENSMUSG00000026895 ENSMUSG00000028648 ENSMUSG00000036751 ENSMUSG00000032554 ENSMUSG00000053768 ENSMUSG00000040048	'NADH dehydrogenase'; 'Cytochrome c oxidase subunit 6B1'; 'Serotransferrin'; 'MICOS complex subunit Mic19'	Ndufa8 Ndufs5 Cox6b1 Tf Chchd3 Ndufb10	A0A1S6GWI0 A0A1S6GWI4 P56391 Q921I1 Q9CRB9 Q9DCS9	A0A1S6GWI0 A0A1S6GWI4 P56391 Q921I1 Q9CRB9 Q9DCS9	27.27 6/22	0.48 6/1242	0.00251059	GO:0016020;GO:0032991
GO:0043209	myelin sheath	An electrically insulating fatty layer that surrounds the axons of many neurons. It is an outgrowth of glial cells: Schwann cells supply the myelin for peripheral neurons while oligodendrocytes supply it to those of the central nervous system.	ENSMUSG00000037742 ENSMUSG00000029368 ENSMUSG00000022477	'Elongation factor 1-alpha 1'; 'Albumin'; 'Aconitate hydratase, mitochondrial'	Eef1a1 Alb Aco2	P10126 Q546G4 Q99KI0	P10126 Q546G4 Q99KI0	13.64 3/22	1.49 3/202	0.00372048	GO:0110165
GO:0030312	external encapsulating structure	A structure that lies outside the plasma membrane and surrounds the entire cell or cells. This does not include the periplasmic space.	ENSMUSG00000021939 ENSMUSG00000022868 ENSMUSG00000029368 ENSMUSG00000032554	'Cathepsin B'; 'Alpha-2-HS-glycoprotein'; 'Albumin'; 'Serotransferrin'	Ctsb Ahsg Alb Tf	P10605 P29699 Q546G4 Q921I1	P10605 P29699 Q546G4 Q921I1	18.18 4/22	0.80 4/501	0.00394506	GO:0071944;GO:0110165
GO:0031012	extracellular matrix	A structure lying external to one or more cells, which provides structural support, biochemical or biomechanical cues for cells or tissues.	ENSMUSG00000021939 ENSMUSG00000022868 ENSMUSG00000029368 ENSMUSG00000032554	'Cathepsin B'; 'Alpha-2-HS-glycoprotein'; 'Albumin'; 'Serotransferrin'	Ctsb Ahsg Alb Tf	P10605 P29699 Q546G4 Q921I1	P10605 P29699 Q546G4 Q921I1	18.18 4/22	0.80 4/499	0.00394506	GO:0030312
GO:0031090	organelle membrane	A membrane that is one of the two lipid bilayers of an organelle envelope or the outermost membrane of single membrane bound organelle.	ENSMUSG00000026895 ENSMUSG00000028648 ENSMUSG00000023175 ENSMUSG00000036751 ENSMUSG00000032602 ENSMUSG00000025745 ENSMUSG00000032554 ENSMUSG00000053768 ENSMUSG00000040048	'NADH dehydrogenase'; 'Basigin'; 'Cytochrome c oxidase subunit 6B1'; 'Solute carrier family 25'; 'Trifunctional enzyme subunit alpha, mitochondrial'; 'Serotransferrin'; 'MICOS complex subunit Mic19'	Ndufa8 Ndufs5 Bsg Cox6b1 Slc25a20 Hadha Tf Chchd3 Ndufb10	A0A1S6GWI0 A0A1S6GWI4 P18572 P56391 Q7TPW6 Q8BMS1 Q921I1 Q9CRB9 Q9DCS9	A0A1S6GWI0 A0A1S6GWI4 P18572 P56391 Q7TPW6 Q8BMS1 Q921I1 Q9CRB9 Q9DCS9	40.91 9/22	0.27 9/3365	0.00447976	GO:0043227;GO:0016020
GO:0005622	intracellular anatomical structure	A component of a cell contained within (but not including) the plasma membrane. In eukaryotes it includes the nucleus and cytoplasm.	ENSMUSG00000026895 ENSMUSG00000028648 ENSMUSG00000019326 ENSMUSG00000037742 ENSMUSG00000021939 ENSMUSG00000068874 ENSMUSG00000023175 ENSMUSG00000022868 ENSMUSG00000021585 ENSMUSG00000036751 ENSMUSG00000029368 ENSMUSG00000032602 ENSMUSG00000025465 ENSMUSG00000025745 ENSMUSG00000030546 ENSMUSG00000032554 ENSMUSG00000022477 ENSMUSG00000053768 ENSMUSG00000039163 ENSMUSG00000071644 ENSMUSG00000040048	'NADH dehydrogenase'; 'Amine oxidase'; 'Elongation factor 1-alpha 1'; 'Cathepsin B'; 'Methanethiol oxidase'; 'Basigin'; 'Alpha-2-HS-glycoprotein'; 'Calpastatin'; 'Cytochrome c oxidase subunit 6B1'; 'Albumin'; 'Solute carrier family 25'; 'Enoyl-CoA hydratase, mitochondrial'; 'Trifunctional enzyme subunit alpha, mitochondrial'; 'Perilipin-1'; 'Serotransferrin'; 'Aconitate hydratase, mitochondrial';…	Ndufa8 Ndufs5 Aoc3 Eef1a1 Ctsb Selenbp1 Bsg Ahsg Cast Cox6b1 Alb Slc25a20 Echs1 Hadha Plin1 Tf Aco2 Chchd3 Cmc1 Eef1g Ndufb10	A0A1S6GWI0 A0A1S6GWI4 O70423 P10126 P10605 P17563 P18572 P29699 P51125 P56391 Q546G4 Q7TPW6 Q8BH95 Q8BMS1 Q8CGN5 Q921I1 Q99KI0 Q9CRB9 Q9CVE7 Q9D8N0 Q9DCS9	A0A1S6GWI0 A0A1S6GWI4 O70423 P10126 P10605 P17563 P18572 P29699 P51125 P56391 Q546G4 Q7TPW6 Q8BH95 Q8BMS1 Q8CGN5 Q921I1 Q99KI0 Q9CRB9 Q9CVE7 Q9D8N0 Q9DCS9	95.45 21/22	0.12 21/17412	0.00470306	GO:0110165
GO:0016507	mitochondrial fatty acid beta-oxidation multienzyme complex	A complex that includes the long-chain 3-hydroxyacyl-CoA dehydrogenase and long-chain enoyl-CoA hydratase activities in two subunits (alpha and beta), catalyzing two steps of the fatty acid beta-oxidation cycle within the mitochondrial matrix.	ENSMUSG00000025745	'Trifunctional enzyme subunit alpha, mitochondrial'	Hadha	Q8BMS1	Q8BMS1	4.55 1/22	33.33 1/3	0.0125037	GO:0036125;GO:0005759;GO:0098798
GO:0036125	fatty acid beta-oxidation multienzyme complex	A multienzyme complex possessing three kinds of enzymes that catalyze the chain reactions in the fatty acid beta-oxidation cycle, enoyl-CoA hydratase (ECH), 3-hydroxyacyl-CoA dehydrogenase (HACD), and acetyl-CoA C-acyltransferase (KACT).	ENSMUSG00000025745	'Trifunctional enzyme subunit alpha, mitochondrial'	Hadha	Q8BMS1	Q8BMS1	4.55 1/22	33.33 1/3	0.0125037	GO:1902494
GO:0005758	mitochondrial intermembrane space	The region between the inner and outer lipid bilayers of the mitochondrial envelope.	ENSMUSG00000026895 ENSMUSG00000028648	'NADH dehydrogenase'	Ndufa8 Ndufs5	A0A1S6GWI0 A0A1S6GWI4	A0A1S6GWI0 A0A1S6GWI4	9.09 2/22	2.20 2/91	0.0125037	GO:0005740;GO:0031970
GO:0005615	extracellular space	That part of a multicellular organism outside the cells proper, usually taken to be outside the plasma membranes, and occupied by fluid.	ENSMUSG00000019326 ENSMUSG00000021939 ENSMUSG00000022868 ENSMUSG00000029368 ENSMUSG00000030895 ENSMUSG00000032554	'Amine oxidase'; 'Cathepsin B'; 'Alpha-2-HS-glycoprotein'; 'Albumin'; 'Hemopexin'; 'Serotransferrin'	Aoc3 Ctsb Ahsg Alb Hpx Tf	O70423 P10605 P29699 Q546G4 Q91X72 Q921I1	O70423 P10605 P29699 Q546G4 Q91X72 Q921I1	27.27 6/22	0.33 6/1836	0.0138423	GO:0005576;GO:0110165
GO:0005783	endoplasmic reticulum	The irregular network of unit membranes, visible only by electron microscopy, that occurs in the cytoplasm of many eukaryotic cells. The membranes form a complex meshwork of tubular channels, which are often expanded into slitlike cavities called cisternae. The ER takes two forms, rough (or granular), with ribosomes adhering to the outer surface, and smooth (with no ribosomes attached).	ENSMUSG00000019326 ENSMUSG00000023175 ENSMUSG00000021585 ENSMUSG00000029368 ENSMUSG00000030546 ENSMUSG00000071644	'Amine oxidase'; 'Basigin'; 'Calpastatin'; 'Albumin'; 'Perilipin-1'; 'Elongation factor 1-gamma'	Aoc3 Bsg Cast Alb Plin1 Eef1g	O70423 P18572 P51125 Q546G4 Q8CGN5 Q9D8N0	O70423 P18572 P51125 Q546G4 Q8CGN5 Q9D8N0	27.27 6/22	0.32 6/1861	0.0139457	GO:0005737;GO:0043231;GO:0012505
GO:0005759	mitochondrial matrix	The gel-like material, with considerable fine structure, that lies in the matrix space, or lumen, of a mitochondrion. It contains the enzymes of the tricarboxylic acid cycle and, in some organisms, the enzymes concerned with fatty acid oxidation.	ENSMUSG00000025465 ENSMUSG00000025745 ENSMUSG00000022477	'Enoyl-CoA hydratase, mitochondrial'; 'Trifunctional enzyme subunit alpha, mitochondrial'; 'Aconitate hydratase, mitochondrial'	Echs1 Hadha Aco2	Q8BH95 Q8BMS1 Q99KI0	Q8BH95 Q8BMS1 Q99KI0	13.64 3/22	0.83 3/360	0.0139457	GO:0070013;GO:0005739
GO:0031970	organelle envelope lumen	The region between the inner and outer lipid bilayers of an organelle envelope.	ENSMUSG00000026895 ENSMUSG00000028648	'NADH dehydrogenase'	Ndufa8 Ndufs5	A0A1S6GWI0 A0A1S6GWI4	A0A1S6GWI0 A0A1S6GWI4	9.09 2/22	1.94 2/103	0.0141228	GO:0070013;GO:0031967
GO:0005604	basement membrane	A collagen-containing extracellular matrix consisting of a thin layer of dense material found in various animal tissues interposed between the cells and the adjacent connective tissue. It consists of the basal lamina plus an associated layer of reticulin fibers.	ENSMUSG00000029368 ENSMUSG00000032554	'Albumin'; 'Serotransferrin'	Alb Tf	Q546G4 Q921I1	Q546G4 Q921I1	9.09 2/22	1.83 2/109	0.0153397	GO:0062023
GO:1902495	transmembrane transporter complex	A transmembrane protein complex which enables the transfer of a substance from one side of a membrane to the other.	ENSMUSG00000026895 ENSMUSG00000028648 ENSMUSG00000040048	'NADH dehydrogenase'	Ndufa8 Ndufs5 Ndufb10	A0A1S6GWI0 A0A1S6GWI4 Q9DCS9	A0A1S6GWI0 A0A1S6GWI4 Q9DCS9	13.64 3/22	0.71 3/420	0.0194885	GO:1990351;GO:0098796
GO:1990712	HFE-transferrin receptor complex	A protein complex containing at least HFE and a transferrin receptor (either TFR1/TFRC or TFR2), proposed to play a role in the sensing of transferrin-bound Fe (Fe2-Tf) on the plasma membrane to regulate hepcidin transcription.	ENSMUSG00000032554	'Serotransferrin'	Tf	Q921I1	Q921I1	4.55 1/22	16.67 1/6	0.0200349	GO:0098802
GO:1990351	transporter complex	A protein complex facilitating transport of molecules (proteins, small molecules, nucleic acids) into, out of or within a cell, or between cells.	ENSMUSG00000026895 ENSMUSG00000028648 ENSMUSG00000040048	'NADH dehydrogenase'	Ndufa8 Ndufs5 Ndufb10	A0A1S6GWI0 A0A1S6GWI4 Q9DCS9	A0A1S6GWI0 A0A1S6GWI4 Q9DCS9	13.64 3/22	0.67 3/446	0.0218479	GO:0032991
GO:0097433	dense body	An electron dense body which may contain granules.	ENSMUSG00000032554	'Serotransferrin'	Tf	Q921I1	Q921I1	4.55 1/22	14.29 1/7	0.0221967	GO:0005737;GO:0110165
GO:0061617	MICOS complex	Mitochondrial inner membrane complex involved in maintenance of crista junctions, inner membrane architecture, and formation of contact sites to the outer membrane. In Saccharomyces cerevisiae the complex has six subunits: MIC10, MIC12, MIC19, MIC26, MIC27, and MIC60.	ENSMUSG00000053768	'MICOS complex subunit Mic19'	Chchd3	Q9CRB9	Q9CRB9	4.55 1/22	11.11 1/9	0.0278209	GO:0098800
GO:0051286	cell tip	The region at the end of the longest axis of a cylindrical or elongated cell.	ENSMUSG00000032554	'Serotransferrin'	Tf	Q921I1	Q921I1	4.55 1/22	10.00 1/10	0.0301644	GO:0060187
GO:0042383	sarcolemma	The outer membrane of a muscle cell, consisting of the plasma membrane, a covering basement membrane (about 100 nm thick and sometimes common to more than one fiber), and the associated loose network of collagen fibers.	ENSMUSG00000021939 ENSMUSG00000023175	'Cathepsin B'; 'Basigin'	Ctsb Bsg	P10605 P18572	P10605 P18572	9.09 2/22	1.14 2/175	0.0321584	GO:0005886
GO:0060187	cell pole	Either of two different areas at opposite ends of an axis of a cell.	ENSMUSG00000032554	'Serotransferrin'	Tf	Q921I1	Q921I1	4.55 1/22	7.69 1/13	0.0373877	GO:0110165
GO:0016020	membrane	A lipid bilayer along with all the proteins and protein complexes embedded in it and attached to it.	ENSMUSG00000026895 ENSMUSG00000028648 ENSMUSG00000019326 ENSMUSG00000037742 ENSMUSG00000021939 ENSMUSG00000068874 ENSMUSG00000023175 ENSMUSG00000021585 ENSMUSG00000036751 ENSMUSG00000032602 ENSMUSG00000025745 ENSMUSG00000032554 ENSMUSG00000053768 ENSMUSG00000040048	'NADH dehydrogenase'; 'Amine oxidase'; 'Elongation factor 1-alpha 1'; 'Cathepsin B'; 'Methanethiol oxidase'; 'Basigin'; 'Calpastatin'; 'Cytochrome c oxidase subunit 6B1'; 'Solute carrier family 25'; 'Trifunctional enzyme subunit alpha, mitochondrial'; 'Serotransferrin'; 'MICOS complex subunit Mic19'	Ndufa8 Ndufs5 Aoc3 Eef1a1 Ctsb Selenbp1 Bsg Cast Cox6b1 Slc25a20 Hadha Tf Chchd3 Ndufb10	A0A1S6GWI0 A0A1S6GWI4 O70423 P10126 P10605 P17563 P18572 P51125 P56391 Q7TPW6 Q8BMS1 Q921I1 Q9CRB9 Q9DCS9	A0A1S6GWI0 A0A1S6GWI4 O70423 P10126 P10605 P17563 P18572 P51125 P56391 Q7TPW6 Q8BMS1 Q921I1 Q9CRB9 Q9DCS9	63.64 14/22	0.14 14/10191	0.0426073	GO:0110165
GO:1902494	catalytic complex	A protein complex which is capable of catalytic activity.	ENSMUSG00000026895 ENSMUSG00000028648 ENSMUSG00000036751 ENSMUSG00000025745 ENSMUSG00000040048	'NADH dehydrogenase'; 'Cytochrome c oxidase subunit 6B1'; 'Trifunctional enzyme subunit alpha, mitochondrial'	Ndufa8 Ndufs5 Cox6b1 Hadha Ndufb10	A0A1S6GWI0 A0A1S6GWI4 P56391 Q8BMS1 Q9DCS9	A0A1S6GWI0 A0A1S6GWI4 P56391 Q8BMS1 Q9DCS9	22.73 5/22	0.28 5/1783	0.0433527	GO:0032991
GO:0005576	extracellular region	The space external to the outermost structure of a cell. For cells without external protective or external encapsulating structures this refers to space outside of the plasma membrane. This term covers the host cell environment outside an intracellular parasite.	ENSMUSG00000019326 ENSMUSG00000021939 ENSMUSG00000022868 ENSMUSG00000029368 ENSMUSG00000030895 ENSMUSG00000032554	'Amine oxidase'; 'Cathepsin B'; 'Alpha-2-HS-glycoprotein'; 'Albumin'; 'Hemopexin'; 'Serotransferrin'	Aoc3 Ctsb Ahsg Alb Hpx Tf	O70423 P10605 P29699 Q546G4 Q91X72 Q921I1	O70423 P10605 P29699 Q546G4 Q91X72 Q921I1	27.27 6/22	0.23 6/2554	0.0467436	GO:0110165
GO:0012505	endomembrane system	A collection of membranous structures involved in transport within the cell. The main components of the endomembrane system are endoplasmic reticulum, Golgi bodies, vesicles, cell membrane and nuclear envelope. Members of the endomembrane system pass materials through each other or though the use of vesicles.	ENSMUSG00000019326 ENSMUSG00000023175 ENSMUSG00000022868 ENSMUSG00000021585 ENSMUSG00000029368 ENSMUSG00000030546 ENSMUSG00000032554 ENSMUSG00000071644	'Amine oxidase'; 'Basigin'; 'Alpha-2-HS-glycoprotein'; 'Calpastatin'; 'Albumin'; 'Perilipin-1'; 'Serotransferrin'; 'Elongation factor 1-gamma'	Aoc3 Bsg Ahsg Cast Alb Plin1 Tf Eef1g	O70423 P18572 P29699 P51125 Q546G4 Q8CGN5 Q921I1 Q9D8N0	O70423 P18572 P29699 P51125 Q546G4 Q8CGN5 Q921I1 Q9D8N0	36.36 8/22	0.19 8/4287	0.0515406	GO:0110165
GO:1904090	peptidase inhibitor complex	A protein complex which is capable of peptidase inhibitor activity.	ENSMUSG00000021939	'Cathepsin B'	Ctsb	P10605	P10605	4.55 1/22	4.35 1/23	0.0591674	GO:0032991
GO:0005751	mitochondrial respiratory chain complex IV	A protein complex located in the mitochondrial inner membrane that forms part of the mitochondrial respiratory chain. Contains the 13 polypeptide subunits of cytochrome c oxidase, including cytochrome a and cytochrome a3. Catalyzes the oxidation of reduced cytochrome c by dioxygen (O2).	ENSMUSG00000036751	'Cytochrome c oxidase subunit 6B1'	Cox6b1	P56391	P56391	4.55 1/22	4.00 1/25	0.0629773	GO:0045277;GO:0005746;GO:0098800
GO:0110165	cellular anatomical entity	A part of a cellular organism that is either an immaterial entity or a material entity with granularity above the level of a protein complex but below that of an anatomical system. Or, a substance produced by a cellular organism with granularity above the level of a protein complex.	ENSMUSG00000026895 ENSMUSG00000028648 ENSMUSG00000019326 ENSMUSG00000037742 ENSMUSG00000021939 ENSMUSG00000068874 ENSMUSG00000023175 ENSMUSG00000022868 ENSMUSG00000021585 ENSMUSG00000036751 ENSMUSG00000029368 ENSMUSG00000032602 ENSMUSG00000025465 ENSMUSG00000025745 ENSMUSG00000030546 ENSMUSG00000030895 ENSMUSG00000032554 ENSMUSG00000022477 ENSMUSG00000053768 ENSMUSG00000039163 ENSMUSG00000071644 …	'NADH dehydrogenase'; 'Amine oxidase'; 'Elongation factor 1-alpha 1'; 'Cathepsin B'; 'Methanethiol oxidase'; 'Basigin'; 'Alpha-2-HS-glycoprotein'; 'Calpastatin'; 'Cytochrome c oxidase subunit 6B1'; 'Albumin'; 'Solute carrier family 25'; 'Enoyl-CoA hydratase, mitochondrial'; 'Trifunctional enzyme subunit alpha, mitochondrial'; 'Perilipin-1'; 'Hemopexin'; 'Serotransferrin'; 'Aconitate hydratase, mi…	Ndufa8 Ndufs5 Aoc3 Eef1a1 Ctsb Selenbp1 Bsg Ahsg Cast Cox6b1 Alb Slc25a20 Echs1 Hadha Plin1 Hpx Tf Aco2 Chchd3 Cmc1 Eef1g Ndufb10	A0A1S6GWI0 A0A1S6GWI4 O70423 P10126 P10605 P17563 P18572 P29699 P51125 P56391 Q546G4 Q7TPW6 Q8BH95 Q8BMS1 Q8CGN5 Q91X72 Q921I1 Q99KI0 Q9CRB9 Q9CVE7 Q9D8N0 Q9DCS9	A0A1S6GWI0 A0A1S6GWI4 O70423 P10126 P10605 P17563 P18572 P29699 P51125 P56391 Q546G4 Q7TPW6 Q8BH95 Q8BMS1 Q8CGN5 Q91X72 Q921I1 Q99KI0 Q9CRB9 Q9CVE7 Q9D8N0 Q9DCS9	100.00 22/22	0.10 22/22653	0.0644725	GO:0005575
GO:0045277	respiratory chain complex IV	A part of the respiratory chain, containing the 13 polypeptide subunits of cytochrome c oxidase, including cytochrome a and cytochrome a3. Catalyzes the oxidation of reduced cytochrome c by dioxygen (O2).	ENSMUSG00000036751	'Cytochrome c oxidase subunit 6B1'	Cox6b1	P56391	P56391	4.55 1/22	3.57 1/28	0.0677428	GO:0098803;GO:0070069
GO:0098590	plasma membrane region	A membrane that is a (regional) part of the plasma membrane.	ENSMUSG00000037742 ENSMUSG00000021939 ENSMUSG00000023175 ENSMUSG00000032554	'Elongation factor 1-alpha 1'; 'Cathepsin B'; 'Basigin'; 'Serotransferrin'	Eef1a1 Ctsb Bsg Tf	P10126 P10605 P18572 Q921I1	P10126 P10605 P18572 Q921I1	18.18 4/22	0.28 4/1408	0.0747665	GO:0016020;GO:0005886
GO:0009925	basal plasma membrane	The region of the plasma membrane located at the basal end of the cell. Often used in reference to animal polarized epithelial membranes, where the basal membrane is the part attached to the extracellular matrix, or in plant cells, where the basal membrane is defined with respect to the zygotic axis.	ENSMUSG00000023175 ENSMUSG00000032554	'Basigin'; 'Serotransferrin'	Bsg Tf	P18572 Q921I1	P18572 Q921I1	9.09 2/22	0.64 2/312	0.0763048	GO:0098590;GO:0045178
GO:0045178	basal part of cell	The region of a cell situated near the base. For example, in a polarized epithelial cell, the basal surface rests on the basal lamina that separates the epithelium from other tissue.	ENSMUSG00000023175 ENSMUSG00000032554	'Basigin'; 'Serotransferrin'	Bsg Tf	P18572 Q921I1	P18572 Q921I1	9.09 2/22	0.60 2/331	0.0835564	GO:0110165
GO:0031982	vesicle	Any small, fluid-filled, spherical organelle enclosed by membrane.	ENSMUSG00000019326 ENSMUSG00000021939 ENSMUSG00000023175 ENSMUSG00000029368 ENSMUSG00000032554	'Amine oxidase'; 'Cathepsin B'; 'Basigin'; 'Albumin'; 'Serotransferrin'	Aoc3 Ctsb Bsg Alb Tf	O70423 P10605 P18572 Q546G4 Q921I1	O70423 P10605 P18572 Q546G4 Q921I1	22.73 5/22	0.22 5/2228	0.0854209	GO:0043227
GO:0002080	acrosomal membrane	The membrane that surrounds the acrosomal lumen. The acrosome is a special type of lysosome in the head of a spermatozoon that contains acid hydrolases and is concerned with the breakdown of the outer membrane of the ovum during fertilization.	ENSMUSG00000023175	'Basigin'	Bsg	P18572	P18572	4.55 1/22	2.56 1/39	0.0857128	GO:0001669;GO:0030667
GO:0070069	cytochrome complex	A protein complex in which at least one of the proteins is a cytochrome, i.e. a heme-containing protein involved in catalysis of redox reactions.	ENSMUSG00000036751	'Cytochrome c oxidase subunit 6B1'	Cox6b1	P56391	P56391	4.55 1/22	2.50 1/40	0.0863614	GO:1902494
GO:0009295	nucleoid	The region of a virus, bacterial cell, mitochondrion or chloroplast to which the nucleic acid is confined.	ENSMUSG00000025745	'Trifunctional enzyme subunit alpha, mitochondrial'	Hadha	Q8BMS1	Q8BMS1	4.55 1/22	2.13 1/47	0.0978265	GO:0110165
GO:0042645	mitochondrial nucleoid	The region of a mitochondrion to which the DNA is confined.	ENSMUSG00000025745	'Trifunctional enzyme subunit alpha, mitochondrial'	Hadha	Q8BMS1	Q8BMS1	4.55 1/22	2.13 1/47	0.0978265	GO:0043232;GO:0005759;GO:0009295
GO:0005768	endosome	A vacuole to which materials ingested by endocytosis are delivered.	ENSMUSG00000019326 ENSMUSG00000023175 ENSMUSG00000032554	'Amine oxidase'; 'Basigin'; 'Serotransferrin'	Aoc3 Bsg Tf	O70423 P18572 Q921I1	O70423 P18572 Q921I1	13.64 3/22	0.31 3/973	0.11039	GO:0031410;GO:0012505
GO:0005769	early endosome	A membrane-bounded organelle that receives incoming material from primary endocytic vesicles that have been generated by clathrin-dependent and clathrin-independent endocytosis; vesicles fuse with the early endosome to deliver cargo for sorting into recycling or degradation pathways.	ENSMUSG00000019326 ENSMUSG00000032554	'Amine oxidase'; 'Serotransferrin'	Aoc3 Tf	O70423 Q921I1	O70423 Q921I1	9.09 2/22	0.47 2/423	0.115822	GO:0005768
GO:0030120	vesicle coat	A membrane coat found on a coated vesicle.	ENSMUSG00000032554	'Serotransferrin'	Tf	Q921I1	Q921I1	4.55 1/22	1.69 1/59	0.116414	GO:0030662;GO:0030117
GO:0009986	cell surface	The external part of the cell wall and/or plasma membrane.	ENSMUSG00000019326 ENSMUSG00000021939 ENSMUSG00000032554	'Amine oxidase'; 'Cathepsin B'; 'Serotransferrin'	Aoc3 Ctsb Tf	O70423 P10605 Q921I1	O70423 P10605 Q921I1	13.64 3/22	0.29 3/1037	0.123204	GO:0110165
GO:0032991	protein-containing complex	A stable assembly of two or more macromolecules, i.e. proteins, nucleic acids, carbohydrates or lipids, in which at least one component is a protein and the constituent parts function together.	ENSMUSG00000026895 ENSMUSG00000028648 ENSMUSG00000021939 ENSMUSG00000022868 ENSMUSG00000036751 ENSMUSG00000029368 ENSMUSG00000025745 ENSMUSG00000032554 ENSMUSG00000053768 ENSMUSG00000040048	'NADH dehydrogenase'; 'Cathepsin B'; 'Alpha-2-HS-glycoprotein'; 'Cytochrome c oxidase subunit 6B1'; 'Albumin'; 'Trifunctional enzyme subunit alpha, mitochondrial'; 'Serotransferrin'; 'MICOS complex subunit Mic19'	Ndufa8 Ndufs5 Ctsb Ahsg Cox6b1 Alb Hadha Tf Chchd3 Ndufb10	A0A1S6GWI0 A0A1S6GWI4 P10605 P29699 P56391 Q546G4 Q8BMS1 Q921I1 Q9CRB9 Q9DCS9	A0A1S6GWI0 A0A1S6GWI4 P10605 P29699 P56391 Q546G4 Q8BMS1 Q921I1 Q9CRB9 Q9DCS9	45.45 10/22	0.13 10/7427	0.126823	GO:0005575
GO:0005905	clathrin-coated pit	A part of the endomembrane system in the form of an invagination of a membrane upon which a clathrin coat forms, and that can be converted by vesicle budding into a clathrin-coated vesicle. Coated pits form on the plasma membrane, where they are involved in receptor-mediated selective transport of many proteins and other macromolecules across the cell membrane, in the trans-Golgi network, and on …	ENSMUSG00000032554	'Serotransferrin'	Tf	Q921I1	Q921I1	4.55 1/22	1.47 1/68	0.126823	GO:0012505;GO:0016020
GO:0016324	apical plasma membrane	The region of the plasma membrane located at the apical end of the cell.	ENSMUSG00000021939 ENSMUSG00000032554	'Cathepsin B'; 'Serotransferrin'	Ctsb Tf	P10605 Q921I1	P10605 Q921I1	9.09 2/22	0.43 2/461	0.126823	GO:0098590;GO:0045177
GO:0001917	photoreceptor inner segment	The inner segment of a vertebrate photoreceptor containing mitochondria, ribosomes and membranes where opsin molecules are assembled and passed to be part of the outer segment discs.	ENSMUSG00000023175	'Basigin'	Bsg	P18572	P18572	4.55 1/22	1.33 1/75	0.136258	GO:0110165
GO:0030864	cortical actin cytoskeleton	The portion of the actin cytoskeleton, comprising filamentous actin and associated proteins, that lies just beneath the plasma membrane.	ENSMUSG00000037742	'Elongation factor 1-alpha 1'	Eef1a1	P10126	P10126	4.55 1/22	1.22 1/82	0.14642	GO:0030863;GO:0015629
GO:0001750	photoreceptor outer segment	The outer segment of a vertebrate photoreceptor that contains a stack of membrane discs embedded with photoreceptor proteins.	ENSMUSG00000023175	'Basigin'	Bsg	P18572	P18572	4.55 1/22	1.15 1/87	0.152834	GO:0097733;GO:0110165
GO:0030117	membrane coat	Any of several different proteinaceous coats that can associate with membranes. Membrane coats include those formed by clathrin plus an adaptor complex, the COPI and COPII complexes, and possibly others. They are found associated with membranes on many vesicles as well as other membrane features such as pits and perhaps tubules.	ENSMUSG00000032554	'Serotransferrin'	Tf	Q921I1	Q921I1	4.55 1/22	1.05 1/95	0.160219	GO:0005737;GO:0048475;GO:0098796
GO:0032587	ruffle membrane	The portion of the plasma membrane surrounding a ruffle.	ENSMUSG00000037742	'Elongation factor 1-alpha 1'	Eef1a1	P10126	P10126	4.55 1/22	1.04 1/96	0.160219	GO:0001726;GO:0031256;GO:0031253
GO:0045177	apical part of cell	The region of a polarized cell that forms a tip or is distal to a base. For example, in a polarized epithelial cell, the apical region has an exposed surface and lies opposite to the basal lamina that separates the epithelium from other tissue.	ENSMUSG00000021939 ENSMUSG00000032554	'Cathepsin B'; 'Serotransferrin'	Ctsb Tf	P10605 Q921I1	P10605 Q921I1	9.09 2/22	0.36 2/562	0.160219	GO:0110165
GO:0048475	coated membrane	A single or double lipid bilayer with any of several different proteinaceous coats that can associate with membranes. Membrane coats include those formed by clathrin plus an adaptor complex, the COPI and COPII complexes.	ENSMUSG00000032554	'Serotransferrin'	Tf	Q921I1	Q921I1	4.55 1/22	1.05 1/95	0.160219	GO:0016020
GO:0042470	melanosome	A tissue-specific, membrane-bounded cytoplasmic organelle within which melanin pigments are synthesized and stored. Melanosomes are synthesized in melanocyte cells.	ENSMUSG00000021939	'Cathepsin B'	Ctsb	P10605	P10605	4.55 1/22	0.97 1/103	0.160828	GO:0048770
GO:0030667	secretory granule membrane	The lipid bilayer surrounding a secretory granule.	ENSMUSG00000023175	'Basigin'	Bsg	P18572	P18572	4.55 1/22	0.96 1/104	0.160828	GO:0030659;GO:0030141;GO:0098588
GO:0048770	pigment granule	A small, subcellular membrane-bounded vesicle containing pigment and/or pigment precursor molecules. Pigment granule biogenesis is poorly understood, as pigment granules are derived from multiple sources including the endoplasmic reticulum, coated vesicles, lysosomes, and endosomes.	ENSMUSG00000021939	'Cathepsin B'	Ctsb	P10605	P10605	4.55 1/22	0.97 1/103	0.160828	GO:0031410
GO:0005901	caveola	A membrane raft that forms small pit, depression, or invagination that communicates with the outside of a cell and extends inward, indenting the cytoplasm and the cell membrane. Examples include flask-shaped invaginations of the plasma membrane in adipocytes associated with caveolin proteins, and minute pits or incuppings of the cell membrane formed during pinocytosis. Caveolae may be pinched off…	ENSMUSG00000021939	'Cathepsin B'	Ctsb	P10605	P10605	4.55 1/22	0.97 1/103	0.160828	GO:0044853
GO:0070062	extracellular exosome	A vesicle that is released into the extracellular region by fusion of the limiting endosomal membrane of a multivesicular body with the plasma membrane. Extracellular exosomes, also simply called exosomes, have a diameter of about 40-100 nm.	ENSMUSG00000029368	'Albumin'	Alb	Q546G4	Q546G4	4.55 1/22	0.98 1/102	0.160828	GO:0005615;GO:1903561
GO:0031410	cytoplasmic vesicle	A vesicle found in the cytoplasm of a cell.	ENSMUSG00000019326 ENSMUSG00000021939 ENSMUSG00000023175 ENSMUSG00000032554	'Amine oxidase'; 'Cathepsin B'; 'Basigin'; 'Serotransferrin'	Aoc3 Ctsb Bsg Tf	O70423 P10605 P18572 Q921I1	O70423 P10605 P18572 Q921I1	18.18 4/22	0.19 4/2077	0.161849	GO:0097708;GO:0005737
GO:0097733	photoreceptor cell cilium	A specialised 9+0 non-motile cilium found in photoreceptor cells. A ciliary transition zone called 'photoreceptor connecting cilium' links the photoreceptor outer segment to the inner segment.	ENSMUSG00000023175	'Basigin'	Bsg	P18572	P18572	4.55 1/22	0.88 1/113	0.161849	GO:0097731;GO:0043005
GO:0030863	cortical cytoskeleton	The portion of the cytoskeleton that lies just beneath the plasma membrane.	ENSMUSG00000037742	'Elongation factor 1-alpha 1'	Eef1a1	P10126	P10126	4.55 1/22	0.88 1/113	0.161849	GO:0005938;GO:0005856
GO:0005902	microvillus	Thin cylindrical membrane-covered projections on the surface of an animal cell containing a core bundle of actin filaments. Present in especially large numbers on the absorptive surface of intestinal cells.	ENSMUSG00000019326	'Amine oxidase'	Aoc3	O70423	O70423	4.55 1/22	0.89 1/112	0.161849	GO:0098858
GO:0005811	lipid droplet	An intracellular non-membrane-bounded organelle comprising a matrix of coalesced lipids surrounded by a phospholipid monolayer. May include associated proteins.	ENSMUSG00000030546	'Perilipin-1'	Plin1	Q8CGN5	Q8CGN5	4.55 1/22	0.89 1/112	0.161849	GO:0043232
GO:0097708	intracellular vesicle	Any vesicle that is part of the intracellular region.	ENSMUSG00000019326 ENSMUSG00000021939 ENSMUSG00000023175 ENSMUSG00000032554	'Amine oxidase'; 'Cathepsin B'; 'Basigin'; 'Serotransferrin'	Aoc3 Ctsb Bsg Tf	O70423 P10605 P18572 Q921I1	O70423 P10605 P18572 Q921I1	18.18 4/22	0.19 4/2081	0.161849	GO:0043231;GO:0031982
GO:1903561	extracellular vesicle	Any vesicle that is part of the extracellular region.	ENSMUSG00000029368	'Albumin'	Alb	Q546G4	Q546G4	4.55 1/22	0.86 1/116	0.164025	GO:0031982;GO:0065010
GO:0065010	extracellular membrane-bounded organelle	Organized structure of distinctive morphology and function, bounded by a lipid bilayer membrane and occurring outside the cell.	ENSMUSG00000029368	'Albumin'	Alb	Q546G4	Q546G4	4.55 1/22	0.81 1/123	0.167609	GO:0043227;GO:0043230
GO:0043230	extracellular organelle	Organized structure of distinctive morphology and function, occurring outside the cell. Includes, for example, extracellular membrane vesicles (EMVs) and the cellulosomes of anaerobic bacteria and fungi.	ENSMUSG00000029368	'Albumin'	Alb	Q546G4	Q546G4	4.55 1/22	0.81 1/123	0.167609	GO:0043226;GO:0005576
GO:0030662	coated vesicle membrane	The lipid bilayer surrounding a coated vesicle.	ENSMUSG00000032554	'Serotransferrin'	Tf	Q921I1	Q921I1	4.55 1/22	0.82 1/122	0.167609	GO:0030659;GO:0030135;GO:0098588
GO:0097731	9+0 non-motile cilium	A non-motile cilium where the axoneme has a ring of nine outer microtubule doublets but no central microtubules (and is therefore called a 9+0 axoneme).	ENSMUSG00000023175	'Basigin'	Bsg	P18572	P18572	4.55 1/22	0.79 1/126	0.169594	GO:0097730
GO:0022626	cytosolic ribosome	A ribosome located in the cytosol.	ENSMUSG00000037742	'Elongation factor 1-alpha 1'	Eef1a1	P10126	P10126	4.55 1/22	0.77 1/130	0.172789	GO:0005829;GO:0005840
GO:0005829	cytosol	The part of the cytoplasm that does not contain organelles but which does contain other particulate matter, such as protein complexes.	ENSMUSG00000037742 ENSMUSG00000068874 ENSMUSG00000021585 ENSMUSG00000032602 ENSMUSG00000030546 ENSMUSG00000022477	'Elongation factor 1-alpha 1'; 'Methanethiol oxidase'; 'Calpastatin'; 'Solute carrier family 25'; 'Perilipin-1'; 'Aconitate hydratase, mitochondrial'	Eef1a1 Selenbp1 Cast Slc25a20 Plin1 Aco2	P10126 P17563 P51125 Q7TPW6 Q8CGN5 Q99KI0	P10126 P17563 P51125 Q7TPW6 Q8CGN5 Q99KI0	27.27 6/22	0.15 6/4105	0.178296	GO:0110165;GO:0005737
GO:0044853	plasma membrane raft	A membrane raft that is part of the plasma membrane.	ENSMUSG00000021939	'Cathepsin B'	Ctsb	P10605	P10605	4.55 1/22	0.72 1/138	0.178928	GO:0045121;GO:0098590
GO:0005794	Golgi apparatus	A membrane-bound cytoplasmic organelle of the endomembrane system that further processes the core oligosaccharides (e.g. N-glycans) added to proteins in the endoplasmic reticulum and packages them into membrane-bound vesicles. The Golgi apparatus operates at the intersection of the secretory, lysosomal, and endocytic pathways.	ENSMUSG00000019326 ENSMUSG00000022868 ENSMUSG00000029368	'Amine oxidase'; 'Alpha-2-HS-glycoprotein'; 'Albumin'	Aoc3 Ahsg Alb	O70423 P29699 Q546G4	O70423 P29699 Q546G4	13.64 3/22	0.20 3/1473	0.191724	GO:0012505;GO:0043231;GO:0005737
GO:0001650	fibrillar center	A structure found most metazoan nucleoli, but not usually found in lower eukaryotes; surrounded by the dense fibrillar component; the zone of transcription from multiple copies of the pre-rRNA genes is in the border region between these two structures.	ENSMUSG00000068874	'Methanethiol oxidase'	Selenbp1	P17563	P17563	4.55 1/22	0.65 1/153	0.193088	GO:0110165;GO:0005730
GO:0097730	non-motile cilium	A cilium which may have a variable array of axonemal microtubules but does not contain molecular motors.	ENSMUSG00000023175	'Basigin'	Bsg	P18572	P18572	4.55 1/22	0.61 1/164	0.203954	GO:0005929
GO:0120025	plasma membrane bounded cell projection	A prolongation or process extending from a cell and that is bounded by plasma membrane, e.g. a cilium, lamellipodium, or axon.	ENSMUSG00000019326 ENSMUSG00000037742 ENSMUSG00000023175 ENSMUSG00000032554	'Amine oxidase'; 'Elongation factor 1-alpha 1'; 'Basigin'; 'Serotransferrin'	Aoc3 Eef1a1 Bsg Tf	O70423 P10126 P18572 Q921I1	O70423 P10126 P18572 Q921I1	18.18 4/22	0.16 4/2460	0.216668	GO:0042995
GO:0098802	plasma membrane signaling receptor complex	Any protein complex that is part of the plasma membrane and which functions as a signaling receptor.	ENSMUSG00000032554	'Serotransferrin'	Tf	Q921I1	Q921I1	4.55 1/22	0.55 1/181	0.217976	GO:0043235;GO:0098797
GO:0001726	ruffle	Projection at the leading edge of a crawling cell; the protrusions are supported by a microfilament meshwork.	ENSMUSG00000037742	'Elongation factor 1-alpha 1'	Eef1a1	P10126	P10126	4.55 1/22	0.55 1/182	0.217976	GO:0031252;GO:0120025
GO:0055037	recycling endosome	An organelle consisting of a network of tubules that functions in targeting molecules, such as receptors transporters and lipids, to the plasma membrane.	ENSMUSG00000032554	'Serotransferrin'	Tf	Q921I1	Q921I1	4.55 1/22	0.52 1/191	0.219118	GO:0005768
GO:0048471	perinuclear region of cytoplasm	Cytoplasm situated near, or occurring around, the nucleus.	ENSMUSG00000021939 ENSMUSG00000032554	'Cathepsin B'; 'Serotransferrin'	Ctsb Tf	P10605 Q921I1	P10605 Q921I1	9.09 2/22	0.24 2/819	0.219118	GO:0110165;GO:0005737
GO:0031256	leading edge membrane	The portion of the plasma membrane surrounding the leading edge of a motile cell.	ENSMUSG00000037742	'Elongation factor 1-alpha 1'	Eef1a1	P10126	P10126	4.55 1/22	0.53 1/189	0.219118	GO:0031252;GO:0110165;GO:0005886
GO:0001669	acrosomal vesicle	A structure in the head of a spermatozoon that contains acid hydrolases, and is concerned with the breakdown of the outer membrane of the ovum during fertilization. It lies just beneath the plasma membrane and is derived from the lysosome.	ENSMUSG00000023175	'Basigin'	Bsg	P18572	P18572	4.55 1/22	0.53 1/190	0.219118	GO:0030141
GO:0042995	cell projection	A prolongation or process extending from a cell, e.g. a flagellum or axon.	ENSMUSG00000019326 ENSMUSG00000037742 ENSMUSG00000023175 ENSMUSG00000032554	'Amine oxidase'; 'Elongation factor 1-alpha 1'; 'Basigin'; 'Serotransferrin'	Aoc3 Eef1a1 Bsg Tf	O70423 P10126 P18572 Q921I1	O70423 P10126 P18572 Q921I1	18.18 4/22	0.16 4/2564	0.225569	GO:0110165
GO:0030139	endocytic vesicle	A membrane-bounded intracellular vesicle formed by invagination of the plasma membrane around an extracellular substance. Endocytic vesicles fuse with early endosomes to deliver the cargo for further sorting.	ENSMUSG00000032554	'Serotransferrin'	Tf	Q921I1	Q921I1	4.55 1/22	0.48 1/209	0.233594	GO:0031410
GO:0030659	cytoplasmic vesicle membrane	The lipid bilayer surrounding a cytoplasmic vesicle.	ENSMUSG00000023175 ENSMUSG00000032554	'Basigin'; 'Serotransferrin'	Bsg Tf	P18572 Q921I1	P18572 Q921I1	9.09 2/22	0.22 2/914	0.250025	GO:0012506;GO:0031410
GO:0012506	vesicle membrane	The lipid bilayer surrounding any membrane-bounded vesicle in the cell.	ENSMUSG00000023175 ENSMUSG00000032554	'Basigin'; 'Serotransferrin'	Bsg Tf	P18572 Q921I1	P18572 Q921I1	9.09 2/22	0.22 2/928	0.253643	GO:0031090;GO:0031982
GO:0030135	coated vesicle	Small membrane-bounded organelle formed by pinching off of a coated region of membrane. Some coats are made of clathrin, whereas others are made from other proteins.	ENSMUSG00000032554	'Serotransferrin'	Tf	Q921I1	Q921I1	4.55 1/22	0.41 1/241	0.258714	GO:0031410
GO:0098858	actin-based cell projection	A cell projection supported by an assembly of actin filaments, and which lacks microtubules.	ENSMUSG00000019326	'Amine oxidase'	Aoc3	O70423	O70423	4.55 1/22	0.40 1/251	0.265967	GO:0120025
GO:0016323	basolateral plasma membrane	The region of the plasma membrane that includes the basal end and sides of the cell. Often used in reference to animal polarized epithelial membranes, where the basal membrane is the part attached to the extracellular matrix, or in plant cells, where the basal membrane is defined with respect to the zygotic axis.	ENSMUSG00000023175	'Basigin'	Bsg	P18572	P18572	4.55 1/22	0.36 1/275	0.28614	GO:0009925;GO:0098590
GO:0005770	late endosome	A prelysosomal endocytic organelle differentiated from early endosomes by lower lumenal pH and different protein composition. Late endosomes are more spherical than early endosomes and are mostly juxtanuclear, being concentrated near the microtubule organizing center.	ENSMUSG00000032554	'Serotransferrin'	Tf	Q921I1	Q921I1	4.55 1/22	0.35 1/288	0.295514	GO:0005768
GO:0098857	membrane microdomain	A membrane region with a lipid composition that is distinct from that of the membrane regions that surround it.	ENSMUSG00000021939	'Cathepsin B'	Ctsb	P10605	P10605	4.55 1/22	0.31 1/325	0.323047	GO:0016020
GO:0045121	membrane raft	Any of the small (10-200 nm), heterogeneous, highly dynamic, sterol- and sphingolipid-enriched membrane domains that compartmentalize cellular processes. Small rafts can sometimes be stabilized to form larger platforms through protein-protein and protein-lipid interactions.	ENSMUSG00000021939	'Cathepsin B'	Ctsb	P10605	P10605	4.55 1/22	0.31 1/324	0.323047	GO:0098857
GO:0005938	cell cortex	The region of a cell that lies just beneath the plasma membrane and often, but not always, contains a network of actin filaments and associated proteins.	ENSMUSG00000037742	'Elongation factor 1-alpha 1'	Eef1a1	P10126	P10126	4.55 1/22	0.29 1/339	0.332257	GO:0071944;GO:0005737
GO:0031974	membrane-enclosed lumen	The enclosed volume within a sealed membrane or between two sealed membranes. Encompasses the volume enclosed by the membranes of a particular organelle, e.g. endoplasmic reticulum lumen, or the space between the two lipid bilayers of a double membrane surrounding an organelle, e.g. nuclear envelope lumen.	ENSMUSG00000026895 ENSMUSG00000028648 ENSMUSG00000037742 ENSMUSG00000068874 ENSMUSG00000025465 ENSMUSG00000025745 ENSMUSG00000022477	'NADH dehydrogenase'; 'Elongation factor 1-alpha 1'; 'Methanethiol oxidase'; 'Enoyl-CoA hydratase, mitochondrial'; 'Trifunctional enzyme subunit alpha, mitochondrial'; 'Aconitate hydratase, mitochondrial'	Ndufa8 Ndufs5 Eef1a1 Selenbp1 Echs1 Hadha Aco2	A0A1S6GWI0 A0A1S6GWI4 P10126 P17563 Q8BH95 Q8BMS1 Q99KI0	A0A1S6GWI0 A0A1S6GWI4 P10126 P17563 Q8BH95 Q8BMS1 Q99KI0	31.82 7/22	0.11 7/6448	0.344308	GO:0110165
GO:0070013	intracellular organelle lumen	An organelle lumen that is part of an intracellular organelle.	ENSMUSG00000026895 ENSMUSG00000028648 ENSMUSG00000037742 ENSMUSG00000068874 ENSMUSG00000025465 ENSMUSG00000025745 ENSMUSG00000022477	'NADH dehydrogenase'; 'Elongation factor 1-alpha 1'; 'Methanethiol oxidase'; 'Enoyl-CoA hydratase, mitochondrial'; 'Trifunctional enzyme subunit alpha, mitochondrial'; 'Aconitate hydratase, mitochondrial'	Ndufa8 Ndufs5 Eef1a1 Selenbp1 Echs1 Hadha Aco2	A0A1S6GWI0 A0A1S6GWI4 P10126 P17563 Q8BH95 Q8BMS1 Q99KI0	A0A1S6GWI0 A0A1S6GWI4 P10126 P17563 Q8BH95 Q8BMS1 Q99KI0	31.82 7/22	0.11 7/6447	0.344308	GO:0043229;GO:0043233
GO:0043233	organelle lumen	The internal volume enclosed by the membranes of a particular organelle; includes the volume enclosed by a single organelle membrane, e.g. endoplasmic reticulum lumen, or the volume enclosed by the innermost of the two lipid bilayers of an organelle envelope, e.g. nuclear lumen.	ENSMUSG00000026895 ENSMUSG00000028648 ENSMUSG00000037742 ENSMUSG00000068874 ENSMUSG00000025465 ENSMUSG00000025745 ENSMUSG00000022477	'NADH dehydrogenase'; 'Elongation factor 1-alpha 1'; 'Methanethiol oxidase'; 'Enoyl-CoA hydratase, mitochondrial'; 'Trifunctional enzyme subunit alpha, mitochondrial'; 'Aconitate hydratase, mitochondrial'	Ndufa8 Ndufs5 Eef1a1 Selenbp1 Echs1 Hadha Aco2	A0A1S6GWI0 A0A1S6GWI4 P10126 P17563 Q8BH95 Q8BMS1 Q99KI0	A0A1S6GWI0 A0A1S6GWI4 P10126 P17563 Q8BH95 Q8BMS1 Q99KI0	31.82 7/22	0.11 7/6448	0.344308	GO:0043226;GO:0031974
GO:0031253	cell projection membrane	The portion of the plasma membrane surrounding a plasma membrane bounded cell surface projection.	ENSMUSG00000037742	'Elongation factor 1-alpha 1'	Eef1a1	P10126	P10126	4.55 1/22	0.27 1/371	0.347111	GO:0098590;GO:0120025
GO:0014069	postsynaptic density	An electron dense network of proteins within and adjacent to the postsynaptic membrane of an asymmetric, neuron-neuron synapse. Its major components include neurotransmitter receptors and the proteins that spatially and functionally organize them such as anchoring and scaffolding molecules, signaling enzymes and cytoskeletal components.	ENSMUSG00000021585	'Calpastatin'	Cast	P51125	P51125	4.55 1/22	0.26 1/379	0.350567	GO:0032279;GO:0099572
GO:0043235	receptor complex	Any protein complex that undergoes combination with a hormone, neurotransmitter, drug or intracellular messenger to initiate a change in cell function.	ENSMUSG00000032554	'Serotransferrin'	Tf	Q921I1	Q921I1	4.55 1/22	0.26 1/392	0.357831	GO:0032991
GO:0032279	asymmetric synapse	A type of synapse occurring between an axon and a dendritic spine or dendritic shaft. Asymmetric synapses, the most abundant synapse type in the central nervous system, involve axons that contain predominantly spherical vesicles and contain a thickened postsynaptic density. Most or all synapses of this type are excitatory.	ENSMUSG00000021585	'Calpastatin'	Cast	P51125	P51125	4.55 1/22	0.25 1/400	0.361038	GO:0098984
GO:0005840	ribosome	An intracellular organelle, about 200 A in diameter, consisting of RNA and protein. It is the site of protein biosynthesis resulting from translation of messenger RNA (mRNA). It consists of two subunits, one large and one small, each containing only protein and RNA. Both the ribosome and its subunits are characterized by their sedimentation coefficients, expressed in Svedberg units (symbol: S). H…	ENSMUSG00000037742	'Elongation factor 1-alpha 1'	Eef1a1	P10126	P10126	4.55 1/22	0.24 1/420	0.373196	GO:0043232
GO:0099572	postsynaptic specialization	A network of proteins within and adjacent to the postsynaptic membrane. Its major components include neurotransmitter receptors and the proteins that spatially and functionally organize them such as anchoring and scaffolding molecules, signaling enzymes and cytoskeletal components.	ENSMUSG00000021585	'Calpastatin'	Cast	P51125	P51125	4.55 1/22	0.23 1/427	0.375354	GO:0043226;GO:0098794
GO:0098984	neuron to neuron synapse	A synapse in which pre and post-synaptic cells are neurons.	ENSMUSG00000021585	'Calpastatin'	Cast	P51125	P51125	4.55 1/22	0.23 1/437	0.379636	GO:0045202
GO:0031252	cell leading edge	The area of a motile cell closest to the direction of movement.	ENSMUSG00000037742	'Elongation factor 1-alpha 1'	Eef1a1	P10126	P10126	4.55 1/22	0.22 1/453	0.38808	GO:0110165
GO:0071944	cell periphery	The broad region around and including the plasma membrane of a cell, encompassing the cell cortex (inside the cell), the plasma membrane, and any external encapsulating structures.	ENSMUSG00000019326 ENSMUSG00000037742 ENSMUSG00000021939 ENSMUSG00000023175 ENSMUSG00000022868 ENSMUSG00000029368 ENSMUSG00000032554	'Amine oxidase'; 'Elongation factor 1-alpha 1'; 'Cathepsin B'; 'Basigin'; 'Alpha-2-HS-glycoprotein'; 'Albumin'; 'Serotransferrin'	Aoc3 Eef1a1 Ctsb Bsg Ahsg Alb Tf	O70423 P10126 P10605 P18572 P29699 Q546G4 Q921I1	O70423 P10126 P10605 P18572 P29699 Q546G4 Q921I1	31.82 7/22	0.10 7/6862	0.392543	GO:0110165
GO:0009897	external side of plasma membrane	The leaflet of the plasma membrane that faces away from the cytoplasm and any proteins embedded or anchored in it or attached to its surface.	ENSMUSG00000021939	'Cathepsin B'	Ctsb	P10605	P10605	4.55 1/22	0.21 1/487	0.405512	GO:0009986;GO:0098552;GO:0005886
GO:0030141	secretory granule	A small subcellular vesicle, surrounded by a membrane, that is formed from the Golgi apparatus and contains a highly concentrated protein destined for secretion. Secretory granules move towards the periphery of the cell and upon stimulation, their membranes fuse with the cell membrane, and their protein load is exteriorized. Processing of the contained protein may take place in secretory granules.	ENSMUSG00000023175	'Basigin'	Bsg	P18572	P18572	4.55 1/22	0.20 1/494	0.407076	GO:0012505;GO:0099503
GO:0015629	actin cytoskeleton	The part of the cytoskeleton (the internal framework of a cell) composed of actin and associated proteins. Includes actin cytoskeleton-associated complexes.	ENSMUSG00000037742	'Elongation factor 1-alpha 1'	Eef1a1	P10126	P10126	4.55 1/22	0.20 1/503	0.409918	GO:0005856
GO:0043005	neuron projection	A prolongation or process extending from a nerve cell, e.g. an axon or dendrite.	ENSMUSG00000023175 ENSMUSG00000032554	'Basigin'; 'Serotransferrin'	Bsg Tf	P18572 Q921I1	P18572 Q921I1	9.09 2/22	0.13 2/1525	0.421109	GO:0120025
GO:0005764	lysosome	A small lytic vacuole that has cell cycle-independent morphology found in most animal cells and that contains a variety of hydrolases, most of which have their maximal activities in the pH range 5-6. The contained enzymes display latency if properly isolated. About 40 different lysosomal hydrolases are known and lysosomes have a great variety of morphologies and functions.	ENSMUSG00000021939	'Cathepsin B'	Ctsb	P10605	P10605	4.55 1/22	0.19 1/535	0.421109	GO:0000323
GO:0000323	lytic vacuole	A vacuole that is maintained at an acidic pH and which contains degradative enzymes, including a wide variety of acid hydrolases.	ENSMUSG00000021939	'Cathepsin B'	Ctsb	P10605	P10605	4.55 1/22	0.19 1/535	0.421109	GO:0005773
GO:0098797	plasma membrane protein complex	Any protein complex that is part of the plasma membrane.	ENSMUSG00000032554	'Serotransferrin'	Tf	Q921I1	Q921I1	4.55 1/22	0.17 1/587	0.449932	GO:0098796;GO:0005886
GO:0005773	vacuole	A closed structure, found only in eukaryotic cells, that is completely surrounded by unit membrane and contains liquid material. Cells contain one or several vacuoles, that may have different functions from each other. Vacuoles have a diverse array of functions. They can act as a storage organelle for nutrients or waste products, as a degradative compartment, as a cost-effective way of increasing…	ENSMUSG00000021939	'Cathepsin B'	Ctsb	P10605	P10605	4.55 1/22	0.16 1/640	0.477613	GO:0005737;GO:0043231
GO:0098588	bounding membrane of organelle	The lipid bilayer that forms the outer-most layer of an organelle.	ENSMUSG00000023175 ENSMUSG00000032554	'Basigin'; 'Serotransferrin'	Bsg Tf	P18572 Q921I1	P18572 Q921I1	9.09 2/22	0.11 2/1767	0.49345	GO:0031090
GO:0099503	secretory vesicle	A cytoplasmic, membrane bound vesicle that is capable of fusing to the plasma membrane to release its contents into the extracellular space.	ENSMUSG00000023175	'Basigin'	Bsg	P18572	P18572	4.55 1/22	0.14 1/714	0.511182	GO:0031410
GO:0005929	cilium	A specialized eukaryotic organelle that consists of a filiform extrusion of the cell surface and of some cytoplasmic parts. Each cilium is largely bounded by an extrusion of the cytoplasmic (plasma) membrane, and contains a regular longitudinal array of microtubules, anchored to a basal body.	ENSMUSG00000023175	'Basigin'	Bsg	P18572	P18572	4.55 1/22	0.13 1/775	0.536111	GO:0043227;GO:0120025
GO:0030425	dendrite	A neuron projection that has a short, tapering, morphology. Dendrites receive and integrate signals from other neurons or from sensory stimuli, and conduct nerve impulses towards the axon or the cell body. In most neurons, the impulse is conveyed from dendrites to axon via the cell body, but in some types of unipolar neuron, the impulse does not travel via the cell body.	ENSMUSG00000032554	'Serotransferrin'	Tf	Q921I1	Q921I1	4.55 1/22	0.13 1/783	0.536111	GO:0097447;GO:0043005
GO:0097447	dendritic tree	The entire complement of dendrites for a neuron, consisting of each primary dendrite and all its branches.	ENSMUSG00000032554	'Serotransferrin'	Tf	Q921I1	Q921I1	4.55 1/22	0.13 1/785	0.536111	GO:0036477;GO:0043005
GO:0098552	side of membrane	A cellular component consisting of one leaflet of a membrane bilayer and any proteins embedded or anchored in it or attached to its surface.	ENSMUSG00000021939	'Cathepsin B'	Ctsb	P10605	P10605	4.55 1/22	0.12 1/803	0.541015	GO:0016020;GO:0110165
GO:0098794	postsynapse	The part of a synapse that is part of the post-synaptic cell.	ENSMUSG00000021585	'Calpastatin'	Cast	P51125	P51125	4.55 1/22	0.12 1/847	0.557856	GO:0045202;GO:0110165
GO:0036477	somatodendritic compartment	The region of a neuron that includes the cell body (cell soma) and dendrite(s), but excludes the axon.	ENSMUSG00000032554	'Serotransferrin'	Tf	Q921I1	Q921I1	4.55 1/22	0.09 1/1103	0.651174	GO:0110165
GO:0005789	endoplasmic reticulum membrane	The lipid bilayer surrounding the endoplasmic reticulum.	ENSMUSG00000023175	'Basigin'	Bsg	P18572	P18572	4.55 1/22	0.09 1/1097	0.651174	GO:0042175;GO:0031090;GO:0098827
GO:0098827	endoplasmic reticulum subcompartment	A distinct region of the endoplasmic reticulum.	ENSMUSG00000023175	'Basigin'	Bsg	P18572	P18572	4.55 1/22	0.09 1/1104	0.651174	GO:0005783;GO:0031984
GO:0042175	nuclear outer membrane-endoplasmic reticulum membrane network	The continuous network of membranes encompassing the nuclear outer membrane and the endoplasmic reticulum membrane.	ENSMUSG00000023175	'Basigin'	Bsg	P18572	P18572	4.55 1/22	0.09 1/1127	0.654996	GO:0016020;GO:0012505
GO:0005886	plasma membrane	The membrane surrounding a cell that separates the cell from its external environment. It consists of a phospholipid bilayer and associated proteins.	ENSMUSG00000019326 ENSMUSG00000037742 ENSMUSG00000021939 ENSMUSG00000023175 ENSMUSG00000032554	'Amine oxidase'; 'Elongation factor 1-alpha 1'; 'Cathepsin B'; 'Basigin'; 'Serotransferrin'	Aoc3 Eef1a1 Ctsb Bsg Tf	O70423 P10126 P10605 P18572 Q921I1	O70423 P10126 P10605 P18572 Q921I1	22.73 5/22	0.08 5/6367	0.661868	GO:0071944;GO:0016020
GO:0005730	nucleolus	A small, dense body one or more of which are present in the nucleus of eukaryotic cells. It is rich in RNA and protein, is not bounded by a limiting membrane, and is not seen during mitosis. Its prime function is the transcription of the nucleolar DNA into 45S ribosomal-precursor RNA, the processing of this RNA into 5.8S, 18S, and 28S components of ribosomal RNA, and the association of these comp…	ENSMUSG00000037742 ENSMUSG00000068874	'Elongation factor 1-alpha 1'; 'Methanethiol oxidase'	Eef1a1 Selenbp1	P10126 P17563	P10126 P17563	9.09 2/22	0.08 2/2539	0.664643	GO:0043232;GO:0031981
GO:0031984	organelle subcompartment	A compartment that consists of a lumen and an enclosing membrane, and is part of an organelle.	ENSMUSG00000023175	'Basigin'	Bsg	P18572	P18572	4.55 1/22	0.07 1/1403	0.728428	GO:0110165;GO:0043229;GO:0043227
GO:0045202	synapse	The junction between an axon of one neuron and a dendrite of another neuron, a muscle fiber or a glial cell. As the axon approaches the synapse it enlarges into a specialized structure, the presynaptic terminal bouton, which contains mitochondria and synaptic vesicles. At the tip of the terminal bouton is the presynaptic membrane; facing it, and separated from it by a minute cleft (the synaptic c…	ENSMUSG00000021585	'Calpastatin'	Cast	P51125	P51125	4.55 1/22	0.06 1/1641	0.783658	GO:0030054
GO:0043232	intracellular non-membrane-bounded organelle	Organized structure of distinctive morphology and function, not bounded by a lipid bilayer membrane and occurring within the cell. Includes ribosomes, the cytoskeleton and chromosomes.	ENSMUSG00000037742 ENSMUSG00000068874 ENSMUSG00000025745 ENSMUSG00000030546	'Elongation factor 1-alpha 1'; 'Methanethiol oxidase'; 'Trifunctional enzyme subunit alpha, mitochondrial'; 'Perilipin-1'	Eef1a1 Selenbp1 Hadha Plin1	P10126 P17563 Q8BMS1 Q8CGN5	P10126 P17563 Q8BMS1 Q8CGN5	18.18 4/22	0.06 4/6555	0.845618	GO:0043228;GO:0043229
GO:0043228	non-membrane-bounded organelle	Organized structure of distinctive morphology and function, not bounded by a lipid bilayer membrane. Includes ribosomes, the cytoskeleton and chromosomes.	ENSMUSG00000037742 ENSMUSG00000068874 ENSMUSG00000025745 ENSMUSG00000030546	'Elongation factor 1-alpha 1'; 'Methanethiol oxidase'; 'Trifunctional enzyme subunit alpha, mitochondrial'; 'Perilipin-1'	Eef1a1 Selenbp1 Hadha Plin1	P10126 P17563 Q8BMS1 Q8CGN5	P10126 P17563 Q8BMS1 Q8CGN5	18.18 4/22	0.06 4/6556	0.845618	GO:0043226
GO:0030054	cell junction	A cellular component that forms a specialized region of connection between two or more cells, or between a cell and the extracellular matrix, or between two membrane-bound components of a cell, such as flagella.	ENSMUSG00000021585	'Calpastatin'	Cast	P51125	P51125	4.55 1/22	0.04 1/2260	0.876496	GO:0110165
GO:0005856	cytoskeleton	A cellular structure that forms the internal framework of eukaryotic and prokaryotic cells. The cytoskeleton includes intermediate filaments, microfilaments, microtubules, the microtrabecular lattice, and other structures characterized by a polymeric filamentous nature and long-range order within the cell. The various elements of the cytoskeleton not only serve in the maintenance of cellular shap…	ENSMUSG00000037742	'Elongation factor 1-alpha 1'	Eef1a1	P10126	P10126	4.55 1/22	0.04 1/2373	0.885036	GO:0043232
GO:0031981	nuclear lumen	The volume enclosed by the nuclear inner membrane.	ENSMUSG00000037742 ENSMUSG00000068874	'Elongation factor 1-alpha 1'; 'Methanethiol oxidase'	Eef1a1 Selenbp1	P10126 P17563	P10126 P17563	9.09 2/22	0.03 2/5909	0.981379	GO:0005634;GO:0070013
GO:0005634	nucleus	A membrane-bounded organelle of eukaryotic cells in which chromosomes are housed and replicated. In most cells, the nucleus contains all of the cell's chromosomes except the organellar chromosomes, and is the site of RNA synthesis and processing. In some species, or in specialized cell types, RNA metabolism or DNA replication may be absent.	ENSMUSG00000037742 ENSMUSG00000068874 ENSMUSG00000053768 ENSMUSG00000071644	'Elongation factor 1-alpha 1'; 'Methanethiol oxidase'; 'MICOS complex subunit Mic19'; 'Elongation factor 1-gamma'	Eef1a1 Selenbp1 Chchd3 Eef1g	P10126 P17563 Q9CRB9 Q9D8N0	P10126 P17563 Q9CRB9 Q9D8N0	18.18 4/22	0.04 4/10059	0.991698	GO:0043231
GO:0005575	cellular_component	A location, relative to cellular compartments and structures, occupied by a macromolecular machine. There are three types of cellular components described in the gene ontology: (1) the cellular anatomical entity where a gene product carries out a molecular function (e.g., plasma membrane, cytoskeleton) or membrane-enclosed compartments (e.g., mitochondrion); (2) virion components, where viral pro…	ENSMUSG00000026895 ENSMUSG00000028648 ENSMUSG00000019326 ENSMUSG00000037742 ENSMUSG00000021939 ENSMUSG00000068874 ENSMUSG00000023175 ENSMUSG00000022868 ENSMUSG00000021585 ENSMUSG00000036751 ENSMUSG00000029368 ENSMUSG00000032602 ENSMUSG00000025465 ENSMUSG00000025745 ENSMUSG00000030546 ENSMUSG00000030895 ENSMUSG00000032554 ENSMUSG00000022477 ENSMUSG00000053768 ENSMUSG00000039163 ENSMUSG00000071644 …	'NADH dehydrogenase'; 'Amine oxidase'; 'Elongation factor 1-alpha 1'; 'Cathepsin B'; 'Methanethiol oxidase'; 'Basigin'; 'Alpha-2-HS-glycoprotein'; 'Calpastatin'; 'Cytochrome c oxidase subunit 6B1'; 'Albumin'; 'Solute carrier family 25'; 'Enoyl-CoA hydratase, mitochondrial'; 'Trifunctional enzyme subunit alpha, mitochondrial'; 'Perilipin-1'; 'Hemopexin'; 'Serotransferrin'; 'Aconitate hydratase, mi…	Ndufa8 Ndufs5 Aoc3 Eef1a1 Ctsb Selenbp1 Bsg Ahsg Cast Cox6b1 Alb Slc25a20 Echs1 Hadha Plin1 Hpx Tf Aco2 Chchd3 Cmc1 Eef1g Ndufb10	A0A1S6GWI0 A0A1S6GWI4 O70423 P10126 P10605 P17563 P18572 P29699 P51125 P56391 Q546G4 Q7TPW6 Q8BH95 Q8BMS1 Q8CGN5 Q91X72 Q921I1 Q99KI0 Q9CRB9 Q9CVE7 Q9D8N0 Q9DCS9	A0A1S6GWI0 A0A1S6GWI4 O70423 P10126 P10605 P17563 P18572 P29699 P51125 P56391 Q546G4 Q7TPW6 Q8BH95 Q8BMS1 Q8CGN5 Q91X72 Q921I1 Q99KI0 Q9CRB9 Q9CVE7 Q9D8N0 Q9DCS9	100.00 22/22	0.08 22/26995	1
