# Supplementary material for: Cysteine redoxome landscape in mouse brown adipose tissue under acute cold exposure
Source: iScience. 2025 Feb 17;28(3):112051. doi: 10.1016/j.isci.2025.112051 (PMC11915156; doi:10.1016/j.isci.2025.112051)
Supplement: Table S7. Enriched KEGG pathways observed in reactive cysteine residues in BAT under RT and Cold groups, related to Figure 2G [file mmc8.xlsx]

## Sheet: Sheet1
KEGG	Name	Function	Ensembl	Protein Name	Gene Name	Uniprot	Query	Term frequency within the dataset (%)	Term frequency within the genome (%)	P-value (fdr)	Parents term
KEGG:04714	Thermogenesis	Thermogenesis	ENSMUSG00000026895 ENSMUSG00000028648 ENSMUSG00000036751 ENSMUSG00000032602 ENSMUSG00000030546 ENSMUSG00000040048	'NADH dehydrogenase'; 'Cytochrome c oxidase subunit 6B1'; 'Solute carrier family 25'; 'Perilipin-1'	Ndufa8 Ndufs5 Cox6b1 Slc25a20 Plin1 Ndufb10	A0A1S6GWI0 A0A1S6GWI4 P56391 Q7TPW6 Q8CGN5 Q9DCS9	A0A1S6GWI0 A0A1S6GWI4 P56391 Q7TPW6 Q8CGN5 Q9DCS9	35.29 6/17	2.62 6/229	0.000103066	KEGG:00000
KEGG:00410	beta-Alanine metabolism	beta-Alanine metabolism	ENSMUSG00000019326 ENSMUSG00000025465 ENSMUSG00000025745	'Amine oxidase'; 'Enoyl-CoA hydratase, mitochondrial'; 'Trifunctional enzyme subunit alpha, mitochondrial'	Aoc3 Echs1 Hadha	O70423 Q8BH95 Q8BMS1	O70423 Q8BH95 Q8BMS1	17.65 3/17	9.38 3/32	0.00061516	KEGG:00000
KEGG:00190	Oxidative phosphorylation	Oxidative phosphorylation	ENSMUSG00000026895 ENSMUSG00000028648 ENSMUSG00000036751 ENSMUSG00000040048	'NADH dehydrogenase'; 'Cytochrome c oxidase subunit 6B1'	Ndufa8 Ndufs5 Cox6b1 Ndufb10	A0A1S6GWI0 A0A1S6GWI4 P56391 Q9DCS9	A0A1S6GWI0 A0A1S6GWI4 P56391 Q9DCS9	23.53 4/17	2.99 4/134	0.00142368	KEGG:00000
KEGG:04932	Non-alcoholic fatty liver disease	Non-alcoholic fatty liver disease	ENSMUSG00000026895 ENSMUSG00000028648 ENSMUSG00000036751 ENSMUSG00000040048	'NADH dehydrogenase'; 'Cytochrome c oxidase subunit 6B1'	Ndufa8 Ndufs5 Cox6b1 Ndufb10	A0A1S6GWI0 A0A1S6GWI4 P56391 Q9DCS9	A0A1S6GWI0 A0A1S6GWI4 P56391 Q9DCS9	23.53 4/17	2.58 4/155	0.00187856	KEGG:00000
KEGG:05415	Diabetic cardiomyopathy	Diabetic cardiomyopathy	ENSMUSG00000026895 ENSMUSG00000028648 ENSMUSG00000036751 ENSMUSG00000040048	'NADH dehydrogenase'; 'Cytochrome c oxidase subunit 6B1'	Ndufa8 Ndufs5 Cox6b1 Ndufb10	A0A1S6GWI0 A0A1S6GWI4 P56391 Q9DCS9	A0A1S6GWI0 A0A1S6GWI4 P56391 Q9DCS9	23.53 4/17	1.95 4/205	0.00438889	KEGG:00000
KEGG:05208	Chemical carcinogenesis - reactive oxygen species	Chemical carcinogenesis - reactive oxygen species	ENSMUSG00000026895 ENSMUSG00000028648 ENSMUSG00000036751 ENSMUSG00000040048	'NADH dehydrogenase'; 'Cytochrome c oxidase subunit 6B1'	Ndufa8 Ndufs5 Cox6b1 Ndufb10	A0A1S6GWI0 A0A1S6GWI4 P56391 Q9DCS9	A0A1S6GWI0 A0A1S6GWI4 P56391 Q9DCS9	23.53 4/17	1.80 4/222	0.0049459	KEGG:00000
KEGG:00650	Butanoate metabolism	Butanoate metabolism	ENSMUSG00000025465 ENSMUSG00000025745	'Enoyl-CoA hydratase, mitochondrial'; 'Trifunctional enzyme subunit alpha, mitochondrial'	Echs1 Hadha	Q8BH95 Q8BMS1	Q8BH95 Q8BMS1	11.76 2/17	7.41 2/27	0.00571462	KEGG:00000
KEGG:00062	Fatty acid elongation	Fatty acid elongation	ENSMUSG00000025465 ENSMUSG00000025745	'Enoyl-CoA hydratase, mitochondrial'; 'Trifunctional enzyme subunit alpha, mitochondrial'	Echs1 Hadha	Q8BH95 Q8BMS1	Q8BH95 Q8BMS1	11.76 2/17	6.90 2/29	0.00571462	KEGG:00000
KEGG:05020	Prion disease	Prion disease	ENSMUSG00000026895 ENSMUSG00000028648 ENSMUSG00000036751 ENSMUSG00000040048	'NADH dehydrogenase'; 'Cytochrome c oxidase subunit 6B1'	Ndufa8 Ndufs5 Cox6b1 Ndufb10	A0A1S6GWI0 A0A1S6GWI4 P56391 Q9DCS9	A0A1S6GWI0 A0A1S6GWI4 P56391 Q9DCS9	23.53 4/17	1.50 4/266	0.00571462	KEGG:00000
KEGG:05012	Parkinson disease	Parkinson disease	ENSMUSG00000026895 ENSMUSG00000028648 ENSMUSG00000036751 ENSMUSG00000040048	'NADH dehydrogenase'; 'Cytochrome c oxidase subunit 6B1'	Ndufa8 Ndufs5 Cox6b1 Ndufb10	A0A1S6GWI0 A0A1S6GWI4 P56391 Q9DCS9	A0A1S6GWI0 A0A1S6GWI4 P56391 Q9DCS9	23.53 4/17	1.52 4/263	0.00571462	KEGG:00000
KEGG:01100	Metabolic pathways	Metabolic pathways	ENSMUSG00000026895 ENSMUSG00000028648 ENSMUSG00000019326 ENSMUSG00000068874 ENSMUSG00000036751 ENSMUSG00000025465 ENSMUSG00000025745 ENSMUSG00000022477 ENSMUSG00000040048	'NADH dehydrogenase'; 'Amine oxidase'; 'Methanethiol oxidase'; 'Cytochrome c oxidase subunit 6B1'; 'Enoyl-CoA hydratase, mitochondrial'; 'Trifunctional enzyme subunit alpha, mitochondrial'; 'Aconitate hydratase, mitochondrial'	Ndufa8 Ndufs5 Aoc3 Selenbp1 Cox6b1 Echs1 Hadha Aco2 Ndufb10	A0A1S6GWI0 A0A1S6GWI4 O70423 P17563 P56391 Q8BH95 Q8BMS1 Q99KI0 Q9DCS9	A0A1S6GWI0 A0A1S6GWI4 O70423 P17563 P56391 Q8BH95 Q8BMS1 Q99KI0 Q9DCS9	52.94 9/17	0.56 9/1616	0.00571462	KEGG:00000
KEGG:00640	Propanoate metabolism	Propanoate metabolism	ENSMUSG00000025465 ENSMUSG00000025745	'Enoyl-CoA hydratase, mitochondrial'; 'Trifunctional enzyme subunit alpha, mitochondrial'	Echs1 Hadha	Q8BH95 Q8BMS1	Q8BH95 Q8BMS1	11.76 2/17	6.45 2/31	0.00598681	KEGG:00000
KEGG:05016	Huntington disease	Huntington disease	ENSMUSG00000026895 ENSMUSG00000028648 ENSMUSG00000036751 ENSMUSG00000040048	'NADH dehydrogenase'; 'Cytochrome c oxidase subunit 6B1'	Ndufa8 Ndufs5 Cox6b1 Ndufb10	A0A1S6GWI0 A0A1S6GWI4 P56391 Q9DCS9	A0A1S6GWI0 A0A1S6GWI4 P56391 Q9DCS9	23.53 4/17	1.33 4/301	0.0071078	KEGG:00000
KEGG:04723	Retrograde endocannabinoid signaling	Retrograde endocannabinoid signaling	ENSMUSG00000026895 ENSMUSG00000028648 ENSMUSG00000040048	'NADH dehydrogenase'	Ndufa8 Ndufs5 Ndufb10	A0A1S6GWI0 A0A1S6GWI4 Q9DCS9	A0A1S6GWI0 A0A1S6GWI4 Q9DCS9	17.65 3/17	2.04 3/147	0.00807228	KEGG:00000
KEGG:05014	Amyotrophic lateral sclerosis	Amyotrophic lateral sclerosis	ENSMUSG00000026895 ENSMUSG00000028648 ENSMUSG00000036751 ENSMUSG00000040048	'NADH dehydrogenase'; 'Cytochrome c oxidase subunit 6B1'	Ndufa8 Ndufs5 Cox6b1 Ndufb10	A0A1S6GWI0 A0A1S6GWI4 P56391 Q9DCS9	A0A1S6GWI0 A0A1S6GWI4 P56391 Q9DCS9	23.53 4/17	1.09 4/367	0.011783	KEGG:00000
KEGG:00071	Fatty acid degradation	Fatty acid degradation	ENSMUSG00000025465 ENSMUSG00000025745	'Enoyl-CoA hydratase, mitochondrial'; 'Trifunctional enzyme subunit alpha, mitochondrial'	Echs1 Hadha	Q8BH95 Q8BMS1	Q8BH95 Q8BMS1	11.76 2/17	3.85 2/52	0.011783	KEGG:00000
KEGG:00380	Tryptophan metabolism	Tryptophan metabolism	ENSMUSG00000025465 ENSMUSG00000025745	'Enoyl-CoA hydratase, mitochondrial'; 'Trifunctional enzyme subunit alpha, mitochondrial'	Echs1 Hadha	Q8BH95 Q8BMS1	Q8BH95 Q8BMS1	11.76 2/17	3.92 2/51	0.011783	KEGG:00000
KEGG:05010	Alzheimer disease	Alzheimer disease	ENSMUSG00000026895 ENSMUSG00000028648 ENSMUSG00000036751 ENSMUSG00000040048	'NADH dehydrogenase'; 'Cytochrome c oxidase subunit 6B1'	Ndufa8 Ndufs5 Cox6b1 Ndufb10	A0A1S6GWI0 A0A1S6GWI4 P56391 Q9DCS9	A0A1S6GWI0 A0A1S6GWI4 P56391 Q9DCS9	23.53 4/17	1.05 4/381	0.0120888	KEGG:00000
KEGG:00280	Valine, leucine and isoleucine degradation	Valine, leucine and isoleucine degradation	ENSMUSG00000025465 ENSMUSG00000025745	'Enoyl-CoA hydratase, mitochondrial'; 'Trifunctional enzyme subunit alpha, mitochondrial'	Echs1 Hadha	Q8BH95 Q8BMS1	Q8BH95 Q8BMS1	11.76 2/17	3.57 2/56	0.0121919	KEGG:00000
KEGG:05134	Legionellosis	Legionellosis	ENSMUSG00000037742 ENSMUSG00000071644	'Elongation factor 1-alpha 1'; 'Elongation factor 1-gamma'	Eef1a1 Eef1g	P10126 Q9D8N0	P10126 Q9D8N0	11.76 2/17	3.39 2/59	0.0128272	KEGG:00000
KEGG:00310	Lysine degradation	Lysine degradation	ENSMUSG00000025465 ENSMUSG00000025745	'Enoyl-CoA hydratase, mitochondrial'; 'Trifunctional enzyme subunit alpha, mitochondrial'	Echs1 Hadha	Q8BH95 Q8BMS1	Q8BH95 Q8BMS1	11.76 2/17	3.23 2/62	0.0128466	KEGG:00000
KEGG:01212	Fatty acid metabolism	Fatty acid metabolism	ENSMUSG00000025465 ENSMUSG00000025745	'Enoyl-CoA hydratase, mitochondrial'; 'Trifunctional enzyme subunit alpha, mitochondrial'	Echs1 Hadha	Q8BH95 Q8BMS1	Q8BH95 Q8BMS1	11.76 2/17	3.23 2/62	0.0128466	KEGG:00000
KEGG:05022	Pathways of neurodegeneration - multiple diseases	Pathways of neurodegeneration - multiple diseases	ENSMUSG00000026895 ENSMUSG00000028648 ENSMUSG00000036751 ENSMUSG00000040048	'NADH dehydrogenase'; 'Cytochrome c oxidase subunit 6B1'	Ndufa8 Ndufs5 Cox6b1 Ndufb10	A0A1S6GWI0 A0A1S6GWI4 P56391 Q9DCS9	A0A1S6GWI0 A0A1S6GWI4 P56391 Q9DCS9	23.53 4/17	0.85 4/470	0.019865	KEGG:00000
KEGG:01200	Carbon metabolism	Carbon metabolism	ENSMUSG00000025465 ENSMUSG00000022477	'Enoyl-CoA hydratase, mitochondrial'; 'Aconitate hydratase, mitochondrial'	Echs1 Aco2	Q8BH95 Q99KI0	Q8BH95 Q99KI0	11.76 2/17	1.67 2/120	0.0405385	KEGG:00000
KEGG:00920	Sulfur metabolism	Sulfur metabolism	ENSMUSG00000068874	'Methanethiol oxidase'	Selenbp1	P17563	P17563	5.88 1/17	9.09 1/11	0.0405385	KEGG:00000
KEGG:00360	Phenylalanine metabolism	Phenylalanine metabolism	ENSMUSG00000019326	'Amine oxidase'	Aoc3	O70423	O70423	5.88 1/17	5.00 1/20	0.0703281	KEGG:00000
KEGG:00020	Citrate cycle (TCA cycle)	Citrate cycle (TCA cycle)	ENSMUSG00000022477	'Aconitate hydratase, mitochondrial'	Aco2	Q99KI0	Q99KI0	5.88 1/17	3.12 1/32	0.103423	KEGG:00000
KEGG:00630	Glyoxylate and dicarboxylate metabolism	Glyoxylate and dicarboxylate metabolism	ENSMUSG00000022477	'Aconitate hydratase, mitochondrial'	Aco2	Q99KI0	Q99KI0	5.88 1/17	3.23 1/31	0.103423	KEGG:00000
KEGG:01210	2-Oxocarboxylic acid metabolism	2-Oxocarboxylic acid metabolism	ENSMUSG00000022477	'Aconitate hydratase, mitochondrial'	Aco2	Q99KI0	Q99KI0	5.88 1/17	2.94 1/34	0.105917	KEGG:00000
KEGG:04216	Ferroptosis	Ferroptosis	ENSMUSG00000032554	'Serotransferrin'	Tf	Q921I1	Q921I1	5.88 1/17	2.50 1/40	0.112351	KEGG:00000
KEGG:00350	Tyrosine metabolism	Tyrosine metabolism	ENSMUSG00000019326	'Amine oxidase'	Aoc3	O70423	O70423	5.88 1/17	2.56 1/39	0.112351	KEGG:00000
KEGG:00260	Glycine, serine and threonine metabolism	Glycine, serine and threonine metabolism	ENSMUSG00000019326	'Amine oxidase'	Aoc3	O70423	O70423	5.88 1/17	2.56 1/39	0.112351	KEGG:00000
KEGG:04978	Mineral absorption	Mineral absorption	ENSMUSG00000032554	'Serotransferrin'	Tf	Q921I1	Q921I1	5.88 1/17	1.85 1/54	0.145339	KEGG:00000
KEGG:04923	Regulation of lipolysis in adipocytes	Regulation of lipolysis in adipocytes	ENSMUSG00000030546	'Perilipin-1'	Plin1	Q8CGN5	Q8CGN5	5.88 1/17	1.75 1/57	0.148523	KEGG:00000
KEGG:05140	Leishmaniasis	Leishmaniasis	ENSMUSG00000037742	'Elongation factor 1-alpha 1'	Eef1a1	P10126	P10126	5.88 1/17	1.43 1/70	0.175246	KEGG:00000
KEGG:04918	Thyroid hormone synthesis	Thyroid hormone synthesis	ENSMUSG00000029368	'Albumin'	Alb	Q546G4	Q546G4	5.88 1/17	1.35 1/74	0.176866	KEGG:00000
KEGG:04924	Renin secretion	Renin secretion	ENSMUSG00000021939	'Cathepsin B'	Ctsb	P10605	P10605	5.88 1/17	1.33 1/75	0.176866	KEGG:00000
KEGG:01230	Biosynthesis of amino acids	Biosynthesis of amino acids	ENSMUSG00000022477	'Aconitate hydratase, mitochondrial'	Aco2	Q99KI0	Q99KI0	5.88 1/17	1.28 1/78	0.178647	KEGG:00000
KEGG:04612	Antigen processing and presentation	Antigen processing and presentation	ENSMUSG00000021939	'Cathepsin B'	Ctsb	P10605	P10605	5.88 1/17	1.22 1/82	0.182377	KEGG:00000
KEGG:03320	PPAR signaling pathway	PPAR signaling pathway	ENSMUSG00000030546	'Perilipin-1'	Plin1	Q8CGN5	Q8CGN5	5.88 1/17	1.12 1/89	0.187183	KEGG:00000
KEGG:04260	Cardiac muscle contraction	Cardiac muscle contraction	ENSMUSG00000036751	'Cytochrome c oxidase subunit 6B1'	Cox6b1	P56391	P56391	5.88 1/17	1.15 1/87	0.187183	KEGG:00000
KEGG:04350	TGF-beta signaling pathway	TGF-beta signaling pathway	ENSMUSG00000032554	'Serotransferrin'	Tf	Q921I1	Q921I1	5.88 1/17	0.91 1/110	0.221894	KEGG:00000
KEGG:04066	HIF-1 signaling pathway	HIF-1 signaling pathway	ENSMUSG00000032554	'Serotransferrin'	Tf	Q921I1	Q921I1	5.88 1/17	0.88 1/113	0.222086	KEGG:00000
KEGG:03013	Nucleocytoplasmic transport	Nucleocytoplasmic transport	ENSMUSG00000037742	'Elongation factor 1-alpha 1'	Eef1a1	P10126	P10126	5.88 1/17	0.86 1/116	0.222243	KEGG:00000
KEGG:04142	Lysosome	Lysosome	ENSMUSG00000021939	'Cathepsin B'	Ctsb	P10605	P10605	5.88 1/17	0.74 1/135	0.239892	KEGG:00000
KEGG:04210	Apoptosis	Apoptosis	ENSMUSG00000021939	'Cathepsin B'	Ctsb	P10605	P10605	5.88 1/17	0.74 1/136	0.239892	KEGG:00000
KEGG:04371	Apelin signaling pathway	Apelin signaling pathway	ENSMUSG00000030546	'Perilipin-1'	Plin1	Q8CGN5	Q8CGN5	5.88 1/17	0.74 1/136	0.239892	KEGG:00000
KEGG:04148	Efferocytosis	Efferocytosis	ENSMUSG00000023175	'Basigin'	Bsg	P18572	P18572	5.88 1/17	0.62 1/161	0.272361	KEGG:00000
KEGG:04140	Autophagy - animal	Autophagy - animal	ENSMUSG00000021939	'Cathepsin B'	Ctsb	P10605	P10605	5.88 1/17	0.60 1/166	0.273953	KEGG:00000
KEGG:04621	NOD-like receptor signaling pathway	NOD-like receptor signaling pathway	ENSMUSG00000021939	'Cathepsin B'	Ctsb	P10605	P10605	5.88 1/17	0.48 1/208	0.324978	KEGG:00000
KEGG:00000	KEGG root term	KEGG root term	ENSMUSG00000026895 ENSMUSG00000028648 ENSMUSG00000019326 ENSMUSG00000037742 ENSMUSG00000021939 ENSMUSG00000068874 ENSMUSG00000023175 ENSMUSG00000036751 ENSMUSG00000029368 ENSMUSG00000032602 ENSMUSG00000025465 ENSMUSG00000025745 ENSMUSG00000030546 ENSMUSG00000032554 ENSMUSG00000022477 ENSMUSG00000071644 ENSMUSG00000040048	'NADH dehydrogenase'; 'Amine oxidase'; 'Elongation factor 1-alpha 1'; 'Cathepsin B'; 'Methanethiol oxidase'; 'Basigin'; 'Cytochrome c oxidase subunit 6B1'; 'Albumin'; 'Solute carrier family 25'; 'Enoyl-CoA hydratase, mitochondrial'; 'Trifunctional enzyme subunit alpha, mitochondrial'; 'Perilipin-1'; 'Serotransferrin'; 'Aconitate hydratase, mitochondrial'; 'Elongation factor 1-gamma'	Ndufa8 Ndufs5 Aoc3 Eef1a1 Ctsb Selenbp1 Bsg Cox6b1 Alb Slc25a20 Echs1 Hadha Plin1 Tf Aco2 Eef1g Ndufb10	A0A1S6GWI0 A0A1S6GWI4 O70423 P10126 P10605 P17563 P18572 P56391 Q546G4 Q7TPW6 Q8BH95 Q8BMS1 Q8CGN5 Q921I1 Q99KI0 Q9D8N0 Q9DCS9	A0A1S6GWI0 A0A1S6GWI4 O70423 P10126 P10605 P17563 P18572 P56391 Q546G4 Q7TPW6 Q8BH95 Q8BMS1 Q8CGN5 Q921I1 Q99KI0 Q9D8N0 Q9DCS9	100.00 17/17	0.18 17/9330	1
