# Supplementary material for: Cysteine redoxome landscape in mouse brown adipose tissue under acute cold exposure
Source: iScience. 2025 Feb 17;28(3):112051. doi: 10.1016/j.isci.2025.112051 (PMC11915156; doi:10.1016/j.isci.2025.112051)
Supplement: Table S8. Structural and chemical properties of reactive cysteine residues, related to Figure S5 [file mmc9.xlsx]

## Sheet: Sheet1
Condition	Accession ID	Gene Symbol	Protein Name	Nearby Lysine		Cysteine		Subcellular localization	PDB or Alphafold?	PDB Accesion code	PKA	Buried	Sidechain	Backbone	Coulombic	Disulfide bond
				Positition	Protein Structural localization	Position	Protein Structural localization						Hydrogen bond	Hydrogen bond	Interaction	Disulfide bond with cysteine	Disulfide Strain Energy (kJ/mol)
Reduced in RT and Oxidized in Cold exposure (Region L in Fig. 2A)	Q9DCS9	Ndufb10	NADH dehydrogenase 1 beta subcomplex subunit 10	78	Loop region	77	Loop region	Mitochondria, Cytosol	Alphafold		99.99	0	-	-	-	84	4.58174
	Q9CRB9	Chchd3	MICOS complex subunit Mic19	189	Alpha-helix	183	Loop region	Nucleus, Mitochondria, Cytosol	Alphafold		99.99	0	-	-	-	214	12.7884
	P10126	Eef1a1	Elongation factor 1-alpha 1	408	Loop region	411	Loop region	Nucleus, Cytosol, Plasm membrane	Alphafold		12.42	1	-	-0.13 MET 335 A	-0.60 ARG 247 A	-	-
	A0A1S6GWI0	Ndufa8	NADH dehydrogenase 1 alpha subcomplex subunit 8	72	Alpha-helix	70	Alpha-helix	Mitochondria, Cytosol	Alphafold		99.99	0	-	-	-	100	12.5961
	P17563	Selenbp1	Selenium-binding protein 1	7	Loop region	8	Loop region	Nucleus, Cytosol	Alphafold		99.99	0	-	-	-	5	10.9579
Oxidized or reduced in RT; Oxidized in Cold exposure (Region M in Fig. 2A)	Q91X72	Hpx	Hemopexin	-	-	230	Loop region	Extracellular space	Alphafold		99.99	0	-	-	-	50	5.51425
	P18572	Bsg	Basigin	-	-	203	Beta-sheet	Cytosol, Endoplasmic reticulum, Plasma membrane	Alphafold		99.99	0	-	-	-	157	7.85805
	P29699	Ahsg	Alpha-2-HS-glycoprotein (Fetuin-A)	218	Beta-sheet	219	Loop region	Cytosol, Golgi apparatus, Extracellular space	Alphafold		99.99	0	-	-	-	208	8.13449
	Q9CVE7	Cmc1	COX assembly mitochondrial protein	52	Alpha-helix	57	Alpha-helix	Mitochondria, Cytosol	Alphafold		99.99	0	-	-	-	89	9.74481
	O70423	Aoc3	Membrane primary amine oxidase	423	Loop region	430	Beta-sheet	Cytosol, Endoplasmic reticulum, Golgi apparatus, Plasma membrane, Extracellular space	Alphafold		99.99	0	-	-	-	404	15.0244
	Q8CGN5	Plin1	Perilipin-1	60	Alpha-helix	55	Alpha-helix	Cytosol, Endoplasmic reticulum	Alphafold		9	0	-0.58 TYR 41 A	-	-0.12 LYS 45 A	-	-
															0.15 GLU 59 A
	Q921I1	Tf	Serotransferrin	26	Beta-sheet	28	Beta-sheet	Extracellular space	Alphafold		99.99	0	-	-	-	67	18.8764
	Q921I1	Tf	Serotransferrin	69	Alpha-helix	67	Alpha-helix	Extracellular space	Alphafold		99.99	0	-	-	-	28	18.8764
	Q921I1	Tf	Serotransferrin	-	-	260	Loop region	Extracellular space	Alphafold		99.99	0	-	-	-	246	16.5679
	Q921I1	Tf	Serotransferrin	361	Beta-sheet	363	Beta-sheet	Extracellular space	Alphafold		99.99	0	-	-	-	395	22.2143
	A0A1S6GWI4	Ndufs5	NADH dehydrogenase iron-sulfur protein 5	103	Alpha-helix	108	Alpha-helix	Mitochondria, Cytosol	Alphafold		99.99	0	-	-	-	121	5.22769
	Q546G4	Alb	Albumin	75	Alpha-helix	77	Alpha-helix	Cytosol, Endoplasmic reticulum, Golgi apparatus, Extracellular space	Alphafold		99.99	0	-	-	-	86	3.3716
	Q546G4	Alb	Albumin	88	Loop region	86	Loop region	Cytosol, Endoplasmic reticulum, Golgi apparatus, Extracellular space	Alphafold		99.99	0	-	-	-	77	3.3716
	Q546G4	Alb	Albumin	460	Alpha-helix	461	Alpha-helix / Loop region	Cytosol, Endoplasmic reticulum, Golgi apparatus, Extracellular space	Alphafold		99.99	0	-	-	-	472	5.07449
	Q546G4	Alb	Albumin	460	Alpha-helix	462	Loop region	Cytosol, Endoplasmic reticulum, Golgi apparatus, Extracellular space	Alphafold		99.99	0	-	-	-	416	5.40126
	Q546G4	Alb	Albumin	499	Alpha-helix	500	Alpha-helix	Cytosol, Endoplasmic reticulum, Golgi apparatus, Extracellular space	Alphafold		99.99	0	-	-	-	511	7.38922
	Q546G4	Alb	Albumin	499	Alpha-helix	501	Alpha-helix	Cytosol, Endoplasmic reticulum, Golgi apparatus, Extracellular space	Alphafold		99.99	0	-	-	-	485	4.99336
	Q546G4	Alb	Albumin	-	-	511	Alpha-helix	Cytosol, Endoplasmic reticulum, Golgi apparatus, Extracellular space	Alphafold		99.99	0	-	-	-	500	7.38922
	P10605	Ctsb	Cathepsin B	-	-	93	Loop region	Mitochondria, Cytosol, Plasma membrane, Extracellular space	Alphafold		99.99	0	-	-	-	122	7.70875
	A0A1S6GWI0	Ndufa8	NADH dehydrogenase 1 alpha subcomplex subunit 8	140	Alpha-helix	144	Alpha-helix	Mitochondria, Cytosol	Alphafold		99.99	0	-	-	-	112	7.88517
	P56391	Cox6b1	Cytochrome c oxidase subunit 6B1	47	Loop region/Alpha-helix	54	Alpha-helix	Mitochondria, Cytosol	Alphafold		99.99	0	-	-	-	40	5.51582
Reduced in RT; Oxidized or reduced in Cold exposure (Region N in Fig. 2A)	Q8BMS1	Hadha	Trifunctional enzyme subunit alpha, mitochondrial	-	-	470	Loop region	Mitochondria, Cytosol	Alphafold		11.82	0.88	-0.22 THR 466 A	-0.03 VAL 444 A	-0.05 LYS 359 A	-	-
															-0.26 ARG 490 A
															-0.04 LYS 493 A
															0.17 ASP 442 A
															0.01 GLU 463 A
	Q7TPW6	Slc25a20	Solute carrier family 25 (Mitochondrial carnitine/acylcarnitine translocase)	163	Loop region	156	Loop region	Mitochondria, Cytosol	Alphafold		12.11	1	-	-	-0.48 ARG 159 A	-	-
	Q921I1	Tf	Serotransferrin	382	Loop region	386	Beta-sheet	Extracellular space	Alphafold		99.99	0	-	-	-	373	8.82447
	Q921I1	Tf	Serotransferrin	398	Alpha-helix	395	Alpha-helix	Extracellular space	Alphafold		99.99	0	-	-	-	363	22.2143
	Q99KI0	Aco2	Aconitate hydratase, mitochondrial	-	-	126	Loop region	Mitochondria, Cytosol	Alphafold		14.85	1	-	-	-0.01 LYS 144 A	-	-
															-0.00 ARG 167 A
															0.40 ASP 127 A
															1.32 ASP 100 A
	P51125	Cast	Calpastatin (Calpain inhibitor)	407	Loop region	408	Loop region	Cytosol, Endoplasmic reticulum	Alphafold		8.96	0	-	-0.17 CYS 408 A	-	-	-
	Q9D8N0	Eef1g	Elongation factor 1-gamma	-	-	266	Alpha-helix	Nucleus, Cytosol	Alphafold		9.59	0.23	-0.30 ARG 353 A	-	-0.06 LYS 354 A	-	-
															0.28 ASP 264 A
															0.02 GLU 265 A
															0.05 GLU 267 A
															0.17 ASP 350 A
															0.04 C- 437 A
															-0.35 ARG 353 A
	Q8BH95	Echs1	Enoyl-CoA hydratase, mitochondrial	115	Loop region	111	Alpha-helix	Mitochondria, Cytosol	Alphafold		9.51	0	-	-0.05 CYS 111 A	-0.08 ARG 106 A	-	-
															0.12 ASP 110 A
