# Supplementary material for: Cysteine redoxome landscape in mouse brown adipose tissue under acute cold exposure
Source: iScience. 2025 Feb 17;28(3):112051. doi: 10.1016/j.isci.2025.112051 (PMC11915156; doi:10.1016/j.isci.2025.112051)
Supplement: Table S9. Structural and chemical properties of non-reactive cysteine residues, related to Figure S5 [file mmc10.xlsx]

## Sheet: Sheet2
Accession ID	Gene Symbol	Protein Name	Nearby Lysine	Nearby Lysine	Cysteine	Cysteine	Subcellular	PDB or Alphafold?	PDB Accesion code	PKA	Buried	Sidechain	Backbone	Coulombic
			Positition	Protein Structural localization	Position	Protein Structural localization	localization					Hydrogen bond	Hydrogen bond	Interaction
B1AYL1	Scn7a	Sodium channel protein type 7 subunit alpha	28	Alpha-helix	29	Alpha-helix/Loop region		Alphafold		9.21	0	-	-	-0.01 LYS 28 A
P48774	Gstm5	Glutathione S-transferase Mu 5	176	Alpha-helix/Loop region	177	Alpha-helix		Alphafold		11.58	0.63	-	-0.09 CYS 177 A	-0.08 ARG 171 A
														-0.00 LYS 185 A
														0.03 ASP 168 A
														0.16 GLU 174 A
														0.07 ASP 179 A
Q99KI0	Aco2	Aconitate hydratase, mitochondrial	409	Loop region	410	Loop region		Alphafold		12.03	0.86	-	-0.03 CYS 410 A	-0.02 LYS 409 A
B2RRE0	Akap12	A kinase (PRKA) anchor protein (Gravin) 12	373		374			No structure available
Q4FJL0	Rab10	Ras-related protein Rab-10	123	Loop region	124	Loop region		Alphafold		10.8	0.38	-	-0.12 CYS 124 A	-0.13 ARG 130 A
														-0.05 LYS 134 A
														0.20 ASP 125 A
														0.06 ASP 127 A
														0.27 GLU 150 A
Q60902	Eps15l1	Epidermal growth factor receptor substrate 15-like 1	467	Alpha-helix	468	Alpha-hellix		Alphafold		9.53	0	-	-	0.02 ASP 470 A
														0.21 GLU 471 A
A0A0R4J174	Ecsit	Evolutionarily conserved signaling intermediate in Toll pathway, mitochondrial	298	Beta-sheet/Loop region	299	Beta-sheet		Alphafold		10.02	0.19	-0.39 TYR 301 A	-0.03 LEU 293 A	0.20 GLU 399 A
Q8R1Q8	Dync1li1	Cytoplasmic dynein 1 light intermediate chain 1	246	Loop region	247	Alpha-helix/Loop region		Alphafold		12.27	0.86	-	-0.10 CYS 247 A	0.05 ASP 151 A
													-0.21 THR 285 A	0.13 ASP 248 A
														0.18 ASP 319 A
P51859	Hdgf	Hepatoma-derived growth factor	11	Loop region	12	Loop region		Alphafold		9.72	0.16	-	-0.20 CYS 12 A	-0.06 LYS 11 A
														-0.05 LYS 96 A
														0.05 ASP 14 A
														0.11 ASP 31 A
														0.25 GLU 32 A
P62717	Rpl18a	Large ribosomal subunit protein eL20	21	Loop region	22	Loop region		Alphafold		9.22	0	-	-0.14 THR 24 A	-
P10649	Gstm1	Glutathione S-transferase Mu 1	173	Alpha-helix	174	Alpha-helix		Alphafold		11.52	0.58	-	-0.11 CYS 174 A	-0.06 ARG 168 A
														0.02 ASP 165 A
														0.17 GLU 171 A
														0.07 ASP 176 A
Q99PL5	Rrbp1	Ribosome-binding protein 1	1135	Alpha-helix	1136	Alpha-helix		Alphafold		9.28	0	-	-	-
Q8CC88	Vwa8	Von Willebrand factor A domain-containing protein 8	722	Loop region	723	Beta-sheet/Loop region		Alphafold		10.79	0.53	-	-	-0.27 ARG 792 A
														0.04 GLU 724 A
														0.28 ASP 755 A
P17918	Pcna	Proliferating cell nuclear antigen (PCNA) (Cyclin)	80	Alpha-helix	81	Alpha-helix/ Loop region		Alphafold		8.67	0	-0.69 TYR 114 A	-	-0.03 LYS 13 A
														-0.01 LYS 80 A
														-0.06 LYS 110 A
Q3U472	Cd274	PD-L1	271	Loop region	272	Loop region		Alphafold		8.97	0	-	-0.13 GLY 273 A	-
G3UXW9	Gps1	G protein pathway suppressor 1	285	Alpha-helix	286	Alpha-helix		Alphafold		17.09	1	3.60 CYS 313 A	-	-0.06 LYS 283 A
														0.07 CYS 304 A
														1.37 CYS 313 A
Q3TJ43	Vps35	Vacuolar protein sorting-associated protein 35	639	Loop region	640	Loop region		Alphafold		11.52	0.74	-	-0.25 CYS 640 A	0.18 GLU 600 A
P50516	Atp6v1a	V-type proton ATPase catalytic subunit A	393	Beta-sheet/Loop region	394	Loop region		Alphafold		11.23	0.72	-	-0.16 GLY 341 A	-0.11 LYS 165 A
													-0.03 CYS 394 A	-0.04 ARG 215 A
													-0.01 GLY 402 A	-0.47 ARG 338 A
														-0.00 LYS 393 A
														-0.40 ARG 400 A
														0.05 GLU 401 A
														0.75 ASP 339 A
Q61584	Fxr1	RNA-binding protein FXR1	128	Beta-sheet	129	Beta-sheet		Alphafold		10.46	0.42	-	-	-
P19096	Fasn	Fatty acid synthase	1820	Loop region	1821	Beta-sheet/Loop region		Alphafold		11.85	0.73	-0.21 SER1640	-	-0.05 ARG1704 A
														-0.11 LYS1844 A
														0.11 GLU1595 A
														0.43 GLU1636 A
														0.15 GLU1637 A
E9Q7Q3	Tpm3	Tropomyosin 3, gamma	153	Alpha-helix	154	Alpha-helix		Alphafold		9.55	0	0.30 GLU 158 A	-	-
A2A4P4	Gm27029	Predicted gene, 27029	396	Loop region	397	Loop-region		Alphafold		9.81	0	-	-	-0.05 LYS 408 A
														0.20 ASP 401 A
Q3U3D3	Vars1	Valine--tRNA ligase	561	Loop region	562	Beta-sheet/Loop region		Alphafold		8.96	0.13	-0.70 SER 571 A	-	-
