# Supplementary material for: Cysteine redoxome landscape in mouse brown adipose tissue under acute cold exposure
Source: iScience. 2025 Feb 17;28(3):112051. doi: 10.1016/j.isci.2025.112051 (PMC11915156; doi:10.1016/j.isci.2025.112051)
Supplement: Table S10. Biological processes enriched in GO analysis observed in exclusively found cysteine residues in BAT under RT, related to Figure S6A [file mmc11.xlsx]

## Sheet: Sheet1
GO_BP	Name	Function	Ensembl	Protein Name	Gene Name	Uniprot	Query	Term frequency within the dataset (%)	Term frequency within the genome (%)	P-value (fdr)	Parents term
GO:0044281	small molecule metabolic process	The chemical reactions and pathways involving small molecules, any low molecular weight, monomeric, non-encoded molecule.	ENSMUSG00000064360 ENSMUSG00000003809 ENSMUSG00000057666 ENSMUSG00000026307 ENSMUSG00000031969 ENSMUSG00000020022 ENSMUSG00000032279 ENSMUSG00000026895 ENSMUSG00000028648 ENSMUSG00000037722 ENSMUSG00000022570 ENSMUSG00000073422 ENSMUSG00000027406 ENSMUSG00000058135 ENSMUSG00000030695 ENSMUSG00000024900 ENSMUSG00000053093 ENSMUSG00000018796 ENSMUSG00000022789 ENSMUSG00000003123 ENSMUSG00000026365 …	'NADH-ubiquinone oxidoreductase chain 3'; 'Glutaryl-CoA dehydrogenase, mitochondrial'; 'Glyceraldehyde-3-phosphate dehydrogenase'; 'Selenocysteine lyase'; 'Acyl-Coenzyme A dehydrogenase family, member 8'; 'NADH dehydrogenase'; 'Isocitrate dehydrogenase'; 'Glucosamine 6-phosphate N-acetyltransferase'; 'GDP-L-fucose synthase'; 'Hydroxysteroid 17-beta dehydrogenase 8'; 'Glutathione S-transferase'; '…	ND3 Gcdh Gapdh Scly Acad8 Ndufa12 Idh3a Ndufa8 Ndufs5 Gnpnat1 Gfus Hsd17b8 Idh3b Gstm1 Aldoa Cpt1a Myh7 Acsl1 Dnm1l Lipe Cfh Pcx Pklr Akr1b10 Esd Hk2 Ech1 Bhmt Aldh1a7 Hsd17b12 Comt Adh1 Slc4a1 Aldoc Got2 Gpi Pgk1 Pfkl Gpd1 Mdh1 Bpgm Gstm2 Tpi1 Fasn Cat Lta4h Aldh1a1 Adh5 Adss1 Mif Fah Por Acadm Pfkm Acadvl Dbt Ppp2ca Coq7 Fh Xdh Vcp Acly Ahcy Oat Ldha Ndufab1 Nampt Npc2 Bckdha Cmpk2 Mtch2 Cpt2 A…	A0A023J682 A0A0A0MQ68 A0A0A0MQF6 A0A0R4J069 A0A0R4J0P1 A0A0R4J275 A0A1L1STE6 A0A1S6GWI0 A0A1S6GWI4 A0A2I3BQY4 A0A2R8VI39 A0A494BAF4 A0A668KL51 Q91VA7 A2AE89 A6ZI44 A8ASF5 B2RXX9 D3Z041 Q8K1M6 E9Q4M2 E9Q8I0 E9QPD7 G3X925 G5E895 H3BKH6 O08528 O35459 O35490 O35945 O70503 O88587 P00329 P04919 P05063 P05202 P06745 P09411 P12382 P13707 P14152 P15327 P15626 P17751 P19096 P24270 P24527 P24549 P28474 P286…	A0A023J682 A0A0A0MQ68 A0A0A0MQF6 A0A0R4J069 A0A0R4J0P1 A0A0R4J275 A0A1L1STE6 A0A1S6GWI0 A0A1S6GWI4 A0A2I3BQY4 A0A2R8VI39 A0A494BAF4 A0A668KL51 Q91VA7 A2AE89 A6ZI44 A8ASF5 B2RXX9 D3Z041 E9PUD2 E9Q4M2 E9Q8I0 E9QPD7 G3X925 G5E895 H3BKH6 O08528 O35459 O35490 O35945 O70503 O88587 P00329 P04919 P05063 P05202 P06745 P09411 P12382 P13707 P14152 P15327 P15626 P17751 P19096 P24270 P24527 P24549 P28474 P286…	38.06 169/444	9.20 169/1836	2.25527e-78	GO:0008152
GO:0019752	carboxylic acid metabolic process	The chemical reactions and pathways involving carboxylic acids, any organic acid containing one or more carboxyl (COOH) groups or anions (COO-).	ENSMUSG00000003809 ENSMUSG00000057666 ENSMUSG00000026307 ENSMUSG00000031969 ENSMUSG00000032279 ENSMUSG00000073422 ENSMUSG00000027406 ENSMUSG00000058135 ENSMUSG00000030695 ENSMUSG00000024900 ENSMUSG00000018796 ENSMUSG00000003123 ENSMUSG00000024892 ENSMUSG00000041237 ENSMUSG00000000628 ENSMUSG00000053898 ENSMUSG00000074768 ENSMUSG00000069324 ENSMUSG00000027195 ENSMUSG00000000326 ENSMUSG00000074207 …	'Glutaryl-CoA dehydrogenase, mitochondrial'; 'Glyceraldehyde-3-phosphate dehydrogenase'; 'Selenocysteine lyase'; 'Acyl-Coenzyme A dehydrogenase family, member 8'; 'Isocitrate dehydrogenase'; 'Hydroxysteroid 17-beta dehydrogenase 8'; 'Glutathione S-transferase'; 'Fructose-bisphosphate aldolase'; 'Acyltransferase'; 'Long-chain-fatty-acid--CoA ligase'; 'Hormone-sensitive lipase'; 'Pyruvate carboxyla…	Gcdh Gapdh Scly Acad8 Idh3a Hsd17b8 Idh3b Gstm1 Aldoa Cpt1a Acsl1 Lipe Pcx Pklr Hk2 Ech1 Bhmt Hsd17b12 Comt Adh1 Slc4a1 Aldoc Got2 Gpi Pgk1 Pfkl Gpd1 Mdh1 Bpgm Gstm2 Tpi1 Fasn Lta4h Aldh1a1 Adh5 Adss1 Mif Fah Por Acadm Pfkm Acadvl Dbt Ppp2ca Fh Acly Ahcy Oat Ldha Ndufab1 Bckdha Mtch2 Cpt2 Akr1b1 Mgll Cpt1b Akr1a1 Bcat2 Ephx2 Fabp5 Pdk4 EG433182 Pgam2 Acaca Vdac1 Hadh Phgdh Sord Acss1 Bckdhb Gstm7…	A0A0A0MQ68 A0A0A0MQF6 A0A0R4J069 A0A0R4J0P1 A0A1L1STE6 A0A494BAF4 A0A668KL51 Q91VA7 A2AE89 A6ZI44 A8ASF5 D3Z041 E9Q4M2 E9QPD7 G3X925 O08528 O35459 O35490 O70503 O88587 P00329 P04919 P05063 P05202 P06745 P09411 P12382 P13707 P14152 P15327 P15626 P17751 P19096 P24527 P24549 P28474 P28650 P34884 P35505 P37040 P45952 P47857 P50544 P53395 P63330 P97807 Q3TED3 Q3TF14 Q3TG75 Q3THB4 Q3TJG2 Q3U3J1 Q3UA17 …	A0A0A0MQ68 A0A0A0MQF6 A0A0R4J069 A0A0R4J0P1 A0A1L1STE6 A0A494BAF4 A0A668KL51 Q91VA7 A2AE89 A6ZI44 A8ASF5 D3Z041 E9Q4M2 E9QPD7 G3X925 O08528 O35459 O35490 O70503 O88587 P00329 P04919 P05063 P05202 P06745 P09411 P12382 P13707 P14152 P15327 P15626 P17751 P19096 P24527 P24549 P28474 P28650 P34884 P35505 P37040 P45952 P47857 P50544 P53395 P63330 P97807 Q3TED3 Q3TF14 Q3TG75 Q3THB4 Q3TJG2 Q3U3J1 Q3UA17 …	27.48 122/444	12.91 122/945	9.0995e-71	GO:0043436
GO:0043436	oxoacid metabolic process	The chemical reactions and pathways involving any oxoacid; an oxoacid is a compound which contains oxygen, at least one other element, and at least one hydrogen bound to oxygen, and which produces a conjugate base by loss of positive hydrogen ion(s) (hydrons).	ENSMUSG00000003809 ENSMUSG00000057666 ENSMUSG00000026307 ENSMUSG00000031969 ENSMUSG00000032279 ENSMUSG00000073422 ENSMUSG00000027406 ENSMUSG00000058135 ENSMUSG00000030695 ENSMUSG00000024900 ENSMUSG00000018796 ENSMUSG00000003123 ENSMUSG00000024892 ENSMUSG00000041237 ENSMUSG00000000628 ENSMUSG00000053898 ENSMUSG00000074768 ENSMUSG00000069324 ENSMUSG00000027195 ENSMUSG00000000326 ENSMUSG00000074207 …	'Glutaryl-CoA dehydrogenase, mitochondrial'; 'Glyceraldehyde-3-phosphate dehydrogenase'; 'Selenocysteine lyase'; 'Acyl-Coenzyme A dehydrogenase family, member 8'; 'Isocitrate dehydrogenase'; 'Hydroxysteroid 17-beta dehydrogenase 8'; 'Glutathione S-transferase'; 'Fructose-bisphosphate aldolase'; 'Acyltransferase'; 'Long-chain-fatty-acid--CoA ligase'; 'Hormone-sensitive lipase'; 'Pyruvate carboxyla…	Gcdh Gapdh Scly Acad8 Idh3a Hsd17b8 Idh3b Gstm1 Aldoa Cpt1a Acsl1 Lipe Pcx Pklr Hk2 Ech1 Bhmt Hsd17b12 Comt Adh1 Slc4a1 Aldoc Got2 Gpi Pgk1 Pfkl Gpd1 Mdh1 Bpgm Gstm2 Tpi1 Fasn Lta4h Aldh1a1 Adh5 Adss1 Mif Fah Por Acadm Pfkm Acadvl Dbt Ppp2ca Fh Acly Ahcy Oat Ldha Ndufab1 Bckdha Mtch2 Cpt2 Akr1b1 Mgll Cpt1b Akr1a1 Bcat2 Ephx2 Fabp5 Pdk4 EG433182 Pgam2 Acaca Vdac1 Hadh Phgdh Sord Acss1 Bckdhb Gstm7…	A0A0A0MQ68 A0A0A0MQF6 A0A0R4J069 A0A0R4J0P1 A0A1L1STE6 A0A494BAF4 A0A668KL51 Q91VA7 A2AE89 A6ZI44 A8ASF5 D3Z041 E9Q4M2 E9QPD7 G3X925 O08528 O35459 O35490 O70503 O88587 P00329 P04919 P05063 P05202 P06745 P09411 P12382 P13707 P14152 P15327 P15626 P17751 P19096 P24527 P24549 P28474 P28650 P34884 P35505 P37040 P45952 P47857 P50544 P53395 P63330 P97807 Q3TED3 Q3TF14 Q3TG75 Q3THB4 Q3TJG2 Q3U3J1 Q3UA17 …	A0A0A0MQ68 A0A0A0MQF6 A0A0R4J069 A0A0R4J0P1 A0A1L1STE6 A0A494BAF4 A0A668KL51 Q91VA7 A2AE89 A6ZI44 A8ASF5 D3Z041 E9Q4M2 E9QPD7 G3X925 O08528 O35459 O35490 O70503 O88587 P00329 P04919 P05063 P05202 P06745 P09411 P12382 P13707 P14152 P15327 P15626 P17751 P19096 P24527 P24549 P28474 P28650 P34884 P35505 P37040 P45952 P47857 P50544 P53395 P63330 P97807 Q3TED3 Q3TF14 Q3TG75 Q3THB4 Q3TJG2 Q3U3J1 Q3UA17 …	27.70 123/444	12.75 123/965	9.0995e-71	GO:0006082
GO:0006082	organic acid metabolic process	The chemical reactions and pathways involving organic acids, any acidic compound containing carbon in covalent linkage.	ENSMUSG00000003809 ENSMUSG00000057666 ENSMUSG00000026307 ENSMUSG00000031969 ENSMUSG00000032279 ENSMUSG00000073422 ENSMUSG00000027406 ENSMUSG00000058135 ENSMUSG00000030695 ENSMUSG00000024900 ENSMUSG00000018796 ENSMUSG00000003123 ENSMUSG00000024892 ENSMUSG00000041237 ENSMUSG00000000628 ENSMUSG00000053898 ENSMUSG00000074768 ENSMUSG00000069324 ENSMUSG00000027195 ENSMUSG00000000326 ENSMUSG00000074207 …	'Glutaryl-CoA dehydrogenase, mitochondrial'; 'Glyceraldehyde-3-phosphate dehydrogenase'; 'Selenocysteine lyase'; 'Acyl-Coenzyme A dehydrogenase family, member 8'; 'Isocitrate dehydrogenase'; 'Hydroxysteroid 17-beta dehydrogenase 8'; 'Glutathione S-transferase'; 'Fructose-bisphosphate aldolase'; 'Acyltransferase'; 'Long-chain-fatty-acid--CoA ligase'; 'Hormone-sensitive lipase'; 'Pyruvate carboxyla…	Gcdh Gapdh Scly Acad8 Idh3a Hsd17b8 Idh3b Gstm1 Aldoa Cpt1a Acsl1 Lipe Pcx Pklr Hk2 Ech1 Bhmt Hsd17b12 Comt Adh1 Slc4a1 Aldoc Got2 Gpi Pgk1 Pfkl Gpd1 Mdh1 Bpgm Gstm2 Tpi1 Fasn Lta4h Aldh1a1 Adh5 Adss1 Mif Fah Por Acadm Pfkm Acadvl Dbt Ppp2ca Fh Acly Ahcy Oat Ldha Ndufab1 Bckdha Mtch2 Cpt2 Akr1b1 Mgll Cpt1b Akr1a1 Bcat2 Ephx2 Fabp5 Pdk4 EG433182 Pgam2 Acaca Vdac1 Hadh Phgdh Sord Acss1 Bckdhb Gstm7…	A0A0A0MQ68 A0A0A0MQF6 A0A0R4J069 A0A0R4J0P1 A0A1L1STE6 A0A494BAF4 A0A668KL51 Q91VA7 A2AE89 A6ZI44 A8ASF5 D3Z041 E9Q4M2 E9QPD7 G3X925 O08528 O35459 O35490 O70503 O88587 P00329 P04919 P05063 P05202 P06745 P09411 P12382 P13707 P14152 P15327 P15626 P17751 P19096 P24527 P24549 P28474 P28650 P34884 P35505 P37040 P45952 P47857 P50544 P53395 P63330 P97807 Q3TED3 Q3TF14 Q3TG75 Q3THB4 Q3TJG2 Q3U3J1 Q3UA17 …	A0A0A0MQ68 A0A0A0MQF6 A0A0R4J069 A0A0R4J0P1 A0A1L1STE6 A0A494BAF4 A0A668KL51 Q91VA7 A2AE89 A6ZI44 A8ASF5 D3Z041 E9Q4M2 E9QPD7 G3X925 O08528 O35459 O35490 O70503 O88587 P00329 P04919 P05063 P05202 P06745 P09411 P12382 P13707 P14152 P15327 P15626 P17751 P19096 P24527 P24549 P28474 P28650 P34884 P35505 P37040 P45952 P47857 P50544 P53395 P63330 P97807 Q3TED3 Q3TF14 Q3TG75 Q3THB4 Q3TJG2 Q3U3J1 Q3UA17 …	27.70 123/444	12.67 123/971	1.43183e-70	GO:0044237;GO:0071704;GO:0044281
GO:1901564	organonitrogen compound metabolic process	The chemical reactions and pathways involving organonitrogen compound.	ENSMUSG00000064360 ENSMUSG00000079658 ENSMUSG00000003809 ENSMUSG00000057666 ENSMUSG00000053819 ENSMUSG00000026307 ENSMUSG00000020022 ENSMUSG00000045128 ENSMUSG00000032279 ENSMUSG00000001924 ENSMUSG00000026895 ENSMUSG00000028648 ENSMUSG00000061983 ENSMUSG00000027406 ENSMUSG00000006676 ENSMUSG00000058135 ENSMUSG00000075307 ENSMUSG00000030695 ENSMUSG00000026687 ENSMUSG00000024900 ENSMUSG00000053093 …	'NADH-ubiquinone oxidoreductase chain 3'; 'Elongin-C'; 'Glutaryl-CoA dehydrogenase, mitochondrial'; 'Glyceraldehyde-3-phosphate dehydrogenase'; 'Calcium/calmodulin-dependent protein kinase type II subunit delta'; 'Selenocysteine lyase'; 'NADH dehydrogenase'; 'Large ribosomal subunit protein eL20'; 'Isocitrate dehydrogenase'; 'Ubiquitin-like modifier-activating enzyme 1'; '40S ribosomal protein S1…	ND3 Eloc Gcdh Gapdh Camk2d Scly Ndufa12 Rpl18a Idh3a Uba1 Ndufa8 Ndufs5 Rps12 Idh3b Usp19 Gstm1 Klhl41 Aldoa Aldh9a1 Cpt1a Myh7 Cisd3 Xpnpep3 Acsl1 Dnm1l Usp24 Cfh Pcx Vars1 Pklr Ppp6r3 Hk2 Akap1 Bhmt Ilk Eif3d Psma3 Snx3 Capns1 Comt Slc4a1 Aldoc Got2 Gpi Ckm Pgk1 Sbk2 Tcp1 Pfkl Gpd1 Mdh1 Bpgm Gstm2 Tpi1 Fasn Cat Lta4h Aldh1a1 Msn Adss1 Pabpc1 Mif Fah Acadm Gsr Pfkm Rpl36 Hspa4l Dbt Eef2 Pcbp1 Yw…	A0A023J682 A0A087WNT1 A0A0A0MQ68 A0A0A0MQF6 A0A0G2JGS4 A0A0R4J069 A0A0R4J275 A0A1D5RM85 A0A1L1STE6 A0A1S6GWH5 A0A1S6GWI0 A0A1S6GWI4 A0A1W2P7A1 A0A668KL51 Q91VA7 A0A991ELD7 A2AE89 A2AUC9 A6ZI44 A7VL18 A8ASF5 B2RXX9 B3DFI8 B7ZMP1 D3Z041 Q8K1M6 E9PV45 E9Q8I0 E9QPD7 G3UY93 G3X925 G5E8R4 O08528 O08715 O35490 O55222 O70194 O70435 O70492 O88456 O88587 P04919 P05063 P05202 P06745 P07310 P09411 P0C5K1 P11…	A0A023J682 A0A087WNT1 A0A0A0MQ68 A0A0A0MQF6 A0A0G2JGS4 A0A0R4J069 A0A0R4J275 A0A1D5RM85 A0A1L1STE6 A0A1S6GWH5 A0A1S6GWI0 A0A1S6GWI4 A0A1W2P7A1 A0A668KL51 Q91VA7 A0A991ELD7 A2AE89 A2AUC9 A6ZI44 A7VL18 A8ASF5 B2RXX9 B3DFI8 B7ZMP1 D3Z041 E9PUD2 E9PV45 E9Q8I0 E9QPD7 G3UY93 G3X925 G5E8R4 O08528 O08715 O35490 O55222 O70194 O70435 O70492 O88456 O88587 P04919 P05063 P05202 P06745 P07310 P09411 P0C5K1 P11…	56.31 250/444	4.35 250/5744	4.17463e-56	GO:0071704;GO:0006807
GO:0032787	monocarboxylic acid metabolic process	The chemical reactions and pathways involving monocarboxylic acids, any organic acid containing one carboxyl (COOH) group or anion (COO-).	ENSMUSG00000003809 ENSMUSG00000057666 ENSMUSG00000031969 ENSMUSG00000073422 ENSMUSG00000058135 ENSMUSG00000030695 ENSMUSG00000024900 ENSMUSG00000018796 ENSMUSG00000003123 ENSMUSG00000024892 ENSMUSG00000041237 ENSMUSG00000000628 ENSMUSG00000053898 ENSMUSG00000027195 ENSMUSG00000074207 ENSMUSG00000006574 ENSMUSG00000017390 ENSMUSG00000036427 ENSMUSG00000062070 ENSMUSG00000020277 ENSMUSG00000023019 …	'Glutaryl-CoA dehydrogenase, mitochondrial'; 'Glyceraldehyde-3-phosphate dehydrogenase'; 'Acyl-Coenzyme A dehydrogenase family, member 8'; 'Hydroxysteroid 17-beta dehydrogenase 8'; 'Glutathione S-transferase'; 'Fructose-bisphosphate aldolase'; 'Acyltransferase'; 'Long-chain-fatty-acid--CoA ligase'; 'Hormone-sensitive lipase'; 'Pyruvate carboxylase'; 'Pyruvate kinase'; 'Hexokinase-2'; 'Delta'; 'Ve…	Gcdh Gapdh Acad8 Hsd17b8 Gstm1 Aldoa Cpt1a Acsl1 Lipe Pcx Pklr Hk2 Ech1 Hsd17b12 Adh1 Slc4a1 Aldoc Gpi Pgk1 Pfkl Gpd1 Bpgm Gstm2 Tpi1 Fasn Aldh1a1 Adh5 Mif Fah Por Acadm Pfkm Acadvl Ppp2ca Acly Ldha Ndufab1 Mtch2 Cpt2 Akr1b1 Mgll Cpt1b Akr1a1 Ephx2 Fabp5 Pdk4 EG433182 Pgam2 Acaca Vdac1 Hadh Phgdh Sord Acss1 Gstm7 Gpx4 Pccb Ldhd Aldh5a1 Ptges2 Acaa2 Idh1 Acat2 Pck1 Acad9 Pnpla8 Acat1 Gstm4 Ces1d A…	A0A0A0MQ68 A0A0A0MQF6 A0A0R4J0P1 A0A494BAF4 A2AE89 A6ZI44 A8ASF5 D3Z041 E9Q4M2 E9QPD7 G3X925 O08528 O35459 O70503 P00329 P04919 P05063 P06745 P09411 P12382 P13707 P15327 P15626 P17751 P19096 P24549 P28474 P34884 P35505 P37040 P45952 P47857 P50544 P63330 Q3TED3 Q3THB4 Q3TJG2 Q3UA17 Q3UDA8 Q3UDY1 Q3UFX6 Q3UIM5 Q3UJW9 Q3UQ71 Q497I3 Q544J2 Q5FW97 Q5NCI4 Q5SWU9 Q60932 Q61425 Q61753 Q64442 Q69Z91 Q6PJ9…	A0A0A0MQ68 A0A0A0MQF6 A0A0R4J0P1 A0A494BAF4 A2AE89 A6ZI44 A8ASF5 D3Z041 E9Q4M2 E9QPD7 G3X925 O08528 O35459 O70503 P00329 P04919 P05063 P06745 P09411 P12382 P13707 P15327 P15626 P17751 P19096 P24549 P28474 P34884 P35505 P37040 P45952 P47857 P50544 P63330 Q3TED3 Q3THB4 Q3TJG2 Q3UA17 Q3UDA8 Q3UDY1 Q3UFX6 Q3UIM5 Q3UJW9 Q3UQ71 Q497I3 Q544J2 Q5FW97 Q5NCI4 Q5SWU9 Q60932 Q61425 Q61753 Q64442 Q69Z91 Q6PJ9…	20.05 89/444	12.73 89/699	1.1571e-49	GO:0019752
GO:0044282	small molecule catabolic process	The chemical reactions and pathways resulting in the breakdown of small molecules, any low molecular weight, monomeric, non-encoded molecule.	ENSMUSG00000003809 ENSMUSG00000057666 ENSMUSG00000026307 ENSMUSG00000031969 ENSMUSG00000030695 ENSMUSG00000024900 ENSMUSG00000003123 ENSMUSG00000021996 ENSMUSG00000053898 ENSMUSG00000024747 ENSMUSG00000074207 ENSMUSG00000031672 ENSMUSG00000036427 ENSMUSG00000062070 ENSMUSG00000020277 ENSMUSG00000023456 ENSMUSG00000053279 ENSMUSG00000028138 ENSMUSG00000030630 ENSMUSG00000062908 ENSMUSG00000033065 …	'Glutaryl-CoA dehydrogenase, mitochondrial'; 'Glyceraldehyde-3-phosphate dehydrogenase'; 'Selenocysteine lyase'; 'Acyl-Coenzyme A dehydrogenase family, member 8'; 'Fructose-bisphosphate aldolase'; 'Acyltransferase'; 'Hormone-sensitive lipase'; 'S-formylglutathione hydrolase'; 'Delta'; 'Aldehyde dehydrogenase, cytosolic 1'; 'Alcohol dehydrogenase 1'; 'Aspartate aminotransferase, mitochondrial'; 'G…	Gcdh Gapdh Scly Acad8 Aldoa Cpt1a Lipe Esd Ech1 Aldh1a7 Adh1 Got2 Gpi Pgk1 Pfkl Tpi1 Aldh1a1 Adh5 Fah Acadm Pfkm Acadvl Dbt Xdh Ahcy Oat Ldha Bckdha Cpt2 Cpt1b Akr1a1 Bcat2 EG433182 Pgam2 Hadh Sord Gpd2 Gda Bckdhb Kyat3 Ldhd Aldh5a1 Acaa2 Acat2 Pck1 Acad9 Dhdh Hibch Acat1 Ces1d Pgd Gcsh Etfdh Hadhb Hibadh Mccc1 Hsd17b10 Shmt2 Dlst Acadsb Ehhadh Crot Pycr3 Etfb Ivd Eci2 Gstz1	A0A0A0MQ68 A0A0A0MQF6 A0A0R4J069 A0A0R4J0P1 A6ZI44 A8ASF5 E9Q4M2 H3BKH6 O35459 O35945 P00329 P05202 P06745 P09411 P12382 P17751 P24549 P28474 P35505 P45952 P47857 P50544 P53395 Q00519 Q3TF14 Q3TG75 Q3THB4 Q3U3J1 Q3UDA8 Q3UIM5 Q3UJW9 Q3ULU3 Q5FW97 Q5NCI4 Q61425 Q64442 Q64521 Q69ZN0 Q6P3A8 Q71RI9 Q7TNG8 Q8BWF0 Q8BWT1 Q8CAY6 Q8CI37 Q8JZN5 Q8K0E9 Q8QZS1 Q8QZT1 Q8VCT4 Q91V28 Q91WK5 Q921G7 Q99JY0 Q99L1…	A0A0A0MQ68 A0A0A0MQF6 A0A0R4J069 A0A0R4J0P1 A6ZI44 A8ASF5 E9Q4M2 H3BKH6 O35459 O35945 P00329 P05202 P06745 P09411 P12382 P17751 P24549 P28474 P35505 P45952 P47857 P50544 P53395 Q00519 Q3TF14 Q3TG75 Q3THB4 Q3U3J1 Q3UDA8 Q3UIM5 Q3UJW9 Q3ULU3 Q5FW97 Q5NCI4 Q61425 Q64442 Q64521 Q69ZN0 Q6P3A8 Q71RI9 Q7TNG8 Q8BWF0 Q8BWT1 Q8CAY6 Q8CI37 Q8JZN5 Q8K0E9 Q8QZS1 Q8QZT1 Q8VCT4 Q91V28 Q91WK5 Q921G7 Q99JY0 Q99L1…	15.54 69/444	17.88 69/386	9.17536e-48	GO:0044281;GO:0009056
GO:0006091	generation of precursor metabolites and energy	The chemical reactions and pathways resulting in the formation of precursor metabolites, substances from which energy is derived, and any process involved in the liberation of energy from these substances.	ENSMUSG00000064360 ENSMUSG00000057666 ENSMUSG00000020022 ENSMUSG00000032279 ENSMUSG00000026895 ENSMUSG00000028648 ENSMUSG00000027406 ENSMUSG00000030695 ENSMUSG00000022707 ENSMUSG00000033400 ENSMUSG00000041237 ENSMUSG00000000628 ENSMUSG00000074207 ENSMUSG00000006574 ENSMUSG00000017390 ENSMUSG00000036427 ENSMUSG00000062070 ENSMUSG00000020277 ENSMUSG00000023019 ENSMUSG00000020321 ENSMUSG00000038871 …	'NADH-ubiquinone oxidoreductase chain 3'; 'Glyceraldehyde-3-phosphate dehydrogenase'; 'NADH dehydrogenase'; 'Isocitrate dehydrogenase'; 'Fructose-bisphosphate aldolase'; '1,4-alpha-glucan branching enzyme'; 'Glycogen debranching enzyme'; 'Pyruvate kinase'; 'Hexokinase-2'; 'Alcohol dehydrogenase 1'; 'Band 3 anion transport protein'; 'Fructose-bisphosphate aldolase C'; 'Glucose-6-phosphate isomeras…	ND3 Gapdh Ndufa12 Idh3a Ndufa8 Ndufs5 Idh3b Aldoa Gbe1 Agl Pklr Hk2 Adh1 Slc4a1 Aldoc Gpi Pgk1 Pfkl Gpd1 Mdh1 Bpgm Tpi1 Cat Adh5 Por Acadm Pfkm Cox6b1 Ppp1cc Ppp2ca Coq7 Fh Uqcrh Vcp Acly Ldha Uqcrc1 Ndufab1 Trap1 Mtch2 Ndufs1 Afg1l EG433182 Pgam2 Pgm1 Gnas Coa6 Aifm2 Idh1 Ide Sdha Acat1 aco1 Pgd Cisd1 Ndufv1 Ugp2 Etfdh Stoml2 Ndufa10 Pgls Shmt2 Dlst Slc25a22 Atp5po Acadsb Crot Etfb Atp5pd Pygl R…	A0A023J682 A0A0A0MQF6 A0A0R4J275 A0A1L1STE6 A0A1S6GWI0 A0A1S6GWI4 A0A668KL51 Q91VA7 A6ZI44 F6ZHD8 F8VPN4 G3X925 O08528 P00329 P04919 P05063 P06745 P09411 P12382 P13707 P14152 P15327 P17751 P24270 P28474 P37040 P45952 P47857 P56391 P63087 P63330 P97478 P97807 P99028 Q01853 Q3TED3 Q3THB4 Q3TIC8 Q3TJG2 Q3TK29 Q3UA17 Q3UIQ2 Q3V384 Q5FW97 Q5NCI4 Q66JR7 Q6R0H7 Q8BGD8 Q8BUE4 Q8C338 Q8CGB9 Q8K2B3 Q8QZT1 …	A0A023J682 A0A0A0MQF6 A0A0R4J275 A0A1L1STE6 A0A1S6GWI0 A0A1S6GWI4 A0A668KL51 Q91VA7 A6ZI44 F6ZHD8 F8VPN4 G3X925 O08528 P00329 P04919 P05063 P06745 P09411 P12382 P13707 P14152 P15327 P17751 P24270 P28474 P37040 P45952 P47857 P56391 P63087 P63330 P97478 P97807 P99028 Q01853 Q3TED3 Q3THB4 Q3TIC8 Q3TJG2 Q3TK29 Q3UA17 Q3UIQ2 Q3V384 Q5FW97 Q5NCI4 Q66JR7 Q6R0H7 Q8BGD8 Q8BUE4 Q8C338 Q8CGB9 Q8K2B3 Q8QZT1 …	16.89 75/444	15.27 75/491	4.04494e-47	GO:0044237
GO:0009056	catabolic process	The chemical reactions and pathways resulting in the breakdown of substances, including the breakdown of carbon compounds with the liberation of energy for use by the cell or organism.	ENSMUSG00000079658 ENSMUSG00000003809 ENSMUSG00000057666 ENSMUSG00000026307 ENSMUSG00000031969 ENSMUSG00000001924 ENSMUSG00000006676 ENSMUSG00000058135 ENSMUSG00000030695 ENSMUSG00000024900 ENSMUSG00000018796 ENSMUSG00000022789 ENSMUSG00000003123 ENSMUSG00000033400 ENSMUSG00000041237 ENSMUSG00000021996 ENSMUSG00000000628 ENSMUSG00000053898 ENSMUSG00000074768 ENSMUSG00000069324 ENSMUSG00000024747 …	'Elongin-C'; 'Glutaryl-CoA dehydrogenase, mitochondrial'; 'Glyceraldehyde-3-phosphate dehydrogenase'; 'Selenocysteine lyase'; 'Acyl-Coenzyme A dehydrogenase family, member 8'; 'Ubiquitin-like modifier-activating enzyme 1'; 'ubiquitinyl hydrolase 1'; 'Glutathione S-transferase'; 'Fructose-bisphosphate aldolase'; 'Acyltransferase'; 'Long-chain-fatty-acid--CoA ligase'; 'Dynamin-1-like protein'; 'Hor…	Eloc Gcdh Gapdh Scly Acad8 Uba1 Usp19 Gstm1 Aldoa Cpt1a Acsl1 Dnm1l Lipe Agl Pklr Esd Hk2 Ech1 Bhmt Aldh1a7 Psma3 Snx3 Capns1 Comt Adh1 Slc4a1 Aldoc Got2 Gpi Pgk1 Pfkl Gpd1 Bpgm Gstm2 Tpi1 Prdx3 Cat Lta4h Aldh1a1 Msn Adh5 Pabpc1 Fah Prdx1 Por Acadm Pfkm Slc25a4 Acadvl Dbt Ppp2cb Ppp2ca Phb1 Rack1 Ywhah Usp9x Xdh Vcp Ahcy Oat Ldha Nampt Vps35 Psma1 Psmd1 Rnf126 Bckdha Mtch2 Cpt2 Dpp3 Mgll Cul1 Cpt…	A0A087WNT1 A0A0A0MQ68 A0A0A0MQF6 A0A0R4J069 A0A0R4J0P1 A0A1S6GWH5 A0A991ELD7 A2AE89 A6ZI44 A8ASF5 D3Z041 Q8K1M6 E9Q4M2 F8VPN4 G3X925 H3BKH6 O08528 O35459 O35490 O35945 O70435 O70492 O88456 O88587 P00329 P04919 P05063 P05202 P06745 P09411 P12382 P13707 P15327 P15626 P17751 P20108 P24270 P24527 P24549 P26041 P28474 P29341 P35505 P35700 P37040 P45952 P47857 P48962 P50544 P53395 P62715 P63330 P67778 …	A0A087WNT1 A0A0A0MQ68 A0A0A0MQF6 A0A0R4J069 A0A0R4J0P1 A0A1S6GWH5 A0A991ELD7 A2AE89 A6ZI44 A8ASF5 D3Z041 E9PUD2 E9Q4M2 F8VPN4 G3X925 H3BKH6 O08528 O35459 O35490 O35945 O70435 O70492 O88456 O88587 P00329 P04919 P05063 P05202 P06745 P09411 P12382 P13707 P15327 P15626 P17751 P20108 P24270 P24527 P24549 P26041 P28474 P29341 P35505 P35700 P37040 P45952 P47857 P48962 P50544 P53395 P62715 P63330 P67778 …	34.46 153/444	6.13 153/2495	1.04319e-46	GO:0008152
GO:0055086	nucleobase-containing small molecule metabolic process	The cellular chemical reactions and pathways involving a nucleobase-containing small molecule: a nucleobase, a nucleoside, or a nucleotide.	ENSMUSG00000064360 ENSMUSG00000003809 ENSMUSG00000057666 ENSMUSG00000020022 ENSMUSG00000032279 ENSMUSG00000026895 ENSMUSG00000028648 ENSMUSG00000037722 ENSMUSG00000022570 ENSMUSG00000027406 ENSMUSG00000030695 ENSMUSG00000053093 ENSMUSG00000018796 ENSMUSG00000022789 ENSMUSG00000026365 ENSMUSG00000024892 ENSMUSG00000041237 ENSMUSG00000000628 ENSMUSG00000006574 ENSMUSG00000017390 ENSMUSG00000036427 …	'NADH-ubiquinone oxidoreductase chain 3'; 'Glutaryl-CoA dehydrogenase, mitochondrial'; 'Glyceraldehyde-3-phosphate dehydrogenase'; 'NADH dehydrogenase'; 'Isocitrate dehydrogenase'; 'Glucosamine 6-phosphate N-acetyltransferase'; 'GDP-L-fucose synthase'; 'Fructose-bisphosphate aldolase'; 'Myosin-7'; 'Long-chain-fatty-acid--CoA ligase'; 'Dynamin-1-like protein'; 'Complement component factor h'; 'Pyr…	ND3 Gcdh Gapdh Ndufa12 Idh3a Ndufa8 Ndufs5 Gnpnat1 Gfus Idh3b Aldoa Myh7 Acsl1 Dnm1l Cfh Pcx Pklr Hk2 Slc4a1 Aldoc Gpi Pgk1 Pfkl Gpd1 Mdh1 Bpgm Tpi1 Fasn Adss1 Pfkm Ppp2ca Xdh Vcp Acly Ahcy Ldha Ndufab1 Nampt Cmpk2 Mtch2 Ndufs1 Pdk4 EG433182 Pgam2 Acaca Samhd1 Vdac1 Gpd2 Acss1 Gda Atp1a2 Ldhd Acaa2 Idh1 Sdha Acat1 Ces1d Pgd Ndufv1 Ugp2 Macrod1 Stoml2 Acot1 Ndufa10 Pgls Atic Shmt2 Dlst Itpa Atp5po…	A0A023J682 A0A0A0MQ68 A0A0A0MQF6 A0A0R4J275 A0A1L1STE6 A0A1S6GWI0 A0A1S6GWI4 A0A2I3BQY4 A0A2R8VI39 A0A668KL51 Q91VA7 A6ZI44 B2RXX9 D3Z041 Q8K1M6 E9Q8I0 E9QPD7 G3X925 O08528 P04919 P05063 P06745 P09411 P12382 P13707 P14152 P15327 P17751 P19096 P28650 P47857 P63330 Q00519 Q01853 Q3TED3 Q3TF14 Q3THB4 Q3TJG2 Q3TLX1 Q3U5Q7 Q3UA17 Q3UIQ2 Q544J2 Q5FW97 Q5NCI4 Q5SWU9 Q60710 Q60932 Q64521 Q69Z91 Q69ZN0 Q6…	A0A023J682 A0A0A0MQ68 A0A0A0MQF6 A0A0R4J275 A0A1L1STE6 A0A1S6GWI0 A0A1S6GWI4 A0A2I3BQY4 A0A2R8VI39 A0A668KL51 Q91VA7 A6ZI44 B2RXX9 D3Z041 E9PUD2 E9Q8I0 E9QPD7 G3X925 O08528 P04919 P05063 P06745 P09411 P12382 P13707 P14152 P15327 P17751 P19096 P28650 P47857 P63330 Q00519 Q01853 Q3TED3 Q3TF14 Q3THB4 Q3TJG2 Q3TLX1 Q3U5Q7 Q3UA17 Q3UIQ2 Q544J2 Q5FW97 Q5NCI4 Q5SWU9 Q60710 Q60932 Q64521 Q69Z91 Q69ZN0 Q6…	18.47 82/444	12.17 82/674	4.4128e-44	GO:0006139;GO:0044281
GO:1901575	organic substance catabolic process	The chemical reactions and pathways resulting in the breakdown of an organic substance, any molecular entity containing carbon.	ENSMUSG00000079658 ENSMUSG00000003809 ENSMUSG00000057666 ENSMUSG00000026307 ENSMUSG00000031969 ENSMUSG00000001924 ENSMUSG00000006676 ENSMUSG00000030695 ENSMUSG00000024900 ENSMUSG00000003123 ENSMUSG00000033400 ENSMUSG00000041237 ENSMUSG00000021996 ENSMUSG00000000628 ENSMUSG00000053898 ENSMUSG00000074768 ENSMUSG00000069324 ENSMUSG00000024747 ENSMUSG00000060073 ENSMUSG00000019804 ENSMUSG00000001794 …	'Elongin-C'; 'Glutaryl-CoA dehydrogenase, mitochondrial'; 'Glyceraldehyde-3-phosphate dehydrogenase'; 'Selenocysteine lyase'; 'Acyl-Coenzyme A dehydrogenase family, member 8'; 'Ubiquitin-like modifier-activating enzyme 1'; 'ubiquitinyl hydrolase 1'; 'Fructose-bisphosphate aldolase'; 'Acyltransferase'; 'Hormone-sensitive lipase'; 'Glycogen debranching enzyme'; 'Pyruvate kinase'; 'S-formylglutathio…	Eloc Gcdh Gapdh Scly Acad8 Uba1 Usp19 Aldoa Cpt1a Lipe Agl Pklr Esd Hk2 Ech1 Bhmt Aldh1a7 Psma3 Snx3 Capns1 Comt Adh1 Slc4a1 Aldoc Got2 Gpi Pgk1 Pfkl Gpd1 Bpgm Tpi1 Lta4h Aldh1a1 Msn Adh5 Pabpc1 Fah Acadm Pfkm Acadvl Dbt Ppp2cb Ppp2ca Phb1 Rack1 Ywhah Usp9x Xdh Vcp Ahcy Oat Ldha Vps35 Psma1 Psmd1 Rnf126 Bckdha Mtch2 Cpt2 Dpp3 Mgll Cul1 Cpt1b Akr1a1 Bcat2 Ephx2 Ddx5 Snx12 Afg1l EG433182 Pgam2 Samh…	A0A087WNT1 A0A0A0MQ68 A0A0A0MQF6 A0A0R4J069 A0A0R4J0P1 A0A1S6GWH5 A0A991ELD7 A6ZI44 A8ASF5 E9Q4M2 F8VPN4 G3X925 H3BKH6 O08528 O35459 O35490 O35945 O70435 O70492 O88456 O88587 P00329 P04919 P05063 P05202 P06745 P09411 P12382 P13707 P15327 P17751 P24527 P24549 P26041 P28474 P29341 P35505 P45952 P47857 P50544 P53395 P62715 P63330 P67778 P68040 P68510 P70398 Q00519 Q01853 Q3TF14 Q3TG75 Q3THB4 Q3TRJ1 …	A0A087WNT1 A0A0A0MQ68 A0A0A0MQF6 A0A0R4J069 A0A0R4J0P1 A0A1S6GWH5 A0A991ELD7 A6ZI44 A8ASF5 E9Q4M2 F8VPN4 G3X925 H3BKH6 O08528 O35459 O35490 O35945 O70435 O70492 O88456 O88587 P00329 P04919 P05063 P05202 P06745 P09411 P12382 P13707 P15327 P17751 P24527 P24549 P26041 P28474 P29341 P35505 P45952 P47857 P50544 P53395 P62715 P63330 P67778 P68040 P68510 P70398 Q00519 Q01853 Q3TF14 Q3TG75 Q3THB4 Q3TRJ1 …	30.63 136/444	6.55 136/2076	6.97769e-44	GO:0071704;GO:0009056
GO:0072521	purine-containing compound metabolic process	The chemical reactions and pathways involving a purine-containing compound, i.e. any compound that contains purine or a formal derivative thereof.	ENSMUSG00000064360 ENSMUSG00000003809 ENSMUSG00000057666 ENSMUSG00000020022 ENSMUSG00000032279 ENSMUSG00000026895 ENSMUSG00000028648 ENSMUSG00000027406 ENSMUSG00000030695 ENSMUSG00000053093 ENSMUSG00000018796 ENSMUSG00000022789 ENSMUSG00000026365 ENSMUSG00000024892 ENSMUSG00000041237 ENSMUSG00000000628 ENSMUSG00000006574 ENSMUSG00000017390 ENSMUSG00000036427 ENSMUSG00000062070 ENSMUSG00000020277 …	'NADH-ubiquinone oxidoreductase chain 3'; 'Glutaryl-CoA dehydrogenase, mitochondrial'; 'Glyceraldehyde-3-phosphate dehydrogenase'; 'NADH dehydrogenase'; 'Isocitrate dehydrogenase'; 'Fructose-bisphosphate aldolase'; 'Myosin-7'; 'Long-chain-fatty-acid--CoA ligase'; 'Dynamin-1-like protein'; 'Complement component factor h'; 'Pyruvate carboxylase'; 'Pyruvate kinase'; 'Hexokinase-2'; 'Band 3 anion tra…	ND3 Gcdh Gapdh Ndufa12 Idh3a Ndufa8 Ndufs5 Idh3b Aldoa Myh7 Acsl1 Dnm1l Cfh Pcx Pklr Hk2 Slc4a1 Aldoc Gpi Pgk1 Pfkl Gpd1 Mdh1 Bpgm Tpi1 Fasn Adss1 Pfkm Ppp2ca Xdh Vcp Acly Ahcy Ldha Ndufab1 Nampt Mtch2 Ndufs1 Pdk4 EG433182 Pgam2 Acaca Samhd1 Vdac1 Gpd2 Acss1 Gda Atp1a2 Ldhd Acaa2 Idh1 Sdha Acat1 Ces1d Pgd Ndufv1 Macrod1 Stoml2 Acot1 Ndufa10 Pgls Atic Shmt2 Dlst Itpa Atp5po Acadsb Ehhadh Crot Atp5…	A0A023J682 A0A0A0MQ68 A0A0A0MQF6 A0A0R4J275 A0A1L1STE6 A0A1S6GWI0 A0A1S6GWI4 A0A668KL51 Q91VA7 A6ZI44 B2RXX9 D3Z041 Q8K1M6 E9Q8I0 E9QPD7 G3X925 O08528 P04919 P05063 P06745 P09411 P12382 P13707 P14152 P15327 P17751 P19096 P28650 P47857 P63330 Q00519 Q01853 Q3TED3 Q3TF14 Q3THB4 Q3TJG2 Q3TLX1 Q3UA17 Q3UIQ2 Q544J2 Q5FW97 Q5NCI4 Q5SWU9 Q60710 Q60932 Q64521 Q69Z91 Q69ZN0 Q6ZQ49 Q7TNG8 Q8BWT1 Q8C338 Q8K…	A0A023J682 A0A0A0MQ68 A0A0A0MQF6 A0A0R4J275 A0A1L1STE6 A0A1S6GWI0 A0A1S6GWI4 A0A668KL51 Q91VA7 A6ZI44 B2RXX9 D3Z041 E9PUD2 E9Q8I0 E9QPD7 G3X925 O08528 P04919 P05063 P06745 P09411 P12382 P13707 P14152 P15327 P17751 P19096 P28650 P47857 P63330 Q00519 Q01853 Q3TED3 Q3TF14 Q3THB4 Q3TJG2 Q3TLX1 Q3UA17 Q3UIQ2 Q544J2 Q5FW97 Q5NCI4 Q5SWU9 Q60710 Q60932 Q64521 Q69Z91 Q69ZN0 Q6ZQ49 Q7TNG8 Q8BWT1 Q8C338 Q8K…	17.34 77/444	13.21 77/583	6.97769e-44	GO:0006725;GO:0034641;GO:0046483;GO:1901360;GO:1901564
GO:0006163	purine nucleotide metabolic process	The chemical reactions and pathways involving a purine nucleotide, a compound consisting of nucleoside (a purine base linked to a deoxyribose or ribose sugar) esterified with a phosphate group at either the 3' or 5'-hydroxyl group of the sugar.	ENSMUSG00000064360 ENSMUSG00000003809 ENSMUSG00000057666 ENSMUSG00000020022 ENSMUSG00000032279 ENSMUSG00000026895 ENSMUSG00000028648 ENSMUSG00000027406 ENSMUSG00000030695 ENSMUSG00000053093 ENSMUSG00000018796 ENSMUSG00000022789 ENSMUSG00000026365 ENSMUSG00000024892 ENSMUSG00000041237 ENSMUSG00000000628 ENSMUSG00000006574 ENSMUSG00000017390 ENSMUSG00000036427 ENSMUSG00000062070 ENSMUSG00000020277 …	'NADH-ubiquinone oxidoreductase chain 3'; 'Glutaryl-CoA dehydrogenase, mitochondrial'; 'Glyceraldehyde-3-phosphate dehydrogenase'; 'NADH dehydrogenase'; 'Isocitrate dehydrogenase'; 'Fructose-bisphosphate aldolase'; 'Myosin-7'; 'Long-chain-fatty-acid--CoA ligase'; 'Dynamin-1-like protein'; 'Complement component factor h'; 'Pyruvate carboxylase'; 'Pyruvate kinase'; 'Hexokinase-2'; 'Band 3 anion tra…	ND3 Gcdh Gapdh Ndufa12 Idh3a Ndufa8 Ndufs5 Idh3b Aldoa Myh7 Acsl1 Dnm1l Cfh Pcx Pklr Hk2 Slc4a1 Aldoc Gpi Pgk1 Pfkl Gpd1 Mdh1 Bpgm Tpi1 Fasn Adss1 Pfkm Ppp2ca Xdh Vcp Acly Ldha Ndufab1 Nampt Mtch2 Ndufs1 Pdk4 EG433182 Pgam2 Acaca Samhd1 Vdac1 Gpd2 Acss1 Gda Atp1a2 Ldhd Acaa2 Idh1 Sdha Acat1 Ces1d Pgd Ndufv1 Stoml2 Acot1 Ndufa10 Pgls Atic Dlst Itpa Atp5po Acadsb Ehhadh Crot Atp5pd Gmpr Clpx Pdk2 R…	A0A023J682 A0A0A0MQ68 A0A0A0MQF6 A0A0R4J275 A0A1L1STE6 A0A1S6GWI0 A0A1S6GWI4 A0A668KL51 Q91VA7 A6ZI44 B2RXX9 D3Z041 Q8K1M6 E9Q8I0 E9QPD7 G3X925 O08528 P04919 P05063 P06745 P09411 P12382 P13707 P14152 P15327 P17751 P19096 P28650 P47857 P63330 Q00519 Q01853 Q3TED3 Q3THB4 Q3TJG2 Q3TLX1 Q3UA17 Q3UIQ2 Q544J2 Q5FW97 Q5NCI4 Q5SWU9 Q60710 Q60932 Q64521 Q69Z91 Q69ZN0 Q6ZQ49 Q7TNG8 Q8BWT1 Q8C338 Q8K2B3 Q8Q…	A0A023J682 A0A0A0MQ68 A0A0A0MQF6 A0A0R4J275 A0A1L1STE6 A0A1S6GWI0 A0A1S6GWI4 A0A668KL51 Q91VA7 A6ZI44 B2RXX9 D3Z041 E9PUD2 E9Q8I0 E9QPD7 G3X925 O08528 P04919 P05063 P06745 P09411 P12382 P13707 P14152 P15327 P17751 P19096 P28650 P47857 P63330 Q00519 Q01853 Q3TED3 Q3THB4 Q3TJG2 Q3TLX1 Q3UA17 Q3UIQ2 Q544J2 Q5FW97 Q5NCI4 Q5SWU9 Q60710 Q60932 Q64521 Q69Z91 Q69ZN0 Q6ZQ49 Q7TNG8 Q8BWT1 Q8C338 Q8K2B3 Q8Q…	16.44 73/444	13.30 73/549	1.13708e-41	GO:0072521;GO:0009117
GO:0044248	cellular catabolic process	The chemical reactions and pathways resulting in the breakdown of substances, carried out by individual cells.	ENSMUSG00000079658 ENSMUSG00000003809 ENSMUSG00000057666 ENSMUSG00000026307 ENSMUSG00000031969 ENSMUSG00000058135 ENSMUSG00000030695 ENSMUSG00000024900 ENSMUSG00000018796 ENSMUSG00000022789 ENSMUSG00000003123 ENSMUSG00000041237 ENSMUSG00000021996 ENSMUSG00000000628 ENSMUSG00000053898 ENSMUSG00000074768 ENSMUSG00000069324 ENSMUSG00000000326 ENSMUSG00000006574 ENSMUSG00000017390 ENSMUSG00000031672 …	'Elongin-C'; 'Glutaryl-CoA dehydrogenase, mitochondrial'; 'Glyceraldehyde-3-phosphate dehydrogenase'; 'Selenocysteine lyase'; 'Acyl-Coenzyme A dehydrogenase family, member 8'; 'Glutathione S-transferase'; 'Fructose-bisphosphate aldolase'; 'Acyltransferase'; 'Long-chain-fatty-acid--CoA ligase'; 'Dynamin-1-like protein'; 'Hormone-sensitive lipase'; 'Pyruvate kinase'; 'S-formylglutathione hydrolase'…	Eloc Gcdh Gapdh Scly Acad8 Gstm1 Aldoa Cpt1a Acsl1 Dnm1l Lipe Pklr Esd Hk2 Ech1 Bhmt Comt Slc4a1 Aldoc Got2 Gpi Pgk1 Pfkl Gpd1 Bpgm Gstm2 Tpi1 Prdx3 Cat Lta4h Adh5 Pabpc1 Fah Prdx1 Por Acadm Pfkm Slc25a4 Acadvl Dbt Ppp2ca Xdh Vcp Ahcy Oat Ldha Nampt Bckdha Mtch2 Cpt2 Mgll Cpt1b Akr1a1 Dcn Bcat2 Ephx2 Ddx5 EG433182 Pgam2 Samhd1 Vdac1 Prdx2 Hadh Sord Gda Bckdhb Lrpprc Gstm7 Kyat3 Ldhd Supv3l1 Zfyve…	A0A087WNT1 A0A0A0MQ68 A0A0A0MQF6 A0A0R4J069 A0A0R4J0P1 A2AE89 A6ZI44 A8ASF5 D3Z041 Q8K1M6 E9Q4M2 G3X925 H3BKH6 O08528 O35459 O35490 O88587 P04919 P05063 P05202 P06745 P09411 P12382 P13707 P15327 P15626 P17751 P20108 P24270 P24527 P28474 P29341 P35505 P35700 P37040 P45952 P47857 P48962 P50544 P53395 P63330 Q00519 Q01853 Q3TF14 Q3TG75 Q3THB4 Q3TLX1 Q3U3J1 Q3UA17 Q3UDA8 Q3UFX6 Q3UIM5 Q3UJW9 Q3UKR1 Q…	A0A087WNT1 A0A0A0MQ68 A0A0A0MQF6 A0A0R4J069 A0A0R4J0P1 A2AE89 A6ZI44 A8ASF5 D3Z041 E9PUD2 E9Q4M2 G3X925 H3BKH6 O08528 O35459 O35490 O88587 P04919 P05063 P05202 P06745 P09411 P12382 P13707 P15327 P15626 P17751 P20108 P24270 P24527 P28474 P29341 P35505 P35700 P37040 P45952 P47857 P48962 P50544 P53395 P63330 Q00519 Q01853 Q3TF14 Q3TG75 Q3THB4 Q3TLX1 Q3U3J1 Q3UA17 Q3UDA8 Q3UFX6 Q3UIM5 Q3UJW9 Q3UKR1 Q…	25.45 113/444	7.41 113/1524	1.35123e-40	GO:0044237;GO:0009056
GO:0009117	nucleotide metabolic process	The chemical reactions and pathways involving a nucleotide, a nucleoside that is esterified with (ortho)phosphate or an oligophosphate at any hydroxyl group on the glycose moiety; may be mono-, di- or triphosphate; this definition includes cyclic nucleotides (nucleoside cyclic phosphates).	ENSMUSG00000064360 ENSMUSG00000003809 ENSMUSG00000057666 ENSMUSG00000020022 ENSMUSG00000032279 ENSMUSG00000026895 ENSMUSG00000028648 ENSMUSG00000027406 ENSMUSG00000030695 ENSMUSG00000053093 ENSMUSG00000018796 ENSMUSG00000022789 ENSMUSG00000026365 ENSMUSG00000024892 ENSMUSG00000041237 ENSMUSG00000000628 ENSMUSG00000006574 ENSMUSG00000017390 ENSMUSG00000036427 ENSMUSG00000062070 ENSMUSG00000020277 …	'NADH-ubiquinone oxidoreductase chain 3'; 'Glutaryl-CoA dehydrogenase, mitochondrial'; 'Glyceraldehyde-3-phosphate dehydrogenase'; 'NADH dehydrogenase'; 'Isocitrate dehydrogenase'; 'Fructose-bisphosphate aldolase'; 'Myosin-7'; 'Long-chain-fatty-acid--CoA ligase'; 'Dynamin-1-like protein'; 'Complement component factor h'; 'Pyruvate carboxylase'; 'Pyruvate kinase'; 'Hexokinase-2'; 'Band 3 anion tra…	ND3 Gcdh Gapdh Ndufa12 Idh3a Ndufa8 Ndufs5 Idh3b Aldoa Myh7 Acsl1 Dnm1l Cfh Pcx Pklr Hk2 Slc4a1 Aldoc Gpi Pgk1 Pfkl Gpd1 Mdh1 Bpgm Tpi1 Fasn Adss1 Pfkm Ppp2ca Xdh Vcp Acly Ldha Ndufab1 Nampt Cmpk2 Mtch2 Ndufs1 Pdk4 EG433182 Pgam2 Acaca Samhd1 Vdac1 Gpd2 Acss1 Gda Atp1a2 Ldhd Acaa2 Idh1 Sdha Acat1 Ces1d Pgd Ndufv1 Stoml2 Acot1 Ndufa10 Pgls Atic Dlst Itpa Atp5po Acadsb Ehhadh Crot Atp5pd Gmpr Clpx …	A0A023J682 A0A0A0MQ68 A0A0A0MQF6 A0A0R4J275 A0A1L1STE6 A0A1S6GWI0 A0A1S6GWI4 A0A668KL51 Q91VA7 A6ZI44 B2RXX9 D3Z041 Q8K1M6 E9Q8I0 E9QPD7 G3X925 O08528 P04919 P05063 P06745 P09411 P12382 P13707 P14152 P15327 P17751 P19096 P28650 P47857 P63330 Q00519 Q01853 Q3TED3 Q3THB4 Q3TJG2 Q3TLX1 Q3U5Q7 Q3UA17 Q3UIQ2 Q544J2 Q5FW97 Q5NCI4 Q5SWU9 Q60710 Q60932 Q64521 Q69Z91 Q69ZN0 Q6ZQ49 Q7TNG8 Q8BWT1 Q8C338 Q8K…	A0A023J682 A0A0A0MQ68 A0A0A0MQF6 A0A0R4J275 A0A1L1STE6 A0A1S6GWI0 A0A1S6GWI4 A0A668KL51 Q91VA7 A6ZI44 B2RXX9 D3Z041 E9PUD2 E9Q8I0 E9QPD7 G3X925 O08528 P04919 P05063 P06745 P09411 P12382 P13707 P14152 P15327 P17751 P19096 P28650 P47857 P63330 Q00519 Q01853 Q3TED3 Q3THB4 Q3TJG2 Q3TLX1 Q3U5Q7 Q3UA17 Q3UIQ2 Q544J2 Q5FW97 Q5NCI4 Q5SWU9 Q60710 Q60932 Q64521 Q69Z91 Q69ZN0 Q6ZQ49 Q7TNG8 Q8BWT1 Q8C338 Q8K…	16.67 74/444	12.23 74/605	9.00851e-40	GO:0006753
GO:0006753	nucleoside phosphate metabolic process	The chemical reactions and pathways involving any phosphorylated nucleoside.	ENSMUSG00000064360 ENSMUSG00000003809 ENSMUSG00000057666 ENSMUSG00000020022 ENSMUSG00000032279 ENSMUSG00000026895 ENSMUSG00000028648 ENSMUSG00000027406 ENSMUSG00000030695 ENSMUSG00000053093 ENSMUSG00000018796 ENSMUSG00000022789 ENSMUSG00000026365 ENSMUSG00000024892 ENSMUSG00000041237 ENSMUSG00000000628 ENSMUSG00000006574 ENSMUSG00000017390 ENSMUSG00000036427 ENSMUSG00000062070 ENSMUSG00000020277 …	'NADH-ubiquinone oxidoreductase chain 3'; 'Glutaryl-CoA dehydrogenase, mitochondrial'; 'Glyceraldehyde-3-phosphate dehydrogenase'; 'NADH dehydrogenase'; 'Isocitrate dehydrogenase'; 'Fructose-bisphosphate aldolase'; 'Myosin-7'; 'Long-chain-fatty-acid--CoA ligase'; 'Dynamin-1-like protein'; 'Complement component factor h'; 'Pyruvate carboxylase'; 'Pyruvate kinase'; 'Hexokinase-2'; 'Band 3 anion tra…	ND3 Gcdh Gapdh Ndufa12 Idh3a Ndufa8 Ndufs5 Idh3b Aldoa Myh7 Acsl1 Dnm1l Cfh Pcx Pklr Hk2 Slc4a1 Aldoc Gpi Pgk1 Pfkl Gpd1 Mdh1 Bpgm Tpi1 Fasn Adss1 Pfkm Ppp2ca Xdh Vcp Acly Ldha Ndufab1 Nampt Cmpk2 Mtch2 Ndufs1 Pdk4 EG433182 Pgam2 Acaca Samhd1 Vdac1 Gpd2 Acss1 Gda Atp1a2 Ldhd Acaa2 Idh1 Sdha Acat1 Ces1d Pgd Ndufv1 Stoml2 Acot1 Ndufa10 Pgls Atic Dlst Itpa Atp5po Acadsb Ehhadh Crot Atp5pd Gmpr Clpx …	A0A023J682 A0A0A0MQ68 A0A0A0MQF6 A0A0R4J275 A0A1L1STE6 A0A1S6GWI0 A0A1S6GWI4 A0A668KL51 Q91VA7 A6ZI44 B2RXX9 D3Z041 Q8K1M6 E9Q8I0 E9QPD7 G3X925 O08528 P04919 P05063 P06745 P09411 P12382 P13707 P14152 P15327 P17751 P19096 P28650 P47857 P63330 Q00519 Q01853 Q3TED3 Q3THB4 Q3TJG2 Q3TLX1 Q3U5Q7 Q3UA17 Q3UIQ2 Q544J2 Q5FW97 Q5NCI4 Q5SWU9 Q60710 Q60932 Q64521 Q69Z91 Q69ZN0 Q6ZQ49 Q7TNG8 Q8BWT1 Q8C338 Q8K…	A0A023J682 A0A0A0MQ68 A0A0A0MQF6 A0A0R4J275 A0A1L1STE6 A0A1S6GWI0 A0A1S6GWI4 A0A668KL51 Q91VA7 A6ZI44 B2RXX9 D3Z041 E9PUD2 E9Q8I0 E9QPD7 G3X925 O08528 P04919 P05063 P06745 P09411 P12382 P13707 P14152 P15327 P17751 P19096 P28650 P47857 P63330 Q00519 Q01853 Q3TED3 Q3THB4 Q3TJG2 Q3TLX1 Q3U5Q7 Q3UA17 Q3UIQ2 Q544J2 Q5FW97 Q5NCI4 Q5SWU9 Q60710 Q60932 Q64521 Q69Z91 Q69ZN0 Q6ZQ49 Q7TNG8 Q8BWT1 Q8C338 Q8K…	16.67 74/444	12.05 74/614	2.38592e-39	GO:0019637;GO:0055086;GO:0006796
GO:0009150	purine ribonucleotide metabolic process	The chemical reactions and pathways involving a purine ribonucleotide, a compound consisting of ribonucleoside (a purine base linked to a ribose sugar) esterified with a phosphate group at either the 3' or 5'-hydroxyl group of the sugar.	ENSMUSG00000064360 ENSMUSG00000003809 ENSMUSG00000057666 ENSMUSG00000020022 ENSMUSG00000026895 ENSMUSG00000028648 ENSMUSG00000030695 ENSMUSG00000053093 ENSMUSG00000018796 ENSMUSG00000022789 ENSMUSG00000026365 ENSMUSG00000041237 ENSMUSG00000000628 ENSMUSG00000006574 ENSMUSG00000017390 ENSMUSG00000036427 ENSMUSG00000062070 ENSMUSG00000020277 ENSMUSG00000023019 ENSMUSG00000038871 ENSMUSG00000023456 …	'NADH-ubiquinone oxidoreductase chain 3'; 'Glutaryl-CoA dehydrogenase, mitochondrial'; 'Glyceraldehyde-3-phosphate dehydrogenase'; 'NADH dehydrogenase'; 'Fructose-bisphosphate aldolase'; 'Myosin-7'; 'Long-chain-fatty-acid--CoA ligase'; 'Dynamin-1-like protein'; 'Complement component factor h'; 'Pyruvate kinase'; 'Hexokinase-2'; 'Band 3 anion transport protein'; 'Fructose-bisphosphate aldolase C';…	ND3 Gcdh Gapdh Ndufa12 Ndufa8 Ndufs5 Aldoa Myh7 Acsl1 Dnm1l Cfh Pklr Hk2 Slc4a1 Aldoc Gpi Pgk1 Pfkl Gpd1 Bpgm Tpi1 Fasn Adss1 Pfkm Ppp2ca Xdh Vcp Acly Ndufab1 Mtch2 Ndufs1 Pdk4 EG433182 Pgam2 Acaca Vdac1 Acss1 Gda Atp1a2 Ldhd Acaa2 Sdha Acat1 Ces1d Ndufv1 Stoml2 Acot1 Ndufa10 Atic Dlst Itpa Atp5po Acadsb Ehhadh Crot Atp5pd Gmpr Clpx Pdk2 Rhoa Ndufa7	A0A023J682 A0A0A0MQ68 A0A0A0MQF6 A0A0R4J275 A0A1S6GWI0 A0A1S6GWI4 A6ZI44 B2RXX9 D3Z041 Q8K1M6 E9Q8I0 G3X925 O08528 P04919 P05063 P06745 P09411 P12382 P13707 P15327 P17751 P19096 P28650 P47857 P63330 Q00519 Q01853 Q3TED3 Q3TJG2 Q3UA17 Q3UIQ2 Q544J2 Q5FW97 Q5NCI4 Q5SWU9 Q60932 Q69Z91 Q69ZN0 Q6ZQ49 Q7TNG8 Q8BWT1 Q8K2B3 Q8QZT1 Q8VCT4 Q91YT0 Q99JB2 Q99L15 Q99LC3 Q9CWJ9 Q9D2G2 Q9D892 Q9DB20 Q9DBL1 Q9DB…	A0A023J682 A0A0A0MQ68 A0A0A0MQF6 A0A0R4J275 A0A1S6GWI0 A0A1S6GWI4 A6ZI44 B2RXX9 D3Z041 E9PUD2 E9Q8I0 G3X925 O08528 P04919 P05063 P06745 P09411 P12382 P13707 P15327 P17751 P19096 P28650 P47857 P63330 Q00519 Q01853 Q3TED3 Q3TJG2 Q3UA17 Q3UIQ2 Q544J2 Q5FW97 Q5NCI4 Q5SWU9 Q60932 Q69Z91 Q69ZN0 Q6ZQ49 Q7TNG8 Q8BWT1 Q8K2B3 Q8QZT1 Q8VCT4 Q91YT0 Q99JB2 Q99L15 Q99LC3 Q9CWJ9 Q9D2G2 Q9D892 Q9DB20 Q9DBL1 Q9DB…	13.96 62/444	13.42 62/462	2.53875e-35	GO:0006163;GO:0009259
GO:0019637	organophosphate metabolic process	The chemical reactions and pathways involving organophosphates, any phosphate-containing organic compound.	ENSMUSG00000064360 ENSMUSG00000003809 ENSMUSG00000057666 ENSMUSG00000020022 ENSMUSG00000032279 ENSMUSG00000026895 ENSMUSG00000028648 ENSMUSG00000027406 ENSMUSG00000030695 ENSMUSG00000053093 ENSMUSG00000018796 ENSMUSG00000022789 ENSMUSG00000026365 ENSMUSG00000024892 ENSMUSG00000041237 ENSMUSG00000000628 ENSMUSG00000006574 ENSMUSG00000017390 ENSMUSG00000036427 ENSMUSG00000030399 ENSMUSG00000062070 …	'NADH-ubiquinone oxidoreductase chain 3'; 'Glutaryl-CoA dehydrogenase, mitochondrial'; 'Glyceraldehyde-3-phosphate dehydrogenase'; 'NADH dehydrogenase'; 'Isocitrate dehydrogenase'; 'Fructose-bisphosphate aldolase'; 'Myosin-7'; 'Long-chain-fatty-acid--CoA ligase'; 'Dynamin-1-like protein'; 'Complement component factor h'; 'Pyruvate carboxylase'; 'Pyruvate kinase'; 'Hexokinase-2'; 'Band 3 anion tra…	ND3 Gcdh Gapdh Ndufa12 Idh3a Ndufa8 Ndufs5 Idh3b Aldoa Myh7 Acsl1 Dnm1l Cfh Pcx Pklr Hk2 Slc4a1 Aldoc Gpi Ckm Pgk1 Pfkl Gpd1 Mdh1 Bpgm Tpi1 Fasn Adss1 Pfkm Ppp2ca Xdh Vcp Agpat2 Acly Ldha Ndufab1 Nampt Cmpk2 Mtch2 Ndufs1 Akr1a1 Fabp5 Pdk4 EG433182 Pgam2 Acaca Samhd1 Vdac1 Sord Gpd2 Acss1 Gda Ckmt2 Atp1a2 Ldhd Acaa2 Idh1 Pck1 Pnpla8 Sdha Acat1 Ces1d Myh9 Pgd Ndufv1 Ugp2 Stoml2 Acot1 Ndufa10 Pgls A…	A0A023J682 A0A0A0MQ68 A0A0A0MQF6 A0A0R4J275 A0A1L1STE6 A0A1S6GWI0 A0A1S6GWI4 A0A668KL51 Q91VA7 A6ZI44 B2RXX9 D3Z041 Q8K1M6 E9Q8I0 E9QPD7 G3X925 O08528 P04919 P05063 P06745 P07310 P09411 P12382 P13707 P14152 P15327 P17751 P19096 P28650 P47857 P63330 Q00519 Q01853 Q059U0 Q3TED3 Q3THB4 Q3TJG2 Q3TLX1 Q3U5Q7 Q3UA17 Q3UIQ2 Q3UJW9 Q497I3 Q544J2 Q5FW97 Q5NCI4 Q5SWU9 Q60710 Q60932 Q64442 Q64521 Q69Z91 Q69…	A0A023J682 A0A0A0MQ68 A0A0A0MQF6 A0A0R4J275 A0A1L1STE6 A0A1S6GWI0 A0A1S6GWI4 A0A668KL51 Q91VA7 A6ZI44 B2RXX9 D3Z041 E9PUD2 E9Q8I0 E9QPD7 G3X925 O08528 P04919 P05063 P06745 P07310 P09411 P12382 P13707 P14152 P15327 P17751 P19096 P28650 P47857 P63330 Q00519 Q01853 Q059U0 Q3TED3 Q3THB4 Q3TJG2 Q3TLX1 Q3U5Q7 Q3UA17 Q3UIQ2 Q3UJW9 Q497I3 Q544J2 Q5FW97 Q5NCI4 Q5SWU9 Q60710 Q60932 Q64442 Q64521 Q69Z91 Q69…	19.59 87/444	8.55 87/1017	5.03927e-35	GO:0006793;GO:0071704
GO:0019693	ribose phosphate metabolic process	The chemical reactions and pathways involving ribose phosphate, any phosphorylated ribose sugar.	ENSMUSG00000064360 ENSMUSG00000003809 ENSMUSG00000057666 ENSMUSG00000020022 ENSMUSG00000026895 ENSMUSG00000028648 ENSMUSG00000030695 ENSMUSG00000053093 ENSMUSG00000018796 ENSMUSG00000022789 ENSMUSG00000026365 ENSMUSG00000041237 ENSMUSG00000000628 ENSMUSG00000006574 ENSMUSG00000017390 ENSMUSG00000036427 ENSMUSG00000062070 ENSMUSG00000020277 ENSMUSG00000023019 ENSMUSG00000038871 ENSMUSG00000023456 …	'NADH-ubiquinone oxidoreductase chain 3'; 'Glutaryl-CoA dehydrogenase, mitochondrial'; 'Glyceraldehyde-3-phosphate dehydrogenase'; 'NADH dehydrogenase'; 'Fructose-bisphosphate aldolase'; 'Myosin-7'; 'Long-chain-fatty-acid--CoA ligase'; 'Dynamin-1-like protein'; 'Complement component factor h'; 'Pyruvate kinase'; 'Hexokinase-2'; 'Band 3 anion transport protein'; 'Fructose-bisphosphate aldolase C';…	ND3 Gcdh Gapdh Ndufa12 Ndufa8 Ndufs5 Aldoa Myh7 Acsl1 Dnm1l Cfh Pklr Hk2 Slc4a1 Aldoc Gpi Pgk1 Pfkl Gpd1 Bpgm Tpi1 Fasn Adss1 Pfkm Ppp2ca Xdh Vcp Acly Ndufab1 Mtch2 Ndufs1 Pdk4 EG433182 Pgam2 Acaca Vdac1 Acss1 Gda Atp1a2 Ldhd Acaa2 Sdha Acat1 Ces1d Ndufv1 Stoml2 Acot1 Ndufa10 Atic Dlst Itpa Atp5po Acadsb Ehhadh Crot Atp5pd Gmpr Pygl Clpx Pdk2 Rhoa Ndufa7	A0A023J682 A0A0A0MQ68 A0A0A0MQF6 A0A0R4J275 A0A1S6GWI0 A0A1S6GWI4 A6ZI44 B2RXX9 D3Z041 Q8K1M6 E9Q8I0 G3X925 O08528 P04919 P05063 P06745 P09411 P12382 P13707 P15327 P17751 P19096 P28650 P47857 P63330 Q00519 Q01853 Q3TED3 Q3TJG2 Q3UA17 Q3UIQ2 Q544J2 Q5FW97 Q5NCI4 Q5SWU9 Q60932 Q69Z91 Q69ZN0 Q6ZQ49 Q7TNG8 Q8BWT1 Q8K2B3 Q8QZT1 Q8VCT4 Q91YT0 Q99JB2 Q99L15 Q99LC3 Q9CWJ9 Q9D2G2 Q9D892 Q9DB20 Q9DBL1 Q9DB…	A0A023J682 A0A0A0MQ68 A0A0A0MQF6 A0A0R4J275 A0A1S6GWI0 A0A1S6GWI4 A6ZI44 B2RXX9 D3Z041 E9PUD2 E9Q8I0 G3X925 O08528 P04919 P05063 P06745 P09411 P12382 P13707 P15327 P17751 P19096 P28650 P47857 P63330 Q00519 Q01853 Q3TED3 Q3TJG2 Q3UA17 Q3UIQ2 Q544J2 Q5FW97 Q5NCI4 Q5SWU9 Q60932 Q69Z91 Q69ZN0 Q6ZQ49 Q7TNG8 Q8BWT1 Q8K2B3 Q8QZT1 Q8VCT4 Q91YT0 Q99JB2 Q99L15 Q99LC3 Q9CWJ9 Q9D2G2 Q9D892 Q9DB20 Q9DBL1 Q9DB…	14.19 63/444	12.73 63/495	1.34377e-34	GO:0019637;GO:1901135;GO:0006796
GO:0046395	carboxylic acid catabolic process	The chemical reactions and pathways resulting in the breakdown of carboxylic acids, any organic acid containing one or more carboxyl (-COOH) groups.	ENSMUSG00000003809 ENSMUSG00000026307 ENSMUSG00000031969 ENSMUSG00000024900 ENSMUSG00000003123 ENSMUSG00000053898 ENSMUSG00000031672 ENSMUSG00000030630 ENSMUSG00000062908 ENSMUSG00000018574 ENSMUSG00000000340 ENSMUSG00000048087 ENSMUSG00000027597 ENSMUSG00000030934 ENSMUSG00000063229 ENSMUSG00000060376 ENSMUSG00000028607 ENSMUSG00000078937 ENSMUSG00000028692 ENSMUSG00000030826 ENSMUSG00000027984 …	'Glutaryl-CoA dehydrogenase, mitochondrial'; 'Selenocysteine lyase'; 'Acyl-Coenzyme A dehydrogenase family, member 8'; 'Acyltransferase'; 'Hormone-sensitive lipase'; 'Delta'; 'Aspartate aminotransferase, mitochondrial'; 'Fumarylacetoacetase'; 'Medium-chain specific acyl-CoA dehydrogenase, mitochondrial'; 'Very long-chain specific acyl-CoA dehydrogenase, mitochondrial'; 'Lipoamide acyltransferase …	Gcdh Scly Acad8 Cpt1a Lipe Ech1 Got2 Fah Acadm Acadvl Dbt Ahcy Oat Ldha Bckdha Cpt2 Cpt1b Akr1a1 Bcat2 Hadh Sord Bckdhb Kyat3 Ldhd Aldh5a1 Acaa2 Acat2 Pck1 Acad9 Hibch Acat1 Ces1d Pgd Gcsh Etfdh Hadhb Hibadh Mccc1 Hsd17b10 Shmt2 Dlst Acadsb Ehhadh Crot Etfb Ivd Eci2 Gstz1	A0A0A0MQ68 A0A0R4J069 A0A0R4J0P1 A8ASF5 E9Q4M2 O35459 P05202 P35505 P45952 P50544 P53395 Q3TF14 Q3TG75 Q3THB4 Q3U3J1 Q3UDA8 Q3UIM5 Q3UJW9 Q3ULU3 Q61425 Q64442 Q6P3A8 Q71RI9 Q7TNG8 Q8BWF0 Q8BWT1 Q8CAY6 Q8CI37 Q8JZN5 Q8QZS1 Q8QZT1 Q8VCT4 Q91V28 Q91WK5 Q921G7 Q99JY0 Q99L13 Q99MR8 Q99N15 Q9CZN7 Q9D2G2 Q9DBL1 Q9DBM2 Q9DC50 Q9DCW4 Q9JHI5 Q9WUR2 Q9WVL0	A0A0A0MQ68 A0A0R4J069 A0A0R4J0P1 A8ASF5 E9Q4M2 O35459 P05202 P35505 P45952 P50544 P53395 Q3TF14 Q3TG75 Q3THB4 Q3U3J1 Q3UDA8 Q3UIM5 Q3UJW9 Q3ULU3 Q61425 Q64442 Q6P3A8 Q71RI9 Q7TNG8 Q8BWF0 Q8BWT1 Q8CAY6 Q8CI37 Q8JZN5 Q8QZS1 Q8QZT1 Q8VCT4 Q91V28 Q91WK5 Q921G7 Q99JY0 Q99L13 Q99MR8 Q99N15 Q9CZN7 Q9D2G2 Q9DBL1 Q9DBM2 Q9DC50 Q9DCW4 Q9JHI5 Q9WUR2 Q9WVL0	11.04 49/444	18.70 49/262	1.34377e-34	GO:0016054;GO:0019752
GO:0016054	organic acid catabolic process	The chemical reactions and pathways resulting in the breakdown of organic acids, any acidic compound containing carbon in covalent linkage.	ENSMUSG00000003809 ENSMUSG00000026307 ENSMUSG00000031969 ENSMUSG00000024900 ENSMUSG00000003123 ENSMUSG00000053898 ENSMUSG00000031672 ENSMUSG00000030630 ENSMUSG00000062908 ENSMUSG00000018574 ENSMUSG00000000340 ENSMUSG00000048087 ENSMUSG00000027597 ENSMUSG00000030934 ENSMUSG00000063229 ENSMUSG00000060376 ENSMUSG00000028607 ENSMUSG00000078937 ENSMUSG00000028692 ENSMUSG00000030826 ENSMUSG00000027984 …	'Glutaryl-CoA dehydrogenase, mitochondrial'; 'Selenocysteine lyase'; 'Acyl-Coenzyme A dehydrogenase family, member 8'; 'Acyltransferase'; 'Hormone-sensitive lipase'; 'Delta'; 'Aspartate aminotransferase, mitochondrial'; 'Fumarylacetoacetase'; 'Medium-chain specific acyl-CoA dehydrogenase, mitochondrial'; 'Very long-chain specific acyl-CoA dehydrogenase, mitochondrial'; 'Lipoamide acyltransferase …	Gcdh Scly Acad8 Cpt1a Lipe Ech1 Got2 Fah Acadm Acadvl Dbt Ahcy Oat Ldha Bckdha Cpt2 Cpt1b Akr1a1 Bcat2 Hadh Sord Bckdhb Kyat3 Ldhd Aldh5a1 Acaa2 Acat2 Pck1 Acad9 Hibch Acat1 Ces1d Pgd Gcsh Etfdh Hadhb Hibadh Mccc1 Hsd17b10 Shmt2 Dlst Acadsb Ehhadh Crot Etfb Ivd Eci2 Gstz1	A0A0A0MQ68 A0A0R4J069 A0A0R4J0P1 A8ASF5 E9Q4M2 O35459 P05202 P35505 P45952 P50544 P53395 Q3TF14 Q3TG75 Q3THB4 Q3U3J1 Q3UDA8 Q3UIM5 Q3UJW9 Q3ULU3 Q61425 Q64442 Q6P3A8 Q71RI9 Q7TNG8 Q8BWF0 Q8BWT1 Q8CAY6 Q8CI37 Q8JZN5 Q8QZS1 Q8QZT1 Q8VCT4 Q91V28 Q91WK5 Q921G7 Q99JY0 Q99L13 Q99MR8 Q99N15 Q9CZN7 Q9D2G2 Q9DBL1 Q9DBM2 Q9DC50 Q9DCW4 Q9JHI5 Q9WUR2 Q9WVL0	A0A0A0MQ68 A0A0R4J069 A0A0R4J0P1 A8ASF5 E9Q4M2 O35459 P05202 P35505 P45952 P50544 P53395 Q3TF14 Q3TG75 Q3THB4 Q3U3J1 Q3UDA8 Q3UIM5 Q3UJW9 Q3ULU3 Q61425 Q64442 Q6P3A8 Q71RI9 Q7TNG8 Q8BWF0 Q8BWT1 Q8CAY6 Q8CI37 Q8JZN5 Q8QZS1 Q8QZT1 Q8VCT4 Q91V28 Q91WK5 Q921G7 Q99JY0 Q99L13 Q99MR8 Q99N15 Q9CZN7 Q9D2G2 Q9DBL1 Q9DBM2 Q9DC50 Q9DCW4 Q9JHI5 Q9WUR2 Q9WVL0	11.04 49/444	18.70 49/262	1.34377e-34	GO:1901575;GO:0006082;GO:0044282;GO:0044248
GO:0009259	ribonucleotide metabolic process	The chemical reactions and pathways involving a ribonucleotide, a compound consisting of ribonucleoside (a base linked to a ribose sugar) esterified with a phosphate group at either the 3' or 5'-hydroxyl group of the sugar.	ENSMUSG00000064360 ENSMUSG00000003809 ENSMUSG00000057666 ENSMUSG00000020022 ENSMUSG00000026895 ENSMUSG00000028648 ENSMUSG00000030695 ENSMUSG00000053093 ENSMUSG00000018796 ENSMUSG00000022789 ENSMUSG00000026365 ENSMUSG00000041237 ENSMUSG00000000628 ENSMUSG00000006574 ENSMUSG00000017390 ENSMUSG00000036427 ENSMUSG00000062070 ENSMUSG00000020277 ENSMUSG00000023019 ENSMUSG00000038871 ENSMUSG00000023456 …	'NADH-ubiquinone oxidoreductase chain 3'; 'Glutaryl-CoA dehydrogenase, mitochondrial'; 'Glyceraldehyde-3-phosphate dehydrogenase'; 'NADH dehydrogenase'; 'Fructose-bisphosphate aldolase'; 'Myosin-7'; 'Long-chain-fatty-acid--CoA ligase'; 'Dynamin-1-like protein'; 'Complement component factor h'; 'Pyruvate kinase'; 'Hexokinase-2'; 'Band 3 anion transport protein'; 'Fructose-bisphosphate aldolase C';…	ND3 Gcdh Gapdh Ndufa12 Ndufa8 Ndufs5 Aldoa Myh7 Acsl1 Dnm1l Cfh Pklr Hk2 Slc4a1 Aldoc Gpi Pgk1 Pfkl Gpd1 Bpgm Tpi1 Fasn Adss1 Pfkm Ppp2ca Xdh Vcp Acly Ndufab1 Mtch2 Ndufs1 Pdk4 EG433182 Pgam2 Acaca Vdac1 Acss1 Gda Atp1a2 Ldhd Acaa2 Sdha Acat1 Ces1d Ndufv1 Stoml2 Acot1 Ndufa10 Atic Dlst Itpa Atp5po Acadsb Ehhadh Crot Atp5pd Gmpr Clpx Pdk2 Rhoa Ndufa7	A0A023J682 A0A0A0MQ68 A0A0A0MQF6 A0A0R4J275 A0A1S6GWI0 A0A1S6GWI4 A6ZI44 B2RXX9 D3Z041 Q8K1M6 E9Q8I0 G3X925 O08528 P04919 P05063 P06745 P09411 P12382 P13707 P15327 P17751 P19096 P28650 P47857 P63330 Q00519 Q01853 Q3TED3 Q3TJG2 Q3UA17 Q3UIQ2 Q544J2 Q5FW97 Q5NCI4 Q5SWU9 Q60932 Q69Z91 Q69ZN0 Q6ZQ49 Q7TNG8 Q8BWT1 Q8K2B3 Q8QZT1 Q8VCT4 Q91YT0 Q99JB2 Q99L15 Q99LC3 Q9CWJ9 Q9D2G2 Q9D892 Q9DB20 Q9DBL1 Q9DB…	A0A023J682 A0A0A0MQ68 A0A0A0MQF6 A0A0R4J275 A0A1S6GWI0 A0A1S6GWI4 A6ZI44 B2RXX9 D3Z041 E9PUD2 E9Q8I0 G3X925 O08528 P04919 P05063 P06745 P09411 P12382 P13707 P15327 P17751 P19096 P28650 P47857 P63330 Q00519 Q01853 Q3TED3 Q3TJG2 Q3UA17 Q3UIQ2 Q544J2 Q5FW97 Q5NCI4 Q5SWU9 Q60932 Q69Z91 Q69ZN0 Q6ZQ49 Q7TNG8 Q8BWT1 Q8K2B3 Q8QZT1 Q8VCT4 Q91YT0 Q99JB2 Q99L15 Q99LC3 Q9CWJ9 Q9D2G2 Q9D892 Q9DB20 Q9DBL1 Q9DB…	13.96 62/444	12.84 62/483	2.78033e-34	GO:0019693;GO:0009117
GO:0015980	energy derivation by oxidation of organic compounds	The chemical reactions and pathways by which a cell derives energy from organic compounds; results in the oxidation of the compounds from which energy is released.	ENSMUSG00000064360 ENSMUSG00000020022 ENSMUSG00000032279 ENSMUSG00000026895 ENSMUSG00000028648 ENSMUSG00000027406 ENSMUSG00000022707 ENSMUSG00000033400 ENSMUSG00000023019 ENSMUSG00000020321 ENSMUSG00000027187 ENSMUSG00000062908 ENSMUSG00000033065 ENSMUSG00000036751 ENSMUSG00000004455 ENSMUSG00000030652 ENSMUSG00000026526 ENSMUSG00000063882 ENSMUSG00000028452 ENSMUSG00000020917 ENSMUSG00000063229 …	'NADH-ubiquinone oxidoreductase chain 3'; 'NADH dehydrogenase'; 'Isocitrate dehydrogenase'; '1,4-alpha-glucan branching enzyme'; 'Glycogen debranching enzyme'; 'Glycerol-3-phosphate dehydrogenase'; 'Malate dehydrogenase, cytoplasmic'; 'Catalase'; 'Medium-chain specific acyl-CoA dehydrogenase, mitochondrial'; 'ATP-dependent 6-phosphofructokinase, muscle type'; 'Cytochrome c oxidase subunit 6B1'; '…	ND3 Ndufa12 Idh3a Ndufa8 Ndufs5 Idh3b Gbe1 Agl Gpd1 Mdh1 Cat Acadm Pfkm Cox6b1 Ppp1cc Coq7 Fh Uqcrh Vcp Acly Ldha Uqcrc1 Ndufab1 Trap1 Mtch2 Ndufs1 Afg1l Pgm1 Gnas Coa6 Aifm2 Idh1 Ide Sdha aco1 Cisd1 Ndufv1 Ugp2 Etfdh Stoml2 Ndufa10 Shmt2 Dlst Slc25a22 Atp5po Etfb Atp5pd Pygl Rhoa Pygm Aifm1 Ndufa7	A0A023J682 A0A0R4J275 A0A1L1STE6 A0A1S6GWI0 A0A1S6GWI4 A0A668KL51 Q91VA7 F6ZHD8 F8VPN4 P13707 P14152 P24270 P45952 P47857 P56391 P63087 P97478 P97807 P99028 Q01853 Q3TED3 Q3THB4 Q3TIC8 Q3TJG2 Q3TK29 Q3UA17 Q3UIQ2 Q3V384 Q66JR7 Q6R0H7 Q8BGD8 Q8BUE4 Q8C338 Q8CGB9 Q8K2B3 Q8VDC3 Q91WS0 Q91YT0 Q91ZJ5 Q921G7 Q99JB2 Q99LC3 Q9CZN7 Q9D2G2 Q9D6M3 Q9DB20 Q9DCW4 Q9DCX2 Q9ET01 Q9QUI0 Q9WUB3 Q9Z0X1 Q9Z1P6	A0A023J682 A0A0R4J275 A0A1L1STE6 A0A1S6GWI0 A0A1S6GWI4 A0A668KL51 Q91VA7 F6ZHD8 F8VPN4 P13707 P14152 P24270 P45952 P47857 P56391 P63087 P97478 P97807 P99028 Q01853 Q3TED3 Q3THB4 Q3TIC8 Q3TJG2 Q3TK29 Q3UA17 Q3UIQ2 Q3V384 Q66JR7 Q6R0H7 Q8BGD8 Q8BUE4 Q8C338 Q8CGB9 Q8K2B3 Q8VDC3 Q91WS0 Q91YT0 Q91ZJ5 Q921G7 Q99JB2 Q99LC3 Q9CZN7 Q9D2G2 Q9D6M3 Q9DB20 Q9DCW4 Q9DCX2 Q9ET01 Q9QUI0 Q9WUB3 Q9Z0X1 Q9Z1P6	11.71 52/444	14.69 52/354	2.151e-31	GO:0006091
GO:1901135	carbohydrate derivative metabolic process	The chemical reactions and pathways involving carbohydrate derivative.	ENSMUSG00000064360 ENSMUSG00000003809 ENSMUSG00000057666 ENSMUSG00000020022 ENSMUSG00000026895 ENSMUSG00000028648 ENSMUSG00000037722 ENSMUSG00000022570 ENSMUSG00000030695 ENSMUSG00000053093 ENSMUSG00000018796 ENSMUSG00000022789 ENSMUSG00000026365 ENSMUSG00000041237 ENSMUSG00000000628 ENSMUSG00000024747 ENSMUSG00000006574 ENSMUSG00000017390 ENSMUSG00000036427 ENSMUSG00000062070 ENSMUSG00000020277 …	'NADH-ubiquinone oxidoreductase chain 3'; 'Glutaryl-CoA dehydrogenase, mitochondrial'; 'Glyceraldehyde-3-phosphate dehydrogenase'; 'NADH dehydrogenase'; 'Glucosamine 6-phosphate N-acetyltransferase'; 'GDP-L-fucose synthase'; 'Fructose-bisphosphate aldolase'; 'Myosin-7'; 'Long-chain-fatty-acid--CoA ligase'; 'Dynamin-1-like protein'; 'Complement component factor h'; 'Pyruvate kinase'; 'Hexokinase-2…	ND3 Gcdh Gapdh Ndufa12 Ndufa8 Ndufs5 Gnpnat1 Gfus Aldoa Myh7 Acsl1 Dnm1l Cfh Pklr Hk2 Aldh1a7 Slc4a1 Aldoc Gpi Pgk1 Pfkl Gpd1 Mdh1 Bpgm Tpi1 Fasn Aldh1a1 Adss1 Pfkm Ppp2ca Xdh Vcp Acly Ahcy Ndufab1 Cmpk2 Mtch2 Akr1b1 Ndufs1 Akr1a1 Erp44 Pdk4 EG433182 Pgam2 Acaca Samhd1 Vdac1 Sord Gpd2 Acss1 Gda Atp1a2 Ldhd Ganab Acaa2 Pck1 Sdha Acat1 Ces1d Pgd Ndufv1 Ugp2 Macrod1 Stoml2 Acot1 Ndufa10 Pgls Atic Dl…	A0A023J682 A0A0A0MQ68 A0A0A0MQF6 A0A0R4J275 A0A1S6GWI0 A0A1S6GWI4 A0A2I3BQY4 A0A2R8VI39 A6ZI44 B2RXX9 D3Z041 Q8K1M6 E9Q8I0 G3X925 O08528 O35945 P04919 P05063 P06745 P09411 P12382 P13707 P14152 P15327 P17751 P19096 P24549 P28650 P47857 P63330 Q00519 Q01853 Q3TED3 Q3TF14 Q3TJG2 Q3U5Q7 Q3UA17 Q3UDY1 Q3UIQ2 Q3UJW9 Q3URM4 Q544J2 Q5FW97 Q5NCI4 Q5SWU9 Q60710 Q60932 Q64442 Q64521 Q69Z91 Q69ZN0 Q6ZQ49 Q7T…	A0A023J682 A0A0A0MQ68 A0A0A0MQF6 A0A0R4J275 A0A1S6GWI0 A0A1S6GWI4 A0A2I3BQY4 A0A2R8VI39 A6ZI44 B2RXX9 D3Z041 E9PUD2 E9Q8I0 G3X925 O08528 O35945 P04919 P05063 P06745 P09411 P12382 P13707 P14152 P15327 P17751 P19096 P24549 P28650 P47857 P63330 Q00519 Q01853 Q3TED3 Q3TF14 Q3TJG2 Q3U5Q7 Q3UA17 Q3UDY1 Q3UIQ2 Q3UJW9 Q3URM4 Q544J2 Q5FW97 Q5NCI4 Q5SWU9 Q60710 Q60932 Q64442 Q64521 Q69Z91 Q69ZN0 Q6ZQ49 Q7T…	18.92 84/444	7.69 84/1092	1.8646e-30	GO:0071704
GO:0006631	fatty acid metabolic process	The chemical reactions and pathways involving fatty acids, aliphatic monocarboxylic acids liberated from naturally occurring fats and oils by hydrolysis.	ENSMUSG00000003809 ENSMUSG00000031969 ENSMUSG00000073422 ENSMUSG00000058135 ENSMUSG00000024900 ENSMUSG00000018796 ENSMUSG00000003123 ENSMUSG00000053898 ENSMUSG00000027195 ENSMUSG00000040562 ENSMUSG00000025153 ENSMUSG00000028138 ENSMUSG00000033307 ENSMUSG00000005514 ENSMUSG00000062908 ENSMUSG00000018574 ENSMUSG00000020917 ENSMUSG00000030869 ENSMUSG00000028607 ENSMUSG00000001642 ENSMUSG00000033174 …	'Glutaryl-CoA dehydrogenase, mitochondrial'; 'Acyl-Coenzyme A dehydrogenase family, member 8'; 'Hydroxysteroid 17-beta dehydrogenase 8'; 'Glutathione S-transferase'; 'Acyltransferase'; 'Long-chain-fatty-acid--CoA ligase'; 'Hormone-sensitive lipase'; 'Delta'; 'Very-long-chain 3-oxoacyl-CoA reductase'; 'Glutathione S-transferase Mu 2'; 'Fatty acid synthase'; 'Alcohol dehydrogenase class-3'; 'Macrop…	Gcdh Acad8 Hsd17b8 Gstm1 Cpt1a Acsl1 Lipe Ech1 Hsd17b12 Gstm2 Fasn Adh5 Mif Por Acadm Acadvl Acly Ndufab1 Cpt2 Akr1b1 Mgll Cpt1b Ephx2 Fabp5 Pdk4 Acaca Hadh Acss1 Gstm7 Gpx4 Pccb Ptges2 Acaa2 Acat2 Pck1 Acad9 Pnpla8 Acat1 Gstm4 Ces1d Acsf2 Ptgr2 Sirt2 Etfdh Hadhb Acot1 Hsd17b10 Aacs Acadsb Ehhadh Crot Mecr Etfb Ivd Pdk2 Lypla2 Eci2	A0A0A0MQ68 A0A0R4J0P1 A0A494BAF4 A2AE89 A8ASF5 D3Z041 E9Q4M2 O35459 O70503 P15626 P19096 P28474 P34884 P37040 P45952 P50544 Q3TED3 Q3TJG2 Q3UDA8 Q3UDY1 Q3UFX6 Q3UIM5 Q3UQ71 Q497I3 Q544J2 Q5SWU9 Q61425 Q69Z91 Q6PJ91 Q76LV0 Q7TMF4 Q8BWM0 Q8BWT1 Q8CAY6 Q8CI37 Q8JZN5 Q8K1N1 Q8QZT1 Q8R5I6 Q8VCT4 Q8VCW8 Q8VDQ1 Q8VDQ8 Q921G7 Q99JY0 Q99L15 Q99N15 Q9D2R0 Q9DBL1 Q9DBM2 Q9DC50 Q9DCS3 Q9DCW4 Q9JHI5 Q9JK42 Q9…	A0A0A0MQ68 A0A0R4J0P1 A0A494BAF4 A2AE89 A8ASF5 D3Z041 E9Q4M2 O35459 O70503 P15626 P19096 P28474 P34884 P37040 P45952 P50544 Q3TED3 Q3TJG2 Q3UDA8 Q3UDY1 Q3UFX6 Q3UIM5 Q3UQ71 Q497I3 Q544J2 Q5SWU9 Q61425 Q69Z91 Q6PJ91 Q76LV0 Q7TMF4 Q8BWM0 Q8BWT1 Q8CAY6 Q8CI37 Q8JZN5 Q8K1N1 Q8QZT1 Q8R5I6 Q8VCT4 Q8VCW8 Q8VDQ1 Q8VDQ8 Q921G7 Q99JY0 Q99L15 Q99N15 Q9D2R0 Q9DBL1 Q9DBM2 Q9DC50 Q9DCS3 Q9DCW4 Q9JHI5 Q9JK42 Q9…	12.84 57/444	12.34 57/462	1.8646e-30	GO:0044255;GO:0032787
GO:0008152	metabolic process	The chemical reactions and pathways, including anabolism and catabolism, by which living organisms transform chemical substances. Metabolic processes typically transform small molecules, but also include macromolecular processes such as DNA repair and replication, and protein synthesis and degradation.	ENSMUSG00000064360 ENSMUSG00000079658 ENSMUSG00000003809 ENSMUSG00000057666 ENSMUSG00000027782 ENSMUSG00000006360 ENSMUSG00000053819 ENSMUSG00000026307 ENSMUSG00000031969 ENSMUSG00000020022 ENSMUSG00000045128 ENSMUSG00000032279 ENSMUSG00000054808 ENSMUSG00000039041 ENSMUSG00000001924 ENSMUSG00000026895 ENSMUSG00000028648 ENSMUSG00000061983 ENSMUSG00000037722 ENSMUSG00000022570 ENSMUSG00000073422 …	'NADH-ubiquinone oxidoreductase chain 3'; 'Elongin-C'; 'Glutaryl-CoA dehydrogenase, mitochondrial'; 'Glyceraldehyde-3-phosphate dehydrogenase'; 'Karyopherin'; 'Cysteine-rich protein 1'; 'Calcium/calmodulin-dependent protein kinase type II subunit delta'; 'Selenocysteine lyase'; 'Acyl-Coenzyme A dehydrogenase family, member 8'; 'NADH dehydrogenase'; 'Large ribosomal subunit protein eL20'; 'Isocitr…	ND3 Eloc Gcdh Gapdh Kpna4 Crip1 Camk2d Scly Acad8 Ndufa12 Rpl18a Idh3a Actn4 Adrm1 Uba1 Ndufa8 Ndufs5 Rps12 Gnpnat1 Gfus Hsd17b8 Nelfb Idh3b Usp19 Gstm1 Rbbp9 Klhl41 Aldoa Aldh9a1 Cpt1a Strap Myh7 Cisd3 Xpnpep3 Glyr1 Acsl1 Dnm1l Usp24 Lipe Ahnak Cfh Pcx Gbe1 Agl Vars1 Pklr Akr1b10 Ppp6r3 Esd Hk2 Akap1 Ech1 Bhmt C1qbp Aldh1a7 Ap3d1 Ilk Eif3d Psma3 Snx3 Hsd17b12 Capns1 Hnrnpa2b1 Comt Adh1 Slc4a1 Al…	A0A023J682 A0A087WNT1 A0A0A0MQ68 A0A0A0MQF6 A0A0B4J1E7 A0A0G2JEK2 A0A0G2JGS4 A0A0R4J069 A0A0R4J0P1 A0A0R4J275 A0A1D5RM85 A0A1L1STE6 A0A1L1SV25 A0A1S6GWG3 A0A1S6GWH5 A0A1S6GWI0 A0A1S6GWI4 A0A1W2P7A1 A0A2I3BQY4 A0A2R8VI39 A0A494BAF4 A0A5H1ZRL3 A0A668KL51 Q91VA7 A0A991ELD7 A2AE89 A2AN96 A2AUC9 A6ZI44 A7VL18 A8ASF5 B2RUC7 B2RXX9 B3DFI8 B7ZMP1 D3YYT1 D3Z041 Q8K1M6 E9PV45 E9Q4M2 E9Q616 E9Q8I0 E9QPD7 F6…	A0A023J682 A0A087WNT1 A0A0A0MQ68 A0A0A0MQF6 A0A0B4J1E7 A0A0G2JEK2 A0A0G2JGS4 A0A0R4J069 A0A0R4J0P1 A0A0R4J275 A0A1D5RM85 A0A1L1STE6 A0A1L1SV25 A0A1S6GWG3 A0A1S6GWH5 A0A1S6GWI0 A0A1S6GWI4 A0A1W2P7A1 A0A2I3BQY4 A0A2R8VI39 A0A494BAF4 A0A5H1ZRL3 A0A668KL51 Q91VA7 A0A991ELD7 A2AE89 A2AN96 A2AUC9 A6ZI44 A7VL18 A8ASF5 B2RUC7 B2RXX9 B3DFI8 B7ZMP1 D3YYT1 D3Z041 E9PUD2 E9PV45 E9Q4M2 E9Q616 E9Q8I0 E9QPD7 F6…	79.95 355/444	2.47 355/14364	7.02543e-30	GO:0008150
GO:0044283	small molecule biosynthetic process	The chemical reactions and pathways resulting in the formation of small molecules, any low molecular weight, monomeric, non-encoded molecule.	ENSMUSG00000057666 ENSMUSG00000073422 ENSMUSG00000058135 ENSMUSG00000030695 ENSMUSG00000024892 ENSMUSG00000041237 ENSMUSG00000074768 ENSMUSG00000069324 ENSMUSG00000027195 ENSMUSG00000017390 ENSMUSG00000031672 ENSMUSG00000036427 ENSMUSG00000062070 ENSMUSG00000023019 ENSMUSG00000020321 ENSMUSG00000040562 ENSMUSG00000023456 ENSMUSG00000025153 ENSMUSG00000015889 ENSMUSG00000053279 ENSMUSG00000033307 …	'Glyceraldehyde-3-phosphate dehydrogenase'; 'Hydroxysteroid 17-beta dehydrogenase 8'; 'Glutathione S-transferase'; 'Fructose-bisphosphate aldolase'; 'Pyruvate carboxylase'; 'Pyruvate kinase'; 'Betaine--homocysteine S-methyltransferase 1'; 'Very-long-chain 3-oxoacyl-CoA reductase'; 'Fructose-bisphosphate aldolase C'; 'Aspartate aminotransferase, mitochondrial'; 'Glucose-6-phosphate isomerase'; 'Ph…	Gapdh Hsd17b8 Gstm1 Aldoa Pcx Pklr Bhmt Hsd17b12 Aldoc Got2 Gpi Pgk1 Gpd1 Mdh1 Gstm2 Tpi1 Fasn Lta4h Aldh1a1 Mif Por Acadm Acadvl Coq7 Acly Oat Ldha Ndufab1 Akr1b1 Mgll Akr1a1 Bcat2 Fabp5 Pdk4 EG433182 Pgam2 Acaca Coq8a Phgdh Sord Gpd2 Acss1 Gstm7 Pccb Ptges2 Pck1 Pnpla8 Coq6 Gstm4 Ces1d Myh9 Sirt2 Pgd Spr Hsd17b10 Shmt2 Pycr3 Mecr Pdk2 Apip	A0A0A0MQF6 A0A494BAF4 A2AE89 A6ZI44 E9QPD7 G3X925 O35490 O70503 P05063 P05202 P06745 P09411 P13707 P14152 P15626 P17751 P19096 P24527 P24549 P34884 P37040 P45952 P50544 P97478 Q3TED3 Q3TG75 Q3THB4 Q3TJG2 Q3UDY1 Q3UFX6 Q3UJW9 Q3ULU3 Q497I3 Q544J2 Q5FW97 Q5NCI4 Q5SWU9 Q60936 Q61753 Q64442 Q64521 Q69Z91 Q6PJ91 Q7TMF4 Q8BWM0 Q8CI37 Q8K1N1 Q8R1S0 Q8R5I6 Q8VCT4 Q8VDD5 Q8VDQ8 Q91V28 Q91XH5 Q99N15 Q9CZN7…	A0A0A0MQF6 A0A494BAF4 A2AE89 A6ZI44 E9QPD7 G3X925 O35490 O70503 P05063 P05202 P06745 P09411 P13707 P14152 P15626 P17751 P19096 P24527 P24549 P34884 P37040 P45952 P50544 P97478 Q3TED3 Q3TG75 Q3THB4 Q3TJG2 Q3UDY1 Q3UFX6 Q3UJW9 Q3ULU3 Q497I3 Q544J2 Q5FW97 Q5NCI4 Q5SWU9 Q60936 Q61753 Q64442 Q64521 Q69Z91 Q6PJ91 Q7TMF4 Q8BWM0 Q8CI37 Q8K1N1 Q8R1S0 Q8R5I6 Q8VCT4 Q8VDD5 Q8VDQ8 Q91V28 Q91XH5 Q99N15 Q9CZN7…	13.96 62/444	10.25 62/605	1.07805e-28	GO:0044281;GO:0009058
GO:0071704	organic substance metabolic process	The chemical reactions and pathways involving an organic substance, any molecular entity containing carbon.	ENSMUSG00000064360 ENSMUSG00000079658 ENSMUSG00000003809 ENSMUSG00000057666 ENSMUSG00000027782 ENSMUSG00000006360 ENSMUSG00000053819 ENSMUSG00000026307 ENSMUSG00000031969 ENSMUSG00000020022 ENSMUSG00000045128 ENSMUSG00000032279 ENSMUSG00000054808 ENSMUSG00000039041 ENSMUSG00000001924 ENSMUSG00000026895 ENSMUSG00000028648 ENSMUSG00000061983 ENSMUSG00000037722 ENSMUSG00000022570 ENSMUSG00000073422 …	'NADH-ubiquinone oxidoreductase chain 3'; 'Elongin-C'; 'Glutaryl-CoA dehydrogenase, mitochondrial'; 'Glyceraldehyde-3-phosphate dehydrogenase'; 'Karyopherin'; 'Cysteine-rich protein 1'; 'Calcium/calmodulin-dependent protein kinase type II subunit delta'; 'Selenocysteine lyase'; 'Acyl-Coenzyme A dehydrogenase family, member 8'; 'NADH dehydrogenase'; 'Large ribosomal subunit protein eL20'; 'Isocitr…	ND3 Eloc Gcdh Gapdh Kpna4 Crip1 Camk2d Scly Acad8 Ndufa12 Rpl18a Idh3a Actn4 Adrm1 Uba1 Ndufa8 Ndufs5 Rps12 Gnpnat1 Gfus Hsd17b8 Nelfb Idh3b Usp19 Gstm1 Rbbp9 Klhl41 Aldoa Aldh9a1 Cpt1a Strap Myh7 Cisd3 Xpnpep3 Glyr1 Acsl1 Dnm1l Usp24 Lipe Ahnak Cfh Pcx Gbe1 Agl Vars1 Pklr Akr1b10 Ppp6r3 Esd Hk2 Akap1 Ech1 Bhmt C1qbp Aldh1a7 Ap3d1 Ilk Eif3d Psma3 Snx3 Hsd17b12 Capns1 Hnrnpa2b1 Comt Adh1 Slc4a1 Al…	A0A023J682 A0A087WNT1 A0A0A0MQ68 A0A0A0MQF6 A0A0B4J1E7 A0A0G2JEK2 A0A0G2JGS4 A0A0R4J069 A0A0R4J0P1 A0A0R4J275 A0A1D5RM85 A0A1L1STE6 A0A1L1SV25 A0A1S6GWG3 A0A1S6GWH5 A0A1S6GWI0 A0A1S6GWI4 A0A1W2P7A1 A0A2I3BQY4 A0A2R8VI39 A0A494BAF4 A0A5H1ZRL3 A0A668KL51 Q91VA7 A0A991ELD7 A2AE89 A2AN96 A2AUC9 A6ZI44 A7VL18 A8ASF5 B2RUC7 B2RXX9 B3DFI8 B7ZMP1 D3YYT1 D3Z041 Q8K1M6 E9PV45 E9Q4M2 E9Q616 E9Q8I0 E9QPD7 F6…	A0A023J682 A0A087WNT1 A0A0A0MQ68 A0A0A0MQF6 A0A0B4J1E7 A0A0G2JEK2 A0A0G2JGS4 A0A0R4J069 A0A0R4J0P1 A0A0R4J275 A0A1D5RM85 A0A1L1STE6 A0A1L1SV25 A0A1S6GWG3 A0A1S6GWH5 A0A1S6GWI0 A0A1S6GWI4 A0A1W2P7A1 A0A2I3BQY4 A0A2R8VI39 A0A494BAF4 A0A5H1ZRL3 A0A668KL51 Q91VA7 A0A991ELD7 A2AE89 A2AN96 A2AUC9 A6ZI44 A7VL18 A8ASF5 B2RUC7 B2RXX9 B3DFI8 B7ZMP1 D3YYT1 D3Z041 E9PUD2 E9PV45 E9Q4M2 E9Q616 E9Q8I0 E9QPD7 F6…	76.80 341/444	2.45 341/13942	9.07304e-26	GO:0008152
GO:0009144	purine nucleoside triphosphate metabolic process	The chemical reactions and pathways involving purine nucleoside triphosphate, a compound consisting of a purine base linked to a ribose or deoxyribose sugar esterified with triphosphate on the sugar.	ENSMUSG00000064360 ENSMUSG00000057666 ENSMUSG00000020022 ENSMUSG00000026895 ENSMUSG00000028648 ENSMUSG00000030695 ENSMUSG00000053093 ENSMUSG00000022789 ENSMUSG00000026365 ENSMUSG00000041237 ENSMUSG00000000628 ENSMUSG00000006574 ENSMUSG00000017390 ENSMUSG00000036427 ENSMUSG00000062070 ENSMUSG00000020277 ENSMUSG00000023019 ENSMUSG00000038871 ENSMUSG00000023456 ENSMUSG00000033065 ENSMUSG00000020349 …	'NADH-ubiquinone oxidoreductase chain 3'; 'Glyceraldehyde-3-phosphate dehydrogenase'; 'NADH dehydrogenase'; 'Fructose-bisphosphate aldolase'; 'Myosin-7'; 'Dynamin-1-like protein'; 'Complement component factor h'; 'Pyruvate kinase'; 'Hexokinase-2'; 'Band 3 anion transport protein'; 'Fructose-bisphosphate aldolase C'; 'Glucose-6-phosphate isomerase'; 'Phosphoglycerate kinase 1'; 'ATP-dependent 6-ph…	ND3 Gapdh Ndufa12 Ndufa8 Ndufs5 Aldoa Myh7 Dnm1l Cfh Pklr Hk2 Slc4a1 Aldoc Gpi Pgk1 Pfkl Gpd1 Bpgm Tpi1 Pfkm Ppp2ca Vcp Ndufab1 Mtch2 Ndufs1 EG433182 Pgam2 Samhd1 Atp1a2 Ldhd Sdha Ndufv1 Stoml2 Ndufa10 Itpa Atp5po Atp5pd Clpx Rhoa Ndufa7	A0A023J682 A0A0A0MQF6 A0A0R4J275 A0A1S6GWI0 A0A1S6GWI4 A6ZI44 B2RXX9 Q8K1M6 E9Q8I0 G3X925 O08528 P04919 P05063 P06745 P09411 P12382 P13707 P15327 P17751 P47857 P63330 Q01853 Q3TJG2 Q3UA17 Q3UIQ2 Q5FW97 Q5NCI4 Q60710 Q6ZQ49 Q7TNG8 Q8K2B3 Q91YT0 Q99JB2 Q99LC3 Q9D892 Q9DB20 Q9DCX2 Q9JHS4 Q9QUI0 Q9Z1P6	A0A023J682 A0A0A0MQF6 A0A0R4J275 A0A1S6GWI0 A0A1S6GWI4 A6ZI44 B2RXX9 E9PUD2 E9Q8I0 G3X925 O08528 P04919 P05063 P06745 P09411 P12382 P13707 P15327 P17751 P47857 P63330 Q01853 Q3TJG2 Q3UA17 Q3UIQ2 Q5FW97 Q5NCI4 Q60710 Q6ZQ49 Q7TNG8 Q8K2B3 Q91YT0 Q99JB2 Q99LC3 Q9D892 Q9DB20 Q9DCX2 Q9JHS4 Q9QUI0 Q9Z1P6	9.23 41/444	15.65 41/262	1.26326e-25	GO:0009141
GO:0009141	nucleoside triphosphate metabolic process	The chemical reactions and pathways involving a nucleoside triphosphate, a compound consisting of a nucleobase linked to a deoxyribose or ribose sugar esterified with triphosphate on the sugar.	ENSMUSG00000064360 ENSMUSG00000057666 ENSMUSG00000020022 ENSMUSG00000026895 ENSMUSG00000028648 ENSMUSG00000030695 ENSMUSG00000053093 ENSMUSG00000022789 ENSMUSG00000026365 ENSMUSG00000041237 ENSMUSG00000000628 ENSMUSG00000006574 ENSMUSG00000017390 ENSMUSG00000036427 ENSMUSG00000062070 ENSMUSG00000020277 ENSMUSG00000023019 ENSMUSG00000038871 ENSMUSG00000023456 ENSMUSG00000033065 ENSMUSG00000020349 …	'NADH-ubiquinone oxidoreductase chain 3'; 'Glyceraldehyde-3-phosphate dehydrogenase'; 'NADH dehydrogenase'; 'Fructose-bisphosphate aldolase'; 'Myosin-7'; 'Dynamin-1-like protein'; 'Complement component factor h'; 'Pyruvate kinase'; 'Hexokinase-2'; 'Band 3 anion transport protein'; 'Fructose-bisphosphate aldolase C'; 'Glucose-6-phosphate isomerase'; 'Phosphoglycerate kinase 1'; 'ATP-dependent 6-ph…	ND3 Gapdh Ndufa12 Ndufa8 Ndufs5 Aldoa Myh7 Dnm1l Cfh Pklr Hk2 Slc4a1 Aldoc Gpi Pgk1 Pfkl Gpd1 Bpgm Tpi1 Pfkm Ppp2ca Vcp Ndufab1 Cmpk2 Mtch2 Ndufs1 EG433182 Pgam2 Samhd1 Atp1a2 Ldhd Sdha Ndufv1 Stoml2 Ndufa10 Itpa Atp5po Atp5pd Clpx Rhoa Ndufa7	A0A023J682 A0A0A0MQF6 A0A0R4J275 A0A1S6GWI0 A0A1S6GWI4 A6ZI44 B2RXX9 Q8K1M6 E9Q8I0 G3X925 O08528 P04919 P05063 P06745 P09411 P12382 P13707 P15327 P17751 P47857 P63330 Q01853 Q3TJG2 Q3U5Q7 Q3UA17 Q3UIQ2 Q5FW97 Q5NCI4 Q60710 Q6ZQ49 Q7TNG8 Q8K2B3 Q91YT0 Q99JB2 Q99LC3 Q9D892 Q9DB20 Q9DCX2 Q9JHS4 Q9QUI0 Q9Z1P6	A0A023J682 A0A0A0MQF6 A0A0R4J275 A0A1S6GWI0 A0A1S6GWI4 A6ZI44 B2RXX9 E9PUD2 E9Q8I0 G3X925 O08528 P04919 P05063 P06745 P09411 P12382 P13707 P15327 P17751 P47857 P63330 Q01853 Q3TJG2 Q3U5Q7 Q3UA17 Q3UIQ2 Q5FW97 Q5NCI4 Q60710 Q6ZQ49 Q7TNG8 Q8K2B3 Q91YT0 Q99JB2 Q99LC3 Q9D892 Q9DB20 Q9DCX2 Q9JHS4 Q9QUI0 Q9Z1P6	9.46 42/444	15.05 42/279	1.33957e-25	GO:0006753
GO:0045333	cellular respiration	The enzymatic release of energy from inorganic and organic compounds (especially carbohydrates and fats) which either requires oxygen (aerobic respiration) or does not (anaerobic respiration).	ENSMUSG00000064360 ENSMUSG00000020022 ENSMUSG00000032279 ENSMUSG00000026895 ENSMUSG00000028648 ENSMUSG00000027406 ENSMUSG00000023019 ENSMUSG00000020321 ENSMUSG00000027187 ENSMUSG00000036751 ENSMUSG00000030652 ENSMUSG00000026526 ENSMUSG00000063882 ENSMUSG00000028452 ENSMUSG00000020917 ENSMUSG00000025651 ENSMUSG00000030869 ENSMUSG00000005981 ENSMUSG00000027282 ENSMUSG00000025968 ENSMUSG00000038302 …	'NADH-ubiquinone oxidoreductase chain 3'; 'NADH dehydrogenase'; 'Isocitrate dehydrogenase'; 'Glycerol-3-phosphate dehydrogenase'; 'Malate dehydrogenase, cytoplasmic'; 'Catalase'; 'Cytochrome c oxidase subunit 6B1'; '5-demethoxyubiquinone hydroxylase, mitochondrial'; 'Fumarate hydratase, mitochondrial'; 'Cytochrome b-c1 complex subunit 6, mitochondrial'; 'Transitional endoplasmic reticulum ATPase'…	ND3 Ndufa12 Idh3a Ndufa8 Ndufs5 Idh3b Gpd1 Mdh1 Cat Cox6b1 Coq7 Fh Uqcrh Vcp Acly Uqcrc1 Ndufab1 Trap1 Mtch2 Ndufs1 Afg1l Coa6 Aifm2 Idh1 Ide Sdha aco1 Cisd1 Ndufv1 Etfdh Stoml2 Ndufa10 Shmt2 Dlst Slc25a22 Atp5po Etfb Atp5pd Rhoa Aifm1 Ndufa7	A0A023J682 A0A0R4J275 A0A1L1STE6 A0A1S6GWI0 A0A1S6GWI4 A0A668KL51 Q91VA7 P13707 P14152 P24270 P56391 P97478 P97807 P99028 Q01853 Q3TED3 Q3TIC8 Q3TJG2 Q3TK29 Q3UA17 Q3UIQ2 Q3V384 Q8BGD8 Q8BUE4 Q8C338 Q8CGB9 Q8K2B3 Q8VDC3 Q91WS0 Q91YT0 Q921G7 Q99JB2 Q99LC3 Q9CZN7 Q9D2G2 Q9D6M3 Q9DB20 Q9DCW4 Q9DCX2 Q9QUI0 Q9Z0X1 Q9Z1P6	A0A023J682 A0A0R4J275 A0A1L1STE6 A0A1S6GWI0 A0A1S6GWI4 A0A668KL51 Q91VA7 P13707 P14152 P24270 P56391 P97478 P97807 P99028 Q01853 Q3TED3 Q3TIC8 Q3TJG2 Q3TK29 Q3UA17 Q3UIQ2 Q3V384 Q8BGD8 Q8BUE4 Q8C338 Q8CGB9 Q8K2B3 Q8VDC3 Q91WS0 Q91YT0 Q921G7 Q99JB2 Q99LC3 Q9CZN7 Q9D2G2 Q9D6M3 Q9DB20 Q9DCW4 Q9DCX2 Q9QUI0 Q9Z0X1 Q9Z1P6	9.23 41/444	15.53 41/264	1.60901e-25	GO:0015980
GO:0009205	purine ribonucleoside triphosphate metabolic process	The chemical reactions and pathways involving purine ribonucleoside triphosphate, a compound consisting of a purine base linked to a ribose sugar esterified with triphosphate on the sugar.	ENSMUSG00000064360 ENSMUSG00000057666 ENSMUSG00000020022 ENSMUSG00000026895 ENSMUSG00000028648 ENSMUSG00000030695 ENSMUSG00000053093 ENSMUSG00000022789 ENSMUSG00000026365 ENSMUSG00000041237 ENSMUSG00000000628 ENSMUSG00000006574 ENSMUSG00000017390 ENSMUSG00000036427 ENSMUSG00000062070 ENSMUSG00000020277 ENSMUSG00000023019 ENSMUSG00000038871 ENSMUSG00000023456 ENSMUSG00000033065 ENSMUSG00000020349 …	'NADH-ubiquinone oxidoreductase chain 3'; 'Glyceraldehyde-3-phosphate dehydrogenase'; 'NADH dehydrogenase'; 'Fructose-bisphosphate aldolase'; 'Myosin-7'; 'Dynamin-1-like protein'; 'Complement component factor h'; 'Pyruvate kinase'; 'Hexokinase-2'; 'Band 3 anion transport protein'; 'Fructose-bisphosphate aldolase C'; 'Glucose-6-phosphate isomerase'; 'Phosphoglycerate kinase 1'; 'ATP-dependent 6-ph…	ND3 Gapdh Ndufa12 Ndufa8 Ndufs5 Aldoa Myh7 Dnm1l Cfh Pklr Hk2 Slc4a1 Aldoc Gpi Pgk1 Pfkl Gpd1 Bpgm Tpi1 Pfkm Ppp2ca Vcp Ndufab1 Mtch2 Ndufs1 EG433182 Pgam2 Atp1a2 Ldhd Sdha Ndufv1 Stoml2 Ndufa10 Itpa Atp5po Atp5pd Clpx Rhoa Ndufa7	A0A023J682 A0A0A0MQF6 A0A0R4J275 A0A1S6GWI0 A0A1S6GWI4 A6ZI44 B2RXX9 Q8K1M6 E9Q8I0 G3X925 O08528 P04919 P05063 P06745 P09411 P12382 P13707 P15327 P17751 P47857 P63330 Q01853 Q3TJG2 Q3UA17 Q3UIQ2 Q5FW97 Q5NCI4 Q6ZQ49 Q7TNG8 Q8K2B3 Q91YT0 Q99JB2 Q99LC3 Q9D892 Q9DB20 Q9DCX2 Q9JHS4 Q9QUI0 Q9Z1P6	A0A023J682 A0A0A0MQF6 A0A0R4J275 A0A1S6GWI0 A0A1S6GWI4 A6ZI44 B2RXX9 E9PUD2 E9Q8I0 G3X925 O08528 P04919 P05063 P06745 P09411 P12382 P13707 P15327 P17751 P47857 P63330 Q01853 Q3TJG2 Q3UA17 Q3UIQ2 Q5FW97 Q5NCI4 Q6ZQ49 Q7TNG8 Q8K2B3 Q91YT0 Q99JB2 Q99LC3 Q9D892 Q9DB20 Q9DCX2 Q9JHS4 Q9QUI0 Q9Z1P6	9.01 40/444	15.75 40/254	4.0462e-25	GO:0009144;GO:0009199
GO:0006793	phosphorus metabolic process	The chemical reactions and pathways involving the nonmetallic element phosphorus or compounds that contain phosphorus, usually in the form of a phosphate group (PO4).	ENSMUSG00000064360 ENSMUSG00000003809 ENSMUSG00000057666 ENSMUSG00000053819 ENSMUSG00000020022 ENSMUSG00000032279 ENSMUSG00000026895 ENSMUSG00000028648 ENSMUSG00000037722 ENSMUSG00000022570 ENSMUSG00000027406 ENSMUSG00000030695 ENSMUSG00000030224 ENSMUSG00000053093 ENSMUSG00000018796 ENSMUSG00000022789 ENSMUSG00000026365 ENSMUSG00000024892 ENSMUSG00000041237 ENSMUSG00000024908 ENSMUSG00000000628 …	'NADH-ubiquinone oxidoreductase chain 3'; 'Glutaryl-CoA dehydrogenase, mitochondrial'; 'Glyceraldehyde-3-phosphate dehydrogenase'; 'Calcium/calmodulin-dependent protein kinase type II subunit delta'; 'NADH dehydrogenase'; 'Isocitrate dehydrogenase'; 'Glucosamine 6-phosphate N-acetyltransferase'; 'GDP-L-fucose synthase'; 'Fructose-bisphosphate aldolase'; 'Serine-threonine kinase receptor-associate…	ND3 Gcdh Gapdh Camk2d Ndufa12 Idh3a Ndufa8 Ndufs5 Gnpnat1 Gfus Idh3b Aldoa Strap Myh7 Acsl1 Dnm1l Cfh Pcx Pklr Ppp6r3 Hk2 Akap1 Ilk Slc4a1 Aldoc Gpi Ckm Pgk1 Sbk2 Pfkl Gpd1 Mdh1 Bpgm Tpi1 Fasn Adss1 Mif Pfkm Ywhae Dnaja1 Ppp1cc Ywhaz Ppp2ca Phb1 Rack1 Xdh Vcp Agpat2 Acly Pebp1 Ldha Ndufab1 Nampt Cmpk2 Mtch2 Ndufs1 Akr1a1 Ephx2 Itga1 Fabp5 Ppa1 Pdk4 EG433182 Pgam2 Acaca Ppp5c Samhd1 Vdac1 Coq8a So…	A0A023J682 A0A0A0MQ68 A0A0A0MQF6 A0A0G2JGS4 A0A0R4J275 A0A1L1STE6 A0A1S6GWI0 A0A1S6GWI4 A0A2I3BQY4 A0A2R8VI39 A0A668KL51 Q91VA7 A6ZI44 B2RUC7 B2RXX9 D3Z041 Q8K1M6 E9Q8I0 E9QPD7 G3X925 G5E8R4 O08528 O08715 O55222 P04919 P05063 P06745 P07310 P09411 P0C5K1 P12382 P13707 P14152 P15327 P17751 P19096 P28650 P34884 P47857 P62259 P63037 P63087 P63101 P63330 P67778 P68040 Q00519 Q01853 Q059U0 Q3TED3 Q3TGC…	A0A023J682 A0A0A0MQ68 A0A0A0MQF6 A0A0G2JGS4 A0A0R4J275 A0A1L1STE6 A0A1S6GWI0 A0A1S6GWI4 A0A2I3BQY4 A0A2R8VI39 A0A668KL51 Q91VA7 A6ZI44 B2RUC7 B2RXX9 D3Z041 E9PUD2 E9Q8I0 E9QPD7 G3X925 G5E8R4 O08528 O08715 O55222 P04919 P05063 P06745 P07310 P09411 P0C5K1 P12382 P13707 P14152 P15327 P17751 P19096 P28650 P34884 P47857 P62259 P63037 P63087 P63101 P63330 P67778 P68040 Q00519 Q01853 Q059U0 Q3TED3 Q3TGC…	26.58 118/444	4.82 118/2450	4.38171e-25	GO:0044237
GO:1901565	organonitrogen compound catabolic process	The chemical reactions and pathways resulting in the breakdown of organonitrogen compound.	ENSMUSG00000079658 ENSMUSG00000057666 ENSMUSG00000026307 ENSMUSG00000001924 ENSMUSG00000006676 ENSMUSG00000030695 ENSMUSG00000041237 ENSMUSG00000000628 ENSMUSG00000074768 ENSMUSG00000069324 ENSMUSG00000060073 ENSMUSG00000019804 ENSMUSG00000001794 ENSMUSG00000000326 ENSMUSG00000006574 ENSMUSG00000017390 ENSMUSG00000031672 ENSMUSG00000036427 ENSMUSG00000062070 ENSMUSG00000020277 ENSMUSG00000023019 …	'Elongin-C'; 'Glyceraldehyde-3-phosphate dehydrogenase'; 'Selenocysteine lyase'; 'Ubiquitin-like modifier-activating enzyme 1'; 'ubiquitinyl hydrolase 1'; 'Fructose-bisphosphate aldolase'; 'Pyruvate kinase'; 'Hexokinase-2'; 'Betaine--homocysteine S-methyltransferase 1'; 'Proteasome subunit alpha type-3'; 'Sorting nexin-3'; 'Calpain small subunit 1'; 'Catechol O-methyltransferase'; 'Band 3 anion t…	Eloc Gapdh Scly Uba1 Usp19 Aldoa Pklr Hk2 Bhmt Psma3 Snx3 Capns1 Comt Slc4a1 Aldoc Got2 Gpi Pgk1 Pfkl Gpd1 Bpgm Tpi1 Lta4h Msn Fah Pfkm Dbt Ppp2cb Ppp2ca Phb1 Rack1 Usp9x Xdh Vcp Ahcy Oat Vps35 Psma1 Psmd1 Rnf126 Bckdha Mtch2 Dpp3 Cul1 Bcat2 Snx12 Afg1l EG433182 Pgam2 Samhd1 Pcbp2 Gda Bckdhb Hsp90ab1 Kyat3 Sgta Flna Aldh5a1 Ctsd Ide Pnpla8 Hibch Acat1 Sirt2 Gcsh Hibadh Mccc1 Hsd17b10 Shmt2 Dlst I…	A0A087WNT1 A0A0A0MQF6 A0A0R4J069 A0A1S6GWH5 A0A991ELD7 A6ZI44 G3X925 O08528 O35490 O70435 O70492 O88456 O88587 P04919 P05063 P05202 P06745 P09411 P12382 P13707 P15327 P17751 P24527 P26041 P35505 P47857 P53395 P62715 P63330 P67778 P68040 P70398 Q00519 Q01853 Q3TF14 Q3TG75 Q3TRJ1 Q3TS44 Q3TXS7 Q3U3G2 Q3U3J1 Q3UA17 Q3UDD5 Q3UIA5 Q3ULU3 Q3V2H3 Q3V384 Q5FW97 Q5NCI4 Q60710 Q61990 Q69ZN0 Q6P3A8 Q71LX8 Q…	A0A087WNT1 A0A0A0MQF6 A0A0R4J069 A0A1S6GWH5 A0A991ELD7 A6ZI44 G3X925 O08528 O35490 O70435 O70492 O88456 O88587 P04919 P05063 P05202 P06745 P09411 P12382 P13707 P15327 P17751 P24527 P26041 P35505 P47857 P53395 P62715 P63330 P67778 P68040 P70398 Q00519 Q01853 Q3TF14 Q3TG75 Q3TRJ1 Q3TS44 Q3TXS7 Q3U3G2 Q3U3J1 Q3UA17 Q3UDD5 Q3UIA5 Q3ULU3 Q3V2H3 Q3V384 Q5FW97 Q5NCI4 Q60710 Q61990 Q69ZN0 Q6P3A8 Q71LX8 Q…	19.37 86/444	6.24 86/1378	7.31766e-25	GO:1901564;GO:1901575
GO:0009199	ribonucleoside triphosphate metabolic process	The chemical reactions and pathways involving a ribonucleoside triphosphate, a compound consisting of a nucleobase linked to a ribose sugar esterified with triphosphate on the sugar.	ENSMUSG00000064360 ENSMUSG00000057666 ENSMUSG00000020022 ENSMUSG00000026895 ENSMUSG00000028648 ENSMUSG00000030695 ENSMUSG00000053093 ENSMUSG00000022789 ENSMUSG00000026365 ENSMUSG00000041237 ENSMUSG00000000628 ENSMUSG00000006574 ENSMUSG00000017390 ENSMUSG00000036427 ENSMUSG00000062070 ENSMUSG00000020277 ENSMUSG00000023019 ENSMUSG00000038871 ENSMUSG00000023456 ENSMUSG00000033065 ENSMUSG00000020349 …	'NADH-ubiquinone oxidoreductase chain 3'; 'Glyceraldehyde-3-phosphate dehydrogenase'; 'NADH dehydrogenase'; 'Fructose-bisphosphate aldolase'; 'Myosin-7'; 'Dynamin-1-like protein'; 'Complement component factor h'; 'Pyruvate kinase'; 'Hexokinase-2'; 'Band 3 anion transport protein'; 'Fructose-bisphosphate aldolase C'; 'Glucose-6-phosphate isomerase'; 'Phosphoglycerate kinase 1'; 'ATP-dependent 6-ph…	ND3 Gapdh Ndufa12 Ndufa8 Ndufs5 Aldoa Myh7 Dnm1l Cfh Pklr Hk2 Slc4a1 Aldoc Gpi Pgk1 Pfkl Gpd1 Bpgm Tpi1 Pfkm Ppp2ca Vcp Ndufab1 Mtch2 Ndufs1 EG433182 Pgam2 Atp1a2 Ldhd Sdha Ndufv1 Stoml2 Ndufa10 Itpa Atp5po Atp5pd Clpx Rhoa Ndufa7	A0A023J682 A0A0A0MQF6 A0A0R4J275 A0A1S6GWI0 A0A1S6GWI4 A6ZI44 B2RXX9 Q8K1M6 E9Q8I0 G3X925 O08528 P04919 P05063 P06745 P09411 P12382 P13707 P15327 P17751 P47857 P63330 Q01853 Q3TJG2 Q3UA17 Q3UIQ2 Q5FW97 Q5NCI4 Q6ZQ49 Q7TNG8 Q8K2B3 Q91YT0 Q99JB2 Q99LC3 Q9D892 Q9DB20 Q9DCX2 Q9JHS4 Q9QUI0 Q9Z1P6	A0A023J682 A0A0A0MQF6 A0A0R4J275 A0A1S6GWI0 A0A1S6GWI4 A6ZI44 B2RXX9 E9PUD2 E9Q8I0 G3X925 O08528 P04919 P05063 P06745 P09411 P12382 P13707 P15327 P17751 P47857 P63330 Q01853 Q3TJG2 Q3UA17 Q3UIQ2 Q5FW97 Q5NCI4 Q6ZQ49 Q7TNG8 Q8K2B3 Q91YT0 Q99JB2 Q99LC3 Q9D892 Q9DB20 Q9DCX2 Q9JHS4 Q9QUI0 Q9Z1P6	9.01 40/444	15.27 40/262	1.22587e-24	GO:0009141
GO:0046034	ATP metabolic process	The chemical reactions and pathways involving ATP, adenosine triphosphate, a universally important coenzyme and enzyme regulator.	ENSMUSG00000064360 ENSMUSG00000057666 ENSMUSG00000020022 ENSMUSG00000026895 ENSMUSG00000028648 ENSMUSG00000030695 ENSMUSG00000053093 ENSMUSG00000022789 ENSMUSG00000026365 ENSMUSG00000041237 ENSMUSG00000000628 ENSMUSG00000006574 ENSMUSG00000017390 ENSMUSG00000036427 ENSMUSG00000062070 ENSMUSG00000020277 ENSMUSG00000023019 ENSMUSG00000038871 ENSMUSG00000023456 ENSMUSG00000033065 ENSMUSG00000020349 …	'NADH-ubiquinone oxidoreductase chain 3'; 'Glyceraldehyde-3-phosphate dehydrogenase'; 'NADH dehydrogenase'; 'Fructose-bisphosphate aldolase'; 'Myosin-7'; 'Dynamin-1-like protein'; 'Complement component factor h'; 'Pyruvate kinase'; 'Hexokinase-2'; 'Band 3 anion transport protein'; 'Fructose-bisphosphate aldolase C'; 'Glucose-6-phosphate isomerase'; 'Phosphoglycerate kinase 1'; 'ATP-dependent 6-ph…	ND3 Gapdh Ndufa12 Ndufa8 Ndufs5 Aldoa Myh7 Dnm1l Cfh Pklr Hk2 Slc4a1 Aldoc Gpi Pgk1 Pfkl Gpd1 Bpgm Tpi1 Pfkm Ppp2ca Vcp Ndufab1 Mtch2 Ndufs1 EG433182 Pgam2 Atp1a2 Ldhd Sdha Ndufv1 Stoml2 Ndufa10 Atp5po Atp5pd Clpx Ndufa7	A0A023J682 A0A0A0MQF6 A0A0R4J275 A0A1S6GWI0 A0A1S6GWI4 A6ZI44 B2RXX9 Q8K1M6 E9Q8I0 G3X925 O08528 P04919 P05063 P06745 P09411 P12382 P13707 P15327 P17751 P47857 P63330 Q01853 Q3TJG2 Q3UA17 Q3UIQ2 Q5FW97 Q5NCI4 Q6ZQ49 Q7TNG8 Q8K2B3 Q91YT0 Q99JB2 Q99LC3 Q9DB20 Q9DCX2 Q9JHS4 Q9Z1P6	A0A023J682 A0A0A0MQF6 A0A0R4J275 A0A1S6GWI0 A0A1S6GWI4 A6ZI44 B2RXX9 E9PUD2 E9Q8I0 G3X925 O08528 P04919 P05063 P06745 P09411 P12382 P13707 P15327 P17751 P47857 P63330 Q01853 Q3TJG2 Q3UA17 Q3UIQ2 Q5FW97 Q5NCI4 Q6ZQ49 Q7TNG8 Q8K2B3 Q91YT0 Q99JB2 Q99LC3 Q9DB20 Q9DCX2 Q9JHS4 Q9Z1P6	8.56 38/444	16.52 38/230	1.22587e-24	GO:0009205;GO:0009150
GO:0044237	cellular metabolic process	The chemical reactions and pathways by which individual cells transform chemical substances.	ENSMUSG00000064360 ENSMUSG00000079658 ENSMUSG00000003809 ENSMUSG00000057666 ENSMUSG00000027782 ENSMUSG00000006360 ENSMUSG00000053819 ENSMUSG00000026307 ENSMUSG00000031969 ENSMUSG00000020022 ENSMUSG00000045128 ENSMUSG00000032279 ENSMUSG00000054808 ENSMUSG00000039041 ENSMUSG00000026895 ENSMUSG00000028648 ENSMUSG00000061983 ENSMUSG00000037722 ENSMUSG00000022570 ENSMUSG00000073422 ENSMUSG00000013465 …	'NADH-ubiquinone oxidoreductase chain 3'; 'Elongin-C'; 'Glutaryl-CoA dehydrogenase, mitochondrial'; 'Glyceraldehyde-3-phosphate dehydrogenase'; 'Karyopherin'; 'Cysteine-rich protein 1'; 'Calcium/calmodulin-dependent protein kinase type II subunit delta'; 'Selenocysteine lyase'; 'Acyl-Coenzyme A dehydrogenase family, member 8'; 'NADH dehydrogenase'; 'Large ribosomal subunit protein eL20'; 'Isocitr…	ND3 Eloc Gcdh Gapdh Kpna4 Crip1 Camk2d Scly Acad8 Ndufa12 Rpl18a Idh3a Actn4 Adrm1 Ndufa8 Ndufs5 Rps12 Gnpnat1 Gfus Hsd17b8 Nelfb Idh3b Gstm1 Rbbp9 Aldoa Aldh9a1 Cpt1a Strap Myh7 Cisd3 Xpnpep3 Glyr1 Acsl1 Dnm1l Lipe Ahnak Cfh Pcx Gbe1 Agl Vars1 Pklr Akr1b10 Ppp6r3 Esd Hk2 Akap1 Ech1 Bhmt C1qbp Ap3d1 Ilk Eif3d Hsd17b12 Hnrnpa2b1 Comt Adh1 Slc4a1 Aldoc Got2 Gpi Ckm Gnai2 Pgk1 Sbk2 Tcp1 Pfkl Tnni2 G…	A0A023J682 A0A087WNT1 A0A0A0MQ68 A0A0A0MQF6 A0A0B4J1E7 A0A0G2JEK2 A0A0G2JGS4 A0A0R4J069 A0A0R4J0P1 A0A0R4J275 A0A1D5RM85 A0A1L1STE6 A0A1L1SV25 A0A1S6GWG3 A0A1S6GWI0 A0A1S6GWI4 A0A1W2P7A1 A0A2I3BQY4 A0A2R8VI39 A0A494BAF4 A0A5H1ZRL3 A0A668KL51 Q91VA7 A2AE89 A2AN96 A6ZI44 A7VL18 A8ASF5 B2RUC7 B2RXX9 B3DFI8 B7ZMP1 D3YYT1 D3Z041 Q8K1M6 E9Q4M2 E9Q616 E9Q8I0 E9QPD7 F6ZHD8 F8VPN4 G3UY93 G3X925 G5E895 G5E…	A0A023J682 A0A087WNT1 A0A0A0MQ68 A0A0A0MQF6 A0A0B4J1E7 A0A0G2JEK2 A0A0G2JGS4 A0A0R4J069 A0A0R4J0P1 A0A0R4J275 A0A1D5RM85 A0A1L1STE6 A0A1L1SV25 A0A1S6GWG3 A0A1S6GWI0 A0A1S6GWI4 A0A1W2P7A1 A0A2I3BQY4 A0A2R8VI39 A0A494BAF4 A0A5H1ZRL3 A0A668KL51 Q91VA7 A2AE89 A2AN96 A6ZI44 A7VL18 A8ASF5 B2RUC7 B2RXX9 B3DFI8 B7ZMP1 D3YYT1 D3Z041 E9PUD2 E9Q4M2 E9Q616 E9Q8I0 E9QPD7 F6ZHD8 F8VPN4 G3UY93 G3X925 G5E895 G5E…	72.75 323/444	2.49 323/12956	2.23603e-24	GO:0009987;GO:0008152
GO:0006796	phosphate-containing compound metabolic process	The chemical reactions and pathways involving the phosphate group, the anion or salt of any phosphoric acid.	ENSMUSG00000064360 ENSMUSG00000003809 ENSMUSG00000057666 ENSMUSG00000053819 ENSMUSG00000020022 ENSMUSG00000032279 ENSMUSG00000026895 ENSMUSG00000028648 ENSMUSG00000027406 ENSMUSG00000030695 ENSMUSG00000030224 ENSMUSG00000053093 ENSMUSG00000018796 ENSMUSG00000022789 ENSMUSG00000026365 ENSMUSG00000024892 ENSMUSG00000041237 ENSMUSG00000024908 ENSMUSG00000000628 ENSMUSG00000018428 ENSMUSG00000030890 …	'NADH-ubiquinone oxidoreductase chain 3'; 'Glutaryl-CoA dehydrogenase, mitochondrial'; 'Glyceraldehyde-3-phosphate dehydrogenase'; 'Calcium/calmodulin-dependent protein kinase type II subunit delta'; 'NADH dehydrogenase'; 'Isocitrate dehydrogenase'; 'Fructose-bisphosphate aldolase'; 'Serine-threonine kinase receptor-associated protein'; 'Myosin-7'; 'Long-chain-fatty-acid--CoA ligase'; 'Dynamin-1-…	ND3 Gcdh Gapdh Camk2d Ndufa12 Idh3a Ndufa8 Ndufs5 Idh3b Aldoa Strap Myh7 Acsl1 Dnm1l Cfh Pcx Pklr Ppp6r3 Hk2 Akap1 Ilk Slc4a1 Aldoc Gpi Ckm Pgk1 Sbk2 Pfkl Gpd1 Mdh1 Bpgm Tpi1 Fasn Adss1 Mif Pfkm Ywhae Dnaja1 Ppp1cc Ywhaz Ppp2ca Phb1 Rack1 Xdh Vcp Agpat2 Acly Pebp1 Ldha Ndufab1 Nampt Cmpk2 Mtch2 Ndufs1 Akr1a1 Ephx2 Itga1 Fabp5 Ppa1 Pdk4 EG433182 Pgam2 Acaca Ppp5c Samhd1 Vdac1 Coq8a Sord Gpd2 Acss1…	A0A023J682 A0A0A0MQ68 A0A0A0MQF6 A0A0G2JGS4 A0A0R4J275 A0A1L1STE6 A0A1S6GWI0 A0A1S6GWI4 A0A668KL51 Q91VA7 A6ZI44 B2RUC7 B2RXX9 D3Z041 Q8K1M6 E9Q8I0 E9QPD7 G3X925 G5E8R4 O08528 O08715 O55222 P04919 P05063 P06745 P07310 P09411 P0C5K1 P12382 P13707 P14152 P15327 P17751 P19096 P28650 P34884 P47857 P62259 P63037 P63087 P63101 P63330 P67778 P68040 Q00519 Q01853 Q059U0 Q3TED3 Q3TGC5 Q3THB4 Q3TJG2 Q3TLX1…	A0A023J682 A0A0A0MQ68 A0A0A0MQF6 A0A0G2JGS4 A0A0R4J275 A0A1L1STE6 A0A1S6GWI0 A0A1S6GWI4 A0A668KL51 Q91VA7 A6ZI44 B2RUC7 B2RXX9 D3Z041 E9PUD2 E9Q8I0 E9QPD7 G3X925 G5E8R4 O08528 O08715 O55222 P04919 P05063 P06745 P07310 P09411 P0C5K1 P12382 P13707 P14152 P15327 P17751 P19096 P28650 P34884 P47857 P62259 P63037 P63087 P63101 P63330 P67778 P68040 Q00519 Q01853 Q059U0 Q3TED3 Q3TGC5 Q3THB4 Q3TJG2 Q3TLX1…	26.13 116/444	4.78 116/2428	2.43136e-24	GO:0006793
GO:0044238	primary metabolic process	The chemical reactions and pathways involving those compounds which are formed as a part of the normal anabolic and catabolic processes. These processes take place in most, if not all, cells of the organism.	ENSMUSG00000064360 ENSMUSG00000079658 ENSMUSG00000003809 ENSMUSG00000057666 ENSMUSG00000053819 ENSMUSG00000026307 ENSMUSG00000031969 ENSMUSG00000020022 ENSMUSG00000045128 ENSMUSG00000032279 ENSMUSG00000054808 ENSMUSG00000039041 ENSMUSG00000001924 ENSMUSG00000026895 ENSMUSG00000028648 ENSMUSG00000061983 ENSMUSG00000037722 ENSMUSG00000022570 ENSMUSG00000073422 ENSMUSG00000013465 ENSMUSG00000027406 …	'NADH-ubiquinone oxidoreductase chain 3'; 'Elongin-C'; 'Glutaryl-CoA dehydrogenase, mitochondrial'; 'Glyceraldehyde-3-phosphate dehydrogenase'; 'Calcium/calmodulin-dependent protein kinase type II subunit delta'; 'Selenocysteine lyase'; 'Acyl-Coenzyme A dehydrogenase family, member 8'; 'NADH dehydrogenase'; 'Large ribosomal subunit protein eL20'; 'Isocitrate dehydrogenase'; 'Alpha-actinin-4'; 'Un…	ND3 Eloc Gcdh Gapdh Camk2d Scly Acad8 Ndufa12 Rpl18a Idh3a Actn4 Adrm1 Uba1 Ndufa8 Ndufs5 Rps12 Gnpnat1 Gfus Hsd17b8 Nelfb Idh3b Usp19 Gstm1 Klhl41 Aldoa Cpt1a Strap Myh7 Cisd3 Xpnpep3 Glyr1 Acsl1 Dnm1l Usp24 Lipe Ahnak Cfh Pcx Gbe1 Agl Vars1 Pklr Akr1b10 Ppp6r3 Hk2 Akap1 Ech1 Bhmt C1qbp Aldh1a7 Ap3d1 Ilk Eif3d Psma3 Snx3 Hsd17b12 Capns1 Hnrnpa2b1 Comt Adh1 Slc4a1 Aldoc Got2 Gpi Pgk1 Sbk2 Tcp1 Pf…	A0A023J682 A0A087WNT1 A0A0A0MQ68 A0A0A0MQF6 A0A0G2JGS4 A0A0R4J069 A0A0R4J0P1 A0A0R4J275 A0A1D5RM85 A0A1L1STE6 A0A1L1SV25 A0A1S6GWG3 A0A1S6GWH5 A0A1S6GWI0 A0A1S6GWI4 A0A1W2P7A1 A0A2I3BQY4 A0A2R8VI39 A0A494BAF4 A0A5H1ZRL3 A0A668KL51 Q91VA7 A0A991ELD7 A2AE89 A2AUC9 A6ZI44 A8ASF5 B2RUC7 B2RXX9 B3DFI8 B7ZMP1 D3YYT1 D3Z041 Q8K1M6 E9PV45 E9Q4M2 E9Q616 E9Q8I0 E9QPD7 F6ZHD8 F8VPN4 G3UY93 G3X925 G5E895 G5E…	A0A023J682 A0A087WNT1 A0A0A0MQ68 A0A0A0MQF6 A0A0G2JGS4 A0A0R4J069 A0A0R4J0P1 A0A0R4J275 A0A1D5RM85 A0A1L1STE6 A0A1L1SV25 A0A1S6GWG3 A0A1S6GWH5 A0A1S6GWI0 A0A1S6GWI4 A0A1W2P7A1 A0A2I3BQY4 A0A2R8VI39 A0A494BAF4 A0A5H1ZRL3 A0A668KL51 Q91VA7 A0A991ELD7 A2AE89 A2AUC9 A6ZI44 A8ASF5 B2RUC7 B2RXX9 B3DFI8 B7ZMP1 D3YYT1 D3Z041 E9PUD2 E9PV45 E9Q4M2 E9Q616 E9Q8I0 E9QPD7 F6ZHD8 F8VPN4 G3UY93 G3X925 G5E895 G5E…	71.62 318/444	2.50 318/12727	9.9416e-24	GO:0008152
GO:0072329	monocarboxylic acid catabolic process	The chemical reactions and pathways resulting in the breakdown of monocarboxylic acids, any organic acid containing one carboxyl (-COOH) group.	ENSMUSG00000003809 ENSMUSG00000031969 ENSMUSG00000024900 ENSMUSG00000003123 ENSMUSG00000053898 ENSMUSG00000030630 ENSMUSG00000062908 ENSMUSG00000018574 ENSMUSG00000063229 ENSMUSG00000028607 ENSMUSG00000078937 ENSMUSG00000028692 ENSMUSG00000027984 ENSMUSG00000027227 ENSMUSG00000031958 ENSMUSG00000036880 ENSMUSG00000023832 ENSMUSG00000027513 ENSMUSG00000027710 ENSMUSG00000032047 ENSMUSG00000056973 …	'Glutaryl-CoA dehydrogenase, mitochondrial'; 'Acyl-Coenzyme A dehydrogenase family, member 8'; 'Acyltransferase'; 'Hormone-sensitive lipase'; 'Delta'; 'Fumarylacetoacetase'; 'Medium-chain specific acyl-CoA dehydrogenase, mitochondrial'; 'Very long-chain specific acyl-CoA dehydrogenase, mitochondrial'; 'L-lactate dehydrogenase'; 'Carnitine O-palmitoyltransferase 2, mitochondrial'; 'Carnitine O-pal…	Gcdh Acad8 Cpt1a Lipe Ech1 Fah Acadm Acadvl Ldha Cpt2 Cpt1b Akr1a1 Hadh Sord Ldhd Acaa2 Acat2 Pck1 Acad9 Acat1 Ces1d Pgd Etfdh Hadhb Hsd17b10 Acadsb Ehhadh Crot Etfb Ivd Eci2	A0A0A0MQ68 A0A0R4J0P1 A8ASF5 E9Q4M2 O35459 P35505 P45952 P50544 Q3THB4 Q3UDA8 Q3UIM5 Q3UJW9 Q61425 Q64442 Q7TNG8 Q8BWT1 Q8CAY6 Q8CI37 Q8JZN5 Q8QZT1 Q8VCT4 Q91V28 Q921G7 Q99JY0 Q99N15 Q9DBL1 Q9DBM2 Q9DC50 Q9DCW4 Q9JHI5 Q9WUR2	A0A0A0MQ68 A0A0R4J0P1 A8ASF5 E9Q4M2 O35459 P35505 P45952 P50544 Q3THB4 Q3UDA8 Q3UIM5 Q3UJW9 Q61425 Q64442 Q7TNG8 Q8BWT1 Q8CAY6 Q8CI37 Q8JZN5 Q8QZT1 Q8VCT4 Q91V28 Q921G7 Q99JY0 Q99N15 Q9DBL1 Q9DBM2 Q9DC50 Q9DCW4 Q9JHI5 Q9WUR2	6.98 31/444	20.67 31/150	4.97806e-23	GO:0046395;GO:0032787
GO:0006520	amino acid metabolic process	The chemical reactions and pathways involving amino acids, carboxylic acids containing one or more amino groups.	ENSMUSG00000003809 ENSMUSG00000026307 ENSMUSG00000007029 ENSMUSG00000074768 ENSMUSG00000069324 ENSMUSG00000000326 ENSMUSG00000031672 ENSMUSG00000053279 ENSMUSG00000011148 ENSMUSG00000030630 ENSMUSG00000000340 ENSMUSG00000048087 ENSMUSG00000027597 ENSMUSG00000030934 ENSMUSG00000026245 ENSMUSG00000060376 ENSMUSG00000030826 ENSMUSG00000053398 ENSMUSG00000032263 ENSMUSG00000040213 ENSMUSG00000026618 …	'Glutaryl-CoA dehydrogenase, mitochondrial'; 'Selenocysteine lyase'; 'valine--tRNA ligase'; 'Betaine--homocysteine S-methyltransferase 1'; 'Catechol O-methyltransferase'; 'Aspartate aminotransferase, mitochondrial'; 'Aldehyde dehydrogenase 1A1'; 'Adenylosuccinate synthetase isozyme 1'; 'Fumarylacetoacetase'; 'Lipoamide acyltransferase component of branched-chain alpha-keto acid dehydrogenase comp…	Gcdh Scly Vars1 Bhmt Comt Got2 Aldh1a1 Adss1 Fah Dbt Ahcy Oat Farsb Bckdha Bcat2 Phgdh Bckdhb Kyat3 Iars2 Aldh5a1 Sars1 Hibch Acat1 Gcsh Hibadh Ddah2 Mccc1 Hsd17b10 Shmt2 Qrsl1 Dlst Acadsb Pycr3 Ivd Nit2 Gstz1 Apip	A0A0A0MQ68 A0A0R4J069 G3UY93 O35490 O88587 P05202 P24549 P28650 P35505 P53395 Q3TF14 Q3TG75 Q3TI98 Q3U3J1 Q3ULU3 Q61753 Q6P3A8 Q71RI9 Q8BIJ6 Q8BWF0 Q8C483 Q8QZS1 Q8QZT1 Q91WK5 Q99L13 Q99LD8 Q99MR8 Q99N15 Q9CZN7 Q9CZN8 Q9D2G2 Q9DBL1 Q9DCC4 Q9JHI5 Q9JHW2 Q9WVL0 Q9WVQ5	A0A0A0MQ68 A0A0R4J069 G3UY93 O35490 O88587 P05202 P24549 P28650 P35505 P53395 Q3TF14 Q3TG75 Q3TI98 Q3U3J1 Q3ULU3 Q61753 Q6P3A8 Q71RI9 Q8BIJ6 Q8BWF0 Q8C483 Q8QZS1 Q8QZT1 Q91WK5 Q99L13 Q99LD8 Q99MR8 Q99N15 Q9CZN7 Q9CZN8 Q9D2G2 Q9DBL1 Q9DCC4 Q9JHI5 Q9JHW2 Q9WVL0 Q9WVQ5	8.78 39/444	14.18 39/275	7.93701e-23	GO:0071704;GO:0044238
GO:1901566	organonitrogen compound biosynthetic process	The chemical reactions and pathways resulting in the formation of organonitrogen compound.	ENSMUSG00000064360 ENSMUSG00000003809 ENSMUSG00000057666 ENSMUSG00000020022 ENSMUSG00000045128 ENSMUSG00000026895 ENSMUSG00000028648 ENSMUSG00000061983 ENSMUSG00000058135 ENSMUSG00000030695 ENSMUSG00000026687 ENSMUSG00000018796 ENSMUSG00000007029 ENSMUSG00000074768 ENSMUSG00000069324 ENSMUSG00000016554 ENSMUSG00000031672 ENSMUSG00000030399 ENSMUSG00000040562 ENSMUSG00000053279 ENSMUSG00000011148 …	'NADH-ubiquinone oxidoreductase chain 3'; 'Glutaryl-CoA dehydrogenase, mitochondrial'; 'Glyceraldehyde-3-phosphate dehydrogenase'; 'NADH dehydrogenase'; 'Large ribosomal subunit protein eL20'; '40S ribosomal protein S12'; 'Glutathione S-transferase'; 'Fructose-bisphosphate aldolase'; '4-trimethylaminobutyraldehyde dehydrogenase'; 'Long-chain-fatty-acid--CoA ligase'; 'valine--tRNA ligase'; 'Betain…	ND3 Gcdh Gapdh Ndufa12 Rpl18a Ndufa8 Ndufs5 Rps12 Gstm1 Aldoa Aldh9a1 Acsl1 Vars1 Bhmt Eif3d Got2 Ckm Gstm2 Aldh1a1 Adss1 Pabpc1 Acadm Rpl36 Eef2 Pcbp1 Rpl30 Rpl32 Eif5a Rack1 Vcp Ptcd3 Acly Oat Pgrmc1 Farsb Rpl12 Ndufab1 Trap1 Eif4e Nampt Vps35 Rpl10a Cmpk2 Ndufs1 Bcat2 Fabp5 Rpl22 Pdk4 Rps20 EG433182 Rplp0 Acaca Vdac1 Phgdh Acss1 Ckmt2 Lrpprc Ldhd Tufm Iars2 Chdh Rps17 Sars1 Gfm1 Taco1 Sdha Aca…	A0A023J682 A0A0A0MQ68 A0A0A0MQF6 A0A0R4J275 A0A1D5RM85 A0A1S6GWI0 A0A1S6GWI4 A0A1W2P7A1 A2AE89 A6ZI44 A7VL18 D3Z041 G3UY93 O35490 O70194 P05202 P07310 P15626 P24549 P28650 P29341 P45952 P47964 P58252 P60335 P62889 P62911 P63242 P68040 Q01853 Q14C51 Q3TED3 Q3TG75 Q3TH84 Q3TI98 Q3TIQ2 Q3TJG2 Q3TK29 Q3TK95 Q3TLX1 Q3TRJ1 Q3U561 Q3U5Q7 Q3UIQ2 Q3ULU3 Q497I3 Q4VAG4 Q544J2 Q5BLK2 Q5FW97 Q5M8R8 Q5SWU9 Q60…	A0A023J682 A0A0A0MQ68 A0A0A0MQF6 A0A0R4J275 A0A1D5RM85 A0A1S6GWI0 A0A1S6GWI4 A0A1W2P7A1 A2AE89 A6ZI44 A7VL18 D3Z041 G3UY93 O35490 O70194 P05202 P07310 P15626 P24549 P28650 P29341 P45952 P47964 P58252 P60335 P62889 P62911 P63242 P68040 Q01853 Q14C51 Q3TED3 Q3TG75 Q3TH84 Q3TI98 Q3TIQ2 Q3TJG2 Q3TK29 Q3TK95 Q3TLX1 Q3TRJ1 Q3U561 Q3U5Q7 Q3UIQ2 Q3ULU3 Q497I3 Q4VAG4 Q544J2 Q5BLK2 Q5FW97 Q5M8R8 Q5SWU9 Q60…	20.50 91/444	5.33 91/1707	1.17658e-21	GO:1901576;GO:1901564
GO:0009060	aerobic respiration	The enzymatic release of energy from inorganic and organic compounds (especially carbohydrates and fats) which requires oxygen as the terminal electron acceptor.	ENSMUSG00000064360 ENSMUSG00000020022 ENSMUSG00000032279 ENSMUSG00000026895 ENSMUSG00000028648 ENSMUSG00000027406 ENSMUSG00000020321 ENSMUSG00000027187 ENSMUSG00000036751 ENSMUSG00000030652 ENSMUSG00000026526 ENSMUSG00000063882 ENSMUSG00000028452 ENSMUSG00000020917 ENSMUSG00000025651 ENSMUSG00000030869 ENSMUSG00000027282 ENSMUSG00000025968 ENSMUSG00000038302 ENSMUSG00000051671 ENSMUSG00000025950 …	'NADH-ubiquinone oxidoreductase chain 3'; 'NADH dehydrogenase'; 'Isocitrate dehydrogenase'; 'Malate dehydrogenase, cytoplasmic'; 'Catalase'; 'Cytochrome c oxidase subunit 6B1'; '5-demethoxyubiquinone hydroxylase, mitochondrial'; 'Fumarate hydratase, mitochondrial'; 'Cytochrome b-c1 complex subunit 6, mitochondrial'; 'Transitional endoplasmic reticulum ATPase'; 'ATP-citrate synthase'; 'Cytochrome …	ND3 Ndufa12 Idh3a Ndufa8 Ndufs5 Idh3b Mdh1 Cat Cox6b1 Coq7 Fh Uqcrh Vcp Acly Uqcrc1 Ndufab1 Mtch2 Ndufs1 Afg1l Coa6 Idh1 Ide Sdha aco1 Ndufv1 Stoml2 Ndufa10 Shmt2 Dlst Atp5po Atp5pd Rhoa Ndufa7	A0A023J682 A0A0R4J275 A0A1L1STE6 A0A1S6GWI0 A0A1S6GWI4 A0A668KL51 Q91VA7 P14152 P24270 P56391 P97478 P97807 P99028 Q01853 Q3TED3 Q3TIC8 Q3TJG2 Q3UA17 Q3UIQ2 Q3V384 Q8BGD8 Q8C338 Q8CGB9 Q8K2B3 Q8VDC3 Q91YT0 Q99JB2 Q99LC3 Q9CZN7 Q9D2G2 Q9DB20 Q9DCX2 Q9QUI0 Q9Z1P6	A0A023J682 A0A0R4J275 A0A1L1STE6 A0A1S6GWI0 A0A1S6GWI4 A0A668KL51 Q91VA7 P14152 P24270 P56391 P97478 P97807 P99028 Q01853 Q3TED3 Q3TIC8 Q3TJG2 Q3UA17 Q3UIQ2 Q3V384 Q8BGD8 Q8C338 Q8CGB9 Q8K2B3 Q8VDC3 Q91YT0 Q99JB2 Q99LC3 Q9CZN7 Q9D2G2 Q9DB20 Q9DCX2 Q9QUI0 Q9Z1P6	7.43 33/444	16.34 33/202	3.5824e-21	GO:0045333
GO:0006629	lipid metabolic process	The chemical reactions and pathways involving lipids, compounds soluble in an organic solvent but not, or sparingly, in an aqueous solvent. Includes fatty acids; neutral fats, other fatty-acid esters, and soaps; long-chain (fatty) alcohols and waxes; sphingoids and other long-chain bases; glycolipids, phospholipids and sphingolipids; and carotenes, polyprenols, sterols, terpenes and other isopren…	ENSMUSG00000003809 ENSMUSG00000031969 ENSMUSG00000073422 ENSMUSG00000058135 ENSMUSG00000024900 ENSMUSG00000018796 ENSMUSG00000003123 ENSMUSG00000024892 ENSMUSG00000061758 ENSMUSG00000053898 ENSMUSG00000027195 ENSMUSG00000000326 ENSMUSG00000074207 ENSMUSG00000023019 ENSMUSG00000040562 ENSMUSG00000025153 ENSMUSG00000027187 ENSMUSG00000053279 ENSMUSG00000028138 ENSMUSG00000033307 ENSMUSG00000030630 …	'Glutaryl-CoA dehydrogenase, mitochondrial'; 'Acyl-Coenzyme A dehydrogenase family, member 8'; 'Hydroxysteroid 17-beta dehydrogenase 8'; 'Glutathione S-transferase'; 'Acyltransferase'; 'Long-chain-fatty-acid--CoA ligase'; 'Hormone-sensitive lipase'; 'Pyruvate carboxylase'; 'Aldo-keto reductase family 1, member B10'; 'Delta'; 'Very-long-chain 3-oxoacyl-CoA reductase'; 'Catechol O-methyltransferase…	Gcdh Acad8 Hsd17b8 Gstm1 Cpt1a Acsl1 Lipe Pcx Akr1b10 Ech1 Hsd17b12 Comt Adh1 Gpd1 Gstm2 Fasn Cat Aldh1a1 Adh5 Mif Fah Por Acadm Acadvl Ywhah Agpat2 Acly Ndufab1 Dhrs11 Npc2 Cpt2 Akr1b1 Mgll Cpt1b Akr1a1 Bcat2 Ephx2 Fabp5 Pdk4 Acaca Hadh Acss1 Prdx6 Bckdhb Gstm7 Gpx4 Pccb Pnpla2 Ptges2 Acaa2 Idh1 Acat2 Plin1 Pck1 Acad9 Pnpla8 Acat1 Gstm4 Ces1d Acsf2 Atp1a1 Ptgr2 Sirt2 Pcca Etfdh Hadhb Acot1 Hsd17…	A0A0A0MQ68 A0A0R4J0P1 A0A494BAF4 A2AE89 A8ASF5 D3Z041 E9Q4M2 E9QPD7 G5E895 O35459 O70503 O88587 P00329 P13707 P15626 P19096 P24270 P24549 P28474 P34884 P35505 P37040 P45952 P50544 P68510 Q059U0 Q3TED3 Q3TJG2 Q3U0B3 Q3U3C2 Q3UDA8 Q3UDY1 Q3UFX6 Q3UIM5 Q3UJW9 Q3ULU3 Q3UQ71 Q497I3 Q544J2 Q5SWU9 Q61425 Q69Z91 Q6A0D0 Q6P3A8 Q6PJ91 Q76LV0 Q7TMF4 Q8BJ56 Q8BWM0 Q8BWT1 Q8C338 Q8CAY6 Q8CGN5 Q8CI37 Q8JZN5 Q8…	A0A0A0MQ68 A0A0R4J0P1 A0A494BAF4 A2AE89 A8ASF5 D3Z041 E9Q4M2 E9QPD7 G5E895 O35459 O70503 O88587 P00329 P13707 P15626 P19096 P24270 P24549 P28474 P34884 P35505 P37040 P45952 P50544 P68510 Q059U0 Q3TED3 Q3TJG2 Q3U0B3 Q3U3C2 Q3UDA8 Q3UDY1 Q3UFX6 Q3UIM5 Q3UJW9 Q3ULU3 Q3UQ71 Q497I3 Q544J2 Q5SWU9 Q61425 Q69Z91 Q6A0D0 Q6P3A8 Q6PJ91 Q76LV0 Q7TMF4 Q8BJ56 Q8BWM0 Q8BWT1 Q8C338 Q8CAY6 Q8CGN5 Q8CI37 Q8JZN5 Q8…	18.24 81/444	5.72 81/1417	6.51726e-21	GO:0044238;GO:0071704
GO:0044255	cellular lipid metabolic process	The chemical reactions and pathways involving lipids, as carried out by individual cells.	ENSMUSG00000003809 ENSMUSG00000031969 ENSMUSG00000073422 ENSMUSG00000058135 ENSMUSG00000024900 ENSMUSG00000018796 ENSMUSG00000003123 ENSMUSG00000061758 ENSMUSG00000053898 ENSMUSG00000027195 ENSMUSG00000074207 ENSMUSG00000023019 ENSMUSG00000040562 ENSMUSG00000025153 ENSMUSG00000027187 ENSMUSG00000053279 ENSMUSG00000028138 ENSMUSG00000033307 ENSMUSG00000005514 ENSMUSG00000062908 ENSMUSG00000018574 …	'Glutaryl-CoA dehydrogenase, mitochondrial'; 'Acyl-Coenzyme A dehydrogenase family, member 8'; 'Hydroxysteroid 17-beta dehydrogenase 8'; 'Glutathione S-transferase'; 'Acyltransferase'; 'Long-chain-fatty-acid--CoA ligase'; 'Hormone-sensitive lipase'; 'Aldo-keto reductase family 1, member B10'; 'Delta'; 'Very-long-chain 3-oxoacyl-CoA reductase'; 'Alcohol dehydrogenase 1'; 'Glycerol-3-phosphate dehy…	Gcdh Acad8 Hsd17b8 Gstm1 Cpt1a Acsl1 Lipe Akr1b10 Ech1 Hsd17b12 Adh1 Gpd1 Gstm2 Fasn Cat Aldh1a1 Adh5 Mif Por Acadm Acadvl Agpat2 Acly Ndufab1 Cpt2 Akr1b1 Mgll Cpt1b Ephx2 Fabp5 Pdk4 Acaca Hadh Acss1 Gstm7 Gpx4 Pccb Pnpla2 Ptges2 Acaa2 Idh1 Acat2 Pck1 Acad9 Pnpla8 Acat1 Gstm4 Ces1d Acsf2 Ptgr2 Sirt2 Etfdh Hadhb Acot1 Hsd17b10 Aacs Acadsb Ehhadh Crot Mecr Etfb Agk Ivd Pdk2 Lypla2 Eci2 Vapa Abhd16a	A0A0A0MQ68 A0A0R4J0P1 A0A494BAF4 A2AE89 A8ASF5 D3Z041 E9Q4M2 G5E895 O35459 O70503 P00329 P13707 P15626 P19096 P24270 P24549 P28474 P34884 P37040 P45952 P50544 Q059U0 Q3TED3 Q3TJG2 Q3UDA8 Q3UDY1 Q3UFX6 Q3UIM5 Q3UQ71 Q497I3 Q544J2 Q5SWU9 Q61425 Q69Z91 Q6PJ91 Q76LV0 Q7TMF4 Q8BJ56 Q8BWM0 Q8BWT1 Q8C338 Q8CAY6 Q8CI37 Q8JZN5 Q8K1N1 Q8QZT1 Q8R5I6 Q8VCT4 Q8VCW8 Q8VDQ1 Q8VDQ8 Q921G7 Q99JY0 Q99L15 Q99N15 Q9…	A0A0A0MQ68 A0A0R4J0P1 A0A494BAF4 A2AE89 A8ASF5 D3Z041 E9Q4M2 G5E895 O35459 O70503 P00329 P13707 P15626 P19096 P24270 P24549 P28474 P34884 P37040 P45952 P50544 Q059U0 Q3TED3 Q3TJG2 Q3UDA8 Q3UDY1 Q3UFX6 Q3UIM5 Q3UQ71 Q497I3 Q544J2 Q5SWU9 Q61425 Q69Z91 Q6PJ91 Q76LV0 Q7TMF4 Q8BJ56 Q8BWM0 Q8BWT1 Q8C338 Q8CAY6 Q8CI37 Q8JZN5 Q8K1N1 Q8QZT1 Q8R5I6 Q8VCT4 Q8VCW8 Q8VDQ1 Q8VDQ8 Q921G7 Q99JY0 Q99L15 Q99N15 Q9…	15.32 68/444	6.53 68/1041	2.24981e-20	GO:0044237;GO:0006629
GO:0006734	NADH metabolic process	The chemical reactions and pathways involving reduced nicotinamide adenine dinucleotide (NADH), a coenzyme present in most living cells and derived from the B vitamin nicotinic acid.	ENSMUSG00000057666 ENSMUSG00000032279 ENSMUSG00000027406 ENSMUSG00000030695 ENSMUSG00000024892 ENSMUSG00000036427 ENSMUSG00000062070 ENSMUSG00000020277 ENSMUSG00000023019 ENSMUSG00000020321 ENSMUSG00000023456 ENSMUSG00000033065 ENSMUSG00000028452 ENSMUSG00000063524 ENSMUSG00000059040 ENSMUSG00000020475 ENSMUSG00000026827 ENSMUSG00000004789	'Glyceraldehyde-3-phosphate dehydrogenase'; 'Isocitrate dehydrogenase'; 'Fructose-bisphosphate aldolase'; 'Pyruvate carboxylase'; 'Glucose-6-phosphate isomerase'; 'Phosphoglycerate kinase 1'; 'ATP-dependent 6-phosphofructokinase, liver type'; 'Glycerol-3-phosphate dehydrogenase'; 'Malate dehydrogenase, cytoplasmic'; 'Triosephosphate isomerase'; 'ATP-dependent 6-phosphofructokinase, muscle type'; …	Gapdh Idh3a Idh3b Aldoa Pcx Gpi Pgk1 Pfkl Gpd1 Mdh1 Tpi1 Pfkm Vcp EG433182 Pgam2 Gpd2 Dlst	A0A0A0MQF6 A0A1L1STE6 A0A668KL51 Q91VA7 A6ZI44 E9QPD7 P06745 P09411 P12382 P13707 P14152 P17751 P47857 Q01853 Q5FW97 Q5NCI4 Q64521 Q9D2G2	A0A0A0MQF6 A0A1L1STE6 A0A668KL51 Q91VA7 A6ZI44 E9QPD7 P06745 P09411 P12382 P13707 P14152 P17751 P47857 Q01853 Q5FW97 Q5NCI4 Q64521 Q9D2G2	4.05 18/444	46.15 18/39	2.89642e-20	GO:0019674
GO:0019362	pyridine nucleotide metabolic process	The chemical reactions and pathways involving a pyridine nucleotide, a nucleotide characterized by a pyridine derivative as a nitrogen base.	ENSMUSG00000057666 ENSMUSG00000032279 ENSMUSG00000027406 ENSMUSG00000030695 ENSMUSG00000024892 ENSMUSG00000041237 ENSMUSG00000000628 ENSMUSG00000006574 ENSMUSG00000017390 ENSMUSG00000036427 ENSMUSG00000062070 ENSMUSG00000020277 ENSMUSG00000023019 ENSMUSG00000020321 ENSMUSG00000038871 ENSMUSG00000023456 ENSMUSG00000033065 ENSMUSG00000020349 ENSMUSG00000028452 ENSMUSG00000063229 ENSMUSG00000020572 …	'Glyceraldehyde-3-phosphate dehydrogenase'; 'Isocitrate dehydrogenase'; 'Fructose-bisphosphate aldolase'; 'Pyruvate carboxylase'; 'Pyruvate kinase'; 'Hexokinase-2'; 'Band 3 anion transport protein'; 'Fructose-bisphosphate aldolase C'; 'Glucose-6-phosphate isomerase'; 'Phosphoglycerate kinase 1'; 'ATP-dependent 6-phosphofructokinase, liver type'; 'Glycerol-3-phosphate dehydrogenase'; 'Malate dehyd…	Gapdh Idh3a Idh3b Aldoa Pcx Pklr Hk2 Slc4a1 Aldoc Gpi Pgk1 Pfkl Gpd1 Mdh1 Bpgm Tpi1 Pfkm Ppp2ca Vcp Ldha Nampt Mtch2 EG433182 Pgam2 Gpd2 Idh1 Pgd Pgls Dlst	A0A0A0MQF6 A0A1L1STE6 A0A668KL51 Q91VA7 A6ZI44 E9QPD7 G3X925 O08528 P04919 P05063 P06745 P09411 P12382 P13707 P14152 P15327 P17751 P47857 P63330 Q01853 Q3THB4 Q3TLX1 Q3UA17 Q5FW97 Q5NCI4 Q64521 Q8C338 Q91V28 Q9CQ60 Q9D2G2	A0A0A0MQF6 A0A1L1STE6 A0A668KL51 Q91VA7 A6ZI44 E9QPD7 G3X925 O08528 P04919 P05063 P06745 P09411 P12382 P13707 P14152 P15327 P17751 P47857 P63330 Q01853 Q3THB4 Q3TLX1 Q3UA17 Q5FW97 Q5NCI4 Q64521 Q8C338 Q91V28 Q9CQ60 Q9D2G2	6.76 30/444	16.76 30/179	1.51889e-19	GO:0009117;GO:0072524
GO:0046496	nicotinamide nucleotide metabolic process	The chemical reactions and pathways involving nicotinamide nucleotides, any nucleotide that contains combined nicotinamide.	ENSMUSG00000057666 ENSMUSG00000032279 ENSMUSG00000027406 ENSMUSG00000030695 ENSMUSG00000024892 ENSMUSG00000041237 ENSMUSG00000000628 ENSMUSG00000006574 ENSMUSG00000017390 ENSMUSG00000036427 ENSMUSG00000062070 ENSMUSG00000020277 ENSMUSG00000023019 ENSMUSG00000020321 ENSMUSG00000038871 ENSMUSG00000023456 ENSMUSG00000033065 ENSMUSG00000020349 ENSMUSG00000028452 ENSMUSG00000063229 ENSMUSG00000020572 …	'Glyceraldehyde-3-phosphate dehydrogenase'; 'Isocitrate dehydrogenase'; 'Fructose-bisphosphate aldolase'; 'Pyruvate carboxylase'; 'Pyruvate kinase'; 'Hexokinase-2'; 'Band 3 anion transport protein'; 'Fructose-bisphosphate aldolase C'; 'Glucose-6-phosphate isomerase'; 'Phosphoglycerate kinase 1'; 'ATP-dependent 6-phosphofructokinase, liver type'; 'Glycerol-3-phosphate dehydrogenase'; 'Malate dehyd…	Gapdh Idh3a Idh3b Aldoa Pcx Pklr Hk2 Slc4a1 Aldoc Gpi Pgk1 Pfkl Gpd1 Mdh1 Bpgm Tpi1 Pfkm Ppp2ca Vcp Ldha Nampt Mtch2 EG433182 Pgam2 Gpd2 Idh1 Pgd Pgls Dlst	A0A0A0MQF6 A0A1L1STE6 A0A668KL51 Q91VA7 A6ZI44 E9QPD7 G3X925 O08528 P04919 P05063 P06745 P09411 P12382 P13707 P14152 P15327 P17751 P47857 P63330 Q01853 Q3THB4 Q3TLX1 Q3UA17 Q5FW97 Q5NCI4 Q64521 Q8C338 Q91V28 Q9CQ60 Q9D2G2	A0A0A0MQF6 A0A1L1STE6 A0A668KL51 Q91VA7 A6ZI44 E9QPD7 G3X925 O08528 P04919 P05063 P06745 P09411 P12382 P13707 P14152 P15327 P17751 P47857 P63330 Q01853 Q3THB4 Q3TLX1 Q3UA17 Q5FW97 Q5NCI4 Q64521 Q8C338 Q91V28 Q9CQ60 Q9D2G2	6.76 30/444	16.76 30/179	1.51889e-19	GO:0019362
GO:0016052	carbohydrate catabolic process	The chemical reactions and pathways resulting in the breakdown of carbohydrates, any of a group of organic compounds based of the general formula Cx(H2O)y.	ENSMUSG00000057666 ENSMUSG00000030695 ENSMUSG00000033400 ENSMUSG00000041237 ENSMUSG00000000628 ENSMUSG00000024747 ENSMUSG00000006574 ENSMUSG00000017390 ENSMUSG00000036427 ENSMUSG00000062070 ENSMUSG00000020277 ENSMUSG00000023019 ENSMUSG00000038871 ENSMUSG00000023456 ENSMUSG00000053279 ENSMUSG00000033065 ENSMUSG00000020349 ENSMUSG00000063229 ENSMUSG00000027282 ENSMUSG00000063524 ENSMUSG00000059040 …	'Glyceraldehyde-3-phosphate dehydrogenase'; 'Fructose-bisphosphate aldolase'; 'Glycogen debranching enzyme'; 'Pyruvate kinase'; 'Hexokinase-2'; 'Aldehyde dehydrogenase, cytosolic 1'; 'Band 3 anion transport protein'; 'Fructose-bisphosphate aldolase C'; 'Glucose-6-phosphate isomerase'; 'Phosphoglycerate kinase 1'; 'ATP-dependent 6-phosphofructokinase, liver type'; 'Glycerol-3-phosphate dehydrogena…	Gapdh Aldoa Agl Pklr Hk2 Aldh1a7 Slc4a1 Aldoc Gpi Pgk1 Pfkl Gpd1 Bpgm Tpi1 Aldh1a1 Pfkm Ppp2ca Ldha Mtch2 EG433182 Pgam2 Sord Gpd2 Pgm1 Dhdh Pgd Pygl Pygm	A0A0A0MQF6 A6ZI44 F8VPN4 G3X925 O08528 O35945 P04919 P05063 P06745 P09411 P12382 P13707 P15327 P17751 P24549 P47857 P63330 Q3THB4 Q3UA17 Q5FW97 Q5NCI4 Q64442 Q64521 Q66JR7 Q8K0E9 Q91V28 Q9ET01 Q9WUB3	A0A0A0MQF6 A6ZI44 F8VPN4 G3X925 O08528 O35945 P04919 P05063 P06745 P09411 P12382 P13707 P15327 P17751 P24549 P47857 P63330 Q3THB4 Q3UA17 Q5FW97 Q5NCI4 Q64442 Q64521 Q66JR7 Q8K0E9 Q91V28 Q9ET01 Q9WUB3	6.53 29/444	17.58 29/165	1.77639e-19	GO:1901575;GO:0005975
GO:0046394	carboxylic acid biosynthetic process	The chemical reactions and pathways resulting in the formation of carboxylic acids, any organic acid containing one or more carboxyl (-COOH) groups.	ENSMUSG00000073422 ENSMUSG00000058135 ENSMUSG00000041237 ENSMUSG00000074768 ENSMUSG00000069324 ENSMUSG00000027195 ENSMUSG00000031672 ENSMUSG00000040562 ENSMUSG00000025153 ENSMUSG00000015889 ENSMUSG00000053279 ENSMUSG00000033307 ENSMUSG00000018574 ENSMUSG00000020917 ENSMUSG00000030934 ENSMUSG00000063229 ENSMUSG00000030869 ENSMUSG00000001642 ENSMUSG00000033174 ENSMUSG00000028692 ENSMUSG00000030826 …	'Hydroxysteroid 17-beta dehydrogenase 8'; 'Glutathione S-transferase'; 'Pyruvate kinase'; 'Betaine--homocysteine S-methyltransferase 1'; 'Very-long-chain 3-oxoacyl-CoA reductase'; 'Aspartate aminotransferase, mitochondrial'; 'Glutathione S-transferase Mu 2'; 'Fatty acid synthase'; 'Leukotriene A-4 hydrolase'; 'Aldehyde dehydrogenase 1A1'; 'Macrophage migration inhibitory factor'; 'Very long-chain…	Hsd17b8 Gstm1 Pklr Bhmt Hsd17b12 Got2 Gstm2 Fasn Lta4h Aldh1a1 Mif Acadvl Acly Oat Ldha Ndufab1 Akr1b1 Mgll Akr1a1 Bcat2 Fabp5 Pdk4 Acaca Phgdh Acss1 Gstm7 Pccb Ptges2 Pnpla8 Gstm4 Ces1d Sirt2 Hsd17b10 Shmt2 Pycr3 Mecr Apip	A0A494BAF4 A2AE89 G3X925 O35490 O70503 P05202 P15626 P19096 P24527 P24549 P34884 P50544 Q3TED3 Q3TG75 Q3THB4 Q3TJG2 Q3UDY1 Q3UFX6 Q3UJW9 Q3ULU3 Q497I3 Q544J2 Q5SWU9 Q61753 Q69Z91 Q6PJ91 Q7TMF4 Q8BWM0 Q8K1N1 Q8R5I6 Q8VCT4 Q8VDQ8 Q99N15 Q9CZN7 Q9DCC4 Q9DCS3 Q9WVQ5	A0A494BAF4 A2AE89 G3X925 O35490 O70503 P05202 P15626 P19096 P24527 P24549 P34884 P50544 Q3TED3 Q3TG75 Q3THB4 Q3TJG2 Q3UDY1 Q3UFX6 Q3UJW9 Q3ULU3 Q497I3 Q544J2 Q5SWU9 Q61753 Q69Z91 Q6PJ91 Q7TMF4 Q8BWM0 Q8K1N1 Q8R5I6 Q8VCT4 Q8VDQ8 Q99N15 Q9CZN7 Q9DCC4 Q9DCS3 Q9WVQ5	8.56 38/444	11.80 38/322	2.08309e-19	GO:0019752;GO:0016053
GO:0016053	organic acid biosynthetic process	The chemical reactions and pathways resulting in the formation of organic acids, any acidic compound containing carbon in covalent linkage.	ENSMUSG00000073422 ENSMUSG00000058135 ENSMUSG00000041237 ENSMUSG00000074768 ENSMUSG00000069324 ENSMUSG00000027195 ENSMUSG00000031672 ENSMUSG00000040562 ENSMUSG00000025153 ENSMUSG00000015889 ENSMUSG00000053279 ENSMUSG00000033307 ENSMUSG00000018574 ENSMUSG00000020917 ENSMUSG00000030934 ENSMUSG00000063229 ENSMUSG00000030869 ENSMUSG00000001642 ENSMUSG00000033174 ENSMUSG00000028692 ENSMUSG00000030826 …	'Hydroxysteroid 17-beta dehydrogenase 8'; 'Glutathione S-transferase'; 'Pyruvate kinase'; 'Betaine--homocysteine S-methyltransferase 1'; 'Very-long-chain 3-oxoacyl-CoA reductase'; 'Aspartate aminotransferase, mitochondrial'; 'Glutathione S-transferase Mu 2'; 'Fatty acid synthase'; 'Leukotriene A-4 hydrolase'; 'Aldehyde dehydrogenase 1A1'; 'Macrophage migration inhibitory factor'; 'Very long-chain…	Hsd17b8 Gstm1 Pklr Bhmt Hsd17b12 Got2 Gstm2 Fasn Lta4h Aldh1a1 Mif Acadvl Acly Oat Ldha Ndufab1 Akr1b1 Mgll Akr1a1 Bcat2 Fabp5 Pdk4 Acaca Phgdh Acss1 Gstm7 Pccb Ptges2 Pnpla8 Gstm4 Ces1d Sirt2 Hsd17b10 Shmt2 Pycr3 Mecr Apip	A0A494BAF4 A2AE89 G3X925 O35490 O70503 P05202 P15626 P19096 P24527 P24549 P34884 P50544 Q3TED3 Q3TG75 Q3THB4 Q3TJG2 Q3UDY1 Q3UFX6 Q3UJW9 Q3ULU3 Q497I3 Q544J2 Q5SWU9 Q61753 Q69Z91 Q6PJ91 Q7TMF4 Q8BWM0 Q8K1N1 Q8R5I6 Q8VCT4 Q8VDQ8 Q99N15 Q9CZN7 Q9DCC4 Q9DCS3 Q9WVQ5	A0A494BAF4 A2AE89 G3X925 O35490 O70503 P05202 P15626 P19096 P24527 P24549 P34884 P50544 Q3TED3 Q3TG75 Q3THB4 Q3TJG2 Q3UDY1 Q3UFX6 Q3UJW9 Q3ULU3 Q497I3 Q544J2 Q5SWU9 Q61753 Q69Z91 Q6PJ91 Q7TMF4 Q8BWM0 Q8K1N1 Q8R5I6 Q8VCT4 Q8VDQ8 Q99N15 Q9CZN7 Q9DCC4 Q9DCS3 Q9WVQ5	8.56 38/444	11.66 38/326	3.1663e-19	GO:0044283;GO:0006082;GO:0044249;GO:1901576
GO:0072524	pyridine-containing compound metabolic process	The chemical reactions and pathways involving a pyridine-containing compound, i.e. any compound that contains pyridine or a formal derivative thereof.	ENSMUSG00000057666 ENSMUSG00000032279 ENSMUSG00000027406 ENSMUSG00000030695 ENSMUSG00000024892 ENSMUSG00000041237 ENSMUSG00000000628 ENSMUSG00000006574 ENSMUSG00000017390 ENSMUSG00000036427 ENSMUSG00000062070 ENSMUSG00000020277 ENSMUSG00000023019 ENSMUSG00000020321 ENSMUSG00000038871 ENSMUSG00000023456 ENSMUSG00000033065 ENSMUSG00000020349 ENSMUSG00000028452 ENSMUSG00000063229 ENSMUSG00000020572 …	'Glyceraldehyde-3-phosphate dehydrogenase'; 'Isocitrate dehydrogenase'; 'Fructose-bisphosphate aldolase'; 'Pyruvate carboxylase'; 'Pyruvate kinase'; 'Hexokinase-2'; 'Band 3 anion transport protein'; 'Fructose-bisphosphate aldolase C'; 'Glucose-6-phosphate isomerase'; 'Phosphoglycerate kinase 1'; 'ATP-dependent 6-phosphofructokinase, liver type'; 'Glycerol-3-phosphate dehydrogenase'; 'Malate dehyd…	Gapdh Idh3a Idh3b Aldoa Pcx Pklr Hk2 Slc4a1 Aldoc Gpi Pgk1 Pfkl Gpd1 Mdh1 Bpgm Tpi1 Pfkm Ppp2ca Vcp Ldha Nampt Mtch2 EG433182 Pgam2 Gpd2 Idh1 Pgd Pgls Dlst	A0A0A0MQF6 A0A1L1STE6 A0A668KL51 Q91VA7 A6ZI44 E9QPD7 G3X925 O08528 P04919 P05063 P06745 P09411 P12382 P13707 P14152 P15327 P17751 P47857 P63330 Q01853 Q3THB4 Q3TLX1 Q3UA17 Q5FW97 Q5NCI4 Q64521 Q8C338 Q91V28 Q9CQ60 Q9D2G2	A0A0A0MQF6 A0A1L1STE6 A0A668KL51 Q91VA7 A6ZI44 E9QPD7 G3X925 O08528 P04919 P05063 P06745 P09411 P12382 P13707 P14152 P15327 P17751 P47857 P63330 Q01853 Q3THB4 Q3TLX1 Q3UA17 Q5FW97 Q5NCI4 Q64521 Q8C338 Q91V28 Q9CQ60 Q9D2G2	6.76 30/444	16.13 30/186	4.4201e-19	GO:1901564;GO:0046483;GO:1901360;GO:0034641
GO:0009063	amino acid catabolic process	The chemical reactions and pathways resulting in the breakdown of amino acids, organic acids containing one or more amino substituents.	ENSMUSG00000026307 ENSMUSG00000031672 ENSMUSG00000030630 ENSMUSG00000000340 ENSMUSG00000048087 ENSMUSG00000027597 ENSMUSG00000030934 ENSMUSG00000060376 ENSMUSG00000030826 ENSMUSG00000032263 ENSMUSG00000040213 ENSMUSG00000035936 ENSMUSG00000041426 ENSMUSG00000032047 ENSMUSG00000034424 ENSMUSG00000029776 ENSMUSG00000027709 ENSMUSG00000025260 ENSMUSG00000025403 ENSMUSG00000004789 ENSMUSG00000030861 …	'Selenocysteine lyase'; 'Aspartate aminotransferase, mitochondrial'; 'Fumarylacetoacetase'; 'Lipoamide acyltransferase component of branched-chain alpha-keto acid dehydrogenase complex, mitochondrial'; 'Adenosylhomocysteinase'; 'Ornithine aminotransferase'; '2-oxoisovalerate dehydrogenase subunit alpha'; 'Branched-chain-amino-acid aminotransferase'; '2-oxoisovalerate dehydrogenase subunit beta, m…	Scly Got2 Fah Dbt Ahcy Oat Bckdha Bcat2 Bckdhb Kyat3 Aldh5a1 Hibch Acat1 Gcsh Hibadh Mccc1 Hsd17b10 Shmt2 Dlst Acadsb Etfb Ivd Gstz1	A0A0R4J069 P05202 P35505 P53395 Q3TF14 Q3TG75 Q3U3J1 Q3ULU3 Q6P3A8 Q71RI9 Q8BWF0 Q8QZS1 Q8QZT1 Q91WK5 Q99L13 Q99MR8 Q99N15 Q9CZN7 Q9D2G2 Q9DBL1 Q9DCW4 Q9JHI5 Q9WVL0	A0A0R4J069 P05202 P35505 P53395 Q3TF14 Q3TG75 Q3U3J1 Q3ULU3 Q6P3A8 Q71RI9 Q8BWF0 Q8QZS1 Q8QZT1 Q91WK5 Q99L13 Q99MR8 Q99N15 Q9CZN7 Q9D2G2 Q9DBL1 Q9DCW4 Q9JHI5 Q9WVL0	5.41 24/444	23.08 24/104	5.81169e-19	GO:1901565;GO:0046395
GO:0019674	NAD metabolic process	The chemical reactions and pathways involving nicotinamide adenine dinucleotide (NAD), a coenzyme present in most living cells and derived from the B vitamin nicotinic acid.	ENSMUSG00000057666 ENSMUSG00000032279 ENSMUSG00000027406 ENSMUSG00000030695 ENSMUSG00000024892 ENSMUSG00000036427 ENSMUSG00000062070 ENSMUSG00000020277 ENSMUSG00000023019 ENSMUSG00000020321 ENSMUSG00000023456 ENSMUSG00000033065 ENSMUSG00000028452 ENSMUSG00000063229 ENSMUSG00000020572 ENSMUSG00000063524 ENSMUSG00000059040 ENSMUSG00000020475 ENSMUSG00000026827 ENSMUSG00000004789	'Glyceraldehyde-3-phosphate dehydrogenase'; 'Isocitrate dehydrogenase'; 'Fructose-bisphosphate aldolase'; 'Pyruvate carboxylase'; 'Glucose-6-phosphate isomerase'; 'Phosphoglycerate kinase 1'; 'ATP-dependent 6-phosphofructokinase, liver type'; 'Glycerol-3-phosphate dehydrogenase'; 'Malate dehydrogenase, cytoplasmic'; 'Triosephosphate isomerase'; 'ATP-dependent 6-phosphofructokinase, muscle type'; …	Gapdh Idh3a Idh3b Aldoa Pcx Gpi Pgk1 Pfkl Gpd1 Mdh1 Tpi1 Pfkm Vcp Ldha Nampt EG433182 Pgam2 Gpd2 Dlst	A0A0A0MQF6 A0A1L1STE6 A0A668KL51 Q91VA7 A6ZI44 E9QPD7 P06745 P09411 P12382 P13707 P14152 P17751 P47857 Q01853 Q3THB4 Q3TLX1 Q5FW97 Q5NCI4 Q64521 Q9D2G2	A0A0A0MQF6 A0A1L1STE6 A0A668KL51 Q91VA7 A6ZI44 E9QPD7 P06745 P09411 P12382 P13707 P14152 P17751 P47857 Q01853 Q3THB4 Q3TLX1 Q5FW97 Q5NCI4 Q64521 Q9D2G2	4.50 20/444	32.26 20/62	6.62167e-19	GO:0046496;GO:0006163
GO:0006635	fatty acid beta-oxidation	A fatty acid oxidation process that results in the complete oxidation of a long-chain fatty acid. Fatty acid beta-oxidation begins with the addition of coenzyme A to a fatty acid, and occurs by successive cycles of reactions during each of which the fatty acid is shortened by a two-carbon fragment removed as acetyl coenzyme A; the cycle continues until only two or three carbons remain (as acetyl-…	ENSMUSG00000003809 ENSMUSG00000031969 ENSMUSG00000024900 ENSMUSG00000053898 ENSMUSG00000062908 ENSMUSG00000018574 ENSMUSG00000028607 ENSMUSG00000078937 ENSMUSG00000027984 ENSMUSG00000036880 ENSMUSG00000023832 ENSMUSG00000027710 ENSMUSG00000032047 ENSMUSG00000027809 ENSMUSG00000059447 ENSMUSG00000025260 ENSMUSG00000030861 ENSMUSG00000022853 ENSMUSG00000003623 ENSMUSG00000004610 ENSMUSG00000027332 …	'Glutaryl-CoA dehydrogenase, mitochondrial'; 'Acyl-Coenzyme A dehydrogenase family, member 8'; 'Acyltransferase'; 'Delta'; 'Medium-chain specific acyl-CoA dehydrogenase, mitochondrial'; 'Very long-chain specific acyl-CoA dehydrogenase, mitochondrial'; 'Carnitine O-palmitoyltransferase 2, mitochondrial'; 'Carnitine O-palmitoyltransferase 1, muscle isoform'; 'Hydroxyacyl-coenzyme A dehydrogenase, m…	Gcdh Acad8 Cpt1a Ech1 Acadm Acadvl Cpt2 Cpt1b Hadh Acaa2 Acat2 Acad9 Acat1 Etfdh Hadhb Hsd17b10 Acadsb Ehhadh Crot Etfb Ivd Eci2	A0A0A0MQ68 A0A0R4J0P1 A8ASF5 O35459 P45952 P50544 Q3UDA8 Q3UIM5 Q61425 Q8BWT1 Q8CAY6 Q8JZN5 Q8QZT1 Q921G7 Q99JY0 Q99N15 Q9DBL1 Q9DBM2 Q9DC50 Q9DCW4 Q9JHI5 Q9WUR2	A0A0A0MQ68 A0A0R4J0P1 A8ASF5 O35459 P45952 P50544 Q3UDA8 Q3UIM5 Q61425 Q8BWT1 Q8CAY6 Q8JZN5 Q8QZT1 Q921G7 Q99JY0 Q99N15 Q9DBL1 Q9DBM2 Q9DC50 Q9DCW4 Q9JHI5 Q9WUR2	4.95 22/444	26.83 22/82	6.76638e-19	GO:0009062;GO:0019395
GO:0090407	organophosphate biosynthetic process	The chemical reactions and pathways resulting in the biosynthesis of deoxyribose phosphate, the phosphorylated sugar 2-deoxy-erythro-pentose.	ENSMUSG00000064360 ENSMUSG00000003809 ENSMUSG00000057666 ENSMUSG00000020022 ENSMUSG00000026895 ENSMUSG00000028648 ENSMUSG00000030695 ENSMUSG00000018796 ENSMUSG00000030399 ENSMUSG00000062070 ENSMUSG00000023019 ENSMUSG00000020321 ENSMUSG00000023456 ENSMUSG00000011148 ENSMUSG00000028452 ENSMUSG00000026922 ENSMUSG00000020917 ENSMUSG00000030869 ENSMUSG00000020572 ENSMUSG00000020638 ENSMUSG00000025968 …	'NADH-ubiquinone oxidoreductase chain 3'; 'Glutaryl-CoA dehydrogenase, mitochondrial'; 'Glyceraldehyde-3-phosphate dehydrogenase'; 'NADH dehydrogenase'; 'Fructose-bisphosphate aldolase'; 'Long-chain-fatty-acid--CoA ligase'; 'Creatine kinase M-type'; 'Phosphoglycerate kinase 1'; 'Glycerol-3-phosphate dehydrogenase'; 'Malate dehydrogenase, cytoplasmic'; 'Triosephosphate isomerase'; 'Adenylosuccinat…	ND3 Gcdh Gapdh Ndufa12 Ndufa8 Ndufs5 Aldoa Acsl1 Ckm Pgk1 Gpd1 Mdh1 Tpi1 Adss1 Vcp Agpat2 Acly Ndufab1 Nampt Cmpk2 Ndufs1 Akr1a1 Fabp5 Pdk4 EG433182 Acaca Vdac1 Sord Acss1 Ckmt2 Ldhd Idh1 Pck1 Sdha Acat1 Myh9 Ndufv1 Stoml2 Ndufa10 Atic Atp5po Atp5pd Gmpr Pygl Pdk2 Vapa Ndufa7	A0A023J682 A0A0A0MQ68 A0A0A0MQF6 A0A0R4J275 A0A1S6GWI0 A0A1S6GWI4 A6ZI44 D3Z041 P07310 P09411 P13707 P14152 P17751 P28650 Q01853 Q059U0 Q3TED3 Q3TJG2 Q3TLX1 Q3U5Q7 Q3UIQ2 Q3UJW9 Q497I3 Q544J2 Q5FW97 Q5SWU9 Q60932 Q64442 Q69Z91 Q6P8J7 Q7TNG8 Q8C338 Q8CI37 Q8K2B3 Q8QZT1 Q8VDD5 Q91YT0 Q99JB2 Q99LC3 Q9CWJ9 Q9DB20 Q9DCX2 Q9DCZ1 Q9ET01 Q9JK42 Q9WV55 Q9Z1P6	A0A023J682 A0A0A0MQ68 A0A0A0MQF6 A0A0R4J275 A0A1S6GWI0 A0A1S6GWI4 A6ZI44 D3Z041 P07310 P09411 P13707 P14152 P17751 P28650 Q01853 Q059U0 Q3TED3 Q3TJG2 Q3TLX1 Q3U5Q7 Q3UIQ2 Q3UJW9 Q497I3 Q544J2 Q5FW97 Q5SWU9 Q60932 Q64442 Q69Z91 Q6P8J7 Q7TNG8 Q8C338 Q8CI37 Q8K2B3 Q8QZT1 Q8VDD5 Q91YT0 Q99JB2 Q99LC3 Q9CWJ9 Q9DB20 Q9DCX2 Q9DCZ1 Q9ET01 Q9JK42 Q9WV55 Q9Z1P6	10.81 48/444	8.60 48/558	7.03831e-19	GO:0019637;GO:1901576
GO:0009062	fatty acid catabolic process	The chemical reactions and pathways resulting in the breakdown of a fatty acid, any of the aliphatic monocarboxylic acids that can be liberated by hydrolysis from naturally occurring fats and oils. Fatty acids are predominantly straight-chain acids of 4 to 24 carbon atoms, which may be saturated or unsaturated; branched fatty acids and hydroxy fatty acids also occur, and very long chain acids of …	ENSMUSG00000003809 ENSMUSG00000031969 ENSMUSG00000024900 ENSMUSG00000003123 ENSMUSG00000053898 ENSMUSG00000062908 ENSMUSG00000018574 ENSMUSG00000028607 ENSMUSG00000078937 ENSMUSG00000027984 ENSMUSG00000036880 ENSMUSG00000023832 ENSMUSG00000027513 ENSMUSG00000027710 ENSMUSG00000032047 ENSMUSG00000056973 ENSMUSG00000027809 ENSMUSG00000059447 ENSMUSG00000025260 ENSMUSG00000030861 ENSMUSG00000022853 …	'Glutaryl-CoA dehydrogenase, mitochondrial'; 'Acyl-Coenzyme A dehydrogenase family, member 8'; 'Acyltransferase'; 'Hormone-sensitive lipase'; 'Delta'; 'Medium-chain specific acyl-CoA dehydrogenase, mitochondrial'; 'Very long-chain specific acyl-CoA dehydrogenase, mitochondrial'; 'Carnitine O-palmitoyltransferase 2, mitochondrial'; 'Carnitine O-palmitoyltransferase 1, muscle isoform'; 'Hydroxyacyl…	Gcdh Acad8 Cpt1a Lipe Ech1 Acadm Acadvl Cpt2 Cpt1b Hadh Acaa2 Acat2 Pck1 Acad9 Acat1 Ces1d Etfdh Hadhb Hsd17b10 Acadsb Ehhadh Crot Etfb Ivd Eci2	A0A0A0MQ68 A0A0R4J0P1 A8ASF5 E9Q4M2 O35459 P45952 P50544 Q3UDA8 Q3UIM5 Q61425 Q8BWT1 Q8CAY6 Q8CI37 Q8JZN5 Q8QZT1 Q8VCT4 Q921G7 Q99JY0 Q99N15 Q9DBL1 Q9DBM2 Q9DC50 Q9DCW4 Q9JHI5 Q9WUR2	A0A0A0MQ68 A0A0R4J0P1 A8ASF5 E9Q4M2 O35459 P45952 P50544 Q3UDA8 Q3UIM5 Q61425 Q8BWT1 Q8CAY6 Q8CI37 Q8JZN5 Q8QZT1 Q8VCT4 Q921G7 Q99JY0 Q99N15 Q9DBL1 Q9DBM2 Q9DC50 Q9DCW4 Q9JHI5 Q9WUR2	5.63 25/444	20.49 25/122	1.83068e-18	GO:0006631;GO:0044242;GO:0072329
GO:0019395	fatty acid oxidation	The removal of one or more electrons from a fatty acid, with or without the concomitant removal of a proton or protons, by reaction with an electron-accepting substance, by addition of oxygen or by removal of hydrogen.	ENSMUSG00000003809 ENSMUSG00000031969 ENSMUSG00000024900 ENSMUSG00000053898 ENSMUSG00000028138 ENSMUSG00000005514 ENSMUSG00000062908 ENSMUSG00000018574 ENSMUSG00000028607 ENSMUSG00000078937 ENSMUSG00000019577 ENSMUSG00000027984 ENSMUSG00000036880 ENSMUSG00000023832 ENSMUSG00000027710 ENSMUSG00000032047 ENSMUSG00000027809 ENSMUSG00000059447 ENSMUSG00000025260 ENSMUSG00000030861 ENSMUSG00000022853 …	'Glutaryl-CoA dehydrogenase, mitochondrial'; 'Acyl-Coenzyme A dehydrogenase family, member 8'; 'Acyltransferase'; 'Delta'; 'Alcohol dehydrogenase class-3'; 'NADPH--cytochrome P450 reductase'; 'Medium-chain specific acyl-CoA dehydrogenase, mitochondrial'; 'Very long-chain specific acyl-CoA dehydrogenase, mitochondrial'; 'Carnitine O-palmitoyltransferase 2, mitochondrial'; 'Carnitine O-palmitoyltra…	Gcdh Acad8 Cpt1a Ech1 Adh5 Por Acadm Acadvl Cpt2 Cpt1b Pdk4 Hadh Acaa2 Acat2 Acad9 Acat1 Etfdh Hadhb Hsd17b10 Acadsb Ehhadh Crot Etfb Ivd Eci2	A0A0A0MQ68 A0A0R4J0P1 A8ASF5 O35459 P28474 P37040 P45952 P50544 Q3UDA8 Q3UIM5 Q544J2 Q61425 Q8BWT1 Q8CAY6 Q8JZN5 Q8QZT1 Q921G7 Q99JY0 Q99N15 Q9DBL1 Q9DBM2 Q9DC50 Q9DCW4 Q9JHI5 Q9WUR2	A0A0A0MQ68 A0A0R4J0P1 A8ASF5 O35459 P28474 P37040 P45952 P50544 Q3UDA8 Q3UIM5 Q544J2 Q61425 Q8BWT1 Q8CAY6 Q8JZN5 Q8QZT1 Q921G7 Q99JY0 Q99N15 Q9DBL1 Q9DBM2 Q9DC50 Q9DCW4 Q9JHI5 Q9WUR2	5.63 25/444	20.49 25/122	1.83068e-18	GO:0034440;GO:0006631
GO:1901605	alpha-amino acid metabolic process	The chemical reactions and pathways involving an alpha-amino acid.	ENSMUSG00000003809 ENSMUSG00000026307 ENSMUSG00000074768 ENSMUSG00000069324 ENSMUSG00000000326 ENSMUSG00000031672 ENSMUSG00000011148 ENSMUSG00000030630 ENSMUSG00000048087 ENSMUSG00000027597 ENSMUSG00000030934 ENSMUSG00000030826 ENSMUSG00000053398 ENSMUSG00000040213 ENSMUSG00000035936 ENSMUSG00000041426 ENSMUSG00000032047 ENSMUSG00000034424 ENSMUSG00000029776 ENSMUSG00000007039 ENSMUSG00000027709 …	'Glutaryl-CoA dehydrogenase, mitochondrial'; 'Selenocysteine lyase'; 'Betaine--homocysteine S-methyltransferase 1'; 'Catechol O-methyltransferase'; 'Aspartate aminotransferase, mitochondrial'; 'Adenylosuccinate synthetase isozyme 1'; 'Fumarylacetoacetase'; 'Adenosylhomocysteinase'; 'Ornithine aminotransferase'; 'Branched-chain-amino-acid aminotransferase'; 'D-3-phosphoglycerate dehydrogenase'; 'K…	Gcdh Scly Bhmt Comt Got2 Adss1 Fah Ahcy Oat Bcat2 Phgdh Kyat3 Aldh5a1 Hibch Acat1 Gcsh Hibadh Ddah2 Mccc1 Hsd17b10 Shmt2 Dlst Acadsb Pycr3 Ivd Nit2 Gstz1 Apip	A0A0A0MQ68 A0A0R4J069 O35490 O88587 P05202 P28650 P35505 Q3TF14 Q3TG75 Q3ULU3 Q61753 Q71RI9 Q8BWF0 Q8QZS1 Q8QZT1 Q91WK5 Q99L13 Q99LD8 Q99MR8 Q99N15 Q9CZN7 Q9D2G2 Q9DBL1 Q9DCC4 Q9JHI5 Q9JHW2 Q9WVL0 Q9WVQ5	A0A0A0MQ68 A0A0R4J069 O35490 O88587 P05202 P28650 P35505 Q3TF14 Q3TG75 Q3ULU3 Q61753 Q71RI9 Q8BWF0 Q8QZS1 Q8QZT1 Q91WK5 Q99L13 Q99LD8 Q99MR8 Q99N15 Q9CZN7 Q9D2G2 Q9DBL1 Q9DCC4 Q9JHI5 Q9JHW2 Q9WVL0 Q9WVQ5	6.76 30/444	14.78 30/203	5.1736e-18	GO:1901564;GO:0019752;GO:0006520
GO:0007005	mitochondrion organization	A process that is carried out at the cellular level which results in the assembly, arrangement of constituent parts, or disassembly of a mitochondrion; includes mitochondrial morphogenesis and distribution, and replication of the mitochondrial genome as well as synthesis of new mitochondrial components.	ENSMUSG00000020741 ENSMUSG00000020022 ENSMUSG00000026895 ENSMUSG00000028648 ENSMUSG00000022789 ENSMUSG00000026365 ENSMUSG00000002379 ENSMUSG00000000628 ENSMUSG00000027099 ENSMUSG00000024997 ENSMUSG00000031633 ENSMUSG00000020219 ENSMUSG00000009630 ENSMUSG00000025980 ENSMUSG00000038845 ENSMUSG00000025651 ENSMUSG00000030869 ENSMUSG00000031696 ENSMUSG00000034993 ENSMUSG00000052337 ENSMUSG00000027282 …	'Clustered mitochondria protein homolog'; 'NADH dehydrogenase'; 'Dynamin-1-like protein'; 'Complement component factor h'; 'Hexokinase-2'; 'Metaxin-2'; 'Thioredoxin-dependent peroxide reductase, mitochondrial'; 'ADP/ATP translocase 1'; 'Mitochondrial import inner membrane translocase subunit Tim13'; 'Serine/threonine-protein phosphatase 2A catalytic subunit beta isoform'; '60 kDa heat shock prote…	Cluh Ndufa12 Ndufa8 Ndufs5 Dnm1l Cfh Ndufa11 Hk2 Mtx2 Prdx3 Slc25a4 Timm13 Ppp2cb Hspd1 Phb1 Uqcrc1 Ndufab1 Vps35 Vat1 Immt Mtch2 Ndufs1 Dcn Afg1l Hspa4 Vdac2 Vdac1 Kif5b Tomm70a Samm50 Timm29 Aifm2 Acaa2 Acad9 Rhot2 Afg3l2 Taco1 Chchd7 Atp2a1 Stoml2 Ndufa10 Hsd17b10 Ndufaf7 Agk Aifm1	A0A0R4J140 A0A0R4J275 A0A1S6GWI0 A0A1S6GWI4 Q8K1M6 E9Q8I0 G5E814 O08528 O88441 P20108 P48962 P62075 P62715 P63038 P67778 Q3TIC8 Q3TJG2 Q3TRJ1 Q3TXD3 Q3U7N2 Q3UA17 Q3UIQ2 Q3UKR1 Q3V384 Q571M2 Q60930 Q60932 Q61768 Q80TT4 Q8BGH2 Q8BGX2 Q8BUE4 Q8BWT1 Q8JZN5 Q8JZN7 Q8JZQ2 Q8K0Z7 Q8K2Q5 Q8R429 Q99JB2 Q99LC3 Q99N15 Q9CWG8 Q9ESW4 Q9Z0X1	A0A0R4J140 A0A0R4J275 A0A1S6GWI0 A0A1S6GWI4 E9PUD2 E9Q8I0 G5E814 O08528 O88441 P20108 P48962 P62075 P62715 P63038 P67778 Q3TIC8 Q3TJG2 Q3TRJ1 Q3TXD3 Q3U7N2 Q3UA17 Q3UIQ2 Q3UKR1 Q3V384 Q571M2 Q60930 Q60932 Q61768 Q80TT4 Q8BGH2 Q8BGX2 Q8BUE4 Q8BWT1 Q8JZN5 Q8JZN7 Q8JZQ2 Q8K0Z7 Q8K2Q5 Q8R429 Q99JB2 Q99LC3 Q99N15 Q9CWG8 Q9ESW4 Q9Z0X1	10.14 45/444	8.75 45/514	5.82339e-18	GO:0006996
GO:0044242	cellular lipid catabolic process	The chemical reactions and pathways resulting in the breakdown of lipids, as carried out by individual cells.	ENSMUSG00000003809 ENSMUSG00000031969 ENSMUSG00000024900 ENSMUSG00000003123 ENSMUSG00000053898 ENSMUSG00000062908 ENSMUSG00000018574 ENSMUSG00000028607 ENSMUSG00000033174 ENSMUSG00000078937 ENSMUSG00000027984 ENSMUSG00000025509 ENSMUSG00000036880 ENSMUSG00000025950 ENSMUSG00000023832 ENSMUSG00000027513 ENSMUSG00000027710 ENSMUSG00000036257 ENSMUSG00000032047 ENSMUSG00000056973 ENSMUSG00000015149 …	'Glutaryl-CoA dehydrogenase, mitochondrial'; 'Acyl-Coenzyme A dehydrogenase family, member 8'; 'Acyltransferase'; 'Hormone-sensitive lipase'; 'Delta'; 'Medium-chain specific acyl-CoA dehydrogenase, mitochondrial'; 'Very long-chain specific acyl-CoA dehydrogenase, mitochondrial'; 'Carnitine O-palmitoyltransferase 2, mitochondrial'; 'Serine aminopeptidase S33 domain-containing protein'; 'Carnitine …	Gcdh Acad8 Cpt1a Lipe Ech1 Acadm Acadvl Cpt2 Mgll Cpt1b Hadh Pnpla2 Acaa2 Idh1 Acat2 Pck1 Acad9 Pnpla8 Acat1 Ces1d Sirt2 Etfdh Hadhb Hsd17b10 Acadsb Ehhadh Crot Etfb Ivd Lypla2 Eci2 Abhd16a	A0A0A0MQ68 A0A0R4J0P1 A8ASF5 E9Q4M2 O35459 P45952 P50544 Q3UDA8 Q3UFX6 Q3UIM5 Q61425 Q8BJ56 Q8BWT1 Q8C338 Q8CAY6 Q8CI37 Q8JZN5 Q8K1N1 Q8QZT1 Q8VCT4 Q8VDQ8 Q921G7 Q99JY0 Q99N15 Q9DBL1 Q9DBM2 Q9DC50 Q9DCW4 Q9JHI5 Q9WTL7 Q9WUR2 Q9Z1Q2	A0A0A0MQ68 A0A0R4J0P1 A8ASF5 E9Q4M2 O35459 P45952 P50544 Q3UDA8 Q3UFX6 Q3UIM5 Q61425 Q8BJ56 Q8BWT1 Q8C338 Q8CAY6 Q8CI37 Q8JZN5 Q8K1N1 Q8QZT1 Q8VCT4 Q8VDQ8 Q921G7 Q99JY0 Q99N15 Q9DBL1 Q9DBM2 Q9DC50 Q9DCW4 Q9JHI5 Q9WTL7 Q9WUR2 Q9Z1Q2	7.21 32/444	13.33 32/240	6.79275e-18	GO:0044248;GO:0016042;GO:0044255
GO:0034440	lipid oxidation	The removal of one or more electrons from a lipid, with or without the concomitant removal of a proton or protons, by reaction with an electron-accepting substance, by addition of oxygen or by removal of hydrogen.	ENSMUSG00000003809 ENSMUSG00000031969 ENSMUSG00000024900 ENSMUSG00000053898 ENSMUSG00000028138 ENSMUSG00000005514 ENSMUSG00000062908 ENSMUSG00000018574 ENSMUSG00000028607 ENSMUSG00000078937 ENSMUSG00000019577 ENSMUSG00000027984 ENSMUSG00000036880 ENSMUSG00000023832 ENSMUSG00000027710 ENSMUSG00000032047 ENSMUSG00000027809 ENSMUSG00000059447 ENSMUSG00000025260 ENSMUSG00000030861 ENSMUSG00000022853 …	'Glutaryl-CoA dehydrogenase, mitochondrial'; 'Acyl-Coenzyme A dehydrogenase family, member 8'; 'Acyltransferase'; 'Delta'; 'Alcohol dehydrogenase class-3'; 'NADPH--cytochrome P450 reductase'; 'Medium-chain specific acyl-CoA dehydrogenase, mitochondrial'; 'Very long-chain specific acyl-CoA dehydrogenase, mitochondrial'; 'Carnitine O-palmitoyltransferase 2, mitochondrial'; 'Carnitine O-palmitoyltra…	Gcdh Acad8 Cpt1a Ech1 Adh5 Por Acadm Acadvl Cpt2 Cpt1b Pdk4 Hadh Acaa2 Acat2 Acad9 Acat1 Etfdh Hadhb Hsd17b10 Acadsb Ehhadh Crot Etfb Ivd Eci2	A0A0A0MQ68 A0A0R4J0P1 A8ASF5 O35459 P28474 P37040 P45952 P50544 Q3UDA8 Q3UIM5 Q544J2 Q61425 Q8BWT1 Q8CAY6 Q8JZN5 Q8QZT1 Q921G7 Q99JY0 Q99N15 Q9DBL1 Q9DBM2 Q9DC50 Q9DCW4 Q9JHI5 Q9WUR2	A0A0A0MQ68 A0A0R4J0P1 A8ASF5 O35459 P28474 P37040 P45952 P50544 Q3UDA8 Q3UIM5 Q544J2 Q61425 Q8BWT1 Q8CAY6 Q8JZN5 Q8QZT1 Q921G7 Q99JY0 Q99N15 Q9DBL1 Q9DBM2 Q9DC50 Q9DCW4 Q9JHI5 Q9WUR2	5.63 25/444	19.23 25/130	8.84108e-18	GO:0030258
GO:0009152	purine ribonucleotide biosynthetic process	The chemical reactions and pathways resulting in the formation of a purine ribonucleotide, a compound consisting of ribonucleoside (a purine base linked to a ribose sugar) esterified with a phosphate group at either the 3' or 5'-hydroxyl group of the sugar.	ENSMUSG00000064360 ENSMUSG00000003809 ENSMUSG00000020022 ENSMUSG00000026895 ENSMUSG00000028648 ENSMUSG00000030695 ENSMUSG00000018796 ENSMUSG00000011148 ENSMUSG00000028452 ENSMUSG00000020917 ENSMUSG00000030869 ENSMUSG00000025968 ENSMUSG00000019577 ENSMUSG00000063524 ENSMUSG00000059040 ENSMUSG00000020532 ENSMUSG00000020402 ENSMUSG00000027452 ENSMUSG00000031958 ENSMUSG00000021577 ENSMUSG00000032047 …	'NADH-ubiquinone oxidoreductase chain 3'; 'Glutaryl-CoA dehydrogenase, mitochondrial'; 'NADH dehydrogenase'; 'Fructose-bisphosphate aldolase'; 'Long-chain-fatty-acid--CoA ligase'; 'Adenylosuccinate synthetase isozyme 1'; 'Transitional endoplasmic reticulum ATPase'; 'ATP-citrate synthase'; 'Acyl carrier protein'; 'NADH-ubiquinone oxidoreductase 75 kDa subunit, mitochondrial'; 'Protein-serine/threo…	ND3 Gcdh Ndufa12 Ndufa8 Ndufs5 Aldoa Acsl1 Adss1 Vcp Acly Ndufab1 Ndufs1 Pdk4 EG433182 Acaca Vdac1 Acss1 Ldhd Sdha Acat1 Ndufv1 Stoml2 Ndufa10 Atic Atp5po Atp5pd Gmpr Pdk2 Ndufa7	A0A023J682 A0A0A0MQ68 A0A0R4J275 A0A1S6GWI0 A0A1S6GWI4 A6ZI44 D3Z041 P28650 Q01853 Q3TED3 Q3TJG2 Q3UIQ2 Q544J2 Q5FW97 Q5SWU9 Q60932 Q69Z91 Q7TNG8 Q8K2B3 Q8QZT1 Q91YT0 Q99JB2 Q99LC3 Q9CWJ9 Q9DB20 Q9DCX2 Q9DCZ1 Q9JK42 Q9Z1P6	A0A023J682 A0A0A0MQ68 A0A0R4J275 A0A1S6GWI0 A0A1S6GWI4 A6ZI44 D3Z041 P28650 Q01853 Q3TED3 Q3TJG2 Q3UIQ2 Q544J2 Q5FW97 Q5SWU9 Q60932 Q69Z91 Q7TNG8 Q8K2B3 Q8QZT1 Q91YT0 Q99JB2 Q99LC3 Q9CWJ9 Q9DB20 Q9DCX2 Q9DCZ1 Q9JK42 Q9Z1P6	6.76 30/444	14.35 30/209	1.13548e-17	GO:0009260;GO:0006164;GO:0009150
GO:0072522	purine-containing compound biosynthetic process	The chemical reactions and pathways resulting in the formation of a purine-containing compound, i.e. any compound that contains purine or a formal derivative thereof.	ENSMUSG00000064360 ENSMUSG00000003809 ENSMUSG00000020022 ENSMUSG00000026895 ENSMUSG00000028648 ENSMUSG00000030695 ENSMUSG00000018796 ENSMUSG00000011148 ENSMUSG00000028452 ENSMUSG00000020917 ENSMUSG00000030869 ENSMUSG00000020572 ENSMUSG00000025968 ENSMUSG00000019577 ENSMUSG00000063524 ENSMUSG00000059040 ENSMUSG00000020532 ENSMUSG00000020402 ENSMUSG00000027452 ENSMUSG00000031958 ENSMUSG00000021577 …	'NADH-ubiquinone oxidoreductase chain 3'; 'Glutaryl-CoA dehydrogenase, mitochondrial'; 'NADH dehydrogenase'; 'Fructose-bisphosphate aldolase'; 'Long-chain-fatty-acid--CoA ligase'; 'Adenylosuccinate synthetase isozyme 1'; 'Transitional endoplasmic reticulum ATPase'; 'ATP-citrate synthase'; 'Acyl carrier protein'; 'Nicotinamide phosphoribosyltransferase'; 'NADH-ubiquinone oxidoreductase 75 kDa subu…	ND3 Gcdh Ndufa12 Ndufa8 Ndufs5 Aldoa Acsl1 Adss1 Vcp Acly Ndufab1 Nampt Ndufs1 Pdk4 EG433182 Acaca Vdac1 Acss1 Ldhd Sdha Acat1 Ndufv1 Stoml2 Ndufa10 Atic Shmt2 Atp5po Atp5pd Gmpr Pdk2 Ndufa7	A0A023J682 A0A0A0MQ68 A0A0R4J275 A0A1S6GWI0 A0A1S6GWI4 A6ZI44 D3Z041 P28650 Q01853 Q3TED3 Q3TJG2 Q3TLX1 Q3UIQ2 Q544J2 Q5FW97 Q5SWU9 Q60932 Q69Z91 Q7TNG8 Q8K2B3 Q8QZT1 Q91YT0 Q99JB2 Q99LC3 Q9CWJ9 Q9CZN7 Q9DB20 Q9DCX2 Q9DCZ1 Q9JK42 Q9Z1P6	A0A023J682 A0A0A0MQ68 A0A0R4J275 A0A1S6GWI0 A0A1S6GWI4 A6ZI44 D3Z041 P28650 Q01853 Q3TED3 Q3TJG2 Q3TLX1 Q3UIQ2 Q544J2 Q5FW97 Q5SWU9 Q60932 Q69Z91 Q7TNG8 Q8K2B3 Q8QZT1 Q91YT0 Q99JB2 Q99LC3 Q9CWJ9 Q9CZN7 Q9DB20 Q9DCX2 Q9DCZ1 Q9JK42 Q9Z1P6	7.21 32/444	12.90 32/248	1.76364e-17	GO:0019438;GO:1901566;GO:0018130;GO:1901362;GO:0044271;GO:0072521
GO:0046390	ribose phosphate biosynthetic process	The chemical reactions and pathways resulting in the formation of ribose phosphate, any phosphorylated ribose sugar.	ENSMUSG00000064360 ENSMUSG00000003809 ENSMUSG00000020022 ENSMUSG00000026895 ENSMUSG00000028648 ENSMUSG00000030695 ENSMUSG00000018796 ENSMUSG00000011148 ENSMUSG00000028452 ENSMUSG00000020917 ENSMUSG00000030869 ENSMUSG00000025968 ENSMUSG00000019577 ENSMUSG00000063524 ENSMUSG00000059040 ENSMUSG00000020532 ENSMUSG00000020402 ENSMUSG00000027452 ENSMUSG00000031958 ENSMUSG00000021577 ENSMUSG00000032047 …	'NADH-ubiquinone oxidoreductase chain 3'; 'Glutaryl-CoA dehydrogenase, mitochondrial'; 'NADH dehydrogenase'; 'Fructose-bisphosphate aldolase'; 'Long-chain-fatty-acid--CoA ligase'; 'Adenylosuccinate synthetase isozyme 1'; 'Transitional endoplasmic reticulum ATPase'; 'ATP-citrate synthase'; 'Acyl carrier protein'; 'NADH-ubiquinone oxidoreductase 75 kDa subunit, mitochondrial'; 'Protein-serine/threo…	ND3 Gcdh Ndufa12 Ndufa8 Ndufs5 Aldoa Acsl1 Adss1 Vcp Acly Ndufab1 Ndufs1 Pdk4 EG433182 Acaca Vdac1 Acss1 Ldhd Sdha Acat1 Ndufv1 Stoml2 Ndufa10 Atic Atp5po Atp5pd Gmpr Pygl Pdk2 Ndufa7	A0A023J682 A0A0A0MQ68 A0A0R4J275 A0A1S6GWI0 A0A1S6GWI4 A6ZI44 D3Z041 P28650 Q01853 Q3TED3 Q3TJG2 Q3UIQ2 Q544J2 Q5FW97 Q5SWU9 Q60932 Q69Z91 Q7TNG8 Q8K2B3 Q8QZT1 Q91YT0 Q99JB2 Q99LC3 Q9CWJ9 Q9DB20 Q9DCX2 Q9DCZ1 Q9ET01 Q9JK42 Q9Z1P6	A0A023J682 A0A0A0MQ68 A0A0R4J275 A0A1S6GWI0 A0A1S6GWI4 A6ZI44 D3Z041 P28650 Q01853 Q3TED3 Q3TJG2 Q3UIQ2 Q544J2 Q5FW97 Q5SWU9 Q60932 Q69Z91 Q7TNG8 Q8K2B3 Q8QZT1 Q91YT0 Q99JB2 Q99LC3 Q9CWJ9 Q9DB20 Q9DCX2 Q9DCZ1 Q9ET01 Q9JK42 Q9Z1P6	6.98 31/444	13.48 31/230	1.76765e-17	GO:0019693;GO:0090407;GO:1901137
GO:0005975	carbohydrate metabolic process	The chemical reactions and pathways involving carbohydrates, any of a group of organic compounds based of the general formula Cx(H2O)y.	ENSMUSG00000057666 ENSMUSG00000030695 ENSMUSG00000024900 ENSMUSG00000024892 ENSMUSG00000022707 ENSMUSG00000033400 ENSMUSG00000041237 ENSMUSG00000000628 ENSMUSG00000024747 ENSMUSG00000006574 ENSMUSG00000017390 ENSMUSG00000036427 ENSMUSG00000062070 ENSMUSG00000020277 ENSMUSG00000023019 ENSMUSG00000020321 ENSMUSG00000038871 ENSMUSG00000023456 ENSMUSG00000053279 ENSMUSG00000062908 ENSMUSG00000033065 …	'Glyceraldehyde-3-phosphate dehydrogenase'; 'Fructose-bisphosphate aldolase'; 'Acyltransferase'; 'Pyruvate carboxylase'; '1,4-alpha-glucan branching enzyme'; 'Glycogen debranching enzyme'; 'Pyruvate kinase'; 'Hexokinase-2'; 'Aldehyde dehydrogenase, cytosolic 1'; 'Band 3 anion transport protein'; 'Fructose-bisphosphate aldolase C'; 'Glucose-6-phosphate isomerase'; 'Phosphoglycerate kinase 1'; 'ATP…	Gapdh Aldoa Cpt1a Pcx Gbe1 Agl Pklr Hk2 Aldh1a7 Slc4a1 Aldoc Gpi Pgk1 Pfkl Gpd1 Mdh1 Bpgm Tpi1 Aldh1a1 Acadm Pfkm Ppp1cc Ppp2ca Ldha Mtch2 Akr1b1 Akr1a1 Fabp5 Pdk4 EG433182 Pgam2 Sord Gpd2 Pgm1 Ganab Idh1 Pck1 Dhdh Myh9 Pgd Ugp2 Pgls Pygl Pdk2 Pygm	A0A0A0MQF6 A6ZI44 A8ASF5 E9QPD7 F6ZHD8 F8VPN4 G3X925 O08528 O35945 P04919 P05063 P06745 P09411 P12382 P13707 P14152 P15327 P17751 P24549 P45952 P47857 P63087 P63330 Q3THB4 Q3UA17 Q3UDY1 Q3UJW9 Q497I3 Q544J2 Q5FW97 Q5NCI4 Q64442 Q64521 Q66JR7 Q8BHN3 Q8C338 Q8CI37 Q8K0E9 Q8VDD5 Q91V28 Q91ZJ5 Q9CQ60 Q9ET01 Q9JK42 Q9WUB3	A0A0A0MQF6 A6ZI44 A8ASF5 E9QPD7 F6ZHD8 F8VPN4 G3X925 O08528 O35945 P04919 P05063 P06745 P09411 P12382 P13707 P14152 P15327 P17751 P24549 P45952 P47857 P63087 P63330 Q3THB4 Q3UA17 Q3UDY1 Q3UJW9 Q497I3 Q544J2 Q5FW97 Q5NCI4 Q64442 Q64521 Q66JR7 Q8BHN3 Q8C338 Q8CI37 Q8K0E9 Q8VDD5 Q91V28 Q91ZJ5 Q9CQ60 Q9ET01 Q9JK42 Q9WUB3	10.36 46/444	8.04 46/572	5.92597e-17	GO:0071704;GO:0044238
GO:0006164	purine nucleotide biosynthetic process	The chemical reactions and pathways resulting in the formation of a purine nucleotide, a compound consisting of nucleoside (a purine base linked to a deoxyribose or ribose sugar) esterified with a phosphate group at either the 3' or 5'-hydroxyl group of the sugar.	ENSMUSG00000064360 ENSMUSG00000003809 ENSMUSG00000020022 ENSMUSG00000026895 ENSMUSG00000028648 ENSMUSG00000030695 ENSMUSG00000018796 ENSMUSG00000011148 ENSMUSG00000028452 ENSMUSG00000020917 ENSMUSG00000030869 ENSMUSG00000020572 ENSMUSG00000025968 ENSMUSG00000019577 ENSMUSG00000063524 ENSMUSG00000059040 ENSMUSG00000020532 ENSMUSG00000020402 ENSMUSG00000027452 ENSMUSG00000031958 ENSMUSG00000021577 …	'NADH-ubiquinone oxidoreductase chain 3'; 'Glutaryl-CoA dehydrogenase, mitochondrial'; 'NADH dehydrogenase'; 'Fructose-bisphosphate aldolase'; 'Long-chain-fatty-acid--CoA ligase'; 'Adenylosuccinate synthetase isozyme 1'; 'Transitional endoplasmic reticulum ATPase'; 'ATP-citrate synthase'; 'Acyl carrier protein'; 'Nicotinamide phosphoribosyltransferase'; 'NADH-ubiquinone oxidoreductase 75 kDa subu…	ND3 Gcdh Ndufa12 Ndufa8 Ndufs5 Aldoa Acsl1 Adss1 Vcp Acly Ndufab1 Nampt Ndufs1 Pdk4 EG433182 Acaca Vdac1 Acss1 Ldhd Sdha Acat1 Ndufv1 Stoml2 Ndufa10 Atic Atp5po Atp5pd Gmpr Pdk2 Ndufa7	A0A023J682 A0A0A0MQ68 A0A0R4J275 A0A1S6GWI0 A0A1S6GWI4 A6ZI44 D3Z041 P28650 Q01853 Q3TED3 Q3TJG2 Q3TLX1 Q3UIQ2 Q544J2 Q5FW97 Q5SWU9 Q60932 Q69Z91 Q7TNG8 Q8K2B3 Q8QZT1 Q91YT0 Q99JB2 Q99LC3 Q9CWJ9 Q9DB20 Q9DCX2 Q9DCZ1 Q9JK42 Q9Z1P6	A0A023J682 A0A0A0MQ68 A0A0R4J275 A0A1S6GWI0 A0A1S6GWI4 A6ZI44 D3Z041 P28650 Q01853 Q3TED3 Q3TJG2 Q3TLX1 Q3UIQ2 Q544J2 Q5FW97 Q5SWU9 Q60932 Q69Z91 Q7TNG8 Q8K2B3 Q8QZT1 Q91YT0 Q99JB2 Q99LC3 Q9CWJ9 Q9DB20 Q9DCX2 Q9DCZ1 Q9JK42 Q9Z1P6	6.98 31/444	12.92 31/240	6.05348e-17	GO:0006163;GO:0072522;GO:0009165
GO:0043603	amide metabolic process	The chemical reactions and pathways involving an amide, any derivative of an oxoacid in which an acidic hydroxy group has been replaced by an amino or substituted amino group, as carried out by individual cells.	ENSMUSG00000003809 ENSMUSG00000057666 ENSMUSG00000045128 ENSMUSG00000061983 ENSMUSG00000058135 ENSMUSG00000018796 ENSMUSG00000007029 ENSMUSG00000016554 ENSMUSG00000040562 ENSMUSG00000025153 ENSMUSG00000015889 ENSMUSG00000022283 ENSMUSG00000031584 ENSMUSG00000057863 ENSMUSG00000034994 ENSMUSG00000051695 ENSMUSG00000058600 ENSMUSG00000057841 ENSMUSG00000078812 ENSMUSG00000020372 ENSMUSG00000024066 …	'Glutaryl-CoA dehydrogenase, mitochondrial'; 'Glyceraldehyde-3-phosphate dehydrogenase'; 'Large ribosomal subunit protein eL20'; '40S ribosomal protein S12'; 'Glutathione S-transferase'; 'Long-chain-fatty-acid--CoA ligase'; 'valine--tRNA ligase'; 'Eukaryotic translation initiation factor 3 subunit D'; 'Glutathione S-transferase Mu 2'; 'Fatty acid synthase'; 'Leukotriene A-4 hydrolase'; 'Polyadeny…	Gcdh Gapdh Rpl18a Rps12 Gstm1 Acsl1 Vars1 Eif3d Gstm2 Fasn Lta4h Pabpc1 Gsr Rpl36 Eef2 Pcbp1 Rpl30 Rpl32 Eif5a Rack1 Xdh Ptcd3 Acly Farsb Rpl12 Trap1 Eif4e Rpl10a Rpl22 Pdk4 Rps20 Rplp0 Acaca Vdac1 Acss1 Gda Lrpprc Gstm7 Gpx4 Tufm Iars2 Rps17 Acaa2 Idh1 Sars1 Ide Gfm1 Taco1 Acat1 Gfm2 Gstm4 Ces1d aco1 Acot1 Mrpl16 Rpl14 Shmt2 Qrsl1 Dlst Acadsb Ehhadh Upf1 Agk Pdk2 Vapa Gstz1 Ndufa7	A0A0A0MQ68 A0A0A0MQF6 A0A1D5RM85 A0A1W2P7A1 A2AE89 D3Z041 G3UY93 O70194 P15626 P19096 P24527 P29341 P47791 P47964 P58252 P60335 P62889 P62911 P63242 P68040 Q00519 Q14C51 Q3TED3 Q3TI98 Q3TIQ2 Q3TK29 Q3TK95 Q3U561 Q4VAG4 Q544J2 Q5BLK2 Q5M8R8 Q5SWU9 Q60932 Q69Z91 Q69ZN0 Q6PB66 Q6PJ91 Q76LV0 Q8BFR5 Q8BIJ6 Q8BT90 Q8BWT1 Q8C338 Q8C483 Q8CGB9 Q8K0D5 Q8K0Z7 Q8QZT1 Q8R2Q4 Q8R5I6 Q8VCT4 Q8VDC3 Q99L15 Q99N9…	A0A0A0MQ68 A0A0A0MQF6 A0A1D5RM85 A0A1W2P7A1 A2AE89 D3Z041 G3UY93 O70194 P15626 P19096 P24527 P29341 P47791 P47964 P58252 P60335 P62889 P62911 P63242 P68040 Q00519 Q14C51 Q3TED3 Q3TI98 Q3TIQ2 Q3TK29 Q3TK95 Q3U561 Q4VAG4 Q544J2 Q5BLK2 Q5M8R8 Q5SWU9 Q60932 Q69Z91 Q69ZN0 Q6PB66 Q6PJ91 Q76LV0 Q8BFR5 Q8BIJ6 Q8BT90 Q8BWT1 Q8C338 Q8C483 Q8CGB9 Q8K0D5 Q8K0Z7 Q8QZT1 Q8R2Q4 Q8R5I6 Q8VCT4 Q8VDC3 Q99L15 Q99N9…	15.09 67/444	5.65 67/1186	7.14351e-17	GO:0006807
GO:0009260	ribonucleotide biosynthetic process	The chemical reactions and pathways resulting in the formation of a ribonucleotide, a compound consisting of ribonucleoside (a base linked to a ribose sugar) esterified with a phosphate group at either the 3' or 5'-hydroxyl group of the sugar.	ENSMUSG00000064360 ENSMUSG00000003809 ENSMUSG00000020022 ENSMUSG00000026895 ENSMUSG00000028648 ENSMUSG00000030695 ENSMUSG00000018796 ENSMUSG00000011148 ENSMUSG00000028452 ENSMUSG00000020917 ENSMUSG00000030869 ENSMUSG00000025968 ENSMUSG00000019577 ENSMUSG00000063524 ENSMUSG00000059040 ENSMUSG00000020532 ENSMUSG00000020402 ENSMUSG00000027452 ENSMUSG00000031958 ENSMUSG00000021577 ENSMUSG00000032047 …	'NADH-ubiquinone oxidoreductase chain 3'; 'Glutaryl-CoA dehydrogenase, mitochondrial'; 'NADH dehydrogenase'; 'Fructose-bisphosphate aldolase'; 'Long-chain-fatty-acid--CoA ligase'; 'Adenylosuccinate synthetase isozyme 1'; 'Transitional endoplasmic reticulum ATPase'; 'ATP-citrate synthase'; 'Acyl carrier protein'; 'NADH-ubiquinone oxidoreductase 75 kDa subunit, mitochondrial'; 'Protein-serine/threo…	ND3 Gcdh Ndufa12 Ndufa8 Ndufs5 Aldoa Acsl1 Adss1 Vcp Acly Ndufab1 Ndufs1 Pdk4 EG433182 Acaca Vdac1 Acss1 Ldhd Sdha Acat1 Ndufv1 Stoml2 Ndufa10 Atic Atp5po Atp5pd Gmpr Pdk2 Ndufa7	A0A023J682 A0A0A0MQ68 A0A0R4J275 A0A1S6GWI0 A0A1S6GWI4 A6ZI44 D3Z041 P28650 Q01853 Q3TED3 Q3TJG2 Q3UIQ2 Q544J2 Q5FW97 Q5SWU9 Q60932 Q69Z91 Q7TNG8 Q8K2B3 Q8QZT1 Q91YT0 Q99JB2 Q99LC3 Q9CWJ9 Q9DB20 Q9DCX2 Q9DCZ1 Q9JK42 Q9Z1P6	A0A023J682 A0A0A0MQ68 A0A0R4J275 A0A1S6GWI0 A0A1S6GWI4 A6ZI44 D3Z041 P28650 Q01853 Q3TED3 Q3TJG2 Q3UIQ2 Q544J2 Q5FW97 Q5SWU9 Q60932 Q69Z91 Q7TNG8 Q8K2B3 Q8QZT1 Q91YT0 Q99JB2 Q99LC3 Q9CWJ9 Q9DB20 Q9DCX2 Q9DCZ1 Q9JK42 Q9Z1P6	6.76 30/444	13.39 30/224	7.71512e-17	GO:0009259;GO:0009165;GO:0046390
GO:0006090	pyruvate metabolic process	The chemical reactions and pathways involving pyruvate, 2-oxopropanoate.	ENSMUSG00000057666 ENSMUSG00000030695 ENSMUSG00000024892 ENSMUSG00000041237 ENSMUSG00000000628 ENSMUSG00000006574 ENSMUSG00000017390 ENSMUSG00000036427 ENSMUSG00000062070 ENSMUSG00000020277 ENSMUSG00000023019 ENSMUSG00000038871 ENSMUSG00000023456 ENSMUSG00000033065 ENSMUSG00000020349 ENSMUSG00000063229 ENSMUSG00000027282 ENSMUSG00000019577 ENSMUSG00000063524 ENSMUSG00000059040 ENSMUSG00000020475 …	'Glyceraldehyde-3-phosphate dehydrogenase'; 'Fructose-bisphosphate aldolase'; 'Pyruvate carboxylase'; 'Pyruvate kinase'; 'Hexokinase-2'; 'Band 3 anion transport protein'; 'Fructose-bisphosphate aldolase C'; 'Glucose-6-phosphate isomerase'; 'Phosphoglycerate kinase 1'; 'ATP-dependent 6-phosphofructokinase, liver type'; 'Glycerol-3-phosphate dehydrogenase'; 'Bisphosphoglycerate mutase'; 'Triosephos…	Gapdh Aldoa Pcx Pklr Hk2 Slc4a1 Aldoc Gpi Pgk1 Pfkl Gpd1 Bpgm Tpi1 Pfkm Ppp2ca Ldha Mtch2 Pdk4 EG433182 Pgam2 Vdac1 Pck1 Pdk2	A0A0A0MQF6 A6ZI44 E9QPD7 G3X925 O08528 P04919 P05063 P06745 P09411 P12382 P13707 P15327 P17751 P47857 P63330 Q3THB4 Q3UA17 Q544J2 Q5FW97 Q5NCI4 Q60932 Q8CI37 Q9JK42	A0A0A0MQF6 A6ZI44 E9QPD7 G3X925 O08528 P04919 P05063 P06745 P09411 P12382 P13707 P15327 P17751 P47857 P63330 Q3THB4 Q3UA17 Q544J2 Q5FW97 Q5NCI4 Q60932 Q8CI37 Q9JK42	5.41 24/444	18.32 24/131	1.40469e-16	GO:0032787
GO:0009987	cellular process	Any process that is carried out at the cellular level, but not necessarily restricted to a single cell. For example, cell communication occurs among more than one cell, but occurs at the cellular level.	ENSMUSG00000064360 ENSMUSG00000079658 ENSMUSG00000003809 ENSMUSG00000026202 ENSMUSG00000057666 ENSMUSG00000027782 ENSMUSG00000006360 ENSMUSG00000053819 ENSMUSG00000036402 ENSMUSG00000026307 ENSMUSG00000031969 ENSMUSG00000020741 ENSMUSG00000020022 ENSMUSG00000031636 ENSMUSG00000045128 ENSMUSG00000030592 ENSMUSG00000032279 ENSMUSG00000054808 ENSMUSG00000039041 ENSMUSG00000001924 ENSMUSG00000026895 …	'NADH-ubiquinone oxidoreductase chain 3'; 'Elongin-C'; 'Glutaryl-CoA dehydrogenase, mitochondrial'; 'Tubulin alpha chain'; 'Glyceraldehyde-3-phosphate dehydrogenase'; 'Karyopherin'; 'Cysteine-rich protein 1'; 'Calcium/calmodulin-dependent protein kinase type II subunit delta'; 'Guanine nucleotide-binding protein subunit gamma'; 'Selenocysteine lyase'; 'Acyl-Coenzyme A dehydrogenase family, member…	ND3 Eloc Gcdh Tuba4a Gapdh Kpna4 Crip1 Camk2d Gng12 Scly Acad8 Cluh Ndufa12 Pdlim3 Rpl18a Ryr1 Idh3a Actn4 Adrm1 Uba1 Ndufa8 Ndufs5 Rps12 Gnpnat1 Gfus Hsd17b8 Mybpc1 Nelfb Idh3b Usp19 Epb41 Gstm1 Fhl1 Rbbp9 Klhl41 Aldoa Aldh9a1 Cpt1a Strap Sptb Myh7 Cisd3 Xpnpep3 Glyr1 Acsl1 Dnm1l Sptan1 Lipe Atp2a3 Ahnak Cfh Akt1s1 Gnb2 Pcx Gbe1 Agl Vars1 Csnk2b Pklr Ndufa11 Akr1b10 Ppp6r3 Slc25a3 Esd Hk2 Dpysl2…	A0A023J682 A0A087WNT1 A0A0A0MQ68 A0A0A0MQA5 A0A0A0MQF6 A0A0B4J1E7 A0A0G2JEK2 A0A0G2JGS4 A0A0N4SW28 A0A0R4J069 A0A0R4J0P1 A0A0R4J140 A0A0R4J275 A0A1B0GSX6 A0A1D5RM85 A0A1L1SQG7 A0A1L1STE6 A0A1L1SV25 A0A1S6GWG3 A0A1S6GWH5 A0A1S6GWI0 A0A1S6GWI4 A0A1W2P7A1 A0A2I3BQY4 A0A2R8VI39 A0A494BAF4 A0A571BEN1 A0A5H1ZRL3 A0A668KL51 Q91VA7 A0A991ELD7 A2A841 A2AE89 A2AEX6 A2AN96 A2AUC9 A6ZI44 A7VL18 A8ASF5 B2RUC7…	A0A023J682 A0A087WNT1 A0A0A0MQ68 A0A0A0MQA5 A0A0A0MQF6 A0A0B4J1E7 A0A0G2JEK2 A0A0G2JGS4 A0A0N4SW28 A0A0R4J069 A0A0R4J0P1 A0A0R4J140 A0A0R4J275 A0A1B0GSX6 A0A1D5RM85 A0A1L1SQG7 A0A1L1STE6 A0A1L1SV25 A0A1S6GWG3 A0A1S6GWH5 A0A1S6GWI0 A0A1S6GWI4 A0A1W2P7A1 A0A2I3BQY4 A0A2R8VI39 A0A494BAF4 A0A571BEN1 A0A5H1ZRL3 A0A668KL51 Q91VA7 A0A991ELD7 A2A841 A2AE89 A2AEX6 A2AN96 A2AUC9 A6ZI44 A7VL18 A8ASF5 B2RUC7…	93.02 413/444	1.97 413/20967	1.59889e-16	GO:0008150
GO:0006807	nitrogen compound metabolic process	The chemical reactions and pathways involving organic or inorganic compounds that contain nitrogen.	ENSMUSG00000064360 ENSMUSG00000079658 ENSMUSG00000003809 ENSMUSG00000057666 ENSMUSG00000053819 ENSMUSG00000026307 ENSMUSG00000020022 ENSMUSG00000045128 ENSMUSG00000032279 ENSMUSG00000054808 ENSMUSG00000039041 ENSMUSG00000001924 ENSMUSG00000026895 ENSMUSG00000028648 ENSMUSG00000061983 ENSMUSG00000037722 ENSMUSG00000022570 ENSMUSG00000013465 ENSMUSG00000027406 ENSMUSG00000006676 ENSMUSG00000058135 …	'NADH-ubiquinone oxidoreductase chain 3'; 'Elongin-C'; 'Glutaryl-CoA dehydrogenase, mitochondrial'; 'Glyceraldehyde-3-phosphate dehydrogenase'; 'Calcium/calmodulin-dependent protein kinase type II subunit delta'; 'Selenocysteine lyase'; 'NADH dehydrogenase'; 'Large ribosomal subunit protein eL20'; 'Isocitrate dehydrogenase'; 'Alpha-actinin-4'; 'Uncharacterized protein'; 'Ubiquitin-like modifier-a…	ND3 Eloc Gcdh Gapdh Camk2d Scly Ndufa12 Rpl18a Idh3a Actn4 Adrm1 Uba1 Ndufa8 Ndufs5 Rps12 Gnpnat1 Gfus Nelfb Idh3b Usp19 Gstm1 Klhl41 Aldoa Aldh9a1 Cpt1a Strap Myh7 Cisd3 Xpnpep3 Glyr1 Acsl1 Dnm1l Usp24 Lipe Ahnak Cfh Pcx Vars1 Pklr Ppp6r3 Hk2 Akap1 Bhmt C1qbp Ap3d1 Ilk Eif3d Psma3 Snx3 Capns1 Hnrnpa2b1 Comt Slc4a1 Aldoc Got2 Gpi Ckm Pgk1 Sbk2 Tcp1 Pfkl Tnni2 Gpd1 Mdh1 Bpgm Gstm2 Tpi1 Fasn Cat Lt…	A0A023J682 A0A087WNT1 A0A0A0MQ68 A0A0A0MQF6 A0A0G2JGS4 A0A0R4J069 A0A0R4J275 A0A1D5RM85 A0A1L1STE6 A0A1L1SV25 A0A1S6GWG3 A0A1S6GWH5 A0A1S6GWI0 A0A1S6GWI4 A0A1W2P7A1 A0A2I3BQY4 A0A2R8VI39 A0A5H1ZRL3 A0A668KL51 Q91VA7 A0A991ELD7 A2AE89 A2AUC9 A6ZI44 A7VL18 A8ASF5 B2RUC7 B2RXX9 B3DFI8 B7ZMP1 D3YYT1 D3Z041 Q8K1M6 E9PV45 E9Q4M2 E9Q616 E9Q8I0 E9QPD7 G3UY93 G3X925 G5E8R4 O08528 O08715 O35490 O35658 O547…	A0A023J682 A0A087WNT1 A0A0A0MQ68 A0A0A0MQF6 A0A0G2JGS4 A0A0R4J069 A0A0R4J275 A0A1D5RM85 A0A1L1STE6 A0A1L1SV25 A0A1S6GWG3 A0A1S6GWH5 A0A1S6GWI0 A0A1S6GWI4 A0A1W2P7A1 A0A2I3BQY4 A0A2R8VI39 A0A5H1ZRL3 A0A668KL51 Q91VA7 A0A991ELD7 A2AE89 A2AUC9 A6ZI44 A7VL18 A8ASF5 B2RUC7 B2RXX9 B3DFI8 B7ZMP1 D3YYT1 D3Z041 E9PUD2 E9PV45 E9Q4M2 E9Q616 E9Q8I0 E9QPD7 G3UY93 G3X925 G5E8R4 O08528 O08715 O35490 O35658 O547…	65.32 290/444	2.39 290/12143	2.81459e-16	GO:0008152
GO:0016042	lipid catabolic process	The chemical reactions and pathways resulting in the breakdown of lipids, compounds soluble in an organic solvent but not, or sparingly, in an aqueous solvent.	ENSMUSG00000003809 ENSMUSG00000031969 ENSMUSG00000024900 ENSMUSG00000003123 ENSMUSG00000053898 ENSMUSG00000062908 ENSMUSG00000018574 ENSMUSG00000018965 ENSMUSG00000028607 ENSMUSG00000033174 ENSMUSG00000078937 ENSMUSG00000027984 ENSMUSG00000026701 ENSMUSG00000025509 ENSMUSG00000036880 ENSMUSG00000025950 ENSMUSG00000023832 ENSMUSG00000030546 ENSMUSG00000027513 ENSMUSG00000027710 ENSMUSG00000036257 …	'Glutaryl-CoA dehydrogenase, mitochondrial'; 'Acyl-Coenzyme A dehydrogenase family, member 8'; 'Acyltransferase'; 'Hormone-sensitive lipase'; 'Delta'; 'Medium-chain specific acyl-CoA dehydrogenase, mitochondrial'; 'Very long-chain specific acyl-CoA dehydrogenase, mitochondrial'; '14-3-3 protein eta'; 'Carnitine O-palmitoyltransferase 2, mitochondrial'; 'Serine aminopeptidase S33 domain-containing…	Gcdh Acad8 Cpt1a Lipe Ech1 Acadm Acadvl Ywhah Cpt2 Mgll Cpt1b Hadh Prdx6 Pnpla2 Acaa2 Idh1 Acat2 Plin1 Pck1 Acad9 Pnpla8 Acat1 Ces1d Sirt2 Pcca Etfdh Hadhb Hsd17b10 Acadsb Ehhadh Crot Etfb Ivd Lypla2 Eci2 Abhd16a	A0A0A0MQ68 A0A0R4J0P1 A8ASF5 E9Q4M2 O35459 P45952 P50544 P68510 Q3UDA8 Q3UFX6 Q3UIM5 Q61425 Q6A0D0 Q8BJ56 Q8BWT1 Q8C338 Q8CAY6 Q8CGN5 Q8CI37 Q8JZN5 Q8K1N1 Q8QZT1 Q8VCT4 Q8VDQ8 Q91ZA3 Q921G7 Q99JY0 Q99N15 Q9DBL1 Q9DBM2 Q9DC50 Q9DCW4 Q9JHI5 Q9WTL7 Q9WUR2 Q9Z1Q2	A0A0A0MQ68 A0A0R4J0P1 A8ASF5 E9Q4M2 O35459 P45952 P50544 P68510 Q3UDA8 Q3UFX6 Q3UIM5 Q61425 Q6A0D0 Q8BJ56 Q8BWT1 Q8C338 Q8CAY6 Q8CGN5 Q8CI37 Q8JZN5 Q8K1N1 Q8QZT1 Q8VCT4 Q8VDQ8 Q91ZA3 Q921G7 Q99JY0 Q99N15 Q9DBL1 Q9DBM2 Q9DC50 Q9DCW4 Q9JHI5 Q9WTL7 Q9WUR2 Q9Z1Q2	8.11 36/444	10.03 36/359	3.68018e-16	GO:0006629;GO:1901575
GO:0006996	organelle organization	A process that is carried out at the cellular level which results in the assembly, arrangement of constituent parts, or disassembly of an organelle within a cell. An organelle is an organized structure of distinctive morphology and function. Includes the nucleus, mitochondria, plastids, vacuoles, vesicles, ribosomes and the cytoskeleton. Excludes the plasma membrane.	ENSMUSG00000026202 ENSMUSG00000057666 ENSMUSG00000020741 ENSMUSG00000020022 ENSMUSG00000031636 ENSMUSG00000054808 ENSMUSG00000026895 ENSMUSG00000028648 ENSMUSG00000020061 ENSMUSG00000028906 ENSMUSG00000075307 ENSMUSG00000021061 ENSMUSG00000053093 ENSMUSG00000022789 ENSMUSG00000057738 ENSMUSG00000026365 ENSMUSG00000002379 ENSMUSG00000000628 ENSMUSG00000022048 ENSMUSG00000018446 ENSMUSG00000020198 …	'Tubulin alpha chain'; 'Glyceraldehyde-3-phosphate dehydrogenase'; 'Clustered mitochondria protein homolog'; 'NADH dehydrogenase'; 'PDZ and LIM domain protein 3'; 'Alpha-actinin-4'; 'Myosin binding protein C, slow-type'; 'Protein 4.1'; 'Kelch-like protein 41'; 'Spectrin beta chain'; 'Myosin-7'; 'Dynamin-1-like protein'; 'Spectrin alpha, non-erythrocytic 1'; 'Complement component factor h'; 'Hexok…	Tuba4a Gapdh Cluh Ndufa12 Pdlim3 Actn4 Ndufa8 Ndufs5 Mybpc1 Epb41 Klhl41 Sptb Myh7 Dnm1l Sptan1 Cfh Ndufa11 Hk2 Dpysl2 C1qbp Ap3d1 Ilk Snx3 Wdr1 Mtx2 Hnrnpa2b1 Tcp1 Prdx3 Tpm3 Tln1 Msn Septin2 Capzb Slc25a4 Tpm2 Timm13 Ppp2cb Hspd1 Ywhaz Actg1 Phb1 Rack1 Ywhah Usp9x Csrp1 Vcp Myom2 Pebp1 Actr3 Cct6a Uqcrc1 Gorasp2 Ndufab1 Vps35 Vat1 Mapre1 Cct3 Immt Mtch2 Myh10 Cfl2 Ndufs1 Dcn Gdi2 Afg1l Dstn Cot…	A0A0A0MQA5 A0A0A0MQF6 A0A0R4J140 A0A0R4J275 A0A1B0GSX6 A0A1L1SV25 A0A1S6GWI0 A0A1S6GWI4 A0A571BEN1 A2A841 A2AUC9 B2RX08 B2RXX9 Q8K1M6 E9Q447 E9Q8I0 G5E814 O08528 O08553 O35658 O54774 O55222 O70492 O88342 O88441 O88569 P11983 P20108 P21107 P26039 P26041 P42208 P47757 P48962 P58774 P62075 P62715 P63038 P63101 P63260 P67778 P68040 P68510 P70398 P97315 Q01853 Q14BI5 Q3TGC5 Q3TGE1 Q3TI05 Q3TIC8 Q3TIK1…	A0A0A0MQA5 A0A0A0MQF6 A0A0R4J140 A0A0R4J275 A0A1B0GSX6 A0A1L1SV25 A0A1S6GWI0 A0A1S6GWI4 A0A571BEN1 A2A841 A2AUC9 B2RX08 B2RXX9 E9PUD2 E9Q447 E9Q8I0 G5E814 O08528 O08553 O35658 O54774 O55222 O70492 O88342 O88441 O88569 P11983 P20108 P21107 P26039 P26041 P42208 P47757 P48962 P58774 P62075 P62715 P63038 P63101 P63260 P67778 P68040 P68510 P70398 P97315 Q01853 Q14BI5 Q3TGC5 Q3TGE1 Q3TI05 Q3TIC8 Q3TIK1…	28.38 126/444	3.58 126/3518	4.22735e-16	GO:0016043
GO:0009165	nucleotide biosynthetic process	The chemical reactions and pathways resulting in the formation of nucleotides, any nucleoside that is esterified with (ortho)phosphate or an oligophosphate at any hydroxyl group on the glycose moiety; may be mono-, di- or triphosphate; this definition includes cyclic-nucleotides (nucleoside cyclic phosphates).	ENSMUSG00000064360 ENSMUSG00000003809 ENSMUSG00000020022 ENSMUSG00000026895 ENSMUSG00000028648 ENSMUSG00000030695 ENSMUSG00000018796 ENSMUSG00000011148 ENSMUSG00000028452 ENSMUSG00000020917 ENSMUSG00000030869 ENSMUSG00000020572 ENSMUSG00000020638 ENSMUSG00000025968 ENSMUSG00000019577 ENSMUSG00000063524 ENSMUSG00000059040 ENSMUSG00000020532 ENSMUSG00000020402 ENSMUSG00000027452 ENSMUSG00000031958 …	'NADH-ubiquinone oxidoreductase chain 3'; 'Glutaryl-CoA dehydrogenase, mitochondrial'; 'NADH dehydrogenase'; 'Fructose-bisphosphate aldolase'; 'Long-chain-fatty-acid--CoA ligase'; 'Adenylosuccinate synthetase isozyme 1'; 'Transitional endoplasmic reticulum ATPase'; 'ATP-citrate synthase'; 'Acyl carrier protein'; 'Nicotinamide phosphoribosyltransferase'; 'UMP-CMP kinase 2, mitochondrial'; 'NADH-ub…	ND3 Gcdh Ndufa12 Ndufa8 Ndufs5 Aldoa Acsl1 Adss1 Vcp Acly Ndufab1 Nampt Cmpk2 Ndufs1 Pdk4 EG433182 Acaca Vdac1 Acss1 Ldhd Sdha Acat1 Ndufv1 Stoml2 Ndufa10 Atic Atp5po Atp5pd Gmpr Pdk2 Ndufa7	A0A023J682 A0A0A0MQ68 A0A0R4J275 A0A1S6GWI0 A0A1S6GWI4 A6ZI44 D3Z041 P28650 Q01853 Q3TED3 Q3TJG2 Q3TLX1 Q3U5Q7 Q3UIQ2 Q544J2 Q5FW97 Q5SWU9 Q60932 Q69Z91 Q7TNG8 Q8K2B3 Q8QZT1 Q91YT0 Q99JB2 Q99LC3 Q9CWJ9 Q9DB20 Q9DCX2 Q9DCZ1 Q9JK42 Q9Z1P6	A0A023J682 A0A0A0MQ68 A0A0R4J275 A0A1S6GWI0 A0A1S6GWI4 A6ZI44 D3Z041 P28650 Q01853 Q3TED3 Q3TJG2 Q3TLX1 Q3U5Q7 Q3UIQ2 Q544J2 Q5FW97 Q5SWU9 Q60932 Q69Z91 Q7TNG8 Q8K2B3 Q8QZT1 Q91YT0 Q99JB2 Q99LC3 Q9CWJ9 Q9DB20 Q9DCX2 Q9DCZ1 Q9JK42 Q9Z1P6	7.21 32/444	11.51 32/278	4.68488e-16	GO:1901293;GO:0009117
GO:1901293	nucleoside phosphate biosynthetic process	The chemical reactions and pathways resulting in the formation of a nucleoside phosphate.	ENSMUSG00000064360 ENSMUSG00000003809 ENSMUSG00000020022 ENSMUSG00000026895 ENSMUSG00000028648 ENSMUSG00000030695 ENSMUSG00000018796 ENSMUSG00000011148 ENSMUSG00000028452 ENSMUSG00000020917 ENSMUSG00000030869 ENSMUSG00000020572 ENSMUSG00000020638 ENSMUSG00000025968 ENSMUSG00000019577 ENSMUSG00000063524 ENSMUSG00000059040 ENSMUSG00000020532 ENSMUSG00000020402 ENSMUSG00000027452 ENSMUSG00000031958 …	'NADH-ubiquinone oxidoreductase chain 3'; 'Glutaryl-CoA dehydrogenase, mitochondrial'; 'NADH dehydrogenase'; 'Fructose-bisphosphate aldolase'; 'Long-chain-fatty-acid--CoA ligase'; 'Adenylosuccinate synthetase isozyme 1'; 'Transitional endoplasmic reticulum ATPase'; 'ATP-citrate synthase'; 'Acyl carrier protein'; 'Nicotinamide phosphoribosyltransferase'; 'UMP-CMP kinase 2, mitochondrial'; 'NADH-ub…	ND3 Gcdh Ndufa12 Ndufa8 Ndufs5 Aldoa Acsl1 Adss1 Vcp Acly Ndufab1 Nampt Cmpk2 Ndufs1 Pdk4 EG433182 Acaca Vdac1 Acss1 Ldhd Sdha Acat1 Ndufv1 Stoml2 Ndufa10 Atic Atp5po Atp5pd Gmpr Pdk2 Ndufa7	A0A023J682 A0A0A0MQ68 A0A0R4J275 A0A1S6GWI0 A0A1S6GWI4 A6ZI44 D3Z041 P28650 Q01853 Q3TED3 Q3TJG2 Q3TLX1 Q3U5Q7 Q3UIQ2 Q544J2 Q5FW97 Q5SWU9 Q60932 Q69Z91 Q7TNG8 Q8K2B3 Q8QZT1 Q91YT0 Q99JB2 Q99LC3 Q9CWJ9 Q9DB20 Q9DCX2 Q9DCZ1 Q9JK42 Q9Z1P6	A0A023J682 A0A0A0MQ68 A0A0R4J275 A0A1S6GWI0 A0A1S6GWI4 A6ZI44 D3Z041 P28650 Q01853 Q3TED3 Q3TJG2 Q3TLX1 Q3U5Q7 Q3UIQ2 Q544J2 Q5FW97 Q5SWU9 Q60932 Q69Z91 Q7TNG8 Q8K2B3 Q8QZT1 Q91YT0 Q99JB2 Q99LC3 Q9CWJ9 Q9DB20 Q9DCX2 Q9DCZ1 Q9JK42 Q9Z1P6	7.21 32/444	11.39 32/281	6.36034e-16	GO:0034654;GO:0006753;GO:0090407
GO:0005996	monosaccharide metabolic process	The chemical reactions and pathways involving monosaccharides, the simplest carbohydrates. They are polyhydric alcohols containing either an aldehyde or a keto group and between three to ten or more carbon atoms. They form the constitutional repeating units of oligo- and polysaccharides.	ENSMUSG00000057666 ENSMUSG00000030695 ENSMUSG00000024900 ENSMUSG00000024892 ENSMUSG00000000628 ENSMUSG00000024747 ENSMUSG00000017390 ENSMUSG00000036427 ENSMUSG00000062070 ENSMUSG00000020277 ENSMUSG00000023019 ENSMUSG00000020321 ENSMUSG00000023456 ENSMUSG00000053279 ENSMUSG00000062908 ENSMUSG00000033065 ENSMUSG00000063229 ENSMUSG00000001642 ENSMUSG00000028692 ENSMUSG00000027533 ENSMUSG00000019577 …	'Glyceraldehyde-3-phosphate dehydrogenase'; 'Fructose-bisphosphate aldolase'; 'Acyltransferase'; 'Pyruvate carboxylase'; 'Hexokinase-2'; 'Aldehyde dehydrogenase, cytosolic 1'; 'Fructose-bisphosphate aldolase C'; 'Glucose-6-phosphate isomerase'; 'Phosphoglycerate kinase 1'; 'ATP-dependent 6-phosphofructokinase, liver type'; 'Glycerol-3-phosphate dehydrogenase'; 'Malate dehydrogenase, cytoplasmic';…	Gapdh Aldoa Cpt1a Pcx Hk2 Aldh1a7 Aldoc Gpi Pgk1 Pfkl Gpd1 Mdh1 Tpi1 Aldh1a1 Acadm Pfkm Ldha Akr1b1 Akr1a1 Fabp5 Pdk4 EG433182 Pgam2 Sord Gpd2 Pgm1 Pck1 Dhdh Pgd Pdk2	A0A0A0MQF6 A6ZI44 A8ASF5 E9QPD7 O08528 O35945 P05063 P06745 P09411 P12382 P13707 P14152 P17751 P24549 P45952 P47857 Q3THB4 Q3UDY1 Q3UJW9 Q497I3 Q544J2 Q5FW97 Q5NCI4 Q64442 Q64521 Q66JR7 Q8CI37 Q8K0E9 Q91V28 Q9JK42	A0A0A0MQF6 A6ZI44 A8ASF5 E9QPD7 O08528 O35945 P05063 P06745 P09411 P12382 P13707 P14152 P17751 P24549 P45952 P47857 Q3THB4 Q3UDY1 Q3UJW9 Q497I3 Q544J2 Q5FW97 Q5NCI4 Q64442 Q64521 Q66JR7 Q8CI37 Q8K0E9 Q91V28 Q9JK42	6.98 31/444	11.19 31/277	3.40656e-15	GO:0005975;GO:0044281
GO:0072523	purine-containing compound catabolic process	The chemical reactions and pathways resulting in the breakdown of a purine-containing compound, i.e. any compound that contains purine or a formal derivative thereof.	ENSMUSG00000057666 ENSMUSG00000030695 ENSMUSG00000041237 ENSMUSG00000000628 ENSMUSG00000006574 ENSMUSG00000017390 ENSMUSG00000036427 ENSMUSG00000062070 ENSMUSG00000020277 ENSMUSG00000023019 ENSMUSG00000038871 ENSMUSG00000023456 ENSMUSG00000033065 ENSMUSG00000020349 ENSMUSG00000024066 ENSMUSG00000048087 ENSMUSG00000027597 ENSMUSG00000027282 ENSMUSG00000063524 ENSMUSG00000059040 ENSMUSG00000020475 …	'Glyceraldehyde-3-phosphate dehydrogenase'; 'Fructose-bisphosphate aldolase'; 'Pyruvate kinase'; 'Hexokinase-2'; 'Band 3 anion transport protein'; 'Fructose-bisphosphate aldolase C'; 'Glucose-6-phosphate isomerase'; 'Phosphoglycerate kinase 1'; 'ATP-dependent 6-phosphofructokinase, liver type'; 'Glycerol-3-phosphate dehydrogenase'; 'Bisphosphoglycerate mutase'; 'Triosephosphate isomerase'; 'ATP-d…	Gapdh Aldoa Pklr Hk2 Slc4a1 Aldoc Gpi Pgk1 Pfkl Gpd1 Bpgm Tpi1 Pfkm Ppp2ca Xdh Ahcy Mtch2 EG433182 Pgam2 Samhd1 Gda Acat1 Itpa	A0A0A0MQF6 A6ZI44 G3X925 O08528 P04919 P05063 P06745 P09411 P12382 P13707 P15327 P17751 P47857 P63330 Q00519 Q3TF14 Q3UA17 Q5FW97 Q5NCI4 Q60710 Q69ZN0 Q8QZT1 Q9D892	A0A0A0MQF6 A6ZI44 G3X925 O08528 P04919 P05063 P06745 P09411 P12382 P13707 P15327 P17751 P47857 P63330 Q00519 Q3TF14 Q3UA17 Q5FW97 Q5NCI4 Q60710 Q69ZN0 Q8QZT1 Q9D892	5.63 25/444	14.97 25/167	3.74933e-15	GO:0019439;GO:1901565;GO:0044270;GO:0046700;GO:1901361;GO:0072521
GO:0030258	lipid modification	The covalent alteration of one or more fatty acids in a lipid, resulting in a change in the properties of the lipid.	ENSMUSG00000003809 ENSMUSG00000031969 ENSMUSG00000024900 ENSMUSG00000053898 ENSMUSG00000028138 ENSMUSG00000005514 ENSMUSG00000062908 ENSMUSG00000018574 ENSMUSG00000028607 ENSMUSG00000078937 ENSMUSG00000022040 ENSMUSG00000019577 ENSMUSG00000027984 ENSMUSG00000036880 ENSMUSG00000023832 ENSMUSG00000027710 ENSMUSG00000032047 ENSMUSG00000027809 ENSMUSG00000059447 ENSMUSG00000025260 ENSMUSG00000030861 …	'Glutaryl-CoA dehydrogenase, mitochondrial'; 'Acyl-Coenzyme A dehydrogenase family, member 8'; 'Acyltransferase'; 'Delta'; 'Alcohol dehydrogenase class-3'; 'NADPH--cytochrome P450 reductase'; 'Medium-chain specific acyl-CoA dehydrogenase, mitochondrial'; 'Very long-chain specific acyl-CoA dehydrogenase, mitochondrial'; 'Carnitine O-palmitoyltransferase 2, mitochondrial'; 'Carnitine O-palmitoyltra…	Gcdh Acad8 Cpt1a Ech1 Adh5 Por Acadm Acadvl Cpt2 Cpt1b Ephx2 Pdk4 Hadh Acaa2 Acat2 Acad9 Acat1 Etfdh Hadhb Hsd17b10 Acadsb Ehhadh Crot Etfb Agk Ivd Eci2	A0A0A0MQ68 A0A0R4J0P1 A8ASF5 O35459 P28474 P37040 P45952 P50544 Q3UDA8 Q3UIM5 Q3UQ71 Q544J2 Q61425 Q8BWT1 Q8CAY6 Q8JZN5 Q8QZT1 Q921G7 Q99JY0 Q99N15 Q9DBL1 Q9DBM2 Q9DC50 Q9DCW4 Q9ESW4 Q9JHI5 Q9WUR2	A0A0A0MQ68 A0A0R4J0P1 A8ASF5 O35459 P28474 P37040 P45952 P50544 Q3UDA8 Q3UIM5 Q3UQ71 Q544J2 Q61425 Q8BWT1 Q8CAY6 Q8JZN5 Q8QZT1 Q921G7 Q99JY0 Q99N15 Q9DBL1 Q9DBM2 Q9DC50 Q9DCW4 Q9ESW4 Q9JHI5 Q9WUR2	6.08 27/444	12.86 27/210	1.07925e-14	GO:0044255
GO:1901606	alpha-amino acid catabolic process	The chemical reactions and pathways resulting in the breakdown of an alpha-amino acid.	ENSMUSG00000026307 ENSMUSG00000031672 ENSMUSG00000030630 ENSMUSG00000048087 ENSMUSG00000027597 ENSMUSG00000030934 ENSMUSG00000030826 ENSMUSG00000040213 ENSMUSG00000041426 ENSMUSG00000032047 ENSMUSG00000034424 ENSMUSG00000029776 ENSMUSG00000027709 ENSMUSG00000025260 ENSMUSG00000025403 ENSMUSG00000004789 ENSMUSG00000030861 ENSMUSG00000027332 ENSMUSG00000021033	'Selenocysteine lyase'; 'Aspartate aminotransferase, mitochondrial'; 'Fumarylacetoacetase'; 'Adenosylhomocysteinase'; 'Ornithine aminotransferase'; 'Branched-chain-amino-acid aminotransferase'; 'Kynurenine--oxoglutarate transaminase 3'; '3-hydroxyisobutyryl-CoA hydrolase, mitochondrial'; 'Acetyl-CoA acetyltransferase, mitochondrial'; 'Glycine cleavage system H protein, mitochondrial'; '3-hydroxyi…	Scly Got2 Fah Ahcy Oat Bcat2 Kyat3 Hibch Acat1 Gcsh Hibadh Mccc1 Hsd17b10 Shmt2 Dlst Acadsb Ivd Gstz1	A0A0R4J069 P05202 P35505 Q3TF14 Q3TG75 Q3ULU3 Q71RI9 Q8QZS1 Q8QZT1 Q91WK5 Q99L13 Q99MR8 Q99N15 Q9CZN7 Q9D2G2 Q9DBL1 Q9JHI5 Q9WVL0	A0A0R4J069 P05202 P35505 Q3TF14 Q3TG75 Q3ULU3 Q71RI9 Q8QZS1 Q8QZT1 Q91WK5 Q99L13 Q99MR8 Q99N15 Q9CZN7 Q9D2G2 Q9DBL1 Q9JHI5 Q9WVL0	4.28 19/444	21.84 19/87	1.45118e-14	GO:1901605;GO:0046395;GO:1901565
GO:0006119	oxidative phosphorylation	The phosphorylation of ADP to ATP that accompanies the oxidation of a metabolite through the operation of the respiratory chain. Oxidation of compounds establishes a proton gradient across the membrane, providing the energy for ATP synthesis.	ENSMUSG00000064360 ENSMUSG00000020022 ENSMUSG00000026895 ENSMUSG00000028648 ENSMUSG00000036751 ENSMUSG00000030652 ENSMUSG00000063882 ENSMUSG00000028452 ENSMUSG00000025651 ENSMUSG00000030869 ENSMUSG00000027282 ENSMUSG00000025968 ENSMUSG00000038302 ENSMUSG00000051671 ENSMUSG00000021577 ENSMUSG00000037916 ENSMUSG00000028455 ENSMUSG00000026260 ENSMUSG00000025403 ENSMUSG00000022956 ENSMUSG00000034566 …	'NADH-ubiquinone oxidoreductase chain 3'; 'NADH dehydrogenase'; 'Cytochrome c oxidase subunit 6B1'; '5-demethoxyubiquinone hydroxylase, mitochondrial'; 'Cytochrome b-c1 complex subunit 6, mitochondrial'; 'Transitional endoplasmic reticulum ATPase'; 'Cytochrome b-c1 complex subunit 1, mitochondrial'; 'Acyl carrier protein'; 'Mitochondrial carrier homolog 2'; 'NADH-ubiquinone oxidoreductase 75 kDa …	ND3 Ndufa12 Ndufa8 Ndufs5 Cox6b1 Coq7 Uqcrh Vcp Uqcrc1 Ndufab1 Mtch2 Ndufs1 Afg1l Coa6 Sdha Ndufv1 Stoml2 Ndufa10 Shmt2 Atp5po Atp5pd Rhoa Ndufa7	A0A023J682 A0A0R4J275 A0A1S6GWI0 A0A1S6GWI4 P56391 P97478 P99028 Q01853 Q3TIC8 Q3TJG2 Q3UA17 Q3UIQ2 Q3V384 Q8BGD8 Q8K2B3 Q91YT0 Q99JB2 Q99LC3 Q9CZN7 Q9DB20 Q9DCX2 Q9QUI0 Q9Z1P6	A0A023J682 A0A0R4J275 A0A1S6GWI0 A0A1S6GWI4 P56391 P97478 P99028 Q01853 Q3TIC8 Q3TJG2 Q3UA17 Q3UIQ2 Q3V384 Q8BGD8 Q8K2B3 Q91YT0 Q99JB2 Q99LC3 Q9CZN7 Q9DB20 Q9DCX2 Q9QUI0 Q9Z1P6	5.18 23/444	15.75 23/146	2.04721e-14	GO:0009060
GO:0006575	cellular modified amino acid metabolic process	The chemical reactions and pathways involving compounds derived from amino acids, organic acids containing one or more amino substituents.	ENSMUSG00000058135 ENSMUSG00000026687 ENSMUSG00000024900 ENSMUSG00000074768 ENSMUSG00000069324 ENSMUSG00000030399 ENSMUSG00000040562 ENSMUSG00000062908 ENSMUSG00000031584 ENSMUSG00000048087 ENSMUSG00000027597 ENSMUSG00000028607 ENSMUSG00000078937 ENSMUSG00000021622 ENSMUSG00000004035 ENSMUSG00000075706 ENSMUSG00000015970 ENSMUSG00000025950 ENSMUSG00000027890 ENSMUSG00000026192 ENSMUSG00000025403 …	'Glutathione S-transferase'; '4-trimethylaminobutyraldehyde dehydrogenase'; 'Acyltransferase'; 'Betaine--homocysteine S-methyltransferase 1'; 'Creatine kinase M-type'; 'Glutathione S-transferase Mu 2'; 'Medium-chain specific acyl-CoA dehydrogenase, mitochondrial'; 'Glutathione reductase, mitochondrial'; 'Adenosylhomocysteinase'; 'Carnitine O-palmitoyltransferase 2, mitochondrial'; 'Carnitine O-pa…	Gstm1 Aldh9a1 Cpt1a Bhmt Ckm Gstm2 Acadm Gsr Ahcy Cpt2 Cpt1b Ckmt2 Gstm7 Gpx4 Chdh Idh1 Gstm4 Atic Shmt2 Aldh7a1 Crot Gstz1 Abhd16a	A2AE89 A7VL18 A8ASF5 O35490 P07310 P15626 P45952 P47791 Q3TF14 Q3UDA8 Q3UIM5 Q6P8J7 Q6PJ91 Q76LV0 Q8BJ64 Q8C338 Q8R5I6 Q9CWJ9 Q9CZN7 Q9DBF1 Q9DC50 Q9WVL0 Q9Z1Q2	A2AE89 A7VL18 A8ASF5 O35490 P07310 P15626 P45952 P47791 Q3TF14 Q3UDA8 Q3UIM5 Q6P8J7 Q6PJ91 Q76LV0 Q8BJ64 Q8C338 Q8R5I6 Q9CWJ9 Q9CZN7 Q9DBF1 Q9DC50 Q9WVL0 Q9Z1Q2	5.63 25/444	13.81 25/181	2.5185e-14	GO:1901564;GO:0044237
GO:0022900	electron transport chain	A process in which a series of electron carriers operate together to transfer electrons from donors to any of several different terminal electron acceptors.	ENSMUSG00000064360 ENSMUSG00000020022 ENSMUSG00000026895 ENSMUSG00000023019 ENSMUSG00000005514 ENSMUSG00000030652 ENSMUSG00000063882 ENSMUSG00000025651 ENSMUSG00000027282 ENSMUSG00000025968 ENSMUSG00000038302 ENSMUSG00000051671 ENSMUSG00000020085 ENSMUSG00000021577 ENSMUSG00000037916 ENSMUSG00000027809 ENSMUSG00000026260 ENSMUSG00000019082 ENSMUSG00000030861 ENSMUSG00000004610 ENSMUSG00000036932 …	'NADH-ubiquinone oxidoreductase chain 3'; 'NADH dehydrogenase'; 'Glycerol-3-phosphate dehydrogenase'; 'NADPH--cytochrome P450 reductase'; '5-demethoxyubiquinone hydroxylase, mitochondrial'; 'Cytochrome b-c1 complex subunit 6, mitochondrial'; 'Cytochrome b-c1 complex subunit 1, mitochondrial'; 'Mitochondrial carrier homolog 2'; 'NADH-ubiquinone oxidoreductase 75 kDa subunit, mitochondrial'; 'AFG1-…	ND3 Ndufa12 Ndufa8 Gpd1 Por Coq7 Uqcrh Uqcrc1 Mtch2 Ndufs1 Afg1l Coa6 Aifm2 Sdha Ndufv1 Etfdh Ndufa10 Slc25a22 Acadsb Etfb Aifm1 Ndufa7	A0A023J682 A0A0R4J275 A0A1S6GWI0 P13707 P37040 P97478 P99028 Q3TIC8 Q3UA17 Q3UIQ2 Q3V384 Q8BGD8 Q8BUE4 Q8K2B3 Q91YT0 Q921G7 Q99LC3 Q9D6M3 Q9DBL1 Q9DCW4 Q9Z0X1 Q9Z1P6	A0A023J682 A0A0R4J275 A0A1S6GWI0 P13707 P37040 P97478 P99028 Q3TIC8 Q3UA17 Q3UIQ2 Q3V384 Q8BGD8 Q8BUE4 Q8K2B3 Q91YT0 Q921G7 Q99LC3 Q9D6M3 Q9DBL1 Q9DCW4 Q9Z0X1 Q9Z1P6	4.95 22/444	16.30 22/135	4.24819e-14	GO:0006091
GO:0006790	sulfur compound metabolic process	The chemical reactions and pathways involving the nonmetallic element sulfur or compounds that contain sulfur, such as the amino acids methionine and cysteine or the tripeptide glutathione.	ENSMUSG00000003809 ENSMUSG00000058135 ENSMUSG00000018796 ENSMUSG00000074768 ENSMUSG00000069324 ENSMUSG00000000326 ENSMUSG00000040562 ENSMUSG00000025153 ENSMUSG00000031584 ENSMUSG00000020917 ENSMUSG00000048087 ENSMUSG00000027597 ENSMUSG00000019577 ENSMUSG00000020532 ENSMUSG00000020402 ENSMUSG00000053398 ENSMUSG00000027452 ENSMUSG00000004035 ENSMUSG00000075706 ENSMUSG00000027893 ENSMUSG00000036880 …	'Glutaryl-CoA dehydrogenase, mitochondrial'; 'Glutathione S-transferase'; 'Long-chain-fatty-acid--CoA ligase'; 'Betaine--homocysteine S-methyltransferase 1'; 'Catechol O-methyltransferase'; 'Glutathione S-transferase Mu 2'; 'Fatty acid synthase'; 'Glutathione reductase, mitochondrial'; 'ATP-citrate synthase'; 'Adenosylhomocysteinase'; 'Protein-serine/threonine kinase'; 'Acetyl-CoA carboxylase 1';…	Gcdh Gstm1 Acsl1 Bhmt Comt Gstm2 Fasn Gsr Acly Ahcy Pdk4 Acaca Vdac1 Phgdh Acss1 Gstm7 Gpx4 Ahcyl1 Acaa2 Idh1 Acat1 Gstm4 Ces1d Acot1 Dlst Acadsb Ehhadh Pdk2 Gstz1 Apip	A0A0A0MQ68 A2AE89 D3Z041 O35490 O88587 P15626 P19096 P47791 Q3TED3 Q3TF14 Q544J2 Q5SWU9 Q60932 Q61753 Q69Z91 Q6PJ91 Q76LV0 Q80SW1 Q8BWT1 Q8C338 Q8QZT1 Q8R5I6 Q8VCT4 Q99L15 Q9D2G2 Q9DBL1 Q9DBM2 Q9JK42 Q9WVL0 Q9WVQ5	A0A0A0MQ68 A2AE89 D3Z041 O35490 O88587 P15626 P19096 P47791 Q3TED3 Q3TF14 Q544J2 Q5SWU9 Q60932 Q61753 Q69Z91 Q6PJ91 Q76LV0 Q80SW1 Q8BWT1 Q8C338 Q8QZT1 Q8R5I6 Q8VCT4 Q99L15 Q9D2G2 Q9DBL1 Q9DBM2 Q9JK42 Q9WVL0 Q9WVQ5	7.21 32/444	9.70 32/330	6.25417e-14	GO:0044237
GO:0006950	response to stress	Any process that results in a change in state or activity of a cell or an organism (in terms of movement, secretion, enzyme production, gene expression, etc.) as a result of a disturbance in organismal or cellular homeostasis, usually, but not necessarily, exogenous (e.g. temperature, humidity, ionizing radiation).	ENSMUSG00000064360 ENSMUSG00000057666 ENSMUSG00000027782 ENSMUSG00000006360 ENSMUSG00000053819 ENSMUSG00000020022 ENSMUSG00000030592 ENSMUSG00000001924 ENSMUSG00000006676 ENSMUSG00000058135 ENSMUSG00000024900 ENSMUSG00000053093 ENSMUSG00000022789 ENSMUSG00000003123 ENSMUSG00000020788 ENSMUSG00000069833 ENSMUSG00000026365 ENSMUSG00000041237 ENSMUSG00000000628 ENSMUSG00000018428 ENSMUSG00000018446 …	'NADH-ubiquinone oxidoreductase chain 3'; 'Glyceraldehyde-3-phosphate dehydrogenase'; 'Karyopherin'; 'Cysteine-rich protein 1'; 'Calcium/calmodulin-dependent protein kinase type II subunit delta'; 'NADH dehydrogenase'; 'Ryanodine receptor 1'; 'Ubiquitin-like modifier-activating enzyme 1'; 'ubiquitinyl hydrolase 1'; 'Glutathione S-transferase'; 'Acyltransferase'; 'Myosin-7'; 'Dynamin-1-like protei…	ND3 Gapdh Kpna4 Crip1 Camk2d Ndufa12 Ryr1 Uba1 Usp19 Gstm1 Cpt1a Myh7 Dnm1l Lipe Atp2a3 Ahnak Cfh Pklr Hk2 Akap1 C1qbp Ilk Comt Slc4a1 Gpi Ckm Pgk1 Anxa6 Bpgm Gstm2 Lgals1 Fasn Prdx3 Gnaq Cat Aldh1a1 Adh5 Adss1 Mif Prdx1 Acadm Gsr Anxa5 Hspa4l Acadvl Ywhae Ppp2cb Rpl30 Dnaja1 Hspd1 Ywhaz Actg1 Ppp2ca Phb1 Rack1 Coq7 Fh Vcp Ahcy Actr3 Gorasp2 Trap1 Eif4e Nampt Vps35 Psma1 Rnf126 Mtch2 Akr1b1 Fgg M…	A0A023J682 A0A0A0MQF6 A0A0B4J1E7 A0A0G2JEK2 A0A0G2JGS4 A0A0R4J275 A0A1L1SQG7 A0A1S6GWH5 A0A991ELD7 A2AE89 A8ASF5 B2RXX9 Q8K1M6 E9Q4M2 E9Q559 E9Q616 E9Q8I0 G3X925 O08528 O08715 O35658 O55222 O88587 P04919 P06745 P07310 P09411 P14824 P15327 P15626 P16045 P19096 P20108 P21279 P24270 P24549 P28474 P28650 P34884 P35700 P45952 P47791 P48036 P48722 P50544 P62259 P62715 P62889 P63037 P63038 P63101 P63260…	A0A023J682 A0A0A0MQF6 A0A0B4J1E7 A0A0G2JEK2 A0A0G2JGS4 A0A0R4J275 A0A1L1SQG7 A0A1S6GWH5 A0A991ELD7 A2AE89 A8ASF5 B2RXX9 E9PUD2 E9Q4M2 E9Q559 E9Q616 E9Q8I0 G3X925 O08528 O08715 O35658 O55222 O88587 P04919 P06745 P07310 P09411 P14824 P15327 P15626 P16045 P19096 P20108 P21279 P24270 P24549 P28474 P28650 P34884 P35700 P45952 P47791 P48036 P48722 P50544 P62259 P62715 P62889 P63037 P63038 P63101 P63260…	29.28 130/444	3.30 130/3936	6.32073e-14	GO:0050896
GO:0046365	monosaccharide catabolic process	The chemical reactions and pathways resulting in the breakdown of monosaccharides, polyhydric alcohols containing either an aldehyde or a keto group and between three to ten or more carbon atoms.	ENSMUSG00000057666 ENSMUSG00000030695 ENSMUSG00000024747 ENSMUSG00000036427 ENSMUSG00000062070 ENSMUSG00000020277 ENSMUSG00000023456 ENSMUSG00000053279 ENSMUSG00000033065 ENSMUSG00000063229 ENSMUSG00000063524 ENSMUSG00000059040 ENSMUSG00000020475 ENSMUSG00000011382	'Glyceraldehyde-3-phosphate dehydrogenase'; 'Fructose-bisphosphate aldolase'; 'Aldehyde dehydrogenase, cytosolic 1'; 'Glucose-6-phosphate isomerase'; 'Phosphoglycerate kinase 1'; 'ATP-dependent 6-phosphofructokinase, liver type'; 'Triosephosphate isomerase'; 'Aldehyde dehydrogenase 1A1'; 'ATP-dependent 6-phosphofructokinase, muscle type'; 'L-lactate dehydrogenase'; 'phosphopyruvate hydratase'; 'P…	Gapdh Aldoa Aldh1a7 Gpi Pgk1 Pfkl Tpi1 Aldh1a1 Pfkm Ldha EG433182 Pgam2 Dhdh	A0A0A0MQF6 A6ZI44 O35945 P06745 P09411 P12382 P17751 P24549 P47857 Q3THB4 Q5FW97 Q5NCI4 Q8K0E9	A0A0A0MQF6 A6ZI44 O35945 P06745 P09411 P12382 P17751 P24549 P47857 Q3THB4 Q5FW97 Q5NCI4 Q8K0E9	3.15 14/444	35.00 14/40	8.35872e-14	GO:0016052;GO:0005996;GO:0044282
GO:0009083	branched-chain amino acid catabolic process	The chemical reactions and pathways resulting in the breakdown of amino acids containing a branched carbon skeleton, comprising isoleucine, leucine and valine.	ENSMUSG00000000340 ENSMUSG00000060376 ENSMUSG00000030826 ENSMUSG00000032263 ENSMUSG00000041426 ENSMUSG00000032047 ENSMUSG00000029776 ENSMUSG00000027709 ENSMUSG00000025260 ENSMUSG00000030861 ENSMUSG00000027332	'Lipoamide acyltransferase component of branched-chain alpha-keto acid dehydrogenase complex, mitochondrial'; '2-oxoisovalerate dehydrogenase subunit alpha'; 'Branched-chain-amino-acid aminotransferase'; '2-oxoisovalerate dehydrogenase subunit beta, mitochondrial'; '3-hydroxyisobutyryl-CoA hydrolase, mitochondrial'; 'Acetyl-CoA acetyltransferase, mitochondrial'; '3-hydroxyisobutyrate dehydrogenas…	Dbt Bckdha Bcat2 Bckdhb Hibch Acat1 Hibadh Mccc1 Hsd17b10 Acadsb Ivd	P53395 Q3U3J1 Q3ULU3 Q6P3A8 Q8QZS1 Q8QZT1 Q99L13 Q99MR8 Q99N15 Q9DBL1 Q9JHI5	P53395 Q3U3J1 Q3ULU3 Q6P3A8 Q8QZS1 Q8QZT1 Q99L13 Q99MR8 Q99N15 Q9DBL1 Q9JHI5	2.48 11/444	57.89 11/19	8.55418e-14	GO:0009063;GO:0009081
GO:0061615	glycolytic process through fructose-6-phosphate	The chemical reactions and pathways resulting in the breakdown of a monosaccharide into pyruvate, occurring through a fructose-6-phosphate intermediate, with the concomitant production of ATP and NADH.	ENSMUSG00000057666 ENSMUSG00000030695 ENSMUSG00000006574 ENSMUSG00000036427 ENSMUSG00000062070 ENSMUSG00000020277 ENSMUSG00000023456 ENSMUSG00000033065 ENSMUSG00000020349 ENSMUSG00000063524 ENSMUSG00000059040 ENSMUSG00000020475	'Glyceraldehyde-3-phosphate dehydrogenase'; 'Fructose-bisphosphate aldolase'; 'Band 3 anion transport protein'; 'Glucose-6-phosphate isomerase'; 'Phosphoglycerate kinase 1'; 'ATP-dependent 6-phosphofructokinase, liver type'; 'Triosephosphate isomerase'; 'ATP-dependent 6-phosphofructokinase, muscle type'; 'Serine/threonine-protein phosphatase 2A catalytic subunit alpha isoform'; 'phosphopyruvate h…	Gapdh Aldoa Slc4a1 Gpi Pgk1 Pfkl Tpi1 Pfkm Ppp2ca EG433182 Pgam2	A0A0A0MQF6 A6ZI44 P04919 P06745 P09411 P12382 P17751 P47857 P63330 Q5FW97 Q5NCI4	A0A0A0MQF6 A6ZI44 P04919 P06745 P09411 P12382 P17751 P47857 P63330 Q5FW97 Q5NCI4	2.70 12/444	48.00 12/25	8.67775e-14	GO:0006096
GO:0022904	respiratory electron transport chain	A process in which a series of electron carriers operate together to transfer electrons from donors such as NADH and FADH2 to any of several different terminal electron acceptors to generate a transmembrane electrochemical gradient.	ENSMUSG00000064360 ENSMUSG00000020022 ENSMUSG00000026895 ENSMUSG00000023019 ENSMUSG00000030652 ENSMUSG00000063882 ENSMUSG00000025651 ENSMUSG00000027282 ENSMUSG00000025968 ENSMUSG00000038302 ENSMUSG00000051671 ENSMUSG00000020085 ENSMUSG00000021577 ENSMUSG00000037916 ENSMUSG00000027809 ENSMUSG00000026260 ENSMUSG00000019082 ENSMUSG00000004610 ENSMUSG00000036932 ENSMUSG00000041881	'NADH-ubiquinone oxidoreductase chain 3'; 'NADH dehydrogenase'; 'Glycerol-3-phosphate dehydrogenase'; '5-demethoxyubiquinone hydroxylase, mitochondrial'; 'Cytochrome b-c1 complex subunit 6, mitochondrial'; 'Cytochrome b-c1 complex subunit 1, mitochondrial'; 'Mitochondrial carrier homolog 2'; 'NADH-ubiquinone oxidoreductase 75 kDa subunit, mitochondrial'; 'AFG1-like ATPase'; 'Cytochrome c oxidase …	ND3 Ndufa12 Ndufa8 Gpd1 Coq7 Uqcrh Uqcrc1 Mtch2 Ndufs1 Afg1l Coa6 Aifm2 Sdha Ndufv1 Etfdh Ndufa10 Slc25a22 Etfb Aifm1 Ndufa7	A0A023J682 A0A0R4J275 A0A1S6GWI0 P13707 P97478 P99028 Q3TIC8 Q3UA17 Q3UIQ2 Q3V384 Q8BGD8 Q8BUE4 Q8K2B3 Q91YT0 Q921G7 Q99LC3 Q9D6M3 Q9DCW4 Q9Z0X1 Q9Z1P6	A0A023J682 A0A0R4J275 A0A1S6GWI0 P13707 P97478 P99028 Q3TIC8 Q3UA17 Q3UIQ2 Q3V384 Q8BGD8 Q8BUE4 Q8K2B3 Q91YT0 Q921G7 Q99LC3 Q9D6M3 Q9DCW4 Q9Z0X1 Q9Z1P6	4.50 20/444	18.02 20/111	1.11545e-13	GO:0045333;GO:0022900
GO:0065008	regulation of biological quality	Any process that modulates a qualitative or quantitative trait of a biological quality. A biological quality is a measurable attribute of an organism or part of an organism, such as size, mass, shape, color, etc.	ENSMUSG00000057666 ENSMUSG00000053819 ENSMUSG00000073422 ENSMUSG00000006676 ENSMUSG00000028906 ENSMUSG00000023092 ENSMUSG00000030695 ENSMUSG00000024900 ENSMUSG00000021061 ENSMUSG00000053093 ENSMUSG00000086784 ENSMUSG00000022789 ENSMUSG00000057738 ENSMUSG00000003123 ENSMUSG00000026365 ENSMUSG00000011096 ENSMUSG00000007029 ENSMUSG00000061758 ENSMUSG00000000628 ENSMUSG00000030890 ENSMUSG00000027195 …	'Glyceraldehyde-3-phosphate dehydrogenase'; 'Calcium/calmodulin-dependent protein kinase type II subunit delta'; 'Hydroxysteroid 17-beta dehydrogenase 8'; 'ubiquitinyl hydrolase 1'; 'Protein 4.1'; 'Four and a half LIM domains 1'; 'Fructose-bisphosphate aldolase'; 'Acyltransferase'; 'Spectrin beta chain'; 'Myosin-7'; 'Isoc2a protein'; 'Dynamin-1-like protein'; 'Spectrin alpha, non-erythrocytic 1';…	Gapdh Camk2d Hsd17b8 Usp19 Epb41 Fhl1 Aldoa Cpt1a Sptb Myh7 Isoc2a Dnm1l Sptan1 Lipe Cfh Akt1s1 Vars1 Akr1b10 Hk2 Ilk Hsd17b12 Wdr1 Comt Adh1 Slc4a1 Gnai2 Tcp1 Pfkl Prdx3 Gnaq Aldh1a1 Msn Adh5 Pabpc1 Por Capzb Pfkm Anxa5 Slc25a4 Gdi1 Ywhae Acta2 Hspd1 Ywhaz Eif5a Phb1 Rack1 Ywhah Usp9x Atp1b3 Xdh Vcp Pebp1 Actr3 Pgrmc1 Cct6a Nampt Vps35 Dhrs11 Cct3 Mtch2 Akr1b1 Fgg Mgll Myh10 Cfl2 Ndufs1 Dcn Bcat…	A0A0A0MQF6 A0A0G2JGS4 A0A494BAF4 A0A991ELD7 A2A841 A2AEX6 A6ZI44 A8ASF5 B2RX08 B2RXX9 B2RY90 Q8K1M6 E9Q447 E9Q4M2 E9Q8I0 E9QKI4 G3UY93 G5E895 O08528 O55222 O70503 O88342 O88587 P00329 P04919 P08752 P11983 P12382 P20108 P21279 P24549 P26041 P28474 P29341 P37040 P47757 P47857 P48036 P48962 P50396 P62259 P62737 P63038 P63101 P63242 P67778 P68040 P68510 P70398 P97370 Q00519 Q01853 Q3TGC5 Q3TGE1 Q3TH8…	A0A0A0MQF6 A0A0G2JGS4 A0A494BAF4 A0A991ELD7 A2A841 A2AEX6 A6ZI44 A8ASF5 B2RX08 B2RXX9 B2RY90 E9PUD2 E9Q447 E9Q4M2 E9Q8I0 E9QKI4 G3UY93 G5E895 O08528 O55222 O70503 O88342 O88587 P00329 P04919 P08752 P11983 P12382 P20108 P21279 P24549 P26041 P28474 P29341 P37040 P47757 P47857 P48036 P48962 P50396 P62259 P62737 P63038 P63101 P63242 P67778 P68040 P68510 P70398 P97370 Q00519 Q01853 Q3TGC5 Q3TGE1 Q3TH8…	25.00 111/444	3.54 111/3134	1.4676e-13	GO:0065007
GO:0006195	purine nucleotide catabolic process	The chemical reactions and pathways resulting in the breakdown of a purine nucleotide, a compound consisting of nucleoside (a purine base linked to a deoxyribose or ribose sugar) esterified with a phosphate group at either the 3' or 5'-hydroxyl group of the sugar.	ENSMUSG00000057666 ENSMUSG00000030695 ENSMUSG00000041237 ENSMUSG00000000628 ENSMUSG00000006574 ENSMUSG00000017390 ENSMUSG00000036427 ENSMUSG00000062070 ENSMUSG00000020277 ENSMUSG00000023019 ENSMUSG00000038871 ENSMUSG00000023456 ENSMUSG00000033065 ENSMUSG00000020349 ENSMUSG00000024066 ENSMUSG00000027282 ENSMUSG00000063524 ENSMUSG00000059040 ENSMUSG00000020475 ENSMUSG00000027639 ENSMUSG00000058624 …	'Glyceraldehyde-3-phosphate dehydrogenase'; 'Fructose-bisphosphate aldolase'; 'Pyruvate kinase'; 'Hexokinase-2'; 'Band 3 anion transport protein'; 'Fructose-bisphosphate aldolase C'; 'Glucose-6-phosphate isomerase'; 'Phosphoglycerate kinase 1'; 'ATP-dependent 6-phosphofructokinase, liver type'; 'Glycerol-3-phosphate dehydrogenase'; 'Bisphosphoglycerate mutase'; 'Triosephosphate isomerase'; 'ATP-d…	Gapdh Aldoa Pklr Hk2 Slc4a1 Aldoc Gpi Pgk1 Pfkl Gpd1 Bpgm Tpi1 Pfkm Ppp2ca Xdh Mtch2 EG433182 Pgam2 Samhd1 Gda Acat1 Itpa	A0A0A0MQF6 A6ZI44 G3X925 O08528 P04919 P05063 P06745 P09411 P12382 P13707 P15327 P17751 P47857 P63330 Q00519 Q3UA17 Q5FW97 Q5NCI4 Q60710 Q69ZN0 Q8QZT1 Q9D892	A0A0A0MQF6 A6ZI44 G3X925 O08528 P04919 P05063 P06745 P09411 P12382 P13707 P15327 P17751 P47857 P63330 Q00519 Q3UA17 Q5FW97 Q5NCI4 Q60710 Q69ZN0 Q8QZT1 Q9D892	5.18 23/444	14.29 23/161	1.64767e-13	GO:0072523;GO:0009166;GO:0006163
GO:0019318	hexose metabolic process	The chemical reactions and pathways involving a hexose, any monosaccharide with a chain of six carbon atoms in the molecule.	ENSMUSG00000057666 ENSMUSG00000030695 ENSMUSG00000024900 ENSMUSG00000024892 ENSMUSG00000000628 ENSMUSG00000024747 ENSMUSG00000017390 ENSMUSG00000036427 ENSMUSG00000062070 ENSMUSG00000020277 ENSMUSG00000023019 ENSMUSG00000020321 ENSMUSG00000023456 ENSMUSG00000053279 ENSMUSG00000062908 ENSMUSG00000033065 ENSMUSG00000063229 ENSMUSG00000001642 ENSMUSG00000027533 ENSMUSG00000019577 ENSMUSG00000063524 …	'Glyceraldehyde-3-phosphate dehydrogenase'; 'Fructose-bisphosphate aldolase'; 'Acyltransferase'; 'Pyruvate carboxylase'; 'Hexokinase-2'; 'Aldehyde dehydrogenase, cytosolic 1'; 'Fructose-bisphosphate aldolase C'; 'Glucose-6-phosphate isomerase'; 'Phosphoglycerate kinase 1'; 'ATP-dependent 6-phosphofructokinase, liver type'; 'Glycerol-3-phosphate dehydrogenase'; 'Malate dehydrogenase, cytoplasmic';…	Gapdh Aldoa Cpt1a Pcx Hk2 Aldh1a7 Aldoc Gpi Pgk1 Pfkl Gpd1 Mdh1 Tpi1 Aldh1a1 Acadm Pfkm Ldha Akr1b1 Fabp5 Pdk4 EG433182 Pgam2 Sord Gpd2 Pgm1 Pck1 Pdk2	A0A0A0MQF6 A6ZI44 A8ASF5 E9QPD7 O08528 O35945 P05063 P06745 P09411 P12382 P13707 P14152 P17751 P24549 P45952 P47857 Q3THB4 Q3UDY1 Q497I3 Q544J2 Q5FW97 Q5NCI4 Q64442 Q64521 Q66JR7 Q8CI37 Q9JK42	A0A0A0MQF6 A6ZI44 A8ASF5 E9QPD7 O08528 O35945 P05063 P06745 P09411 P12382 P13707 P14152 P17751 P24549 P45952 P47857 Q3THB4 Q3UDY1 Q497I3 Q544J2 Q5FW97 Q5NCI4 Q64442 Q64521 Q66JR7 Q8CI37 Q9JK42	6.31 28/444	10.89 28/257	1.92123e-13	GO:0005996
GO:0009166	nucleotide catabolic process	The chemical reactions and pathways resulting in the breakdown of nucleotides, any nucleoside that is esterified with (ortho)phosphate or an oligophosphate at any hydroxyl group on the glycose moiety; may be mono-, di- or triphosphate; this definition includes cyclic-nucleotides (nucleoside cyclic phosphates).	ENSMUSG00000057666 ENSMUSG00000030695 ENSMUSG00000041237 ENSMUSG00000000628 ENSMUSG00000006574 ENSMUSG00000017390 ENSMUSG00000036427 ENSMUSG00000062070 ENSMUSG00000020277 ENSMUSG00000023019 ENSMUSG00000038871 ENSMUSG00000023456 ENSMUSG00000033065 ENSMUSG00000020349 ENSMUSG00000024066 ENSMUSG00000028452 ENSMUSG00000027282 ENSMUSG00000063524 ENSMUSG00000059040 ENSMUSG00000020475 ENSMUSG00000027639 …	'Glyceraldehyde-3-phosphate dehydrogenase'; 'Fructose-bisphosphate aldolase'; 'Pyruvate kinase'; 'Hexokinase-2'; 'Band 3 anion transport protein'; 'Fructose-bisphosphate aldolase C'; 'Glucose-6-phosphate isomerase'; 'Phosphoglycerate kinase 1'; 'ATP-dependent 6-phosphofructokinase, liver type'; 'Glycerol-3-phosphate dehydrogenase'; 'Bisphosphoglycerate mutase'; 'Triosephosphate isomerase'; 'ATP-d…	Gapdh Aldoa Pklr Hk2 Slc4a1 Aldoc Gpi Pgk1 Pfkl Gpd1 Bpgm Tpi1 Pfkm Ppp2ca Xdh Vcp Mtch2 EG433182 Pgam2 Samhd1 Gda Acat1 Itpa	A0A0A0MQF6 A6ZI44 G3X925 O08528 P04919 P05063 P06745 P09411 P12382 P13707 P15327 P17751 P47857 P63330 Q00519 Q01853 Q3UA17 Q5FW97 Q5NCI4 Q60710 Q69ZN0 Q8QZT1 Q9D892	A0A0A0MQF6 A6ZI44 G3X925 O08528 P04919 P05063 P06745 P09411 P12382 P13707 P15327 P17751 P47857 P63330 Q00519 Q01853 Q3UA17 Q5FW97 Q5NCI4 Q60710 Q69ZN0 Q8QZT1 Q9D892	5.41 24/444	13.33 24/180	1.96318e-13	GO:0009117;GO:1901292
GO:0072330	monocarboxylic acid biosynthetic process	The chemical reactions and pathways resulting in the formation of monocarboxylic acids, any organic acid containing one carboxyl (-COOH) group.	ENSMUSG00000073422 ENSMUSG00000058135 ENSMUSG00000041237 ENSMUSG00000027195 ENSMUSG00000040562 ENSMUSG00000025153 ENSMUSG00000053279 ENSMUSG00000033307 ENSMUSG00000018574 ENSMUSG00000020917 ENSMUSG00000063229 ENSMUSG00000030869 ENSMUSG00000033174 ENSMUSG00000027533 ENSMUSG00000019577 ENSMUSG00000020532 ENSMUSG00000027452 ENSMUSG00000004035 ENSMUSG00000032527 ENSMUSG00000026820 ENSMUSG00000036257 …	'Hydroxysteroid 17-beta dehydrogenase 8'; 'Glutathione S-transferase'; 'Pyruvate kinase'; 'Very-long-chain 3-oxoacyl-CoA reductase'; 'Glutathione S-transferase Mu 2'; 'Fatty acid synthase'; 'Aldehyde dehydrogenase 1A1'; 'Macrophage migration inhibitory factor'; 'Very long-chain specific acyl-CoA dehydrogenase, mitochondrial'; 'ATP-citrate synthase'; 'L-lactate dehydrogenase'; 'Acyl carrier protei…	Hsd17b8 Gstm1 Pklr Hsd17b12 Gstm2 Fasn Aldh1a1 Mif Acadvl Acly Ldha Ndufab1 Mgll Fabp5 Pdk4 Acaca Acss1 Gstm7 Pccb Ptges2 Pnpla8 Gstm4 Ces1d Sirt2 Hsd17b10 Mecr	A0A494BAF4 A2AE89 G3X925 O70503 P15626 P19096 P24549 P34884 P50544 Q3TED3 Q3THB4 Q3TJG2 Q3UFX6 Q497I3 Q544J2 Q5SWU9 Q69Z91 Q6PJ91 Q7TMF4 Q8BWM0 Q8K1N1 Q8R5I6 Q8VCT4 Q8VDQ8 Q99N15 Q9DCS3	A0A494BAF4 A2AE89 G3X925 O70503 P15626 P19096 P24549 P34884 P50544 Q3TED3 Q3THB4 Q3TJG2 Q3UFX6 Q497I3 Q544J2 Q5SWU9 Q69Z91 Q6PJ91 Q7TMF4 Q8BWM0 Q8K1N1 Q8R5I6 Q8VCT4 Q8VDQ8 Q99N15 Q9DCS3	5.86 26/444	11.76 26/221	2.92533e-13	GO:0046394;GO:0032787
GO:0009154	purine ribonucleotide catabolic process	The chemical reactions and pathways resulting in the breakdown of a purine ribonucleotide, a compound consisting of ribonucleoside (a purine base linked to a ribose sugar) esterified with a phosphate group at either the 3' or 5'-hydroxyl group of the sugar.	ENSMUSG00000057666 ENSMUSG00000030695 ENSMUSG00000041237 ENSMUSG00000000628 ENSMUSG00000006574 ENSMUSG00000017390 ENSMUSG00000036427 ENSMUSG00000062070 ENSMUSG00000020277 ENSMUSG00000023019 ENSMUSG00000038871 ENSMUSG00000023456 ENSMUSG00000033065 ENSMUSG00000020349 ENSMUSG00000024066 ENSMUSG00000027282 ENSMUSG00000063524 ENSMUSG00000059040 ENSMUSG00000020475 ENSMUSG00000058624 ENSMUSG00000032047 …	'Glyceraldehyde-3-phosphate dehydrogenase'; 'Fructose-bisphosphate aldolase'; 'Pyruvate kinase'; 'Hexokinase-2'; 'Band 3 anion transport protein'; 'Fructose-bisphosphate aldolase C'; 'Glucose-6-phosphate isomerase'; 'Phosphoglycerate kinase 1'; 'ATP-dependent 6-phosphofructokinase, liver type'; 'Glycerol-3-phosphate dehydrogenase'; 'Bisphosphoglycerate mutase'; 'Triosephosphate isomerase'; 'ATP-d…	Gapdh Aldoa Pklr Hk2 Slc4a1 Aldoc Gpi Pgk1 Pfkl Gpd1 Bpgm Tpi1 Pfkm Ppp2ca Xdh Mtch2 EG433182 Pgam2 Gda Acat1 Itpa	A0A0A0MQF6 A6ZI44 G3X925 O08528 P04919 P05063 P06745 P09411 P12382 P13707 P15327 P17751 P47857 P63330 Q00519 Q3UA17 Q5FW97 Q5NCI4 Q69ZN0 Q8QZT1 Q9D892	A0A0A0MQF6 A6ZI44 G3X925 O08528 P04919 P05063 P06745 P09411 P12382 P13707 P15327 P17751 P47857 P63330 Q00519 Q3UA17 Q5FW97 Q5NCI4 Q69ZN0 Q8QZT1 Q9D892	4.95 22/444	14.67 22/150	3.63526e-13	GO:0009261;GO:0006195;GO:0009150
GO:0006577	amino-acid betaine metabolic process	The chemical reactions and pathways involving any betaine, the N-trimethyl derivative of an amino acid.	ENSMUSG00000026687 ENSMUSG00000024900 ENSMUSG00000074768 ENSMUSG00000069324 ENSMUSG00000062908 ENSMUSG00000028607 ENSMUSG00000078937 ENSMUSG00000015970 ENSMUSG00000053644 ENSMUSG00000003623	'4-trimethylaminobutyraldehyde dehydrogenase'; 'Acyltransferase'; 'Betaine--homocysteine S-methyltransferase 1'; 'Medium-chain specific acyl-CoA dehydrogenase, mitochondrial'; 'Carnitine O-palmitoyltransferase 2, mitochondrial'; 'Carnitine O-palmitoyltransferase 1, muscle isoform'; 'Choline dehydrogenase, mitochondrial'; 'Alpha-aminoadipic semialdehyde dehydrogenase'; 'Peroxisomal carnitine O-oct…	Aldh9a1 Cpt1a Bhmt Acadm Cpt2 Cpt1b Chdh Aldh7a1 Crot	A7VL18 A8ASF5 O35490 P45952 Q3UDA8 Q3UIM5 Q8BJ64 Q9DBF1 Q9DC50	A7VL18 A8ASF5 O35490 P45952 Q3UDA8 Q3UIM5 Q8BJ64 Q9DBF1 Q9DC50	2.25 10/444	62.50 10/16	5.25375e-13	GO:0006575;GO:0034641
GO:1901136	carbohydrate derivative catabolic process	The chemical reactions and pathways resulting in the breakdown of carbohydrate derivative.	ENSMUSG00000057666 ENSMUSG00000030695 ENSMUSG00000041237 ENSMUSG00000000628 ENSMUSG00000024747 ENSMUSG00000006574 ENSMUSG00000017390 ENSMUSG00000036427 ENSMUSG00000062070 ENSMUSG00000020277 ENSMUSG00000023019 ENSMUSG00000038871 ENSMUSG00000023456 ENSMUSG00000053279 ENSMUSG00000033065 ENSMUSG00000020349 ENSMUSG00000024066 ENSMUSG00000048087 ENSMUSG00000027597 ENSMUSG00000027282 ENSMUSG00000063524 …	'Glyceraldehyde-3-phosphate dehydrogenase'; 'Fructose-bisphosphate aldolase'; 'Pyruvate kinase'; 'Hexokinase-2'; 'Aldehyde dehydrogenase, cytosolic 1'; 'Band 3 anion transport protein'; 'Fructose-bisphosphate aldolase C'; 'Glucose-6-phosphate isomerase'; 'Phosphoglycerate kinase 1'; 'ATP-dependent 6-phosphofructokinase, liver type'; 'Glycerol-3-phosphate dehydrogenase'; 'Bisphosphoglycerate mutas…	Gapdh Aldoa Pklr Hk2 Aldh1a7 Slc4a1 Aldoc Gpi Pgk1 Pfkl Gpd1 Bpgm Tpi1 Aldh1a1 Pfkm Ppp2ca Xdh Ahcy Mtch2 EG433182 Pgam2 Samhd1 Gda Acat1 Itpa Pycr3	A0A0A0MQF6 A6ZI44 G3X925 O08528 O35945 P04919 P05063 P06745 P09411 P12382 P13707 P15327 P17751 P24549 P47857 P63330 Q00519 Q3TF14 Q3UA17 Q5FW97 Q5NCI4 Q60710 Q69ZN0 Q8QZT1 Q9D892 Q9DCC4	A0A0A0MQF6 A6ZI44 G3X925 O08528 O35945 P04919 P05063 P06745 P09411 P12382 P13707 P15327 P17751 P24549 P47857 P63330 Q00519 Q3TF14 Q3UA17 Q5FW97 Q5NCI4 Q60710 Q69ZN0 Q8QZT1 Q9D892 Q9DCC4	6.31 28/444	10.41 28/269	5.73692e-13	GO:1901575;GO:1901135
GO:1901292	nucleoside phosphate catabolic process	The chemical reactions and pathways resulting in the breakdown of a nucleoside phosphate.	ENSMUSG00000057666 ENSMUSG00000030695 ENSMUSG00000041237 ENSMUSG00000000628 ENSMUSG00000006574 ENSMUSG00000017390 ENSMUSG00000036427 ENSMUSG00000062070 ENSMUSG00000020277 ENSMUSG00000023019 ENSMUSG00000038871 ENSMUSG00000023456 ENSMUSG00000033065 ENSMUSG00000020349 ENSMUSG00000024066 ENSMUSG00000028452 ENSMUSG00000027282 ENSMUSG00000063524 ENSMUSG00000059040 ENSMUSG00000020475 ENSMUSG00000027639 …	'Glyceraldehyde-3-phosphate dehydrogenase'; 'Fructose-bisphosphate aldolase'; 'Pyruvate kinase'; 'Hexokinase-2'; 'Band 3 anion transport protein'; 'Fructose-bisphosphate aldolase C'; 'Glucose-6-phosphate isomerase'; 'Phosphoglycerate kinase 1'; 'ATP-dependent 6-phosphofructokinase, liver type'; 'Glycerol-3-phosphate dehydrogenase'; 'Bisphosphoglycerate mutase'; 'Triosephosphate isomerase'; 'ATP-d…	Gapdh Aldoa Pklr Hk2 Slc4a1 Aldoc Gpi Pgk1 Pfkl Gpd1 Bpgm Tpi1 Pfkm Ppp2ca Xdh Vcp Mtch2 EG433182 Pgam2 Samhd1 Gda Acat1 Itpa	A0A0A0MQF6 A6ZI44 G3X925 O08528 P04919 P05063 P06745 P09411 P12382 P13707 P15327 P17751 P47857 P63330 Q00519 Q01853 Q3UA17 Q5FW97 Q5NCI4 Q60710 Q69ZN0 Q8QZT1 Q9D892	A0A0A0MQF6 A6ZI44 G3X925 O08528 P04919 P05063 P06745 P09411 P12382 P13707 P15327 P17751 P47857 P63330 Q00519 Q01853 Q3UA17 Q5FW97 Q5NCI4 Q60710 Q69ZN0 Q8QZT1 Q9D892	5.41 24/444	12.70 24/189	5.73692e-13	GO:0006753;GO:0034655;GO:0046434
GO:0046434	organophosphate catabolic process	The chemical reactions and pathways resulting in the breakdown of organophosphates, any phosphate-containing organic compound.	ENSMUSG00000057666 ENSMUSG00000030695 ENSMUSG00000041237 ENSMUSG00000000628 ENSMUSG00000006574 ENSMUSG00000017390 ENSMUSG00000036427 ENSMUSG00000062070 ENSMUSG00000020277 ENSMUSG00000023019 ENSMUSG00000038871 ENSMUSG00000023456 ENSMUSG00000033065 ENSMUSG00000020349 ENSMUSG00000024066 ENSMUSG00000028452 ENSMUSG00000027282 ENSMUSG00000063524 ENSMUSG00000059040 ENSMUSG00000020475 ENSMUSG00000027639 …	'Glyceraldehyde-3-phosphate dehydrogenase'; 'Fructose-bisphosphate aldolase'; 'Pyruvate kinase'; 'Hexokinase-2'; 'Band 3 anion transport protein'; 'Fructose-bisphosphate aldolase C'; 'Glucose-6-phosphate isomerase'; 'Phosphoglycerate kinase 1'; 'ATP-dependent 6-phosphofructokinase, liver type'; 'Glycerol-3-phosphate dehydrogenase'; 'Bisphosphoglycerate mutase'; 'Triosephosphate isomerase'; 'ATP-d…	Gapdh Aldoa Pklr Hk2 Slc4a1 Aldoc Gpi Pgk1 Pfkl Gpd1 Bpgm Tpi1 Pfkm Ppp2ca Xdh Vcp Mtch2 EG433182 Pgam2 Samhd1 Gda Idh1 Pnpla8 Acat1 Itpa Abhd16a	A0A0A0MQF6 A6ZI44 G3X925 O08528 P04919 P05063 P06745 P09411 P12382 P13707 P15327 P17751 P47857 P63330 Q00519 Q01853 Q3UA17 Q5FW97 Q5NCI4 Q60710 Q69ZN0 Q8C338 Q8K1N1 Q8QZT1 Q9D892 Q9Z1Q2	A0A0A0MQF6 A6ZI44 G3X925 O08528 P04919 P05063 P06745 P09411 P12382 P13707 P15327 P17751 P47857 P63330 Q00519 Q01853 Q3UA17 Q5FW97 Q5NCI4 Q60710 Q69ZN0 Q8C338 Q8K1N1 Q8QZT1 Q9D892 Q9Z1Q2	6.08 27/444	10.89 27/248	5.73692e-13	GO:0019637;GO:1901575
GO:0009081	branched-chain amino acid metabolic process	The chemical reactions and pathways involving amino acids containing a branched carbon skeleton, comprising isoleucine, leucine and valine.	ENSMUSG00000000340 ENSMUSG00000060376 ENSMUSG00000030826 ENSMUSG00000032263 ENSMUSG00000041426 ENSMUSG00000032047 ENSMUSG00000029776 ENSMUSG00000027709 ENSMUSG00000025260 ENSMUSG00000030861 ENSMUSG00000027332	'Lipoamide acyltransferase component of branched-chain alpha-keto acid dehydrogenase complex, mitochondrial'; '2-oxoisovalerate dehydrogenase subunit alpha'; 'Branched-chain-amino-acid aminotransferase'; '2-oxoisovalerate dehydrogenase subunit beta, mitochondrial'; '3-hydroxyisobutyryl-CoA hydrolase, mitochondrial'; 'Acetyl-CoA acetyltransferase, mitochondrial'; '3-hydroxyisobutyrate dehydrogenas…	Dbt Bckdha Bcat2 Bckdhb Hibch Acat1 Hibadh Mccc1 Hsd17b10 Acadsb Ivd	P53395 Q3U3J1 Q3ULU3 Q6P3A8 Q8QZS1 Q8QZT1 Q99L13 Q99MR8 Q99N15 Q9DBL1 Q9JHI5	P53395 Q3U3J1 Q3ULU3 Q6P3A8 Q8QZS1 Q8QZT1 Q99L13 Q99MR8 Q99N15 Q9DBL1 Q9JHI5	2.48 11/444	50.00 11/22	6.6436e-13	GO:0006520;GO:1901564;GO:0019752
GO:0019320	hexose catabolic process	The chemical reactions and pathways resulting in the breakdown of hexose, any monosaccharide with a chain of six carbon atoms in the molecule.	ENSMUSG00000057666 ENSMUSG00000030695 ENSMUSG00000024747 ENSMUSG00000036427 ENSMUSG00000062070 ENSMUSG00000020277 ENSMUSG00000023456 ENSMUSG00000053279 ENSMUSG00000033065 ENSMUSG00000063229 ENSMUSG00000063524 ENSMUSG00000059040 ENSMUSG00000020475	'Glyceraldehyde-3-phosphate dehydrogenase'; 'Fructose-bisphosphate aldolase'; 'Aldehyde dehydrogenase, cytosolic 1'; 'Glucose-6-phosphate isomerase'; 'Phosphoglycerate kinase 1'; 'ATP-dependent 6-phosphofructokinase, liver type'; 'Triosephosphate isomerase'; 'Aldehyde dehydrogenase 1A1'; 'ATP-dependent 6-phosphofructokinase, muscle type'; 'L-lactate dehydrogenase'; 'phosphopyruvate hydratase'; 'P…	Gapdh Aldoa Aldh1a7 Gpi Pgk1 Pfkl Tpi1 Aldh1a1 Pfkm Ldha EG433182 Pgam2	A0A0A0MQF6 A6ZI44 O35945 P06745 P09411 P12382 P17751 P24549 P47857 Q3THB4 Q5FW97 Q5NCI4	A0A0A0MQF6 A6ZI44 O35945 P06745 P09411 P12382 P17751 P24549 P47857 Q3THB4 Q5FW97 Q5NCI4	2.93 13/444	35.14 13/37	7.04239e-13	GO:0046365;GO:0019318
GO:0006735	NADH regeneration	A metabolic process that generates a pool of NADH by the reduction of NAD+.	ENSMUSG00000057666 ENSMUSG00000030695 ENSMUSG00000036427 ENSMUSG00000062070 ENSMUSG00000020277 ENSMUSG00000023456 ENSMUSG00000033065 ENSMUSG00000063524 ENSMUSG00000059040 ENSMUSG00000020475	'Glyceraldehyde-3-phosphate dehydrogenase'; 'Fructose-bisphosphate aldolase'; 'Glucose-6-phosphate isomerase'; 'Phosphoglycerate kinase 1'; 'ATP-dependent 6-phosphofructokinase, liver type'; 'Triosephosphate isomerase'; 'ATP-dependent 6-phosphofructokinase, muscle type'; 'phosphopyruvate hydratase'; 'Phosphoglycerate mutase'	Gapdh Aldoa Gpi Pgk1 Pfkl Tpi1 Pfkm EG433182 Pgam2	A0A0A0MQF6 A6ZI44 P06745 P09411 P12382 P17751 P47857 Q5FW97 Q5NCI4	A0A0A0MQF6 A6ZI44 P06745 P09411 P12382 P17751 P47857 Q5FW97 Q5NCI4	2.25 10/444	58.82 10/17	1.14947e-12	GO:0006734
GO:0061718	glucose catabolic process to pyruvate	The chemical reactions and pathways resulting in the breakdown of glucose, with the production of pyruvate.	ENSMUSG00000057666 ENSMUSG00000030695 ENSMUSG00000036427 ENSMUSG00000062070 ENSMUSG00000020277 ENSMUSG00000023456 ENSMUSG00000033065 ENSMUSG00000063524 ENSMUSG00000059040 ENSMUSG00000020475	'Glyceraldehyde-3-phosphate dehydrogenase'; 'Fructose-bisphosphate aldolase'; 'Glucose-6-phosphate isomerase'; 'Phosphoglycerate kinase 1'; 'ATP-dependent 6-phosphofructokinase, liver type'; 'Triosephosphate isomerase'; 'ATP-dependent 6-phosphofructokinase, muscle type'; 'phosphopyruvate hydratase'; 'Phosphoglycerate mutase'	Gapdh Aldoa Gpi Pgk1 Pfkl Tpi1 Pfkm EG433182 Pgam2	A0A0A0MQF6 A6ZI44 P06745 P09411 P12382 P17751 P47857 Q5FW97 Q5NCI4	A0A0A0MQF6 A6ZI44 P06745 P09411 P12382 P17751 P47857 Q5FW97 Q5NCI4	2.25 10/444	58.82 10/17	1.14947e-12	GO:0006090;GO:0006007
GO:0061621	canonical glycolysis	The glycolytic process that begins with the conversion of glucose to glucose-6-phosphate by glucokinase activity. Glycolytic processes are the chemical reactions and pathways resulting in the breakdown of a carbohydrate into pyruvate, with the concomitant production of a small amount of ATP.	ENSMUSG00000057666 ENSMUSG00000030695 ENSMUSG00000036427 ENSMUSG00000062070 ENSMUSG00000020277 ENSMUSG00000023456 ENSMUSG00000033065 ENSMUSG00000063524 ENSMUSG00000059040 ENSMUSG00000020475	'Glyceraldehyde-3-phosphate dehydrogenase'; 'Fructose-bisphosphate aldolase'; 'Glucose-6-phosphate isomerase'; 'Phosphoglycerate kinase 1'; 'ATP-dependent 6-phosphofructokinase, liver type'; 'Triosephosphate isomerase'; 'ATP-dependent 6-phosphofructokinase, muscle type'; 'phosphopyruvate hydratase'; 'Phosphoglycerate mutase'	Gapdh Aldoa Gpi Pgk1 Pfkl Tpi1 Pfkm EG433182 Pgam2	A0A0A0MQF6 A6ZI44 P06745 P09411 P12382 P17751 P47857 Q5FW97 Q5NCI4	A0A0A0MQF6 A6ZI44 P06745 P09411 P12382 P17751 P47857 Q5FW97 Q5NCI4	2.25 10/444	58.82 10/17	1.14947e-12	GO:0061620;GO:0019677;GO:0061718;GO:0006735
GO:0009261	ribonucleotide catabolic process	The chemical reactions and pathways resulting in the breakdown of a ribonucleotide, a compound consisting of ribonucleoside (a base linked to a ribose sugar) esterified with a phosphate group at either the 3' or 5'-hydroxyl group of the sugar.	ENSMUSG00000057666 ENSMUSG00000030695 ENSMUSG00000041237 ENSMUSG00000000628 ENSMUSG00000006574 ENSMUSG00000017390 ENSMUSG00000036427 ENSMUSG00000062070 ENSMUSG00000020277 ENSMUSG00000023019 ENSMUSG00000038871 ENSMUSG00000023456 ENSMUSG00000033065 ENSMUSG00000020349 ENSMUSG00000024066 ENSMUSG00000027282 ENSMUSG00000063524 ENSMUSG00000059040 ENSMUSG00000020475 ENSMUSG00000058624 ENSMUSG00000032047 …	'Glyceraldehyde-3-phosphate dehydrogenase'; 'Fructose-bisphosphate aldolase'; 'Pyruvate kinase'; 'Hexokinase-2'; 'Band 3 anion transport protein'; 'Fructose-bisphosphate aldolase C'; 'Glucose-6-phosphate isomerase'; 'Phosphoglycerate kinase 1'; 'ATP-dependent 6-phosphofructokinase, liver type'; 'Glycerol-3-phosphate dehydrogenase'; 'Bisphosphoglycerate mutase'; 'Triosephosphate isomerase'; 'ATP-d…	Gapdh Aldoa Pklr Hk2 Slc4a1 Aldoc Gpi Pgk1 Pfkl Gpd1 Bpgm Tpi1 Pfkm Ppp2ca Xdh Mtch2 EG433182 Pgam2 Gda Acat1 Itpa	A0A0A0MQF6 A6ZI44 G3X925 O08528 P04919 P05063 P06745 P09411 P12382 P13707 P15327 P17751 P47857 P63330 Q00519 Q3UA17 Q5FW97 Q5NCI4 Q69ZN0 Q8QZT1 Q9D892	A0A0A0MQF6 A6ZI44 G3X925 O08528 P04919 P05063 P06745 P09411 P12382 P13707 P15327 P17751 P47857 P63330 Q00519 Q3UA17 Q5FW97 Q5NCI4 Q69ZN0 Q8QZT1 Q9D892	4.95 22/444	13.84 22/159	1.14947e-12	GO:0009259;GO:1901136;GO:0009166
GO:0043648	dicarboxylic acid metabolic process	The chemical reactions and pathways involving dicarboxylic acids, any organic acid containing two carboxyl (COOH) groups or anions (COO-).	ENSMUSG00000032279 ENSMUSG00000027406 ENSMUSG00000031672 ENSMUSG00000020321 ENSMUSG00000011148 ENSMUSG00000026526 ENSMUSG00000020917 ENSMUSG00000030934 ENSMUSG00000040213 ENSMUSG00000035936 ENSMUSG00000025950 ENSMUSG00000027513 ENSMUSG00000021577 ENSMUSG00000035637 ENSMUSG00000026192 ENSMUSG00000025403 ENSMUSG00000004789 ENSMUSG00000022751	'Isocitrate dehydrogenase'; 'Aspartate aminotransferase, mitochondrial'; 'Malate dehydrogenase, cytoplasmic'; 'Adenylosuccinate synthetase isozyme 1'; 'Fumarate hydratase, mitochondrial'; 'ATP-citrate synthase'; 'Ornithine aminotransferase'; 'Kynurenine--oxoglutarate transaminase 3'; 'Succinate-semialdehyde dehydrogenase, mitochondrial'; 'Phosphoenolpyruvate carboxykinase, cytosolic'; 'Succinate …	Idh3a Idh3b Got2 Mdh1 Adss1 Fh Acly Oat Kyat3 Aldh5a1 Idh1 Pck1 Sdha Grhpr Atic Shmt2 Dlst Nit2	A0A1L1STE6 A0A668KL51 Q91VA7 P05202 P14152 P28650 P97807 Q3TED3 Q3TG75 Q71RI9 Q8BWF0 Q8C338 Q8CI37 Q8K2B3 Q91Z53 Q9CWJ9 Q9CZN7 Q9D2G2 Q9JHW2	A0A1L1STE6 A0A668KL51 Q91VA7 P05202 P14152 P28650 P97807 Q3TED3 Q3TG75 Q71RI9 Q8BWF0 Q8C338 Q8CI37 Q8K2B3 Q91Z53 Q9CWJ9 Q9CZN7 Q9D2G2 Q9JHW2	4.05 18/444	18.75 18/96	1.16614e-12	GO:0019752
GO:0006081	cellular aldehyde metabolic process	The chemical reactions and pathways involving aldehydes, any organic compound with the formula R-CH=O, as carried out by individual cells.	ENSMUSG00000057666 ENSMUSG00000030695 ENSMUSG00000026687 ENSMUSG00000061758 ENSMUSG00000021996 ENSMUSG00000074207 ENSMUSG00000062070 ENSMUSG00000023019 ENSMUSG00000020321 ENSMUSG00000023456 ENSMUSG00000028138 ENSMUSG00000028692 ENSMUSG00000063524 ENSMUSG00000059040 ENSMUSG00000025950 ENSMUSG00000027513 ENSMUSG00000035637	'Glyceraldehyde-3-phosphate dehydrogenase'; 'Fructose-bisphosphate aldolase'; '4-trimethylaminobutyraldehyde dehydrogenase'; 'Aldo-keto reductase family 1, member B10'; 'S-formylglutathione hydrolase'; 'Alcohol dehydrogenase 1'; 'Phosphoglycerate kinase 1'; 'Glycerol-3-phosphate dehydrogenase'; 'Malate dehydrogenase, cytoplasmic'; 'Triosephosphate isomerase'; 'Alcohol dehydrogenase class-3'; 'Ald…	Gapdh Aldoa Aldh9a1 Akr1b10 Esd Adh1 Pgk1 Gpd1 Mdh1 Tpi1 Adh5 Akr1a1 EG433182 Idh1 Pck1 Grhpr	A0A0A0MQF6 A6ZI44 A7VL18 G5E895 H3BKH6 P00329 P09411 P13707 P14152 P17751 P28474 Q3UJW9 Q5FW97 Q8C338 Q8CI37 Q91Z53	A0A0A0MQF6 A6ZI44 A7VL18 G5E895 H3BKH6 P00329 P09411 P13707 P14152 P17751 P28474 Q3UJW9 Q5FW97 Q8C338 Q8CI37 Q91Z53	3.83 17/444	20.24 17/84	1.60805e-12	GO:0044237;GO:0071704
GO:0046364	monosaccharide biosynthetic process	The chemical reactions and pathways resulting in the formation of monosaccharides, polyhydric alcohols containing either an aldehyde or a keto group and between three to ten or more carbon atoms.	ENSMUSG00000057666 ENSMUSG00000024892 ENSMUSG00000017390 ENSMUSG00000036427 ENSMUSG00000062070 ENSMUSG00000023019 ENSMUSG00000020321 ENSMUSG00000023456 ENSMUSG00000062908 ENSMUSG00000001642 ENSMUSG00000028692 ENSMUSG00000063524 ENSMUSG00000059040 ENSMUSG00000020475 ENSMUSG00000027227 ENSMUSG00000026827 ENSMUSG00000027513 ENSMUSG00000028961 ENSMUSG00000038967	'Glyceraldehyde-3-phosphate dehydrogenase'; 'Pyruvate carboxylase'; 'Fructose-bisphosphate aldolase C'; 'Glucose-6-phosphate isomerase'; 'Phosphoglycerate kinase 1'; 'Glycerol-3-phosphate dehydrogenase'; 'Malate dehydrogenase, cytoplasmic'; 'Triosephosphate isomerase'; 'Medium-chain specific acyl-CoA dehydrogenase, mitochondrial'; 'Aldo-keto reductase family 1 member B1'; 'Aldo-keto reductase fam…	Gapdh Pcx Aldoc Gpi Pgk1 Gpd1 Mdh1 Tpi1 Acadm Akr1b1 Akr1a1 EG433182 Pgam2 Sord Gpd2 Pck1 Pgd Pdk2	A0A0A0MQF6 E9QPD7 P05063 P06745 P09411 P13707 P14152 P17751 P45952 Q3UDY1 Q3UJW9 Q5FW97 Q5NCI4 Q64442 Q64521 Q8CI37 Q91V28 Q9JK42	A0A0A0MQF6 E9QPD7 P05063 P06745 P09411 P13707 P14152 P17751 P45952 Q3UDY1 Q3UJW9 Q5FW97 Q5NCI4 Q64442 Q64521 Q8CI37 Q91V28 Q9JK42	4.28 19/444	16.67 19/114	2.07146e-12	GO:0016051;GO:0044283;GO:0005996
GO:0006096	glycolytic process	The chemical reactions and pathways resulting in the breakdown of a carbohydrate into pyruvate, with the concomitant production of a small amount of ATP and the reduction of NAD(P) to NAD(P)H. Glycolysis begins with the metabolism of a carbohydrate to generate products that can enter the pathway and ends with the production of pyruvate. Pyruvate may be converted to acetyl-coenzyme A, ethanol, lac…	ENSMUSG00000057666 ENSMUSG00000030695 ENSMUSG00000041237 ENSMUSG00000000628 ENSMUSG00000006574 ENSMUSG00000017390 ENSMUSG00000036427 ENSMUSG00000062070 ENSMUSG00000020277 ENSMUSG00000023019 ENSMUSG00000038871 ENSMUSG00000023456 ENSMUSG00000033065 ENSMUSG00000020349 ENSMUSG00000027282 ENSMUSG00000063524 ENSMUSG00000059040 ENSMUSG00000020475	'Glyceraldehyde-3-phosphate dehydrogenase'; 'Fructose-bisphosphate aldolase'; 'Pyruvate kinase'; 'Hexokinase-2'; 'Band 3 anion transport protein'; 'Fructose-bisphosphate aldolase C'; 'Glucose-6-phosphate isomerase'; 'Phosphoglycerate kinase 1'; 'ATP-dependent 6-phosphofructokinase, liver type'; 'Glycerol-3-phosphate dehydrogenase'; 'Bisphosphoglycerate mutase'; 'Triosephosphate isomerase'; 'ATP-d…	Gapdh Aldoa Pklr Hk2 Slc4a1 Aldoc Gpi Pgk1 Pfkl Gpd1 Bpgm Tpi1 Pfkm Ppp2ca Mtch2 EG433182 Pgam2	A0A0A0MQF6 A6ZI44 G3X925 O08528 P04919 P05063 P06745 P09411 P12382 P13707 P15327 P17751 P47857 P63330 Q3UA17 Q5FW97 Q5NCI4	A0A0A0MQF6 A6ZI44 G3X925 O08528 P04919 P05063 P06745 P09411 P12382 P13707 P15327 P17751 P47857 P63330 Q3UA17 Q5FW97 Q5NCI4	4.05 18/444	18.00 18/100	2.37174e-12	GO:0006091;GO:0016052;GO:0046496;GO:0006090;GO:0046034;GO:0019364;GO:0046032
GO:1901137	carbohydrate derivative biosynthetic process	The chemical reactions and pathways resulting in the formation of carbohydrate derivative.	ENSMUSG00000064360 ENSMUSG00000003809 ENSMUSG00000057666 ENSMUSG00000020022 ENSMUSG00000026895 ENSMUSG00000028648 ENSMUSG00000037722 ENSMUSG00000022570 ENSMUSG00000030695 ENSMUSG00000018796 ENSMUSG00000062070 ENSMUSG00000023019 ENSMUSG00000020321 ENSMUSG00000023456 ENSMUSG00000011148 ENSMUSG00000028452 ENSMUSG00000020917 ENSMUSG00000030869 ENSMUSG00000020638 ENSMUSG00000025968 ENSMUSG00000028692 …	'NADH-ubiquinone oxidoreductase chain 3'; 'Glutaryl-CoA dehydrogenase, mitochondrial'; 'Glyceraldehyde-3-phosphate dehydrogenase'; 'NADH dehydrogenase'; 'Glucosamine 6-phosphate N-acetyltransferase'; 'GDP-L-fucose synthase'; 'Fructose-bisphosphate aldolase'; 'Long-chain-fatty-acid--CoA ligase'; 'Phosphoglycerate kinase 1'; 'Glycerol-3-phosphate dehydrogenase'; 'Malate dehydrogenase, cytoplasmic';…	ND3 Gcdh Gapdh Ndufa12 Ndufa8 Ndufs5 Gnpnat1 Gfus Aldoa Acsl1 Pgk1 Gpd1 Mdh1 Tpi1 Adss1 Vcp Acly Ndufab1 Cmpk2 Ndufs1 Akr1a1 Pdk4 EG433182 Acaca Vdac1 Sord Acss1 Ldhd Pck1 Sdha Acat1 Ndufv1 Stoml2 Ndufa10 Atic Atp5po Atp5pd Gmpr Pygl Pdk2 Ndufa7	A0A023J682 A0A0A0MQ68 A0A0A0MQF6 A0A0R4J275 A0A1S6GWI0 A0A1S6GWI4 A0A2I3BQY4 A0A2R8VI39 A6ZI44 D3Z041 P09411 P13707 P14152 P17751 P28650 Q01853 Q3TED3 Q3TJG2 Q3U5Q7 Q3UIQ2 Q3UJW9 Q544J2 Q5FW97 Q5SWU9 Q60932 Q64442 Q69Z91 Q7TNG8 Q8CI37 Q8K2B3 Q8QZT1 Q91YT0 Q99JB2 Q99LC3 Q9CWJ9 Q9DB20 Q9DCX2 Q9DCZ1 Q9ET01 Q9JK42 Q9Z1P6	A0A023J682 A0A0A0MQ68 A0A0A0MQF6 A0A0R4J275 A0A1S6GWI0 A0A1S6GWI4 A0A2I3BQY4 A0A2R8VI39 A6ZI44 D3Z041 P09411 P13707 P14152 P17751 P28650 Q01853 Q3TED3 Q3TJG2 Q3U5Q7 Q3UIQ2 Q3UJW9 Q544J2 Q5FW97 Q5SWU9 Q60932 Q64442 Q69Z91 Q7TNG8 Q8CI37 Q8K2B3 Q8QZT1 Q91YT0 Q99JB2 Q99LC3 Q9CWJ9 Q9DB20 Q9DCX2 Q9DCZ1 Q9ET01 Q9JK42 Q9Z1P6	9.46 42/444	6.48 42/648	2.37174e-12	GO:1901576;GO:1901135
GO:0006754	ATP biosynthetic process	The chemical reactions and pathways resulting in the formation of ATP, adenosine 5'-triphosphate, a universally important coenzyme and enzyme regulator.	ENSMUSG00000064360 ENSMUSG00000020022 ENSMUSG00000026895 ENSMUSG00000028648 ENSMUSG00000030695 ENSMUSG00000028452 ENSMUSG00000030869 ENSMUSG00000025968 ENSMUSG00000063524 ENSMUSG00000059040 ENSMUSG00000031958 ENSMUSG00000021577 ENSMUSG00000037916 ENSMUSG00000028455 ENSMUSG00000026260 ENSMUSG00000022956 ENSMUSG00000034566 ENSMUSG00000041881	'NADH-ubiquinone oxidoreductase chain 3'; 'NADH dehydrogenase'; 'Fructose-bisphosphate aldolase'; 'Transitional endoplasmic reticulum ATPase'; 'Acyl carrier protein'; 'NADH-ubiquinone oxidoreductase 75 kDa subunit, mitochondrial'; 'phosphopyruvate hydratase'; 'Probable D-lactate dehydrogenase, mitochondrial'; 'Succinate dehydrogenase'; 'Stomatin-like protein 2, mitochondrial'; 'ATP synthase subun…	ND3 Ndufa12 Ndufa8 Ndufs5 Aldoa Vcp Ndufab1 Ndufs1 EG433182 Ldhd Sdha Ndufv1 Stoml2 Ndufa10 Atp5po Atp5pd Ndufa7	A0A023J682 A0A0R4J275 A0A1S6GWI0 A0A1S6GWI4 A6ZI44 Q01853 Q3TJG2 Q3UIQ2 Q5FW97 Q7TNG8 Q8K2B3 Q91YT0 Q99JB2 Q99LC3 Q9DB20 Q9DCX2 Q9Z1P6	A0A023J682 A0A0R4J275 A0A1S6GWI0 A0A1S6GWI4 A6ZI44 Q01853 Q3TJG2 Q3UIQ2 Q5FW97 Q7TNG8 Q8K2B3 Q91YT0 Q99JB2 Q99LC3 Q9DB20 Q9DCX2 Q9Z1P6	4.05 18/444	17.65 18/102	3.36972e-12	GO:0009152;GO:0046034;GO:0009206
GO:0070887	cellular response to chemical stimulus	Any process that results in a change in state or activity of a cell (in terms of movement, secretion, enzyme production, gene expression, etc.) as a result of a chemical stimulus.	ENSMUSG00000064360 ENSMUSG00000057666 ENSMUSG00000006360 ENSMUSG00000030592 ENSMUSG00000054808 ENSMUSG00000039041 ENSMUSG00000037722 ENSMUSG00000006676 ENSMUSG00000058135 ENSMUSG00000024900 ENSMUSG00000018796 ENSMUSG00000022789 ENSMUSG00000024387 ENSMUSG00000041237 ENSMUSG00000021996 ENSMUSG00000000628 ENSMUSG00000018446 ENSMUSG00000024747 ENSMUSG00000030890 ENSMUSG00000000326 ENSMUSG00000032562 …	'NADH-ubiquinone oxidoreductase chain 3'; 'Glyceraldehyde-3-phosphate dehydrogenase'; 'Cysteine-rich protein 1'; 'Ryanodine receptor 1'; 'Alpha-actinin-4'; 'Uncharacterized protein'; 'Glucosamine 6-phosphate N-acetyltransferase'; 'ubiquitinyl hydrolase 1'; 'Glutathione S-transferase'; 'Acyltransferase'; 'Long-chain-fatty-acid--CoA ligase'; 'Dynamin-1-like protein'; 'Casein kinase II subunit beta'…	ND3 Gapdh Crip1 Ryr1 Actn4 Adrm1 Gnpnat1 Usp19 Gstm1 Cpt1a Acsl1 Dnm1l Csnk2b Pklr Esd Hk2 C1qbp Aldh1a7 Ilk Comt Gnai2 Pgk1 Gpd1 Gstm2 Fasn Prdx3 Gnaq Cat Aldh1a1 Msn Adh5 Adss1 Mif Prdx1 Gsr Anxa5 Ppp2cb Dnaja1 Hspd1 Actg1 Phb1 Rack1 Ywhah Nxn Coq7 Vcp Actr3 Trap1 Eif4e Vps35 Rnf126 Cmpk2 Akr1b1 Fgg Akr1a1 Bcat2 Ddx5 Itga1 Pdk4 Cfl1 Csrp3 EG433182 Rplp0 Acaca Ppp5c Samhd1 Prdx2 Kif5b Prdx6 Oxsr…	A0A023J682 A0A0A0MQF6 A0A0G2JEK2 A0A1L1SQG7 A0A1L1SV25 A0A1S6GWG3 A0A2I3BQY4 A0A991ELD7 A2AE89 A8ASF5 D3Z041 Q8K1M6 G3UZX4 G3X925 H3BKH6 O08528 O35658 O35945 O55222 O88587 P08752 P09411 P13707 P15626 P19096 P20108 P21279 P24270 P24549 P26041 P28474 P28650 P34884 P35700 P47791 P48036 P62715 P63037 P63038 P63260 P67778 P68040 P68510 P97346 P97478 Q01853 Q3TGE1 Q3TK29 Q3TK95 Q3TRJ1 Q3U3G2 Q3U5Q7 Q3U…	A0A023J682 A0A0A0MQF6 A0A0G2JEK2 A0A1L1SQG7 A0A1L1SV25 A0A1S6GWG3 A0A2I3BQY4 A0A991ELD7 A2AE89 A8ASF5 D3Z041 E9PUD2 G3UZX4 G3X925 H3BKH6 O08528 O35658 O35945 O55222 O88587 P08752 P09411 P13707 P15626 P19096 P20108 P21279 P24270 P24549 P26041 P28474 P28650 P34884 P35700 P47791 P48036 P62715 P63037 P63038 P63260 P67778 P68040 P68510 P97346 P97478 Q01853 Q3TGE1 Q3TK29 Q3TK95 Q3TRJ1 Q3U3G2 Q3U5Q7 Q3U…	24.32 108/444	3.42 108/3162	3.58796e-12	GO:0042221;GO:0051716
GO:1901361	organic cyclic compound catabolic process	The chemical reactions and pathways resulting in the breakdown of organic cyclic compound.	ENSMUSG00000079658 ENSMUSG00000057666 ENSMUSG00000030695 ENSMUSG00000041237 ENSMUSG00000000628 ENSMUSG00000000326 ENSMUSG00000006574 ENSMUSG00000017390 ENSMUSG00000036427 ENSMUSG00000062070 ENSMUSG00000020277 ENSMUSG00000023019 ENSMUSG00000038871 ENSMUSG00000023456 ENSMUSG00000022283 ENSMUSG00000030630 ENSMUSG00000033065 ENSMUSG00000020349 ENSMUSG00000018965 ENSMUSG00000024066 ENSMUSG00000028452 …	'Elongin-C'; 'Glyceraldehyde-3-phosphate dehydrogenase'; 'Fructose-bisphosphate aldolase'; 'Pyruvate kinase'; 'Hexokinase-2'; 'Catechol O-methyltransferase'; 'Band 3 anion transport protein'; 'Fructose-bisphosphate aldolase C'; 'Glucose-6-phosphate isomerase'; 'Phosphoglycerate kinase 1'; 'ATP-dependent 6-phosphofructokinase, liver type'; 'Glycerol-3-phosphate dehydrogenase'; 'Bisphosphoglycerate…	Eloc Gapdh Aldoa Pklr Hk2 Comt Slc4a1 Aldoc Gpi Pgk1 Pfkl Gpd1 Bpgm Tpi1 Pabpc1 Fah Pfkm Ppp2ca Ywhah Xdh Vcp Ahcy Mtch2 Ephx2 Ddx5 EG433182 Pgam2 Samhd1 Gda Lrpprc Kyat3 Supv3l1 Acat1 Itpa Pycr3 Upf1 Gstz1 Aifm1	A0A087WNT1 A0A0A0MQF6 A6ZI44 G3X925 O08528 O88587 P04919 P05063 P06745 P09411 P12382 P13707 P15327 P17751 P29341 P35505 P47857 P63330 P68510 Q00519 Q01853 Q3TF14 Q3UA17 Q3UQ71 Q3V0Z8 Q5FW97 Q5NCI4 Q60710 Q69ZN0 Q6PB66 Q71RI9 Q80YD1 Q8QZT1 Q9D892 Q9DCC4 Q9EPU0 Q9WVL0 Q9Z0X1	A0A087WNT1 A0A0A0MQF6 A6ZI44 G3X925 O08528 O88587 P04919 P05063 P06745 P09411 P12382 P13707 P15327 P17751 P29341 P35505 P47857 P63330 P68510 Q00519 Q01853 Q3TF14 Q3UA17 Q3UQ71 Q3V0Z8 Q5FW97 Q5NCI4 Q60710 Q69ZN0 Q6PB66 Q71RI9 Q80YD1 Q8QZT1 Q9D892 Q9DCC4 Q9EPU0 Q9WVL0 Q9Z0X1	9.01 40/444	6.67 40/600	3.82789e-12	GO:1901575;GO:1901360
GO:0046032	ADP catabolic process	The chemical reactions and pathways resulting in the breakdown of ADP, adenosine 5'-diphosphate.	ENSMUSG00000057666 ENSMUSG00000030695 ENSMUSG00000041237 ENSMUSG00000000628 ENSMUSG00000006574 ENSMUSG00000017390 ENSMUSG00000036427 ENSMUSG00000062070 ENSMUSG00000020277 ENSMUSG00000023019 ENSMUSG00000038871 ENSMUSG00000023456 ENSMUSG00000033065 ENSMUSG00000020349 ENSMUSG00000027282 ENSMUSG00000063524 ENSMUSG00000059040 ENSMUSG00000020475	'Glyceraldehyde-3-phosphate dehydrogenase'; 'Fructose-bisphosphate aldolase'; 'Pyruvate kinase'; 'Hexokinase-2'; 'Band 3 anion transport protein'; 'Fructose-bisphosphate aldolase C'; 'Glucose-6-phosphate isomerase'; 'Phosphoglycerate kinase 1'; 'ATP-dependent 6-phosphofructokinase, liver type'; 'Glycerol-3-phosphate dehydrogenase'; 'Bisphosphoglycerate mutase'; 'Triosephosphate isomerase'; 'ATP-d…	Gapdh Aldoa Pklr Hk2 Slc4a1 Aldoc Gpi Pgk1 Pfkl Gpd1 Bpgm Tpi1 Pfkm Ppp2ca Mtch2 EG433182 Pgam2	A0A0A0MQF6 A6ZI44 G3X925 O08528 P04919 P05063 P06745 P09411 P12382 P13707 P15327 P17751 P47857 P63330 Q3UA17 Q5FW97 Q5NCI4	A0A0A0MQF6 A6ZI44 G3X925 O08528 P04919 P05063 P06745 P09411 P12382 P13707 P15327 P17751 P47857 P63330 Q3UA17 Q5FW97 Q5NCI4	4.05 18/444	17.31 18/104	4.66507e-12	GO:0009154;GO:0046031;GO:0009181
GO:0061620	glycolytic process through glucose-6-phosphate	The chemical reactions and pathways resulting in the breakdown of a carbohydrate into pyruvate, occurring through a glucose-6-phosphate intermediate, with the concomitant production of a small amount of ATP.	ENSMUSG00000057666 ENSMUSG00000030695 ENSMUSG00000036427 ENSMUSG00000062070 ENSMUSG00000020277 ENSMUSG00000023456 ENSMUSG00000033065 ENSMUSG00000063524 ENSMUSG00000059040 ENSMUSG00000020475	'Glyceraldehyde-3-phosphate dehydrogenase'; 'Fructose-bisphosphate aldolase'; 'Glucose-6-phosphate isomerase'; 'Phosphoglycerate kinase 1'; 'ATP-dependent 6-phosphofructokinase, liver type'; 'Triosephosphate isomerase'; 'ATP-dependent 6-phosphofructokinase, muscle type'; 'phosphopyruvate hydratase'; 'Phosphoglycerate mutase'	Gapdh Aldoa Gpi Pgk1 Pfkl Tpi1 Pfkm EG433182 Pgam2	A0A0A0MQF6 A6ZI44 P06745 P09411 P12382 P17751 P47857 Q5FW97 Q5NCI4	A0A0A0MQF6 A6ZI44 P06745 P09411 P12382 P17751 P47857 Q5FW97 Q5NCI4	2.25 10/444	52.63 10/19	4.75757e-12	GO:0061615
GO:0019439	aromatic compound catabolic process	The chemical reactions and pathways resulting in the breakdown of aromatic compounds, any substance containing an aromatic carbon ring.	ENSMUSG00000079658 ENSMUSG00000057666 ENSMUSG00000030695 ENSMUSG00000041237 ENSMUSG00000000628 ENSMUSG00000000326 ENSMUSG00000006574 ENSMUSG00000017390 ENSMUSG00000036427 ENSMUSG00000062070 ENSMUSG00000020277 ENSMUSG00000023019 ENSMUSG00000038871 ENSMUSG00000023456 ENSMUSG00000022283 ENSMUSG00000030630 ENSMUSG00000033065 ENSMUSG00000020349 ENSMUSG00000024066 ENSMUSG00000028452 ENSMUSG00000048087 …	'Elongin-C'; 'Glyceraldehyde-3-phosphate dehydrogenase'; 'Fructose-bisphosphate aldolase'; 'Pyruvate kinase'; 'Hexokinase-2'; 'Catechol O-methyltransferase'; 'Band 3 anion transport protein'; 'Fructose-bisphosphate aldolase C'; 'Glucose-6-phosphate isomerase'; 'Phosphoglycerate kinase 1'; 'ATP-dependent 6-phosphofructokinase, liver type'; 'Glycerol-3-phosphate dehydrogenase'; 'Bisphosphoglycerate…	Eloc Gapdh Aldoa Pklr Hk2 Comt Slc4a1 Aldoc Gpi Pgk1 Pfkl Gpd1 Bpgm Tpi1 Pabpc1 Fah Pfkm Ppp2ca Xdh Vcp Ahcy Mtch2 Ephx2 Ddx5 EG433182 Pgam2 Samhd1 Gda Lrpprc Kyat3 Supv3l1 Acat1 Itpa Pycr3 Upf1 Gstz1 Aifm1	A0A087WNT1 A0A0A0MQF6 A6ZI44 G3X925 O08528 O88587 P04919 P05063 P06745 P09411 P12382 P13707 P15327 P17751 P29341 P35505 P47857 P63330 Q00519 Q01853 Q3TF14 Q3UA17 Q3UQ71 Q3V0Z8 Q5FW97 Q5NCI4 Q60710 Q69ZN0 Q6PB66 Q71RI9 Q80YD1 Q8QZT1 Q9D892 Q9DCC4 Q9EPU0 Q9WVL0 Q9Z0X1	A0A087WNT1 A0A0A0MQF6 A6ZI44 G3X925 O08528 O88587 P04919 P05063 P06745 P09411 P12382 P13707 P15327 P17751 P29341 P35505 P47857 P63330 Q00519 Q01853 Q3TF14 Q3UA17 Q3UQ71 Q3V0Z8 Q5FW97 Q5NCI4 Q60710 Q69ZN0 Q6PB66 Q71RI9 Q80YD1 Q8QZT1 Q9D892 Q9DCC4 Q9EPU0 Q9WVL0 Q9Z0X1	8.78 39/444	6.77 39/576	4.75757e-12	GO:0044248;GO:0006725
GO:0032879	regulation of localization	Any process that modulates the frequency, rate or extent of any process in which a cell, a substance, or a cellular entity is transported to, or maintained in, a specific location.	ENSMUSG00000053819 ENSMUSG00000030592 ENSMUSG00000054808 ENSMUSG00000028906 ENSMUSG00000023092 ENSMUSG00000024900 ENSMUSG00000018796 ENSMUSG00000022789 ENSMUSG00000029713 ENSMUSG00000000628 ENSMUSG00000022048 ENSMUSG00000018428 ENSMUSG00000019804 ENSMUSG00000032562 ENSMUSG00000068039 ENSMUSG00000020277 ENSMUSG00000018340 ENSMUSG00000024639 ENSMUSG00000031207 ENSMUSG00000033307 ENSMUSG00000026276 …	'Calcium/calmodulin-dependent protein kinase type II subunit delta'; 'Ryanodine receptor 1'; 'Alpha-actinin-4'; 'Protein 4.1'; 'Four and a half LIM domains 1'; 'Acyltransferase'; 'Long-chain-fatty-acid--CoA ligase'; 'Dynamin-1-like protein'; 'Guanine nucleotide binding protein'; 'Hexokinase-2'; 'Dihydropyrimidinase-related protein 2'; 'A-kinase anchor protein 1, mitochondrial'; 'Sorting nexin-3';…	Camk2d Ryr1 Actn4 Epb41 Fhl1 Cpt1a Acsl1 Dnm1l Gnb2 Hk2 Dpysl2 Akap1 Snx3 Gnai2 Tcp1 Pfkl Anxa6 Gnaq Msn Mif Septin2 Pfkm Anxa5 Slc25a4 Gdi1 Ywhae Dnaja1 Ppp1cc Ywhaz Actg1 Rack1 Ywhaq Ywhah Atp1b3 Vcp Actr3 Pgrmc1 Cct6a Vps35 Cct3 Fgg Myh10 Gdi2 Snx12 Fabp5 Cfl1 Csrp3 Ap2b1 Vdac1 Hadh Kif5b Rab21 Cct8 Oxsr1 Gstm7 Gnas Rangap1 Atp1a2 Hsp90ab1 Ahcyl1 Tomm70a Epb41l2 Ehd2 Pnpla2 Asph Flna Acaa2 Cts…	A0A0G2JGS4 A0A1L1SQG7 A0A1L1SV25 A2A841 A2AEX6 A8ASF5 D3Z041 Q8K1M6 E9QKR0 O08528 O08553 O08715 O70492 P08752 P11983 P12382 P14824 P21279 P26041 P34884 P42208 P47857 P48036 P48962 P50396 P62259 P63037 P63087 P63101 P63260 P68040 P68254 P68510 P97370 Q01853 Q3TGE1 Q3TH84 Q3TI05 Q3TRJ1 Q3U4U6 Q3UER8 Q3UH59 Q3UPA3 Q3V2H3 Q497I3 Q544Y7 Q545C7 Q5SWR1 Q60932 Q61425 Q61768 Q6A0C7 Q6A0F1 Q6P9R2 Q6PJ91 Q6…	A0A0G2JGS4 A0A1L1SQG7 A0A1L1SV25 A2A841 A2AEX6 A8ASF5 D3Z041 E9PUD2 E9QKR0 O08528 O08553 O08715 O70492 P08752 P11983 P12382 P14824 P21279 P26041 P34884 P42208 P47857 P48036 P48962 P50396 P62259 P63037 P63087 P63101 P63260 P68040 P68254 P68510 P97370 Q01853 Q3TGE1 Q3TH84 Q3TI05 Q3TRJ1 Q3U4U6 Q3UER8 Q3UH59 Q3UPA3 Q3V2H3 Q497I3 Q544Y7 Q545C7 Q5SWR1 Q60932 Q61425 Q61768 Q6A0C7 Q6A0F1 Q6P9R2 Q6PJ91 Q6…	18.92 84/444	3.89 84/2161	4.75757e-12	GO:0051179;GO:0050789
GO:0019364	pyridine nucleotide catabolic process	The chemical reactions and pathways resulting in the breakdown of a pyridine nucleotide, a nucleotide characterized by a pyridine derivative as a nitrogen base.	ENSMUSG00000057666 ENSMUSG00000030695 ENSMUSG00000041237 ENSMUSG00000000628 ENSMUSG00000006574 ENSMUSG00000017390 ENSMUSG00000036427 ENSMUSG00000062070 ENSMUSG00000020277 ENSMUSG00000023019 ENSMUSG00000038871 ENSMUSG00000023456 ENSMUSG00000033065 ENSMUSG00000020349 ENSMUSG00000027282 ENSMUSG00000063524 ENSMUSG00000059040 ENSMUSG00000020475	'Glyceraldehyde-3-phosphate dehydrogenase'; 'Fructose-bisphosphate aldolase'; 'Pyruvate kinase'; 'Hexokinase-2'; 'Band 3 anion transport protein'; 'Fructose-bisphosphate aldolase C'; 'Glucose-6-phosphate isomerase'; 'Phosphoglycerate kinase 1'; 'ATP-dependent 6-phosphofructokinase, liver type'; 'Glycerol-3-phosphate dehydrogenase'; 'Bisphosphoglycerate mutase'; 'Triosephosphate isomerase'; 'ATP-d…	Gapdh Aldoa Pklr Hk2 Slc4a1 Aldoc Gpi Pgk1 Pfkl Gpd1 Bpgm Tpi1 Pfkm Ppp2ca Mtch2 EG433182 Pgam2	A0A0A0MQF6 A6ZI44 G3X925 O08528 P04919 P05063 P06745 P09411 P12382 P13707 P15327 P17751 P47857 P63330 Q3UA17 Q5FW97 Q5NCI4	A0A0A0MQF6 A6ZI44 G3X925 O08528 P04919 P05063 P06745 P09411 P12382 P13707 P15327 P17751 P47857 P63330 Q3UA17 Q5FW97 Q5NCI4	4.05 18/444	16.82 18/107	7.52852e-12	GO:0019362;GO:0009166;GO:0072526
GO:0006839	mitochondrial transport	Transport of substances into, out of or within a mitochondrion.	ENSMUSG00000061904 ENSMUSG00000000628 ENSMUSG00000002949 ENSMUSG00000027099 ENSMUSG00000031633 ENSMUSG00000020219 ENSMUSG00000025980 ENSMUSG00000031696 ENSMUSG00000027282 ENSMUSG00000020361 ENSMUSG00000021771 ENSMUSG00000020402 ENSMUSG00000006740 ENSMUSG00000022752 ENSMUSG00000022437 ENSMUSG00000048429 ENSMUSG00000036880 ENSMUSG00000025733 ENSMUSG00000024527 ENSMUSG00000019082 ENSMUSG00000029916 …	'Solute carrier family 25 member 3'; 'Hexokinase-2'; 'Mitochondrial import inner membrane translocase subunit TIM44'; 'Metaxin-2'; 'ADP/ATP translocase 1'; 'Mitochondrial import inner membrane translocase subunit Tim13'; '60 kDa heat shock protein, mitochondrial'; 'Vacuolar protein sorting-associated protein 35'; 'Mitochondrial carrier homolog 2'; 'Heat shock 70 kDa protein 4'; 'Voltage-dependent…	Slc25a3 Hk2 Timm44 Mtx2 Slc25a4 Timm13 Hspd1 Vps35 Mtch2 Hspa4 Vdac2 Vdac1 Kif5b Tomm70a Samm50 Timm29 Acaa2 Rhot2 Afg3l2 Slc25a22 Agk Aifm1	G5E902 O08528 O35857 O88441 P48962 P62075 P63038 Q3TRJ1 Q3UA17 Q571M2 Q60930 Q60932 Q61768 Q80TT4 Q8BGH2 Q8BGX2 Q8BWT1 Q8JZN7 Q8JZQ2 Q9D6M3 Q9ESW4 Q9Z0X1	G5E902 O08528 O35857 O88441 P48962 P62075 P63038 Q3TRJ1 Q3UA17 Q571M2 Q60930 Q60932 Q61768 Q80TT4 Q8BGH2 Q8BGX2 Q8BWT1 Q8JZN7 Q8JZQ2 Q9D6M3 Q9ESW4 Q9Z0X1	4.95 22/444	12.50 22/176	8.46892e-12	GO:0006810
GO:0009137	purine nucleoside diphosphate catabolic process	The chemical reactions and pathways resulting in the breakdown of purine nucleoside diphosphate, a compound consisting of a purine base linked to a ribose or deoxyribose sugar esterified with diphosphate on the sugar.	ENSMUSG00000057666 ENSMUSG00000030695 ENSMUSG00000041237 ENSMUSG00000000628 ENSMUSG00000006574 ENSMUSG00000017390 ENSMUSG00000036427 ENSMUSG00000062070 ENSMUSG00000020277 ENSMUSG00000023019 ENSMUSG00000038871 ENSMUSG00000023456 ENSMUSG00000033065 ENSMUSG00000020349 ENSMUSG00000027282 ENSMUSG00000063524 ENSMUSG00000059040 ENSMUSG00000020475	'Glyceraldehyde-3-phosphate dehydrogenase'; 'Fructose-bisphosphate aldolase'; 'Pyruvate kinase'; 'Hexokinase-2'; 'Band 3 anion transport protein'; 'Fructose-bisphosphate aldolase C'; 'Glucose-6-phosphate isomerase'; 'Phosphoglycerate kinase 1'; 'ATP-dependent 6-phosphofructokinase, liver type'; 'Glycerol-3-phosphate dehydrogenase'; 'Bisphosphoglycerate mutase'; 'Triosephosphate isomerase'; 'ATP-d…	Gapdh Aldoa Pklr Hk2 Slc4a1 Aldoc Gpi Pgk1 Pfkl Gpd1 Bpgm Tpi1 Pfkm Ppp2ca Mtch2 EG433182 Pgam2	A0A0A0MQF6 A6ZI44 G3X925 O08528 P04919 P05063 P06745 P09411 P12382 P13707 P15327 P17751 P47857 P63330 Q3UA17 Q5FW97 Q5NCI4	A0A0A0MQF6 A6ZI44 G3X925 O08528 P04919 P05063 P06745 P09411 P12382 P13707 P15327 P17751 P47857 P63330 Q3UA17 Q5FW97 Q5NCI4	4.05 18/444	16.67 18/108	8.63159e-12	GO:0009135;GO:0009134
GO:0006633	fatty acid biosynthetic process	The chemical reactions and pathways resulting in the formation of a fatty acid, any of the aliphatic monocarboxylic acids that can be liberated by hydrolysis from naturally occurring fats and oils. Fatty acids are predominantly straight-chain acids of 4 to 24 carbon atoms, which may be saturated or unsaturated; branched fatty acids and hydroxy fatty acids also occur, and very long chain acids of …	ENSMUSG00000073422 ENSMUSG00000058135 ENSMUSG00000027195 ENSMUSG00000040562 ENSMUSG00000025153 ENSMUSG00000033307 ENSMUSG00000018574 ENSMUSG00000020917 ENSMUSG00000030869 ENSMUSG00000033174 ENSMUSG00000027533 ENSMUSG00000019577 ENSMUSG00000020532 ENSMUSG00000027452 ENSMUSG00000004035 ENSMUSG00000032527 ENSMUSG00000026820 ENSMUSG00000036257 ENSMUSG00000027890 ENSMUSG00000015149 ENSMUSG00000028910	'Hydroxysteroid 17-beta dehydrogenase 8'; 'Glutathione S-transferase'; 'Very-long-chain 3-oxoacyl-CoA reductase'; 'Glutathione S-transferase Mu 2'; 'Fatty acid synthase'; 'Macrophage migration inhibitory factor'; 'Very long-chain specific acyl-CoA dehydrogenase, mitochondrial'; 'ATP-citrate synthase'; 'Acyl carrier protein'; 'Serine aminopeptidase S33 domain-containing protein'; 'Fatty acid-bindi…	Hsd17b8 Gstm1 Hsd17b12 Gstm2 Fasn Mif Acadvl Acly Ndufab1 Mgll Fabp5 Pdk4 Acaca Acss1 Gstm7 Pccb Ptges2 Pnpla8 Gstm4 Sirt2 Mecr	A0A494BAF4 A2AE89 O70503 P15626 P19096 P34884 P50544 Q3TED3 Q3TJG2 Q3UFX6 Q497I3 Q544J2 Q5SWU9 Q69Z91 Q6PJ91 Q7TMF4 Q8BWM0 Q8K1N1 Q8R5I6 Q8VDQ8 Q9DCS3	A0A494BAF4 A2AE89 O70503 P15626 P19096 P34884 P50544 Q3TED3 Q3TJG2 Q3UFX6 Q497I3 Q544J2 Q5SWU9 Q69Z91 Q6PJ91 Q7TMF4 Q8BWM0 Q8K1N1 Q8R5I6 Q8VDQ8 Q9DCS3	4.73 21/444	13.29 21/158	8.63159e-12	GO:0006631;GO:0008610;GO:0072330
GO:0009181	purine ribonucleoside diphosphate catabolic process	The chemical reactions and pathways resulting in the breakdown of purine ribonucleoside diphosphate, a compound consisting of a purine base linked to a ribose sugar esterified with diphosphate on the sugar.	ENSMUSG00000057666 ENSMUSG00000030695 ENSMUSG00000041237 ENSMUSG00000000628 ENSMUSG00000006574 ENSMUSG00000017390 ENSMUSG00000036427 ENSMUSG00000062070 ENSMUSG00000020277 ENSMUSG00000023019 ENSMUSG00000038871 ENSMUSG00000023456 ENSMUSG00000033065 ENSMUSG00000020349 ENSMUSG00000027282 ENSMUSG00000063524 ENSMUSG00000059040 ENSMUSG00000020475	'Glyceraldehyde-3-phosphate dehydrogenase'; 'Fructose-bisphosphate aldolase'; 'Pyruvate kinase'; 'Hexokinase-2'; 'Band 3 anion transport protein'; 'Fructose-bisphosphate aldolase C'; 'Glucose-6-phosphate isomerase'; 'Phosphoglycerate kinase 1'; 'ATP-dependent 6-phosphofructokinase, liver type'; 'Glycerol-3-phosphate dehydrogenase'; 'Bisphosphoglycerate mutase'; 'Triosephosphate isomerase'; 'ATP-d…	Gapdh Aldoa Pklr Hk2 Slc4a1 Aldoc Gpi Pgk1 Pfkl Gpd1 Bpgm Tpi1 Pfkm Ppp2ca Mtch2 EG433182 Pgam2	A0A0A0MQF6 A6ZI44 G3X925 O08528 P04919 P05063 P06745 P09411 P12382 P13707 P15327 P17751 P47857 P63330 Q3UA17 Q5FW97 Q5NCI4	A0A0A0MQF6 A6ZI44 G3X925 O08528 P04919 P05063 P06745 P09411 P12382 P13707 P15327 P17751 P47857 P63330 Q3UA17 Q5FW97 Q5NCI4	4.05 18/444	16.67 18/108	8.63159e-12	GO:0009179;GO:0009191;GO:0009137
GO:0006007	glucose catabolic process	The chemical reactions and pathways resulting in the breakdown of glucose, the aldohexose gluco-hexose.	ENSMUSG00000057666 ENSMUSG00000030695 ENSMUSG00000036427 ENSMUSG00000062070 ENSMUSG00000020277 ENSMUSG00000023456 ENSMUSG00000033065 ENSMUSG00000063229 ENSMUSG00000063524 ENSMUSG00000059040 ENSMUSG00000020475	'Glyceraldehyde-3-phosphate dehydrogenase'; 'Fructose-bisphosphate aldolase'; 'Glucose-6-phosphate isomerase'; 'Phosphoglycerate kinase 1'; 'ATP-dependent 6-phosphofructokinase, liver type'; 'Triosephosphate isomerase'; 'ATP-dependent 6-phosphofructokinase, muscle type'; 'L-lactate dehydrogenase'; 'phosphopyruvate hydratase'; 'Phosphoglycerate mutase'	Gapdh Aldoa Gpi Pgk1 Pfkl Tpi1 Pfkm Ldha EG433182 Pgam2	A0A0A0MQF6 A6ZI44 P06745 P09411 P12382 P17751 P47857 Q3THB4 Q5FW97 Q5NCI4	A0A0A0MQF6 A6ZI44 P06745 P09411 P12382 P17751 P47857 Q3THB4 Q5FW97 Q5NCI4	2.48 11/444	40.74 11/27	9.26918e-12	GO:0019320;GO:0006006
GO:0046031	ADP metabolic process	The chemical reactions and pathways involving ADP, adenosine 5'-diphosphate.	ENSMUSG00000057666 ENSMUSG00000030695 ENSMUSG00000041237 ENSMUSG00000000628 ENSMUSG00000006574 ENSMUSG00000017390 ENSMUSG00000036427 ENSMUSG00000062070 ENSMUSG00000020277 ENSMUSG00000023019 ENSMUSG00000038871 ENSMUSG00000023456 ENSMUSG00000033065 ENSMUSG00000020349 ENSMUSG00000027282 ENSMUSG00000063524 ENSMUSG00000059040 ENSMUSG00000020475	'Glyceraldehyde-3-phosphate dehydrogenase'; 'Fructose-bisphosphate aldolase'; 'Pyruvate kinase'; 'Hexokinase-2'; 'Band 3 anion transport protein'; 'Fructose-bisphosphate aldolase C'; 'Glucose-6-phosphate isomerase'; 'Phosphoglycerate kinase 1'; 'ATP-dependent 6-phosphofructokinase, liver type'; 'Glycerol-3-phosphate dehydrogenase'; 'Bisphosphoglycerate mutase'; 'Triosephosphate isomerase'; 'ATP-d…	Gapdh Aldoa Pklr Hk2 Slc4a1 Aldoc Gpi Pgk1 Pfkl Gpd1 Bpgm Tpi1 Pfkm Ppp2ca Mtch2 EG433182 Pgam2	A0A0A0MQF6 A6ZI44 G3X925 O08528 P04919 P05063 P06745 P09411 P12382 P13707 P15327 P17751 P47857 P63330 Q3UA17 Q5FW97 Q5NCI4	A0A0A0MQF6 A6ZI44 G3X925 O08528 P04919 P05063 P06745 P09411 P12382 P13707 P15327 P17751 P47857 P63330 Q3UA17 Q5FW97 Q5NCI4	4.05 18/444	16.51 18/109	9.9915e-12	GO:0009179;GO:0009150
GO:0043604	amide biosynthetic process	The chemical reactions and pathways resulting in the formation of an amide, any derivative of an oxoacid in which an acidic hydroxy group has been replaced by an amino or substituted amino group.	ENSMUSG00000003809 ENSMUSG00000057666 ENSMUSG00000045128 ENSMUSG00000061983 ENSMUSG00000018796 ENSMUSG00000007029 ENSMUSG00000016554 ENSMUSG00000022283 ENSMUSG00000057863 ENSMUSG00000034994 ENSMUSG00000051695 ENSMUSG00000058600 ENSMUSG00000057841 ENSMUSG00000078812 ENSMUSG00000020372 ENSMUSG00000063884 ENSMUSG00000020917 ENSMUSG00000026245 ENSMUSG00000038900 ENSMUSG00000005981 ENSMUSG00000028156 …	'Glutaryl-CoA dehydrogenase, mitochondrial'; 'Glyceraldehyde-3-phosphate dehydrogenase'; 'Large ribosomal subunit protein eL20'; '40S ribosomal protein S12'; 'Long-chain-fatty-acid--CoA ligase'; 'valine--tRNA ligase'; 'Eukaryotic translation initiation factor 3 subunit D'; 'Polyadenylate-binding protein 1'; 'Large ribosomal subunit protein eL36'; 'Elongation factor 2'; 'Poly'; 'Large ribosomal su…	Gcdh Gapdh Rpl18a Rps12 Acsl1 Vars1 Eif3d Pabpc1 Rpl36 Eef2 Pcbp1 Rpl30 Rpl32 Eif5a Rack1 Ptcd3 Acly Farsb Rpl12 Trap1 Eif4e Rpl10a Rpl22 Pdk4 Rps20 Rplp0 Acaca Vdac1 Acss1 Lrpprc Tufm Iars2 Rps17 Sars1 Gfm1 Taco1 Acat1 Gfm2 aco1 Mrpl16 Rpl14 Shmt2 Qrsl1 Upf1 Agk Pdk2 Vapa Ndufa7	A0A0A0MQ68 A0A0A0MQF6 A0A1D5RM85 A0A1W2P7A1 D3Z041 G3UY93 O70194 P29341 P47964 P58252 P60335 P62889 P62911 P63242 P68040 Q14C51 Q3TED3 Q3TI98 Q3TIQ2 Q3TK29 Q3TK95 Q3U561 Q4VAG4 Q544J2 Q5BLK2 Q5M8R8 Q5SWU9 Q60932 Q69Z91 Q6PB66 Q8BFR5 Q8BIJ6 Q8BT90 Q8C483 Q8K0D5 Q8K0Z7 Q8QZT1 Q8R2Q4 Q8VDC3 Q99N93 Q9CWK0 Q9CZN7 Q9CZN8 Q9EPU0 Q9ESW4 Q9JK42 Q9WV55 Q9Z1P6	A0A0A0MQ68 A0A0A0MQF6 A0A1D5RM85 A0A1W2P7A1 D3Z041 G3UY93 O70194 P29341 P47964 P58252 P60335 P62889 P62911 P63242 P68040 Q14C51 Q3TED3 Q3TI98 Q3TIQ2 Q3TK29 Q3TK95 Q3U561 Q4VAG4 Q544J2 Q5BLK2 Q5M8R8 Q5SWU9 Q60932 Q69Z91 Q6PB66 Q8BFR5 Q8BIJ6 Q8BT90 Q8C483 Q8K0D5 Q8K0Z7 Q8QZT1 Q8R2Q4 Q8VDC3 Q99N93 Q9CWK0 Q9CZN7 Q9CZN8 Q9EPU0 Q9ESW4 Q9JK42 Q9WV55 Q9Z1P6	10.81 48/444	5.53 48/868	1.10684e-11	GO:0044271;GO:0043603
GO:0009142	nucleoside triphosphate biosynthetic process	The chemical reactions and pathways resulting in the formation of a nucleoside triphosphate, a compound consisting of a nucleobase linked to a deoxyribose or ribose sugar esterified with triphosphate on the sugar.	ENSMUSG00000064360 ENSMUSG00000020022 ENSMUSG00000026895 ENSMUSG00000028648 ENSMUSG00000030695 ENSMUSG00000028452 ENSMUSG00000030869 ENSMUSG00000020638 ENSMUSG00000025968 ENSMUSG00000063524 ENSMUSG00000059040 ENSMUSG00000031958 ENSMUSG00000021577 ENSMUSG00000037916 ENSMUSG00000028455 ENSMUSG00000026260 ENSMUSG00000022956 ENSMUSG00000034566 ENSMUSG00000041881	'NADH-ubiquinone oxidoreductase chain 3'; 'NADH dehydrogenase'; 'Fructose-bisphosphate aldolase'; 'Transitional endoplasmic reticulum ATPase'; 'Acyl carrier protein'; 'UMP-CMP kinase 2, mitochondrial'; 'NADH-ubiquinone oxidoreductase 75 kDa subunit, mitochondrial'; 'phosphopyruvate hydratase'; 'Probable D-lactate dehydrogenase, mitochondrial'; 'Succinate dehydrogenase'; 'Stomatin-like protein 2, …	ND3 Ndufa12 Ndufa8 Ndufs5 Aldoa Vcp Ndufab1 Cmpk2 Ndufs1 EG433182 Ldhd Sdha Ndufv1 Stoml2 Ndufa10 Atp5po Atp5pd Ndufa7	A0A023J682 A0A0R4J275 A0A1S6GWI0 A0A1S6GWI4 A6ZI44 Q01853 Q3TJG2 Q3U5Q7 Q3UIQ2 Q5FW97 Q7TNG8 Q8K2B3 Q91YT0 Q99JB2 Q99LC3 Q9DB20 Q9DCX2 Q9Z1P6	A0A023J682 A0A0R4J275 A0A1S6GWI0 A0A1S6GWI4 A6ZI44 Q01853 Q3TJG2 Q3U5Q7 Q3UIQ2 Q5FW97 Q7TNG8 Q8K2B3 Q91YT0 Q99JB2 Q99LC3 Q9DB20 Q9DCX2 Q9Z1P6	4.28 19/444	15.08 19/126	1.15433e-11	GO:1901293;GO:0009141
GO:0072526	pyridine-containing compound catabolic process	The chemical reactions and pathways resulting in the breakdown of a pyridine-containing compound, i.e. any compound that contains pyridine or a formal derivative thereof.	ENSMUSG00000057666 ENSMUSG00000030695 ENSMUSG00000041237 ENSMUSG00000000628 ENSMUSG00000006574 ENSMUSG00000017390 ENSMUSG00000036427 ENSMUSG00000062070 ENSMUSG00000020277 ENSMUSG00000023019 ENSMUSG00000038871 ENSMUSG00000023456 ENSMUSG00000033065 ENSMUSG00000020349 ENSMUSG00000027282 ENSMUSG00000063524 ENSMUSG00000059040 ENSMUSG00000020475	'Glyceraldehyde-3-phosphate dehydrogenase'; 'Fructose-bisphosphate aldolase'; 'Pyruvate kinase'; 'Hexokinase-2'; 'Band 3 anion transport protein'; 'Fructose-bisphosphate aldolase C'; 'Glucose-6-phosphate isomerase'; 'Phosphoglycerate kinase 1'; 'ATP-dependent 6-phosphofructokinase, liver type'; 'Glycerol-3-phosphate dehydrogenase'; 'Bisphosphoglycerate mutase'; 'Triosephosphate isomerase'; 'ATP-d…	Gapdh Aldoa Pklr Hk2 Slc4a1 Aldoc Gpi Pgk1 Pfkl Gpd1 Bpgm Tpi1 Pfkm Ppp2ca Mtch2 EG433182 Pgam2	A0A0A0MQF6 A6ZI44 G3X925 O08528 P04919 P05063 P06745 P09411 P12382 P13707 P15327 P17751 P47857 P63330 Q3UA17 Q5FW97 Q5NCI4	A0A0A0MQF6 A6ZI44 G3X925 O08528 P04919 P05063 P06745 P09411 P12382 P13707 P15327 P17751 P47857 P63330 Q3UA17 Q5FW97 Q5NCI4	4.05 18/444	16.36 18/110	1.15433e-11	GO:0044270;GO:1901565;GO:1901361;GO:0072524;GO:0046700
GO:0009191	ribonucleoside diphosphate catabolic process	The chemical reactions and pathways resulting in the breakdown of a ribonucleoside diphosphate, a compound consisting of a nucleobase linked to a ribose sugar esterified with diphosphate on the sugar.	ENSMUSG00000057666 ENSMUSG00000030695 ENSMUSG00000041237 ENSMUSG00000000628 ENSMUSG00000006574 ENSMUSG00000017390 ENSMUSG00000036427 ENSMUSG00000062070 ENSMUSG00000020277 ENSMUSG00000023019 ENSMUSG00000038871 ENSMUSG00000023456 ENSMUSG00000033065 ENSMUSG00000020349 ENSMUSG00000027282 ENSMUSG00000063524 ENSMUSG00000059040 ENSMUSG00000020475	'Glyceraldehyde-3-phosphate dehydrogenase'; 'Fructose-bisphosphate aldolase'; 'Pyruvate kinase'; 'Hexokinase-2'; 'Band 3 anion transport protein'; 'Fructose-bisphosphate aldolase C'; 'Glucose-6-phosphate isomerase'; 'Phosphoglycerate kinase 1'; 'ATP-dependent 6-phosphofructokinase, liver type'; 'Glycerol-3-phosphate dehydrogenase'; 'Bisphosphoglycerate mutase'; 'Triosephosphate isomerase'; 'ATP-d…	Gapdh Aldoa Pklr Hk2 Slc4a1 Aldoc Gpi Pgk1 Pfkl Gpd1 Bpgm Tpi1 Pfkm Ppp2ca Mtch2 EG433182 Pgam2	A0A0A0MQF6 A6ZI44 G3X925 O08528 P04919 P05063 P06745 P09411 P12382 P13707 P15327 P17751 P47857 P63330 Q3UA17 Q5FW97 Q5NCI4	A0A0A0MQF6 A6ZI44 G3X925 O08528 P04919 P05063 P06745 P09411 P12382 P13707 P15327 P17751 P47857 P63330 Q3UA17 Q5FW97 Q5NCI4	4.05 18/444	16.07 18/112	1.57297e-11	GO:0009185;GO:0009134
GO:0019677	NAD catabolic process	The chemical reactions and pathways resulting in the breakdown of nicotinamide adenine dinucleotide, a coenzyme present in most living cells and derived from the B vitamin nicotinic acid; catabolism may be of either the oxidized form, NAD, or the reduced form, NADH.	ENSMUSG00000057666 ENSMUSG00000030695 ENSMUSG00000036427 ENSMUSG00000062070 ENSMUSG00000020277 ENSMUSG00000023456 ENSMUSG00000033065 ENSMUSG00000063524 ENSMUSG00000059040 ENSMUSG00000020475	'Glyceraldehyde-3-phosphate dehydrogenase'; 'Fructose-bisphosphate aldolase'; 'Glucose-6-phosphate isomerase'; 'Phosphoglycerate kinase 1'; 'ATP-dependent 6-phosphofructokinase, liver type'; 'Triosephosphate isomerase'; 'ATP-dependent 6-phosphofructokinase, muscle type'; 'phosphopyruvate hydratase'; 'Phosphoglycerate mutase'	Gapdh Aldoa Gpi Pgk1 Pfkl Tpi1 Pfkm EG433182 Pgam2	A0A0A0MQF6 A6ZI44 P06745 P09411 P12382 P17751 P47857 Q5FW97 Q5NCI4	A0A0A0MQF6 A6ZI44 P06745 P09411 P12382 P17751 P47857 Q5FW97 Q5NCI4	2.25 10/444	47.62 10/21	1.59967e-11	GO:0019674;GO:0006195;GO:0019364
GO:0016051	carbohydrate biosynthetic process	The chemical reactions and pathways resulting in the formation of carbohydrates, any of a group of organic compounds based of the general formula Cx(H2O)y.	ENSMUSG00000057666 ENSMUSG00000024892 ENSMUSG00000022707 ENSMUSG00000033400 ENSMUSG00000017390 ENSMUSG00000036427 ENSMUSG00000062070 ENSMUSG00000023019 ENSMUSG00000020321 ENSMUSG00000023456 ENSMUSG00000062908 ENSMUSG00000001642 ENSMUSG00000028692 ENSMUSG00000063524 ENSMUSG00000059040 ENSMUSG00000020475 ENSMUSG00000027227 ENSMUSG00000026827 ENSMUSG00000025791 ENSMUSG00000027513 ENSMUSG00000022443 …	'Glyceraldehyde-3-phosphate dehydrogenase'; 'Pyruvate carboxylase'; '1,4-alpha-glucan branching enzyme'; 'Glycogen debranching enzyme'; 'Fructose-bisphosphate aldolase C'; 'Glucose-6-phosphate isomerase'; 'Phosphoglycerate kinase 1'; 'Glycerol-3-phosphate dehydrogenase'; 'Malate dehydrogenase, cytoplasmic'; 'Triosephosphate isomerase'; 'Medium-chain specific acyl-CoA dehydrogenase, mitochondrial'…	Gapdh Pcx Gbe1 Agl Aldoc Gpi Pgk1 Gpd1 Mdh1 Tpi1 Acadm Akr1b1 Akr1a1 EG433182 Pgam2 Sord Gpd2 Pgm1 Pck1 Myh9 Pgd Ugp2 Pdk2	A0A0A0MQF6 E9QPD7 F6ZHD8 F8VPN4 P05063 P06745 P09411 P13707 P14152 P17751 P45952 Q3UDY1 Q3UJW9 Q5FW97 Q5NCI4 Q64442 Q64521 Q66JR7 Q8CI37 Q8VDD5 Q91V28 Q91ZJ5 Q9JK42	A0A0A0MQF6 E9QPD7 F6ZHD8 F8VPN4 P05063 P06745 P09411 P13707 P14152 P17751 P45952 Q3UDY1 Q3UJW9 Q5FW97 Q5NCI4 Q64442 Q64521 Q66JR7 Q8CI37 Q8VDD5 Q91V28 Q91ZJ5 Q9JK42	5.41 24/444	10.76 24/223	1.71473e-11	GO:1901576;GO:0005975
GO:0006006	glucose metabolic process	The chemical reactions and pathways involving glucose, the aldohexose gluco-hexose. D-glucose is dextrorotatory and is sometimes known as dextrose; it is an important source of energy for living organisms and is found free as well as combined in homo- and hetero-oligosaccharides and polysaccharides.	ENSMUSG00000057666 ENSMUSG00000030695 ENSMUSG00000024900 ENSMUSG00000024892 ENSMUSG00000000628 ENSMUSG00000017390 ENSMUSG00000036427 ENSMUSG00000062070 ENSMUSG00000020277 ENSMUSG00000023019 ENSMUSG00000020321 ENSMUSG00000023456 ENSMUSG00000062908 ENSMUSG00000033065 ENSMUSG00000063229 ENSMUSG00000027533 ENSMUSG00000019577 ENSMUSG00000063524 ENSMUSG00000059040 ENSMUSG00000020475 ENSMUSG00000026827 …	'Glyceraldehyde-3-phosphate dehydrogenase'; 'Fructose-bisphosphate aldolase'; 'Acyltransferase'; 'Pyruvate carboxylase'; 'Hexokinase-2'; 'Fructose-bisphosphate aldolase C'; 'Glucose-6-phosphate isomerase'; 'Phosphoglycerate kinase 1'; 'ATP-dependent 6-phosphofructokinase, liver type'; 'Glycerol-3-phosphate dehydrogenase'; 'Malate dehydrogenase, cytoplasmic'; 'Triosephosphate isomerase'; 'Medium-c…	Gapdh Aldoa Cpt1a Pcx Hk2 Aldoc Gpi Pgk1 Pfkl Gpd1 Mdh1 Tpi1 Acadm Pfkm Ldha Fabp5 Pdk4 EG433182 Pgam2 Gpd2 Pgm1 Pck1 Pdk2	A0A0A0MQF6 A6ZI44 A8ASF5 E9QPD7 O08528 P05063 P06745 P09411 P12382 P13707 P14152 P17751 P45952 P47857 Q3THB4 Q497I3 Q544J2 Q5FW97 Q5NCI4 Q64521 Q66JR7 Q8CI37 Q9JK42	A0A0A0MQF6 A6ZI44 A8ASF5 E9QPD7 O08528 P05063 P06745 P09411 P12382 P13707 P14152 P17751 P45952 P47857 Q3THB4 Q497I3 Q544J2 Q5FW97 Q5NCI4 Q64521 Q66JR7 Q8CI37 Q9JK42	5.41 24/444	10.76 24/223	1.71473e-11	GO:0019318
GO:0009206	purine ribonucleoside triphosphate biosynthetic process	The chemical reactions and pathways resulting in the formation of purine ribonucleoside triphosphate, a compound consisting of a purine base linked to a ribose sugar esterified with triphosphate on the sugar.	ENSMUSG00000064360 ENSMUSG00000020022 ENSMUSG00000026895 ENSMUSG00000028648 ENSMUSG00000030695 ENSMUSG00000028452 ENSMUSG00000030869 ENSMUSG00000025968 ENSMUSG00000063524 ENSMUSG00000059040 ENSMUSG00000031958 ENSMUSG00000021577 ENSMUSG00000037916 ENSMUSG00000028455 ENSMUSG00000026260 ENSMUSG00000022956 ENSMUSG00000034566 ENSMUSG00000041881	'NADH-ubiquinone oxidoreductase chain 3'; 'NADH dehydrogenase'; 'Fructose-bisphosphate aldolase'; 'Transitional endoplasmic reticulum ATPase'; 'Acyl carrier protein'; 'NADH-ubiquinone oxidoreductase 75 kDa subunit, mitochondrial'; 'phosphopyruvate hydratase'; 'Probable D-lactate dehydrogenase, mitochondrial'; 'Succinate dehydrogenase'; 'Stomatin-like protein 2, mitochondrial'; 'ATP synthase subun…	ND3 Ndufa12 Ndufa8 Ndufs5 Aldoa Vcp Ndufab1 Ndufs1 EG433182 Ldhd Sdha Ndufv1 Stoml2 Ndufa10 Atp5po Atp5pd Ndufa7	A0A023J682 A0A0R4J275 A0A1S6GWI0 A0A1S6GWI4 A6ZI44 Q01853 Q3TJG2 Q3UIQ2 Q5FW97 Q7TNG8 Q8K2B3 Q91YT0 Q99JB2 Q99LC3 Q9DB20 Q9DCX2 Q9Z1P6	A0A023J682 A0A0R4J275 A0A1S6GWI0 A0A1S6GWI4 A6ZI44 Q01853 Q3TJG2 Q3UIQ2 Q5FW97 Q7TNG8 Q8K2B3 Q91YT0 Q99JB2 Q99LC3 Q9DB20 Q9DCX2 Q9Z1P6	4.05 18/444	15.93 18/113	1.78714e-11	GO:0009201;GO:0009205;GO:0009145
GO:0019538	protein metabolic process	The chemical reactions and pathways involving a protein. Includes protein modification.	ENSMUSG00000079658 ENSMUSG00000057666 ENSMUSG00000053819 ENSMUSG00000045128 ENSMUSG00000001924 ENSMUSG00000061983 ENSMUSG00000006676 ENSMUSG00000075307 ENSMUSG00000078695 ENSMUSG00000022401 ENSMUSG00000028514 ENSMUSG00000026365 ENSMUSG00000007029 ENSMUSG00000024908 ENSMUSG00000018428 ENSMUSG00000030890 ENSMUSG00000016554 ENSMUSG00000060073 ENSMUSG00000019804 ENSMUSG00000001794 ENSMUSG00000062070 …	'Elongin-C'; 'Glyceraldehyde-3-phosphate dehydrogenase'; 'Calcium/calmodulin-dependent protein kinase type II subunit delta'; 'Large ribosomal subunit protein eL20'; 'Ubiquitin-like modifier-activating enzyme 1'; '40S ribosomal protein S12'; 'ubiquitinyl hydrolase 1'; 'Kelch-like protein 41'; 'Cisd3 protein'; 'Xaa-Pro aminopeptidase 3'; 'Complement component factor h'; 'valine--tRNA ligase'; 'Pro…	Eloc Gapdh Camk2d Rpl18a Uba1 Rps12 Usp19 Klhl41 Cisd3 Xpnpep3 Usp24 Cfh Vars1 Ppp6r3 Akap1 Ilk Eif3d Psma3 Snx3 Capns1 Pgk1 Sbk2 Tcp1 Cat Lta4h Msn Pabpc1 Mif Rpl36 Hspa4l Eef2 Pcbp1 Ywhae Ppp2cb Rpl30 Rpl32 Dnaja1 Hspd1 Ppp1cc Ywhaz Eif5a Ppp2ca Phb1 Rack1 Usp9x Nxn Anp32e Xdh Vcp Ptcd3 Pebp1 Cct6a Farsb Rpl12 Trap1 Eif4e Ahsa1 Scrn3 Vps35 Psma1 Psmd1 Rnf126 Cct3 Rpl10a St13 Dpp3 Fgg Cul1 Erp44…	A0A087WNT1 A0A0A0MQF6 A0A0G2JGS4 A0A1D5RM85 A0A1S6GWH5 A0A1W2P7A1 A0A991ELD7 A2AUC9 B3DFI8 B7ZMP1 E9PV45 E9Q8I0 G3UY93 G5E8R4 O08715 O55222 O70194 O70435 O70492 O88456 P09411 P0C5K1 P11983 P24270 P24527 P26041 P29341 P34884 P47964 P48722 P58252 P60335 P62259 P62715 P62889 P62911 P63037 P63038 P63087 P63101 P63242 P63330 P67778 P68040 P70398 P97346 P97822 Q00519 Q01853 Q14C51 Q3TGC5 Q3TI05 Q3TI98 …	A0A087WNT1 A0A0A0MQF6 A0A0G2JGS4 A0A1D5RM85 A0A1S6GWH5 A0A1W2P7A1 A0A991ELD7 A2AUC9 B3DFI8 B7ZMP1 E9PV45 E9Q8I0 G3UY93 G5E8R4 O08715 O55222 O70194 O70435 O70492 O88456 P09411 P0C5K1 P11983 P24270 P24527 P26041 P29341 P34884 P47964 P48722 P58252 P60335 P62259 P62715 P62889 P62911 P63037 P63038 P63087 P63101 P63242 P63330 P67778 P68040 P70398 P97346 P97822 Q00519 Q01853 Q14C51 Q3TGC5 Q3TI05 Q3TI98 …	31.31 139/444	2.96 139/4698	1.89224e-11	GO:0043170;GO:0044238;GO:1901564
GO:0009145	purine nucleoside triphosphate biosynthetic process	The chemical reactions and pathways resulting in the formation of purine nucleoside triphosphate, a compound consisting of a purine base linked to a ribose or deoxyribose sugar esterified with triphosphate on the sugar.	ENSMUSG00000064360 ENSMUSG00000020022 ENSMUSG00000026895 ENSMUSG00000028648 ENSMUSG00000030695 ENSMUSG00000028452 ENSMUSG00000030869 ENSMUSG00000025968 ENSMUSG00000063524 ENSMUSG00000059040 ENSMUSG00000031958 ENSMUSG00000021577 ENSMUSG00000037916 ENSMUSG00000028455 ENSMUSG00000026260 ENSMUSG00000022956 ENSMUSG00000034566 ENSMUSG00000041881	'NADH-ubiquinone oxidoreductase chain 3'; 'NADH dehydrogenase'; 'Fructose-bisphosphate aldolase'; 'Transitional endoplasmic reticulum ATPase'; 'Acyl carrier protein'; 'NADH-ubiquinone oxidoreductase 75 kDa subunit, mitochondrial'; 'phosphopyruvate hydratase'; 'Probable D-lactate dehydrogenase, mitochondrial'; 'Succinate dehydrogenase'; 'Stomatin-like protein 2, mitochondrial'; 'ATP synthase subun…	ND3 Ndufa12 Ndufa8 Ndufs5 Aldoa Vcp Ndufab1 Ndufs1 EG433182 Ldhd Sdha Ndufv1 Stoml2 Ndufa10 Atp5po Atp5pd Ndufa7	A0A023J682 A0A0R4J275 A0A1S6GWI0 A0A1S6GWI4 A6ZI44 Q01853 Q3TJG2 Q3UIQ2 Q5FW97 Q7TNG8 Q8K2B3 Q91YT0 Q99JB2 Q99LC3 Q9DB20 Q9DCX2 Q9Z1P6	A0A023J682 A0A0R4J275 A0A1S6GWI0 A0A1S6GWI4 A6ZI44 Q01853 Q3TJG2 Q3UIQ2 Q5FW97 Q7TNG8 Q8K2B3 Q91YT0 Q99JB2 Q99LC3 Q9DB20 Q9DCX2 Q9Z1P6	4.05 18/444	15.79 18/114	2.05925e-11	GO:0009142;GO:0009144
GO:0009134	nucleoside diphosphate catabolic process	The chemical reactions and pathways resulting in the breakdown of a nucleoside diphosphate, a compound consisting of a nucleobase linked to a deoxyribose or ribose sugar esterified with diphosphate on the sugar.	ENSMUSG00000057666 ENSMUSG00000030695 ENSMUSG00000041237 ENSMUSG00000000628 ENSMUSG00000006574 ENSMUSG00000017390 ENSMUSG00000036427 ENSMUSG00000062070 ENSMUSG00000020277 ENSMUSG00000023019 ENSMUSG00000038871 ENSMUSG00000023456 ENSMUSG00000033065 ENSMUSG00000020349 ENSMUSG00000027282 ENSMUSG00000063524 ENSMUSG00000059040 ENSMUSG00000020475	'Glyceraldehyde-3-phosphate dehydrogenase'; 'Fructose-bisphosphate aldolase'; 'Pyruvate kinase'; 'Hexokinase-2'; 'Band 3 anion transport protein'; 'Fructose-bisphosphate aldolase C'; 'Glucose-6-phosphate isomerase'; 'Phosphoglycerate kinase 1'; 'ATP-dependent 6-phosphofructokinase, liver type'; 'Glycerol-3-phosphate dehydrogenase'; 'Bisphosphoglycerate mutase'; 'Triosephosphate isomerase'; 'ATP-d…	Gapdh Aldoa Pklr Hk2 Slc4a1 Aldoc Gpi Pgk1 Pfkl Gpd1 Bpgm Tpi1 Pfkm Ppp2ca Mtch2 EG433182 Pgam2	A0A0A0MQF6 A6ZI44 G3X925 O08528 P04919 P05063 P06745 P09411 P12382 P13707 P15327 P17751 P47857 P63330 Q3UA17 Q5FW97 Q5NCI4	A0A0A0MQF6 A6ZI44 G3X925 O08528 P04919 P05063 P06745 P09411 P12382 P13707 P15327 P17751 P47857 P63330 Q3UA17 Q5FW97 Q5NCI4	4.05 18/444	15.65 18/115	2.38701e-11	GO:0009132;GO:1901292
GO:0044270	cellular nitrogen compound catabolic process	The chemical reactions and pathways resulting in the breakdown of organic and inorganic nitrogenous compounds.	ENSMUSG00000079658 ENSMUSG00000057666 ENSMUSG00000030695 ENSMUSG00000041237 ENSMUSG00000000628 ENSMUSG00000074768 ENSMUSG00000069324 ENSMUSG00000006574 ENSMUSG00000017390 ENSMUSG00000036427 ENSMUSG00000062070 ENSMUSG00000020277 ENSMUSG00000023019 ENSMUSG00000038871 ENSMUSG00000023456 ENSMUSG00000022283 ENSMUSG00000005514 ENSMUSG00000033065 ENSMUSG00000020349 ENSMUSG00000024066 ENSMUSG00000028452 …	'Elongin-C'; 'Glyceraldehyde-3-phosphate dehydrogenase'; 'Fructose-bisphosphate aldolase'; 'Pyruvate kinase'; 'Hexokinase-2'; 'Betaine--homocysteine S-methyltransferase 1'; 'Band 3 anion transport protein'; 'Fructose-bisphosphate aldolase C'; 'Glucose-6-phosphate isomerase'; 'Phosphoglycerate kinase 1'; 'ATP-dependent 6-phosphofructokinase, liver type'; 'Glycerol-3-phosphate dehydrogenase'; 'Bisp…	Eloc Gapdh Aldoa Pklr Hk2 Bhmt Slc4a1 Aldoc Gpi Pgk1 Pfkl Gpd1 Bpgm Tpi1 Pabpc1 Por Pfkm Ppp2ca Xdh Vcp Ahcy Mtch2 Ddx5 EG433182 Pgam2 Samhd1 Gda Lrpprc Supv3l1 Acat1 Itpa Pycr3 Upf1 Aifm1	A0A087WNT1 A0A0A0MQF6 A6ZI44 G3X925 O08528 O35490 P04919 P05063 P06745 P09411 P12382 P13707 P15327 P17751 P29341 P37040 P47857 P63330 Q00519 Q01853 Q3TF14 Q3UA17 Q3V0Z8 Q5FW97 Q5NCI4 Q60710 Q69ZN0 Q6PB66 Q80YD1 Q8QZT1 Q9D892 Q9DCC4 Q9EPU0 Q9Z0X1	A0A087WNT1 A0A0A0MQF6 A6ZI44 G3X925 O08528 O35490 P04919 P05063 P06745 P09411 P12382 P13707 P15327 P17751 P29341 P37040 P47857 P63330 Q00519 Q01853 Q3TF14 Q3UA17 Q3V0Z8 Q5FW97 Q5NCI4 Q60710 Q69ZN0 Q6PB66 Q80YD1 Q8QZT1 Q9D892 Q9DCC4 Q9EPU0 Q9Z0X1	8.33 37/444	6.68 37/554	2.69074e-11	GO:0044248;GO:0034641
GO:0009179	purine ribonucleoside diphosphate metabolic process	The chemical reactions and pathways involving purine ribonucleoside diphosphate, a compound consisting of a purine base linked to a ribose sugar esterified with diphosphate on the sugar.	ENSMUSG00000057666 ENSMUSG00000030695 ENSMUSG00000041237 ENSMUSG00000000628 ENSMUSG00000006574 ENSMUSG00000017390 ENSMUSG00000036427 ENSMUSG00000062070 ENSMUSG00000020277 ENSMUSG00000023019 ENSMUSG00000038871 ENSMUSG00000023456 ENSMUSG00000033065 ENSMUSG00000020349 ENSMUSG00000027282 ENSMUSG00000063524 ENSMUSG00000059040 ENSMUSG00000020475	'Glyceraldehyde-3-phosphate dehydrogenase'; 'Fructose-bisphosphate aldolase'; 'Pyruvate kinase'; 'Hexokinase-2'; 'Band 3 anion transport protein'; 'Fructose-bisphosphate aldolase C'; 'Glucose-6-phosphate isomerase'; 'Phosphoglycerate kinase 1'; 'ATP-dependent 6-phosphofructokinase, liver type'; 'Glycerol-3-phosphate dehydrogenase'; 'Bisphosphoglycerate mutase'; 'Triosephosphate isomerase'; 'ATP-d…	Gapdh Aldoa Pklr Hk2 Slc4a1 Aldoc Gpi Pgk1 Pfkl Gpd1 Bpgm Tpi1 Pfkm Ppp2ca Mtch2 EG433182 Pgam2	A0A0A0MQF6 A6ZI44 G3X925 O08528 P04919 P05063 P06745 P09411 P12382 P13707 P15327 P17751 P47857 P63330 Q3UA17 Q5FW97 Q5NCI4	A0A0A0MQF6 A6ZI44 G3X925 O08528 P04919 P05063 P06745 P09411 P12382 P13707 P15327 P17751 P47857 P63330 Q3UA17 Q5FW97 Q5NCI4	4.05 18/444	15.38 18/117	3.16947e-11	GO:0009135;GO:0009185
GO:0009135	purine nucleoside diphosphate metabolic process	The chemical reactions and pathways involving purine nucleoside diphosphate, a compound consisting of a purine base linked to a ribose or deoxyribose sugar esterified with diphosphate on the sugar.	ENSMUSG00000057666 ENSMUSG00000030695 ENSMUSG00000041237 ENSMUSG00000000628 ENSMUSG00000006574 ENSMUSG00000017390 ENSMUSG00000036427 ENSMUSG00000062070 ENSMUSG00000020277 ENSMUSG00000023019 ENSMUSG00000038871 ENSMUSG00000023456 ENSMUSG00000033065 ENSMUSG00000020349 ENSMUSG00000027282 ENSMUSG00000063524 ENSMUSG00000059040 ENSMUSG00000020475	'Glyceraldehyde-3-phosphate dehydrogenase'; 'Fructose-bisphosphate aldolase'; 'Pyruvate kinase'; 'Hexokinase-2'; 'Band 3 anion transport protein'; 'Fructose-bisphosphate aldolase C'; 'Glucose-6-phosphate isomerase'; 'Phosphoglycerate kinase 1'; 'ATP-dependent 6-phosphofructokinase, liver type'; 'Glycerol-3-phosphate dehydrogenase'; 'Bisphosphoglycerate mutase'; 'Triosephosphate isomerase'; 'ATP-d…	Gapdh Aldoa Pklr Hk2 Slc4a1 Aldoc Gpi Pgk1 Pfkl Gpd1 Bpgm Tpi1 Pfkm Ppp2ca Mtch2 EG433182 Pgam2	A0A0A0MQF6 A6ZI44 G3X925 O08528 P04919 P05063 P06745 P09411 P12382 P13707 P15327 P17751 P47857 P63330 Q3UA17 Q5FW97 Q5NCI4	A0A0A0MQF6 A6ZI44 G3X925 O08528 P04919 P05063 P06745 P09411 P12382 P13707 P15327 P17751 P47857 P63330 Q3UA17 Q5FW97 Q5NCI4	4.05 18/444	15.38 18/117	3.16947e-11	GO:0009132
GO:0009132	nucleoside diphosphate metabolic process	The chemical reactions and pathways involving a nucleoside diphosphate, a compound consisting of a nucleobase linked to a deoxyribose or ribose sugar esterified with diphosphate on the sugar.	ENSMUSG00000057666 ENSMUSG00000030695 ENSMUSG00000041237 ENSMUSG00000000628 ENSMUSG00000006574 ENSMUSG00000017390 ENSMUSG00000036427 ENSMUSG00000062070 ENSMUSG00000020277 ENSMUSG00000023019 ENSMUSG00000038871 ENSMUSG00000023456 ENSMUSG00000033065 ENSMUSG00000020349 ENSMUSG00000020638 ENSMUSG00000027282 ENSMUSG00000063524 ENSMUSG00000059040 ENSMUSG00000020475	'Glyceraldehyde-3-phosphate dehydrogenase'; 'Fructose-bisphosphate aldolase'; 'Pyruvate kinase'; 'Hexokinase-2'; 'Band 3 anion transport protein'; 'Fructose-bisphosphate aldolase C'; 'Glucose-6-phosphate isomerase'; 'Phosphoglycerate kinase 1'; 'ATP-dependent 6-phosphofructokinase, liver type'; 'Glycerol-3-phosphate dehydrogenase'; 'Bisphosphoglycerate mutase'; 'Triosephosphate isomerase'; 'ATP-d…	Gapdh Aldoa Pklr Hk2 Slc4a1 Aldoc Gpi Pgk1 Pfkl Gpd1 Bpgm Tpi1 Pfkm Ppp2ca Cmpk2 Mtch2 EG433182 Pgam2	A0A0A0MQF6 A6ZI44 G3X925 O08528 P04919 P05063 P06745 P09411 P12382 P13707 P15327 P17751 P47857 P63330 Q3U5Q7 Q3UA17 Q5FW97 Q5NCI4	A0A0A0MQF6 A6ZI44 G3X925 O08528 P04919 P05063 P06745 P09411 P12382 P13707 P15327 P17751 P47857 P63330 Q3U5Q7 Q3UA17 Q5FW97 Q5NCI4	4.28 19/444	14.18 19/134	3.29264e-11	GO:0006753
GO:0070585	protein localization to mitochondrion	A process in which a protein is transported to, or maintained in, a location within the mitochondrion.	ENSMUSG00000022789 ENSMUSG00000000628 ENSMUSG00000002949 ENSMUSG00000020219 ENSMUSG00000028410 ENSMUSG00000025980 ENSMUSG00000022285 ENSMUSG00000027282 ENSMUSG00000020361 ENSMUSG00000022752 ENSMUSG00000022437 ENSMUSG00000048429 ENSMUSG00000037523 ENSMUSG00000029017 ENSMUSG00000026926 ENSMUSG00000029916 ENSMUSG00000036932	'Dynamin-1-like protein'; 'Hexokinase-2'; 'Mitochondrial import inner membrane translocase subunit TIM44'; 'Mitochondrial import inner membrane translocase subunit Tim13'; 'DnaJ homolog subfamily A member 1'; '60 kDa heat shock protein, mitochondrial'; '14-3-3 protein zeta/delta'; 'Mitochondrial carrier homolog 2'; 'Heat shock 70 kDa protein 4'; 'MKIAA0719 protein'; 'Sorting and assembly machiner…	Dnm1l Hk2 Timm44 Timm13 Dnaja1 Hspd1 Ywhaz Mtch2 Hspa4 Tomm70a Samm50 Timm29 Mavs Pmpcb Pmpca Agk Aifm1	Q8K1M6 O08528 O35857 P62075 P63037 P63038 P63101 Q3UA17 Q571M2 Q80TT4 Q8BGH2 Q8BGX2 Q8VCF0 Q9CXT8 Q9DC61 Q9ESW4 Q9Z0X1	E9PUD2 O08528 O35857 P62075 P63037 P63038 P63101 Q3UA17 Q571M2 Q80TT4 Q8BGH2 Q8BGX2 Q8VCF0 Q9CXT8 Q9DC61 Q9ESW4 Q9Z0X1	3.83 17/444	16.67 17/102	3.51894e-11	GO:0033365
GO:0009201	ribonucleoside triphosphate biosynthetic process	The chemical reactions and pathways resulting in the formation of a ribonucleoside triphosphate, a compound consisting of a nucleobase linked to a ribose sugar esterified with triphosphate on the sugar.	ENSMUSG00000064360 ENSMUSG00000020022 ENSMUSG00000026895 ENSMUSG00000028648 ENSMUSG00000030695 ENSMUSG00000028452 ENSMUSG00000030869 ENSMUSG00000025968 ENSMUSG00000063524 ENSMUSG00000059040 ENSMUSG00000031958 ENSMUSG00000021577 ENSMUSG00000037916 ENSMUSG00000028455 ENSMUSG00000026260 ENSMUSG00000022956 ENSMUSG00000034566 ENSMUSG00000041881	'NADH-ubiquinone oxidoreductase chain 3'; 'NADH dehydrogenase'; 'Fructose-bisphosphate aldolase'; 'Transitional endoplasmic reticulum ATPase'; 'Acyl carrier protein'; 'NADH-ubiquinone oxidoreductase 75 kDa subunit, mitochondrial'; 'phosphopyruvate hydratase'; 'Probable D-lactate dehydrogenase, mitochondrial'; 'Succinate dehydrogenase'; 'Stomatin-like protein 2, mitochondrial'; 'ATP synthase subun…	ND3 Ndufa12 Ndufa8 Ndufs5 Aldoa Vcp Ndufab1 Ndufs1 EG433182 Ldhd Sdha Ndufv1 Stoml2 Ndufa10 Atp5po Atp5pd Ndufa7	A0A023J682 A0A0R4J275 A0A1S6GWI0 A0A1S6GWI4 A6ZI44 Q01853 Q3TJG2 Q3UIQ2 Q5FW97 Q7TNG8 Q8K2B3 Q91YT0 Q99JB2 Q99LC3 Q9DB20 Q9DCX2 Q9Z1P6	A0A023J682 A0A0R4J275 A0A1S6GWI0 A0A1S6GWI4 A6ZI44 Q01853 Q3TJG2 Q3UIQ2 Q5FW97 Q7TNG8 Q8K2B3 Q91YT0 Q99JB2 Q99LC3 Q9DB20 Q9DCX2 Q9Z1P6	4.05 18/444	15.13 18/119	4.18457e-11	GO:0009142;GO:0009199
GO:1990748	cellular detoxification	Any process carried out at the cellular level that reduces or removes the toxicity of a toxic substance. These may include transport of the toxic substance away from sensitive areas and to compartments or complexes whose purpose is sequestration of the toxic substance.	ENSMUSG00000058135 ENSMUSG00000021996 ENSMUSG00000024747 ENSMUSG00000040562 ENSMUSG00000024997 ENSMUSG00000027187 ENSMUSG00000053279 ENSMUSG00000028138 ENSMUSG00000028691 ENSMUSG00000031584 ENSMUSG00000020844 ENSMUSG00000028692 ENSMUSG00000005161 ENSMUSG00000026701 ENSMUSG00000004035 ENSMUSG00000075706 ENSMUSG00000020085 ENSMUSG00000073481	'Glutathione S-transferase'; 'S-formylglutathione hydrolase'; 'Aldehyde dehydrogenase, cytosolic 1'; 'Glutathione S-transferase Mu 2'; 'Thioredoxin-dependent peroxide reductase, mitochondrial'; 'Catalase'; 'Aldehyde dehydrogenase 1A1'; 'Alcohol dehydrogenase class-3'; 'Peroxiredoxin-1'; 'Glutathione reductase, mitochondrial'; 'Nucleoredoxin'; 'Aldo-keto reductase family 1 member A1'; 'Peroxiredox…	Gstm1 Esd Aldh1a7 Gstm2 Prdx3 Cat Aldh1a1 Adh5 Prdx1 Gsr Nxn Akr1a1 Prdx2 Prdx6 Gstm7 Gpx4 Aifm2 Mtarc2	A2AE89 H3BKH6 O35945 P15626 P20108 P24270 P24549 P28474 P35700 P47791 P97346 Q3UJW9 Q61171 Q6A0D0 Q6PJ91 Q76LV0 Q8BUE4 Q922Q1	A2AE89 H3BKH6 O35945 P15626 P20108 P24270 P24549 P28474 P35700 P47791 P97346 Q3UJW9 Q61171 Q6A0D0 Q6PJ91 Q76LV0 Q8BUE4 Q922Q1	4.05 18/444	14.88 18/121	5.57195e-11	GO:0098754;GO:0097237;GO:0009987
GO:0019319	hexose biosynthetic process	The chemical reactions and pathways resulting in the formation of hexose, any monosaccharide with a chain of six carbon atoms in the molecule.	ENSMUSG00000057666 ENSMUSG00000024892 ENSMUSG00000017390 ENSMUSG00000036427 ENSMUSG00000062070 ENSMUSG00000023019 ENSMUSG00000020321 ENSMUSG00000023456 ENSMUSG00000062908 ENSMUSG00000001642 ENSMUSG00000063524 ENSMUSG00000059040 ENSMUSG00000020475 ENSMUSG00000027227 ENSMUSG00000026827 ENSMUSG00000027513 ENSMUSG00000038967	'Glyceraldehyde-3-phosphate dehydrogenase'; 'Pyruvate carboxylase'; 'Fructose-bisphosphate aldolase C'; 'Glucose-6-phosphate isomerase'; 'Phosphoglycerate kinase 1'; 'Glycerol-3-phosphate dehydrogenase'; 'Malate dehydrogenase, cytoplasmic'; 'Triosephosphate isomerase'; 'Medium-chain specific acyl-CoA dehydrogenase, mitochondrial'; 'Aldo-keto reductase family 1 member B1'; 'phosphopyruvate hydrata…	Gapdh Pcx Aldoc Gpi Pgk1 Gpd1 Mdh1 Tpi1 Acadm Akr1b1 EG433182 Pgam2 Sord Gpd2 Pck1 Pdk2	A0A0A0MQF6 E9QPD7 P05063 P06745 P09411 P13707 P14152 P17751 P45952 Q3UDY1 Q5FW97 Q5NCI4 Q64442 Q64521 Q8CI37 Q9JK42	A0A0A0MQF6 E9QPD7 P05063 P06745 P09411 P13707 P14152 P17751 P45952 Q3UDY1 Q5FW97 Q5NCI4 Q64442 Q64521 Q8CI37 Q9JK42	3.83 17/444	16.04 17/106	6.59933e-11	GO:0046364;GO:0019318
GO:0060341	regulation of cellular localization	Any process that modulates the frequency, rate or extent of a process in which a cell, a substance, or a cellular entity is transported to, or maintained in a specific location within or in the membrane of a cell.	ENSMUSG00000053819 ENSMUSG00000028906 ENSMUSG00000024900 ENSMUSG00000022789 ENSMUSG00000018428 ENSMUSG00000019804 ENSMUSG00000068039 ENSMUSG00000020277 ENSMUSG00000024639 ENSMUSG00000031207 ENSMUSG00000026276 ENSMUSG00000116048 ENSMUSG00000033065 ENSMUSG00000027712 ENSMUSG00000015291 ENSMUSG00000020849 ENSMUSG00000028410 ENSMUSG00000004455 ENSMUSG00000022285 ENSMUSG00000020372 ENSMUSG00000028452 …	'Calcium/calmodulin-dependent protein kinase type II subunit delta'; 'Protein 4.1'; 'Acyltransferase'; 'Dynamin-1-like protein'; 'A-kinase anchor protein 1, mitochondrial'; 'Sorting nexin-3'; 'T-complex protein 1 subunit alpha'; 'ATP-dependent 6-phosphofructokinase, liver type'; 'Guanine nucleotide-binding protein G'; 'Moesin'; 'Septin-2'; 'ATP-dependent 6-phosphofructokinase, muscle type'; 'Anne…	Camk2d Epb41 Cpt1a Dnm1l Akap1 Snx3 Tcp1 Pfkl Gnaq Msn Septin2 Pfkm Anxa5 Gdi1 Ywhae Dnaja1 Ppp1cc Ywhaz Rack1 Vcp Actr3 Pgrmc1 Cct6a Vps35 Cct3 Fgg Myh10 Gdi2 Snx12 Cfl1 Csrp3 Ap2b1 Hadh Kif5b Rab21 Cct8 Gnas Rangap1 Hsp90ab1 Tomm70a Epb41l2 Ehd2 Asph Flna Ctsd Atp2a1 Mavs Myh9 Aacs Slc25a22 Dync1h1 Myo1c	A0A0G2JGS4 A2A841 A8ASF5 Q8K1M6 O08715 O70492 P11983 P12382 P21279 P26041 P42208 P47857 P48036 P50396 P62259 P63037 P63087 P63101 P68040 Q01853 Q3TGE1 Q3TH84 Q3TI05 Q3TRJ1 Q3U4U6 Q3UER8 Q3UH59 Q3UPA3 Q3V2H3 Q544Y7 Q545C7 Q5SWR1 Q61425 Q61768 Q6A0C7 Q6A0F1 Q6R0H7 Q6ZPH4 Q71LX8 Q80TT4 Q80UE5 Q8BH64 Q8BSY0 Q8BTM8 Q8C243 Q8R429 Q8VCF0 Q8VDD5 Q9D2R0 Q9D6M3 Q9JHU4 Q9WTI7	A0A0G2JGS4 A2A841 A8ASF5 E9PUD2 O08715 O70492 P11983 P12382 P21279 P26041 P42208 P47857 P48036 P50396 P62259 P63037 P63087 P63101 P68040 Q01853 Q3TGE1 Q3TH84 Q3TI05 Q3TRJ1 Q3U4U6 Q3UER8 Q3UH59 Q3UPA3 Q3V2H3 Q544Y7 Q545C7 Q5SWR1 Q61425 Q61768 Q6A0C7 Q6A0F1 Q6R0H7 Q6ZPH4 Q71LX8 Q80TT4 Q80UE5 Q8BH64 Q8BSY0 Q8BTM8 Q8C243 Q8R429 Q8VCF0 Q8VDD5 Q9D2R0 Q9D6M3 Q9JHU4 Q9WTI7	11.94 53/444	4.88 53/1086	6.67253e-11	GO:0050794;GO:0032879;GO:0051641
GO:0046166	glyceraldehyde-3-phosphate biosynthetic process	The chemical reactions and pathways resulting in the formation of glyceraldehyde-3-phosphate, an important intermediate in glycolysis.	ENSMUSG00000057666 ENSMUSG00000062070 ENSMUSG00000023019 ENSMUSG00000020321 ENSMUSG00000023456 ENSMUSG00000063524 ENSMUSG00000059040 ENSMUSG00000027513	'Glyceraldehyde-3-phosphate dehydrogenase'; 'Phosphoglycerate kinase 1'; 'Glycerol-3-phosphate dehydrogenase'; 'Malate dehydrogenase, cytoplasmic'; 'Triosephosphate isomerase'; 'phosphopyruvate hydratase'; 'Phosphoenolpyruvate carboxykinase, cytosolic'	Gapdh Pgk1 Gpd1 Mdh1 Tpi1 EG433182 Pck1	A0A0A0MQF6 P09411 P13707 P14152 P17751 Q5FW97 Q8CI37	A0A0A0MQF6 P09411 P13707 P14152 P17751 Q5FW97 Q8CI37	1.80 8/444	66.67 8/12	8.48012e-11	GO:0019682;GO:1901137;GO:0046184;GO:0090407
GO:0009185	ribonucleoside diphosphate metabolic process	The chemical reactions and pathways involving a ribonucleoside diphosphate, a compound consisting of a nucleobase linked to a ribose sugar esterified with diphosphate on the sugar.	ENSMUSG00000057666 ENSMUSG00000030695 ENSMUSG00000041237 ENSMUSG00000000628 ENSMUSG00000006574 ENSMUSG00000017390 ENSMUSG00000036427 ENSMUSG00000062070 ENSMUSG00000020277 ENSMUSG00000023019 ENSMUSG00000038871 ENSMUSG00000023456 ENSMUSG00000033065 ENSMUSG00000020349 ENSMUSG00000027282 ENSMUSG00000063524 ENSMUSG00000059040 ENSMUSG00000020475	'Glyceraldehyde-3-phosphate dehydrogenase'; 'Fructose-bisphosphate aldolase'; 'Pyruvate kinase'; 'Hexokinase-2'; 'Band 3 anion transport protein'; 'Fructose-bisphosphate aldolase C'; 'Glucose-6-phosphate isomerase'; 'Phosphoglycerate kinase 1'; 'ATP-dependent 6-phosphofructokinase, liver type'; 'Glycerol-3-phosphate dehydrogenase'; 'Bisphosphoglycerate mutase'; 'Triosephosphate isomerase'; 'ATP-d…	Gapdh Aldoa Pklr Hk2 Slc4a1 Aldoc Gpi Pgk1 Pfkl Gpd1 Bpgm Tpi1 Pfkm Ppp2ca Mtch2 EG433182 Pgam2	A0A0A0MQF6 A6ZI44 G3X925 O08528 P04919 P05063 P06745 P09411 P12382 P13707 P15327 P17751 P47857 P63330 Q3UA17 Q5FW97 Q5NCI4	A0A0A0MQF6 A6ZI44 G3X925 O08528 P04919 P05063 P06745 P09411 P12382 P13707 P15327 P17751 P47857 P63330 Q3UA17 Q5FW97 Q5NCI4	4.05 18/444	14.06 18/128	1.44847e-10	GO:0009132
GO:0042592	homeostatic process	Any biological process involved in the maintenance of an internal steady state.	ENSMUSG00000053819 ENSMUSG00000030592 ENSMUSG00000030695 ENSMUSG00000030224 ENSMUSG00000018796 ENSMUSG00000020788 ENSMUSG00000026365 ENSMUSG00000000628 ENSMUSG00000000326 ENSMUSG00000006574 ENSMUSG00000036427 ENSMUSG00000024661 ENSMUSG00000018340 ENSMUSG00000038871 ENSMUSG00000024997 ENSMUSG00000053279 ENSMUSG00000033307 ENSMUSG00000028691 ENSMUSG00000031584 ENSMUSG00000033065 ENSMUSG00000018574 …	'Calcium/calmodulin-dependent protein kinase type II subunit delta'; 'Ryanodine receptor 1'; 'Fructose-bisphosphate aldolase'; 'Serine-threonine kinase receptor-associated protein'; 'Long-chain-fatty-acid--CoA ligase'; 'Calcium-transporting ATPase'; 'Complement component factor h'; 'Hexokinase-2'; 'Catechol O-methyltransferase'; 'Band 3 anion transport protein'; 'Glucose-6-phosphate isomerase'; '…	Camk2d Ryr1 Aldoa Strap Acsl1 Atp2a3 Cfh Hk2 Comt Slc4a1 Gpi Fth1 Anxa6 Bpgm Prdx3 Aldh1a1 Mif Prdx1 Gsr Pfkm Acadvl Ywhae Ppp2ca Rack1 Atp1b3 Fh Npc2 Immt Mtch2 Cpt2 Akr1b1 Cfl2 Ephx2 Fabp5 Pdk4 Csrp3 Acaca Prdx2 Hadh Kif5b Oxsr1 Gstm7 Gnas Atp1a2 Ppp2r1a Pnpla2 Asph Rps17 Flna Ide Pck1 Rhot2 Afg3l2 Pnpla8 Add1 Atp2a1 Ces1d aco1 Myh9 Atp1a1 Hpx Tf Stoml2 Ftl1 Aacs Pygl Jph2 Dync1h1 Pdk2 Clic4 Py…	A0A0G2JGS4 A0A1L1SQG7 A6ZI44 B2RUC7 D3Z041 E9Q559 E9Q8I0 O08528 O88587 P04919 P06745 P09528 P14824 P15327 P20108 P24549 P34884 P35700 P47791 P47857 P50544 P62259 P63330 P68040 P97370 P97807 Q3U3C2 Q3U7N2 Q3UA17 Q3UDA8 Q3UDY1 Q3UHW9 Q3UQ71 Q497I3 Q544J2 Q545C7 Q5SWU9 Q61171 Q61425 Q61768 Q6P9R2 Q6PJ91 Q6R0H7 Q6ZQ49 Q76MZ3 Q8BJ56 Q8BSY0 Q8BT90 Q8BTM8 Q8CGB9 Q8CI37 Q8JZN7 Q8JZQ2 Q8K1N1 Q8K232 Q8R429…	A0A0G2JGS4 A0A1L1SQG7 A6ZI44 B2RUC7 D3Z041 E9Q559 E9Q8I0 O08528 O88587 P04919 P06745 P09528 P14824 P15327 P20108 P24549 P34884 P35700 P47791 P47857 P50544 P62259 P63330 P68040 P97370 P97807 Q3U3C2 Q3U7N2 Q3UA17 Q3UDA8 Q3UDY1 Q3UHW9 Q3UQ71 Q497I3 Q544J2 Q545C7 Q5SWU9 Q61171 Q61425 Q61768 Q6P9R2 Q6PJ91 Q6R0H7 Q6ZQ49 Q76MZ3 Q8BJ56 Q8BSY0 Q8BT90 Q8BTM8 Q8CGB9 Q8CI37 Q8JZN7 Q8JZQ2 Q8K1N1 Q8K232 Q8R429…	16.22 72/444	3.92 72/1835	1.95625e-10	GO:0008150
GO:0006518	peptide metabolic process	The chemical reactions and pathways involving peptides, compounds of two or more amino acids where the alpha carboxyl group of one is bound to the alpha amino group of another.	ENSMUSG00000057666 ENSMUSG00000045128 ENSMUSG00000061983 ENSMUSG00000058135 ENSMUSG00000007029 ENSMUSG00000016554 ENSMUSG00000040562 ENSMUSG00000015889 ENSMUSG00000022283 ENSMUSG00000031584 ENSMUSG00000057863 ENSMUSG00000034994 ENSMUSG00000051695 ENSMUSG00000058600 ENSMUSG00000057841 ENSMUSG00000078812 ENSMUSG00000020372 ENSMUSG00000063884 ENSMUSG00000026245 ENSMUSG00000038900 ENSMUSG00000005981 …	'Glyceraldehyde-3-phosphate dehydrogenase'; 'Large ribosomal subunit protein eL20'; '40S ribosomal protein S12'; 'Glutathione S-transferase'; 'valine--tRNA ligase'; 'Eukaryotic translation initiation factor 3 subunit D'; 'Glutathione S-transferase Mu 2'; 'Leukotriene A-4 hydrolase'; 'Polyadenylate-binding protein 1'; 'Glutathione reductase, mitochondrial'; 'Large ribosomal subunit protein eL36'; …	Gapdh Rpl18a Rps12 Gstm1 Vars1 Eif3d Gstm2 Lta4h Pabpc1 Gsr Rpl36 Eef2 Pcbp1 Rpl30 Rpl32 Eif5a Rack1 Ptcd3 Farsb Rpl12 Trap1 Eif4e Rpl10a Rpl22 Rps20 Rplp0 Lrpprc Gstm7 Gpx4 Tufm Iars2 Rps17 Idh1 Sars1 Ide Gfm1 Taco1 Gfm2 Gstm4 aco1 Mrpl16 Rpl14 Shmt2 Qrsl1 Upf1 Gstz1 Ndufa7	A0A0A0MQF6 A0A1D5RM85 A0A1W2P7A1 A2AE89 G3UY93 O70194 P15626 P24527 P29341 P47791 P47964 P58252 P60335 P62889 P62911 P63242 P68040 Q14C51 Q3TI98 Q3TIQ2 Q3TK29 Q3TK95 Q3U561 Q4VAG4 Q5BLK2 Q5M8R8 Q6PB66 Q6PJ91 Q76LV0 Q8BFR5 Q8BIJ6 Q8BT90 Q8C338 Q8C483 Q8CGB9 Q8K0D5 Q8K0Z7 Q8R2Q4 Q8R5I6 Q8VDC3 Q99N93 Q9CWK0 Q9CZN7 Q9CZN8 Q9EPU0 Q9WVL0 Q9Z1P6	A0A0A0MQF6 A0A1D5RM85 A0A1W2P7A1 A2AE89 G3UY93 O70194 P15626 P24527 P29341 P47791 P47964 P58252 P60335 P62889 P62911 P63242 P68040 Q14C51 Q3TI98 Q3TIQ2 Q3TK29 Q3TK95 Q3U561 Q4VAG4 Q5BLK2 Q5M8R8 Q6PB66 Q6PJ91 Q76LV0 Q8BFR5 Q8BIJ6 Q8BT90 Q8C338 Q8C483 Q8CGB9 Q8K0D5 Q8K0Z7 Q8R2Q4 Q8R5I6 Q8VDC3 Q99N93 Q9CWK0 Q9CZN7 Q9CZN8 Q9EPU0 Q9WVL0 Q9Z1P6	10.59 47/444	5.15 47/912	2.01177e-10	GO:1901564;GO:0043603
GO:0010033	response to organic substance	Any process that results in a change in state or activity of a cell or an organism (in terms of movement, secretion, enzyme production, gene expression, etc.) as a result of an organic substance stimulus.	ENSMUSG00000064360 ENSMUSG00000057666 ENSMUSG00000030592 ENSMUSG00000054808 ENSMUSG00000039041 ENSMUSG00000037722 ENSMUSG00000006676 ENSMUSG00000024900 ENSMUSG00000018796 ENSMUSG00000022789 ENSMUSG00000026365 ENSMUSG00000033400 ENSMUSG00000024387 ENSMUSG00000041237 ENSMUSG00000021996 ENSMUSG00000000628 ENSMUSG00000024747 ENSMUSG00000030890 ENSMUSG00000000326 ENSMUSG00000074207 ENSMUSG00000006574 …	'NADH-ubiquinone oxidoreductase chain 3'; 'Glyceraldehyde-3-phosphate dehydrogenase'; 'Ryanodine receptor 1'; 'Alpha-actinin-4'; 'Uncharacterized protein'; 'Glucosamine 6-phosphate N-acetyltransferase'; 'ubiquitinyl hydrolase 1'; 'Acyltransferase'; 'Long-chain-fatty-acid--CoA ligase'; 'Dynamin-1-like protein'; 'Complement component factor h'; 'Glycogen debranching enzyme'; 'Casein kinase II subun…	ND3 Gapdh Ryr1 Actn4 Adrm1 Gnpnat1 Usp19 Cpt1a Acsl1 Dnm1l Cfh Agl Csnk2b Pklr Esd Hk2 Aldh1a7 Ilk Comt Adh1 Slc4a1 Got2 Gpi Gnai2 Pfkl Gpd1 Fasn Prdx3 Gnaq Cat Lta4h Aldh1a1 Msn Adh5 Mif Por Anxa5 Hspa4l Ppp2cb Dnaja1 Hspd1 Actg1 Phb1 Rack1 Ywhah Vcp Actr3 Uqcrc1 Eif4e Vps35 Rnf126 Cmpk2 Akr1b1 Fgg Akr1a1 Bcat2 Erp44 Ddx5 Pdk4 Cfl1 Csrp3 EG433182 Rplp0 Acaca Ppp5c Samhd1 Prdx2 Hadh Kif5b Sord Bc…	A0A023J682 A0A0A0MQF6 A0A1L1SQG7 A0A1L1SV25 A0A1S6GWG3 A0A2I3BQY4 A0A991ELD7 A8ASF5 D3Z041 Q8K1M6 E9Q8I0 F8VPN4 G3UZX4 G3X925 H3BKH6 O08528 O35945 O55222 O88587 P00329 P04919 P05202 P06745 P08752 P12382 P13707 P19096 P20108 P21279 P24270 P24527 P24549 P26041 P28474 P34884 P37040 P48036 P48722 P62715 P63037 P63038 P63260 P67778 P68040 P68510 Q01853 Q3TGE1 Q3TIC8 Q3TK95 Q3TRJ1 Q3U3G2 Q3U5Q7 Q3UDY1 …	A0A023J682 A0A0A0MQF6 A0A1L1SQG7 A0A1L1SV25 A0A1S6GWG3 A0A2I3BQY4 A0A991ELD7 A8ASF5 D3Z041 E9PUD2 E9Q8I0 F8VPN4 G3UZX4 G3X925 H3BKH6 O08528 O35945 O55222 O88587 P00329 P04919 P05202 P06745 P08752 P12382 P13707 P19096 P20108 P21279 P24270 P24527 P24549 P26041 P28474 P34884 P37040 P48036 P48722 P62715 P63037 P63038 P63260 P67778 P68040 P68510 Q01853 Q3TGE1 Q3TIC8 Q3TK95 Q3TRJ1 Q3U3G2 Q3U5Q7 Q3UDY1 …	24.55 109/444	3.17 109/3435	2.26239e-10	GO:0042221
GO:0097237	cellular response to toxic substance	Any process that results in a change in state or activity of a cell (in terms of movement, secretion, enzyme production, gene expression, etc.) as a result of a toxic stimulus.	ENSMUSG00000058135 ENSMUSG00000021996 ENSMUSG00000024747 ENSMUSG00000040562 ENSMUSG00000024997 ENSMUSG00000027187 ENSMUSG00000053279 ENSMUSG00000028138 ENSMUSG00000028691 ENSMUSG00000031584 ENSMUSG00000020844 ENSMUSG00000028692 ENSMUSG00000005161 ENSMUSG00000026701 ENSMUSG00000004035 ENSMUSG00000075706 ENSMUSG00000020085 ENSMUSG00000073481	'Glutathione S-transferase'; 'S-formylglutathione hydrolase'; 'Aldehyde dehydrogenase, cytosolic 1'; 'Glutathione S-transferase Mu 2'; 'Thioredoxin-dependent peroxide reductase, mitochondrial'; 'Catalase'; 'Aldehyde dehydrogenase 1A1'; 'Alcohol dehydrogenase class-3'; 'Peroxiredoxin-1'; 'Glutathione reductase, mitochondrial'; 'Nucleoredoxin'; 'Aldo-keto reductase family 1 member A1'; 'Peroxiredox…	Gstm1 Esd Aldh1a7 Gstm2 Prdx3 Cat Aldh1a1 Adh5 Prdx1 Gsr Nxn Akr1a1 Prdx2 Prdx6 Gstm7 Gpx4 Aifm2 Mtarc2	A2AE89 H3BKH6 O35945 P15626 P20108 P24270 P24549 P28474 P35700 P47791 P97346 Q3UJW9 Q61171 Q6A0D0 Q6PJ91 Q76LV0 Q8BUE4 Q922Q1	A2AE89 H3BKH6 O35945 P15626 P20108 P24270 P24549 P28474 P35700 P47791 P97346 Q3UJW9 Q61171 Q6A0D0 Q6PJ91 Q76LV0 Q8BUE4 Q922Q1	4.05 18/444	13.64 18/132	2.40338e-10	GO:0009636;GO:0070887
GO:0035383	thioester metabolic process	The chemical reactions and pathways involving a thioester, a compound of general formula RC(=O)SR' in which the linking oxygen in an ester is replaced by a sulfur atom. They are the product of esterification between a carboxylic acid and a thiol.	ENSMUSG00000003809 ENSMUSG00000018796 ENSMUSG00000025153 ENSMUSG00000020917 ENSMUSG00000019577 ENSMUSG00000020532 ENSMUSG00000020402 ENSMUSG00000027452 ENSMUSG00000036880 ENSMUSG00000032047 ENSMUSG00000056973 ENSMUSG00000072949 ENSMUSG00000004789 ENSMUSG00000030861 ENSMUSG00000022853 ENSMUSG00000038967	'Glutaryl-CoA dehydrogenase, mitochondrial'; 'Long-chain-fatty-acid--CoA ligase'; 'Fatty acid synthase'; 'ATP-citrate synthase'; 'Protein-serine/threonine kinase'; 'Acetyl-CoA carboxylase 1'; 'Voltage-dependent anion-selective channel protein 1'; 'Acetyl-coenzyme A synthetase'; '3-ketoacyl-CoA thiolase, mitochondrial'; 'Acetyl-CoA acetyltransferase, mitochondrial'; 'Carboxylesterase 1D'; 'Acot1 p…	Gcdh Acsl1 Fasn Acly Pdk4 Acaca Vdac1 Acss1 Acaa2 Acat1 Ces1d Acot1 Dlst Acadsb Ehhadh Pdk2	A0A0A0MQ68 D3Z041 P19096 Q3TED3 Q544J2 Q5SWU9 Q60932 Q69Z91 Q8BWT1 Q8QZT1 Q8VCT4 Q99L15 Q9D2G2 Q9DBL1 Q9DBM2 Q9JK42	A0A0A0MQ68 D3Z041 P19096 Q3TED3 Q544J2 Q5SWU9 Q60932 Q69Z91 Q8BWT1 Q8QZT1 Q8VCT4 Q99L15 Q9D2G2 Q9DBL1 Q9DBM2 Q9JK42	3.60 16/444	16.16 16/99	2.48055e-10	GO:0071704;GO:0006790
GO:0006637	acyl-CoA metabolic process	The chemical reactions and pathways involving acyl-CoA, any derivative of coenzyme A in which the sulfhydryl group is in thiolester linkage with an acyl group.	ENSMUSG00000003809 ENSMUSG00000018796 ENSMUSG00000025153 ENSMUSG00000020917 ENSMUSG00000019577 ENSMUSG00000020532 ENSMUSG00000020402 ENSMUSG00000027452 ENSMUSG00000036880 ENSMUSG00000032047 ENSMUSG00000056973 ENSMUSG00000072949 ENSMUSG00000004789 ENSMUSG00000030861 ENSMUSG00000022853 ENSMUSG00000038967	'Glutaryl-CoA dehydrogenase, mitochondrial'; 'Long-chain-fatty-acid--CoA ligase'; 'Fatty acid synthase'; 'ATP-citrate synthase'; 'Protein-serine/threonine kinase'; 'Acetyl-CoA carboxylase 1'; 'Voltage-dependent anion-selective channel protein 1'; 'Acetyl-coenzyme A synthetase'; '3-ketoacyl-CoA thiolase, mitochondrial'; 'Acetyl-CoA acetyltransferase, mitochondrial'; 'Carboxylesterase 1D'; 'Acot1 p…	Gcdh Acsl1 Fasn Acly Pdk4 Acaca Vdac1 Acss1 Acaa2 Acat1 Ces1d Acot1 Dlst Acadsb Ehhadh Pdk2	A0A0A0MQ68 D3Z041 P19096 Q3TED3 Q544J2 Q5SWU9 Q60932 Q69Z91 Q8BWT1 Q8QZT1 Q8VCT4 Q99L15 Q9D2G2 Q9DBL1 Q9DBM2 Q9JK42	A0A0A0MQ68 D3Z041 P19096 Q3TED3 Q544J2 Q5SWU9 Q60932 Q69Z91 Q8BWT1 Q8QZT1 Q8VCT4 Q99L15 Q9D2G2 Q9DBL1 Q9DBM2 Q9JK42	3.60 16/444	16.16 16/99	2.48055e-10	GO:0043603;GO:0033875;GO:0035383;GO:0034032;GO:0009150
GO:0170033	L-amino acid metabolic process	The chemical reactions and pathways involving an L-amino acid.	ENSMUSG00000026307 ENSMUSG00000074768 ENSMUSG00000069324 ENSMUSG00000031672 ENSMUSG00000011148 ENSMUSG00000030630 ENSMUSG00000048087 ENSMUSG00000027597 ENSMUSG00000030934 ENSMUSG00000053398 ENSMUSG00000040213 ENSMUSG00000035936 ENSMUSG00000034424 ENSMUSG00000025403 ENSMUSG00000004789 ENSMUSG00000022571 ENSMUSG00000022751 ENSMUSG00000021033 ENSMUSG00000010911	'Selenocysteine lyase'; 'Betaine--homocysteine S-methyltransferase 1'; 'Aspartate aminotransferase, mitochondrial'; 'Adenylosuccinate synthetase isozyme 1'; 'Fumarylacetoacetase'; 'Adenosylhomocysteinase'; 'Ornithine aminotransferase'; 'D-3-phosphoglycerate dehydrogenase'; 'Kynurenine--oxoglutarate transaminase 3'; 'Succinate-semialdehyde dehydrogenase, mitochondrial'; 'Glycine cleavage system H …	Scly Bhmt Got2 Adss1 Fah Ahcy Oat Phgdh Kyat3 Aldh5a1 Gcsh Shmt2 Dlst Pycr3 Nit2 Gstz1 Apip	A0A0R4J069 O35490 P05202 P28650 P35505 Q3TF14 Q3TG75 Q61753 Q71RI9 Q8BWF0 Q91WK5 Q9CZN7 Q9D2G2 Q9DCC4 Q9JHW2 Q9WVL0 Q9WVQ5	A0A0R4J069 O35490 P05202 P28650 P35505 Q3TF14 Q3TG75 Q61753 Q71RI9 Q8BWF0 Q91WK5 Q9CZN7 Q9D2G2 Q9DCC4 Q9JHW2 Q9WVL0 Q9WVQ5	4.28 19/444	12.50 19/152	2.94999e-10	GO:1901605
GO:0034655	nucleobase-containing compound catabolic process	The chemical reactions and pathways resulting in the breakdown of nucleobases, nucleosides, nucleotides and nucleic acids.	ENSMUSG00000079658 ENSMUSG00000057666 ENSMUSG00000030695 ENSMUSG00000041237 ENSMUSG00000000628 ENSMUSG00000006574 ENSMUSG00000017390 ENSMUSG00000036427 ENSMUSG00000062070 ENSMUSG00000020277 ENSMUSG00000023019 ENSMUSG00000038871 ENSMUSG00000023456 ENSMUSG00000022283 ENSMUSG00000033065 ENSMUSG00000020349 ENSMUSG00000024066 ENSMUSG00000028452 ENSMUSG00000048087 ENSMUSG00000027597 ENSMUSG00000027282 …	'Elongin-C'; 'Glyceraldehyde-3-phosphate dehydrogenase'; 'Fructose-bisphosphate aldolase'; 'Pyruvate kinase'; 'Hexokinase-2'; 'Band 3 anion transport protein'; 'Fructose-bisphosphate aldolase C'; 'Glucose-6-phosphate isomerase'; 'Phosphoglycerate kinase 1'; 'ATP-dependent 6-phosphofructokinase, liver type'; 'Glycerol-3-phosphate dehydrogenase'; 'Bisphosphoglycerate mutase'; 'Triosephosphate isome…	Eloc Gapdh Aldoa Pklr Hk2 Slc4a1 Aldoc Gpi Pgk1 Pfkl Gpd1 Bpgm Tpi1 Pabpc1 Pfkm Ppp2ca Xdh Vcp Ahcy Mtch2 Ddx5 EG433182 Pgam2 Samhd1 Gda Lrpprc Supv3l1 Acat1 Itpa Pycr3 Upf1 Aifm1	A0A087WNT1 A0A0A0MQF6 A6ZI44 G3X925 O08528 P04919 P05063 P06745 P09411 P12382 P13707 P15327 P17751 P29341 P47857 P63330 Q00519 Q01853 Q3TF14 Q3UA17 Q3V0Z8 Q5FW97 Q5NCI4 Q60710 Q69ZN0 Q6PB66 Q80YD1 Q8QZT1 Q9D892 Q9DCC4 Q9EPU0 Q9Z0X1	A0A087WNT1 A0A0A0MQF6 A6ZI44 G3X925 O08528 P04919 P05063 P06745 P09411 P12382 P13707 P15327 P17751 P29341 P47857 P63330 Q00519 Q01853 Q3TF14 Q3UA17 Q3V0Z8 Q5FW97 Q5NCI4 Q60710 Q69ZN0 Q6PB66 Q80YD1 Q8QZT1 Q9D892 Q9DCC4 Q9EPU0 Q9Z0X1	7.66 34/444	6.58 34/517	3.22126e-10	GO:1901361;GO:0046700;GO:0006139;GO:0044270;GO:0019439
GO:0046184	aldehyde biosynthetic process	The chemical reactions and pathways resulting in the formation of aldehydes, any organic compound with the formula R-CH=O.	ENSMUSG00000057666 ENSMUSG00000030695 ENSMUSG00000074207 ENSMUSG00000062070 ENSMUSG00000023019 ENSMUSG00000020321 ENSMUSG00000023456 ENSMUSG00000063524 ENSMUSG00000059040 ENSMUSG00000027513	'Glyceraldehyde-3-phosphate dehydrogenase'; 'Fructose-bisphosphate aldolase'; 'Alcohol dehydrogenase 1'; 'Phosphoglycerate kinase 1'; 'Glycerol-3-phosphate dehydrogenase'; 'Malate dehydrogenase, cytoplasmic'; 'Triosephosphate isomerase'; 'phosphopyruvate hydratase'; 'Phosphoenolpyruvate carboxykinase, cytosolic'	Gapdh Aldoa Adh1 Pgk1 Gpd1 Mdh1 Tpi1 EG433182 Pck1	A0A0A0MQF6 A6ZI44 P00329 P09411 P13707 P14152 P17751 Q5FW97 Q8CI37	A0A0A0MQF6 A6ZI44 P00329 P09411 P13707 P14152 P17751 Q5FW97 Q8CI37	2.25 10/444	35.71 10/28	4.46783e-10	GO:0006081;GO:0044249;GO:1901576
GO:0051604	protein maturation	Any process leading to the attainment of the full functional capacity of a protein.	ENSMUSG00000078695 ENSMUSG00000022401 ENSMUSG00000062070 ENSMUSG00000068039 ENSMUSG00000025757 ENSMUSG00000028410 ENSMUSG00000025980 ENSMUSG00000015749 ENSMUSG00000029447 ENSMUSG00000005981 ENSMUSG00000021037 ENSMUSG00000031696 ENSMUSG00000001416 ENSMUSG00000022403 ENSMUSG00000033860 ENSMUSG00000028343 ENSMUSG00000046032 ENSMUSG00000020361 ENSMUSG00000063524 ENSMUSG00000059040 ENSMUSG00000025613 …	'Cisd3 protein'; 'Xaa-Pro aminopeptidase 3'; 'Phosphoglycerate kinase 1'; 'T-complex protein 1 subunit alpha'; 'Heat shock 70 kDa protein 4L'; 'DnaJ homolog subfamily A member 1'; '60 kDa heat shock protein, mitochondrial'; 'Acidic leucine-rich nuclear phosphoprotein 32 family member E'; 'T-complex protein 1 subunit zeta'; 'Histidine kinase/HSP90-like ATPase domain-containing protein'; 'Activator…	Cisd3 Xpnpep3 Pgk1 Tcp1 Hspa4l Dnaja1 Hspd1 Anp32e Cct6a Trap1 Ahsa1 Vps35 Cct3 St13 Fgg Erp44 Snx12 Hspa4 EG433182 Cct8 Hsp90ab1 Sgta Flna Afg3l2 Rnpep Myh9 Gcsh Cisd1 Stoml2 Pmpcb Pmpca Clpx	B3DFI8 B7ZMP1 P09411 P11983 P48722 P63037 P63038 P97822 Q3TI05 Q3TK29 Q3TL79 Q3TRJ1 Q3U4U6 Q3U8D2 Q3UER8 Q3URM4 Q3V2H3 Q571M2 Q5FW97 Q6A0F1 Q71LX8 Q8BJU0 Q8BTM8 Q8JZQ2 Q8VCT3 Q8VDD5 Q91WK5 Q91WS0 Q99JB2 Q9CXT8 Q9DC61 Q9JHS4	B3DFI8 B7ZMP1 P09411 P11983 P48722 P63037 P63038 P97822 Q3TI05 Q3TK29 Q3TL79 Q3TRJ1 Q3U4U6 Q3U8D2 Q3UER8 Q3URM4 Q3V2H3 Q571M2 Q5FW97 Q6A0F1 Q71LX8 Q8BJU0 Q8BTM8 Q8JZQ2 Q8VCT3 Q8VDD5 Q91WK5 Q91WS0 Q99JB2 Q9CXT8 Q9DC61 Q9JHS4	7.43 33/444	6.60 33/500	5.90007e-10	GO:0010467;GO:0019538
GO:0032880	regulation of protein localization	Any process that modulates the frequency, rate or extent of any process in which a protein is transported to, or maintained in, a specific location.	ENSMUSG00000053819 ENSMUSG00000028906 ENSMUSG00000024900 ENSMUSG00000022789 ENSMUSG00000018428 ENSMUSG00000019804 ENSMUSG00000068039 ENSMUSG00000020277 ENSMUSG00000024639 ENSMUSG00000031207 ENSMUSG00000026276 ENSMUSG00000116048 ENSMUSG00000033065 ENSMUSG00000027712 ENSMUSG00000015291 ENSMUSG00000020849 ENSMUSG00000028410 ENSMUSG00000022285 ENSMUSG00000020372 ENSMUSG00000028452 ENSMUSG00000026341 …	'Calcium/calmodulin-dependent protein kinase type II subunit delta'; 'Protein 4.1'; 'Acyltransferase'; 'Dynamin-1-like protein'; 'A-kinase anchor protein 1, mitochondrial'; 'Sorting nexin-3'; 'T-complex protein 1 subunit alpha'; 'ATP-dependent 6-phosphofructokinase, liver type'; 'Guanine nucleotide-binding protein G'; 'Moesin'; 'Septin-2'; 'ATP-dependent 6-phosphofructokinase, muscle type'; 'Anne…	Camk2d Epb41 Cpt1a Dnm1l Akap1 Snx3 Tcp1 Pfkl Gnaq Msn Septin2 Pfkm Anxa5 Gdi1 Ywhae Dnaja1 Ywhaz Rack1 Vcp Actr3 Pgrmc1 Cct6a Vps35 Cct3 Fgg Myh10 Gdi2 Snx12 Cfl1 Csrp3 Ap2b1 Hadh Kif5b Cct8 Gnas Rangap1 Hsp90ab1 Tomm70a Epb41l2 Asph Flna Ctsd Mavs Myh9 Aacs Slc25a22 Myo1c	A0A0G2JGS4 A2A841 A8ASF5 Q8K1M6 O08715 O70492 P11983 P12382 P21279 P26041 P42208 P47857 P48036 P50396 P62259 P63037 P63101 P68040 Q01853 Q3TGE1 Q3TH84 Q3TI05 Q3TRJ1 Q3U4U6 Q3UER8 Q3UH59 Q3UPA3 Q3V2H3 Q544Y7 Q545C7 Q5SWR1 Q61425 Q61768 Q6A0F1 Q6R0H7 Q6ZPH4 Q71LX8 Q80TT4 Q80UE5 Q8BSY0 Q8BTM8 Q8C243 Q8VCF0 Q8VDD5 Q9D2R0 Q9D6M3 Q9WTI7	A0A0G2JGS4 A2A841 A8ASF5 E9PUD2 O08715 O70492 P11983 P12382 P21279 P26041 P42208 P47857 P48036 P50396 P62259 P63037 P63101 P68040 Q01853 Q3TGE1 Q3TH84 Q3TI05 Q3TRJ1 Q3U4U6 Q3UER8 Q3UH59 Q3UPA3 Q3V2H3 Q544Y7 Q545C7 Q5SWR1 Q61425 Q61768 Q6A0F1 Q6R0H7 Q6ZPH4 Q71LX8 Q80TT4 Q80UE5 Q8BSY0 Q8BTM8 Q8C243 Q8VCF0 Q8VDD5 Q9D2R0 Q9D6M3 Q9WTI7	10.81 48/444	4.91 48/977	5.90493e-10	GO:0008104;GO:0060341
GO:0098754	detoxification	Any process that reduces or removes the toxicity of a toxic substance. These may include transport of the toxic substance away from sensitive areas and to compartments or complexes whose purpose is sequestration of the toxic substance.	ENSMUSG00000058135 ENSMUSG00000021996 ENSMUSG00000024747 ENSMUSG00000040562 ENSMUSG00000024997 ENSMUSG00000027187 ENSMUSG00000053279 ENSMUSG00000028138 ENSMUSG00000028691 ENSMUSG00000031584 ENSMUSG00000020844 ENSMUSG00000028692 ENSMUSG00000005161 ENSMUSG00000026701 ENSMUSG00000004035 ENSMUSG00000075706 ENSMUSG00000020085 ENSMUSG00000073481	'Glutathione S-transferase'; 'S-formylglutathione hydrolase'; 'Aldehyde dehydrogenase, cytosolic 1'; 'Glutathione S-transferase Mu 2'; 'Thioredoxin-dependent peroxide reductase, mitochondrial'; 'Catalase'; 'Aldehyde dehydrogenase 1A1'; 'Alcohol dehydrogenase class-3'; 'Peroxiredoxin-1'; 'Glutathione reductase, mitochondrial'; 'Nucleoredoxin'; 'Aldo-keto reductase family 1 member A1'; 'Peroxiredox…	Gstm1 Esd Aldh1a7 Gstm2 Prdx3 Cat Aldh1a1 Adh5 Prdx1 Gsr Nxn Akr1a1 Prdx2 Prdx6 Gstm7 Gpx4 Aifm2 Mtarc2	A2AE89 H3BKH6 O35945 P15626 P20108 P24270 P24549 P28474 P35700 P47791 P97346 Q3UJW9 Q61171 Q6A0D0 Q6PJ91 Q76LV0 Q8BUE4 Q922Q1	A2AE89 H3BKH6 O35945 P15626 P20108 P24270 P24549 P28474 P35700 P47791 P97346 Q3UJW9 Q61171 Q6A0D0 Q6PJ91 Q76LV0 Q8BUE4 Q922Q1	4.05 18/444	12.86 18/140	6.27091e-10	GO:0009636;GO:0008150
GO:0042776	proton motive force-driven mitochondrial ATP synthesis	The transport of protons across a mitochondrial membrane to generate an electrochemical gradient (proton-motive force) that powers ATP synthesis.	ENSMUSG00000064360 ENSMUSG00000020022 ENSMUSG00000026895 ENSMUSG00000028648 ENSMUSG00000030869 ENSMUSG00000025968 ENSMUSG00000021577 ENSMUSG00000037916 ENSMUSG00000028455 ENSMUSG00000026260 ENSMUSG00000022956 ENSMUSG00000034566 ENSMUSG00000041881	'NADH-ubiquinone oxidoreductase chain 3'; 'NADH dehydrogenase'; 'Acyl carrier protein'; 'NADH-ubiquinone oxidoreductase 75 kDa subunit, mitochondrial'; 'Succinate dehydrogenase'; 'Stomatin-like protein 2, mitochondrial'; 'ATP synthase subunit O, mitochondrial'; 'ATP synthase subunit d, mitochondrial'	ND3 Ndufa12 Ndufa8 Ndufs5 Ndufab1 Ndufs1 Sdha Ndufv1 Stoml2 Ndufa10 Atp5po Atp5pd Ndufa7	A0A023J682 A0A0R4J275 A0A1S6GWI0 A0A1S6GWI4 Q3TJG2 Q3UIQ2 Q8K2B3 Q91YT0 Q99JB2 Q99LC3 Q9DB20 Q9DCX2 Q9Z1P6	A0A023J682 A0A0R4J275 A0A1S6GWI0 A0A1S6GWI4 Q3TJG2 Q3UIQ2 Q8K2B3 Q91YT0 Q99JB2 Q99LC3 Q9DB20 Q9DCX2 Q9Z1P6	2.93 13/444	20.63 13/63	8.91244e-10	GO:0015986;GO:0006119
GO:0072655	establishment of protein localization to mitochondrion	The directed movement of a protein to the mitochondrion or a part of the mitochondrion.	ENSMUSG00000000628 ENSMUSG00000002949 ENSMUSG00000020219 ENSMUSG00000028410 ENSMUSG00000025980 ENSMUSG00000022285 ENSMUSG00000027282 ENSMUSG00000020361 ENSMUSG00000022752 ENSMUSG00000022437 ENSMUSG00000048429 ENSMUSG00000029017 ENSMUSG00000026926 ENSMUSG00000029916 ENSMUSG00000036932	'Hexokinase-2'; 'Mitochondrial import inner membrane translocase subunit TIM44'; 'Mitochondrial import inner membrane translocase subunit Tim13'; 'DnaJ homolog subfamily A member 1'; '60 kDa heat shock protein, mitochondrial'; '14-3-3 protein zeta/delta'; 'Mitochondrial carrier homolog 2'; 'Heat shock 70 kDa protein 4'; 'MKIAA0719 protein'; 'Sorting and assembly machinery component 50 homolog'; '…	Hk2 Timm44 Timm13 Dnaja1 Hspd1 Ywhaz Mtch2 Hspa4 Tomm70a Samm50 Timm29 Pmpcb Pmpca Agk Aifm1	O08528 O35857 P62075 P63037 P63038 P63101 Q3UA17 Q571M2 Q80TT4 Q8BGH2 Q8BGX2 Q9CXT8 Q9DC61 Q9ESW4 Q9Z0X1	O08528 O35857 P62075 P63037 P63038 P63101 Q3UA17 Q571M2 Q80TT4 Q8BGH2 Q8BGX2 Q9CXT8 Q9DC61 Q9ESW4 Q9Z0X1	3.38 15/444	16.13 15/93	1.10443e-09	GO:0070585;GO:0072594
GO:0034032	purine nucleoside bisphosphate metabolic process	The chemical reactions and pathways involving a purine nucleoside bisphosphate, a compound consisting of a purine base linked to a deoxyribose or ribose sugar esterified with one phosphate group attached to each of two different hydroxyl groups on the sugar.	ENSMUSG00000003809 ENSMUSG00000018796 ENSMUSG00000025153 ENSMUSG00000020917 ENSMUSG00000019577 ENSMUSG00000020532 ENSMUSG00000020402 ENSMUSG00000027452 ENSMUSG00000036880 ENSMUSG00000032047 ENSMUSG00000056973 ENSMUSG00000072949 ENSMUSG00000004789 ENSMUSG00000030861 ENSMUSG00000022853 ENSMUSG00000003623 ENSMUSG00000038967	'Glutaryl-CoA dehydrogenase, mitochondrial'; 'Long-chain-fatty-acid--CoA ligase'; 'Fatty acid synthase'; 'ATP-citrate synthase'; 'Protein-serine/threonine kinase'; 'Acetyl-CoA carboxylase 1'; 'Voltage-dependent anion-selective channel protein 1'; 'Acetyl-coenzyme A synthetase'; '3-ketoacyl-CoA thiolase, mitochondrial'; 'Acetyl-CoA acetyltransferase, mitochondrial'; 'Carboxylesterase 1D'; 'Acot1 p…	Gcdh Acsl1 Fasn Acly Pdk4 Acaca Vdac1 Acss1 Acaa2 Acat1 Ces1d Acot1 Dlst Acadsb Ehhadh Crot Pdk2	A0A0A0MQ68 D3Z041 P19096 Q3TED3 Q544J2 Q5SWU9 Q60932 Q69Z91 Q8BWT1 Q8QZT1 Q8VCT4 Q99L15 Q9D2G2 Q9DBL1 Q9DBM2 Q9DC50 Q9JK42	A0A0A0MQ68 D3Z041 P19096 Q3TED3 Q544J2 Q5SWU9 Q60932 Q69Z91 Q8BWT1 Q8QZT1 Q8VCT4 Q99L15 Q9D2G2 Q9DBL1 Q9DBM2 Q9DC50 Q9JK42	3.83 17/444	13.28 17/128	1.30925e-09	GO:0072521;GO:0033865
GO:0033875	ribonucleoside bisphosphate metabolic process	The chemical reactions and pathways involving a ribonucleoside bisphosphate, a compound consisting of a nucleobase linked to a ribose sugar esterified with one phosphate group attached to each of two different hydroxyl groups on the sugar.	ENSMUSG00000003809 ENSMUSG00000018796 ENSMUSG00000025153 ENSMUSG00000020917 ENSMUSG00000019577 ENSMUSG00000020532 ENSMUSG00000020402 ENSMUSG00000027452 ENSMUSG00000036880 ENSMUSG00000032047 ENSMUSG00000056973 ENSMUSG00000072949 ENSMUSG00000004789 ENSMUSG00000030861 ENSMUSG00000022853 ENSMUSG00000003623 ENSMUSG00000038967	'Glutaryl-CoA dehydrogenase, mitochondrial'; 'Long-chain-fatty-acid--CoA ligase'; 'Fatty acid synthase'; 'ATP-citrate synthase'; 'Protein-serine/threonine kinase'; 'Acetyl-CoA carboxylase 1'; 'Voltage-dependent anion-selective channel protein 1'; 'Acetyl-coenzyme A synthetase'; '3-ketoacyl-CoA thiolase, mitochondrial'; 'Acetyl-CoA acetyltransferase, mitochondrial'; 'Carboxylesterase 1D'; 'Acot1 p…	Gcdh Acsl1 Fasn Acly Pdk4 Acaca Vdac1 Acss1 Acaa2 Acat1 Ces1d Acot1 Dlst Acadsb Ehhadh Crot Pdk2	A0A0A0MQ68 D3Z041 P19096 Q3TED3 Q544J2 Q5SWU9 Q60932 Q69Z91 Q8BWT1 Q8QZT1 Q8VCT4 Q99L15 Q9D2G2 Q9DBL1 Q9DBM2 Q9DC50 Q9JK42	A0A0A0MQ68 D3Z041 P19096 Q3TED3 Q544J2 Q5SWU9 Q60932 Q69Z91 Q8BWT1 Q8QZT1 Q8VCT4 Q99L15 Q9D2G2 Q9DBL1 Q9DBM2 Q9DC50 Q9JK42	3.83 17/444	13.28 17/128	1.30925e-09	GO:0033865
GO:0033865	nucleoside bisphosphate metabolic process	The chemical reactions and pathways involving a nucleoside bisphosphate, a compound consisting of a nucleobase linked to a deoxyribose or ribose sugar esterified with one phosphate group attached to each of two different hydroxyl groups on the sugar.	ENSMUSG00000003809 ENSMUSG00000018796 ENSMUSG00000025153 ENSMUSG00000020917 ENSMUSG00000019577 ENSMUSG00000020532 ENSMUSG00000020402 ENSMUSG00000027452 ENSMUSG00000036880 ENSMUSG00000032047 ENSMUSG00000056973 ENSMUSG00000072949 ENSMUSG00000004789 ENSMUSG00000030861 ENSMUSG00000022853 ENSMUSG00000003623 ENSMUSG00000038967	'Glutaryl-CoA dehydrogenase, mitochondrial'; 'Long-chain-fatty-acid--CoA ligase'; 'Fatty acid synthase'; 'ATP-citrate synthase'; 'Protein-serine/threonine kinase'; 'Acetyl-CoA carboxylase 1'; 'Voltage-dependent anion-selective channel protein 1'; 'Acetyl-coenzyme A synthetase'; '3-ketoacyl-CoA thiolase, mitochondrial'; 'Acetyl-CoA acetyltransferase, mitochondrial'; 'Carboxylesterase 1D'; 'Acot1 p…	Gcdh Acsl1 Fasn Acly Pdk4 Acaca Vdac1 Acss1 Acaa2 Acat1 Ces1d Acot1 Dlst Acadsb Ehhadh Crot Pdk2	A0A0A0MQ68 D3Z041 P19096 Q3TED3 Q544J2 Q5SWU9 Q60932 Q69Z91 Q8BWT1 Q8QZT1 Q8VCT4 Q99L15 Q9D2G2 Q9DBL1 Q9DBM2 Q9DC50 Q9JK42	A0A0A0MQ68 D3Z041 P19096 Q3TED3 Q544J2 Q5SWU9 Q60932 Q69Z91 Q8BWT1 Q8QZT1 Q8VCT4 Q99L15 Q9D2G2 Q9DBL1 Q9DBM2 Q9DC50 Q9JK42	3.83 17/444	13.28 17/128	1.30925e-09	GO:0006753
GO:0046700	heterocycle catabolic process	The chemical reactions and pathways resulting in the breakdown of heterocyclic compounds, those with a cyclic molecular structure and at least two different atoms in the ring (or rings).	ENSMUSG00000079658 ENSMUSG00000057666 ENSMUSG00000030695 ENSMUSG00000041237 ENSMUSG00000000628 ENSMUSG00000006574 ENSMUSG00000017390 ENSMUSG00000036427 ENSMUSG00000062070 ENSMUSG00000020277 ENSMUSG00000023019 ENSMUSG00000038871 ENSMUSG00000023456 ENSMUSG00000022283 ENSMUSG00000033065 ENSMUSG00000020349 ENSMUSG00000024066 ENSMUSG00000028452 ENSMUSG00000048087 ENSMUSG00000027597 ENSMUSG00000027282 …	'Elongin-C'; 'Glyceraldehyde-3-phosphate dehydrogenase'; 'Fructose-bisphosphate aldolase'; 'Pyruvate kinase'; 'Hexokinase-2'; 'Band 3 anion transport protein'; 'Fructose-bisphosphate aldolase C'; 'Glucose-6-phosphate isomerase'; 'Phosphoglycerate kinase 1'; 'ATP-dependent 6-phosphofructokinase, liver type'; 'Glycerol-3-phosphate dehydrogenase'; 'Bisphosphoglycerate mutase'; 'Triosephosphate isome…	Eloc Gapdh Aldoa Pklr Hk2 Slc4a1 Aldoc Gpi Pgk1 Pfkl Gpd1 Bpgm Tpi1 Pabpc1 Pfkm Ppp2ca Xdh Vcp Ahcy Mtch2 Ddx5 EG433182 Pgam2 Samhd1 Gda Lrpprc Supv3l1 Acat1 Itpa Pycr3 Upf1 Aifm1	A0A087WNT1 A0A0A0MQF6 A6ZI44 G3X925 O08528 P04919 P05063 P06745 P09411 P12382 P13707 P15327 P17751 P29341 P47857 P63330 Q00519 Q01853 Q3TF14 Q3UA17 Q3V0Z8 Q5FW97 Q5NCI4 Q60710 Q69ZN0 Q6PB66 Q80YD1 Q8QZT1 Q9D892 Q9DCC4 Q9EPU0 Q9Z0X1	A0A087WNT1 A0A0A0MQF6 A6ZI44 G3X925 O08528 P04919 P05063 P06745 P09411 P12382 P13707 P15327 P17751 P29341 P47857 P63330 Q00519 Q01853 Q3TF14 Q3UA17 Q3V0Z8 Q5FW97 Q5NCI4 Q60710 Q69ZN0 Q6PB66 Q80YD1 Q8QZT1 Q9D892 Q9DCC4 Q9EPU0 Q9Z0X1	7.66 34/444	6.16 34/552	1.77882e-09	GO:0046483;GO:0044248
GO:0042775	mitochondrial ATP synthesis coupled electron transport	The transfer of electrons through a series of electron donors and acceptors, generating energy that is ultimately used for synthesis of ATP, as it occurs in the mitochondrial inner membrane or chloroplast thylakoid membrane.	ENSMUSG00000064360 ENSMUSG00000020022 ENSMUSG00000026895 ENSMUSG00000030652 ENSMUSG00000063882 ENSMUSG00000025651 ENSMUSG00000027282 ENSMUSG00000025968 ENSMUSG00000038302 ENSMUSG00000051671 ENSMUSG00000021577 ENSMUSG00000037916 ENSMUSG00000026260 ENSMUSG00000041881	'NADH-ubiquinone oxidoreductase chain 3'; 'NADH dehydrogenase'; '5-demethoxyubiquinone hydroxylase, mitochondrial'; 'Cytochrome b-c1 complex subunit 6, mitochondrial'; 'Cytochrome b-c1 complex subunit 1, mitochondrial'; 'Mitochondrial carrier homolog 2'; 'NADH-ubiquinone oxidoreductase 75 kDa subunit, mitochondrial'; 'AFG1-like ATPase'; 'Cytochrome c oxidase assembly factor 6 homolog'; 'Succinate…	ND3 Ndufa12 Ndufa8 Coq7 Uqcrh Uqcrc1 Mtch2 Ndufs1 Afg1l Coa6 Sdha Ndufv1 Ndufa10 Ndufa7	A0A023J682 A0A0R4J275 A0A1S6GWI0 P97478 P99028 Q3TIC8 Q3UA17 Q3UIQ2 Q3V384 Q8BGD8 Q8K2B3 Q91YT0 Q99LC3 Q9Z1P6	A0A023J682 A0A0R4J275 A0A1S6GWI0 P97478 P99028 Q3TIC8 Q3UA17 Q3UIQ2 Q3V384 Q8BGD8 Q8K2B3 Q91YT0 Q99LC3 Q9Z1P6	3.15 14/444	17.28 14/81	1.8513e-09	GO:0042773
GO:0042773	ATP synthesis coupled electron transport	The transfer of electrons through a series of electron donors and acceptors, generating energy that is ultimately used for synthesis of ATP.	ENSMUSG00000064360 ENSMUSG00000020022 ENSMUSG00000026895 ENSMUSG00000030652 ENSMUSG00000063882 ENSMUSG00000025651 ENSMUSG00000027282 ENSMUSG00000025968 ENSMUSG00000038302 ENSMUSG00000051671 ENSMUSG00000021577 ENSMUSG00000037916 ENSMUSG00000026260 ENSMUSG00000041881	'NADH-ubiquinone oxidoreductase chain 3'; 'NADH dehydrogenase'; '5-demethoxyubiquinone hydroxylase, mitochondrial'; 'Cytochrome b-c1 complex subunit 6, mitochondrial'; 'Cytochrome b-c1 complex subunit 1, mitochondrial'; 'Mitochondrial carrier homolog 2'; 'NADH-ubiquinone oxidoreductase 75 kDa subunit, mitochondrial'; 'AFG1-like ATPase'; 'Cytochrome c oxidase assembly factor 6 homolog'; 'Succinate…	ND3 Ndufa12 Ndufa8 Coq7 Uqcrh Uqcrc1 Mtch2 Ndufs1 Afg1l Coa6 Sdha Ndufv1 Ndufa10 Ndufa7	A0A023J682 A0A0R4J275 A0A1S6GWI0 P97478 P99028 Q3TIC8 Q3UA17 Q3UIQ2 Q3V384 Q8BGD8 Q8K2B3 Q91YT0 Q99LC3 Q9Z1P6	A0A023J682 A0A0R4J275 A0A1S6GWI0 P97478 P99028 Q3TIC8 Q3UA17 Q3UIQ2 Q3V384 Q8BGD8 Q8K2B3 Q91YT0 Q99LC3 Q9Z1P6	3.15 14/444	16.87 14/83	2.59047e-09	GO:0006119;GO:0022904
GO:0030029	actin filament-based process	Any cellular process that depends upon or alters the actin cytoskeleton, that part of the cytoskeleton comprising actin filaments and their associated proteins.	ENSMUSG00000053819 ENSMUSG00000031636 ENSMUSG00000054808 ENSMUSG00000028906 ENSMUSG00000075307 ENSMUSG00000021061 ENSMUSG00000053093 ENSMUSG00000057738 ENSMUSG00000030890 ENSMUSG00000005103 ENSMUSG00000027940 ENSMUSG00000028465 ENSMUSG00000028745 ENSMUSG00000028464 ENSMUSG00000035783 ENSMUSG00000062825 ENSMUSG00000026421 ENSMUSG00000031461 ENSMUSG00000026341 ENSMUSG00000020900 ENSMUSG00000062929 …	'Calcium/calmodulin-dependent protein kinase type II subunit delta'; 'PDZ and LIM domain protein 3'; 'Alpha-actinin-4'; 'Protein 4.1'; 'Kelch-like protein 41'; 'Spectrin beta chain'; 'Myosin-7'; 'Spectrin alpha, non-erythrocytic 1'; 'Integrin-linked protein kinase'; 'WD repeat-containing protein 1'; 'Tropomyosin alpha-3 chain'; 'Talin-1'; 'F-actin-capping protein subunit beta'; 'Tropomyosin beta …	Camk2d Pdlim3 Actn4 Epb41 Klhl41 Sptb Myh7 Sptan1 Ilk Wdr1 Tpm3 Tln1 Capzb Tpm2 Acta2 Actg1 Csrp1 Myom2 Actr3 Myh10 Cfl2 Dstn Cotl1 Cfl1 Csrp3 Atp1a2 Epb41l2 Flnb Actbl2 Ehd2 Flna Pak2 Rhot2 Add1 Atp2a1 Myh9 Atp1a1 Tf Rhoa Myo1c Pacsin2	A0A0G2JGS4 A0A1B0GSX6 A0A1L1SV25 A2A841 A2AUC9 B2RX08 B2RXX9 E9Q447 O55222 O88342 P21107 P26039 P47757 P58774 P62737 P63260 P97315 Q14BI5 Q3TGE1 Q3UH59 Q3UHW9 Q4FK36 Q544F6 Q544Y7 Q545C7 Q6ZQ49 Q80UE5 Q80X90 Q8BFZ3 Q8BH64 Q8BTM8 Q8CIN4 Q8JZN7 Q8K232 Q8R429 Q8VDD5 Q8VDN2 Q921I1 Q9QUI0 Q9WTI7 Q9WVE8	A0A0G2JGS4 A0A1B0GSX6 A0A1L1SV25 A2A841 A2AUC9 B2RX08 B2RXX9 E9Q447 O55222 O88342 P21107 P26039 P47757 P58774 P62737 P63260 P97315 Q14BI5 Q3TGE1 Q3UH59 Q3UHW9 Q4FK36 Q544F6 Q544Y7 Q545C7 Q6ZQ49 Q80UE5 Q80X90 Q8BFZ3 Q8BH64 Q8BTM8 Q8CIN4 Q8JZN7 Q8K232 Q8R429 Q8VDD5 Q8VDN2 Q921I1 Q9QUI0 Q9WTI7 Q9WVE8	9.23 41/444	5.24 41/782	2.60128e-09	GO:0009987
GO:0051234	establishment of localization	Any process that localizes a substance or cellular component. This may occur via movement, tethering or selective degradation.	ENSMUSG00000027782 ENSMUSG00000053819 ENSMUSG00000030592 ENSMUSG00000054808 ENSMUSG00000028906 ENSMUSG00000023092 ENSMUSG00000024900 ENSMUSG00000018796 ENSMUSG00000022789 ENSMUSG00000020788 ENSMUSG00000029713 ENSMUSG00000061904 ENSMUSG00000000628 ENSMUSG00000022048 ENSMUSG00000018428 ENSMUSG00000032249 ENSMUSG00000002949 ENSMUSG00000020198 ENSMUSG00000032458 ENSMUSG00000019804 ENSMUSG00000027099 …	'Karyopherin'; 'Calcium/calmodulin-dependent protein kinase type II subunit delta'; 'Ryanodine receptor 1'; 'Alpha-actinin-4'; 'Protein 4.1'; 'Four and a half LIM domains 1'; 'Acyltransferase'; 'Long-chain-fatty-acid--CoA ligase'; 'Dynamin-1-like protein'; 'Calcium-transporting ATPase'; 'Guanine nucleotide binding protein'; 'Solute carrier family 25 member 3'; 'Hexokinase-2'; 'Dihydropyrimidinase…	Kpna4 Camk2d Ryr1 Actn4 Epb41 Fhl1 Cpt1a Acsl1 Dnm1l Atp2a3 Gnb2 Slc25a3 Hk2 Dpysl2 Akap1 Anp32a Timm44 Ap3d1 Copb2 Snx3 Mtx2 Hnrnpa2b1 Comt Slc4a1 Got2 Gnai2 Fth1 Tcp1 Pfkl Anxa6 Bpgm Gnaq Msn Mif Septin2 Pfkm Anxa5 Slc25a4 Gdi1 Timm13 Ywhae Dnaja1 Hspd1 Ppp1cc Ywhaz Actg1 Rack1 Ywhaq Ywhah Usp9x Atp1b3 Uqcrh Xdh Vcp Actr3 Cct6a Gorasp2 Eif4e Vps35 Npc2 Rnf126 Mapre1 Cct3 Mtch2 Fgg Myh10 Cpt1b G…	A0A0B4J1E7 A0A0G2JGS4 A0A1L1SQG7 A0A1L1SV25 A2A841 A2AEX6 A8ASF5 D3Z041 Q8K1M6 E9Q559 E9QKR0 G5E902 O08528 O08553 O08715 O35381 O35857 O54774 O55029 O70492 O88441 O88569 O88587 P04919 P05202 P08752 P09528 P11983 P12382 P14824 P15327 P21279 P26041 P34884 P42208 P47857 P48036 P48962 P50396 P62075 P62259 P63037 P63038 P63087 P63101 P63260 P68040 P68254 P68510 P70398 P97370 P99028 Q00519 Q01853 Q3TGE…	A0A0B4J1E7 A0A0G2JGS4 A0A1L1SQG7 A0A1L1SV25 A2A841 A2AEX6 A8ASF5 D3Z041 E9PUD2 E9Q559 E9QKR0 G5E902 O08528 O08553 O08715 O35381 O35857 O54774 O55029 O70492 O88441 O88569 O88587 P04919 P05202 P08752 P09528 P11983 P12382 P14824 P15327 P21279 P26041 P34884 P42208 P47857 P48036 P48962 P50396 P62075 P62259 P63037 P63038 P63087 P63101 P63260 P68040 P68254 P68510 P70398 P97370 P99028 Q00519 Q01853 Q3TGE…	29.73 132/444	2.81 132/4696	2.94738e-09	GO:0051179
GO:0012501	programmed cell death	A process which begins when a cell receives an internal or external signal and activates a series of biochemical events (signaling pathway). The process ends with the death of the cell.	ENSMUSG00000057666 ENSMUSG00000006360 ENSMUSG00000053819 ENSMUSG00000054808 ENSMUSG00000022789 ENSMUSG00000020788 ENSMUSG00000011096 ENSMUSG00000022707 ENSMUSG00000000628 ENSMUSG00000018428 ENSMUSG00000032249 ENSMUSG00000018446 ENSMUSG00000030890 ENSMUSG00000036427 ENSMUSG00000032562 ENSMUSG00000018340 ENSMUSG00000068220 ENSMUSG00000024997 ENSMUSG00000024639 ENSMUSG00000027187 ENSMUSG00000053279 …	'Glyceraldehyde-3-phosphate dehydrogenase'; 'Cysteine-rich protein 1'; 'Calcium/calmodulin-dependent protein kinase type II subunit delta'; 'Alpha-actinin-4'; 'Dynamin-1-like protein'; 'Calcium-transporting ATPase'; 'AKT1 substrate 1'; '1,4-alpha-glucan branching enzyme'; 'Hexokinase-2'; 'A-kinase anchor protein 1, mitochondrial'; 'Acidic leucine-rich nuclear phosphoprotein 32 family member A'; '…	Gapdh Crip1 Camk2d Actn4 Dnm1l Atp2a3 Akt1s1 Gbe1 Hk2 Akap1 Anp32a C1qbp Ilk Gpi Gnai2 Anxa6 Lgals1 Prdx3 Gnaq Cat Aldh1a1 Mif Por Anxa5 Slc25a4 Bcl2l13 Ppp2cb Dnaja1 Hspd1 Ywhaz Eif5a Phb1 Rack1 Ywhah Anp32e Ldha Trap1 Vps35 Mtch2 Akr1b1 Fgg Cul1 Ndufs1 Akr1a1 Ddx5 Itga1 Pdk4 Alb EG433182 Ppp5c Vdac2 Vdac1 Prdx2 Hsp90ab1 Gpx4 Ppp2r1a Ahcyl1 Tomm70a Supv3l1 Flna Aifm2 Acaa2 Ctsd Adprs Pak2 Rhot2 …	A0A0A0MQF6 A0A0G2JEK2 A0A0G2JGS4 A0A1L1SV25 Q8K1M6 E9Q559 E9QKI4 F6ZHD8 O08528 O08715 O35381 O35658 O55222 P06745 P08752 P14824 P16045 P20108 P21279 P24270 P24549 P34884 P37040 P48036 P48962 P59017 P62715 P63037 P63038 P63101 P63242 P67778 P68040 P68510 P97822 Q3THB4 Q3TK29 Q3TRJ1 Q3UA17 Q3UDY1 Q3UER8 Q3UIA5 Q3UIQ2 Q3UJW9 Q3V0Z8 Q3V3R4 Q544J2 Q546G4 Q5FW97 Q60676 Q60930 Q60932 Q61171 Q71LX8 Q76LV…	A0A0A0MQF6 A0A0G2JEK2 A0A0G2JGS4 A0A1L1SV25 E9PUD2 E9Q559 E9QKI4 F6ZHD8 O08528 O08715 O35381 O35658 O55222 P06745 P08752 P14824 P16045 P20108 P21279 P24270 P24549 P34884 P37040 P48036 P48962 P59017 P62715 P63037 P63038 P63101 P63242 P67778 P68040 P68510 P97822 Q3THB4 Q3TK29 Q3TRJ1 Q3UA17 Q3UDY1 Q3UER8 Q3UIA5 Q3UIQ2 Q3UJW9 Q3V0Z8 Q3V3R4 Q544J2 Q546G4 Q5FW97 Q60676 Q60930 Q60932 Q61171 Q71LX8 Q76LV…	17.12 76/444	3.58 76/2125	3.27331e-09	GO:0008219
GO:0008219	cell death	Any biological process that results in permanent cessation of all vital functions of a cell. A cell should be considered dead when any one of the following molecular or morphological criteria is met: (1) the cell has lost the integrity of its plasma membrane; (2) the cell, including its nucleus, has undergone complete fragmentation into discrete bodies (frequently referred to as apoptotic bodies)…	ENSMUSG00000057666 ENSMUSG00000006360 ENSMUSG00000053819 ENSMUSG00000054808 ENSMUSG00000022789 ENSMUSG00000020788 ENSMUSG00000011096 ENSMUSG00000022707 ENSMUSG00000000628 ENSMUSG00000018428 ENSMUSG00000032249 ENSMUSG00000018446 ENSMUSG00000030890 ENSMUSG00000036427 ENSMUSG00000032562 ENSMUSG00000018340 ENSMUSG00000068220 ENSMUSG00000024997 ENSMUSG00000024639 ENSMUSG00000027187 ENSMUSG00000053279 …	'Glyceraldehyde-3-phosphate dehydrogenase'; 'Cysteine-rich protein 1'; 'Calcium/calmodulin-dependent protein kinase type II subunit delta'; 'Alpha-actinin-4'; 'Dynamin-1-like protein'; 'Calcium-transporting ATPase'; 'AKT1 substrate 1'; '1,4-alpha-glucan branching enzyme'; 'Hexokinase-2'; 'A-kinase anchor protein 1, mitochondrial'; 'Acidic leucine-rich nuclear phosphoprotein 32 family member A'; '…	Gapdh Crip1 Camk2d Actn4 Dnm1l Atp2a3 Akt1s1 Gbe1 Hk2 Akap1 Anp32a C1qbp Ilk Gpi Gnai2 Anxa6 Lgals1 Prdx3 Gnaq Cat Aldh1a1 Mif Por Anxa5 Slc25a4 Bcl2l13 Ppp2cb Dnaja1 Hspd1 Ywhaz Eif5a Phb1 Rack1 Ywhah Anp32e Ldha Trap1 Vps35 Mtch2 Akr1b1 Fgg Cul1 Ndufs1 Akr1a1 Ddx5 Itga1 Pdk4 Alb EG433182 Ppp5c Vdac2 Vdac1 Prdx2 Hsp90ab1 Gpx4 Ppp2r1a Ahcyl1 Tomm70a Supv3l1 Flna Aifm2 Acaa2 Ctsd Adprs Pak2 Rhot2 …	A0A0A0MQF6 A0A0G2JEK2 A0A0G2JGS4 A0A1L1SV25 Q8K1M6 E9Q559 E9QKI4 F6ZHD8 O08528 O08715 O35381 O35658 O55222 P06745 P08752 P14824 P16045 P20108 P21279 P24270 P24549 P34884 P37040 P48036 P48962 P59017 P62715 P63037 P63038 P63101 P63242 P67778 P68040 P68510 P97822 Q3THB4 Q3TK29 Q3TRJ1 Q3UA17 Q3UDY1 Q3UER8 Q3UIA5 Q3UIQ2 Q3UJW9 Q3V0Z8 Q3V3R4 Q544J2 Q546G4 Q5FW97 Q60676 Q60930 Q60932 Q61171 Q71LX8 Q76LV…	A0A0A0MQF6 A0A0G2JEK2 A0A0G2JGS4 A0A1L1SV25 E9PUD2 E9Q559 E9QKI4 F6ZHD8 O08528 O08715 O35381 O35658 O55222 P06745 P08752 P14824 P16045 P20108 P21279 P24270 P24549 P34884 P37040 P48036 P48962 P59017 P62715 P63037 P63038 P63101 P63242 P67778 P68040 P68510 P97822 Q3THB4 Q3TK29 Q3TRJ1 Q3UA17 Q3UDY1 Q3UER8 Q3UIA5 Q3UIQ2 Q3UJW9 Q3V0Z8 Q3V3R4 Q544J2 Q546G4 Q5FW97 Q60676 Q60930 Q60932 Q61171 Q71LX8 Q76LV…	17.12 76/444	3.58 76/2125	3.27331e-09	GO:0009987
GO:0070201	regulation of establishment of protein localization	Any process that modulates the frequency, rate or extent of the directed movement of a protein to a specific location.	ENSMUSG00000024900 ENSMUSG00000022789 ENSMUSG00000018428 ENSMUSG00000019804 ENSMUSG00000068039 ENSMUSG00000020277 ENSMUSG00000024639 ENSMUSG00000033065 ENSMUSG00000027712 ENSMUSG00000015291 ENSMUSG00000020849 ENSMUSG00000028410 ENSMUSG00000020372 ENSMUSG00000026341 ENSMUSG00000029447 ENSMUSG00000031696 ENSMUSG00000001416 ENSMUSG00000033860 ENSMUSG00000020900 ENSMUSG00000046032 ENSMUSG00000027984 …	'Acyltransferase'; 'Dynamin-1-like protein'; 'A-kinase anchor protein 1, mitochondrial'; 'Sorting nexin-3'; 'T-complex protein 1 subunit alpha'; 'ATP-dependent 6-phosphofructokinase, liver type'; 'Guanine nucleotide-binding protein G'; 'ATP-dependent 6-phosphofructokinase, muscle type'; 'Annexin A5'; 'Rab GDP dissociation inhibitor alpha'; '14-3-3 protein epsilon'; 'DnaJ homolog subfamily A membe…	Cpt1a Dnm1l Akap1 Snx3 Tcp1 Pfkl Gnaq Pfkm Anxa5 Gdi1 Ywhae Dnaja1 Rack1 Actr3 Cct6a Vps35 Cct3 Fgg Myh10 Snx12 Hadh Kif5b Cct8 Gnas Rangap1 Hsp90ab1 Tomm70a Asph Flna Ctsd Mavs Myh9 Aacs Slc25a22 Myo1c	A8ASF5 Q8K1M6 O08715 O70492 P11983 P12382 P21279 P47857 P48036 P50396 P62259 P63037 P68040 Q3TGE1 Q3TI05 Q3TRJ1 Q3U4U6 Q3UER8 Q3UH59 Q3V2H3 Q61425 Q61768 Q6A0F1 Q6R0H7 Q6ZPH4 Q71LX8 Q80TT4 Q8BSY0 Q8BTM8 Q8C243 Q8VCF0 Q8VDD5 Q9D2R0 Q9D6M3 Q9WTI7	A8ASF5 E9PUD2 O08715 O70492 P11983 P12382 P21279 P47857 P48036 P50396 P62259 P63037 P68040 Q3TGE1 Q3TI05 Q3TRJ1 Q3U4U6 Q3UER8 Q3UH59 Q3V2H3 Q61425 Q61768 Q6A0F1 Q6R0H7 Q6ZPH4 Q71LX8 Q80TT4 Q8BSY0 Q8BTM8 Q8C243 Q8VCF0 Q8VDD5 Q9D2R0 Q9D6M3 Q9WTI7	7.88 35/444	5.87 35/596	3.27331e-09	GO:0032880;GO:0045184
GO:0015986	proton motive force-driven ATP synthesis	The transport of protons across a membrane to generate an electrochemical gradient (proton-motive force) that powers ATP synthesis.	ENSMUSG00000064360 ENSMUSG00000020022 ENSMUSG00000026895 ENSMUSG00000028648 ENSMUSG00000030869 ENSMUSG00000025968 ENSMUSG00000021577 ENSMUSG00000037916 ENSMUSG00000028455 ENSMUSG00000026260 ENSMUSG00000022956 ENSMUSG00000034566 ENSMUSG00000041881	'NADH-ubiquinone oxidoreductase chain 3'; 'NADH dehydrogenase'; 'Acyl carrier protein'; 'NADH-ubiquinone oxidoreductase 75 kDa subunit, mitochondrial'; 'Succinate dehydrogenase'; 'Stomatin-like protein 2, mitochondrial'; 'ATP synthase subunit O, mitochondrial'; 'ATP synthase subunit d, mitochondrial'	ND3 Ndufa12 Ndufa8 Ndufs5 Ndufab1 Ndufs1 Sdha Ndufv1 Stoml2 Ndufa10 Atp5po Atp5pd Ndufa7	A0A023J682 A0A0R4J275 A0A1S6GWI0 A0A1S6GWI4 Q3TJG2 Q3UIQ2 Q8K2B3 Q91YT0 Q99JB2 Q99LC3 Q9DB20 Q9DCX2 Q9Z1P6	A0A023J682 A0A0R4J275 A0A1S6GWI0 A0A1S6GWI4 Q3TJG2 Q3UIQ2 Q8K2B3 Q91YT0 Q99JB2 Q99LC3 Q9DB20 Q9DCX2 Q9Z1P6	2.93 13/444	18.57 13/70	3.36482e-09	GO:0006754
GO:0033036	macromolecule localization	Any process in which a macromolecule is transported to, or maintained in, a specific location.	ENSMUSG00000027782 ENSMUSG00000053819 ENSMUSG00000054808 ENSMUSG00000028906 ENSMUSG00000024900 ENSMUSG00000018796 ENSMUSG00000022789 ENSMUSG00000000628 ENSMUSG00000018428 ENSMUSG00000002949 ENSMUSG00000020198 ENSMUSG00000032458 ENSMUSG00000019804 ENSMUSG00000027099 ENSMUSG00000004980 ENSMUSG00000006574 ENSMUSG00000031672 ENSMUSG00000068039 ENSMUSG00000020277 ENSMUSG00000024639 ENSMUSG00000031207 …	'Karyopherin'; 'Calcium/calmodulin-dependent protein kinase type II subunit delta'; 'Alpha-actinin-4'; 'Protein 4.1'; 'Acyltransferase'; 'Long-chain-fatty-acid--CoA ligase'; 'Dynamin-1-like protein'; 'Hexokinase-2'; 'A-kinase anchor protein 1, mitochondrial'; 'Mitochondrial import inner membrane translocase subunit TIM44'; 'AP-3 complex subunit delta-1'; 'Coatomer subunit beta''; 'Sorting nexin-3…	Kpna4 Camk2d Actn4 Epb41 Cpt1a Acsl1 Dnm1l Hk2 Akap1 Timm44 Ap3d1 Copb2 Snx3 Mtx2 Hnrnpa2b1 Slc4a1 Got2 Tcp1 Pfkl Gnaq Msn Mif Septin2 Pfkm Anxa5 Gdi1 Timm13 Ywhae Dnaja1 Hspd1 Ywhaz Actg1 Rack1 Ywhaq Ywhah Usp9x Atp1b3 Vcp Actr3 Pgrmc1 Cct6a Gorasp2 Eif4e Vps35 Npc2 Mapre1 Cct3 Mtch2 Fgg Myh10 Cpt1b Gdi2 Hnrnpa3 Snx12 Fabp5 Cfl1 Csrp3 Hspa4 Ap2b1 Hadh Kif5b Rab21 Cct8 Lrpprc Gnas Rangap1 Hsp90ab…	A0A0B4J1E7 A0A0G2JGS4 A0A1L1SV25 A2A841 A8ASF5 D3Z041 Q8K1M6 O08528 O08715 O35857 O54774 O55029 O70492 O88441 O88569 P04919 P05202 P11983 P12382 P21279 P26041 P34884 P42208 P47857 P48036 P50396 P62075 P62259 P63037 P63038 P63101 P63260 P68040 P68254 P68510 P70398 P97370 Q01853 Q3TGE1 Q3TH84 Q3TI05 Q3TIK1 Q3TK95 Q3TRJ1 Q3U3C2 Q3U4H0 Q3U4U6 Q3UA17 Q3UER8 Q3UH59 Q3UIM5 Q3UPA3 Q3UZG3 Q3V2H3 Q497I3 Q5…	A0A0B4J1E7 A0A0G2JGS4 A0A1L1SV25 A2A841 A8ASF5 D3Z041 E9PUD2 O08528 O08715 O35857 O54774 O55029 O70492 O88441 O88569 P04919 P05202 P11983 P12382 P21279 P26041 P34884 P42208 P47857 P48036 P50396 P62075 P62259 P63037 P63038 P63101 P63260 P68040 P68254 P68510 P70398 P97370 Q01853 Q3TGE1 Q3TH84 Q3TI05 Q3TIK1 Q3TK95 Q3TRJ1 Q3U3C2 Q3U4H0 Q3U4U6 Q3UA17 Q3UER8 Q3UH59 Q3UIM5 Q3UPA3 Q3UZG3 Q3V2H3 Q497I3 Q5…	22.07 98/444	3.17 98/3092	3.40434e-09	GO:0051179
GO:0006094	gluconeogenesis	The formation of glucose from noncarbohydrate precursors, such as pyruvate, amino acids and glycerol.	ENSMUSG00000057666 ENSMUSG00000024892 ENSMUSG00000017390 ENSMUSG00000036427 ENSMUSG00000062070 ENSMUSG00000023019 ENSMUSG00000020321 ENSMUSG00000023456 ENSMUSG00000062908 ENSMUSG00000063524 ENSMUSG00000059040 ENSMUSG00000020475 ENSMUSG00000026827 ENSMUSG00000027513 ENSMUSG00000038967	'Glyceraldehyde-3-phosphate dehydrogenase'; 'Pyruvate carboxylase'; 'Fructose-bisphosphate aldolase C'; 'Glucose-6-phosphate isomerase'; 'Phosphoglycerate kinase 1'; 'Glycerol-3-phosphate dehydrogenase'; 'Malate dehydrogenase, cytoplasmic'; 'Triosephosphate isomerase'; 'Medium-chain specific acyl-CoA dehydrogenase, mitochondrial'; 'phosphopyruvate hydratase'; 'Phosphoglycerate mutase'; 'Glycerol-…	Gapdh Pcx Aldoc Gpi Pgk1 Gpd1 Mdh1 Tpi1 Acadm EG433182 Pgam2 Gpd2 Pck1 Pdk2	A0A0A0MQF6 E9QPD7 P05063 P06745 P09411 P13707 P14152 P17751 P45952 Q5FW97 Q5NCI4 Q64521 Q8CI37 Q9JK42	A0A0A0MQF6 E9QPD7 P05063 P06745 P09411 P13707 P14152 P17751 P45952 Q5FW97 Q5NCI4 Q64521 Q8CI37 Q9JK42	3.38 15/444	14.71 15/102	3.96188e-09	GO:0019319;GO:0006006
GO:0019682	glyceraldehyde-3-phosphate metabolic process	The chemical reactions and pathways involving glyceraldehyde-3-phosphate, an important intermediate in glycolysis.	ENSMUSG00000057666 ENSMUSG00000062070 ENSMUSG00000023019 ENSMUSG00000020321 ENSMUSG00000023456 ENSMUSG00000063524 ENSMUSG00000059040 ENSMUSG00000027513	'Glyceraldehyde-3-phosphate dehydrogenase'; 'Phosphoglycerate kinase 1'; 'Glycerol-3-phosphate dehydrogenase'; 'Malate dehydrogenase, cytoplasmic'; 'Triosephosphate isomerase'; 'phosphopyruvate hydratase'; 'Phosphoenolpyruvate carboxykinase, cytosolic'	Gapdh Pgk1 Gpd1 Mdh1 Tpi1 EG433182 Pck1	A0A0A0MQF6 P09411 P13707 P14152 P17751 Q5FW97 Q8CI37	A0A0A0MQF6 P09411 P13707 P14152 P17751 Q5FW97 Q8CI37	1.80 8/444	44.44 8/18	5.69452e-09	GO:0006796;GO:1901135;GO:0006081;GO:0019637
GO:0045184	establishment of protein localization	The directed movement of a protein to a specific location.	ENSMUSG00000027782 ENSMUSG00000054808 ENSMUSG00000024900 ENSMUSG00000022789 ENSMUSG00000000628 ENSMUSG00000018428 ENSMUSG00000002949 ENSMUSG00000020198 ENSMUSG00000032458 ENSMUSG00000019804 ENSMUSG00000027099 ENSMUSG00000068039 ENSMUSG00000020277 ENSMUSG00000024639 ENSMUSG00000033065 ENSMUSG00000027712 ENSMUSG00000015291 ENSMUSG00000020219 ENSMUSG00000020849 ENSMUSG00000028410 ENSMUSG00000025980 …	'Karyopherin'; 'Alpha-actinin-4'; 'Acyltransferase'; 'Dynamin-1-like protein'; 'Hexokinase-2'; 'A-kinase anchor protein 1, mitochondrial'; 'Mitochondrial import inner membrane translocase subunit TIM44'; 'AP-3 complex subunit delta-1'; 'Coatomer subunit beta''; 'Sorting nexin-3'; 'Metaxin-2'; 'T-complex protein 1 subunit alpha'; 'ATP-dependent 6-phosphofructokinase, liver type'; 'Guanine nucleoti…	Kpna4 Actn4 Cpt1a Dnm1l Hk2 Akap1 Timm44 Ap3d1 Copb2 Snx3 Mtx2 Tcp1 Pfkl Gnaq Pfkm Anxa5 Gdi1 Timm13 Ywhae Dnaja1 Hspd1 Ywhaz Rack1 Ywhaq Ywhah Usp9x Vcp Actr3 Cct6a Gorasp2 Vps35 Cct3 Mtch2 Fgg Myh10 Gdi2 Snx12 Cfl1 Hspa4 Ap2b1 Hadh Kif5b Rab21 Cct8 Gnas Rangap1 Hsp90ab1 Ahcyl1 Tomm70a Samm50 Timm29 Sgta Asph Flna Ctsd Mavs Myh9 Pmpcb Aacs Slc25a22 Napa Pmpca Agk Myo1c Aifm1	A0A0B4J1E7 A0A1L1SV25 A8ASF5 Q8K1M6 O08528 O08715 O35857 O54774 O55029 O70492 O88441 P11983 P12382 P21279 P47857 P48036 P50396 P62075 P62259 P63037 P63038 P63101 P68040 P68254 P68510 P70398 Q01853 Q3TGE1 Q3TI05 Q3TIK1 Q3TRJ1 Q3U4U6 Q3UA17 Q3UER8 Q3UH59 Q3UPA3 Q3V2H3 Q544Y7 Q571M2 Q5SWR1 Q61425 Q61768 Q6A0C7 Q6A0F1 Q6R0H7 Q6ZPH4 Q71LX8 Q80SW1 Q80TT4 Q8BGH2 Q8BGX2 Q8BJU0 Q8BSY0 Q8BTM8 Q8C243 Q8VCF0…	A0A0B4J1E7 A0A1L1SV25 A8ASF5 E9PUD2 O08528 O08715 O35857 O54774 O55029 O70492 O88441 P11983 P12382 P21279 P47857 P48036 P50396 P62075 P62259 P63037 P63038 P63101 P68040 P68254 P68510 P70398 Q01853 Q3TGE1 Q3TI05 Q3TIK1 Q3TRJ1 Q3U4U6 Q3UA17 Q3UER8 Q3UH59 Q3UPA3 Q3V2H3 Q544Y7 Q571M2 Q5SWR1 Q61425 Q61768 Q6A0C7 Q6A0F1 Q6R0H7 Q6ZPH4 Q71LX8 Q80SW1 Q80TT4 Q8BGH2 Q8BGX2 Q8BJU0 Q8BSY0 Q8BTM8 Q8C243 Q8VCF0…	14.64 65/444	3.77 65/1722	1.02459e-08	GO:0051234;GO:0008104
GO:0006979	response to oxidative stress	Any process that results in a change in state or activity of a cell or an organism (in terms of movement, secretion, enzyme production, gene expression, etc.) as a result of oxidative stress, a state often resulting from exposure to high levels of reactive oxygen species, e.g. superoxide anions, hydrogen peroxide (H2O2), and hydroxyl radicals.	ENSMUSG00000064360 ENSMUSG00000027782 ENSMUSG00000020022 ENSMUSG00000006574 ENSMUSG00000024997 ENSMUSG00000027187 ENSMUSG00000053279 ENSMUSG00000028691 ENSMUSG00000031584 ENSMUSG00000009630 ENSMUSG00000020372 ENSMUSG00000030652 ENSMUSG00000005981 ENSMUSG00000001642 ENSMUSG00000056201 ENSMUSG00000005161 ENSMUSG00000026701 ENSMUSG00000036737 ENSMUSG00000075706 ENSMUSG00000020085 ENSMUSG00000025950 …	'NADH-ubiquinone oxidoreductase chain 3'; 'Karyopherin'; 'NADH dehydrogenase'; 'Band 3 anion transport protein'; 'Thioredoxin-dependent peroxide reductase, mitochondrial'; 'Catalase'; 'Aldehyde dehydrogenase 1A1'; 'Peroxiredoxin-1'; 'Glutathione reductase, mitochondrial'; 'Serine/threonine-protein phosphatase 2A catalytic subunit beta isoform'; 'Small ribosomal subunit protein RACK1'; '5-demethox…	ND3 Kpna4 Ndufa12 Slc4a1 Prdx3 Cat Aldh1a1 Prdx1 Gsr Ppp2cb Rack1 Coq7 Trap1 Akr1b1 Cfl1 Prdx2 Prdx6 Oxsr1 Gpx4 Aifm2 Idh1 Adprs Pnpla8 Sirt2 Etfdh Pcna Pdk2 Aifm1	A0A023J682 A0A0B4J1E7 A0A0R4J275 P04919 P20108 P24270 P24549 P35700 P47791 P62715 P68040 P97478 Q3TK29 Q3UDY1 Q544Y7 Q61171 Q6A0D0 Q6P9R2 Q76LV0 Q8BUE4 Q8C338 Q8CG72 Q8K1N1 Q8VDQ8 Q921G7 Q9CZD6 Q9JK42 Q9Z0X1	A0A023J682 A0A0B4J1E7 A0A0R4J275 P04919 P20108 P24270 P24549 P35700 P47791 P62715 P68040 P97478 Q3TK29 Q3UDY1 Q544Y7 Q61171 Q6A0D0 Q6P9R2 Q76LV0 Q8BUE4 Q8C338 Q8CG72 Q8K1N1 Q8VDQ8 Q921G7 Q9CZD6 Q9JK42 Q9Z0X1	6.31 28/444	6.71 28/417	1.24704e-08	GO:0006950
GO:0019725	cellular homeostasis	Any process involved in the maintenance of an internal steady state at the level of the cell.	ENSMUSG00000053819 ENSMUSG00000030592 ENSMUSG00000030695 ENSMUSG00000020788 ENSMUSG00000000628 ENSMUSG00000006574 ENSMUSG00000024661 ENSMUSG00000018340 ENSMUSG00000024997 ENSMUSG00000028691 ENSMUSG00000031584 ENSMUSG00000033065 ENSMUSG00000020849 ENSMUSG00000020372 ENSMUSG00000032412 ENSMUSG00000052337 ENSMUSG00000062929 ENSMUSG00000030470 ENSMUSG00000005161 ENSMUSG00000006740 ENSMUSG00000036737 …	'Calcium/calmodulin-dependent protein kinase type II subunit delta'; 'Ryanodine receptor 1'; 'Fructose-bisphosphate aldolase'; 'Calcium-transporting ATPase'; 'Hexokinase-2'; 'Band 3 anion transport protein'; 'Ferritin heavy chain'; 'Annexin A6'; 'Thioredoxin-dependent peroxide reductase, mitochondrial'; 'Peroxiredoxin-1'; 'Glutathione reductase, mitochondrial'; 'ATP-dependent 6-phosphofructokinas…	Camk2d Ryr1 Aldoa Atp2a3 Hk2 Slc4a1 Fth1 Anxa6 Prdx3 Prdx1 Gsr Pfkm Ywhae Rack1 Atp1b3 Immt Cfl2 Csrp3 Prdx2 Kif5b Oxsr1 Gstm7 Atp1a2 Asph Flna Ide Pck1 Rhot2 Afg3l2 Add1 Atp2a1 aco1 Myh9 Atp1a1 Hpx Tf Stoml2 Ftl1 Aacs Clic4 Pygm	A0A0G2JGS4 A0A1L1SQG7 A6ZI44 E9Q559 O08528 P04919 P09528 P14824 P20108 P35700 P47791 P47857 P62259 P68040 P97370 Q3U7N2 Q3UHW9 Q545C7 Q61171 Q61768 Q6P9R2 Q6PJ91 Q6ZQ49 Q8BSY0 Q8BTM8 Q8CGB9 Q8CI37 Q8JZN7 Q8JZQ2 Q8K232 Q8R429 Q8VDC3 Q8VDD5 Q8VDN2 Q91X72 Q921I1 Q99JB2 Q9CPX4 Q9D2R0 Q9QYB1 Q9WUB3	A0A0G2JGS4 A0A1L1SQG7 A6ZI44 E9Q559 O08528 P04919 P09528 P14824 P20108 P35700 P47791 P47857 P62259 P68040 P97370 Q3U7N2 Q3UHW9 Q545C7 Q61171 Q61768 Q6P9R2 Q6PJ91 Q6ZQ49 Q8BSY0 Q8BTM8 Q8CGB9 Q8CI37 Q8JZN7 Q8JZQ2 Q8K232 Q8R429 Q8VDC3 Q8VDD5 Q8VDN2 Q91X72 Q921I1 Q99JB2 Q9CPX4 Q9D2R0 Q9QYB1 Q9WUB3	9.46 42/444	4.83 42/869	1.69265e-08	GO:0042592
GO:1901700	response to oxygen-containing compound	Any process that results in a change in state or activity of a cell or an organism (in terms of movement, secretion, enzyme production, gene expression, etc.) as a result of an oxygen-containing compound stimulus.	ENSMUSG00000027782 ENSMUSG00000030592 ENSMUSG00000039041 ENSMUSG00000024900 ENSMUSG00000018796 ENSMUSG00000022789 ENSMUSG00000041237 ENSMUSG00000021996 ENSMUSG00000024747 ENSMUSG00000000326 ENSMUSG00000074207 ENSMUSG00000006574 ENSMUSG00000031672 ENSMUSG00000036427 ENSMUSG00000032562 ENSMUSG00000020277 ENSMUSG00000023019 ENSMUSG00000024997 ENSMUSG00000024639 ENSMUSG00000027187 ENSMUSG00000015889 …	'Karyopherin'; 'Ryanodine receptor 1'; 'Uncharacterized protein'; 'Acyltransferase'; 'Long-chain-fatty-acid--CoA ligase'; 'Dynamin-1-like protein'; 'Pyruvate kinase'; 'S-formylglutathione hydrolase'; 'Aldehyde dehydrogenase, cytosolic 1'; 'Catechol O-methyltransferase'; 'Alcohol dehydrogenase 1'; 'Band 3 anion transport protein'; 'Aspartate aminotransferase, mitochondrial'; 'Glucose-6-phosphate i…	Kpna4 Ryr1 Adrm1 Cpt1a Acsl1 Dnm1l Pklr Esd Aldh1a7 Comt Adh1 Slc4a1 Got2 Gpi Gnai2 Pfkl Gpd1 Prdx3 Gnaq Cat Lta4h Aldh1a1 Msn Adh5 Mif Prdx1 Por Anxa5 Ppp2cb Phb1 Rack1 Vcp Trap1 Eif4e Vps35 Cmpk2 Akr1b1 Akr1a1 Pdk4 Cfl1 Csrp3 Rplp0 Acaca Ppp5c Prdx2 Hadh Kif5b Bckdhb Gnas Rangap1 Atp1a2 Gpx4 Ahcyl1 Tomm70a Tufm Asph Flna Ctsd Adprs Pck1 Add1 Atp2a1 Ces1d Myh9 Hadhb Pcna Aacs Upf1 Pdk2 Rhoa Myo1…	A0A0B4J1E7 A0A1L1SQG7 A0A1S6GWG3 A8ASF5 D3Z041 Q8K1M6 G3X925 H3BKH6 O35945 O88587 P00329 P04919 P05202 P06745 P08752 P12382 P13707 P20108 P21279 P24270 P24527 P24549 P26041 P28474 P34884 P35700 P37040 P48036 P62715 P67778 P68040 Q01853 Q3TK29 Q3TK95 Q3TRJ1 Q3U5Q7 Q3UDY1 Q3UJW9 Q544J2 Q544Y7 Q545C7 Q5M8R8 Q5SWU9 Q60676 Q61171 Q61425 Q61768 Q6P3A8 Q6R0H7 Q6ZPH4 Q6ZQ49 Q76LV0 Q80SW1 Q80TT4 Q8BFR5 Q8…	A0A0B4J1E7 A0A1L1SQG7 A0A1S6GWG3 A8ASF5 D3Z041 E9PUD2 G3X925 H3BKH6 O35945 O88587 P00329 P04919 P05202 P06745 P08752 P12382 P13707 P20108 P21279 P24270 P24527 P24549 P26041 P28474 P34884 P35700 P37040 P48036 P62715 P67778 P68040 Q01853 Q3TK29 Q3TK95 Q3TRJ1 Q3U5Q7 Q3UDY1 Q3UJW9 Q544J2 Q544Y7 Q545C7 Q5M8R8 Q5SWU9 Q60676 Q61171 Q61425 Q61768 Q6P3A8 Q6R0H7 Q6ZPH4 Q6ZQ49 Q76LV0 Q80SW1 Q80TT4 Q8BFR5 Q8…	16.44 73/444	3.51 73/2077	1.69265e-08	GO:0042221
GO:0006936	muscle contraction	A process in which force is generated within muscle tissue, resulting in a change in muscle geometry. Force generation involves a chemo-mechanical energy conversion step that is carried out by the actin/myosin complex activity, which generates force through ATP hydrolysis.	ENSMUSG00000053819 ENSMUSG00000030592 ENSMUSG00000020061 ENSMUSG00000030695 ENSMUSG00000053093 ENSMUSG00000031097 ENSMUSG00000018340 ENSMUSG00000017300 ENSMUSG00000027940 ENSMUSG00000028464 ENSMUSG00000035783 ENSMUSG00000030672 ENSMUSG00000031461 ENSMUSG00000030470 ENSMUSG00000063524 ENSMUSG00000059040 ENSMUSG00000020475 ENSMUSG00000056328 ENSMUSG00000038670 ENSMUSG00000007097 ENSMUSG00000031328 …	'Calcium/calmodulin-dependent protein kinase type II subunit delta'; 'Ryanodine receptor 1'; 'Myosin binding protein C, slow-type'; 'Fructose-bisphosphate aldolase'; 'Myosin-7'; 'Troponin I, fast skeletal muscle'; 'Annexin A6'; 'Troponin C, skeletal muscle'; 'Tropomyosin alpha-3 chain'; 'Tropomyosin beta chain'; 'Actin, aortic smooth muscle'; 'Myosin regulatory light chain 11'; 'Myomesin 2'; 'LIM…	Camk2d Ryr1 Mybpc1 Aldoa Myh7 Tnni2 Anxa6 Tnnc2 Tpm3 Tpm2 Acta2 Myl11 Myom2 Csrp3 EG433182 Pgam2 Myh1 Mybpc2 Atp1a2 Flna Atp2a1 Atp1a1 Rhoa	A0A0G2JGS4 A0A1L1SQG7 A0A571BEN1 A6ZI44 B2RXX9 P13412 P14824 P20801 P21107 P58774 P62737 P97457 Q14BI5 Q545C7 Q5FW97 Q5NCI4 Q5SX40 Q5XKE0 Q6ZQ49 Q8BTM8 Q8R429 Q8VDN2 Q9QUI0	A0A0G2JGS4 A0A1L1SQG7 A0A571BEN1 A6ZI44 B2RXX9 P13412 P14824 P20801 P21107 P58774 P62737 P97457 Q14BI5 Q545C7 Q5FW97 Q5NCI4 Q5SX40 Q5XKE0 Q6ZQ49 Q8BTM8 Q8R429 Q8VDN2 Q9QUI0	5.41 24/444	7.64 24/314	1.70431e-08	GO:0003012
GO:0006626	protein targeting to mitochondrion	The process of directing proteins towards and into the mitochondrion, usually mediated by mitochondrial proteins that recognize signals contained within the imported protein.	ENSMUSG00000002949 ENSMUSG00000020219 ENSMUSG00000025980 ENSMUSG00000022285 ENSMUSG00000027282 ENSMUSG00000020361 ENSMUSG00000022752 ENSMUSG00000022437 ENSMUSG00000048429 ENSMUSG00000029017 ENSMUSG00000026926 ENSMUSG00000029916 ENSMUSG00000036932	'Mitochondrial import inner membrane translocase subunit TIM44'; 'Mitochondrial import inner membrane translocase subunit Tim13'; '60 kDa heat shock protein, mitochondrial'; '14-3-3 protein zeta/delta'; 'Mitochondrial carrier homolog 2'; 'Heat shock 70 kDa protein 4'; 'MKIAA0719 protein'; 'Sorting and assembly machinery component 50 homolog'; 'Mitochondrial import inner membrane translocase subun…	Timm44 Timm13 Hspd1 Ywhaz Mtch2 Hspa4 Tomm70a Samm50 Timm29 Pmpcb Pmpca Agk Aifm1	O35857 P62075 P63038 P63101 Q3UA17 Q571M2 Q80TT4 Q8BGH2 Q8BGX2 Q9CXT8 Q9DC61 Q9ESW4 Q9Z0X1	O35857 P62075 P63038 P63101 Q3UA17 Q571M2 Q80TT4 Q8BGH2 Q8BGX2 Q9CXT8 Q9DC61 Q9ESW4 Q9Z0X1	2.93 13/444	16.25 13/80	1.82851e-08	GO:0072655;GO:0006605
GO:0051049	regulation of transport	Any process that modulates the frequency, rate or extent of the directed movement of substances (such as macromolecules, small molecules, ions) into, out of or within a cell, or between cells, by means of some agent such as a transporter or pore.	ENSMUSG00000053819 ENSMUSG00000054808 ENSMUSG00000028906 ENSMUSG00000023092 ENSMUSG00000024900 ENSMUSG00000018796 ENSMUSG00000022789 ENSMUSG00000029713 ENSMUSG00000000628 ENSMUSG00000022048 ENSMUSG00000018428 ENSMUSG00000019804 ENSMUSG00000032562 ENSMUSG00000020277 ENSMUSG00000024639 ENSMUSG00000031207 ENSMUSG00000033307 ENSMUSG00000026276 ENSMUSG00000116048 ENSMUSG00000033065 ENSMUSG00000027712 …	'Calcium/calmodulin-dependent protein kinase type II subunit delta'; 'Alpha-actinin-4'; 'Protein 4.1'; 'Four and a half LIM domains 1'; 'Acyltransferase'; 'Long-chain-fatty-acid--CoA ligase'; 'Dynamin-1-like protein'; 'Guanine nucleotide binding protein'; 'Hexokinase-2'; 'Dihydropyrimidinase-related protein 2'; 'A-kinase anchor protein 1, mitochondrial'; 'Sorting nexin-3'; 'Guanine nucleotide-bin…	Camk2d Actn4 Epb41 Fhl1 Cpt1a Acsl1 Dnm1l Gnb2 Hk2 Dpysl2 Akap1 Snx3 Gnai2 Pfkl Gnaq Msn Mif Septin2 Pfkm Anxa5 Slc25a4 Ywhae Dnaja1 Ppp1cc Actg1 Rack1 Ywhaq Ywhah Atp1b3 Vps35 Fgg Myh10 Snx12 Fabp5 Ap2b1 Vdac1 Hadh Kif5b Rab21 Oxsr1 Gstm7 Gnas Rangap1 Atp1a2 Hsp90ab1 Ahcyl1 Ehd2 Asph Flna Acaa2 Acat2 Add1 Atp2a1 Mavs Ces1d Myh9 Atp1a1 Sirt2 Tf Aacs Slc25a22 Dync1h1 Rhoa Pacsin2	A0A0G2JGS4 A0A1L1SV25 A2A841 A2AEX6 A8ASF5 D3Z041 Q8K1M6 E9QKR0 O08528 O08553 O08715 O70492 P08752 P12382 P21279 P26041 P34884 P42208 P47857 P48036 P48962 P62259 P63037 P63087 P63260 P68040 P68254 P68510 P97370 Q3TRJ1 Q3UER8 Q3UH59 Q3V2H3 Q497I3 Q5SWR1 Q60932 Q61425 Q61768 Q6A0C7 Q6P9R2 Q6PJ91 Q6R0H7 Q6ZPH4 Q6ZQ49 Q71LX8 Q80SW1 Q8BH64 Q8BSY0 Q8BTM8 Q8BWT1 Q8CAY6 Q8K232 Q8R429 Q8VCF0 Q8VCT4 Q8VDD5…	A0A0G2JGS4 A0A1L1SV25 A2A841 A2AEX6 A8ASF5 D3Z041 E9PUD2 E9QKR0 O08528 O08553 O08715 O70492 P08752 P12382 P21279 P26041 P34884 P42208 P47857 P48036 P48962 P62259 P63037 P63087 P63260 P68040 P68254 P68510 P97370 Q3TRJ1 Q3UER8 Q3UH59 Q3V2H3 Q497I3 Q5SWR1 Q60932 Q61425 Q61768 Q6A0C7 Q6P9R2 Q6PJ91 Q6R0H7 Q6ZPH4 Q6ZQ49 Q71LX8 Q80SW1 Q8BH64 Q8BSY0 Q8BTM8 Q8BWT1 Q8CAY6 Q8K232 Q8R429 Q8VCF0 Q8VCT4 Q8VDD5…	14.64 65/444	3.72 65/1749	1.86384e-08	GO:0006810;GO:0032879
GO:0006915	apoptotic process	A programmed cell death process which begins when a cell receives an internal (e.g. DNA damage) or external signal (e.g. an extracellular death ligand), and proceeds through a series of biochemical events (signaling pathway phase) which trigger an execution phase. The execution phase is the last step of an apoptotic process, and is typically characterized by rounding-up of the cell, retraction of…	ENSMUSG00000057666 ENSMUSG00000006360 ENSMUSG00000053819 ENSMUSG00000054808 ENSMUSG00000022789 ENSMUSG00000020788 ENSMUSG00000011096 ENSMUSG00000022707 ENSMUSG00000000628 ENSMUSG00000018428 ENSMUSG00000032249 ENSMUSG00000018446 ENSMUSG00000030890 ENSMUSG00000036427 ENSMUSG00000032562 ENSMUSG00000018340 ENSMUSG00000068220 ENSMUSG00000024997 ENSMUSG00000024639 ENSMUSG00000027187 ENSMUSG00000053279 …	'Glyceraldehyde-3-phosphate dehydrogenase'; 'Cysteine-rich protein 1'; 'Calcium/calmodulin-dependent protein kinase type II subunit delta'; 'Alpha-actinin-4'; 'Dynamin-1-like protein'; 'Calcium-transporting ATPase'; 'AKT1 substrate 1'; '1,4-alpha-glucan branching enzyme'; 'Hexokinase-2'; 'A-kinase anchor protein 1, mitochondrial'; 'Acidic leucine-rich nuclear phosphoprotein 32 family member A'; '…	Gapdh Crip1 Camk2d Actn4 Dnm1l Atp2a3 Akt1s1 Gbe1 Hk2 Akap1 Anp32a C1qbp Ilk Gpi Gnai2 Anxa6 Lgals1 Prdx3 Gnaq Cat Aldh1a1 Mif Por Anxa5 Slc25a4 Bcl2l13 Ppp2cb Dnaja1 Hspd1 Eif5a Phb1 Rack1 Ywhah Anp32e Ldha Trap1 Vps35 Mtch2 Akr1b1 Fgg Cul1 Ndufs1 Akr1a1 Ddx5 Itga1 Pdk4 Alb EG433182 Ppp5c Vdac2 Vdac1 Prdx2 Hsp90ab1 Ppp2r1a Ahcyl1 Tomm70a Supv3l1 Flna Aifm2 Acaa2 Ctsd Pak2 Rhot2 Atp2a1 Sirt2 Lims…	A0A0A0MQF6 A0A0G2JEK2 A0A0G2JGS4 A0A1L1SV25 Q8K1M6 E9Q559 E9QKI4 F6ZHD8 O08528 O08715 O35381 O35658 O55222 P06745 P08752 P14824 P16045 P20108 P21279 P24270 P24549 P34884 P37040 P48036 P48962 P59017 P62715 P63037 P63038 P63242 P67778 P68040 P68510 P97822 Q3THB4 Q3TK29 Q3TRJ1 Q3UA17 Q3UDY1 Q3UER8 Q3UIA5 Q3UIQ2 Q3UJW9 Q3V0Z8 Q3V3R4 Q544J2 Q546G4 Q5FW97 Q60676 Q60930 Q60932 Q61171 Q71LX8 Q76MZ3 Q80SW…	A0A0A0MQF6 A0A0G2JEK2 A0A0G2JGS4 A0A1L1SV25 E9PUD2 E9Q559 E9QKI4 F6ZHD8 O08528 O08715 O35381 O35658 O55222 P06745 P08752 P14824 P16045 P20108 P21279 P24270 P24549 P34884 P37040 P48036 P48962 P59017 P62715 P63037 P63038 P63242 P67778 P68040 P68510 P97822 Q3THB4 Q3TK29 Q3TRJ1 Q3UA17 Q3UDY1 Q3UER8 Q3UIA5 Q3UIQ2 Q3UJW9 Q3V0Z8 Q3V3R4 Q544J2 Q546G4 Q5FW97 Q60676 Q60930 Q60932 Q61171 Q71LX8 Q76MZ3 Q80SW…	16.22 72/444	3.51 72/2050	2.28534e-08	GO:0012501
GO:1901615	organic hydroxy compound metabolic process	The chemical reactions and pathways involving organic hydroxy compound.	ENSMUSG00000032279 ENSMUSG00000027406 ENSMUSG00000003123 ENSMUSG00000061758 ENSMUSG00000024747 ENSMUSG00000000326 ENSMUSG00000074207 ENSMUSG00000023019 ENSMUSG00000023456 ENSMUSG00000027187 ENSMUSG00000053279 ENSMUSG00000028138 ENSMUSG00000030630 ENSMUSG00000005514 ENSMUSG00000018574 ENSMUSG00000063229 ENSMUSG00000031696 ENSMUSG00000021242 ENSMUSG00000027282 ENSMUSG00000001642 ENSMUSG00000028692 …	'Isocitrate dehydrogenase'; 'Hormone-sensitive lipase'; 'Aldo-keto reductase family 1, member B10'; 'Aldehyde dehydrogenase, cytosolic 1'; 'Catechol O-methyltransferase'; 'Alcohol dehydrogenase 1'; 'Glycerol-3-phosphate dehydrogenase'; 'Triosephosphate isomerase'; 'Catalase'; 'Aldehyde dehydrogenase 1A1'; 'Alcohol dehydrogenase class-3'; 'Fumarylacetoacetase'; 'NADPH--cytochrome P450 reductase'; …	Idh3a Idh3b Lipe Akr1b10 Aldh1a7 Comt Adh1 Gpd1 Tpi1 Cat Aldh1a1 Adh5 Fah Por Acadvl Ldha Vps35 Npc2 Mtch2 Akr1b1 Akr1a1 Ddt Ephx2 Sord Gpd2 Ldhd Pnpla2 Idh1 Pck1 Ces1d Myh9 Spr Hsd17b10	A0A1L1STE6 A0A668KL51 Q91VA7 E9Q4M2 G5E895 O35945 O88587 P00329 P13707 P17751 P24270 P24549 P28474 P35505 P37040 P50544 Q3THB4 Q3TRJ1 Q3U3C2 Q3UA17 Q3UDY1 Q3UJW9 Q3UNI8 Q3UQ71 Q64442 Q64521 Q7TNG8 Q8BJ56 Q8C338 Q8CI37 Q8VCT4 Q8VDD5 Q91XH5 Q99N15	A0A1L1STE6 A0A668KL51 Q91VA7 E9Q4M2 G5E895 O35945 O88587 P00329 P13707 P17751 P24270 P24549 P28474 P35505 P37040 P50544 Q3THB4 Q3TRJ1 Q3U3C2 Q3UA17 Q3UDY1 Q3UJW9 Q3UNI8 Q3UQ71 Q64442 Q64521 Q7TNG8 Q8BJ56 Q8C338 Q8CI37 Q8VCT4 Q8VDD5 Q91XH5 Q99N15	7.43 33/444	5.69 33/580	2.33447e-08	GO:0071704
GO:0006084	acetyl-CoA metabolic process	The chemical reactions and pathways involving acetyl-CoA, a derivative of coenzyme A in which the sulfhydryl group is acetylated; it is a metabolite derived from several pathways (e.g. glycolysis, fatty acid oxidation, amino-acid catabolism) and is further metabolized by the tricarboxylic acid cycle. It is a key intermediate in lipid and terpenoid biosynthesis.	ENSMUSG00000025153 ENSMUSG00000020917 ENSMUSG00000019577 ENSMUSG00000020532 ENSMUSG00000020402 ENSMUSG00000027452 ENSMUSG00000036880 ENSMUSG00000032047 ENSMUSG00000004789 ENSMUSG00000038967	'Fatty acid synthase'; 'ATP-citrate synthase'; 'Protein-serine/threonine kinase'; 'Acetyl-CoA carboxylase 1'; 'Voltage-dependent anion-selective channel protein 1'; 'Acetyl-coenzyme A synthetase'; '3-ketoacyl-CoA thiolase, mitochondrial'; 'Acetyl-CoA acetyltransferase, mitochondrial'; 'Dihydrolipoyllysine-residue succinyltransferase component of 2-oxoglutarate dehydrogenase complex, mitochondrial'	Fasn Acly Pdk4 Acaca Vdac1 Acss1 Acaa2 Acat1 Dlst Pdk2	P19096 Q3TED3 Q544J2 Q5SWU9 Q60932 Q69Z91 Q8BWT1 Q8QZT1 Q9D2G2 Q9JK42	P19096 Q3TED3 Q544J2 Q5SWU9 Q60932 Q69Z91 Q8BWT1 Q8QZT1 Q9D2G2 Q9JK42	2.25 10/444	24.39 10/41	2.64081e-08	GO:0006637
GO:0003012	muscle system process	A organ system process carried out at the level of a muscle. Muscle tissue is composed of contractile cells or fibers.	ENSMUSG00000053819 ENSMUSG00000030592 ENSMUSG00000020061 ENSMUSG00000030695 ENSMUSG00000053093 ENSMUSG00000018428 ENSMUSG00000031097 ENSMUSG00000018340 ENSMUSG00000017300 ENSMUSG00000027940 ENSMUSG00000031633 ENSMUSG00000028464 ENSMUSG00000035783 ENSMUSG00000030672 ENSMUSG00000031461 ENSMUSG00000030470 ENSMUSG00000063524 ENSMUSG00000059040 ENSMUSG00000020475 ENSMUSG00000056328 ENSMUSG00000038670 …	'Calcium/calmodulin-dependent protein kinase type II subunit delta'; 'Ryanodine receptor 1'; 'Myosin binding protein C, slow-type'; 'Fructose-bisphosphate aldolase'; 'Myosin-7'; 'A-kinase anchor protein 1, mitochondrial'; 'Troponin I, fast skeletal muscle'; 'Annexin A6'; 'Troponin C, skeletal muscle'; 'Tropomyosin alpha-3 chain'; 'ADP/ATP translocase 1'; 'Tropomyosin beta chain'; 'Actin, aortic s…	Camk2d Ryr1 Mybpc1 Aldoa Myh7 Akap1 Tnni2 Anxa6 Tnnc2 Tpm3 Slc25a4 Tpm2 Acta2 Myl11 Myom2 Csrp3 EG433182 Pgam2 Myh1 Mybpc2 Atp1a2 Tomm70a Flna Pak2 Atp2a1 Atp1a1 Rhoa	A0A0G2JGS4 A0A1L1SQG7 A0A571BEN1 A6ZI44 B2RXX9 O08715 P13412 P14824 P20801 P21107 P48962 P58774 P62737 P97457 Q14BI5 Q545C7 Q5FW97 Q5NCI4 Q5SX40 Q5XKE0 Q6ZQ49 Q80TT4 Q8BTM8 Q8CIN4 Q8R429 Q8VDN2 Q9QUI0	A0A0G2JGS4 A0A1L1SQG7 A0A571BEN1 A6ZI44 B2RXX9 O08715 P13412 P14824 P20801 P21107 P48962 P58774 P62737 P97457 Q14BI5 Q545C7 Q5FW97 Q5NCI4 Q5SX40 Q5XKE0 Q6ZQ49 Q80TT4 Q8BTM8 Q8CIN4 Q8R429 Q8VDN2 Q9QUI0	6.31 28/444	6.41 28/437	3.39012e-08	GO:0003008
GO:0008610	lipid biosynthetic process	The chemical reactions and pathways resulting in the formation of lipids, compounds soluble in an organic solvent but not, or sparingly, in an aqueous solvent.	ENSMUSG00000003809 ENSMUSG00000073422 ENSMUSG00000058135 ENSMUSG00000018796 ENSMUSG00000027195 ENSMUSG00000040562 ENSMUSG00000025153 ENSMUSG00000053279 ENSMUSG00000033307 ENSMUSG00000005514 ENSMUSG00000018574 ENSMUSG00000026922 ENSMUSG00000020917 ENSMUSG00000030869 ENSMUSG00000034449 ENSMUSG00000033174 ENSMUSG00000027533 ENSMUSG00000019577 ENSMUSG00000020532 ENSMUSG00000027452 ENSMUSG00000004035 …	'Glutaryl-CoA dehydrogenase, mitochondrial'; 'Hydroxysteroid 17-beta dehydrogenase 8'; 'Glutathione S-transferase'; 'Long-chain-fatty-acid--CoA ligase'; 'Very-long-chain 3-oxoacyl-CoA reductase'; 'Glutathione S-transferase Mu 2'; 'Fatty acid synthase'; 'Aldehyde dehydrogenase 1A1'; 'Macrophage migration inhibitory factor'; 'NADPH--cytochrome P450 reductase'; 'Very long-chain specific acyl-CoA deh…	Gcdh Hsd17b8 Gstm1 Acsl1 Hsd17b12 Gstm2 Fasn Aldh1a1 Mif Por Acadvl Agpat2 Acly Ndufab1 Dhrs11 Mgll Fabp5 Pdk4 Acaca Acss1 Gstm7 Pccb Pnpla2 Ptges2 Idh1 Pck1 Pnpla8 Acat1 Gstm4 Ces1d Atp1a1 Sirt2 Hsd17b10 Mecr Agk Vapa	A0A0A0MQ68 A0A494BAF4 A2AE89 D3Z041 O70503 P15626 P19096 P24549 P34884 P37040 P50544 Q059U0 Q3TED3 Q3TJG2 Q3U0B3 Q3UFX6 Q497I3 Q544J2 Q5SWU9 Q69Z91 Q6PJ91 Q7TMF4 Q8BJ56 Q8BWM0 Q8C338 Q8CI37 Q8K1N1 Q8QZT1 Q8R5I6 Q8VCT4 Q8VDN2 Q8VDQ8 Q99N15 Q9DCS3 Q9ESW4 Q9WV55	A0A0A0MQ68 A0A494BAF4 A2AE89 D3Z041 O70503 P15626 P19096 P24549 P34884 P37040 P50544 Q059U0 Q3TED3 Q3TJG2 Q3U0B3 Q3UFX6 Q497I3 Q544J2 Q5SWU9 Q69Z91 Q6PJ91 Q7TMF4 Q8BJ56 Q8BWM0 Q8C338 Q8CI37 Q8K1N1 Q8QZT1 Q8R5I6 Q8VCT4 Q8VDN2 Q8VDQ8 Q99N15 Q9DCS3 Q9ESW4 Q9WV55	8.11 36/444	5.25 36/686	3.39012e-08	GO:1901576;GO:0006629
GO:0170039	proteinogenic amino acid metabolic process	The chemical reactions and pathways involving any amino acid that is incorporated into protein naturally by ribosomal translation of mRNA, and that has a specific codon for translation from mRNA to protein.	ENSMUSG00000026307 ENSMUSG00000074768 ENSMUSG00000069324 ENSMUSG00000031672 ENSMUSG00000011148 ENSMUSG00000030630 ENSMUSG00000030934 ENSMUSG00000053398 ENSMUSG00000035936 ENSMUSG00000034424 ENSMUSG00000025403 ENSMUSG00000004789 ENSMUSG00000022571 ENSMUSG00000022751 ENSMUSG00000021033 ENSMUSG00000010911	'Selenocysteine lyase'; 'Betaine--homocysteine S-methyltransferase 1'; 'Aspartate aminotransferase, mitochondrial'; 'Adenylosuccinate synthetase isozyme 1'; 'Fumarylacetoacetase'; 'Ornithine aminotransferase'; 'D-3-phosphoglycerate dehydrogenase'; 'Succinate-semialdehyde dehydrogenase, mitochondrial'; 'Glycine cleavage system H protein, mitochondrial'; 'Serine hydroxymethyltransferase, mitochondr…	Scly Bhmt Got2 Adss1 Fah Oat Phgdh Aldh5a1 Gcsh Shmt2 Dlst Pycr3 Nit2 Gstz1 Apip	A0A0R4J069 O35490 P05202 P28650 P35505 Q3TG75 Q61753 Q8BWF0 Q91WK5 Q9CZN7 Q9D2G2 Q9DCC4 Q9JHW2 Q9WVL0 Q9WVQ5	A0A0R4J069 O35490 P05202 P28650 P35505 Q3TG75 Q61753 Q8BWF0 Q91WK5 Q9CZN7 Q9D2G2 Q9DCC4 Q9JHW2 Q9WVL0 Q9WVQ5	3.60 16/444	11.51 16/139	3.67831e-08	GO:1901564;GO:0006520;GO:0019752
GO:0006412	translation	The cellular metabolic process in which a protein is formed, using the sequence of a mature mRNA or circRNA molecule to specify the sequence of amino acids in a polypeptide chain. Translation is mediated by the ribosome, and begins with the formation of a ternary complex between aminoacylated initiator methionine tRNA, GTP, and initiation factor 2, which subsequently associates with the small sub…	ENSMUSG00000057666 ENSMUSG00000045128 ENSMUSG00000061983 ENSMUSG00000007029 ENSMUSG00000016554 ENSMUSG00000022283 ENSMUSG00000057863 ENSMUSG00000034994 ENSMUSG00000051695 ENSMUSG00000058600 ENSMUSG00000057841 ENSMUSG00000078812 ENSMUSG00000020372 ENSMUSG00000063884 ENSMUSG00000026245 ENSMUSG00000038900 ENSMUSG00000005981 ENSMUSG00000028156 ENSMUSG00000037805 ENSMUSG00000028936 ENSMUSG00000028234 …	'Glyceraldehyde-3-phosphate dehydrogenase'; 'Large ribosomal subunit protein eL20'; '40S ribosomal protein S12'; 'valine--tRNA ligase'; 'Eukaryotic translation initiation factor 3 subunit D'; 'Polyadenylate-binding protein 1'; 'Large ribosomal subunit protein eL36'; 'Elongation factor 2'; 'Poly'; 'Large ribosomal subunit protein eL30'; 'Large ribosomal subunit protein eL32'; 'Eukaryotic translati…	Gapdh Rpl18a Rps12 Vars1 Eif3d Pabpc1 Rpl36 Eef2 Pcbp1 Rpl30 Rpl32 Eif5a Rack1 Ptcd3 Farsb Rpl12 Trap1 Eif4e Rpl10a Rpl22 Rps20 Rplp0 Lrpprc Tufm Iars2 Rps17 Sars1 Gfm1 Taco1 Gfm2 aco1 Mrpl16 Rpl14 Shmt2 Qrsl1 Upf1 Ndufa7	A0A0A0MQF6 A0A1D5RM85 A0A1W2P7A1 G3UY93 O70194 P29341 P47964 P58252 P60335 P62889 P62911 P63242 P68040 Q14C51 Q3TI98 Q3TIQ2 Q3TK29 Q3TK95 Q3U561 Q4VAG4 Q5BLK2 Q5M8R8 Q6PB66 Q8BFR5 Q8BIJ6 Q8BT90 Q8C483 Q8K0D5 Q8K0Z7 Q8R2Q4 Q8VDC3 Q99N93 Q9CWK0 Q9CZN7 Q9CZN8 Q9EPU0 Q9Z1P6	A0A0A0MQF6 A0A1D5RM85 A0A1W2P7A1 G3UY93 O70194 P29341 P47964 P58252 P60335 P62889 P62911 P63242 P68040 Q14C51 Q3TI98 Q3TIQ2 Q3TK29 Q3TK95 Q3U561 Q4VAG4 Q5BLK2 Q5M8R8 Q6PB66 Q8BFR5 Q8BIJ6 Q8BT90 Q8C483 Q8K0D5 Q8K0Z7 Q8R2Q4 Q8VDC3 Q99N93 Q9CWK0 Q9CZN7 Q9CZN8 Q9EPU0 Q9Z1P6	8.33 37/444	5.12 37/722	3.73127e-08	GO:0019538;GO:0043043;GO:0010467;GO:0009059
GO:0033108	mitochondrial respiratory chain complex assembly	The aggregation, arrangement and bonding together of a set of components to form a mitochondrial respiratory chain complex.	ENSMUSG00000020022 ENSMUSG00000026895 ENSMUSG00000028648 ENSMUSG00000002379 ENSMUSG00000025651 ENSMUSG00000030869 ENSMUSG00000025968 ENSMUSG00000022437 ENSMUSG00000027710 ENSMUSG00000001983 ENSMUSG00000042198 ENSMUSG00000026260 ENSMUSG00000024082 ENSMUSG00000036932	'NADH dehydrogenase'; 'Cytochrome b-c1 complex subunit 1, mitochondrial'; 'Acyl carrier protein'; 'NADH-ubiquinone oxidoreductase 75 kDa subunit, mitochondrial'; 'Sorting and assembly machinery component 50 homolog'; 'Complex I assembly factor ACAD9, mitochondrial'; 'Translational activator of cytochrome c oxidase 1'; 'Coiled-coil-helix-coiled-coil-helix domain-containing protein 7'; 'Protein arg…	Ndufa12 Ndufa8 Ndufs5 Ndufa11 Uqcrc1 Ndufab1 Ndufs1 Samm50 Acad9 Taco1 Chchd7 Ndufa10 Ndufaf7 Aifm1	A0A0R4J275 A0A1S6GWI0 A0A1S6GWI4 G5E814 Q3TIC8 Q3TJG2 Q3UIQ2 Q8BGH2 Q8JZN5 Q8K0Z7 Q8K2Q5 Q99LC3 Q9CWG8 Q9Z0X1	A0A0R4J275 A0A1S6GWI0 A0A1S6GWI4 G5E814 Q3TIC8 Q3TJG2 Q3UIQ2 Q8BGH2 Q8JZN5 Q8K0Z7 Q8K2Q5 Q99LC3 Q9CWG8 Q9Z0X1	3.15 14/444	13.73 14/102	3.82849e-08	GO:0065003;GO:0007005
GO:0009636	response to toxic substance	Any process that results in a change in state or activity of a cell or an organism (in terms of movement, secretion, enzyme production, gene expression, etc.) as a result of a toxic stimulus.	ENSMUSG00000058135 ENSMUSG00000021996 ENSMUSG00000024747 ENSMUSG00000040562 ENSMUSG00000024997 ENSMUSG00000027187 ENSMUSG00000053279 ENSMUSG00000028138 ENSMUSG00000028691 ENSMUSG00000031584 ENSMUSG00000020844 ENSMUSG00000028692 ENSMUSG00000022040 ENSMUSG00000005161 ENSMUSG00000026701 ENSMUSG00000004035 ENSMUSG00000075706 ENSMUSG00000020085 ENSMUSG00000056973 ENSMUSG00000073481 ENSMUSG00000036932	'Glutathione S-transferase'; 'S-formylglutathione hydrolase'; 'Aldehyde dehydrogenase, cytosolic 1'; 'Glutathione S-transferase Mu 2'; 'Thioredoxin-dependent peroxide reductase, mitochondrial'; 'Catalase'; 'Aldehyde dehydrogenase 1A1'; 'Alcohol dehydrogenase class-3'; 'Peroxiredoxin-1'; 'Glutathione reductase, mitochondrial'; 'Nucleoredoxin'; 'Aldo-keto reductase family 1 member A1'; 'AB hydrolas…	Gstm1 Esd Aldh1a7 Gstm2 Prdx3 Cat Aldh1a1 Adh5 Prdx1 Gsr Nxn Akr1a1 Ephx2 Prdx2 Prdx6 Gstm7 Gpx4 Aifm2 Ces1d Mtarc2 Aifm1	A2AE89 H3BKH6 O35945 P15626 P20108 P24270 P24549 P28474 P35700 P47791 P97346 Q3UJW9 Q3UQ71 Q61171 Q6A0D0 Q6PJ91 Q76LV0 Q8BUE4 Q8VCT4 Q922Q1 Q9Z0X1	A2AE89 H3BKH6 O35945 P15626 P20108 P24270 P24549 P28474 P35700 P47791 P97346 Q3UJW9 Q3UQ71 Q61171 Q6A0D0 Q6PJ91 Q76LV0 Q8BUE4 Q8VCT4 Q922Q1 Q9Z0X1	4.73 21/444	8.30 21/253	4.41645e-08	GO:0042221
GO:0030036	actin cytoskeleton organization	A process that is carried out at the cellular level which results in the assembly, arrangement of constituent parts, or disassembly of cytoskeletal structures comprising actin filaments and their associated proteins.	ENSMUSG00000031636 ENSMUSG00000054808 ENSMUSG00000028906 ENSMUSG00000075307 ENSMUSG00000021061 ENSMUSG00000053093 ENSMUSG00000057738 ENSMUSG00000030890 ENSMUSG00000005103 ENSMUSG00000027940 ENSMUSG00000028465 ENSMUSG00000028745 ENSMUSG00000028464 ENSMUSG00000062825 ENSMUSG00000026421 ENSMUSG00000031461 ENSMUSG00000026341 ENSMUSG00000020900 ENSMUSG00000062929 ENSMUSG00000015932 ENSMUSG00000031827 …	'PDZ and LIM domain protein 3'; 'Alpha-actinin-4'; 'Protein 4.1'; 'Kelch-like protein 41'; 'Spectrin beta chain'; 'Myosin-7'; 'Spectrin alpha, non-erythrocytic 1'; 'Integrin-linked protein kinase'; 'WD repeat-containing protein 1'; 'Tropomyosin alpha-3 chain'; 'Talin-1'; 'F-actin-capping protein subunit beta'; 'Tropomyosin beta chain'; 'Actin, cytoplasmic 2'; 'Cysteine and glycine-rich protein 1'…	Pdlim3 Actn4 Epb41 Klhl41 Sptb Myh7 Sptan1 Ilk Wdr1 Tpm3 Tln1 Capzb Tpm2 Actg1 Csrp1 Myom2 Actr3 Myh10 Cfl2 Dstn Cotl1 Cfl1 Csrp3 Epb41l2 Flnb Actbl2 Ehd2 Flna Pak2 Rhot2 Add1 Myh9 Tf Rhoa Myo1c Pacsin2	A0A1B0GSX6 A0A1L1SV25 A2A841 A2AUC9 B2RX08 B2RXX9 E9Q447 O55222 O88342 P21107 P26039 P47757 P58774 P63260 P97315 Q14BI5 Q3TGE1 Q3UH59 Q3UHW9 Q4FK36 Q544F6 Q544Y7 Q545C7 Q80UE5 Q80X90 Q8BFZ3 Q8BH64 Q8BTM8 Q8CIN4 Q8JZN7 Q8K232 Q8VDD5 Q921I1 Q9QUI0 Q9WTI7 Q9WVE8	A0A1B0GSX6 A0A1L1SV25 A2A841 A2AUC9 B2RX08 B2RXX9 E9Q447 O55222 O88342 P21107 P26039 P47757 P58774 P63260 P97315 Q14BI5 Q3TGE1 Q3UH59 Q3UHW9 Q4FK36 Q544F6 Q544Y7 Q545C7 Q80UE5 Q80X90 Q8BFZ3 Q8BH64 Q8BTM8 Q8CIN4 Q8JZN7 Q8K232 Q8VDD5 Q921I1 Q9QUI0 Q9WTI7 Q9WVE8	8.11 36/444	5.18 36/695	4.66629e-08	GO:0007010;GO:0030029
GO:0051179	localization	Any process in which a cell, a substance, or a cellular entity, such as a protein complex or organelle, is transported, tethered to or otherwise maintained in a specific location. In the case of substances, localization may also be achieved via selective degradation.	ENSMUSG00000027782 ENSMUSG00000053819 ENSMUSG00000030592 ENSMUSG00000054808 ENSMUSG00000028906 ENSMUSG00000023092 ENSMUSG00000024900 ENSMUSG00000018796 ENSMUSG00000022789 ENSMUSG00000020788 ENSMUSG00000026365 ENSMUSG00000029713 ENSMUSG00000061904 ENSMUSG00000000628 ENSMUSG00000022048 ENSMUSG00000018428 ENSMUSG00000032249 ENSMUSG00000002949 ENSMUSG00000020198 ENSMUSG00000032458 ENSMUSG00000019804 …	'Karyopherin'; 'Calcium/calmodulin-dependent protein kinase type II subunit delta'; 'Ryanodine receptor 1'; 'Alpha-actinin-4'; 'Protein 4.1'; 'Four and a half LIM domains 1'; 'Acyltransferase'; 'Long-chain-fatty-acid--CoA ligase'; 'Dynamin-1-like protein'; 'Calcium-transporting ATPase'; 'Complement component factor h'; 'Guanine nucleotide binding protein'; 'Solute carrier family 25 member 3'; 'He…	Kpna4 Camk2d Ryr1 Actn4 Epb41 Fhl1 Cpt1a Acsl1 Dnm1l Atp2a3 Cfh Gnb2 Slc25a3 Hk2 Dpysl2 Akap1 Anp32a Timm44 Ap3d1 Copb2 Snx3 Mtx2 Hnrnpa2b1 Comt Slc4a1 Got2 Gnai2 Fth1 Tcp1 Pfkl Anxa6 Bpgm Gnaq Msn Mif Septin2 Pfkm Anxa5 Slc25a4 Gdi1 Timm13 Ywhae Dnaja1 Hspd1 Ppp1cc Ywhaz Actg1 Rack1 Ywhaq Ywhah Usp9x Atp1b3 Uqcrh Xdh Vcp Actr3 Pgrmc1 Cct6a Gorasp2 Eif4e Vps35 Npc2 Rnf126 Mapre1 Cct3 Mtch2 Fgg My…	A0A0B4J1E7 A0A0G2JGS4 A0A1L1SQG7 A0A1L1SV25 A2A841 A2AEX6 A8ASF5 D3Z041 Q8K1M6 E9Q559 E9Q8I0 E9QKR0 G5E902 O08528 O08553 O08715 O35381 O35857 O54774 O55029 O70492 O88441 O88569 O88587 P04919 P05202 P08752 P09528 P11983 P12382 P14824 P15327 P21279 P26041 P34884 P42208 P47857 P48036 P48962 P50396 P62075 P62259 P63037 P63038 P63087 P63101 P63260 P68040 P68254 P68510 P70398 P97370 P99028 Q00519 Q0185…	A0A0B4J1E7 A0A0G2JGS4 A0A1L1SQG7 A0A1L1SV25 A2A841 A2AEX6 A8ASF5 D3Z041 E9PUD2 E9Q559 E9Q8I0 E9QKR0 G5E902 O08528 O08553 O08715 O35381 O35857 O54774 O55029 O70492 O88441 O88569 O88587 P04919 P05202 P08752 P09528 P11983 P12382 P14824 P15327 P21279 P26041 P34884 P42208 P47857 P48036 P48962 P50396 P62075 P62259 P63037 P63038 P63087 P63101 P63260 P68040 P68254 P68510 P70398 P97370 P99028 Q00519 Q0185…	31.76 141/444	2.63 141/5364	4.85866e-08	GO:0008150
GO:0033554	cellular response to stress	Any process that results in a change in state or activity of a cell (in terms of movement, secretion, enzyme production, gene expression, etc.) as a result of a stimulus indicating the organism is under stress. The stress is usually, but not necessarily, exogenous (e.g. temperature, humidity, ionizing radiation).	ENSMUSG00000006360 ENSMUSG00000001924 ENSMUSG00000006676 ENSMUSG00000058135 ENSMUSG00000022789 ENSMUSG00000003123 ENSMUSG00000020788 ENSMUSG00000000628 ENSMUSG00000030890 ENSMUSG00000000326 ENSMUSG00000062070 ENSMUSG00000040562 ENSMUSG00000024997 ENSMUSG00000027187 ENSMUSG00000033307 ENSMUSG00000028691 ENSMUSG00000031584 ENSMUSG00000020849 ENSMUSG00000009630 ENSMUSG00000028410 ENSMUSG00000025980 …	'Cysteine-rich protein 1'; 'Ubiquitin-like modifier-activating enzyme 1'; 'ubiquitinyl hydrolase 1'; 'Glutathione S-transferase'; 'Dynamin-1-like protein'; 'Hormone-sensitive lipase'; 'Calcium-transporting ATPase'; 'Hexokinase-2'; 'Integrin-linked protein kinase'; 'Catechol O-methyltransferase'; 'Phosphoglycerate kinase 1'; 'Glutathione S-transferase Mu 2'; 'Thioredoxin-dependent peroxide reducta…	Crip1 Uba1 Usp19 Gstm1 Dnm1l Lipe Atp2a3 Hk2 Ilk Comt Pgk1 Gstm2 Prdx3 Cat Mif Prdx1 Gsr Ywhae Ppp2cb Dnaja1 Hspd1 Ywhaz Rack1 Coq7 Fh Vcp Gorasp2 Trap1 Nampt Rnf126 Mtch2 Akr1b1 Erp44 Ddx5 Pdk4 Cfl1 Alb EG433182 Samhd1 Vdac1 Prdx2 Oxsr1 Gstm7 Hsp90ab1 Zfyve1 Tiprl Flna Aifm2 Acaa2 Adprs Plin1 Pck1 Pnpla8 Atp2a1 Ces1d Sirt2 Macrod1 Mtarc2 Stoml2 Pcna Upf1 Pdk2 Rhoa Aifm1	A0A0G2JEK2 A0A1S6GWH5 A0A991ELD7 A2AE89 Q8K1M6 E9Q4M2 E9Q559 O08528 O55222 O88587 P09411 P15626 P20108 P24270 P34884 P35700 P47791 P62259 P62715 P63037 P63038 P63101 P68040 P97478 P97807 Q01853 Q3TIK1 Q3TK29 Q3TLX1 Q3U3G2 Q3UA17 Q3UDY1 Q3URM4 Q3V0Z8 Q544J2 Q544Y7 Q546G4 Q5FW97 Q60710 Q60932 Q61171 Q6P9R2 Q6PJ91 Q71LX8 Q810J8 Q8BH58 Q8BTM8 Q8BUE4 Q8BWT1 Q8CG72 Q8CGN5 Q8CI37 Q8K1N1 Q8R429 Q8VCT4 Q8…	A0A0G2JEK2 A0A1S6GWH5 A0A991ELD7 A2AE89 E9PUD2 E9Q4M2 E9Q559 O08528 O55222 O88587 P09411 P15626 P20108 P24270 P34884 P35700 P47791 P62259 P62715 P63037 P63038 P63101 P68040 P97478 P97807 Q01853 Q3TIK1 Q3TK29 Q3TLX1 Q3U3G2 Q3UA17 Q3UDY1 Q3URM4 Q3V0Z8 Q544J2 Q544Y7 Q546G4 Q5FW97 Q60710 Q60932 Q61171 Q6P9R2 Q6PJ91 Q71LX8 Q810J8 Q8BH58 Q8BTM8 Q8BUE4 Q8BWT1 Q8CG72 Q8CGN5 Q8CI37 Q8K1N1 Q8R429 Q8VCT4 Q8…	14.64 65/444	3.61 65/1799	5.3977e-08	GO:0006950;GO:0051716
GO:0048878	chemical homeostasis	Any biological process involved in the maintenance of an internal steady state of a chemical.	ENSMUSG00000053819 ENSMUSG00000030592 ENSMUSG00000020788 ENSMUSG00000000628 ENSMUSG00000000326 ENSMUSG00000006574 ENSMUSG00000036427 ENSMUSG00000024661 ENSMUSG00000018340 ENSMUSG00000033065 ENSMUSG00000020849 ENSMUSG00000020372 ENSMUSG00000032412 ENSMUSG00000021242 ENSMUSG00000052337 ENSMUSG00000027282 ENSMUSG00000001642 ENSMUSG00000022040 ENSMUSG00000027533 ENSMUSG00000019577 ENSMUSG00000030470 …	'Calcium/calmodulin-dependent protein kinase type II subunit delta'; 'Ryanodine receptor 1'; 'Calcium-transporting ATPase'; 'Hexokinase-2'; 'Catechol O-methyltransferase'; 'Band 3 anion transport protein'; 'Glucose-6-phosphate isomerase'; 'Ferritin heavy chain'; 'Annexin A6'; 'ATP-dependent 6-phosphofructokinase, muscle type'; '14-3-3 protein epsilon'; 'Small ribosomal subunit protein RACK1'; 'So…	Camk2d Ryr1 Atp2a3 Hk2 Comt Slc4a1 Gpi Fth1 Anxa6 Pfkm Ywhae Rack1 Atp1b3 Npc2 Immt Mtch2 Akr1b1 Ephx2 Fabp5 Pdk4 Csrp3 Acaca Kif5b Gstm7 Atp1a2 Pnpla2 Asph Flna Pck1 Afg3l2 Pnpla8 Atp2a1 Ces1d aco1 Myh9 Atp1a1 Hpx Tf Stoml2 Ftl1 Aacs Pygl Jph2 Pdk2 Clic4 Pygm	A0A0G2JGS4 A0A1L1SQG7 E9Q559 O08528 O88587 P04919 P06745 P09528 P14824 P47857 P62259 P68040 P97370 Q3U3C2 Q3U7N2 Q3UA17 Q3UDY1 Q3UQ71 Q497I3 Q544J2 Q545C7 Q5SWU9 Q61768 Q6PJ91 Q6ZQ49 Q8BJ56 Q8BSY0 Q8BTM8 Q8CI37 Q8JZQ2 Q8K1N1 Q8R429 Q8VCT4 Q8VDC3 Q8VDD5 Q8VDN2 Q91X72 Q921I1 Q99JB2 Q9CPX4 Q9D2R0 Q9ET01 Q9ET78 Q9JK42 Q9QYB1 Q9WUB3	A0A0G2JGS4 A0A1L1SQG7 E9Q559 O08528 O88587 P04919 P06745 P09528 P14824 P47857 P62259 P68040 P97370 Q3U3C2 Q3U7N2 Q3UA17 Q3UDY1 Q3UQ71 Q497I3 Q544J2 Q545C7 Q5SWU9 Q61768 Q6PJ91 Q6ZQ49 Q8BJ56 Q8BSY0 Q8BTM8 Q8CI37 Q8JZQ2 Q8K1N1 Q8R429 Q8VCT4 Q8VDC3 Q8VDD5 Q8VDN2 Q91X72 Q921I1 Q99JB2 Q9CPX4 Q9D2R0 Q9ET01 Q9ET78 Q9JK42 Q9QYB1 Q9WUB3	10.59 47/444	4.31 47/1091	5.84682e-08	GO:0042592
GO:0072594	establishment of protein localization to organelle	The directed movement of a protein to a specific location on or in an organelle. Encompasses establishment of localization in the membrane or lumen of a membrane-bounded organelle.	ENSMUSG00000027782 ENSMUSG00000000628 ENSMUSG00000018428 ENSMUSG00000002949 ENSMUSG00000020198 ENSMUSG00000068039 ENSMUSG00000020219 ENSMUSG00000028410 ENSMUSG00000025980 ENSMUSG00000022285 ENSMUSG00000031010 ENSMUSG00000029447 ENSMUSG00000001416 ENSMUSG00000027282 ENSMUSG00000056201 ENSMUSG00000020361 ENSMUSG00000025613 ENSMUSG00000023944 ENSMUSG00000022752 ENSMUSG00000022437 ENSMUSG00000048429 …	'Karyopherin'; 'Hexokinase-2'; 'A-kinase anchor protein 1, mitochondrial'; 'Mitochondrial import inner membrane translocase subunit TIM44'; 'AP-3 complex subunit delta-1'; 'T-complex protein 1 subunit alpha'; 'Mitochondrial import inner membrane translocase subunit Tim13'; 'DnaJ homolog subfamily A member 1'; '60 kDa heat shock protein, mitochondrial'; '14-3-3 protein zeta/delta'; 'Probable ubiqu…	Kpna4 Hk2 Akap1 Timm44 Ap3d1 Tcp1 Timm13 Dnaja1 Hspd1 Ywhaz Usp9x Cct6a Cct3 Mtch2 Cfl1 Hspa4 Cct8 Hsp90ab1 Tomm70a Samm50 Timm29 Sgta Flna Mavs Pmpcb Pmpca Agk Aifm1	A0A0B4J1E7 O08528 O08715 O35857 O54774 P11983 P62075 P63037 P63038 P63101 P70398 Q3TI05 Q3U4U6 Q3UA17 Q544Y7 Q571M2 Q6A0F1 Q71LX8 Q80TT4 Q8BGH2 Q8BGX2 Q8BJU0 Q8BTM8 Q8VCF0 Q9CXT8 Q9DC61 Q9ESW4 Q9Z0X1	A0A0B4J1E7 O08528 O08715 O35857 O54774 P11983 P62075 P63037 P63038 P63101 P70398 Q3TI05 Q3U4U6 Q3UA17 Q544Y7 Q571M2 Q6A0F1 Q71LX8 Q80TT4 Q8BGH2 Q8BGX2 Q8BJU0 Q8BTM8 Q8VCF0 Q9CXT8 Q9DC61 Q9ESW4 Q9Z0X1	6.31 28/444	6.18 28/453	7.15937e-08	GO:0045184;GO:0033365
GO:0006099	tricarboxylic acid cycle	A nearly universal metabolic pathway in which the acetyl group of acetyl coenzyme A is effectively oxidized to two CO2 and four pairs of electrons are transferred to coenzymes. The acetyl group combines with oxaloacetate to form citrate, which undergoes successive transformations to isocitrate, 2-oxoglutarate, succinyl-CoA, succinate, fumarate, malate, and oxaloacetate again, thus completing the …	ENSMUSG00000032279 ENSMUSG00000027406 ENSMUSG00000020321 ENSMUSG00000026526 ENSMUSG00000020917 ENSMUSG00000025950 ENSMUSG00000021577 ENSMUSG00000028405 ENSMUSG00000004789	'Isocitrate dehydrogenase'; 'Malate dehydrogenase, cytoplasmic'; 'Fumarate hydratase, mitochondrial'; 'ATP-citrate synthase'; 'Succinate dehydrogenase'; 'Cytoplasmic aconitate hydratase'; 'Dihydrolipoyllysine-residue succinyltransferase component of 2-oxoglutarate dehydrogenase complex, mitochondrial'	Idh3a Idh3b Mdh1 Fh Acly Idh1 Sdha aco1 Dlst	A0A1L1STE6 A0A668KL51 Q91VA7 P14152 P97807 Q3TED3 Q8C338 Q8K2B3 Q8VDC3 Q9D2G2	A0A1L1STE6 A0A668KL51 Q91VA7 P14152 P97807 Q3TED3 Q8C338 Q8K2B3 Q8VDC3 Q9D2G2	2.03 9/444	26.47 9/34	7.8711e-08	GO:0044238;GO:0009060
GO:0007006	mitochondrial membrane organization	A process that is carried out at the cellular level which results in the assembly, arrangement of constituent parts, or disassembly of a mitochondrial membrane, either of the lipid bilayer surrounding a mitochondrion.	ENSMUSG00000000628 ENSMUSG00000031633 ENSMUSG00000020219 ENSMUSG00000052337 ENSMUSG00000027282 ENSMUSG00000020361 ENSMUSG00000021771 ENSMUSG00000022752 ENSMUSG00000022437 ENSMUSG00000048429 ENSMUSG00000036880 ENSMUSG00000025733 ENSMUSG00000024527 ENSMUSG00000029916	'Hexokinase-2'; 'ADP/ATP translocase 1'; 'Mitochondrial import inner membrane translocase subunit Tim13'; 'MICOS complex subunit MIC60'; 'Mitochondrial carrier homolog 2'; 'Heat shock 70 kDa protein 4'; 'Voltage-dependent anion-selective channel protein 2'; 'MKIAA0719 protein'; 'Sorting and assembly machinery component 50 homolog'; 'Mitochondrial import inner membrane translocase subunit Tim29'; …	Hk2 Slc25a4 Timm13 Immt Mtch2 Hspa4 Vdac2 Tomm70a Samm50 Timm29 Acaa2 Rhot2 Afg3l2 Agk	O08528 P48962 P62075 Q3U7N2 Q3UA17 Q571M2 Q60930 Q80TT4 Q8BGH2 Q8BGX2 Q8BWT1 Q8JZN7 Q8JZQ2 Q9ESW4	O08528 P48962 P62075 Q3U7N2 Q3UA17 Q571M2 Q60930 Q80TT4 Q8BGH2 Q8BGX2 Q8BWT1 Q8JZN7 Q8JZQ2 Q9ESW4	3.15 14/444	12.96 14/108	7.89276e-08	GO:0061024;GO:0007005
GO:0006810	transport	The directed movement of substances (such as macromolecules, small molecules, ions) or cellular components (such as complexes and organelles) into, out of or within a cell, or between cells, or within a multicellular organism by means of some agent such as a transporter or a transporter complex, a pore or a motor protein.	ENSMUSG00000027782 ENSMUSG00000053819 ENSMUSG00000030592 ENSMUSG00000054808 ENSMUSG00000028906 ENSMUSG00000023092 ENSMUSG00000024900 ENSMUSG00000018796 ENSMUSG00000022789 ENSMUSG00000020788 ENSMUSG00000029713 ENSMUSG00000061904 ENSMUSG00000000628 ENSMUSG00000022048 ENSMUSG00000018428 ENSMUSG00000032249 ENSMUSG00000002949 ENSMUSG00000020198 ENSMUSG00000032458 ENSMUSG00000019804 ENSMUSG00000027099 …	'Karyopherin'; 'Calcium/calmodulin-dependent protein kinase type II subunit delta'; 'Ryanodine receptor 1'; 'Alpha-actinin-4'; 'Protein 4.1'; 'Four and a half LIM domains 1'; 'Acyltransferase'; 'Long-chain-fatty-acid--CoA ligase'; 'Dynamin-1-like protein'; 'Calcium-transporting ATPase'; 'Guanine nucleotide binding protein'; 'Solute carrier family 25 member 3'; 'Hexokinase-2'; 'Dihydropyrimidinase…	Kpna4 Camk2d Ryr1 Actn4 Epb41 Fhl1 Cpt1a Acsl1 Dnm1l Atp2a3 Gnb2 Slc25a3 Hk2 Dpysl2 Akap1 Anp32a Timm44 Ap3d1 Copb2 Snx3 Mtx2 Hnrnpa2b1 Comt Slc4a1 Got2 Gnai2 Fth1 Pfkl Anxa6 Bpgm Gnaq Msn Mif Septin2 Pfkm Anxa5 Slc25a4 Gdi1 Timm13 Ywhae Dnaja1 Hspd1 Ppp1cc Ywhaz Actg1 Rack1 Ywhaq Ywhah Usp9x Atp1b3 Uqcrh Xdh Vcp Eif4e Vps35 Npc2 Rnf126 Mtch2 Fgg Myh10 Cpt1b Gdi2 Hnrnpa3 Snx12 Fabp5 Cfl1 Hspa4 Rp…	A0A0B4J1E7 A0A0G2JGS4 A0A1L1SQG7 A0A1L1SV25 A2A841 A2AEX6 A8ASF5 D3Z041 Q8K1M6 E9Q559 E9QKR0 G5E902 O08528 O08553 O08715 O35381 O35857 O54774 O55029 O70492 O88441 O88569 O88587 P04919 P05202 P08752 P09528 P12382 P14824 P15327 P21279 P26041 P34884 P42208 P47857 P48036 P48962 P50396 P62075 P62259 P63037 P63038 P63087 P63101 P63260 P68040 P68254 P68510 P70398 P97370 P99028 Q00519 Q01853 Q3TK95 Q3TRJ…	A0A0B4J1E7 A0A0G2JGS4 A0A1L1SQG7 A0A1L1SV25 A2A841 A2AEX6 A8ASF5 D3Z041 E9PUD2 E9Q559 E9QKR0 G5E902 O08528 O08553 O08715 O35381 O35857 O54774 O55029 O70492 O88441 O88569 O88587 P04919 P05202 P08752 P09528 P12382 P14824 P15327 P21279 P26041 P34884 P42208 P47857 P48036 P48962 P50396 P62075 P62259 P63037 P63038 P63087 P63101 P63260 P68040 P68254 P68510 P70398 P97370 P99028 Q00519 Q01853 Q3TK95 Q3TRJ…	27.25 121/444	2.75 121/4397	7.98913e-08	GO:0051234
GO:0043043	peptide biosynthetic process	The chemical reactions and pathways resulting in the formation of peptides, compounds of 2 or more (but usually less than 100) amino acids where the alpha carboxyl group of one is bound to the alpha amino group of another. This may include the translation of a precursor protein and its subsequent processing into a functional peptide.	ENSMUSG00000057666 ENSMUSG00000045128 ENSMUSG00000061983 ENSMUSG00000007029 ENSMUSG00000016554 ENSMUSG00000022283 ENSMUSG00000057863 ENSMUSG00000034994 ENSMUSG00000051695 ENSMUSG00000058600 ENSMUSG00000057841 ENSMUSG00000078812 ENSMUSG00000020372 ENSMUSG00000063884 ENSMUSG00000026245 ENSMUSG00000038900 ENSMUSG00000005981 ENSMUSG00000028156 ENSMUSG00000037805 ENSMUSG00000028936 ENSMUSG00000028234 …	'Glyceraldehyde-3-phosphate dehydrogenase'; 'Large ribosomal subunit protein eL20'; '40S ribosomal protein S12'; 'valine--tRNA ligase'; 'Eukaryotic translation initiation factor 3 subunit D'; 'Polyadenylate-binding protein 1'; 'Large ribosomal subunit protein eL36'; 'Elongation factor 2'; 'Poly'; 'Large ribosomal subunit protein eL30'; 'Large ribosomal subunit protein eL32'; 'Eukaryotic translati…	Gapdh Rpl18a Rps12 Vars1 Eif3d Pabpc1 Rpl36 Eef2 Pcbp1 Rpl30 Rpl32 Eif5a Rack1 Ptcd3 Farsb Rpl12 Trap1 Eif4e Rpl10a Rpl22 Rps20 Rplp0 Lrpprc Tufm Iars2 Rps17 Sars1 Gfm1 Taco1 Gfm2 aco1 Mrpl16 Rpl14 Shmt2 Qrsl1 Upf1 Ndufa7	A0A0A0MQF6 A0A1D5RM85 A0A1W2P7A1 G3UY93 O70194 P29341 P47964 P58252 P60335 P62889 P62911 P63242 P68040 Q14C51 Q3TI98 Q3TIQ2 Q3TK29 Q3TK95 Q3U561 Q4VAG4 Q5BLK2 Q5M8R8 Q6PB66 Q8BFR5 Q8BIJ6 Q8BT90 Q8C483 Q8K0D5 Q8K0Z7 Q8R2Q4 Q8VDC3 Q99N93 Q9CWK0 Q9CZN7 Q9CZN8 Q9EPU0 Q9Z1P6	A0A0A0MQF6 A0A1D5RM85 A0A1W2P7A1 G3UY93 O70194 P29341 P47964 P58252 P60335 P62889 P62911 P63242 P68040 Q14C51 Q3TI98 Q3TIQ2 Q3TK29 Q3TK95 Q3U561 Q4VAG4 Q5BLK2 Q5M8R8 Q6PB66 Q8BFR5 Q8BIJ6 Q8BT90 Q8C483 Q8K0D5 Q8K0Z7 Q8R2Q4 Q8VDC3 Q99N93 Q9CWK0 Q9CZN7 Q9CZN8 Q9EPU0 Q9Z1P6	8.33 37/444	4.96 37/746	8.49221e-08	GO:1901566;GO:0006518;GO:0043604
GO:0006066	alcohol metabolic process	The chemical reactions and pathways involving alcohols, any of a class of compounds containing one or more hydroxyl groups attached to a saturated carbon atom.	ENSMUSG00000032279 ENSMUSG00000027406 ENSMUSG00000003123 ENSMUSG00000061758 ENSMUSG00000024747 ENSMUSG00000074207 ENSMUSG00000023019 ENSMUSG00000023456 ENSMUSG00000027187 ENSMUSG00000053279 ENSMUSG00000028138 ENSMUSG00000005514 ENSMUSG00000018574 ENSMUSG00000021242 ENSMUSG00000001642 ENSMUSG00000028692 ENSMUSG00000022040 ENSMUSG00000027227 ENSMUSG00000026827 ENSMUSG00000025509 ENSMUSG00000025950 …	'Isocitrate dehydrogenase'; 'Hormone-sensitive lipase'; 'Aldo-keto reductase family 1, member B10'; 'Aldehyde dehydrogenase, cytosolic 1'; 'Alcohol dehydrogenase 1'; 'Glycerol-3-phosphate dehydrogenase'; 'Triosephosphate isomerase'; 'Catalase'; 'Aldehyde dehydrogenase 1A1'; 'Alcohol dehydrogenase class-3'; 'NADPH--cytochrome P450 reductase'; 'Very long-chain specific acyl-CoA dehydrogenase, mitoc…	Idh3a Idh3b Lipe Akr1b10 Aldh1a7 Adh1 Gpd1 Tpi1 Cat Aldh1a1 Adh5 Por Acadvl Npc2 Akr1b1 Akr1a1 Ephx2 Sord Gpd2 Pnpla2 Idh1 Pck1 Ces1d Myh9 Spr	A0A1L1STE6 A0A668KL51 Q91VA7 E9Q4M2 G5E895 O35945 P00329 P13707 P17751 P24270 P24549 P28474 P37040 P50544 Q3U3C2 Q3UDY1 Q3UJW9 Q3UQ71 Q64442 Q64521 Q8BJ56 Q8C338 Q8CI37 Q8VCT4 Q8VDD5 Q91XH5	A0A1L1STE6 A0A668KL51 Q91VA7 E9Q4M2 G5E895 O35945 P00329 P13707 P17751 P24270 P24549 P28474 P37040 P50544 Q3U3C2 Q3UDY1 Q3UJW9 Q3UQ71 Q64442 Q64521 Q8BJ56 Q8C338 Q8CI37 Q8VCT4 Q8VDD5 Q91XH5	5.63 25/444	6.74 25/371	8.96247e-08	GO:1901615;GO:0044281
GO:0044271	cellular nitrogen compound biosynthetic process	The chemical reactions and pathways resulting in the formation of organic and inorganic nitrogenous compounds.	ENSMUSG00000064360 ENSMUSG00000079658 ENSMUSG00000003809 ENSMUSG00000057666 ENSMUSG00000053819 ENSMUSG00000020022 ENSMUSG00000045128 ENSMUSG00000054808 ENSMUSG00000039041 ENSMUSG00000026895 ENSMUSG00000028648 ENSMUSG00000061983 ENSMUSG00000037722 ENSMUSG00000022570 ENSMUSG00000013465 ENSMUSG00000030695 ENSMUSG00000026687 ENSMUSG00000030224 ENSMUSG00000022536 ENSMUSG00000018796 ENSMUSG00000003123 …	'NADH-ubiquinone oxidoreductase chain 3'; 'Elongin-C'; 'Glutaryl-CoA dehydrogenase, mitochondrial'; 'Glyceraldehyde-3-phosphate dehydrogenase'; 'Calcium/calmodulin-dependent protein kinase type II subunit delta'; 'NADH dehydrogenase'; 'Large ribosomal subunit protein eL20'; 'Alpha-actinin-4'; 'Uncharacterized protein'; '40S ribosomal protein S12'; 'Glucosamine 6-phosphate N-acetyltransferase'; 'G…	ND3 Eloc Gcdh Gapdh Camk2d Ndufa12 Rpl18a Actn4 Adrm1 Ndufa8 Ndufs5 Rps12 Gnpnat1 Gfus Nelfb Aldoa Aldh9a1 Strap Glyr1 Acsl1 Lipe Vars1 C1qbp Ap3d1 Ilk Eif3d Hnrnpa2b1 Tcp1 Tnni2 Adss1 Pabpc1 Acadm Pfkm Rpl36 Lum Eef2 Pcbp1 Rpl30 Rpl32 Ywhaz Eif5a Phb1 Rack1 Ywhaq Ywhah Anxa4 Smyd1 Coq7 Vcp Ptcd3 Acly Actr3 Pgrmc1 Cct6a Farsb Rpl12 Ndufab1 Trap1 Eif4e Nampt Vps35 Cct3 Rpl10a Cmpk2 Ndufs1 Dcn Fubp…	A0A023J682 A0A087WNT1 A0A0A0MQ68 A0A0A0MQF6 A0A0G2JGS4 A0A0R4J275 A0A1D5RM85 A0A1L1SV25 A0A1S6GWG3 A0A1S6GWI0 A0A1S6GWI4 A0A1W2P7A1 A0A2I3BQY4 A0A2R8VI39 A0A5H1ZRL3 A6ZI44 A7VL18 B2RUC7 D3YYT1 D3Z041 E9Q4M2 G3UY93 O35658 O54774 O55222 O70194 O88569 P11983 P13412 P28650 P29341 P45952 P47857 P47964 P51885 P58252 P60335 P62889 P62911 P63101 P63242 P67778 P68040 P68254 P68510 P97429 P97443 P97478 Q01…	A0A023J682 A0A087WNT1 A0A0A0MQ68 A0A0A0MQF6 A0A0G2JGS4 A0A0R4J275 A0A1D5RM85 A0A1L1SV25 A0A1S6GWG3 A0A1S6GWI0 A0A1S6GWI4 A0A1W2P7A1 A0A2I3BQY4 A0A2R8VI39 A0A5H1ZRL3 A6ZI44 A7VL18 B2RUC7 D3YYT1 D3Z041 E9Q4M2 G3UY93 O35658 O54774 O55222 O70194 O88569 P11983 P13412 P28650 P29341 P45952 P47857 P47964 P51885 P58252 P60335 P62889 P62911 P63101 P63242 P67778 P68040 P68254 P68510 P97429 P97443 P97478 Q01…	28.60 127/444	2.69 127/4715	1.00839e-07	GO:0034641;GO:0044249
GO:0071616	acyl-CoA biosynthetic process	The chemical reactions and pathways resulting in the formation of acyl-CoA, any derivative of coenzyme A in which the sulfhydryl group is in thiolester linkage with an acyl group.	ENSMUSG00000003809 ENSMUSG00000018796 ENSMUSG00000020917 ENSMUSG00000019577 ENSMUSG00000020532 ENSMUSG00000020402 ENSMUSG00000027452 ENSMUSG00000032047 ENSMUSG00000038967	'Glutaryl-CoA dehydrogenase, mitochondrial'; 'Long-chain-fatty-acid--CoA ligase'; 'ATP-citrate synthase'; 'Protein-serine/threonine kinase'; 'Acetyl-CoA carboxylase 1'; 'Voltage-dependent anion-selective channel protein 1'; 'Acetyl-coenzyme A synthetase'; 'Acetyl-CoA acetyltransferase, mitochondrial'	Gcdh Acsl1 Acly Pdk4 Acaca Vdac1 Acss1 Acat1 Pdk2	A0A0A0MQ68 D3Z041 Q3TED3 Q544J2 Q5SWU9 Q60932 Q69Z91 Q8QZT1 Q9JK42	A0A0A0MQ68 D3Z041 Q3TED3 Q544J2 Q5SWU9 Q60932 Q69Z91 Q8QZT1 Q9JK42	2.03 9/444	25.71 9/35	1.00839e-07	GO:0035384;GO:0006637;GO:0009152;GO:0034030;GO:0034033;GO:0043604
GO:0035384	thioester biosynthetic process	The chemical reactions and pathways resulting in the formation of a thioester, a compound of general formula RC(=O)SR' in which the linking oxygen in an ester is replaced by a sulfur atom. They are the product of esterification between a carboxylic acid and a thiol.	ENSMUSG00000003809 ENSMUSG00000018796 ENSMUSG00000020917 ENSMUSG00000019577 ENSMUSG00000020532 ENSMUSG00000020402 ENSMUSG00000027452 ENSMUSG00000032047 ENSMUSG00000038967	'Glutaryl-CoA dehydrogenase, mitochondrial'; 'Long-chain-fatty-acid--CoA ligase'; 'ATP-citrate synthase'; 'Protein-serine/threonine kinase'; 'Acetyl-CoA carboxylase 1'; 'Voltage-dependent anion-selective channel protein 1'; 'Acetyl-coenzyme A synthetase'; 'Acetyl-CoA acetyltransferase, mitochondrial'	Gcdh Acsl1 Acly Pdk4 Acaca Vdac1 Acss1 Acat1 Pdk2	A0A0A0MQ68 D3Z041 Q3TED3 Q544J2 Q5SWU9 Q60932 Q69Z91 Q8QZT1 Q9JK42	A0A0A0MQ68 D3Z041 Q3TED3 Q544J2 Q5SWU9 Q60932 Q69Z91 Q8QZT1 Q9JK42	2.03 9/444	25.71 9/35	1.00839e-07	GO:1901576;GO:0035383;GO:0044272
GO:0010035	response to inorganic substance	Any process that results in a change in state or activity of a cell or an organism (in terms of movement, secretion, enzyme production, gene expression, etc.) as a result of an inorganic substance stimulus.	ENSMUSG00000027782 ENSMUSG00000006360 ENSMUSG00000030592 ENSMUSG00000041237 ENSMUSG00000000326 ENSMUSG00000006574 ENSMUSG00000036427 ENSMUSG00000024997 ENSMUSG00000027187 ENSMUSG00000015889 ENSMUSG00000028691 ENSMUSG00000027712 ENSMUSG00000015291 ENSMUSG00000009630 ENSMUSG00000024066 ENSMUSG00000028452 ENSMUSG00000001642 ENSMUSG00000033860 ENSMUSG00000056201 ENSMUSG00000067274 ENSMUSG00000020475 …	'Karyopherin'; 'Cysteine-rich protein 1'; 'Ryanodine receptor 1'; 'Pyruvate kinase'; 'Catechol O-methyltransferase'; 'Band 3 anion transport protein'; 'Glucose-6-phosphate isomerase'; 'Thioredoxin-dependent peroxide reductase, mitochondrial'; 'Catalase'; 'Leukotriene A-4 hydrolase'; 'Peroxiredoxin-1'; 'Annexin A5'; 'Rab GDP dissociation inhibitor alpha'; 'Serine/threonine-protein phosphatase 2A c…	Kpna4 Crip1 Ryr1 Pklr Comt Slc4a1 Gpi Prdx3 Cat Lta4h Prdx1 Anxa5 Gdi1 Ppp2cb Xdh Vcp Akr1b1 Fgg Cfl1 Rplp0 Pgam2 Ppp5c Prdx2 Sord Ahcyl1 Asph Adprs Add1 aco1 Tf Atic Pcna Clic4 Aifm1	A0A0B4J1E7 A0A0G2JEK2 A0A1L1SQG7 G3X925 O88587 P04919 P06745 P20108 P24270 P24527 P35700 P48036 P50396 P62715 Q00519 Q01853 Q3UDY1 Q3UER8 Q544Y7 Q5M8R8 Q5NCI4 Q60676 Q61171 Q64442 Q80SW1 Q8BSY0 Q8CG72 Q8K232 Q8VDC3 Q921I1 Q9CWJ9 Q9CZD6 Q9QYB1 Q9Z0X1	A0A0B4J1E7 A0A0G2JEK2 A0A1L1SQG7 G3X925 O88587 P04919 P06745 P20108 P24270 P24527 P35700 P48036 P50396 P62715 Q00519 Q01853 Q3UDY1 Q3UER8 Q544Y7 Q5M8R8 Q5NCI4 Q60676 Q61171 Q64442 Q80SW1 Q8BSY0 Q8CG72 Q8K232 Q8VDC3 Q921I1 Q9CWJ9 Q9CZD6 Q9QYB1 Q9Z0X1	7.66 34/444	5.22 34/651	1.02406e-07	GO:0042221
GO:0170035	L-amino acid catabolic process	The chemical reactions and pathways resulting in the breakdown of an L-amino acid.	ENSMUSG00000026307 ENSMUSG00000031672 ENSMUSG00000030630 ENSMUSG00000048087 ENSMUSG00000027597 ENSMUSG00000030934 ENSMUSG00000040213 ENSMUSG00000034424 ENSMUSG00000025403 ENSMUSG00000004789 ENSMUSG00000021033	'Selenocysteine lyase'; 'Aspartate aminotransferase, mitochondrial'; 'Fumarylacetoacetase'; 'Adenosylhomocysteinase'; 'Ornithine aminotransferase'; 'Kynurenine--oxoglutarate transaminase 3'; 'Glycine cleavage system H protein, mitochondrial'; 'Serine hydroxymethyltransferase, mitochondrial'; 'Dihydrolipoyllysine-residue succinyltransferase component of 2-oxoglutarate dehydrogenase complex, mitoch…	Scly Got2 Fah Ahcy Oat Kyat3 Gcsh Shmt2 Dlst Gstz1	A0A0R4J069 P05202 P35505 Q3TF14 Q3TG75 Q71RI9 Q91WK5 Q9CZN7 Q9D2G2 Q9WVL0	A0A0R4J069 P05202 P35505 Q3TF14 Q3TG75 Q71RI9 Q91WK5 Q9CZN7 Q9D2G2 Q9WVL0	2.48 11/444	17.74 11/62	1.28484e-07	GO:1901606;GO:0170033;GO:0009063
GO:0009437	carnitine metabolic process	The chemical reactions and pathways involving carnitine (hydroxy-trimethyl aminobutyric acid), a compound that participates in the transfer of acyl groups across the inner mitochondrial membrane.	ENSMUSG00000026687 ENSMUSG00000024900 ENSMUSG00000062908 ENSMUSG00000028607 ENSMUSG00000078937 ENSMUSG00000003623	'4-trimethylaminobutyraldehyde dehydrogenase'; 'Acyltransferase'; 'Medium-chain specific acyl-CoA dehydrogenase, mitochondrial'; 'Carnitine O-palmitoyltransferase 2, mitochondrial'; 'Carnitine O-palmitoyltransferase 1, muscle isoform'; 'Peroxisomal carnitine O-octanoyltransferase'	Aldh9a1 Cpt1a Acadm Cpt2 Cpt1b Crot	A7VL18 A8ASF5 P45952 Q3UDA8 Q3UIM5 Q9DC50	A7VL18 A8ASF5 P45952 Q3UDA8 Q3UIM5 Q9DC50	1.35 6/444	54.55 6/11	2.07638e-07	GO:0006577
GO:0110096	cellular response to aldehyde	Any process that results in a change in state or activity of a cell (in terms of movement, secretion, enzyme production, gene expression, etc.) as a result of an aldehyde stimulus.	ENSMUSG00000021996 ENSMUSG00000024747 ENSMUSG00000053279 ENSMUSG00000028138 ENSMUSG00000001642 ENSMUSG00000028692 ENSMUSG00000036932	'S-formylglutathione hydrolase'; 'Aldehyde dehydrogenase, cytosolic 1'; 'Aldehyde dehydrogenase 1A1'; 'Alcohol dehydrogenase class-3'; 'Aldo-keto reductase family 1 member B1'; 'Aldo-keto reductase family 1 member A1'; 'Apoptosis-inducing factor 1, mitochondrial'	Esd Aldh1a7 Aldh1a1 Adh5 Akr1b1 Akr1a1 Aifm1	H3BKH6 O35945 P24549 P28474 Q3UDY1 Q3UJW9 Q9Z0X1	H3BKH6 O35945 P24549 P28474 Q3UDY1 Q3UJW9 Q9Z0X1	1.58 7/444	38.89 7/18	2.1216e-07	GO:1901701;GO:0010033
GO:0002181	cytoplasmic translation	The chemical reactions and pathways resulting in the formation of a protein in the cytoplasm. This is a ribosome-mediated process in which the information in messenger RNA (mRNA) is used to specify the sequence of amino acids in the protein.	ENSMUSG00000045128 ENSMUSG00000061983 ENSMUSG00000016554 ENSMUSG00000022283 ENSMUSG00000057863 ENSMUSG00000034994 ENSMUSG00000058600 ENSMUSG00000057841 ENSMUSG00000038900 ENSMUSG00000037805 ENSMUSG00000028936 ENSMUSG00000028234 ENSMUSG00000067274 ENSMUSG00000061787 ENSMUSG00000068739 ENSMUSG00000025794	'Large ribosomal subunit protein eL20'; '40S ribosomal protein S12'; 'Eukaryotic translation initiation factor 3 subunit D'; 'Polyadenylate-binding protein 1'; 'Large ribosomal subunit protein eL36'; 'Elongation factor 2'; 'Large ribosomal subunit protein eL30'; 'Large ribosomal subunit protein eL32'; 'Large ribosomal subunit protein uL11'; 'Ribosomal protein'; 'Large ribosomal subunit protein eL…	Rpl18a Rps12 Eif3d Pabpc1 Rpl36 Eef2 Rpl30 Rpl32 Rpl12 Rpl10a Rpl22 Rps20 Rplp0 Rps17 Sars1 Rpl14	A0A1D5RM85 A0A1W2P7A1 O70194 P29341 P47964 P58252 P62889 P62911 Q3TIQ2 Q3U561 Q4VAG4 Q5BLK2 Q5M8R8 Q8BT90 Q8C483 Q9CWK0	A0A1D5RM85 A0A1W2P7A1 O70194 P29341 P47964 P58252 P62889 P62911 Q3TIQ2 Q3U561 Q4VAG4 Q5BLK2 Q5M8R8 Q8BT90 Q8C483 Q9CWK0	3.60 16/444	10.13 16/158	2.16008e-07	GO:0006412
GO:0008637	apoptotic mitochondrial changes	The morphological and physiological alterations undergone by mitochondria during apoptosis.	ENSMUSG00000022789 ENSMUSG00000000628 ENSMUSG00000031633 ENSMUSG00000009630 ENSMUSG00000025980 ENSMUSG00000031696 ENSMUSG00000027282 ENSMUSG00000025968 ENSMUSG00000021771 ENSMUSG00000020085 ENSMUSG00000036880 ENSMUSG00000025733 ENSMUSG00000030730 ENSMUSG00000036932	'Dynamin-1-like protein'; 'Hexokinase-2'; 'ADP/ATP translocase 1'; 'Serine/threonine-protein phosphatase 2A catalytic subunit beta isoform'; '60 kDa heat shock protein, mitochondrial'; 'Vacuolar protein sorting-associated protein 35'; 'Mitochondrial carrier homolog 2'; 'NADH-ubiquinone oxidoreductase 75 kDa subunit, mitochondrial'; 'Voltage-dependent anion-selective channel protein 2'; 'Ferroptos…	Dnm1l Hk2 Slc25a4 Ppp2cb Hspd1 Vps35 Mtch2 Ndufs1 Vdac2 Aifm2 Acaa2 Rhot2 Atp2a1 Aifm1	Q8K1M6 O08528 P48962 P62715 P63038 Q3TRJ1 Q3UA17 Q3UIQ2 Q60930 Q8BUE4 Q8BWT1 Q8JZN7 Q8R429 Q9Z0X1	E9PUD2 O08528 P48962 P62715 P63038 Q3TRJ1 Q3UA17 Q3UIQ2 Q60930 Q8BUE4 Q8BWT1 Q8JZN7 Q8R429 Q9Z0X1	3.15 14/444	11.86 14/118	2.39258e-07	GO:0006915;GO:0007005
GO:0042180	cellular ketone metabolic process	The chemical reactions and pathways involving any of a class of organic compounds that contain the carbonyl group, CO, and in which the carbonyl group is bonded only to carbon atoms, as carried out by individual cells. The general formula for a ketone is RCOR, where R and R are alkyl or aryl groups.	ENSMUSG00000030695 ENSMUSG00000024900 ENSMUSG00000000326 ENSMUSG00000031672 ENSMUSG00000023019 ENSMUSG00000023456 ENSMUSG00000018574 ENSMUSG00000030652 ENSMUSG00000001642 ENSMUSG00000028692 ENSMUSG00000027533 ENSMUSG00000019577 ENSMUSG00000026489 ENSMUSG00000040213 ENSMUSG00000020085 ENSMUSG00000021235 ENSMUSG00000056973 ENSMUSG00000015149 ENSMUSG00000025260 ENSMUSG00000038967	'Fructose-bisphosphate aldolase'; 'Acyltransferase'; 'Catechol O-methyltransferase'; 'Aspartate aminotransferase, mitochondrial'; 'Glycerol-3-phosphate dehydrogenase'; 'Triosephosphate isomerase'; 'Very long-chain specific acyl-CoA dehydrogenase, mitochondrial'; '5-demethoxyubiquinone hydroxylase, mitochondrial'; 'Aldo-keto reductase family 1 member B1'; 'Aldo-keto reductase family 1 member A1'; …	Aldoa Cpt1a Comt Got2 Gpd1 Tpi1 Acadvl Coq7 Akr1b1 Akr1a1 Fabp5 Pdk4 Coq8a Kyat3 Aifm2 Coq6 Ces1d Sirt2 Hsd17b10 Pdk2	A6ZI44 A8ASF5 O88587 P05202 P13707 P17751 P50544 P97478 Q3UDY1 Q3UJW9 Q497I3 Q544J2 Q60936 Q71RI9 Q8BUE4 Q8R1S0 Q8VCT4 Q8VDQ8 Q99N15 Q9JK42	A6ZI44 A8ASF5 O88587 P05202 P13707 P17751 P50544 P97478 Q3UDY1 Q3UJW9 Q497I3 Q544J2 Q60936 Q71RI9 Q8BUE4 Q8R1S0 Q8VCT4 Q8VDQ8 Q99N15 Q9JK42	4.50 20/444	7.87 20/254	2.41291e-07	GO:0044237;GO:0071704;GO:0044281
GO:0043067	regulation of programmed cell death	Any process that modulates the frequency, rate or extent of programmed cell death, cell death resulting from activation of endogenous cellular processes.	ENSMUSG00000057666 ENSMUSG00000053819 ENSMUSG00000054808 ENSMUSG00000022789 ENSMUSG00000011096 ENSMUSG00000022707 ENSMUSG00000032249 ENSMUSG00000018446 ENSMUSG00000030890 ENSMUSG00000036427 ENSMUSG00000032562 ENSMUSG00000068220 ENSMUSG00000024997 ENSMUSG00000024639 ENSMUSG00000027187 ENSMUSG00000053279 ENSMUSG00000033307 ENSMUSG00000005514 ENSMUSG00000027712 ENSMUSG00000031633 ENSMUSG00000009112 …	'Glyceraldehyde-3-phosphate dehydrogenase'; 'Calcium/calmodulin-dependent protein kinase type II subunit delta'; 'Alpha-actinin-4'; 'Dynamin-1-like protein'; 'AKT1 substrate 1'; '1,4-alpha-glucan branching enzyme'; 'Acidic leucine-rich nuclear phosphoprotein 32 family member A'; 'Complement component 1 Q subcomponent-binding protein, mitochondrial'; 'Integrin-linked protein kinase'; 'Glucose-6-ph…	Gapdh Camk2d Actn4 Dnm1l Akt1s1 Gbe1 Anp32a C1qbp Ilk Gpi Gnai2 Lgals1 Prdx3 Gnaq Cat Aldh1a1 Mif Por Anxa5 Slc25a4 Bcl2l13 Dnaja1 Hspd1 Ywhaz Eif5a Phb1 Rack1 Ywhah Anp32e Ldha Trap1 Mtch2 Akr1b1 Fgg Akr1a1 Itga1 Pdk4 Alb EG433182 Ppp5c Vdac2 Vdac1 Prdx2 Hsp90ab1 Gpx4 Ppp2r1a Tomm70a Supv3l1 Flna Aifm2 Acaa2 Ctsd Adprs Pak2 Sirt2 Lims2 Acot1 Rhoa Apip Aifm1	A0A0A0MQF6 A0A0G2JGS4 A0A1L1SV25 Q8K1M6 E9QKI4 F6ZHD8 O35381 O35658 O55222 P06745 P08752 P16045 P20108 P21279 P24270 P24549 P34884 P37040 P48036 P48962 P59017 P63037 P63038 P63101 P63242 P67778 P68040 P68510 P97822 Q3THB4 Q3TK29 Q3UA17 Q3UDY1 Q3UER8 Q3UJW9 Q3V3R4 Q544J2 Q546G4 Q5FW97 Q60676 Q60930 Q60932 Q61171 Q71LX8 Q76LV0 Q76MZ3 Q80TT4 Q80YD1 Q8BTM8 Q8BUE4 Q8BWT1 Q8C243 Q8CG72 Q8CIN4 Q8VDQ8 Q9…	A0A0A0MQF6 A0A0G2JGS4 A0A1L1SV25 E9PUD2 E9QKI4 F6ZHD8 O35381 O35658 O55222 P06745 P08752 P16045 P20108 P21279 P24270 P24549 P34884 P37040 P48036 P48962 P59017 P63037 P63038 P63101 P63242 P67778 P68040 P68510 P97822 Q3THB4 Q3TK29 Q3UA17 Q3UDY1 Q3UER8 Q3UJW9 Q3V3R4 Q544J2 Q546G4 Q5FW97 Q60676 Q60930 Q60932 Q61171 Q71LX8 Q76LV0 Q76MZ3 Q80TT4 Q80YD1 Q8BTM8 Q8BUE4 Q8BWT1 Q8C243 Q8CG72 Q8CIN4 Q8VDQ8 Q9…	13.74 61/444	3.57 61/1707	2.49476e-07	GO:0012501;GO:0050794
GO:0042221	response to chemical	Any process that results in a change in state or activity of a cell or an organism (in terms of movement, secretion, enzyme production, gene expression, etc.) as a result of a chemical stimulus.	ENSMUSG00000064360 ENSMUSG00000057666 ENSMUSG00000027782 ENSMUSG00000006360 ENSMUSG00000030592 ENSMUSG00000054808 ENSMUSG00000039041 ENSMUSG00000037722 ENSMUSG00000006676 ENSMUSG00000058135 ENSMUSG00000024900 ENSMUSG00000018796 ENSMUSG00000022789 ENSMUSG00000026365 ENSMUSG00000033400 ENSMUSG00000024387 ENSMUSG00000041237 ENSMUSG00000021996 ENSMUSG00000000628 ENSMUSG00000018446 ENSMUSG00000024747 …	'NADH-ubiquinone oxidoreductase chain 3'; 'Glyceraldehyde-3-phosphate dehydrogenase'; 'Karyopherin'; 'Cysteine-rich protein 1'; 'Ryanodine receptor 1'; 'Alpha-actinin-4'; 'Uncharacterized protein'; 'Glucosamine 6-phosphate N-acetyltransferase'; 'ubiquitinyl hydrolase 1'; 'Glutathione S-transferase'; 'Acyltransferase'; 'Long-chain-fatty-acid--CoA ligase'; 'Dynamin-1-like protein'; 'Complement comp…	ND3 Gapdh Kpna4 Crip1 Ryr1 Actn4 Adrm1 Gnpnat1 Usp19 Gstm1 Cpt1a Acsl1 Dnm1l Cfh Agl Csnk2b Pklr Esd Hk2 C1qbp Aldh1a7 Ilk Comt Adh1 Slc4a1 Got2 Gpi Gnai2 Pgk1 Pfkl Gpd1 Gstm2 Fasn Prdx3 Gnaq Cat Lta4h Aldh1a1 Msn Adh5 Adss1 Mif Prdx1 Por Gsr Anxa5 Hspa4l Gdi1 Ppp2cb Dnaja1 Hspd1 Ywhaz Actg1 Phb1 Rack1 Ywhah Nxn Coq7 Xdh Vcp Agpat2 Ahcy Actr3 Uqcrc1 Trap1 Eif4e Vps35 Rnf126 Cmpk2 Akr1b1 Fgg Akr1a…	A0A023J682 A0A0A0MQF6 A0A0B4J1E7 A0A0G2JEK2 A0A1L1SQG7 A0A1L1SV25 A0A1S6GWG3 A0A2I3BQY4 A0A991ELD7 A2AE89 A8ASF5 D3Z041 Q8K1M6 E9Q8I0 F8VPN4 G3UZX4 G3X925 H3BKH6 O08528 O35658 O35945 O55222 O88587 P00329 P04919 P05202 P06745 P08752 P09411 P12382 P13707 P15626 P19096 P20108 P21279 P24270 P24527 P24549 P26041 P28474 P28650 P34884 P35700 P37040 P47791 P48036 P48722 P50396 P62715 P63037 P63038 P63101…	A0A023J682 A0A0A0MQF6 A0A0B4J1E7 A0A0G2JEK2 A0A1L1SQG7 A0A1L1SV25 A0A1S6GWG3 A0A2I3BQY4 A0A991ELD7 A2AE89 A8ASF5 D3Z041 E9PUD2 E9Q8I0 F8VPN4 G3UZX4 G3X925 H3BKH6 O08528 O35658 O35945 O55222 O88587 P00329 P04919 P05202 P06745 P08752 P09411 P12382 P13707 P15626 P19096 P20108 P21279 P24270 P24527 P24549 P26041 P28474 P28650 P34884 P35700 P37040 P47791 P48036 P48722 P50396 P62715 P63037 P63038 P63101…	31.98 142/444	2.55 142/5561	2.64247e-07	GO:0050896
GO:0008104	protein localization	Any process in which a protein is transported to, or maintained in, a specific location.	ENSMUSG00000027782 ENSMUSG00000053819 ENSMUSG00000054808 ENSMUSG00000028906 ENSMUSG00000024900 ENSMUSG00000022789 ENSMUSG00000000628 ENSMUSG00000018428 ENSMUSG00000002949 ENSMUSG00000020198 ENSMUSG00000032458 ENSMUSG00000019804 ENSMUSG00000027099 ENSMUSG00000006574 ENSMUSG00000068039 ENSMUSG00000020277 ENSMUSG00000024639 ENSMUSG00000031207 ENSMUSG00000026276 ENSMUSG00000116048 ENSMUSG00000033065 …	'Karyopherin'; 'Calcium/calmodulin-dependent protein kinase type II subunit delta'; 'Alpha-actinin-4'; 'Protein 4.1'; 'Acyltransferase'; 'Dynamin-1-like protein'; 'Hexokinase-2'; 'A-kinase anchor protein 1, mitochondrial'; 'Mitochondrial import inner membrane translocase subunit TIM44'; 'AP-3 complex subunit delta-1'; 'Coatomer subunit beta''; 'Sorting nexin-3'; 'Metaxin-2'; 'Band 3 anion transpo…	Kpna4 Camk2d Actn4 Epb41 Cpt1a Dnm1l Hk2 Akap1 Timm44 Ap3d1 Copb2 Snx3 Mtx2 Slc4a1 Tcp1 Pfkl Gnaq Msn Septin2 Pfkm Anxa5 Gdi1 Timm13 Ywhae Dnaja1 Hspd1 Ywhaz Actg1 Rack1 Ywhaq Ywhah Usp9x Atp1b3 Vcp Actr3 Pgrmc1 Cct6a Gorasp2 Vps35 Mapre1 Cct3 Mtch2 Fgg Myh10 Gdi2 Snx12 Cfl1 Csrp3 Hspa4 Ap2b1 Hadh Kif5b Rab21 Cct8 Gnas Rangap1 Hsp90ab1 Ahcyl1 Tomm70a Epb41l2 Samm50 Timm29 Ehd2 Sgta Asph Flna Ctsd…	A0A0B4J1E7 A0A0G2JGS4 A0A1L1SV25 A2A841 A8ASF5 Q8K1M6 O08528 O08715 O35857 O54774 O55029 O70492 O88441 P04919 P11983 P12382 P21279 P26041 P42208 P47857 P48036 P50396 P62075 P62259 P63037 P63038 P63101 P63260 P68040 P68254 P68510 P70398 P97370 Q01853 Q3TGE1 Q3TH84 Q3TI05 Q3TIK1 Q3TRJ1 Q3U4H0 Q3U4U6 Q3UA17 Q3UER8 Q3UH59 Q3UPA3 Q3V2H3 Q544Y7 Q545C7 Q571M2 Q5SWR1 Q61425 Q61768 Q6A0C7 Q6A0F1 Q6R0H7 Q6…	A0A0B4J1E7 A0A0G2JGS4 A0A1L1SV25 A2A841 A8ASF5 E9PUD2 O08528 O08715 O35857 O54774 O55029 O70492 O88441 P04919 P11983 P12382 P21279 P26041 P42208 P47857 P48036 P50396 P62075 P62259 P63037 P63038 P63101 P63260 P68040 P68254 P68510 P70398 P97370 Q01853 Q3TGE1 Q3TH84 Q3TI05 Q3TIK1 Q3TRJ1 Q3U4H0 Q3U4U6 Q3UA17 Q3UER8 Q3UH59 Q3UPA3 Q3V2H3 Q544Y7 Q545C7 Q571M2 Q5SWR1 Q61425 Q61768 Q6A0C7 Q6A0F1 Q6R0H7 Q6…	18.24 81/444	3.12 81/2594	3.28014e-07	GO:0070727
GO:0071702	organic substance transport	The directed movement of organic substances into, out of or within a cell, or between cells, or within a multicellular organism by means of some agent such as a transporter or pore. An organic substance is a molecular entity that contains carbon.	ENSMUSG00000027782 ENSMUSG00000054808 ENSMUSG00000024900 ENSMUSG00000018796 ENSMUSG00000022789 ENSMUSG00000000628 ENSMUSG00000022048 ENSMUSG00000018428 ENSMUSG00000002949 ENSMUSG00000020198 ENSMUSG00000032458 ENSMUSG00000019804 ENSMUSG00000027099 ENSMUSG00000004980 ENSMUSG00000000326 ENSMUSG00000006574 ENSMUSG00000031672 ENSMUSG00000020277 ENSMUSG00000024639 ENSMUSG00000033307 ENSMUSG00000026276 …	'Karyopherin'; 'Alpha-actinin-4'; 'Acyltransferase'; 'Long-chain-fatty-acid--CoA ligase'; 'Dynamin-1-like protein'; 'Hexokinase-2'; 'Dihydropyrimidinase-related protein 2'; 'A-kinase anchor protein 1, mitochondrial'; 'Mitochondrial import inner membrane translocase subunit TIM44'; 'AP-3 complex subunit delta-1'; 'Coatomer subunit beta''; 'Sorting nexin-3'; 'Metaxin-2'; 'Heterogeneous nuclear ribo…	Kpna4 Actn4 Cpt1a Acsl1 Dnm1l Hk2 Dpysl2 Akap1 Timm44 Ap3d1 Copb2 Snx3 Mtx2 Hnrnpa2b1 Comt Slc4a1 Got2 Pfkl Gnaq Mif Septin2 Pfkm Anxa5 Slc25a4 Gdi1 Timm13 Ywhae Dnaja1 Hspd1 Ywhaz Rack1 Ywhaq Ywhah Usp9x Vcp Eif4e Vps35 Npc2 Mtch2 Fgg Myh10 Cpt1b Gdi2 Hnrnpa3 Snx12 Fabp5 Cfl1 Hspa4 Ap2b1 Hadh Kif5b Rab21 Lrpprc Gnas Rangap1 Hsp90ab1 Ahcyl1 Tomm70a Samm50 Timm29 Asph Flna Acat2 Pnpla8 Atp2a1 Mavs…	A0A0B4J1E7 A0A1L1SV25 A8ASF5 D3Z041 Q8K1M6 O08528 O08553 O08715 O35857 O54774 O55029 O70492 O88441 O88569 O88587 P04919 P05202 P12382 P21279 P34884 P42208 P47857 P48036 P48962 P50396 P62075 P62259 P63037 P63038 P63101 P68040 P68254 P68510 P70398 Q01853 Q3TK95 Q3TRJ1 Q3U3C2 Q3UA17 Q3UER8 Q3UH59 Q3UIM5 Q3UPA3 Q3UZG3 Q3V2H3 Q497I3 Q544Y7 Q571M2 Q5SWR1 Q61425 Q61768 Q6A0C7 Q6PB66 Q6R0H7 Q6ZPH4 Q71LX8…	A0A0B4J1E7 A0A1L1SV25 A8ASF5 D3Z041 E9PUD2 O08528 O08553 O08715 O35857 O54774 O55029 O70492 O88441 O88569 O88587 P04919 P05202 P12382 P21279 P34884 P42208 P47857 P48036 P48962 P50396 P62075 P62259 P63037 P63038 P63101 P68040 P68254 P68510 P70398 Q01853 Q3TK95 Q3TRJ1 Q3U3C2 Q3UA17 Q3UER8 Q3UH59 Q3UIM5 Q3UPA3 Q3UZG3 Q3V2H3 Q497I3 Q544Y7 Q571M2 Q5SWR1 Q61425 Q61768 Q6A0C7 Q6PB66 Q6R0H7 Q6ZPH4 Q71LX8…	17.34 77/444	3.18 77/2419	3.57272e-07	GO:0006810
GO:1903829	positive regulation of protein localization	Any process that activates or increases the frequency, rate or extent of a protein localization.	ENSMUSG00000028906 ENSMUSG00000022789 ENSMUSG00000068039 ENSMUSG00000024639 ENSMUSG00000031207 ENSMUSG00000033065 ENSMUSG00000020849 ENSMUSG00000020372 ENSMUSG00000026341 ENSMUSG00000006373 ENSMUSG00000029447 ENSMUSG00000031696 ENSMUSG00000001416 ENSMUSG00000033860 ENSMUSG00000020900 ENSMUSG00000056201 ENSMUSG00000035152 ENSMUSG00000006740 ENSMUSG00000025613 ENSMUSG00000027523 ENSMUSG00000023944 …	'Protein 4.1'; 'Dynamin-1-like protein'; 'T-complex protein 1 subunit alpha'; 'Guanine nucleotide-binding protein G'; 'Moesin'; 'ATP-dependent 6-phosphofructokinase, muscle type'; '14-3-3 protein epsilon'; 'Small ribosomal subunit protein RACK1'; 'Actin-related protein 3'; 'Membrane-associated progesterone receptor component 1'; 'T-complex protein 1 subunit zeta'; 'Vacuolar protein sorting-associ…	Epb41 Dnm1l Tcp1 Gnaq Msn Pfkm Ywhae Rack1 Actr3 Pgrmc1 Cct6a Vps35 Cct3 Fgg Myh10 Cfl1 Ap2b1 Kif5b Cct8 Gnas Hsp90ab1 Tomm70a Epb41l2 Asph Flna Mavs Myh9 Aacs Myo1c	A2A841 Q8K1M6 P11983 P21279 P26041 P47857 P62259 P68040 Q3TGE1 Q3TH84 Q3TI05 Q3TRJ1 Q3U4U6 Q3UER8 Q3UH59 Q544Y7 Q5SWR1 Q61768 Q6A0F1 Q6R0H7 Q71LX8 Q80TT4 Q80UE5 Q8BSY0 Q8BTM8 Q8VCF0 Q8VDD5 Q9D2R0 Q9WTI7	A2A841 E9PUD2 P11983 P21279 P26041 P47857 P62259 P68040 Q3TGE1 Q3TH84 Q3TI05 Q3TRJ1 Q3U4U6 Q3UER8 Q3UH59 Q544Y7 Q5SWR1 Q61768 Q6A0F1 Q6R0H7 Q71LX8 Q80TT4 Q80UE5 Q8BSY0 Q8BTM8 Q8VCF0 Q8VDD5 Q9D2R0 Q9WTI7	6.53 29/444	5.54 29/523	3.81146e-07	GO:0008104;GO:0032880;GO:0048522
GO:0070727	cellular macromolecule localization	Any process in which a macromolecule is transported to, and/or maintained in, a specific location at the level of a cell. Localization at the cellular level encompasses movement within the cell, from within the cell to the cell surface, or from one location to another at the surface of a cell.	ENSMUSG00000027782 ENSMUSG00000053819 ENSMUSG00000054808 ENSMUSG00000028906 ENSMUSG00000024900 ENSMUSG00000022789 ENSMUSG00000000628 ENSMUSG00000018428 ENSMUSG00000002949 ENSMUSG00000020198 ENSMUSG00000032458 ENSMUSG00000019804 ENSMUSG00000027099 ENSMUSG00000006574 ENSMUSG00000068039 ENSMUSG00000020277 ENSMUSG00000024639 ENSMUSG00000031207 ENSMUSG00000026276 ENSMUSG00000116048 ENSMUSG00000033065 …	'Karyopherin'; 'Calcium/calmodulin-dependent protein kinase type II subunit delta'; 'Alpha-actinin-4'; 'Protein 4.1'; 'Acyltransferase'; 'Dynamin-1-like protein'; 'Hexokinase-2'; 'A-kinase anchor protein 1, mitochondrial'; 'Mitochondrial import inner membrane translocase subunit TIM44'; 'AP-3 complex subunit delta-1'; 'Coatomer subunit beta''; 'Sorting nexin-3'; 'Metaxin-2'; 'Band 3 anion transpo…	Kpna4 Camk2d Actn4 Epb41 Cpt1a Dnm1l Hk2 Akap1 Timm44 Ap3d1 Copb2 Snx3 Mtx2 Slc4a1 Tcp1 Pfkl Gnaq Msn Septin2 Pfkm Anxa5 Gdi1 Timm13 Ywhae Dnaja1 Hspd1 Ywhaz Actg1 Rack1 Ywhaq Ywhah Usp9x Atp1b3 Vcp Actr3 Pgrmc1 Cct6a Gorasp2 Vps35 Mapre1 Cct3 Mtch2 Fgg Myh10 Gdi2 Snx12 Cfl1 Csrp3 Hspa4 Ap2b1 Hadh Kif5b Rab21 Cct8 Gnas Rangap1 Hsp90ab1 Ahcyl1 Tomm70a Epb41l2 Samm50 Timm29 Ehd2 Sgta Asph Flna Ctsd…	A0A0B4J1E7 A0A0G2JGS4 A0A1L1SV25 A2A841 A8ASF5 Q8K1M6 O08528 O08715 O35857 O54774 O55029 O70492 O88441 P04919 P11983 P12382 P21279 P26041 P42208 P47857 P48036 P50396 P62075 P62259 P63037 P63038 P63101 P63260 P68040 P68254 P68510 P70398 P97370 Q01853 Q3TGE1 Q3TH84 Q3TI05 Q3TIK1 Q3TRJ1 Q3U4H0 Q3U4U6 Q3UA17 Q3UER8 Q3UH59 Q3UPA3 Q3V2H3 Q544Y7 Q545C7 Q571M2 Q5SWR1 Q61425 Q61768 Q6A0C7 Q6A0F1 Q6R0H7 Q6…	A0A0B4J1E7 A0A0G2JGS4 A0A1L1SV25 A2A841 A8ASF5 E9PUD2 O08528 O08715 O35857 O54774 O55029 O70492 O88441 P04919 P11983 P12382 P21279 P26041 P42208 P47857 P48036 P50396 P62075 P62259 P63037 P63038 P63101 P63260 P68040 P68254 P68510 P70398 P97370 Q01853 Q3TGE1 Q3TH84 Q3TI05 Q3TIK1 Q3TRJ1 Q3U4H0 Q3U4U6 Q3UA17 Q3UER8 Q3UH59 Q3UPA3 Q3V2H3 Q544Y7 Q545C7 Q571M2 Q5SWR1 Q61425 Q61768 Q6A0C7 Q6A0F1 Q6R0H7 Q6…	18.24 81/444	3.11 81/2604	3.83412e-07	GO:0051641;GO:0033036
GO:1904951	positive regulation of establishment of protein localization	Any process that activates or increases the frequency, rate or extent of establishment of protein localization.	ENSMUSG00000022789 ENSMUSG00000068039 ENSMUSG00000024639 ENSMUSG00000033065 ENSMUSG00000020849 ENSMUSG00000020372 ENSMUSG00000026341 ENSMUSG00000029447 ENSMUSG00000031696 ENSMUSG00000001416 ENSMUSG00000033860 ENSMUSG00000020900 ENSMUSG00000006740 ENSMUSG00000025613 ENSMUSG00000027523 ENSMUSG00000023944 ENSMUSG00000022752 ENSMUSG00000028207 ENSMUSG00000031328 ENSMUSG00000037523 ENSMUSG00000022443 …	'Dynamin-1-like protein'; 'T-complex protein 1 subunit alpha'; 'Guanine nucleotide-binding protein G'; 'ATP-dependent 6-phosphofructokinase, muscle type'; '14-3-3 protein epsilon'; 'Small ribosomal subunit protein RACK1'; 'Actin-related protein 3'; 'T-complex protein 1 subunit zeta'; 'Vacuolar protein sorting-associated protein 35'; 'T-complex protein 1 subunit gamma'; 'Fibrinogen gamma chain'; '…	Dnm1l Tcp1 Gnaq Pfkm Ywhae Rack1 Actr3 Cct6a Vps35 Cct3 Fgg Myh10 Kif5b Cct8 Gnas Hsp90ab1 Tomm70a Asph Flna Mavs Myh9 Aacs Myo1c	Q8K1M6 P11983 P21279 P47857 P62259 P68040 Q3TGE1 Q3TI05 Q3TRJ1 Q3U4U6 Q3UER8 Q3UH59 Q61768 Q6A0F1 Q6R0H7 Q71LX8 Q80TT4 Q8BSY0 Q8BTM8 Q8VCF0 Q8VDD5 Q9D2R0 Q9WTI7	E9PUD2 P11983 P21279 P47857 P62259 P68040 Q3TGE1 Q3TI05 Q3TRJ1 Q3U4U6 Q3UER8 Q3UH59 Q61768 Q6A0F1 Q6R0H7 Q71LX8 Q80TT4 Q8BSY0 Q8BTM8 Q8VCF0 Q8VDD5 Q9D2R0 Q9WTI7	5.18 23/444	6.57 23/350	5.6113e-07	GO:1903829;GO:0045184;GO:0070201
GO:0033539	fatty acid beta-oxidation using acyl-CoA dehydrogenase	A fatty acid beta-oxidation pathway in which the initial step of each oxidation cycle, which converts an acyl-CoA to a trans-2-enoyl-CoA, is catalyzed by acyl-CoA dehydrogenase; the electrons removed by oxidation pass through the respiratory chain to oxygen and leave H2O as the product. Fatty acid beta-oxidation begins with the addition of coenzyme A to a fatty acid, and ends when only two or thr…	ENSMUSG00000003809 ENSMUSG00000062908 ENSMUSG00000018574 ENSMUSG00000027809 ENSMUSG00000004610 ENSMUSG00000027332	'Glutaryl-CoA dehydrogenase, mitochondrial'; 'Medium-chain specific acyl-CoA dehydrogenase, mitochondrial'; 'Very long-chain specific acyl-CoA dehydrogenase, mitochondrial'; 'Electron transfer flavoprotein-ubiquinone oxidoreductase, mitochondrial'; 'Electron transfer flavoprotein subunit beta'; 'Isovaleryl-CoA dehydrogenase, mitochondrial'	Gcdh Acadm Acadvl Etfdh Etfb Ivd	A0A0A0MQ68 P45952 P50544 Q921G7 Q9DCW4 Q9JHI5	A0A0A0MQ68 P45952 P50544 Q921G7 Q9DCW4 Q9JHI5	1.35 6/444	46.15 6/13	7.08818e-07	GO:0006635
GO:0001676	long-chain fatty acid metabolic process	The chemical reactions and pathways involving a long-chain fatty acid. A long-chain fatty acid has an aliphatic tail containing 13 to 22 carbons.	ENSMUSG00000058135 ENSMUSG00000024900 ENSMUSG00000018796 ENSMUSG00000003123 ENSMUSG00000040562 ENSMUSG00000028607 ENSMUSG00000033174 ENSMUSG00000022040 ENSMUSG00000004035 ENSMUSG00000075706 ENSMUSG00000027710 ENSMUSG00000036257 ENSMUSG00000027890 ENSMUSG00000072949	'Glutathione S-transferase'; 'Acyltransferase'; 'Long-chain-fatty-acid--CoA ligase'; 'Hormone-sensitive lipase'; 'Glutathione S-transferase Mu 2'; 'Carnitine O-palmitoyltransferase 2, mitochondrial'; 'Serine aminopeptidase S33 domain-containing protein'; 'AB hydrolase-1 domain-containing protein'; 'Glutathione peroxidase'; 'Complex I assembly factor ACAD9, mitochondrial'; 'Calcium-independent pho…	Gstm1 Cpt1a Acsl1 Lipe Gstm2 Cpt2 Mgll Ephx2 Gstm7 Gpx4 Acad9 Pnpla8 Gstm4 Acot1	A2AE89 A8ASF5 D3Z041 E9Q4M2 P15626 Q3UDA8 Q3UFX6 Q3UQ71 Q6PJ91 Q76LV0 Q8JZN5 Q8K1N1 Q8R5I6 Q99L15	A2AE89 A8ASF5 D3Z041 E9Q4M2 P15626 Q3UDA8 Q3UFX6 Q3UQ71 Q6PJ91 Q76LV0 Q8JZN5 Q8K1N1 Q8R5I6 Q99L15	3.15 14/444	10.69 14/131	8.82223e-07	GO:0006631
GO:0016043	cellular component organization	A process that results in the assembly, arrangement of constituent parts, or disassembly of a cellular component.	ENSMUSG00000026202 ENSMUSG00000057666 ENSMUSG00000020741 ENSMUSG00000020022 ENSMUSG00000031636 ENSMUSG00000030592 ENSMUSG00000054808 ENSMUSG00000039041 ENSMUSG00000026895 ENSMUSG00000028648 ENSMUSG00000073422 ENSMUSG00000020061 ENSMUSG00000028906 ENSMUSG00000023092 ENSMUSG00000075307 ENSMUSG00000030695 ENSMUSG00000026687 ENSMUSG00000030224 ENSMUSG00000021061 ENSMUSG00000053093 ENSMUSG00000022536 …	'Tubulin alpha chain'; 'Glyceraldehyde-3-phosphate dehydrogenase'; 'Clustered mitochondria protein homolog'; 'NADH dehydrogenase'; 'PDZ and LIM domain protein 3'; 'Ryanodine receptor 1'; 'Alpha-actinin-4'; 'Uncharacterized protein'; 'Hydroxysteroid 17-beta dehydrogenase 8'; 'Myosin binding protein C, slow-type'; 'Protein 4.1'; 'Four and a half LIM domains 1'; 'Kelch-like protein 41'; 'Fructose-bi…	Tuba4a Gapdh Cluh Ndufa12 Pdlim3 Ryr1 Actn4 Adrm1 Ndufa8 Ndufs5 Hsd17b8 Mybpc1 Epb41 Fhl1 Klhl41 Aldoa Aldh9a1 Strap Sptb Myh7 Glyr1 Dnm1l Sptan1 Ahnak Cfh Akt1s1 Ndufa11 Hk2 Dpysl2 C1qbp Ap3d1 Ilk Eif3d Snx3 Hsd17b12 Wdr1 Mtx2 Hnrnpa2b1 Slc4a1 Tcp1 Anxa6 Lgals1 Prdx3 Tpm3 Tln1 Msn Nap1l1 Mif Septin2 Capzb Slc25a4 Gdi1 Tpm2 Timm13 Snrpd3 Ppp2cb Hspd1 Ywhaz Eif5a Actg1 Ppp2ca Phb1 Rack1 Ywhah Usp9…	A0A0A0MQA5 A0A0A0MQF6 A0A0R4J140 A0A0R4J275 A0A1B0GSX6 A0A1L1SQG7 A0A1L1SV25 A0A1S6GWG3 A0A1S6GWI0 A0A1S6GWI4 A0A494BAF4 A0A571BEN1 A2A841 A2AEX6 A2AUC9 A6ZI44 A7VL18 B2RUC7 B2RX08 B2RXX9 D3YYT1 Q8K1M6 E9Q447 E9Q616 E9Q8I0 E9QKI4 G5E814 O08528 O08553 O35658 O54774 O55222 O70194 O70492 O70503 O88342 O88441 O88569 P04919 P11983 P14824 P16045 P20108 P21107 P26039 P26041 P28656 P34884 P42208 P47757 P…	A0A0A0MQA5 A0A0A0MQF6 A0A0R4J140 A0A0R4J275 A0A1B0GSX6 A0A1L1SQG7 A0A1L1SV25 A0A1S6GWG3 A0A1S6GWI0 A0A1S6GWI4 A0A494BAF4 A0A571BEN1 A2A841 A2AEX6 A2AUC9 A6ZI44 A7VL18 B2RUC7 B2RX08 B2RXX9 D3YYT1 E9PUD2 E9Q447 E9Q616 E9Q8I0 E9QKI4 G5E814 O08528 O08553 O35658 O54774 O55222 O70194 O70492 O70503 O88342 O88441 O88569 P04919 P11983 P14824 P16045 P20108 P21107 P26039 P26041 P28656 P34884 P42208 P47757 P…	40.09 178/444	2.34 178/7612	9.81625e-07	GO:0071840
GO:0009725	response to hormone	Any process that results in a change in state or activity of a cell or an organism (in terms of movement, secretion, enzyme production, gene expression, etc.) as a result of a hormone stimulus.	ENSMUSG00000064360 ENSMUSG00000039041 ENSMUSG00000018796 ENSMUSG00000033400 ENSMUSG00000024387 ENSMUSG00000041237 ENSMUSG00000074207 ENSMUSG00000036427 ENSMUSG00000032562 ENSMUSG00000027187 ENSMUSG00000015889 ENSMUSG00000005514 ENSMUSG00000027712 ENSMUSG00000028410 ENSMUSG00000038845 ENSMUSG00000018965 ENSMUSG00000028156 ENSMUSG00000020719 ENSMUSG00000019577 ENSMUSG00000056201 ENSMUSG00000030470 …	'NADH-ubiquinone oxidoreductase chain 3'; 'Uncharacterized protein'; 'Long-chain-fatty-acid--CoA ligase'; 'Glycogen debranching enzyme'; 'Casein kinase II subunit beta'; 'Pyruvate kinase'; 'Alcohol dehydrogenase 1'; 'Glucose-6-phosphate isomerase'; 'Guanine nucleotide-binding protein G'; 'Catalase'; 'Leukotriene A-4 hydrolase'; 'NADPH--cytochrome P450 reductase'; 'Annexin A5'; 'DnaJ homolog subfa…	ND3 Adrm1 Acsl1 Agl Csnk2b Pklr Adh1 Gpi Gnai2 Cat Lta4h Por Anxa5 Dnaja1 Phb1 Ywhah Eif4e Ddx5 Pdk4 Cfl1 Csrp3 Acaca Ppp5c Hadh Sord Bckdhb Gnas Rangap1 Atp1a2 Ahcyl1 Tomm70a Ctsd Idh1 Pck1 Acat1 Atp2a1 Atp1a1 Pcna Pdk2 Rhoa Myo1c Aifm1	A0A023J682 A0A1S6GWG3 D3Z041 F8VPN4 G3UZX4 G3X925 P00329 P06745 P08752 P24270 P24527 P37040 P48036 P63037 P67778 P68510 Q3TK95 Q3V0Z8 Q544J2 Q544Y7 Q545C7 Q5SWU9 Q60676 Q61425 Q64442 Q6P3A8 Q6R0H7 Q6ZPH4 Q6ZQ49 Q80SW1 Q80TT4 Q8C243 Q8C338 Q8CI37 Q8QZT1 Q8R429 Q8VDN2 Q9CZD6 Q9JK42 Q9QUI0 Q9WTI7 Q9Z0X1	A0A023J682 A0A1S6GWG3 D3Z041 F8VPN4 G3UZX4 G3X925 P00329 P06745 P08752 P24270 P24527 P37040 P48036 P63037 P67778 P68510 Q3TK95 Q3V0Z8 Q544J2 Q544Y7 Q545C7 Q5SWU9 Q60676 Q61425 Q64442 Q6P3A8 Q6R0H7 Q6ZPH4 Q6ZQ49 Q80SW1 Q80TT4 Q8C243 Q8C338 Q8CI37 Q8QZT1 Q8R429 Q8VDN2 Q9CZD6 Q9JK42 Q9QUI0 Q9WTI7 Q9Z0X1	9.46 42/444	4.17 42/1008	9.88697e-07	GO:0010033;GO:0009719
GO:0042981	regulation of apoptotic process	Any process that modulates the occurrence or rate of cell death by apoptotic process.	ENSMUSG00000057666 ENSMUSG00000053819 ENSMUSG00000054808 ENSMUSG00000022789 ENSMUSG00000011096 ENSMUSG00000022707 ENSMUSG00000032249 ENSMUSG00000018446 ENSMUSG00000030890 ENSMUSG00000036427 ENSMUSG00000032562 ENSMUSG00000068220 ENSMUSG00000024997 ENSMUSG00000024639 ENSMUSG00000027187 ENSMUSG00000053279 ENSMUSG00000033307 ENSMUSG00000005514 ENSMUSG00000027712 ENSMUSG00000031633 ENSMUSG00000009112 …	'Glyceraldehyde-3-phosphate dehydrogenase'; 'Calcium/calmodulin-dependent protein kinase type II subunit delta'; 'Alpha-actinin-4'; 'Dynamin-1-like protein'; 'AKT1 substrate 1'; '1,4-alpha-glucan branching enzyme'; 'Acidic leucine-rich nuclear phosphoprotein 32 family member A'; 'Complement component 1 Q subcomponent-binding protein, mitochondrial'; 'Integrin-linked protein kinase'; 'Glucose-6-ph…	Gapdh Camk2d Actn4 Dnm1l Akt1s1 Gbe1 Anp32a C1qbp Ilk Gpi Gnai2 Lgals1 Prdx3 Gnaq Cat Aldh1a1 Mif Por Anxa5 Slc25a4 Bcl2l13 Dnaja1 Hspd1 Eif5a Phb1 Rack1 Ywhah Anp32e Ldha Trap1 Mtch2 Akr1b1 Fgg Akr1a1 Itga1 Pdk4 Alb EG433182 Ppp5c Vdac2 Vdac1 Prdx2 Hsp90ab1 Ppp2r1a Tomm70a Supv3l1 Flna Aifm2 Acaa2 Ctsd Pak2 Sirt2 Lims2 Acot1 Rhoa Apip Aifm1	A0A0A0MQF6 A0A0G2JGS4 A0A1L1SV25 Q8K1M6 E9QKI4 F6ZHD8 O35381 O35658 O55222 P06745 P08752 P16045 P20108 P21279 P24270 P24549 P34884 P37040 P48036 P48962 P59017 P63037 P63038 P63242 P67778 P68040 P68510 P97822 Q3THB4 Q3TK29 Q3UA17 Q3UDY1 Q3UER8 Q3UJW9 Q3V3R4 Q544J2 Q546G4 Q5FW97 Q60676 Q60930 Q60932 Q61171 Q71LX8 Q76MZ3 Q80TT4 Q80YD1 Q8BTM8 Q8BUE4 Q8BWT1 Q8C243 Q8CIN4 Q8VDQ8 Q91XD2 Q99L15 Q9QUI0 Q9…	A0A0A0MQF6 A0A0G2JGS4 A0A1L1SV25 E9PUD2 E9QKI4 F6ZHD8 O35381 O35658 O55222 P06745 P08752 P16045 P20108 P21279 P24270 P24549 P34884 P37040 P48036 P48962 P59017 P63037 P63038 P63242 P67778 P68040 P68510 P97822 Q3THB4 Q3TK29 Q3UA17 Q3UDY1 Q3UER8 Q3UJW9 Q3V3R4 Q544J2 Q546G4 Q5FW97 Q60676 Q60930 Q60932 Q61171 Q71LX8 Q76MZ3 Q80TT4 Q80YD1 Q8BTM8 Q8BUE4 Q8BWT1 Q8C243 Q8CIN4 Q8VDQ8 Q91XD2 Q99L15 Q9QUI0 Q9…	13.06 58/444	3.50 58/1658	1.19525e-06	GO:0043067;GO:0006915
GO:0071705	nitrogen compound transport	The directed movement of nitrogen-containing compounds into, out of or within a cell, or between cells, by means of some agent such as a transporter or pore.	ENSMUSG00000027782 ENSMUSG00000054808 ENSMUSG00000024900 ENSMUSG00000022789 ENSMUSG00000022048 ENSMUSG00000018428 ENSMUSG00000002949 ENSMUSG00000020198 ENSMUSG00000032458 ENSMUSG00000019804 ENSMUSG00000027099 ENSMUSG00000004980 ENSMUSG00000000326 ENSMUSG00000020277 ENSMUSG00000024639 ENSMUSG00000026276 ENSMUSG00000116048 ENSMUSG00000033065 ENSMUSG00000027712 ENSMUSG00000031633 ENSMUSG00000015291 …	'Karyopherin'; 'Alpha-actinin-4'; 'Acyltransferase'; 'Dynamin-1-like protein'; 'Dihydropyrimidinase-related protein 2'; 'A-kinase anchor protein 1, mitochondrial'; 'Mitochondrial import inner membrane translocase subunit TIM44'; 'AP-3 complex subunit delta-1'; 'Coatomer subunit beta''; 'Sorting nexin-3'; 'Metaxin-2'; 'Heterogeneous nuclear ribonucleoproteins A2/B1'; 'Catechol O-methyltransferase'…	Kpna4 Actn4 Cpt1a Dnm1l Dpysl2 Akap1 Timm44 Ap3d1 Copb2 Snx3 Mtx2 Hnrnpa2b1 Comt Pfkl Gnaq Septin2 Pfkm Anxa5 Slc25a4 Gdi1 Timm13 Ywhae Dnaja1 Hspd1 Ywhaz Rack1 Ywhaq Ywhah Usp9x Vcp Eif4e Vps35 Mtch2 Fgg Myh10 Gdi2 Hnrnpa3 Snx12 Cfl1 Hspa4 Ap2b1 Hadh Kif5b Rab21 Lrpprc Gnas Rangap1 Hsp90ab1 Ahcyl1 Tomm70a Samm50 Timm29 Asph Flna Atp2a1 Mavs Myh9 Hpx Aacs Slc25a22 Napa Agk Vapa Aifm1	A0A0B4J1E7 A0A1L1SV25 A8ASF5 Q8K1M6 O08553 O08715 O35857 O54774 O55029 O70492 O88441 O88569 O88587 P12382 P21279 P42208 P47857 P48036 P48962 P50396 P62075 P62259 P63037 P63038 P63101 P68040 P68254 P68510 P70398 Q01853 Q3TK95 Q3TRJ1 Q3UA17 Q3UER8 Q3UH59 Q3UPA3 Q3UZG3 Q3V2H3 Q544Y7 Q571M2 Q5SWR1 Q61425 Q61768 Q6A0C7 Q6PB66 Q6R0H7 Q6ZPH4 Q71LX8 Q80SW1 Q80TT4 Q8BGH2 Q8BGX2 Q8BSY0 Q8BTM8 Q8R429 Q8VCF0…	A0A0B4J1E7 A0A1L1SV25 A8ASF5 E9PUD2 O08553 O08715 O35857 O54774 O55029 O70492 O88441 O88569 O88587 P12382 P21279 P42208 P47857 P48036 P48962 P50396 P62075 P62259 P63037 P63038 P63101 P68040 P68254 P68510 P70398 Q01853 Q3TK95 Q3TRJ1 Q3UA17 Q3UER8 Q3UH59 Q3UPA3 Q3UZG3 Q3V2H3 Q544Y7 Q571M2 Q5SWR1 Q61425 Q61768 Q6A0C7 Q6PB66 Q6R0H7 Q6ZPH4 Q71LX8 Q80SW1 Q80TT4 Q8BGH2 Q8BGX2 Q8BSY0 Q8BTM8 Q8R429 Q8VCF0…	14.64 65/444	3.32 65/1959	1.22196e-06	GO:0006810
GO:0015031	protein transport	The directed movement of proteins into, out of or within a cell, or between cells, by means of some agent such as a transporter or pore.	ENSMUSG00000027782 ENSMUSG00000054808 ENSMUSG00000024900 ENSMUSG00000022789 ENSMUSG00000018428 ENSMUSG00000002949 ENSMUSG00000020198 ENSMUSG00000032458 ENSMUSG00000019804 ENSMUSG00000027099 ENSMUSG00000020277 ENSMUSG00000024639 ENSMUSG00000033065 ENSMUSG00000027712 ENSMUSG00000015291 ENSMUSG00000020219 ENSMUSG00000020849 ENSMUSG00000028410 ENSMUSG00000025980 ENSMUSG00000022285 ENSMUSG00000020372 …	'Karyopherin'; 'Alpha-actinin-4'; 'Acyltransferase'; 'Dynamin-1-like protein'; 'A-kinase anchor protein 1, mitochondrial'; 'Mitochondrial import inner membrane translocase subunit TIM44'; 'AP-3 complex subunit delta-1'; 'Coatomer subunit beta''; 'Sorting nexin-3'; 'Metaxin-2'; 'ATP-dependent 6-phosphofructokinase, liver type'; 'Guanine nucleotide-binding protein G'; 'ATP-dependent 6-phosphofructo…	Kpna4 Actn4 Cpt1a Dnm1l Akap1 Timm44 Ap3d1 Copb2 Snx3 Mtx2 Pfkl Gnaq Pfkm Anxa5 Gdi1 Timm13 Ywhae Dnaja1 Hspd1 Ywhaz Rack1 Ywhaq Ywhah Usp9x Vcp Vps35 Mtch2 Fgg Myh10 Gdi2 Snx12 Cfl1 Hspa4 Ap2b1 Hadh Kif5b Rab21 Gnas Rangap1 Hsp90ab1 Ahcyl1 Tomm70a Samm50 Timm29 Asph Flna Mavs Myh9 Aacs Slc25a22 Napa Agk Aifm1	A0A0B4J1E7 A0A1L1SV25 A8ASF5 Q8K1M6 O08715 O35857 O54774 O55029 O70492 O88441 P12382 P21279 P47857 P48036 P50396 P62075 P62259 P63037 P63038 P63101 P68040 P68254 P68510 P70398 Q01853 Q3TRJ1 Q3UA17 Q3UER8 Q3UH59 Q3UPA3 Q3V2H3 Q544Y7 Q571M2 Q5SWR1 Q61425 Q61768 Q6A0C7 Q6R0H7 Q6ZPH4 Q71LX8 Q80SW1 Q80TT4 Q8BGH2 Q8BGX2 Q8BSY0 Q8BTM8 Q8VCF0 Q8VDD5 Q9D2R0 Q9D6M3 Q9DB05 Q9ESW4 Q9Z0X1	A0A0B4J1E7 A0A1L1SV25 A8ASF5 E9PUD2 O08715 O35857 O54774 O55029 O70492 O88441 P12382 P21279 P47857 P48036 P50396 P62075 P62259 P63037 P63038 P63101 P68040 P68254 P68510 P70398 Q01853 Q3TRJ1 Q3UA17 Q3UER8 Q3UH59 Q3UPA3 Q3V2H3 Q544Y7 Q571M2 Q5SWR1 Q61425 Q61768 Q6A0C7 Q6R0H7 Q6ZPH4 Q71LX8 Q80SW1 Q80TT4 Q8BGH2 Q8BGX2 Q8BSY0 Q8BTM8 Q8VCF0 Q8VDD5 Q9D2R0 Q9D6M3 Q9DB05 Q9ESW4 Q9Z0X1	11.94 53/444	3.65 53/1452	1.23145e-06	GO:0045184;GO:0071705;GO:0071702
GO:0071840	cellular component organization or biogenesis	A process that results in the biosynthesis of constituent macromolecules, assembly, arrangement of constituent parts, or disassembly of a cellular component.	ENSMUSG00000026202 ENSMUSG00000057666 ENSMUSG00000020741 ENSMUSG00000020022 ENSMUSG00000031636 ENSMUSG00000030592 ENSMUSG00000054808 ENSMUSG00000039041 ENSMUSG00000026895 ENSMUSG00000028648 ENSMUSG00000061983 ENSMUSG00000073422 ENSMUSG00000020061 ENSMUSG00000028906 ENSMUSG00000023092 ENSMUSG00000075307 ENSMUSG00000030695 ENSMUSG00000026687 ENSMUSG00000030224 ENSMUSG00000021061 ENSMUSG00000053093 …	'Tubulin alpha chain'; 'Glyceraldehyde-3-phosphate dehydrogenase'; 'Clustered mitochondria protein homolog'; 'NADH dehydrogenase'; 'PDZ and LIM domain protein 3'; 'Ryanodine receptor 1'; 'Alpha-actinin-4'; 'Uncharacterized protein'; '40S ribosomal protein S12'; 'Hydroxysteroid 17-beta dehydrogenase 8'; 'Myosin binding protein C, slow-type'; 'Protein 4.1'; 'Four and a half LIM domains 1'; 'Kelch-l…	Tuba4a Gapdh Cluh Ndufa12 Pdlim3 Ryr1 Actn4 Adrm1 Ndufa8 Ndufs5 Rps12 Hsd17b8 Mybpc1 Epb41 Fhl1 Klhl41 Aldoa Aldh9a1 Strap Sptb Myh7 Glyr1 Dnm1l Sptan1 Ahnak Cfh Akt1s1 Ndufa11 Hk2 Dpysl2 C1qbp Ap3d1 Ilk Eif3d Snx3 Hsd17b12 Wdr1 Mtx2 Hnrnpa2b1 Slc4a1 Tcp1 Anxa6 Lgals1 Prdx3 Tpm3 Tln1 Msn Nap1l1 Mif Septin2 Capzb Slc25a4 Gdi1 Tpm2 Timm13 Snrpd3 Ppp2cb Hspd1 Ywhaz Eif5a Actg1 Ppp2ca Phb1 Rack1 Ywha…	A0A0A0MQA5 A0A0A0MQF6 A0A0R4J140 A0A0R4J275 A0A1B0GSX6 A0A1L1SQG7 A0A1L1SV25 A0A1S6GWG3 A0A1S6GWI0 A0A1S6GWI4 A0A1W2P7A1 A0A494BAF4 A0A571BEN1 A2A841 A2AEX6 A2AUC9 A6ZI44 A7VL18 B2RUC7 B2RX08 B2RXX9 D3YYT1 Q8K1M6 E9Q447 E9Q616 E9Q8I0 E9QKI4 G5E814 O08528 O08553 O35658 O54774 O55222 O70194 O70492 O70503 O88342 O88441 O88569 P04919 P11983 P14824 P16045 P20108 P21107 P26039 P26041 P28656 P34884 P422…	A0A0A0MQA5 A0A0A0MQF6 A0A0R4J140 A0A0R4J275 A0A1B0GSX6 A0A1L1SQG7 A0A1L1SV25 A0A1S6GWG3 A0A1S6GWI0 A0A1S6GWI4 A0A1W2P7A1 A0A494BAF4 A0A571BEN1 A2A841 A2AEX6 A2AUC9 A6ZI44 A7VL18 B2RUC7 B2RX08 B2RXX9 D3YYT1 E9PUD2 E9Q447 E9Q616 E9Q8I0 E9QKI4 G5E814 O08528 O08553 O35658 O54774 O55222 O70194 O70492 O70503 O88342 O88441 O88569 P04919 P11983 P14824 P16045 P20108 P21107 P26039 P26041 P28656 P34884 P422…	40.77 181/444	2.32 181/7815	1.39111e-06	GO:0009987
GO:0090151	establishment of protein localization to mitochondrial membrane	The directed movement of a protein to a specific location in the mitochondrial membrane.	ENSMUSG00000020219 ENSMUSG00000027282 ENSMUSG00000020361 ENSMUSG00000022752 ENSMUSG00000022437 ENSMUSG00000048429 ENSMUSG00000029916	'Mitochondrial import inner membrane translocase subunit Tim13'; 'Mitochondrial carrier homolog 2'; 'Heat shock 70 kDa protein 4'; 'MKIAA0719 protein'; 'Sorting and assembly machinery component 50 homolog'; 'Mitochondrial import inner membrane translocase subunit Tim29'; 'Acylglycerol kinase, mitochondrial'	Timm13 Mtch2 Hspa4 Tomm70a Samm50 Timm29 Agk	P62075 Q3UA17 Q571M2 Q80TT4 Q8BGH2 Q8BGX2 Q9ESW4	P62075 Q3UA17 Q571M2 Q80TT4 Q8BGH2 Q8BGX2 Q9ESW4	1.58 7/444	30.43 7/23	1.39452e-06	GO:0007006;GO:0090150;GO:0072655;GO:0051649
GO:0032981	mitochondrial respiratory chain complex I assembly	The aggregation, arrangement and bonding together of a set of components to form mitochondrial respiratory chain complex I.	ENSMUSG00000020022 ENSMUSG00000026895 ENSMUSG00000028648 ENSMUSG00000002379 ENSMUSG00000030869 ENSMUSG00000025968 ENSMUSG00000027710 ENSMUSG00000026260 ENSMUSG00000024082 ENSMUSG00000036932	'NADH dehydrogenase'; 'Acyl carrier protein'; 'NADH-ubiquinone oxidoreductase 75 kDa subunit, mitochondrial'; 'Complex I assembly factor ACAD9, mitochondrial'; 'Protein arginine methyltransferase NDUFAF7, mitochondrial'; 'Apoptosis-inducing factor 1, mitochondrial'	Ndufa12 Ndufa8 Ndufs5 Ndufa11 Ndufab1 Ndufs1 Acad9 Ndufa10 Ndufaf7 Aifm1	A0A0R4J275 A0A1S6GWI0 A0A1S6GWI4 G5E814 Q3TJG2 Q3UIQ2 Q8JZN5 Q99LC3 Q9CWG8 Q9Z0X1	A0A0R4J275 A0A1S6GWI0 A0A1S6GWI4 G5E814 Q3TJG2 Q3UIQ2 Q8JZN5 Q99LC3 Q9CWG8 Q9Z0X1	2.25 10/444	16.13 10/62	1.50266e-06	GO:0010257;GO:0033108
GO:0010257	NADH dehydrogenase complex assembly	The aggregation, arrangement and bonding together of a set of components to form an NADH dehydrogenase complex.	ENSMUSG00000020022 ENSMUSG00000026895 ENSMUSG00000028648 ENSMUSG00000002379 ENSMUSG00000030869 ENSMUSG00000025968 ENSMUSG00000027710 ENSMUSG00000026260 ENSMUSG00000024082 ENSMUSG00000036932	'NADH dehydrogenase'; 'Acyl carrier protein'; 'NADH-ubiquinone oxidoreductase 75 kDa subunit, mitochondrial'; 'Complex I assembly factor ACAD9, mitochondrial'; 'Protein arginine methyltransferase NDUFAF7, mitochondrial'; 'Apoptosis-inducing factor 1, mitochondrial'	Ndufa12 Ndufa8 Ndufs5 Ndufa11 Ndufab1 Ndufs1 Acad9 Ndufa10 Ndufaf7 Aifm1	A0A0R4J275 A0A1S6GWI0 A0A1S6GWI4 G5E814 Q3TJG2 Q3UIQ2 Q8JZN5 Q99LC3 Q9CWG8 Q9Z0X1	A0A0R4J275 A0A1S6GWI0 A0A1S6GWI4 G5E814 Q3TJG2 Q3UIQ2 Q8JZN5 Q99LC3 Q9CWG8 Q9Z0X1	2.25 10/444	16.13 10/62	1.50266e-06	GO:0065003
[truncated: 4,924 more rows]
