# Supplementary material for: Cysteine redoxome landscape in mouse brown adipose tissue under acute cold exposure
Source: iScience. 2025 Feb 17;28(3):112051. doi: 10.1016/j.isci.2025.112051 (PMC11915156; doi:10.1016/j.isci.2025.112051)
Supplement: Table S11. Molecular functions enriched in GO analysis observed in exclusively found cysteine residues in BAT under RT, related to Figure S6B [file mmc12.xlsx]

## Sheet: Sheet1
GO_MF	Name	Function	Ensembl	Protein Name	Gene Name	Uniprot	Query	Term frequency within the dataset (%)	Term frequency within the genome (%)	P-value (fdr)	Parents term
GO:0003824	catalytic activity	Catalysis of a biochemical reaction at physiological temperatures. In biologically catalyzed reactions, the reactants are known as substrates, and the catalysts are naturally occurring macromolecular substances known as enzymes. Enzymes possess specific binding sites for substrates, and are usually composed wholly or largely of protein, but RNA that has catalytic activity (ribozyme) is often also…	ENSMUSG00000064360 ENSMUSG00000003809 ENSMUSG00000026202 ENSMUSG00000057666 ENSMUSG00000053819 ENSMUSG00000026307 ENSMUSG00000027371 ENSMUSG00000031969 ENSMUSG00000032279 ENSMUSG00000001924 ENSMUSG00000037722 ENSMUSG00000022570 ENSMUSG00000073422 ENSMUSG00000027406 ENSMUSG00000006676 ENSMUSG00000058135 ENSMUSG00000027428 ENSMUSG00000030695 ENSMUSG00000026687 ENSMUSG00000024900 ENSMUSG00000030224 …	'NADH-ubiquinone oxidoreductase chain 3'; 'Glutaryl-CoA dehydrogenase, mitochondrial'; 'Tubulin alpha chain'; 'Glyceraldehyde-3-phosphate dehydrogenase'; 'Calcium/calmodulin-dependent protein kinase type II subunit delta'; 'Selenocysteine lyase'; 'Fumarylacetoacetate hydrolase domain containing 2A'; 'Acyl-Coenzyme A dehydrogenase family, member 8'; 'Isocitrate dehydrogenase'; 'Ubiquitin-like modi…	ND3 Gcdh Tuba4a Gapdh Camk2d Scly Fahd2a Acad8 Idh3a Uba1 Gnpnat1 Gfus Hsd17b8 Idh3b Usp19 Gstm1 Rbbp9 Aldoa Aldh9a1 Cpt1a Strap Myh7 Xpnpep3 Glyr1 Acsl1 Dnm1l Usp24 Lipe Atp2a3 Gnb2 Pcx Gbe1 Agl Vars1 Csnk2b Pklr Akr1b10 Esd Hk2 Dpysl2 Ech1 Bhmt Aldh1a7 Ilk Hsd17b12 Capns1 Comt Adh1 Aldoc Got2 Gpi Ckm Gnai2 Pgk1 Fth1 Sbk2 Tcp1 Pfkl Gpd1 Mdh1 Bpgm Gstm2 Tpi1 Fasn Prdx3 Gnaq Cat Lta4h Aldh1a1 Adh5…	A0A023J682 A0A0A0MQ68 A0A0A0MQA5 A0A0A0MQF6 A0A0G2JGS4 A0A0R4J069 A0A0R4J094 A0A0R4J0P1 A0A1L1STE6 A0A1S6GWH5 A0A2I3BQY4 A0A2R8VI39 A0A494BAF4 A0A668KL51 Q91VA7 A0A991ELD7 A2AE89 A2AN96 A6ZI44 A7VL18 A8ASF5 B2RUC7 B2RXX9 B7ZMP1 D3YYT1 D3Z041 Q8K1M6 E9PV45 E9Q4M2 E9Q559 E9QKR0 E9QPD7 F6ZHD8 F8VPN4 G3UY93 G3UZX4 G3X925 G5E895 H3BKH6 O08528 O08553 O35459 O35490 O35945 O55222 O70503 O88456 O88587 P00…	A0A023J682 A0A0A0MQ68 A0A0A0MQA5 A0A0A0MQF6 A0A0G2JGS4 A0A0R4J069 A0A0R4J094 A0A0R4J0P1 A0A1L1STE6 A0A1S6GWH5 A0A2I3BQY4 A0A2R8VI39 A0A494BAF4 A0A668KL51 Q91VA7 A0A991ELD7 A2AE89 A2AN96 A6ZI44 A7VL18 A8ASF5 B2RUC7 B2RXX9 B7ZMP1 D3YYT1 D3Z041 E9PUD2 E9PV45 E9Q4M2 E9Q559 E9QKR0 E9QPD7 F6ZHD8 F8VPN4 G3UY93 G3UZX4 G3X925 G5E895 H3BKH6 O08528 O08553 O35459 O35490 O35945 O55222 O70503 O88456 O88587 P00…	60.99 272/446	4.74 272/5738	1.16693e-64	GO:0003674
GO:1901363	heterocyclic compound binding	Binding to heterocyclic compound.	ENSMUSG00000003809 ENSMUSG00000026202 ENSMUSG00000057666 ENSMUSG00000053819 ENSMUSG00000026307 ENSMUSG00000031969 ENSMUSG00000030592 ENSMUSG00000032279 ENSMUSG00000054808 ENSMUSG00000001924 ENSMUSG00000073422 ENSMUSG00000027406 ENSMUSG00000026687 ENSMUSG00000053093 ENSMUSG00000022536 ENSMUSG00000018796 ENSMUSG00000022789 ENSMUSG00000020788 ENSMUSG00000024892 ENSMUSG00000007029 ENSMUSG00000041237 …	'Glutaryl-CoA dehydrogenase, mitochondrial'; 'Tubulin alpha chain'; 'Glyceraldehyde-3-phosphate dehydrogenase'; 'Calcium/calmodulin-dependent protein kinase type II subunit delta'; 'Selenocysteine lyase'; 'Acyl-Coenzyme A dehydrogenase family, member 8'; 'Ryanodine receptor 1'; 'Isocitrate dehydrogenase'; 'Alpha-actinin-4'; 'Ubiquitin-like modifier-activating enzyme 1'; 'Hydroxysteroid 17-beta de…	Gcdh Tuba4a Gapdh Camk2d Scly Acad8 Ryr1 Idh3a Actn4 Uba1 Hsd17b8 Idh3b Aldh9a1 Myh7 Glyr1 Acsl1 Dnm1l Atp2a3 Pcx Vars1 Pklr Akr1b10 Hk2 Timm44 Ilk Adh1 Got2 Ckm Gnai2 Pgk1 Sbk2 Tcp1 Pfkl Gpd1 Mdh1 Anxa6 Gnaq Cat Aldh1a1 Adss1 Por Septin2 Acadm Gsr Pfkm Hspa4l Acadvl Dbt Eef2 Acta2 Dnaja1 Hspd1 Actg1 Xdh Vcp Acly Ahcy Oat Pebp1 Actr3 Ldha Cct6a Farsb Trap1 Nampt Dhrs11 Cct3 Cmpk2 St13 Myh10 Ddx5 …	A0A0A0MQ68 A0A0A0MQA5 A0A0A0MQF6 A0A0G2JGS4 A0A0R4J069 A0A0R4J0P1 A0A1L1SQG7 A0A1L1STE6 A0A1L1SV25 A0A1S6GWH5 A0A494BAF4 A0A668KL51 Q91VA7 A7VL18 B2RXX9 D3YYT1 D3Z041 Q8K1M6 E9Q559 E9QPD7 G3UY93 G3X925 G5E895 O08528 O35857 O55222 P00329 P05202 P07310 P08752 P09411 P0C5K1 P11983 P12382 P13707 P14152 P14824 P21279 P24270 P24549 P28650 P37040 P42208 P45952 P47791 P47857 P48722 P50544 P53395 P58252 P…	A0A0A0MQ68 A0A0A0MQA5 A0A0A0MQF6 A0A0G2JGS4 A0A0R4J069 A0A0R4J0P1 A0A1L1SQG7 A0A1L1STE6 A0A1L1SV25 A0A1S6GWH5 A0A494BAF4 A0A668KL51 Q91VA7 A7VL18 B2RXX9 D3YYT1 D3Z041 E9PUD2 E9Q559 E9QPD7 G3UY93 G3X925 G5E895 O08528 O35857 O55222 P00329 P05202 P07310 P08752 P09411 P0C5K1 P11983 P12382 P13707 P14152 P14824 P21279 P24270 P24549 P28650 P37040 P42208 P45952 P47791 P47857 P48722 P50544 P53395 P58252 P…	35.87 160/446	6.83 160/2343	3.58142e-51	GO:0036094
GO:0000166	nucleotide binding	Binding to a nucleotide, any compound consisting of a nucleoside that is esterified with (ortho)phosphate or an oligophosphate at any hydroxyl group on the ribose or deoxyribose.	ENSMUSG00000003809 ENSMUSG00000026202 ENSMUSG00000057666 ENSMUSG00000053819 ENSMUSG00000031969 ENSMUSG00000030592 ENSMUSG00000032279 ENSMUSG00000001924 ENSMUSG00000073422 ENSMUSG00000027406 ENSMUSG00000026687 ENSMUSG00000053093 ENSMUSG00000022536 ENSMUSG00000018796 ENSMUSG00000022789 ENSMUSG00000020788 ENSMUSG00000024892 ENSMUSG00000007029 ENSMUSG00000041237 ENSMUSG00000061758 ENSMUSG00000000628 …	'Glutaryl-CoA dehydrogenase, mitochondrial'; 'Tubulin alpha chain'; 'Glyceraldehyde-3-phosphate dehydrogenase'; 'Calcium/calmodulin-dependent protein kinase type II subunit delta'; 'Acyl-Coenzyme A dehydrogenase family, member 8'; 'Ryanodine receptor 1'; 'Isocitrate dehydrogenase'; 'Ubiquitin-like modifier-activating enzyme 1'; 'Hydroxysteroid 17-beta dehydrogenase 8'; '4-trimethylaminobutyraldeh…	Gcdh Tuba4a Gapdh Camk2d Acad8 Ryr1 Idh3a Uba1 Hsd17b8 Idh3b Aldh9a1 Myh7 Glyr1 Acsl1 Dnm1l Atp2a3 Pcx Vars1 Pklr Akr1b10 Hk2 Timm44 Ilk Adh1 Ckm Gnai2 Pgk1 Sbk2 Tcp1 Pfkl Gpd1 Mdh1 Anxa6 Gnaq Cat Aldh1a1 Adss1 Por Septin2 Acadm Gsr Pfkm Hspa4l Acadvl Eef2 Acta2 Dnaja1 Hspd1 Actg1 Xdh Vcp Acly Ahcy Pebp1 Actr3 Ldha Cct6a Farsb Trap1 Nampt Dhrs11 Cct3 Cmpk2 St13 Myh10 Ddx5 Afg1l Pdk4 Hspa4 Tuba3a …	A0A0A0MQ68 A0A0A0MQA5 A0A0A0MQF6 A0A0G2JGS4 A0A0R4J0P1 A0A1L1SQG7 A0A1L1STE6 A0A1S6GWH5 A0A494BAF4 A0A668KL51 Q91VA7 A7VL18 B2RXX9 D3YYT1 D3Z041 Q8K1M6 E9Q559 E9QPD7 G3UY93 G3X925 G5E895 O08528 O35857 O55222 P00329 P07310 P08752 P09411 P0C5K1 P11983 P12382 P13707 P14152 P14824 P21279 P24270 P24549 P28650 P37040 P42208 P45952 P47791 P47857 P48722 P50544 P58252 P62737 P63037 P63038 P63260 Q00519 Q0…	A0A0A0MQ68 A0A0A0MQA5 A0A0A0MQF6 A0A0G2JGS4 A0A0R4J0P1 A0A1L1SQG7 A0A1L1STE6 A0A1S6GWH5 A0A494BAF4 A0A668KL51 Q91VA7 A7VL18 B2RXX9 D3YYT1 D3Z041 E9PUD2 E9Q559 E9QPD7 G3UY93 G3X925 G5E895 O08528 O35857 O55222 P00329 P07310 P08752 P09411 P0C5K1 P11983 P12382 P13707 P14152 P14824 P21279 P24270 P24549 P28650 P37040 P42208 P45952 P47791 P47857 P48722 P50544 P58252 P62737 P63037 P63038 P63260 Q00519 Q0…	33.63 150/446	6.82 150/2200	1.59002e-47	GO:1901265;GO:1901363
GO:1901265	nucleoside phosphate binding	Binding to nucleoside phosphate.	ENSMUSG00000003809 ENSMUSG00000026202 ENSMUSG00000057666 ENSMUSG00000053819 ENSMUSG00000031969 ENSMUSG00000030592 ENSMUSG00000032279 ENSMUSG00000001924 ENSMUSG00000073422 ENSMUSG00000027406 ENSMUSG00000026687 ENSMUSG00000053093 ENSMUSG00000022536 ENSMUSG00000018796 ENSMUSG00000022789 ENSMUSG00000020788 ENSMUSG00000024892 ENSMUSG00000007029 ENSMUSG00000041237 ENSMUSG00000061758 ENSMUSG00000000628 …	'Glutaryl-CoA dehydrogenase, mitochondrial'; 'Tubulin alpha chain'; 'Glyceraldehyde-3-phosphate dehydrogenase'; 'Calcium/calmodulin-dependent protein kinase type II subunit delta'; 'Acyl-Coenzyme A dehydrogenase family, member 8'; 'Ryanodine receptor 1'; 'Isocitrate dehydrogenase'; 'Ubiquitin-like modifier-activating enzyme 1'; 'Hydroxysteroid 17-beta dehydrogenase 8'; '4-trimethylaminobutyraldeh…	Gcdh Tuba4a Gapdh Camk2d Acad8 Ryr1 Idh3a Uba1 Hsd17b8 Idh3b Aldh9a1 Myh7 Glyr1 Acsl1 Dnm1l Atp2a3 Pcx Vars1 Pklr Akr1b10 Hk2 Timm44 Ilk Adh1 Ckm Gnai2 Pgk1 Sbk2 Tcp1 Pfkl Gpd1 Mdh1 Anxa6 Gnaq Cat Aldh1a1 Adss1 Por Septin2 Acadm Gsr Pfkm Hspa4l Acadvl Eef2 Acta2 Dnaja1 Hspd1 Actg1 Xdh Vcp Acly Ahcy Pebp1 Actr3 Ldha Cct6a Farsb Trap1 Nampt Dhrs11 Cct3 Cmpk2 St13 Myh10 Ddx5 Afg1l Pdk4 Hspa4 Tuba3a …	A0A0A0MQ68 A0A0A0MQA5 A0A0A0MQF6 A0A0G2JGS4 A0A0R4J0P1 A0A1L1SQG7 A0A1L1STE6 A0A1S6GWH5 A0A494BAF4 A0A668KL51 Q91VA7 A7VL18 B2RXX9 D3YYT1 D3Z041 Q8K1M6 E9Q559 E9QPD7 G3UY93 G3X925 G5E895 O08528 O35857 O55222 P00329 P07310 P08752 P09411 P0C5K1 P11983 P12382 P13707 P14152 P14824 P21279 P24270 P24549 P28650 P37040 P42208 P45952 P47791 P47857 P48722 P50544 P58252 P62737 P63037 P63038 P63260 Q00519 Q0…	A0A0A0MQ68 A0A0A0MQA5 A0A0A0MQF6 A0A0G2JGS4 A0A0R4J0P1 A0A1L1SQG7 A0A1L1STE6 A0A1S6GWH5 A0A494BAF4 A0A668KL51 Q91VA7 A7VL18 B2RXX9 D3YYT1 D3Z041 E9PUD2 E9Q559 E9QPD7 G3UY93 G3X925 G5E895 O08528 O35857 O55222 P00329 P07310 P08752 P09411 P0C5K1 P11983 P12382 P13707 P14152 P14824 P21279 P24270 P24549 P28650 P37040 P42208 P45952 P47791 P47857 P48722 P50544 P58252 P62737 P63037 P63038 P63260 Q00519 Q0…	33.63 150/446	6.82 150/2200	1.59002e-47	GO:0097159
GO:0036094	small molecule binding	Binding to a small molecule, any low molecular weight, monomeric, non-encoded molecule.	ENSMUSG00000003809 ENSMUSG00000026202 ENSMUSG00000057666 ENSMUSG00000006360 ENSMUSG00000053819 ENSMUSG00000036402 ENSMUSG00000026307 ENSMUSG00000031969 ENSMUSG00000031636 ENSMUSG00000030592 ENSMUSG00000032279 ENSMUSG00000054808 ENSMUSG00000001924 ENSMUSG00000037722 ENSMUSG00000073422 ENSMUSG00000027406 ENSMUSG00000006676 ENSMUSG00000058135 ENSMUSG00000023092 ENSMUSG00000078687 ENSMUSG00000030695 …	'Glutaryl-CoA dehydrogenase, mitochondrial'; 'Tubulin alpha chain'; 'Glyceraldehyde-3-phosphate dehydrogenase'; 'Cysteine-rich protein 1'; 'Calcium/calmodulin-dependent protein kinase type II subunit delta'; 'Guanine nucleotide-binding protein subunit gamma'; 'Selenocysteine lyase'; 'Acyl-Coenzyme A dehydrogenase family, member 8'; 'PDZ and LIM domain protein 3'; 'Ryanodine receptor 1'; 'Isocitra…	Gcdh Tuba4a Gapdh Crip1 Camk2d Gng12 Scly Acad8 Pdlim3 Ryr1 Idh3a Actn4 Uba1 Gnpnat1 Hsd17b8 Idh3b Usp19 Gstm1 Fhl1 Mup8 Aldoa Aldh9a1 Myh7 Cisd3 Xpnpep3 Glyr1 Acsl1 Dnm1l Sptan1 Atp2a3 Pcx Gbe1 Vars1 Csnk2b Pklr Akr1b10 Hk2 Bhmt Timm44 Ilk Capns1 Comt Adh1 Got2 Gpi Ckm Gnai2 Pgk1 Fth1 Sbk2 Tcp1 Pfkl Gpd1 Mdh1 Anxa6 Gstm2 Lgals1 Fasn Tnnc2 Gnaq Cat Lta4h Aldh1a1 Adh5 Adss1 Fah Por Septin2 Acadm G…	A0A0A0MQ68 A0A0A0MQA5 A0A0A0MQF6 A0A0G2JEK2 A0A0G2JGS4 A0A0N4SW28 A0A0R4J069 A0A0R4J0P1 A0A1B0GSX6 A0A1L1SQG7 A0A1L1STE6 A0A1L1SV25 A0A1S6GWH5 A0A2I3BQY4 A0A494BAF4 A0A668KL51 Q91VA7 A0A991ELD7 A2AE89 A2AEX6 A2AKN8 A6ZI44 A7VL18 B2RXX9 B3DFI8 B7ZMP1 D3YYT1 D3Z041 Q8K1M6 E9Q447 E9Q559 E9QPD7 F6ZHD8 G3UY93 G3UZX4 G3X925 G5E895 O08528 O35490 O35857 O55222 O88456 O88587 P00329 P05202 P06745 P07310 P0…	A0A0A0MQ68 A0A0A0MQA5 A0A0A0MQF6 A0A0G2JEK2 A0A0G2JGS4 A0A0N4SW28 A0A0R4J069 A0A0R4J0P1 A0A1B0GSX6 A0A1L1SQG7 A0A1L1STE6 A0A1L1SV25 A0A1S6GWH5 A0A2I3BQY4 A0A494BAF4 A0A668KL51 Q91VA7 A0A991ELD7 A2AE89 A2AEX6 A2AKN8 A6ZI44 A7VL18 B2RXX9 B3DFI8 B7ZMP1 D3YYT1 D3Z041 E9PUD2 E9Q447 E9Q559 E9QPD7 F6ZHD8 G3UY93 G3UZX4 G3X925 G5E895 O08528 O35490 O35857 O55222 O88456 O88587 P00329 P05202 P06745 P07310 P0…	55.83 249/446	3.98 249/6255	3.0713e-42	GO:0005488
GO:0043168	anion binding	Binding to an anion, a charged atom or group of atoms with a net negative charge.	ENSMUSG00000003809 ENSMUSG00000026202 ENSMUSG00000053819 ENSMUSG00000036402 ENSMUSG00000026307 ENSMUSG00000031969 ENSMUSG00000030592 ENSMUSG00000001924 ENSMUSG00000073422 ENSMUSG00000058135 ENSMUSG00000053093 ENSMUSG00000018796 ENSMUSG00000022789 ENSMUSG00000020788 ENSMUSG00000024892 ENSMUSG00000007029 ENSMUSG00000041237 ENSMUSG00000061758 ENSMUSG00000000628 ENSMUSG00000002949 ENSMUSG00000030890 …	'Glutaryl-CoA dehydrogenase, mitochondrial'; 'Tubulin alpha chain'; 'Calcium/calmodulin-dependent protein kinase type II subunit delta'; 'Guanine nucleotide-binding protein subunit gamma'; 'Selenocysteine lyase'; 'Acyl-Coenzyme A dehydrogenase family, member 8'; 'Ryanodine receptor 1'; 'Ubiquitin-like modifier-activating enzyme 1'; 'Hydroxysteroid 17-beta dehydrogenase 8'; 'Glutathione S-transfer…	Gcdh Tuba4a Camk2d Gng12 Scly Acad8 Ryr1 Uba1 Hsd17b8 Gstm1 Myh7 Acsl1 Dnm1l Atp2a3 Pcx Vars1 Pklr Akr1b10 Hk2 Timm44 Ilk Adh1 Got2 Ckm Gnai2 Pgk1 Sbk2 Tcp1 Pfkl Anxa6 Gstm2 Gnaq Adh5 Adss1 Por Septin2 Acadm Gsr Pfkm Hspa4l Acadvl Dbt Eef2 Acta2 Dnaja1 Hspd1 Actg1 Xdh Vcp Acly Oat Pebp1 Actr3 Cct6a Farsb Trap1 Cct3 Cmpk2 St13 Myh10 Ddx5 Afg1l Fabp5 Pdk4 Alb Hspa4 Tuba3a Acaca Myh1 Ppp5c Samhd1 Co…	A0A0A0MQ68 A0A0A0MQA5 A0A0G2JGS4 A0A0N4SW28 A0A0R4J069 A0A0R4J0P1 A0A1L1SQG7 A0A1S6GWH5 A0A494BAF4 A2AE89 B2RXX9 D3Z041 Q8K1M6 E9Q559 E9QPD7 G3UY93 G3X925 G5E895 O08528 O35857 O55222 P00329 P05202 P07310 P08752 P09411 P0C5K1 P11983 P12382 P14824 P15626 P21279 P28474 P28650 P37040 P42208 P45952 P47791 P47857 P48722 P50544 P53395 P58252 P62737 P63037 P63038 P63260 Q00519 Q01853 Q3TED3 Q3TG75 Q3TGC5…	A0A0A0MQ68 A0A0A0MQA5 A0A0G2JGS4 A0A0N4SW28 A0A0R4J069 A0A0R4J0P1 A0A1L1SQG7 A0A1S6GWH5 A0A494BAF4 A2AE89 B2RXX9 D3Z041 E9PUD2 E9Q559 E9QPD7 G3UY93 G3X925 G5E895 O08528 O35857 O55222 P00329 P05202 P07310 P08752 P09411 P0C5K1 P11983 P12382 P14824 P15626 P21279 P28474 P28650 P37040 P42208 P45952 P47791 P47857 P48722 P50544 P53395 P58252 P62737 P63037 P63038 P63260 Q00519 Q01853 Q3TED3 Q3TG75 Q3TGC5…	33.18 148/446	5.96 148/2483	8.67484e-40	GO:0043167
GO:0017076	purine nucleotide binding	Binding to a purine nucleotide, a compound consisting of a purine nucleoside esterified with (ortho)phosphate.	ENSMUSG00000003809 ENSMUSG00000026202 ENSMUSG00000057666 ENSMUSG00000053819 ENSMUSG00000030592 ENSMUSG00000032279 ENSMUSG00000001924 ENSMUSG00000073422 ENSMUSG00000027406 ENSMUSG00000026687 ENSMUSG00000053093 ENSMUSG00000022536 ENSMUSG00000018796 ENSMUSG00000022789 ENSMUSG00000020788 ENSMUSG00000024892 ENSMUSG00000007029 ENSMUSG00000041237 ENSMUSG00000061758 ENSMUSG00000000628 ENSMUSG00000002949 …	'Glutaryl-CoA dehydrogenase, mitochondrial'; 'Tubulin alpha chain'; 'Glyceraldehyde-3-phosphate dehydrogenase'; 'Calcium/calmodulin-dependent protein kinase type II subunit delta'; 'Ryanodine receptor 1'; 'Isocitrate dehydrogenase'; 'Ubiquitin-like modifier-activating enzyme 1'; 'Hydroxysteroid 17-beta dehydrogenase 8'; '4-trimethylaminobutyraldehyde dehydrogenase'; 'Myosin-7'; 'Cytokine-like nuc…	Gcdh Tuba4a Gapdh Camk2d Ryr1 Idh3a Uba1 Hsd17b8 Idh3b Aldh9a1 Myh7 Glyr1 Acsl1 Dnm1l Atp2a3 Pcx Vars1 Pklr Akr1b10 Hk2 Timm44 Ilk Adh1 Ckm Gnai2 Pgk1 Sbk2 Tcp1 Pfkl Gpd1 Mdh1 Anxa6 Gnaq Cat Aldh1a1 Adss1 Por Septin2 Acadm Gsr Pfkm Hspa4l Acadvl Eef2 Acta2 Dnaja1 Hspd1 Actg1 Vcp Acly Ahcy Pebp1 Actr3 Ldha Cct6a Farsb Trap1 Cct3 Cmpk2 St13 Myh10 Ddx5 Afg1l Pdk4 Hspa4 Tuba3a Acaca Myh1 Ppp5c Samhd1…	A0A0A0MQ68 A0A0A0MQA5 A0A0A0MQF6 A0A0G2JGS4 A0A1L1SQG7 A0A1L1STE6 A0A1S6GWH5 A0A494BAF4 A0A668KL51 Q91VA7 A7VL18 B2RXX9 D3YYT1 D3Z041 Q8K1M6 E9Q559 E9QPD7 G3UY93 G3X925 G5E895 O08528 O35857 O55222 P00329 P07310 P08752 P09411 P0C5K1 P11983 P12382 P13707 P14152 P14824 P21279 P24270 P24549 P28650 P37040 P42208 P45952 P47791 P47857 P48722 P50544 P58252 P62737 P63037 P63038 P63260 Q01853 Q3TED3 Q3TF14…	A0A0A0MQ68 A0A0A0MQA5 A0A0A0MQF6 A0A0G2JGS4 A0A1L1SQG7 A0A1L1STE6 A0A1S6GWH5 A0A494BAF4 A0A668KL51 Q91VA7 A7VL18 B2RXX9 D3YYT1 D3Z041 E9PUD2 E9Q559 E9QPD7 G3UY93 G3X925 G5E895 O08528 O35857 O55222 P00329 P07310 P08752 P09411 P0C5K1 P11983 P12382 P13707 P14152 P14824 P21279 P24270 P24549 P28650 P37040 P42208 P45952 P47791 P47857 P48722 P50544 P58252 P62737 P63037 P63038 P63260 Q01853 Q3TED3 Q3TF14…	29.37 131/446	6.42 131/2040	7.05421e-38	GO:0000166
GO:0016491	oxidoreductase activity	Catalysis of an oxidation-reduction (redox) reaction, a reversible chemical reaction in which the oxidation state of an atom or atoms within a molecule is altered. One substrate acts as a hydrogen or electron donor and becomes oxidized, while the other acts as hydrogen or electron acceptor and becomes reduced.	ENSMUSG00000064360 ENSMUSG00000003809 ENSMUSG00000057666 ENSMUSG00000031969 ENSMUSG00000032279 ENSMUSG00000022570 ENSMUSG00000073422 ENSMUSG00000027406 ENSMUSG00000026687 ENSMUSG00000022536 ENSMUSG00000061758 ENSMUSG00000024747 ENSMUSG00000027195 ENSMUSG00000074207 ENSMUSG00000062070 ENSMUSG00000024661 ENSMUSG00000023019 ENSMUSG00000020321 ENSMUSG00000025153 ENSMUSG00000024997 ENSMUSG00000027187 …	'NADH-ubiquinone oxidoreductase chain 3'; 'Glutaryl-CoA dehydrogenase, mitochondrial'; 'Glyceraldehyde-3-phosphate dehydrogenase'; 'Acyl-Coenzyme A dehydrogenase family, member 8'; 'Isocitrate dehydrogenase'; 'GDP-L-fucose synthase'; 'Hydroxysteroid 17-beta dehydrogenase 8'; '4-trimethylaminobutyraldehyde dehydrogenase'; 'Cytokine-like nuclear factor N-PAC'; 'Aldo-keto reductase family 1, member …	ND3 Gcdh Gapdh Acad8 Idh3a Gfus Hsd17b8 Idh3b Aldh9a1 Glyr1 Akr1b10 Aldh1a7 Hsd17b12 Adh1 Pgk1 Fth1 Gpd1 Mdh1 Fasn Prdx3 Cat Aldh1a1 Adh5 Prdx1 Por Acadm Gsr Acadvl Ywhaq Nxn Coq7 Uqcrh Xdh Hsdl2 Ldha Vat1 Dhrs11 Bckdha Akr1b1 Ndufs1 Akr1a1 Prdx2 Hadh Phgdh Sord Gpd2 Prdx6 Bckdhb Gstm7 Gpx4 Ldhd Chdh Asph Aifm2 Aldh5a1 Ptges2 Idh1 Acad9 Dhdh Sdha Hibch Coq6 Ptgr2 Pgd Spr Ndufv1 Grhpr Etfdh Mtarc2…	A0A023J682 A0A0A0MQ68 A0A0A0MQF6 A0A0R4J0P1 A0A1L1STE6 A0A2R8VI39 A0A494BAF4 A0A668KL51 Q91VA7 A7VL18 D3YYT1 G5E895 O35945 O70503 P00329 P09411 P09528 P13707 P14152 P19096 P20108 P24270 P24549 P28474 P35700 P37040 P45952 P47791 P50544 P68254 P97346 P97478 P99028 Q00519 Q2TPA8 Q3THB4 Q3TXD3 Q3U0B3 Q3U3J1 Q3UDY1 Q3UIQ2 Q3UJW9 Q61171 Q61425 Q61753 Q64442 Q64521 Q6A0D0 Q6P3A8 Q6PJ91 Q76LV0 Q7TNG8 Q8B…	A0A023J682 A0A0A0MQ68 A0A0A0MQF6 A0A0R4J0P1 A0A1L1STE6 A0A2R8VI39 A0A494BAF4 A0A668KL51 Q91VA7 A7VL18 D3YYT1 G5E895 O35945 O70503 P00329 P09411 P09528 P13707 P14152 P19096 P20108 P24270 P24549 P28474 P35700 P37040 P45952 P47791 P50544 P68254 P97346 P97478 P99028 Q00519 Q2TPA8 Q3THB4 Q3TXD3 Q3U0B3 Q3U3J1 Q3UDY1 Q3UIQ2 Q3UJW9 Q61171 Q61425 Q61753 Q64442 Q64521 Q6A0D0 Q6P3A8 Q6PJ91 Q76LV0 Q7TNG8 Q8B…	17.94 80/446	10.26 80/780	1.5517e-35	GO:0003824
GO:0043167	ion binding	Binding to an ion, a charged atoms or groups of atoms.	ENSMUSG00000003809 ENSMUSG00000026202 ENSMUSG00000006360 ENSMUSG00000053819 ENSMUSG00000036402 ENSMUSG00000026307 ENSMUSG00000031969 ENSMUSG00000031636 ENSMUSG00000030592 ENSMUSG00000032279 ENSMUSG00000054808 ENSMUSG00000001924 ENSMUSG00000073422 ENSMUSG00000027406 ENSMUSG00000006676 ENSMUSG00000058135 ENSMUSG00000023092 ENSMUSG00000053093 ENSMUSG00000078695 ENSMUSG00000022401 ENSMUSG00000018796 …	'Glutaryl-CoA dehydrogenase, mitochondrial'; 'Tubulin alpha chain'; 'Cysteine-rich protein 1'; 'Calcium/calmodulin-dependent protein kinase type II subunit delta'; 'Guanine nucleotide-binding protein subunit gamma'; 'Selenocysteine lyase'; 'Acyl-Coenzyme A dehydrogenase family, member 8'; 'PDZ and LIM domain protein 3'; 'Ryanodine receptor 1'; 'Isocitrate dehydrogenase'; 'Alpha-actinin-4'; 'Ubiqu…	Gcdh Tuba4a Crip1 Camk2d Gng12 Scly Acad8 Pdlim3 Ryr1 Idh3a Actn4 Uba1 Hsd17b8 Idh3b Usp19 Gstm1 Fhl1 Myh7 Cisd3 Xpnpep3 Acsl1 Dnm1l Sptan1 Atp2a3 Pcx Gbe1 Vars1 Csnk2b Pklr Akr1b10 Hk2 Bhmt Timm44 Ilk Capns1 Comt Adh1 Got2 Ckm Gnai2 Pgk1 Fth1 Sbk2 Tcp1 Pfkl Anxa6 Gstm2 Tnnc2 Gnaq Cat Lta4h Adh5 Adss1 Fah Por Septin2 Acadm Gsr Pfkm Anxa5 Hspa4l Acadvl Dbt Eef2 Timm13 Ppp2cb Acta2 Dnaja1 Hspd1 Ppp…	A0A0A0MQ68 A0A0A0MQA5 A0A0G2JEK2 A0A0G2JGS4 A0A0N4SW28 A0A0R4J069 A0A0R4J0P1 A0A1B0GSX6 A0A1L1SQG7 A0A1L1STE6 A0A1L1SV25 A0A1S6GWH5 A0A494BAF4 A0A668KL51 Q91VA7 A0A991ELD7 A2AE89 A2AEX6 B2RXX9 B3DFI8 B7ZMP1 D3Z041 Q8K1M6 E9Q447 E9Q559 E9QPD7 F6ZHD8 G3UY93 G3UZX4 G3X925 G5E895 O08528 O35490 O35857 O55222 O88456 O88587 P00329 P05202 P07310 P08752 P09411 P09528 P0C5K1 P11983 P12382 P14824 P15626 P20…	A0A0A0MQ68 A0A0A0MQA5 A0A0G2JEK2 A0A0G2JGS4 A0A0N4SW28 A0A0R4J069 A0A0R4J0P1 A0A1B0GSX6 A0A1L1SQG7 A0A1L1STE6 A0A1L1SV25 A0A1S6GWH5 A0A494BAF4 A0A668KL51 Q91VA7 A0A991ELD7 A2AE89 A2AEX6 B2RXX9 B3DFI8 B7ZMP1 D3Z041 E9PUD2 E9Q447 E9Q559 E9QPD7 F6ZHD8 G3UY93 G3UZX4 G3X925 G5E895 O08528 O35490 O35857 O55222 O88456 O88587 P00329 P05202 P07310 P08752 P09411 P09528 P0C5K1 P11983 P12382 P14824 P15626 P20…	50.45 225/446	3.74 225/6018	4.92956e-32	GO:0036094
GO:0030554	adenyl nucleotide binding	Binding to an adenyl nucleotide, an adenosine esterified with (ortho)phosphate.	ENSMUSG00000003809 ENSMUSG00000057666 ENSMUSG00000053819 ENSMUSG00000030592 ENSMUSG00000032279 ENSMUSG00000001924 ENSMUSG00000073422 ENSMUSG00000027406 ENSMUSG00000026687 ENSMUSG00000053093 ENSMUSG00000022536 ENSMUSG00000018796 ENSMUSG00000020788 ENSMUSG00000024892 ENSMUSG00000007029 ENSMUSG00000041237 ENSMUSG00000061758 ENSMUSG00000000628 ENSMUSG00000002949 ENSMUSG00000030890 ENSMUSG00000074207 …	'Glutaryl-CoA dehydrogenase, mitochondrial'; 'Glyceraldehyde-3-phosphate dehydrogenase'; 'Calcium/calmodulin-dependent protein kinase type II subunit delta'; 'Ryanodine receptor 1'; 'Isocitrate dehydrogenase'; 'Ubiquitin-like modifier-activating enzyme 1'; 'Hydroxysteroid 17-beta dehydrogenase 8'; '4-trimethylaminobutyraldehyde dehydrogenase'; 'Myosin-7'; 'Cytokine-like nuclear factor N-PAC'; 'Lo…	Gcdh Gapdh Camk2d Ryr1 Idh3a Uba1 Hsd17b8 Idh3b Aldh9a1 Myh7 Glyr1 Acsl1 Atp2a3 Pcx Vars1 Pklr Akr1b10 Hk2 Timm44 Ilk Adh1 Ckm Pgk1 Sbk2 Tcp1 Pfkl Gpd1 Mdh1 Cat Aldh1a1 Por Acadm Gsr Pfkm Hspa4l Acadvl Acta2 Dnaja1 Hspd1 Actg1 Vcp Acly Ahcy Pebp1 Actr3 Ldha Cct6a Farsb Trap1 Cct3 Cmpk2 St13 Myh10 Ddx5 Afg1l Pdk4 Hspa4 Acaca Myh1 Ppp5c Coq8a Hadh Phgdh Kif5b Sord Acss1 Myh11 Cct8 Ckmt2 Oxsr1 Atp1a…	A0A0A0MQ68 A0A0A0MQF6 A0A0G2JGS4 A0A1L1SQG7 A0A1L1STE6 A0A1S6GWH5 A0A494BAF4 A0A668KL51 Q91VA7 A7VL18 B2RXX9 D3YYT1 D3Z041 E9Q559 E9QPD7 G3UY93 G3X925 G5E895 O08528 O35857 O55222 P00329 P07310 P09411 P0C5K1 P11983 P12382 P13707 P14152 P24270 P24549 P37040 P45952 P47791 P47857 P48722 P50544 P62737 P63037 P63038 P63260 Q01853 Q3TED3 Q3TF14 Q3TGC5 Q3TGE1 Q3THB4 Q3TI05 Q3TI98 Q3TK29 Q3U4U6 Q3U5Q7 Q3U…	A0A0A0MQ68 A0A0A0MQF6 A0A0G2JGS4 A0A1L1SQG7 A0A1L1STE6 A0A1S6GWH5 A0A494BAF4 A0A668KL51 Q91VA7 A7VL18 B2RXX9 D3YYT1 D3Z041 E9Q559 E9QPD7 G3UY93 G3X925 G5E895 O08528 O35857 O55222 P00329 P07310 P09411 P0C5K1 P11983 P12382 P13707 P14152 P24270 P24549 P37040 P45952 P47791 P47857 P48722 P50544 P62737 P63037 P63038 P63260 Q01853 Q3TED3 Q3TF14 Q3TGC5 Q3TGE1 Q3THB4 Q3TI05 Q3TI98 Q3TK29 Q3U4U6 Q3U5Q7 Q3U…	24.66 110/446	6.56 110/1678	7.04817e-32	GO:0017076
GO:0042802	identical protein binding	Binding to an identical protein or proteins.	ENSMUSG00000057666 ENSMUSG00000053819 ENSMUSG00000026307 ENSMUSG00000054808 ENSMUSG00000037722 ENSMUSG00000022570 ENSMUSG00000058135 ENSMUSG00000030695 ENSMUSG00000026687 ENSMUSG00000024900 ENSMUSG00000053093 ENSMUSG00000022401 ENSMUSG00000022789 ENSMUSG00000069833 ENSMUSG00000026365 ENSMUSG00000024892 ENSMUSG00000024387 ENSMUSG00000021996 ENSMUSG00000022048 ENSMUSG00000074768 ENSMUSG00000069324 …	'Glyceraldehyde-3-phosphate dehydrogenase'; 'Calcium/calmodulin-dependent protein kinase type II subunit delta'; 'Selenocysteine lyase'; 'Alpha-actinin-4'; 'Glucosamine 6-phosphate N-acetyltransferase'; 'GDP-L-fucose synthase'; 'Glutathione S-transferase'; 'Fructose-bisphosphate aldolase'; '4-trimethylaminobutyraldehyde dehydrogenase'; 'Acyltransferase'; 'Myosin-7'; 'Xaa-Pro aminopeptidase 3'; 'D…	Gapdh Camk2d Scly Actn4 Gnpnat1 Gfus Gstm1 Aldoa Aldh9a1 Cpt1a Myh7 Xpnpep3 Dnm1l Ahnak Cfh Pcx Csnk2b Esd Dpysl2 Bhmt Aldh1a7 Hnrnpa2b1 Adh1 Slc4a1 Aldoc Got2 Fth1 Pfkl Gpd1 Anxa6 Gstm2 Lgals1 Tpi1 Fasn Prdx3 Cat Aldh1a1 Adh5 Adss1 Mif Prdx1 Septin2 Acadm Gsr Pfkm Anxa5 Acadvl Tpm2 Ywhae Ywhaz Actg1 Ppp2ca Rack1 Ywhaq Ywhah Anxa4 Xdh Vcp Ahcy Oat Pgrmc1 Ldha Nampt Mapre1 St13 Fgg Mgll Myh10 Ephx…	A0A0A0MQF6 A0A0G2JGS4 A0A0R4J069 A0A1L1SV25 A0A2I3BQY4 A0A2R8VI39 A2AE89 A6ZI44 A7VL18 A8ASF5 B2RXX9 B7ZMP1 Q8K1M6 E9Q616 E9Q8I0 E9QPD7 G3UZX4 H3BKH6 O08553 O35490 O35945 O88569 P00329 P04919 P05063 P05202 P09528 P12382 P13707 P14824 P15626 P16045 P17751 P19096 P20108 P24270 P24549 P28474 P28650 P34884 P35700 P42208 P45952 P47791 P47857 P48036 P50544 P58774 P62259 P63101 P63260 P63330 P68040 P682…	A0A0A0MQF6 A0A0G2JGS4 A0A0R4J069 A0A1L1SV25 A0A2I3BQY4 A0A2R8VI39 A2AE89 A6ZI44 A7VL18 A8ASF5 B2RXX9 B7ZMP1 E9PUD2 E9Q616 E9Q8I0 E9QPD7 G3UZX4 H3BKH6 O08553 O35490 O35945 O88569 P00329 P04919 P05063 P05202 P09528 P12382 P13707 P14824 P15626 P16045 P17751 P19096 P20108 P24270 P24549 P28474 P28650 P34884 P35700 P42208 P45952 P47791 P47857 P48036 P50544 P58774 P62259 P63101 P63260 P63330 P68040 P682…	28.03 125/446	5.28 125/2369	1.2557e-27	GO:0005515
GO:0005488	binding	The selective, non-covalent, often stoichiometric, interaction of a molecule with one or more specific sites on another molecule.	ENSMUSG00000079658 ENSMUSG00000003809 ENSMUSG00000026202 ENSMUSG00000057666 ENSMUSG00000027782 ENSMUSG00000006360 ENSMUSG00000053819 ENSMUSG00000036402 ENSMUSG00000026307 ENSMUSG00000031969 ENSMUSG00000020741 ENSMUSG00000031636 ENSMUSG00000030592 ENSMUSG00000032279 ENSMUSG00000054808 ENSMUSG00000039041 ENSMUSG00000001924 ENSMUSG00000026895 ENSMUSG00000037722 ENSMUSG00000022570 ENSMUSG00000073422 …	'Elongin-C'; 'Glutaryl-CoA dehydrogenase, mitochondrial'; 'Tubulin alpha chain'; 'Glyceraldehyde-3-phosphate dehydrogenase'; 'Karyopherin'; 'Cysteine-rich protein 1'; 'Calcium/calmodulin-dependent protein kinase type II subunit delta'; 'Guanine nucleotide-binding protein subunit gamma'; 'Selenocysteine lyase'; 'Acyl-Coenzyme A dehydrogenase family, member 8'; 'Clustered mitochondria protein homol…	Eloc Gcdh Tuba4a Gapdh Kpna4 Crip1 Camk2d Gng12 Scly Acad8 Cluh Pdlim3 Ryr1 Idh3a Actn4 Adrm1 Uba1 Ndufa8 Gnpnat1 Gfus Hsd17b8 Mybpc1 Nelfb Idh3b Usp19 Epb41 Gstm1 Fhl1 Mup8 Klhl41 Ttc38 Aldoa Aldh9a1 Cpt1a Strap Sptb Myh7 Cisd3 Xpnpep3 Glyr1 Acsl1 Dnm1l Usp24 Sptan1 Lipe Atp2a3 Ahnak Cfh Gnb2 Atxn2 Pcx Gbe1 Agl Vars1 Csnk2b Pklr Akr1b10 Ppp6r3 Slc25a3 Esd Hk2 Dpysl2 Akap1 Anp32a Bhmt C1qbp Timm4…	A0A087WNT1 A0A0A0MQ68 A0A0A0MQA5 A0A0A0MQF6 A0A0B4J1E7 A0A0G2JEK2 A0A0G2JGS4 A0A0N4SW28 A0A0R4J069 A0A0R4J0P1 A0A0R4J140 A0A1B0GSX6 A0A1L1SQG7 A0A1L1STE6 A0A1L1SV25 A0A1S6GWG3 A0A1S6GWH5 A0A1S6GWI0 A0A2I3BQY4 A0A2R8VI39 A0A494BAF4 A0A571BEN1 A0A5H1ZRL3 A0A668KL51 Q91VA7 A0A991ELD7 A2A841 A2AE89 A2AEX6 A2AKN8 A2AUC9 A3KMP2 A6ZI44 A7VL18 A8ASF5 B2RUC7 B2RX08 B2RXX9 B3DFI8 B7ZMP1 D3YYT1 D3Z041 Q8K1M…	A0A087WNT1 A0A0A0MQ68 A0A0A0MQA5 A0A0A0MQF6 A0A0B4J1E7 A0A0G2JEK2 A0A0G2JGS4 A0A0N4SW28 A0A0R4J069 A0A0R4J0P1 A0A0R4J140 A0A1B0GSX6 A0A1L1SQG7 A0A1L1STE6 A0A1L1SV25 A0A1S6GWG3 A0A1S6GWH5 A0A1S6GWI0 A0A2I3BQY4 A0A2R8VI39 A0A494BAF4 A0A571BEN1 A0A5H1ZRL3 A0A668KL51 Q91VA7 A0A991ELD7 A2A841 A2AE89 A2AEX6 A2AKN8 A2AUC9 A3KMP2 A6ZI44 A7VL18 A8ASF5 B2RUC7 B2RX08 B2RXX9 B3DFI8 B7ZMP1 D3YYT1 D3Z041 E9PUD…	87.89 392/446	2.39 392/16378	5.15646e-26	GO:0003674
GO:0032553	ribonucleotide binding	Binding to a ribonucleotide, any compound consisting of a ribonucleoside that is esterified with (ortho)phosphate or an oligophosphate at any hydroxyl group on the ribose moiety.	ENSMUSG00000003809 ENSMUSG00000026202 ENSMUSG00000053819 ENSMUSG00000030592 ENSMUSG00000001924 ENSMUSG00000053093 ENSMUSG00000018796 ENSMUSG00000022789 ENSMUSG00000020788 ENSMUSG00000024892 ENSMUSG00000007029 ENSMUSG00000041237 ENSMUSG00000000628 ENSMUSG00000002949 ENSMUSG00000030890 ENSMUSG00000030399 ENSMUSG00000032562 ENSMUSG00000062070 ENSMUSG00000030433 ENSMUSG00000068039 ENSMUSG00000020277 …	'Glutaryl-CoA dehydrogenase, mitochondrial'; 'Tubulin alpha chain'; 'Calcium/calmodulin-dependent protein kinase type II subunit delta'; 'Ryanodine receptor 1'; 'Ubiquitin-like modifier-activating enzyme 1'; 'Myosin-7'; 'Long-chain-fatty-acid--CoA ligase'; 'Dynamin-1-like protein'; 'Calcium-transporting ATPase'; 'Pyruvate carboxylase'; 'valine--tRNA ligase'; 'Pyruvate kinase'; 'Hexokinase-2'; 'Mi…	Gcdh Tuba4a Camk2d Ryr1 Uba1 Myh7 Acsl1 Dnm1l Atp2a3 Pcx Vars1 Pklr Hk2 Timm44 Ilk Ckm Gnai2 Pgk1 Sbk2 Tcp1 Pfkl Anxa6 Gnaq Adss1 Por Septin2 Acadm Pfkm Hspa4l Acadvl Eef2 Acta2 Dnaja1 Hspd1 Actg1 Vcp Acly Pebp1 Actr3 Cct6a Farsb Trap1 Cct3 Cmpk2 Myh10 Ddx5 Afg1l Pdk4 Hspa4 Tuba3a Acaca Myh1 Ppp5c Samhd1 Coq8a Kif5b Acss1 Myh11 Rab21 Cct8 Ckmt2 Oxsr1 Gnas Atp1a2 Hsp90ab1 Pccb Tubb2a Supv3l1 Tufm …	A0A0A0MQ68 A0A0A0MQA5 A0A0G2JGS4 A0A1L1SQG7 A0A1S6GWH5 B2RXX9 D3Z041 Q8K1M6 E9Q559 E9QPD7 G3UY93 G3X925 O08528 O35857 O55222 P07310 P08752 P09411 P0C5K1 P11983 P12382 P14824 P21279 P28650 P37040 P42208 P45952 P47857 P48722 P50544 P58252 P62737 P63037 P63038 P63260 Q01853 Q3TED3 Q3TGC5 Q3TGE1 Q3TI05 Q3TI98 Q3TK29 Q3U4U6 Q3U5Q7 Q3UH59 Q3V0Z8 Q3V384 Q544J2 Q571M2 Q5FW91 Q5SWU9 Q5SX40 Q60676 Q60710 Q…	A0A0A0MQ68 A0A0A0MQA5 A0A0G2JGS4 A0A1L1SQG7 A0A1S6GWH5 B2RXX9 D3Z041 E9PUD2 E9Q559 E9QPD7 G3UY93 G3X925 O08528 O35857 O55222 P07310 P08752 P09411 P0C5K1 P11983 P12382 P14824 P21279 P28650 P37040 P42208 P45952 P47857 P48722 P50544 P58252 P62737 P63037 P63038 P63260 Q01853 Q3TED3 Q3TGC5 Q3TGE1 Q3TI05 Q3TI98 Q3TK29 Q3U4U6 Q3U5Q7 Q3UH59 Q3V0Z8 Q3V384 Q544J2 Q571M2 Q5FW91 Q5SWU9 Q5SX40 Q60676 Q60710 Q…	23.54 105/446	5.41 105/1940	1.76109e-23	GO:0000166;GO:0097367
GO:0097367	carbohydrate derivative binding	Binding to a carbohydrate derivative.	ENSMUSG00000003809 ENSMUSG00000026202 ENSMUSG00000053819 ENSMUSG00000030592 ENSMUSG00000054808 ENSMUSG00000001924 ENSMUSG00000053093 ENSMUSG00000018796 ENSMUSG00000022789 ENSMUSG00000020788 ENSMUSG00000026365 ENSMUSG00000024892 ENSMUSG00000007029 ENSMUSG00000041237 ENSMUSG00000000628 ENSMUSG00000018446 ENSMUSG00000002949 ENSMUSG00000030890 ENSMUSG00000027195 ENSMUSG00000036427 ENSMUSG00000030399 …	'Glutaryl-CoA dehydrogenase, mitochondrial'; 'Tubulin alpha chain'; 'Calcium/calmodulin-dependent protein kinase type II subunit delta'; 'Ryanodine receptor 1'; 'Alpha-actinin-4'; 'Ubiquitin-like modifier-activating enzyme 1'; 'Myosin-7'; 'Long-chain-fatty-acid--CoA ligase'; 'Dynamin-1-like protein'; 'Calcium-transporting ATPase'; 'Complement component factor h'; 'Pyruvate carboxylase'; 'valine--…	Gcdh Tuba4a Camk2d Ryr1 Actn4 Uba1 Myh7 Acsl1 Dnm1l Atp2a3 Cfh Pcx Vars1 Pklr Hk2 C1qbp Timm44 Ilk Hsd17b12 Gpi Ckm Gnai2 Pgk1 Sbk2 Tcp1 Pfkl Anxa6 Gnaq Adss1 Por Septin2 Acadm Pfkm Hspa4l Acadvl Eef2 Acta2 Dnaja1 Hspd1 Actg1 Vcp Acly Pebp1 Actr3 Cct6a Farsb Trap1 Psma1 Cct3 Cmpk2 St13 Myh10 Dcn Ddx5 Afg1l Rpl22 Pdk4 Hspa4 Tuba3a Acaca Myh1 Ppp5c Samhd1 Coq8a Kif5b Acss1 Myh11 Rab21 Cct8 Ckmt2 Ox…	A0A0A0MQ68 A0A0A0MQA5 A0A0G2JGS4 A0A1L1SQG7 A0A1L1SV25 A0A1S6GWH5 B2RXX9 D3Z041 Q8K1M6 E9Q559 E9Q8I0 E9QPD7 G3UY93 G3X925 O08528 O35658 O35857 O55222 O70503 P06745 P07310 P08752 P09411 P0C5K1 P11983 P12382 P14824 P21279 P28650 P37040 P42208 P45952 P47857 P48722 P50544 P58252 P62737 P63037 P63038 P63260 Q01853 Q3TED3 Q3TGC5 Q3TGE1 Q3TI05 Q3TI98 Q3TK29 Q3TS44 Q3U4U6 Q3U5Q7 Q3U8D2 Q3UH59 Q3UKR1 Q3V0…	A0A0A0MQ68 A0A0A0MQA5 A0A0G2JGS4 A0A1L1SQG7 A0A1L1SV25 A0A1S6GWH5 B2RXX9 D3Z041 E9PUD2 E9Q559 E9Q8I0 E9QPD7 G3UY93 G3X925 O08528 O35658 O35857 O55222 O70503 P06745 P07310 P08752 P09411 P0C5K1 P11983 P12382 P14824 P21279 P28650 P37040 P42208 P45952 P47857 P48722 P50544 P58252 P62737 P63037 P63038 P63260 Q01853 Q3TED3 Q3TGC5 Q3TGE1 Q3TI05 Q3TI98 Q3TK29 Q3TS44 Q3U4U6 Q3U5Q7 Q3U8D2 Q3UH59 Q3UKR1 Q3V0…	25.78 115/446	5.04 115/2284	2.09691e-23	GO:0005488
GO:0032555	purine ribonucleotide binding	Binding to a purine ribonucleotide, any compound consisting of a purine ribonucleoside that is esterified with (ortho)phosphate or an oligophosphate at any hydroxyl group on the ribose moiety.	ENSMUSG00000003809 ENSMUSG00000026202 ENSMUSG00000053819 ENSMUSG00000030592 ENSMUSG00000001924 ENSMUSG00000053093 ENSMUSG00000018796 ENSMUSG00000022789 ENSMUSG00000020788 ENSMUSG00000024892 ENSMUSG00000007029 ENSMUSG00000041237 ENSMUSG00000000628 ENSMUSG00000002949 ENSMUSG00000030890 ENSMUSG00000030399 ENSMUSG00000032562 ENSMUSG00000062070 ENSMUSG00000030433 ENSMUSG00000068039 ENSMUSG00000020277 …	'Glutaryl-CoA dehydrogenase, mitochondrial'; 'Tubulin alpha chain'; 'Calcium/calmodulin-dependent protein kinase type II subunit delta'; 'Ryanodine receptor 1'; 'Ubiquitin-like modifier-activating enzyme 1'; 'Myosin-7'; 'Long-chain-fatty-acid--CoA ligase'; 'Dynamin-1-like protein'; 'Calcium-transporting ATPase'; 'Pyruvate carboxylase'; 'valine--tRNA ligase'; 'Pyruvate kinase'; 'Hexokinase-2'; 'Mi…	Gcdh Tuba4a Camk2d Ryr1 Uba1 Myh7 Acsl1 Dnm1l Atp2a3 Pcx Vars1 Pklr Hk2 Timm44 Ilk Ckm Gnai2 Pgk1 Sbk2 Tcp1 Pfkl Anxa6 Gnaq Adss1 Septin2 Acadm Pfkm Hspa4l Acadvl Eef2 Acta2 Dnaja1 Hspd1 Actg1 Vcp Acly Pebp1 Actr3 Cct6a Farsb Trap1 Cct3 Cmpk2 Myh10 Ddx5 Afg1l Pdk4 Hspa4 Tuba3a Acaca Myh1 Ppp5c Samhd1 Coq8a Kif5b Acss1 Myh11 Rab21 Cct8 Ckmt2 Oxsr1 Gnas Atp1a2 Hsp90ab1 Pccb Tubb2a Supv3l1 Tufm Actb…	A0A0A0MQ68 A0A0A0MQA5 A0A0G2JGS4 A0A1L1SQG7 A0A1S6GWH5 B2RXX9 D3Z041 Q8K1M6 E9Q559 E9QPD7 G3UY93 G3X925 O08528 O35857 O55222 P07310 P08752 P09411 P0C5K1 P11983 P12382 P14824 P21279 P28650 P42208 P45952 P47857 P48722 P50544 P58252 P62737 P63037 P63038 P63260 Q01853 Q3TED3 Q3TGC5 Q3TGE1 Q3TI05 Q3TI98 Q3TK29 Q3U4U6 Q3U5Q7 Q3UH59 Q3V0Z8 Q3V384 Q544J2 Q571M2 Q5FW91 Q5SWU9 Q5SX40 Q60676 Q60710 Q60936 Q…	A0A0A0MQ68 A0A0A0MQA5 A0A0G2JGS4 A0A1L1SQG7 A0A1S6GWH5 B2RXX9 D3Z041 E9PUD2 E9Q559 E9QPD7 G3UY93 G3X925 O08528 O35857 O55222 P07310 P08752 P09411 P0C5K1 P11983 P12382 P14824 P21279 P28650 P42208 P45952 P47857 P48722 P50544 P58252 P62737 P63037 P63038 P63260 Q01853 Q3TED3 Q3TGC5 Q3TGE1 Q3TI05 Q3TI98 Q3TK29 Q3U4U6 Q3U5Q7 Q3UH59 Q3V0Z8 Q3V384 Q544J2 Q571M2 Q5FW91 Q5SWU9 Q5SX40 Q60676 Q60710 Q60936 Q…	22.87 102/446	5.31 102/1921	3.88415e-22	GO:0017076;GO:0032553
GO:0051287	NAD binding	Binding to nicotinamide adenine dinucleotide, a coenzyme involved in many redox and biosynthetic reactions; binding may be to either the oxidized form, NAD+, or the reduced form, NADH.	ENSMUSG00000057666 ENSMUSG00000032279 ENSMUSG00000073422 ENSMUSG00000027406 ENSMUSG00000026687 ENSMUSG00000022536 ENSMUSG00000074207 ENSMUSG00000023019 ENSMUSG00000020321 ENSMUSG00000053279 ENSMUSG00000048087 ENSMUSG00000027597 ENSMUSG00000063229 ENSMUSG00000027984 ENSMUSG00000053398 ENSMUSG00000027227 ENSMUSG00000035936 ENSMUSG00000025950 ENSMUSG00000015149 ENSMUSG00000037916 ENSMUSG00000035637 …	'Glyceraldehyde-3-phosphate dehydrogenase'; 'Isocitrate dehydrogenase'; 'Hydroxysteroid 17-beta dehydrogenase 8'; '4-trimethylaminobutyraldehyde dehydrogenase'; 'Cytokine-like nuclear factor N-PAC'; 'Alcohol dehydrogenase 1'; 'Glycerol-3-phosphate dehydrogenase'; 'Malate dehydrogenase, cytoplasmic'; 'Aldehyde dehydrogenase 1A1'; 'Adenosylhomocysteinase'; 'L-lactate dehydrogenase'; 'Hydroxyacyl-co…	Gapdh Idh3a Hsd17b8 Idh3b Aldh9a1 Glyr1 Adh1 Gpd1 Mdh1 Aldh1a1 Ahcy Ldha Hadh Phgdh Sord Aldh5a1 Idh1 Sirt2 Ndufv1 Grhpr Hibadh Ehhadh	A0A0A0MQF6 A0A1L1STE6 A0A494BAF4 A0A668KL51 Q91VA7 A7VL18 D3YYT1 P00329 P13707 P14152 P24549 Q3TF14 Q3THB4 Q61425 Q61753 Q64442 Q8BWF0 Q8C338 Q8VDQ8 Q91YT0 Q91Z53 Q99L13 Q9DBM2	A0A0A0MQF6 A0A1L1STE6 A0A494BAF4 A0A668KL51 Q91VA7 A7VL18 D3YYT1 P00329 P13707 P14152 P24549 Q3TF14 Q3THB4 Q61425 Q61753 Q64442 Q8BWF0 Q8C338 Q8VDQ8 Q91YT0 Q91Z53 Q99L13 Q9DBM2	5.16 23/446	34.85 23/66	4.32853e-22	GO:0030554
GO:0005515	protein binding	Binding to a protein.	ENSMUSG00000079658 ENSMUSG00000026202 ENSMUSG00000057666 ENSMUSG00000027782 ENSMUSG00000053819 ENSMUSG00000036402 ENSMUSG00000026307 ENSMUSG00000020741 ENSMUSG00000031636 ENSMUSG00000030592 ENSMUSG00000054808 ENSMUSG00000039041 ENSMUSG00000001924 ENSMUSG00000037722 ENSMUSG00000022570 ENSMUSG00000020061 ENSMUSG00000013465 ENSMUSG00000006676 ENSMUSG00000028906 ENSMUSG00000058135 ENSMUSG00000023092 …	'Elongin-C'; 'Tubulin alpha chain'; 'Glyceraldehyde-3-phosphate dehydrogenase'; 'Karyopherin'; 'Calcium/calmodulin-dependent protein kinase type II subunit delta'; 'Guanine nucleotide-binding protein subunit gamma'; 'Selenocysteine lyase'; 'Clustered mitochondria protein homolog'; 'PDZ and LIM domain protein 3'; 'Ryanodine receptor 1'; 'Alpha-actinin-4'; 'Uncharacterized protein'; 'Ubiquitin-like…	Eloc Tuba4a Gapdh Kpna4 Camk2d Gng12 Scly Cluh Pdlim3 Ryr1 Actn4 Adrm1 Uba1 Gnpnat1 Gfus Mybpc1 Nelfb Usp19 Epb41 Gstm1 Fhl1 Klhl41 Ttc38 Aldoa Aldh9a1 Cpt1a Strap Sptb Myh7 Xpnpep3 Glyr1 Dnm1l Usp24 Sptan1 Lipe Atp2a3 Ahnak Cfh Gnb2 Pcx Agl Csnk2b Ppp6r3 Esd Dpysl2 Akap1 Anp32a Bhmt C1qbp Timm44 Aldh1a7 Ap3d1 Copb2 Ilk Psma3 Snx3 Hsd17b12 Wdr1 Capns1 Hnrnpa2b1 Adh1 Slc4a1 Aldoc Got2 Gpi Gnai2 Pg…	A0A087WNT1 A0A0A0MQA5 A0A0A0MQF6 A0A0B4J1E7 A0A0G2JGS4 A0A0N4SW28 A0A0R4J069 A0A0R4J140 A0A1B0GSX6 A0A1L1SQG7 A0A1L1SV25 A0A1S6GWG3 A0A1S6GWH5 A0A2I3BQY4 A0A2R8VI39 A0A571BEN1 A0A5H1ZRL3 A0A991ELD7 A2A841 A2AE89 A2AEX6 A2AUC9 A3KMP2 A6ZI44 A7VL18 A8ASF5 B2RUC7 B2RX08 B2RXX9 B7ZMP1 D3YYT1 Q8K1M6 E9PV45 E9Q447 E9Q4M2 E9Q559 E9Q616 E9Q8I0 E9QKR0 E9QPD7 F8VPN4 G3UZX4 G5E8R4 H3BKH6 O08553 O08715 O3538…	A0A087WNT1 A0A0A0MQA5 A0A0A0MQF6 A0A0B4J1E7 A0A0G2JGS4 A0A0N4SW28 A0A0R4J069 A0A0R4J140 A0A1B0GSX6 A0A1L1SQG7 A0A1L1SV25 A0A1S6GWG3 A0A1S6GWH5 A0A2I3BQY4 A0A2R8VI39 A0A571BEN1 A0A5H1ZRL3 A0A991ELD7 A2A841 A2AE89 A2AEX6 A2AUC9 A3KMP2 A6ZI44 A7VL18 A8ASF5 B2RUC7 B2RX08 B2RXX9 B7ZMP1 D3YYT1 E9PUD2 E9PV45 E9Q447 E9Q4M2 E9Q559 E9Q616 E9Q8I0 E9QKR0 E9QPD7 F8VPN4 G3UZX4 G5E8R4 H3BKH6 O08553 O08715 O3538…	65.02 290/446	2.77 290/10460	1.01253e-21	GO:0005488
GO:0016614	oxidoreductase activity, acting on CH-OH group of donors	Catalysis of an oxidation-reduction (redox) reaction in which a CH-OH group act as a hydrogen or electron donor and reduces a hydrogen or electron acceptor.	ENSMUSG00000032279 ENSMUSG00000022570 ENSMUSG00000073422 ENSMUSG00000027406 ENSMUSG00000061758 ENSMUSG00000027195 ENSMUSG00000074207 ENSMUSG00000023019 ENSMUSG00000020321 ENSMUSG00000025153 ENSMUSG00000028138 ENSMUSG00000063229 ENSMUSG00000034449 ENSMUSG00000001642 ENSMUSG00000028692 ENSMUSG00000027984 ENSMUSG00000053398 ENSMUSG00000027227 ENSMUSG00000026827 ENSMUSG00000031958 ENSMUSG00000015970 …	'Isocitrate dehydrogenase'; 'GDP-L-fucose synthase'; 'Hydroxysteroid 17-beta dehydrogenase 8'; 'Aldo-keto reductase family 1, member B10'; 'Very-long-chain 3-oxoacyl-CoA reductase'; 'Alcohol dehydrogenase 1'; 'Glycerol-3-phosphate dehydrogenase'; 'Malate dehydrogenase, cytoplasmic'; 'Fatty acid synthase'; 'Alcohol dehydrogenase class-3'; 'L-lactate dehydrogenase'; 'Dehydrogenase/reductase SDR fam…	Idh3a Gfus Hsd17b8 Idh3b Akr1b10 Hsd17b12 Adh1 Gpd1 Mdh1 Fasn Adh5 Ldha Dhrs11 Akr1b1 Akr1a1 Hadh Phgdh Sord Gpd2 Ldhd Chdh Idh1 Dhdh Ptgr2 Pgd Spr Grhpr Hibadh Hsd17b10 Ehhadh Mecr	A0A1L1STE6 A0A2R8VI39 A0A494BAF4 A0A668KL51 Q91VA7 G5E895 O70503 P00329 P13707 P14152 P19096 P28474 Q3THB4 Q3U0B3 Q3UDY1 Q3UJW9 Q61425 Q61753 Q64442 Q64521 Q7TNG8 Q8BJ64 Q8C338 Q8K0E9 Q8VDQ1 Q91V28 Q91XH5 Q91Z53 Q99L13 Q99N15 Q9DBM2 Q9DCS3	A0A1L1STE6 A0A2R8VI39 A0A494BAF4 A0A668KL51 Q91VA7 G5E895 O70503 P00329 P13707 P14152 P19096 P28474 Q3THB4 Q3U0B3 Q3UDY1 Q3UJW9 Q61425 Q61753 Q64442 Q64521 Q7TNG8 Q8BJ64 Q8C338 Q8K0E9 Q8VDQ1 Q91V28 Q91XH5 Q91Z53 Q99L13 Q99N15 Q9DBM2 Q9DCS3	6.95 31/446	19.75 31/157	1.07874e-21	GO:0016491
GO:0016616	oxidoreductase activity, acting on the CH-OH group of donors, NAD or NADP as acceptor	Catalysis of an oxidation-reduction (redox) reaction in which a CH-OH group acts as a hydrogen or electron donor and reduces NAD+ or NADP.	ENSMUSG00000032279 ENSMUSG00000022570 ENSMUSG00000073422 ENSMUSG00000027406 ENSMUSG00000061758 ENSMUSG00000027195 ENSMUSG00000074207 ENSMUSG00000023019 ENSMUSG00000020321 ENSMUSG00000025153 ENSMUSG00000028138 ENSMUSG00000063229 ENSMUSG00000034449 ENSMUSG00000001642 ENSMUSG00000028692 ENSMUSG00000027984 ENSMUSG00000053398 ENSMUSG00000027227 ENSMUSG00000026827 ENSMUSG00000031958 ENSMUSG00000025950 …	'Isocitrate dehydrogenase'; 'GDP-L-fucose synthase'; 'Hydroxysteroid 17-beta dehydrogenase 8'; 'Aldo-keto reductase family 1, member B10'; 'Very-long-chain 3-oxoacyl-CoA reductase'; 'Alcohol dehydrogenase 1'; 'Glycerol-3-phosphate dehydrogenase'; 'Malate dehydrogenase, cytoplasmic'; 'Fatty acid synthase'; 'Alcohol dehydrogenase class-3'; 'L-lactate dehydrogenase'; 'Dehydrogenase/reductase SDR fam…	Idh3a Gfus Hsd17b8 Idh3b Akr1b10 Hsd17b12 Adh1 Gpd1 Mdh1 Fasn Adh5 Ldha Dhrs11 Akr1b1 Akr1a1 Hadh Phgdh Sord Gpd2 Ldhd Idh1 Dhdh Ptgr2 Pgd Spr Grhpr Hibadh Hsd17b10 Ehhadh Mecr	A0A1L1STE6 A0A2R8VI39 A0A494BAF4 A0A668KL51 Q91VA7 G5E895 O70503 P00329 P13707 P14152 P19096 P28474 Q3THB4 Q3U0B3 Q3UDY1 Q3UJW9 Q61425 Q61753 Q64442 Q64521 Q7TNG8 Q8C338 Q8K0E9 Q8VDQ1 Q91V28 Q91XH5 Q91Z53 Q99L13 Q99N15 Q9DBM2 Q9DCS3	A0A1L1STE6 A0A2R8VI39 A0A494BAF4 A0A668KL51 Q91VA7 G5E895 O70503 P00329 P13707 P14152 P19096 P28474 Q3THB4 Q3U0B3 Q3UDY1 Q3UJW9 Q61425 Q61753 Q64442 Q64521 Q7TNG8 Q8C338 Q8K0E9 Q8VDQ1 Q91V28 Q91XH5 Q91Z53 Q99L13 Q99N15 Q9DBM2 Q9DCS3	6.73 30/446	20.41 30/147	1.93669e-21	GO:0016614
GO:0035639	purine ribonucleoside triphosphate binding	Binding to a purine ribonucleoside triphosphate, a compound consisting of a purine base linked to a ribose sugar esterified with triphosphate on the sugar.	ENSMUSG00000026202 ENSMUSG00000053819 ENSMUSG00000030592 ENSMUSG00000001924 ENSMUSG00000053093 ENSMUSG00000018796 ENSMUSG00000022789 ENSMUSG00000020788 ENSMUSG00000024892 ENSMUSG00000007029 ENSMUSG00000041237 ENSMUSG00000000628 ENSMUSG00000002949 ENSMUSG00000030890 ENSMUSG00000030399 ENSMUSG00000032562 ENSMUSG00000062070 ENSMUSG00000030433 ENSMUSG00000068039 ENSMUSG00000020277 ENSMUSG00000018340 …	'Tubulin alpha chain'; 'Calcium/calmodulin-dependent protein kinase type II subunit delta'; 'Ryanodine receptor 1'; 'Ubiquitin-like modifier-activating enzyme 1'; 'Myosin-7'; 'Long-chain-fatty-acid--CoA ligase'; 'Dynamin-1-like protein'; 'Calcium-transporting ATPase'; 'Pyruvate carboxylase'; 'valine--tRNA ligase'; 'Pyruvate kinase'; 'Hexokinase-2'; 'Mitochondrial import inner membrane translocase…	Tuba4a Camk2d Ryr1 Uba1 Myh7 Acsl1 Dnm1l Atp2a3 Pcx Vars1 Pklr Hk2 Timm44 Ilk Ckm Gnai2 Pgk1 Sbk2 Tcp1 Pfkl Anxa6 Gnaq Adss1 Septin2 Pfkm Hspa4l Eef2 Acta2 Dnaja1 Hspd1 Actg1 Vcp Acly Pebp1 Actr3 Cct6a Farsb Trap1 Cct3 Cmpk2 Myh10 Ddx5 Afg1l Pdk4 Hspa4 Tuba3a Acaca Myh1 Ppp5c Samhd1 Coq8a Kif5b Acss1 Myh11 Rab21 Cct8 Ckmt2 Oxsr1 Gnas Atp1a2 Hsp90ab1 Pccb Tubb2a Supv3l1 Tufm Actbl2 Ehd2 Iars2 Sars…	A0A0A0MQA5 A0A0G2JGS4 A0A1L1SQG7 A0A1S6GWH5 B2RXX9 D3Z041 Q8K1M6 E9Q559 E9QPD7 G3UY93 G3X925 O08528 O35857 O55222 P07310 P08752 P09411 P0C5K1 P11983 P12382 P14824 P21279 P28650 P42208 P47857 P48722 P58252 P62737 P63037 P63038 P63260 Q01853 Q3TED3 Q3TGC5 Q3TGE1 Q3TI05 Q3TI98 Q3TK29 Q3U4U6 Q3U5Q7 Q3UH59 Q3V0Z8 Q3V384 Q544J2 Q571M2 Q5FW91 Q5SWU9 Q5SX40 Q60676 Q60710 Q60936 Q61768 Q69Z91 Q69ZX3 Q6A0C…	A0A0A0MQA5 A0A0G2JGS4 A0A1L1SQG7 A0A1S6GWH5 B2RXX9 D3Z041 E9PUD2 E9Q559 E9QPD7 G3UY93 G3X925 O08528 O35857 O55222 P07310 P08752 P09411 P0C5K1 P11983 P12382 P14824 P21279 P28650 P42208 P47857 P48722 P58252 P62737 P63037 P63038 P63260 Q01853 Q3TED3 Q3TGC5 Q3TGE1 Q3TI05 Q3TI98 Q3TK29 Q3U4U6 Q3U5Q7 Q3UH59 Q3V0Z8 Q3V384 Q544J2 Q571M2 Q5FW91 Q5SWU9 Q5SX40 Q60676 Q60710 Q60936 Q61768 Q69Z91 Q69ZX3 Q6A0C…	21.52 96/446	5.21 96/1841	3.17803e-20	GO:1901265;GO:1901363;GO:0043168
GO:0016787	hydrolase activity	Catalysis of the hydrolysis of various bonds, e.g. C-O, C-N, C-C, phosphoric anhydride bonds, etc.	ENSMUSG00000026202 ENSMUSG00000006676 ENSMUSG00000027428 ENSMUSG00000053093 ENSMUSG00000022401 ENSMUSG00000022789 ENSMUSG00000028514 ENSMUSG00000003123 ENSMUSG00000020788 ENSMUSG00000029713 ENSMUSG00000022707 ENSMUSG00000033400 ENSMUSG00000007029 ENSMUSG00000021996 ENSMUSG00000022048 ENSMUSG00000001794 ENSMUSG00000032562 ENSMUSG00000068039 ENSMUSG00000038871 ENSMUSG00000025153 ENSMUSG00000024639 …	'Tubulin alpha chain'; 'ubiquitinyl hydrolase 1'; 'Retinoblastoma binding protein 9'; 'Myosin-7'; 'Xaa-Pro aminopeptidase 3'; 'Dynamin-1-like protein'; 'Hormone-sensitive lipase'; 'Calcium-transporting ATPase'; 'Guanine nucleotide binding protein'; '1,4-alpha-glucan branching enzyme'; 'Glycogen debranching enzyme'; 'valine--tRNA ligase'; 'S-formylglutathione hydrolase'; 'Dihydropyrimidinase-relat…	Tuba4a Usp19 Rbbp9 Myh7 Xpnpep3 Dnm1l Usp24 Lipe Atp2a3 Gnb2 Gbe1 Agl Vars1 Esd Dpysl2 Capns1 Gnai2 Tcp1 Bpgm Fasn Gnaq Cat Lta4h Adss1 Fah Por Septin2 Eef2 Ppp2cb Acta2 Ppp1cc Actg1 Ppp2ca Usp9x Vcp Bphl Ahcy Cct6a Trap1 Scrn3 Serhl Cct3 Dpp3 Mgll Ephx2 Ddx5 Afg1l Ppa1 Tuba3a Pgam2 Ppp5c Samhd1 Cfi Kif5b Gda Rab21 Prdx6 Cct8 Tatdn1 Gnas Atp1a2 Hsp90ab1 Ppp2r1a Tubb2a Supv3l1 Tufm Ehd2 Ganab Iars…	A0A0A0MQA5 A0A991ELD7 A2AN96 B2RXX9 B7ZMP1 Q8K1M6 E9PV45 E9Q4M2 E9Q559 E9QKR0 F6ZHD8 F8VPN4 G3UY93 H3BKH6 O08553 O88456 P08752 P11983 P15327 P19096 P21279 P24270 P24527 P28650 P35505 P37040 P42208 P58252 P62715 P62737 P63087 P63260 P63330 P70398 Q01853 Q3TDN8 Q3TF14 Q3TI05 Q3TK29 Q3TMH2 Q3U3G8 Q3U4U6 Q3UDD5 Q3UFX6 Q3UQ71 Q3V0Z8 Q3V384 Q4FK49 Q5FW91 Q5NCI4 Q60676 Q60710 Q61129 Q61768 Q69ZN0 Q6A0C7…	A0A0A0MQA5 A0A991ELD7 A2AN96 B2RXX9 B7ZMP1 E9PUD2 E9PV45 E9Q4M2 E9Q559 E9QKR0 F6ZHD8 F8VPN4 G3UY93 H3BKH6 O08553 O88456 P08752 P11983 P15327 P19096 P21279 P24270 P24527 P28650 P35505 P37040 P42208 P58252 P62715 P62737 P63087 P63260 P63330 P70398 Q01853 Q3TDN8 Q3TF14 Q3TI05 Q3TK29 Q3TMH2 Q3U3G8 Q3U4U6 Q3UDD5 Q3UFX6 Q3UQ71 Q3V0Z8 Q3V384 Q4FK49 Q5FW91 Q5NCI4 Q60676 Q60710 Q61129 Q61768 Q69ZN0 Q6A0C7…	24.66 110/446	4.44 110/2477	4.05227e-18	GO:0003824
GO:0032559	adenyl ribonucleotide binding	Binding to an adenyl ribonucleotide, any compound consisting of adenosine esterified with (ortho)phosphate or an oligophosphate at any hydroxyl group on the ribose moiety.	ENSMUSG00000003809 ENSMUSG00000053819 ENSMUSG00000030592 ENSMUSG00000001924 ENSMUSG00000053093 ENSMUSG00000018796 ENSMUSG00000020788 ENSMUSG00000024892 ENSMUSG00000007029 ENSMUSG00000041237 ENSMUSG00000000628 ENSMUSG00000002949 ENSMUSG00000030890 ENSMUSG00000030399 ENSMUSG00000062070 ENSMUSG00000030433 ENSMUSG00000068039 ENSMUSG00000020277 ENSMUSG00000062908 ENSMUSG00000033065 ENSMUSG00000025757 …	'Glutaryl-CoA dehydrogenase, mitochondrial'; 'Calcium/calmodulin-dependent protein kinase type II subunit delta'; 'Ryanodine receptor 1'; 'Ubiquitin-like modifier-activating enzyme 1'; 'Myosin-7'; 'Long-chain-fatty-acid--CoA ligase'; 'Calcium-transporting ATPase'; 'Pyruvate carboxylase'; 'valine--tRNA ligase'; 'Pyruvate kinase'; 'Hexokinase-2'; 'Mitochondrial import inner membrane translocase sub…	Gcdh Camk2d Ryr1 Uba1 Myh7 Acsl1 Atp2a3 Pcx Vars1 Pklr Hk2 Timm44 Ilk Ckm Pgk1 Sbk2 Tcp1 Pfkl Acadm Pfkm Hspa4l Acadvl Acta2 Dnaja1 Hspd1 Actg1 Vcp Acly Pebp1 Actr3 Cct6a Farsb Trap1 Cct3 Cmpk2 Myh10 Ddx5 Afg1l Pdk4 Hspa4 Acaca Myh1 Ppp5c Coq8a Kif5b Acss1 Myh11 Cct8 Ckmt2 Oxsr1 Atp1a2 Hsp90ab1 Pccb Supv3l1 Actbl2 Ehd2 Iars2 Sars1 Uba3 Vwa8 Ide Pak2 Afg3l2 Acat1 Atp2a1 Acsf2 Myh9 Atp1a1 Pcca Mccc…	A0A0A0MQ68 A0A0G2JGS4 A0A1L1SQG7 A0A1S6GWH5 B2RXX9 D3Z041 E9Q559 E9QPD7 G3UY93 G3X925 O08528 O35857 O55222 P07310 P09411 P0C5K1 P11983 P12382 P45952 P47857 P48722 P50544 P62737 P63037 P63038 P63260 Q01853 Q3TED3 Q3TGC5 Q3TGE1 Q3TI05 Q3TI98 Q3TK29 Q3U4U6 Q3U5Q7 Q3UH59 Q3V0Z8 Q3V384 Q544J2 Q571M2 Q5SWU9 Q5SX40 Q60676 Q60936 Q61768 Q69Z91 Q69ZX3 Q6A0F1 Q6P8J7 Q6P9R2 Q6ZQ49 Q71LX8 Q7TMF4 Q80YD1 Q8BFZ…	A0A0A0MQ68 A0A0G2JGS4 A0A1L1SQG7 A0A1S6GWH5 B2RXX9 D3Z041 E9Q559 E9QPD7 G3UY93 G3X925 O08528 O35857 O55222 P07310 P09411 P0C5K1 P11983 P12382 P45952 P47857 P48722 P50544 P62737 P63037 P63038 P63260 Q01853 Q3TED3 Q3TGC5 Q3TGE1 Q3TI05 Q3TI98 Q3TK29 Q3U4U6 Q3U5Q7 Q3UH59 Q3V0Z8 Q3V384 Q544J2 Q571M2 Q5SWU9 Q5SX40 Q60676 Q60936 Q61768 Q69Z91 Q69ZX3 Q6A0F1 Q6P8J7 Q6P9R2 Q6ZQ49 Q71LX8 Q7TMF4 Q80YD1 Q8BFZ…	18.16 81/446	5.19 81/1560	1.19004e-16	GO:0032555;GO:0030554
GO:0019899	enzyme binding	Binding to an enzyme, a protein with catalytic activity.	ENSMUSG00000026202 ENSMUSG00000057666 ENSMUSG00000053819 ENSMUSG00000030592 ENSMUSG00000054808 ENSMUSG00000039041 ENSMUSG00000006676 ENSMUSG00000058135 ENSMUSG00000030695 ENSMUSG00000022789 ENSMUSG00000003123 ENSMUSG00000029713 ENSMUSG00000024908 ENSMUSG00000022048 ENSMUSG00000018428 ENSMUSG00000002949 ENSMUSG00000032458 ENSMUSG00000030890 ENSMUSG00000060073 ENSMUSG00000019804 ENSMUSG00000004980 …	'Tubulin alpha chain'; 'Glyceraldehyde-3-phosphate dehydrogenase'; 'Calcium/calmodulin-dependent protein kinase type II subunit delta'; 'Ryanodine receptor 1'; 'Alpha-actinin-4'; 'Uncharacterized protein'; 'ubiquitinyl hydrolase 1'; 'Glutathione S-transferase'; 'Fructose-bisphosphate aldolase'; 'Dynamin-1-like protein'; 'Hormone-sensitive lipase'; 'Guanine nucleotide binding protein'; 'Protein ph…	Tuba4a Gapdh Camk2d Ryr1 Actn4 Adrm1 Usp19 Gstm1 Aldoa Dnm1l Lipe Gnb2 Ppp6r3 Dpysl2 Akap1 Timm44 Copb2 Ilk Psma3 Snx3 Hnrnpa2b1 Slc4a1 Got2 Gpi Tcp1 Pfkl Gstm2 Tpi1 Prdx3 Cat Msn Nap1l1 Mif Por Pfkm Anxa5 Slc25a4 Gdi1 Dbt Eef2 Ywhae Snrpd3 Acta2 Dnaja1 Hspd1 Ppp1cc Ywhaz Actg1 Ppp2ca Phb1 Rack1 Ywhah Atp1b3 Vcp Myom2 Pebp1 Actr3 Ldha Uqcrc1 Trap1 Eif4e Psmd1 Npc2 Mapre1 Cul1 Ddt Gdi2 Ddx5 Snx12 …	A0A0A0MQA5 A0A0A0MQF6 A0A0G2JGS4 A0A1L1SQG7 A0A1L1SV25 A0A1S6GWG3 A0A991ELD7 A2AE89 A6ZI44 Q8K1M6 E9Q4M2 E9QKR0 G5E8R4 O08553 O08715 O35857 O55029 O55222 O70435 O70492 O88569 P04919 P05202 P06745 P11983 P12382 P15626 P17751 P20108 P24270 P26041 P28656 P34884 P37040 P47857 P48036 P48962 P50396 P53395 P58252 P62259 P62320 P62737 P63037 P63038 P63087 P63101 P63260 P63330 P67778 P68040 P68510 P97370 …	A0A0A0MQA5 A0A0A0MQF6 A0A0G2JGS4 A0A1L1SQG7 A0A1L1SV25 A0A1S6GWG3 A0A991ELD7 A2AE89 A6ZI44 E9PUD2 E9Q4M2 E9QKR0 G5E8R4 O08553 O08715 O35857 O55029 O55222 O70435 O70492 O88569 P04919 P05202 P06745 P11983 P12382 P15626 P17751 P20108 P24270 P26041 P28656 P34884 P37040 P47857 P48036 P48962 P50396 P53395 P58252 P62259 P62320 P62737 P63037 P63038 P63087 P63101 P63260 P63330 P67778 P68040 P68510 P97370 …	22.87 102/446	4.38 102/2330	3.25304e-16	GO:0005515
GO:0097159	organic cyclic compound binding	Binding to an organic cyclic compound, any molecular entity that contains carbon arranged in a cyclic molecular structure.	ENSMUSG00000003809 ENSMUSG00000026202 ENSMUSG00000057666 ENSMUSG00000053819 ENSMUSG00000026307 ENSMUSG00000031969 ENSMUSG00000020741 ENSMUSG00000030592 ENSMUSG00000032279 ENSMUSG00000054808 ENSMUSG00000001924 ENSMUSG00000073422 ENSMUSG00000013465 ENSMUSG00000027406 ENSMUSG00000058135 ENSMUSG00000078687 ENSMUSG00000026687 ENSMUSG00000030224 ENSMUSG00000053093 ENSMUSG00000022536 ENSMUSG00000018796 …	'Glutaryl-CoA dehydrogenase, mitochondrial'; 'Tubulin alpha chain'; 'Glyceraldehyde-3-phosphate dehydrogenase'; 'Calcium/calmodulin-dependent protein kinase type II subunit delta'; 'Selenocysteine lyase'; 'Acyl-Coenzyme A dehydrogenase family, member 8'; 'Clustered mitochondria protein homolog'; 'Ryanodine receptor 1'; 'Isocitrate dehydrogenase'; 'Alpha-actinin-4'; 'Ubiquitin-like modifier-activa…	Gcdh Tuba4a Gapdh Camk2d Scly Acad8 Cluh Ryr1 Idh3a Actn4 Uba1 Hsd17b8 Nelfb Idh3b Gstm1 Mup8 Aldh9a1 Strap Myh7 Glyr1 Acsl1 Dnm1l Lipe Atp2a3 Atxn2 Pcx Vars1 Pklr Akr1b10 Hk2 Akap1 Timm44 Ilk Eif3d Hnrnpa2b1 Adh1 Got2 Ckm Gnai2 Pgk1 Sbk2 Tcp1 Pfkl Gpd1 Mdh1 Anxa6 Gnaq Cat Aldh1a1 Msn Adss1 Pabpc1 Prdx1 Por Septin2 Acadm Gsr Pfkm Hspa4l Acadvl Dbt Eef2 Pcbp1 Snrpd3 Acta2 Rpl30 Dnaja1 Hspd1 Eif5a …	A0A0A0MQ68 A0A0A0MQA5 A0A0A0MQF6 A0A0G2JGS4 A0A0R4J069 A0A0R4J0P1 A0A0R4J140 A0A1L1SQG7 A0A1L1STE6 A0A1L1SV25 A0A1S6GWH5 A0A494BAF4 A0A5H1ZRL3 A0A668KL51 Q91VA7 A2AE89 A2AKN8 A7VL18 B2RUC7 B2RXX9 D3YYT1 D3Z041 Q8K1M6 E9Q4M2 E9Q559 E9QM77 E9QPD7 G3UY93 G3X925 G5E895 O08528 O08715 O35857 O55222 O70194 O88569 P00329 P05202 P07310 P08752 P09411 P0C5K1 P11983 P12382 P13707 P14152 P14824 P21279 P24270 …	A0A0A0MQ68 A0A0A0MQA5 A0A0A0MQF6 A0A0G2JGS4 A0A0R4J069 A0A0R4J0P1 A0A0R4J140 A0A1L1SQG7 A0A1L1STE6 A0A1L1SV25 A0A1S6GWH5 A0A494BAF4 A0A5H1ZRL3 A0A668KL51 Q91VA7 A2AE89 A2AKN8 A7VL18 B2RUC7 B2RXX9 D3YYT1 D3Z041 E9PUD2 E9Q4M2 E9Q559 E9QM77 E9QPD7 G3UY93 G3X925 G5E895 O08528 O08715 O35857 O55222 O70194 O88569 P00329 P05202 P07310 P08752 P09411 P0C5K1 P11983 P12382 P13707 P14152 P14824 P21279 P24270 …	46.64 208/446	3.00 208/6937	3.25304e-16	GO:0005488
GO:0044877	protein-containing complex binding	Binding to a macromolecular complex.	ENSMUSG00000079658 ENSMUSG00000054808 ENSMUSG00000039041 ENSMUSG00000026895 ENSMUSG00000028906 ENSMUSG00000030224 ENSMUSG00000021061 ENSMUSG00000053093 ENSMUSG00000022536 ENSMUSG00000022789 ENSMUSG00000057738 ENSMUSG00000029713 ENSMUSG00000024387 ENSMUSG00000061904 ENSMUSG00000074768 ENSMUSG00000069324 ENSMUSG00000018446 ENSMUSG00000030890 ENSMUSG00000019804 ENSMUSG00000027195 ENSMUSG00000005103 …	'Elongin-C'; 'Alpha-actinin-4'; 'Uncharacterized protein'; 'NADH dehydrogenase'; 'Protein 4.1'; 'Serine-threonine kinase receptor-associated protein'; 'Spectrin beta chain'; 'Myosin-7'; 'Cytokine-like nuclear factor N-PAC'; 'Dynamin-1-like protein'; 'Spectrin alpha, non-erythrocytic 1'; 'Guanine nucleotide binding protein'; 'Casein kinase II subunit beta'; 'Solute carrier family 25 member 3'; 'Be…	Eloc Actn4 Adrm1 Ndufa8 Epb41 Strap Sptb Myh7 Glyr1 Dnm1l Sptan1 Gnb2 Csnk2b Slc25a3 Bhmt C1qbp Ilk Snx3 Hsd17b12 Wdr1 Capns1 Slc4a1 Aldoc Gnai2 Anxa6 Tpm3 Gnaq Tln1 Adss1 Nap1l1 Mif Capzb Lum Eef2 Tpm2 Ywhae Snrpd3 Hspd1 Ppp1cc Ywhaz Eif5a Ppp2ca Rack1 Coq7 Uqcrh Vcp Ptcd3 Actr3 Uqcrc1 Ndufab1 St13 Myh10 Cfl2 Dcn Ddx5 Itga1 Dstn Cotl1 Cfl1 EG433182 Ap2b1 Myh1 Ppp5c Vdac1 Kif5b Myh11 Bckdhb Gnas …	A0A087WNT1 A0A1L1SV25 A0A1S6GWG3 A0A1S6GWI0 A2A841 B2RUC7 B2RX08 B2RXX9 D3YYT1 Q8K1M6 E9Q447 E9QKR0 G3UZX4 G5E902 O35490 O35658 O55222 O70492 O70503 O88342 O88456 P04919 P05063 P08752 P14824 P21107 P21279 P26039 P28650 P28656 P34884 P47757 P51885 P58252 P58774 P62259 P62320 P63038 P63087 P63101 P63242 P63330 P68040 P97478 P99028 Q01853 Q14C51 Q3TGE1 Q3TIC8 Q3TJG2 Q3U8D2 Q3UH59 Q3UHW9 Q3UKR1 Q3V0Z…	A0A087WNT1 A0A1L1SV25 A0A1S6GWG3 A0A1S6GWI0 A2A841 B2RUC7 B2RX08 B2RXX9 D3YYT1 E9PUD2 E9Q447 E9QKR0 G3UZX4 G5E902 O35490 O35658 O55222 O70492 O70503 O88342 O88456 P04919 P05063 P08752 P14824 P21107 P21279 P26039 P28650 P28656 P34884 P47757 P51885 P58252 P58774 P62259 P62320 P63038 P63087 P63101 P63242 P63330 P68040 P97478 P99028 Q01853 Q14C51 Q3TGE1 Q3TIC8 Q3TJG2 Q3U8D2 Q3UH59 Q3UHW9 Q3UKR1 Q3V0Z…	20.63 92/446	4.51 92/2038	2.86815e-15	GO:0005488
GO:0005524	ATP binding	Binding to ATP, adenosine 5'-triphosphate, a universally important coenzyme and enzyme regulator.	ENSMUSG00000053819 ENSMUSG00000030592 ENSMUSG00000001924 ENSMUSG00000053093 ENSMUSG00000018796 ENSMUSG00000020788 ENSMUSG00000024892 ENSMUSG00000007029 ENSMUSG00000041237 ENSMUSG00000000628 ENSMUSG00000002949 ENSMUSG00000030890 ENSMUSG00000030399 ENSMUSG00000062070 ENSMUSG00000030433 ENSMUSG00000068039 ENSMUSG00000020277 ENSMUSG00000033065 ENSMUSG00000025757 ENSMUSG00000035783 ENSMUSG00000028410 …	'Calcium/calmodulin-dependent protein kinase type II subunit delta'; 'Ryanodine receptor 1'; 'Ubiquitin-like modifier-activating enzyme 1'; 'Myosin-7'; 'Long-chain-fatty-acid--CoA ligase'; 'Calcium-transporting ATPase'; 'Pyruvate carboxylase'; 'valine--tRNA ligase'; 'Pyruvate kinase'; 'Hexokinase-2'; 'Mitochondrial import inner membrane translocase subunit TIM44'; 'Integrin-linked protein kinase'…	Camk2d Ryr1 Uba1 Myh7 Acsl1 Atp2a3 Pcx Vars1 Pklr Hk2 Timm44 Ilk Ckm Pgk1 Sbk2 Tcp1 Pfkl Pfkm Hspa4l Acta2 Dnaja1 Hspd1 Actg1 Vcp Acly Pebp1 Actr3 Cct6a Farsb Trap1 Cct3 Cmpk2 Myh10 Ddx5 Afg1l Pdk4 Hspa4 Acaca Myh1 Ppp5c Coq8a Kif5b Acss1 Myh11 Cct8 Ckmt2 Oxsr1 Atp1a2 Hsp90ab1 Pccb Supv3l1 Actbl2 Ehd2 Iars2 Sars1 Uba3 Vwa8 Ide Pak2 Afg3l2 Atp2a1 Acsf2 Myh9 Atp1a1 Pcca Mccc1 Qrsl1 Aacs Upf1 Agk Py…	A0A0G2JGS4 A0A1L1SQG7 A0A1S6GWH5 B2RXX9 D3Z041 E9Q559 E9QPD7 G3UY93 G3X925 O08528 O35857 O55222 P07310 P09411 P0C5K1 P11983 P12382 P47857 P48722 P62737 P63037 P63038 P63260 Q01853 Q3TED3 Q3TGC5 Q3TGE1 Q3TI05 Q3TI98 Q3TK29 Q3U4U6 Q3U5Q7 Q3UH59 Q3V0Z8 Q3V384 Q544J2 Q571M2 Q5SWU9 Q5SX40 Q60676 Q60936 Q61768 Q69Z91 Q69ZX3 Q6A0F1 Q6P8J7 Q6P9R2 Q6ZQ49 Q71LX8 Q7TMF4 Q80YD1 Q8BFZ3 Q8BH64 Q8BIJ6 Q8C483 Q8…	A0A0G2JGS4 A0A1L1SQG7 A0A1S6GWH5 B2RXX9 D3Z041 E9Q559 E9QPD7 G3UY93 G3X925 O08528 O35857 O55222 P07310 P09411 P0C5K1 P11983 P12382 P47857 P48722 P62737 P63037 P63038 P63260 Q01853 Q3TED3 Q3TGC5 Q3TGE1 Q3TI05 Q3TI98 Q3TK29 Q3U4U6 Q3U5Q7 Q3UH59 Q3V0Z8 Q3V384 Q544J2 Q571M2 Q5SWU9 Q5SX40 Q60676 Q60936 Q61768 Q69Z91 Q69ZX3 Q6A0F1 Q6P8J7 Q6P9R2 Q6ZQ49 Q71LX8 Q7TMF4 Q80YD1 Q8BFZ3 Q8BH64 Q8BIJ6 Q8C483 Q8…	16.82 75/446	5.03 75/1490	1.23216e-14	GO:0035639;GO:0032559
GO:0051015	actin filament binding	Binding to an actin filament, also known as F-actin, a helical filamentous polymer of globular G-actin subunits.	ENSMUSG00000054808 ENSMUSG00000021061 ENSMUSG00000053093 ENSMUSG00000057738 ENSMUSG00000005103 ENSMUSG00000018340 ENSMUSG00000027940 ENSMUSG00000028465 ENSMUSG00000011148 ENSMUSG00000028745 ENSMUSG00000034994 ENSMUSG00000028464 ENSMUSG00000026341 ENSMUSG00000020900 ENSMUSG00000062929 ENSMUSG00000015932 ENSMUSG00000031827 ENSMUSG00000056201 ENSMUSG00000056328 ENSMUSG00000018830 ENSMUSG00000025278 …	'Alpha-actinin-4'; 'Spectrin beta chain'; 'Myosin-7'; 'Spectrin alpha, non-erythrocytic 1'; 'WD repeat-containing protein 1'; 'Annexin A6'; 'Tropomyosin alpha-3 chain'; 'Talin-1'; 'Adenylosuccinate synthetase isozyme 1'; 'F-actin-capping protein subunit beta'; 'Elongation factor 2'; 'Tropomyosin beta chain'; 'Actin-related protein 3'; 'Myosin, heavy polypeptide 10, non-muscle'; 'Cofilin-2'; 'Dest…	Actn4 Sptb Myh7 Sptan1 Wdr1 Anxa6 Tpm3 Tln1 Adss1 Capzb Eef2 Tpm2 Actr3 Myh10 Cfl2 Dstn Cotl1 Cfl1 Myh1 Myh11 Flnb Flna Add1 Myh9 Myo1c	A0A1L1SV25 B2RX08 B2RXX9 E9Q447 O88342 P14824 P21107 P26039 P28650 P47757 P58252 P58774 Q3TGE1 Q3UH59 Q3UHW9 Q4FK36 Q544F6 Q544Y7 Q5SX40 Q69ZX3 Q80X90 Q8BTM8 Q8K232 Q8VDD5 Q9WTI7	A0A1L1SV25 B2RX08 B2RXX9 E9Q447 O88342 P14824 P21107 P26039 P28650 P47757 P58252 P58774 Q3TGE1 Q3UH59 Q3UHW9 Q4FK36 Q544F6 Q544Y7 Q5SX40 Q69ZX3 Q80X90 Q8BTM8 Q8K232 Q8VDD5 Q9WTI7	5.61 25/446	12.02 25/208	2.73928e-12	GO:0044877;GO:0003779
GO:0008092	cytoskeletal protein binding	Binding to a protein component of a cytoskeleton (actin, microtubule, or intermediate filament cytoskeleton).	ENSMUSG00000057666 ENSMUSG00000053819 ENSMUSG00000031636 ENSMUSG00000054808 ENSMUSG00000020061 ENSMUSG00000028906 ENSMUSG00000030695 ENSMUSG00000021061 ENSMUSG00000053093 ENSMUSG00000022789 ENSMUSG00000057738 ENSMUSG00000018428 ENSMUSG00000005103 ENSMUSG00000006574 ENSMUSG00000017390 ENSMUSG00000031097 ENSMUSG00000018340 ENSMUSG00000017300 ENSMUSG00000027940 ENSMUSG00000028465 ENSMUSG00000031207 …	'Glyceraldehyde-3-phosphate dehydrogenase'; 'Calcium/calmodulin-dependent protein kinase type II subunit delta'; 'PDZ and LIM domain protein 3'; 'Alpha-actinin-4'; 'Myosin binding protein C, slow-type'; 'Protein 4.1'; 'Fructose-bisphosphate aldolase'; 'Spectrin beta chain'; 'Myosin-7'; 'Dynamin-1-like protein'; 'Spectrin alpha, non-erythrocytic 1'; 'A-kinase anchor protein 1, mitochondrial'; 'WD …	Gapdh Camk2d Pdlim3 Actn4 Mybpc1 Epb41 Aldoa Sptb Myh7 Dnm1l Sptan1 Akap1 Wdr1 Slc4a1 Aldoc Tnni2 Anxa6 Tnnc2 Tpm3 Tln1 Msn Adss1 Capzb Eef2 Tpm2 Ppp2ca Ywhah Csrp1 Actr3 Mapre1 Myh10 Cfl2 Dstn Cotl1 Cfl1 Csrp3 Myh1 Mybpc2 Ppp5c Kif5b Myh11 Lrpprc Gnas Hsp90ab1 Eml2 Epb41l2 Flnb Flna Add1 Myh9 Atp1a1 Rhoa Myo1c Vapa Pacsin2	A0A0A0MQF6 A0A0G2JGS4 A0A1B0GSX6 A0A1L1SV25 A0A571BEN1 A2A841 A6ZI44 B2RX08 B2RXX9 Q8K1M6 E9Q447 O08715 O88342 P04919 P05063 P13412 P14824 P20801 P21107 P26039 P26041 P28650 P47757 P58252 P58774 P63330 P68510 P97315 Q3TGE1 Q3U4H0 Q3UH59 Q3UHW9 Q4FK36 Q544F6 Q544Y7 Q545C7 Q5SX40 Q5XKE0 Q60676 Q61768 Q69ZX3 Q6PB66 Q6R0H7 Q71LX8 Q7TNG5 Q80UE5 Q80X90 Q8BTM8 Q8K232 Q8VDD5 Q8VDN2 Q9QUI0 Q9WTI7 Q9WV55 Q…	A0A0A0MQF6 A0A0G2JGS4 A0A1B0GSX6 A0A1L1SV25 A0A571BEN1 A2A841 A6ZI44 B2RX08 B2RXX9 E9PUD2 E9Q447 O08715 O88342 P04919 P05063 P13412 P14824 P20801 P21107 P26039 P26041 P28650 P47757 P58252 P58774 P63330 P68510 P97315 Q3TGE1 Q3U4H0 Q3UH59 Q3UHW9 Q4FK36 Q544F6 Q544Y7 Q545C7 Q5SX40 Q5XKE0 Q60676 Q61768 Q69ZX3 Q6PB66 Q6R0H7 Q71LX8 Q7TNG5 Q80UE5 Q80X90 Q8BTM8 Q8K232 Q8VDD5 Q8VDN2 Q9QUI0 Q9WTI7 Q9WV55 Q…	12.33 55/446	5.47 55/1005	6.35023e-12	GO:0005515
GO:0003779	actin binding	Binding to monomeric or multimeric forms of actin, including actin filaments.	ENSMUSG00000031636 ENSMUSG00000054808 ENSMUSG00000028906 ENSMUSG00000021061 ENSMUSG00000053093 ENSMUSG00000057738 ENSMUSG00000005103 ENSMUSG00000006574 ENSMUSG00000031097 ENSMUSG00000018340 ENSMUSG00000017300 ENSMUSG00000027940 ENSMUSG00000028465 ENSMUSG00000031207 ENSMUSG00000011148 ENSMUSG00000028745 ENSMUSG00000034994 ENSMUSG00000028464 ENSMUSG00000018965 ENSMUSG00000026341 ENSMUSG00000020900 …	'PDZ and LIM domain protein 3'; 'Alpha-actinin-4'; 'Protein 4.1'; 'Spectrin beta chain'; 'Myosin-7'; 'Spectrin alpha, non-erythrocytic 1'; 'WD repeat-containing protein 1'; 'Band 3 anion transport protein'; 'Troponin I, fast skeletal muscle'; 'Annexin A6'; 'Troponin C, skeletal muscle'; 'Tropomyosin alpha-3 chain'; 'Talin-1'; 'Moesin'; 'Adenylosuccinate synthetase isozyme 1'; 'F-actin-capping pro…	Pdlim3 Actn4 Epb41 Sptb Myh7 Sptan1 Wdr1 Slc4a1 Tnni2 Anxa6 Tnnc2 Tpm3 Tln1 Msn Adss1 Capzb Eef2 Tpm2 Ywhah Actr3 Myh10 Cfl2 Dstn Cotl1 Cfl1 Csrp3 Myh1 Mybpc2 Myh11 Epb41l2 Flnb Flna Add1 Myh9 Myo1c	A0A1B0GSX6 A0A1L1SV25 A2A841 B2RX08 B2RXX9 E9Q447 O88342 P04919 P13412 P14824 P20801 P21107 P26039 P26041 P28650 P47757 P58252 P58774 P68510 Q3TGE1 Q3UH59 Q3UHW9 Q4FK36 Q544F6 Q544Y7 Q545C7 Q5SX40 Q5XKE0 Q69ZX3 Q80UE5 Q80X90 Q8BTM8 Q8K232 Q8VDD5 Q9WTI7	A0A1B0GSX6 A0A1L1SV25 A2A841 B2RX08 B2RXX9 E9Q447 O88342 P04919 P13412 P14824 P20801 P21107 P26039 P26041 P28650 P47757 P58252 P58774 P68510 Q3TGE1 Q3UH59 Q3UHW9 Q4FK36 Q544F6 Q544Y7 Q545C7 Q5SX40 Q5XKE0 Q69ZX3 Q80UE5 Q80X90 Q8BTM8 Q8K232 Q8VDD5 Q9WTI7	7.85 35/446	7.83 35/447	1.15996e-11	GO:0008092
GO:0005200	structural constituent of cytoskeleton	The action of a molecule that contributes to the structural integrity of a cytoskeletal structure.	ENSMUSG00000026202 ENSMUSG00000054808 ENSMUSG00000020061 ENSMUSG00000028906 ENSMUSG00000021061 ENSMUSG00000028465 ENSMUSG00000028464 ENSMUSG00000062825 ENSMUSG00000031461 ENSMUSG00000026341 ENSMUSG00000067338 ENSMUSG00000067702 ENSMUSG00000038670 ENSMUSG00000058672 ENSMUSG00000055194 ENSMUSG00000029106	'Tubulin alpha chain'; 'Alpha-actinin-4'; 'Myosin binding protein C, slow-type'; 'Protein 4.1'; 'Spectrin beta chain'; 'Talin-1'; 'Tropomyosin beta chain'; 'Actin, cytoplasmic 2'; 'Myomesin 2'; 'Actin-related protein 3'; 'Myosin-binding protein C, fast-type'; 'Tubulin beta-2A chain'; 'Beta-actin-like protein 2'; 'Adducin 1'	Tuba4a Actn4 Mybpc1 Epb41 Sptb Tln1 Tpm2 Actg1 Myom2 Actr3 Tuba3a Mybpc2 Tubb2a Actbl2 Add1	A0A0A0MQA5 A0A1L1SV25 A0A571BEN1 A2A841 B2RX08 P26039 P58774 P63260 Q14BI5 Q3TGE1 Q5FW91 Q5XKE0 Q7TMM9 Q8BFZ3 Q8K232	A0A0A0MQA5 A0A1L1SV25 A0A571BEN1 A2A841 B2RX08 P26039 P58774 P63260 Q14BI5 Q3TGE1 Q5FW91 Q5XKE0 Q7TMM9 Q8BFZ3 Q8K232	3.59 16/446	20.51 16/78	2.00027e-11	GO:0005198
GO:0016627	oxidoreductase activity, acting on the CH-CH group of donors	Catalysis of an oxidation-reduction (redox) reaction in which a CH-CH group acts as a hydrogen or electron donor and reduces a hydrogen or electron acceptor.	ENSMUSG00000003809 ENSMUSG00000031969 ENSMUSG00000025153 ENSMUSG00000062908 ENSMUSG00000018574 ENSMUSG00000001642 ENSMUSG00000026820 ENSMUSG00000027710 ENSMUSG00000011382 ENSMUSG00000021577 ENSMUSG00000041426 ENSMUSG00000072946 ENSMUSG00000030861 ENSMUSG00000028910 ENSMUSG00000027332	'Glutaryl-CoA dehydrogenase, mitochondrial'; 'Acyl-Coenzyme A dehydrogenase family, member 8'; 'Fatty acid synthase'; 'Medium-chain specific acyl-CoA dehydrogenase, mitochondrial'; 'Very long-chain specific acyl-CoA dehydrogenase, mitochondrial'; 'Aldo-keto reductase family 1 member B1'; 'Prostaglandin E synthase 2'; 'Complex I assembly factor ACAD9, mitochondrial'; 'Trans-1,2-dihydrobenzene-1,2-…	Gcdh Acad8 Fasn Acadm Acadvl Akr1b1 Ptges2 Acad9 Dhdh Sdha Hibch Ptgr2 Acadsb Mecr Ivd	A0A0A0MQ68 A0A0R4J0P1 P19096 P45952 P50544 Q3UDY1 Q8BWM0 Q8JZN5 Q8K0E9 Q8K2B3 Q8QZS1 Q8VDQ1 Q9DBL1 Q9DCS3 Q9JHI5	A0A0A0MQ68 A0A0R4J0P1 P19096 P45952 P50544 Q3UDY1 Q8BWM0 Q8JZN5 Q8K0E9 Q8K2B3 Q8QZS1 Q8VDQ1 Q9DBL1 Q9DCS3 Q9JHI5	3.36 15/446	22.73 15/66	2.10264e-11	GO:0016491
GO:0052890	oxidoreductase activity, acting on the CH-CH group of donors, with a flavin as acceptor	Catalysis of an oxidation-reduction (redox) reaction in which a CH-CH group acts as a hydrogen or electron donor and reduces a flavin.	ENSMUSG00000003809 ENSMUSG00000031969 ENSMUSG00000062908 ENSMUSG00000018574 ENSMUSG00000027710 ENSMUSG00000041426 ENSMUSG00000030861 ENSMUSG00000027332	'Glutaryl-CoA dehydrogenase, mitochondrial'; 'Acyl-Coenzyme A dehydrogenase family, member 8'; 'Medium-chain specific acyl-CoA dehydrogenase, mitochondrial'; 'Very long-chain specific acyl-CoA dehydrogenase, mitochondrial'; 'Complex I assembly factor ACAD9, mitochondrial'; '3-hydroxyisobutyryl-CoA hydrolase, mitochondrial'; 'Short/branched chain specific acyl-CoA dehydrogenase, mitochondrial'; 'I…	Gcdh Acad8 Acadm Acadvl Acad9 Hibch Acadsb Ivd	A0A0A0MQ68 A0A0R4J0P1 P45952 P50544 Q8JZN5 Q8QZS1 Q9DBL1 Q9JHI5	A0A0A0MQ68 A0A0R4J0P1 P45952 P50544 Q8JZN5 Q8QZS1 Q9DBL1 Q9JHI5	1.79 8/446	61.54 8/13	4.21617e-10	GO:0016627
GO:0003995	acyl-CoA dehydrogenase activity	Catalysis of the reaction: a 2,3-saturated acyl-CoA + H+ oxidized [electron-transfer flavoprotein] = a (2E)-enoyl-CoA + reduced [electron-transfer flavoprotein].	ENSMUSG00000003809 ENSMUSG00000031969 ENSMUSG00000062908 ENSMUSG00000018574 ENSMUSG00000027710 ENSMUSG00000041426 ENSMUSG00000030861 ENSMUSG00000027332	'Glutaryl-CoA dehydrogenase, mitochondrial'; 'Acyl-Coenzyme A dehydrogenase family, member 8'; 'Medium-chain specific acyl-CoA dehydrogenase, mitochondrial'; 'Very long-chain specific acyl-CoA dehydrogenase, mitochondrial'; 'Complex I assembly factor ACAD9, mitochondrial'; '3-hydroxyisobutyryl-CoA hydrolase, mitochondrial'; 'Short/branched chain specific acyl-CoA dehydrogenase, mitochondrial'; 'I…	Gcdh Acad8 Acadm Acadvl Acad9 Hibch Acadsb Ivd	A0A0A0MQ68 A0A0R4J0P1 P45952 P50544 Q8JZN5 Q8QZS1 Q9DBL1 Q9JHI5	A0A0A0MQ68 A0A0R4J0P1 P45952 P50544 Q8JZN5 Q8QZS1 Q9DBL1 Q9JHI5	1.79 8/446	61.54 8/13	4.21617e-10	GO:0052890
GO:0050660	flavin adenine dinucleotide binding	Binding to FAD, flavin-adenine dinucleotide, the coenzyme or the prosthetic group of various flavoprotein oxidoreductase enzymes, in either the oxidized form, FAD, or the reduced form, FADH2.	ENSMUSG00000003809 ENSMUSG00000031969 ENSMUSG00000005514 ENSMUSG00000062908 ENSMUSG00000031584 ENSMUSG00000018574 ENSMUSG00000024066 ENSMUSG00000031958 ENSMUSG00000015970 ENSMUSG00000020085 ENSMUSG00000027710 ENSMUSG00000021577 ENSMUSG00000021235 ENSMUSG00000030861 ENSMUSG00000027332 ENSMUSG00000036932	'Glutaryl-CoA dehydrogenase, mitochondrial'; 'Acyl-Coenzyme A dehydrogenase family, member 8'; 'NADPH--cytochrome P450 reductase'; 'Medium-chain specific acyl-CoA dehydrogenase, mitochondrial'; 'Glutathione reductase, mitochondrial'; 'Very long-chain specific acyl-CoA dehydrogenase, mitochondrial'; 'Xanthine dehydrogenase/oxidase'; 'Probable D-lactate dehydrogenase, mitochondrial'; 'Choline dehyd…	Gcdh Acad8 Por Acadm Gsr Acadvl Xdh Ldhd Chdh Aifm2 Acad9 Sdha Coq6 Acadsb Ivd Aifm1	A0A0A0MQ68 A0A0R4J0P1 P37040 P45952 P47791 P50544 Q00519 Q7TNG8 Q8BJ64 Q8BUE4 Q8JZN5 Q8K2B3 Q8R1S0 Q9DBL1 Q9JHI5 Q9Z0X1	A0A0A0MQ68 A0A0R4J0P1 P37040 P45952 P47791 P50544 Q00519 Q7TNG8 Q8BJ64 Q8BUE4 Q8JZN5 Q8K2B3 Q8R1S0 Q9DBL1 Q9JHI5 Q9Z0X1	3.59 16/446	16.67 16/96	5.07139e-10	GO:0043168;GO:0000166
GO:0140662	ATP-dependent protein folding chaperone	Binding to a protein or a protein-containing complex to assist the protein folding process, driven by ATP hydrolysis.	ENSMUSG00000068039 ENSMUSG00000025757 ENSMUSG00000025980 ENSMUSG00000029447 ENSMUSG00000005981 ENSMUSG00000001416 ENSMUSG00000020361 ENSMUSG00000025613 ENSMUSG00000023944 ENSMUSG00000015357	'T-complex protein 1 subunit alpha'; 'Heat shock 70 kDa protein 4L'; '60 kDa heat shock protein, mitochondrial'; 'T-complex protein 1 subunit zeta'; 'Histidine kinase/HSP90-like ATPase domain-containing protein'; 'T-complex protein 1 subunit gamma'; 'Heat shock 70 kDa protein 4'; 'T-complex protein 1 subunit theta'; 'Heat shock protein HSP 90-beta'; 'ATP-dependent Clp protease ATP-binding subunit…	Tcp1 Hspa4l Hspd1 Cct6a Trap1 Cct3 Hspa4 Cct8 Hsp90ab1 Clpx	P11983 P48722 P63038 Q3TI05 Q3TK29 Q3U4U6 Q571M2 Q6A0F1 Q71LX8 Q9JHS4	P11983 P48722 P63038 Q3TI05 Q3TK29 Q3U4U6 Q571M2 Q6A0F1 Q71LX8 Q9JHS4	2.24 10/446	33.33 10/30	2.22511e-09	GO:0140657;GO:0044183
GO:0140657	ATP-dependent activity	A molecular function characterized by the coupling of ATP hydrolysis to other steps of a reaction mechanism to make the reaction energetically favorable, for example to catalyze a reaction or drive transport against a concentration gradient.	ENSMUSG00000001924 ENSMUSG00000053093 ENSMUSG00000018796 ENSMUSG00000020788 ENSMUSG00000068039 ENSMUSG00000027712 ENSMUSG00000025757 ENSMUSG00000025980 ENSMUSG00000032412 ENSMUSG00000028452 ENSMUSG00000029447 ENSMUSG00000005981 ENSMUSG00000001416 ENSMUSG00000020900 ENSMUSG00000020719 ENSMUSG00000038302 ENSMUSG00000020361 ENSMUSG00000056328 ENSMUSG00000006740 ENSMUSG00000027452 ENSMUSG00000025613 …	'Ubiquitin-like modifier-activating enzyme 1'; 'Myosin-7'; 'Long-chain-fatty-acid--CoA ligase'; 'Calcium-transporting ATPase'; 'T-complex protein 1 subunit alpha'; 'Annexin A5'; 'Heat shock 70 kDa protein 4L'; '60 kDa heat shock protein, mitochondrial'; 'Sodium/potassium-transporting ATPase subunit beta-3'; 'Transitional endoplasmic reticulum ATPase'; 'T-complex protein 1 subunit zeta'; 'Histidin…	Uba1 Myh7 Acsl1 Atp2a3 Tcp1 Anxa5 Hspa4l Hspd1 Atp1b3 Vcp Cct6a Trap1 Cct3 Myh10 Ddx5 Afg1l Hspa4 Myh1 Kif5b Acss1 Cct8 Atp1a2 Hsp90ab1 Supv3l1 Uba3 Vwa8 Afg3l2 Atp2a1 Acsf2 Myh9 Atp1a1 Atp5po Upf1 Clpx Dync1h1 Myo1c	A0A1S6GWH5 B2RXX9 D3Z041 E9Q559 P11983 P48036 P48722 P63038 P97370 Q01853 Q3TI05 Q3TK29 Q3U4U6 Q3UH59 Q3V0Z8 Q3V384 Q571M2 Q5SX40 Q61768 Q69Z91 Q6A0F1 Q6ZQ49 Q71LX8 Q80YD1 Q8C878 Q8CC88 Q8JZQ2 Q8R429 Q8VCW8 Q8VDD5 Q8VDN2 Q9DB20 Q9EPU0 Q9JHS4 Q9JHU4 Q9WTI7	A0A1S6GWH5 B2RXX9 D3Z041 E9Q559 P11983 P48036 P48722 P63038 P97370 Q01853 Q3TI05 Q3TK29 Q3U4U6 Q3UH59 Q3V0Z8 Q3V384 Q571M2 Q5SX40 Q61768 Q69Z91 Q6A0F1 Q6ZQ49 Q71LX8 Q80YD1 Q8C878 Q8CC88 Q8JZQ2 Q8R429 Q8VCW8 Q8VDD5 Q8VDN2 Q9DB20 Q9EPU0 Q9JHS4 Q9JHU4 Q9WTI7	8.07 36/446	6.15 36/585	4.36176e-09	GO:0003674
GO:0009055	electron transfer activity	A molecular function representing the directed movement of electrons from one molecular entity to another, typically mediated by electron carriers or acceptors, resulting in the transfer of energy and/or the reduction-oxidation (redox) transformation of chemical species. This activity is fundamental to various biological processes, including cellular respiration and photosynthesis, as well as num…	ENSMUSG00000064360 ENSMUSG00000005514 ENSMUSG00000063882 ENSMUSG00000025968 ENSMUSG00000020085 ENSMUSG00000021577 ENSMUSG00000037916 ENSMUSG00000027809 ENSMUSG00000026260 ENSMUSG00000030861 ENSMUSG00000004610 ENSMUSG00000036932	'NADH-ubiquinone oxidoreductase chain 3'; 'NADPH--cytochrome P450 reductase'; 'Cytochrome b-c1 complex subunit 6, mitochondrial'; 'NADH-ubiquinone oxidoreductase 75 kDa subunit, mitochondrial'; 'Ferroptosis suppressor protein 1'; 'Succinate dehydrogenase'; 'NADH dehydrogenase'; 'Electron transfer flavoprotein-ubiquinone oxidoreductase, mitochondrial'; 'Short/branched chain specific acyl-CoA dehyd…	ND3 Por Uqcrh Ndufs1 Aifm2 Sdha Ndufv1 Etfdh Ndufa10 Acadsb Etfb Aifm1	A0A023J682 P37040 P99028 Q3UIQ2 Q8BUE4 Q8K2B3 Q91YT0 Q921G7 Q99LC3 Q9DBL1 Q9DCW4 Q9Z0X1	A0A023J682 P37040 P99028 Q3UIQ2 Q8BUE4 Q8K2B3 Q91YT0 Q921G7 Q99LC3 Q9DBL1 Q9DCW4 Q9Z0X1	2.69 12/446	22.22 12/54	5.07846e-09	GO:0003674
GO:0016874	ligase activity	Catalysis of the joining of two molecules, or two groups within a single molecule, using the energy from the hydrolysis of ATP, a similar triphosphate, or a pH gradient.	ENSMUSG00000001924 ENSMUSG00000018796 ENSMUSG00000024892 ENSMUSG00000007029 ENSMUSG00000011148 ENSMUSG00000026245 ENSMUSG00000020532 ENSMUSG00000027452 ENSMUSG00000032527 ENSMUSG00000026618 ENSMUSG00000068739 ENSMUSG00000030061 ENSMUSG00000076435 ENSMUSG00000041650 ENSMUSG00000027709 ENSMUSG00000019863 ENSMUSG00000029482 ENSMUSG00000022956 ENSMUSG00000034566	'Ubiquitin-like modifier-activating enzyme 1'; 'Long-chain-fatty-acid--CoA ligase'; 'Pyruvate carboxylase'; 'valine--tRNA ligase'; 'Adenylosuccinate synthetase isozyme 1'; 'Phenylalanine--tRNA ligase beta subunit'; 'Acetyl-CoA carboxylase 1'; 'Acetyl-coenzyme A synthetase'; 'Propionyl-CoA carboxylase beta chain, mitochondrial'; 'Isoleucine--tRNA ligase, mitochondrial'; 'serine--tRNA ligase'; 'NED…	Uba1 Acsl1 Pcx Vars1 Adss1 Farsb Acaca Acss1 Pccb Iars2 Sars1 Uba3 Acsf2 Pcca Mccc1 Qrsl1 Aacs Atp5po Atp5pd	A0A1S6GWH5 D3Z041 E9QPD7 G3UY93 P28650 Q3TI98 Q5SWU9 Q69Z91 Q7TMF4 Q8BIJ6 Q8C483 Q8C878 Q8VCW8 Q91ZA3 Q99MR8 Q9CZN8 Q9D2R0 Q9DB20 Q9DCX2	A0A1S6GWH5 D3Z041 E9QPD7 G3UY93 P28650 Q3TI98 Q5SWU9 Q69Z91 Q7TMF4 Q8BIJ6 Q8C483 Q8C878 Q8VCW8 Q91ZA3 Q99MR8 Q9CZN8 Q9D2R0 Q9DB20 Q9DCX2	4.26 19/446	11.11 19/171	8.24045e-09	GO:0003824
GO:0043169	cation binding	Binding to a cation, a charged atom or group of atoms with a net positive charge.	ENSMUSG00000026202 ENSMUSG00000006360 ENSMUSG00000031636 ENSMUSG00000030592 ENSMUSG00000032279 ENSMUSG00000054808 ENSMUSG00000027406 ENSMUSG00000006676 ENSMUSG00000058135 ENSMUSG00000023092 ENSMUSG00000078695 ENSMUSG00000022401 ENSMUSG00000057738 ENSMUSG00000020788 ENSMUSG00000024892 ENSMUSG00000022707 ENSMUSG00000024387 ENSMUSG00000041237 ENSMUSG00000074768 ENSMUSG00000069324 ENSMUSG00000001794 …	'Tubulin alpha chain'; 'Cysteine-rich protein 1'; 'PDZ and LIM domain protein 3'; 'Ryanodine receptor 1'; 'Isocitrate dehydrogenase'; 'Alpha-actinin-4'; 'ubiquitinyl hydrolase 1'; 'Glutathione S-transferase'; 'Four and a half LIM domains 1'; 'Cisd3 protein'; 'Xaa-Pro aminopeptidase 3'; 'Spectrin alpha, non-erythrocytic 1'; 'Calcium-transporting ATPase'; 'Pyruvate carboxylase'; '1,4-alpha-glucan b…	Tuba4a Crip1 Pdlim3 Ryr1 Idh3a Actn4 Idh3b Usp19 Gstm1 Fhl1 Cisd3 Xpnpep3 Sptan1 Atp2a3 Pcx Gbe1 Csnk2b Pklr Bhmt Capns1 Comt Adh1 Gnai2 Fth1 Pfkl Anxa6 Tnnc2 Gnaq Cat Lta4h Adh5 Adss1 Fah Pfkm Anxa5 Timm13 Ppp2cb Dnaja1 Ppp1cc Ppp2ca Csrp1 Anxa4 Smyd1 Myl11 Coq7 Xdh Acly Ahcy Pgrmc1 Farsb Uqcrc1 Vat1 Rnf126 Dpp3 Fgg Ndufs1 Ephx2 Itga1 Ppa1 Csrp3 Alb Tuba3a EG433182 Acaca Ppp5c Samhd1 Vdac2 Vdac1…	A0A0A0MQA5 A0A0G2JEK2 A0A1B0GSX6 A0A1L1SQG7 A0A1L1STE6 A0A1L1SV25 A0A668KL51 Q91VA7 A0A991ELD7 A2AE89 A2AEX6 B3DFI8 B7ZMP1 E9Q447 E9Q559 E9QPD7 F6ZHD8 G3UZX4 G3X925 O35490 O88456 O88587 P00329 P08752 P09528 P12382 P14824 P20801 P21279 P24270 P24527 P28474 P28650 P35505 P47857 P48036 P62075 P62715 P63037 P63087 P63330 P97315 P97429 P97443 P97457 P97478 Q00519 Q3TED3 Q3TF14 Q3TH84 Q3TI98 Q3TIC8 Q3T…	A0A0A0MQA5 A0A0G2JEK2 A0A1B0GSX6 A0A1L1SQG7 A0A1L1STE6 A0A1L1SV25 A0A668KL51 Q91VA7 A0A991ELD7 A2AE89 A2AEX6 B3DFI8 B7ZMP1 E9Q447 E9Q559 E9QPD7 F6ZHD8 G3UZX4 G3X925 O35490 O88456 O88587 P00329 P08752 P09528 P12382 P14824 P20801 P21279 P24270 P24527 P28474 P28650 P35505 P47857 P48036 P62075 P62715 P63037 P63087 P63330 P97315 P97429 P97443 P97457 P97478 Q00519 Q3TED3 Q3TF14 Q3TH84 Q3TI98 Q3TIC8 Q3T…	28.25 126/446	2.95 126/4277	6.76148e-08	GO:0043167
GO:0016903	oxidoreductase activity, acting on the aldehyde or oxo group of donors	Catalysis of an oxidation-reduction (redox) reaction in which an aldehyde or ketone (oxo) group acts as a hydrogen or electron donor and reduces a hydrogen or electron acceptor.	ENSMUSG00000057666 ENSMUSG00000026687 ENSMUSG00000061758 ENSMUSG00000024747 ENSMUSG00000027195 ENSMUSG00000053279 ENSMUSG00000028138 ENSMUSG00000060376 ENSMUSG00000001642 ENSMUSG00000032263 ENSMUSG00000035936 ENSMUSG00000053644	'Glyceraldehyde-3-phosphate dehydrogenase'; '4-trimethylaminobutyraldehyde dehydrogenase'; 'Aldo-keto reductase family 1, member B10'; 'Aldehyde dehydrogenase, cytosolic 1'; 'Very-long-chain 3-oxoacyl-CoA reductase'; 'Aldehyde dehydrogenase 1A1'; 'Alcohol dehydrogenase class-3'; '2-oxoisovalerate dehydrogenase subunit alpha'; 'Aldo-keto reductase family 1 member B1'; '2-oxoisovalerate dehydrogena…	Gapdh Aldh9a1 Akr1b10 Aldh1a7 Hsd17b12 Aldh1a1 Adh5 Bckdha Akr1b1 Bckdhb Aldh5a1 Aldh7a1	A0A0A0MQF6 A7VL18 G5E895 O35945 O70503 P24549 P28474 Q3U3J1 Q3UDY1 Q6P3A8 Q8BWF0 Q9DBF1	A0A0A0MQF6 A7VL18 G5E895 O35945 O70503 P24549 P28474 Q3U3J1 Q3UDY1 Q6P3A8 Q8BWF0 Q9DBF1	2.69 12/446	17.65 12/68	7.9637e-08	GO:0016491
GO:0016462	pyrophosphatase activity	Catalysis of the hydrolysis of a pyrophosphate bond (diphosphate bond) between two phosphate groups.	ENSMUSG00000053093 ENSMUSG00000022789 ENSMUSG00000020788 ENSMUSG00000029713 ENSMUSG00000032562 ENSMUSG00000068039 ENSMUSG00000024639 ENSMUSG00000011148 ENSMUSG00000026276 ENSMUSG00000116048 ENSMUSG00000034994 ENSMUSG00000028452 ENSMUSG00000029447 ENSMUSG00000005981 ENSMUSG00000001416 ENSMUSG00000038302 ENSMUSG00000020089 ENSMUSG00000006740 ENSMUSG00000020132 ENSMUSG00000025613 ENSMUSG00000027523 …	'Myosin-7'; 'Dynamin-1-like protein'; 'Calcium-transporting ATPase'; 'Guanine nucleotide binding protein'; 'Guanine nucleotide-binding protein G'; 'T-complex protein 1 subunit alpha'; 'Adenylosuccinate synthetase isozyme 1'; 'Septin-2'; 'Elongation factor 2'; 'Transitional endoplasmic reticulum ATPase'; 'T-complex protein 1 subunit zeta'; 'Histidine kinase/HSP90-like ATPase domain-containing prot…	Myh7 Dnm1l Atp2a3 Gnb2 Gnai2 Tcp1 Gnaq Adss1 Septin2 Eef2 Vcp Cct6a Trap1 Cct3 Afg1l Ppa1 Kif5b Rab21 Cct8 Gnas Atp1a2 Hsp90ab1 Tubb2a Supv3l1 Tufm Vwa8 Rhot2 Afg3l2 Gfm1 Gfm2 Atp2a1 Atp1a1 Itpa Atp5po Upf1 Clpx Dync1h1 Rhoa	B2RXX9 Q8K1M6 E9Q559 E9QKR0 P08752 P11983 P21279 P28650 P42208 P58252 Q01853 Q3TI05 Q3TK29 Q3U4U6 Q3V384 Q4FK49 Q61768 Q6A0C7 Q6A0F1 Q6R0H7 Q6ZQ49 Q71LX8 Q7TMM9 Q80YD1 Q8BFR5 Q8CC88 Q8JZN7 Q8JZQ2 Q8K0D5 Q8R2Q4 Q8R429 Q8VDN2 Q9D892 Q9DB20 Q9EPU0 Q9JHS4 Q9JHU4 Q9QUI0	B2RXX9 E9PUD2 E9Q559 E9QKR0 P08752 P11983 P21279 P28650 P42208 P58252 Q01853 Q3TI05 Q3TK29 Q3U4U6 Q3V384 Q4FK49 Q61768 Q6A0C7 Q6A0F1 Q6R0H7 Q6ZQ49 Q71LX8 Q7TMM9 Q80YD1 Q8BFR5 Q8CC88 Q8JZN7 Q8JZQ2 Q8K0D5 Q8R2Q4 Q8R429 Q8VDN2 Q9D892 Q9DB20 Q9EPU0 Q9JHS4 Q9JHU4 Q9QUI0	8.74 39/446	5.19 39/752	8.73617e-08	GO:0016818
GO:0016817	hydrolase activity, acting on acid anhydrides	Catalysis of the hydrolysis of any acid anhydride.	ENSMUSG00000053093 ENSMUSG00000022789 ENSMUSG00000020788 ENSMUSG00000029713 ENSMUSG00000032562 ENSMUSG00000068039 ENSMUSG00000024639 ENSMUSG00000011148 ENSMUSG00000026276 ENSMUSG00000116048 ENSMUSG00000034994 ENSMUSG00000028452 ENSMUSG00000029447 ENSMUSG00000005981 ENSMUSG00000001416 ENSMUSG00000038302 ENSMUSG00000020089 ENSMUSG00000006740 ENSMUSG00000020132 ENSMUSG00000025613 ENSMUSG00000027523 …	'Myosin-7'; 'Dynamin-1-like protein'; 'Calcium-transporting ATPase'; 'Guanine nucleotide binding protein'; 'Guanine nucleotide-binding protein G'; 'T-complex protein 1 subunit alpha'; 'Adenylosuccinate synthetase isozyme 1'; 'Septin-2'; 'Elongation factor 2'; 'Transitional endoplasmic reticulum ATPase'; 'T-complex protein 1 subunit zeta'; 'Histidine kinase/HSP90-like ATPase domain-containing prot…	Myh7 Dnm1l Atp2a3 Gnb2 Gnai2 Tcp1 Gnaq Adss1 Septin2 Eef2 Vcp Cct6a Trap1 Cct3 Afg1l Ppa1 Kif5b Rab21 Cct8 Gnas Atp1a2 Hsp90ab1 Tubb2a Supv3l1 Tufm Vwa8 Rhot2 Afg3l2 Gfm1 Gfm2 Atp2a1 Atp1a1 Itpa Atp5po Upf1 Clpx Dync1h1 Rhoa	B2RXX9 Q8K1M6 E9Q559 E9QKR0 P08752 P11983 P21279 P28650 P42208 P58252 Q01853 Q3TI05 Q3TK29 Q3U4U6 Q3V384 Q4FK49 Q61768 Q6A0C7 Q6A0F1 Q6R0H7 Q6ZQ49 Q71LX8 Q7TMM9 Q80YD1 Q8BFR5 Q8CC88 Q8JZN7 Q8JZQ2 Q8K0D5 Q8R2Q4 Q8R429 Q8VDN2 Q9D892 Q9DB20 Q9EPU0 Q9JHS4 Q9JHU4 Q9QUI0	B2RXX9 E9PUD2 E9Q559 E9QKR0 P08752 P11983 P21279 P28650 P42208 P58252 Q01853 Q3TI05 Q3TK29 Q3U4U6 Q3V384 Q4FK49 Q61768 Q6A0C7 Q6A0F1 Q6R0H7 Q6ZQ49 Q71LX8 Q7TMM9 Q80YD1 Q8BFR5 Q8CC88 Q8JZN7 Q8JZQ2 Q8K0D5 Q8R2Q4 Q8R429 Q8VDN2 Q9D892 Q9DB20 Q9EPU0 Q9JHS4 Q9JHU4 Q9QUI0	8.74 39/446	5.17 39/754	8.96734e-08	GO:0016787
GO:0016818	hydrolase activity, acting on acid anhydrides, in phosphorus-containing anhydrides	Catalysis of the hydrolysis of any acid anhydride which contains phosphorus.	ENSMUSG00000053093 ENSMUSG00000022789 ENSMUSG00000020788 ENSMUSG00000029713 ENSMUSG00000032562 ENSMUSG00000068039 ENSMUSG00000024639 ENSMUSG00000011148 ENSMUSG00000026276 ENSMUSG00000116048 ENSMUSG00000034994 ENSMUSG00000028452 ENSMUSG00000029447 ENSMUSG00000005981 ENSMUSG00000001416 ENSMUSG00000038302 ENSMUSG00000020089 ENSMUSG00000006740 ENSMUSG00000020132 ENSMUSG00000025613 ENSMUSG00000027523 …	'Myosin-7'; 'Dynamin-1-like protein'; 'Calcium-transporting ATPase'; 'Guanine nucleotide binding protein'; 'Guanine nucleotide-binding protein G'; 'T-complex protein 1 subunit alpha'; 'Adenylosuccinate synthetase isozyme 1'; 'Septin-2'; 'Elongation factor 2'; 'Transitional endoplasmic reticulum ATPase'; 'T-complex protein 1 subunit zeta'; 'Histidine kinase/HSP90-like ATPase domain-containing prot…	Myh7 Dnm1l Atp2a3 Gnb2 Gnai2 Tcp1 Gnaq Adss1 Septin2 Eef2 Vcp Cct6a Trap1 Cct3 Afg1l Ppa1 Kif5b Rab21 Cct8 Gnas Atp1a2 Hsp90ab1 Tubb2a Supv3l1 Tufm Vwa8 Rhot2 Afg3l2 Gfm1 Gfm2 Atp2a1 Atp1a1 Itpa Atp5po Upf1 Clpx Dync1h1 Rhoa	B2RXX9 Q8K1M6 E9Q559 E9QKR0 P08752 P11983 P21279 P28650 P42208 P58252 Q01853 Q3TI05 Q3TK29 Q3U4U6 Q3V384 Q4FK49 Q61768 Q6A0C7 Q6A0F1 Q6R0H7 Q6ZQ49 Q71LX8 Q7TMM9 Q80YD1 Q8BFR5 Q8CC88 Q8JZN7 Q8JZQ2 Q8K0D5 Q8R2Q4 Q8R429 Q8VDN2 Q9D892 Q9DB20 Q9EPU0 Q9JHS4 Q9JHU4 Q9QUI0	B2RXX9 E9PUD2 E9Q559 E9QKR0 P08752 P11983 P21279 P28650 P42208 P58252 Q01853 Q3TI05 Q3TK29 Q3U4U6 Q3V384 Q4FK49 Q61768 Q6A0C7 Q6A0F1 Q6R0H7 Q6ZQ49 Q71LX8 Q7TMM9 Q80YD1 Q8BFR5 Q8CC88 Q8JZN7 Q8JZQ2 Q8K0D5 Q8R2Q4 Q8R429 Q8VDN2 Q9D892 Q9DB20 Q9EPU0 Q9JHS4 Q9JHU4 Q9QUI0	8.74 39/446	5.17 39/754	8.96734e-08	GO:0016817
GO:0017111	ribonucleoside triphosphate phosphatase activity	Catalysis of the reaction: a ribonucleoside triphosphate + H2O = a ribonucleoside diphosphate + H+ + phosphate.	ENSMUSG00000053093 ENSMUSG00000022789 ENSMUSG00000020788 ENSMUSG00000029713 ENSMUSG00000032562 ENSMUSG00000068039 ENSMUSG00000024639 ENSMUSG00000011148 ENSMUSG00000026276 ENSMUSG00000116048 ENSMUSG00000034994 ENSMUSG00000028452 ENSMUSG00000029447 ENSMUSG00000005981 ENSMUSG00000001416 ENSMUSG00000038302 ENSMUSG00000006740 ENSMUSG00000020132 ENSMUSG00000025613 ENSMUSG00000027523 ENSMUSG00000007097 …	'Myosin-7'; 'Dynamin-1-like protein'; 'Calcium-transporting ATPase'; 'Guanine nucleotide binding protein'; 'Guanine nucleotide-binding protein G'; 'T-complex protein 1 subunit alpha'; 'Adenylosuccinate synthetase isozyme 1'; 'Septin-2'; 'Elongation factor 2'; 'Transitional endoplasmic reticulum ATPase'; 'T-complex protein 1 subunit zeta'; 'Histidine kinase/HSP90-like ATPase domain-containing prot…	Myh7 Dnm1l Atp2a3 Gnb2 Gnai2 Tcp1 Gnaq Adss1 Septin2 Eef2 Vcp Cct6a Trap1 Cct3 Afg1l Kif5b Rab21 Cct8 Gnas Atp1a2 Hsp90ab1 Tubb2a Supv3l1 Tufm Vwa8 Rhot2 Afg3l2 Gfm1 Gfm2 Atp2a1 Atp1a1 Atp5po Upf1 Clpx Dync1h1 Rhoa	B2RXX9 Q8K1M6 E9Q559 E9QKR0 P08752 P11983 P21279 P28650 P42208 P58252 Q01853 Q3TI05 Q3TK29 Q3U4U6 Q3V384 Q61768 Q6A0C7 Q6A0F1 Q6R0H7 Q6ZQ49 Q71LX8 Q7TMM9 Q80YD1 Q8BFR5 Q8CC88 Q8JZN7 Q8JZQ2 Q8K0D5 Q8R2Q4 Q8R429 Q8VDN2 Q9DB20 Q9EPU0 Q9JHS4 Q9JHU4 Q9QUI0	B2RXX9 E9PUD2 E9Q559 E9QKR0 P08752 P11983 P21279 P28650 P42208 P58252 Q01853 Q3TI05 Q3TK29 Q3U4U6 Q3V384 Q61768 Q6A0C7 Q6A0F1 Q6R0H7 Q6ZQ49 Q71LX8 Q7TMM9 Q80YD1 Q8BFR5 Q8CC88 Q8JZN7 Q8JZQ2 Q8K0D5 Q8R2Q4 Q8R429 Q8VDN2 Q9DB20 Q9EPU0 Q9JHS4 Q9JHU4 Q9QUI0	8.30 37/446	5.31 37/697	1.13945e-07	GO:0016462
GO:0044183	protein folding chaperone	Binding to a protein or a protein-containing complex to assist the protein folding process.	ENSMUSG00000068039 ENSMUSG00000025757 ENSMUSG00000025980 ENSMUSG00000015749 ENSMUSG00000029447 ENSMUSG00000005981 ENSMUSG00000001416 ENSMUSG00000020361 ENSMUSG00000025613 ENSMUSG00000023944 ENSMUSG00000015357	'T-complex protein 1 subunit alpha'; 'Heat shock 70 kDa protein 4L'; '60 kDa heat shock protein, mitochondrial'; 'Acidic leucine-rich nuclear phosphoprotein 32 family member E'; 'T-complex protein 1 subunit zeta'; 'Histidine kinase/HSP90-like ATPase domain-containing protein'; 'T-complex protein 1 subunit gamma'; 'Heat shock 70 kDa protein 4'; 'T-complex protein 1 subunit theta'; 'Heat shock prot…	Tcp1 Hspa4l Hspd1 Anp32e Cct6a Trap1 Cct3 Hspa4 Cct8 Hsp90ab1 Clpx	P11983 P48722 P63038 P97822 Q3TI05 Q3TK29 Q3U4U6 Q571M2 Q6A0F1 Q71LX8 Q9JHS4	P11983 P48722 P63038 P97822 Q3TI05 Q3TK29 Q3U4U6 Q571M2 Q6A0F1 Q71LX8 Q9JHS4	2.47 11/446	18.97 11/58	1.47877e-07	GO:0003674
GO:0046983	protein dimerization activity	The formation of a protein dimer, a macromolecular structure consists of two noncovalently associated identical or nonidentical subunits.	ENSMUSG00000053819 ENSMUSG00000026307 ENSMUSG00000054808 ENSMUSG00000058135 ENSMUSG00000022401 ENSMUSG00000022789 ENSMUSG00000006574 ENSMUSG00000023019 ENSMUSG00000040562 ENSMUSG00000023456 ENSMUSG00000027187 ENSMUSG00000028464 ENSMUSG00000020849 ENSMUSG00000020349 ENSMUSG00000038845 ENSMUSG00000020372 ENSMUSG00000018965 ENSMUSG00000024066 ENSMUSG00000006373 ENSMUSG00000022403 ENSMUSG00000033174 …	'Calcium/calmodulin-dependent protein kinase type II subunit delta'; 'Selenocysteine lyase'; 'Alpha-actinin-4'; 'Glutathione S-transferase'; 'Xaa-Pro aminopeptidase 3'; 'Dynamin-1-like protein'; 'Band 3 anion transport protein'; 'Glycerol-3-phosphate dehydrogenase'; 'Glutathione S-transferase Mu 2'; 'Triosephosphate isomerase'; 'Catalase'; 'Tropomyosin beta chain'; '14-3-3 protein epsilon'; 'Seri…	Camk2d Scly Actn4 Gstm1 Xpnpep3 Dnm1l Slc4a1 Gpd1 Gstm2 Tpi1 Cat Tpm2 Ywhae Ppp2ca Phb1 Rack1 Ywhah Xdh Pgrmc1 St13 Mgll Ephx2 EG433182 Gstm7 Atp1a2 Hsp90ab1 Kyat3 Ppp2r1a Supv3l1 Sgta Flna Idh1 Sars1 Uba3 Ide Add1 Atp2a1 Gstm4 Myh9 Atp1a1 Cisd1 Grhpr Atic Shmt2 Clpx Pdk2 Vapa Gstz1 Aifm1	A0A0G2JGS4 A0A0R4J069 A0A1L1SV25 A2AE89 B7ZMP1 Q8K1M6 P04919 P13707 P15626 P17751 P24270 P58774 P62259 P63330 P67778 P68040 P68510 Q00519 Q3TH84 Q3U8D2 Q3UFX6 Q3UQ71 Q5FW97 Q6PJ91 Q6ZQ49 Q71LX8 Q71RI9 Q76MZ3 Q80YD1 Q8BJU0 Q8BTM8 Q8C338 Q8C483 Q8C878 Q8CGB9 Q8K232 Q8R429 Q8R5I6 Q8VDD5 Q8VDN2 Q91WS0 Q91Z53 Q9CWJ9 Q9CZN7 Q9JHS4 Q9JK42 Q9WV55 Q9WVL0 Q9Z0X1	A0A0G2JGS4 A0A0R4J069 A0A1L1SV25 A2AE89 B7ZMP1 E9PUD2 P04919 P13707 P15626 P17751 P24270 P58774 P62259 P63330 P67778 P68040 P68510 Q00519 Q3TH84 Q3U8D2 Q3UFX6 Q3UQ71 Q5FW97 Q6PJ91 Q6ZQ49 Q71LX8 Q71RI9 Q76MZ3 Q80YD1 Q8BJU0 Q8BTM8 Q8C338 Q8C483 Q8C878 Q8CGB9 Q8K232 Q8R429 Q8R5I6 Q8VDD5 Q8VDN2 Q91WS0 Q91Z53 Q9CWJ9 Q9CZN7 Q9JHS4 Q9JK42 Q9WV55 Q9WVL0 Q9Z0X1	11.21 50/446	4.32 50/1158	2.0028e-07	GO:0005515
GO:0042803	protein homodimerization activity	Binding to an identical protein to form a homodimer.	ENSMUSG00000053819 ENSMUSG00000026307 ENSMUSG00000054808 ENSMUSG00000058135 ENSMUSG00000022401 ENSMUSG00000022789 ENSMUSG00000006574 ENSMUSG00000023019 ENSMUSG00000040562 ENSMUSG00000023456 ENSMUSG00000027187 ENSMUSG00000028464 ENSMUSG00000020372 ENSMUSG00000024066 ENSMUSG00000006373 ENSMUSG00000033174 ENSMUSG00000022040 ENSMUSG00000063524 ENSMUSG00000059040 ENSMUSG00000004035 ENSMUSG00000023944 …	'Calcium/calmodulin-dependent protein kinase type II subunit delta'; 'Selenocysteine lyase'; 'Alpha-actinin-4'; 'Glutathione S-transferase'; 'Xaa-Pro aminopeptidase 3'; 'Dynamin-1-like protein'; 'Band 3 anion transport protein'; 'Glycerol-3-phosphate dehydrogenase'; 'Glutathione S-transferase Mu 2'; 'Triosephosphate isomerase'; 'Catalase'; 'Tropomyosin beta chain'; 'Small ribosomal subunit protei…	Camk2d Scly Actn4 Gstm1 Xpnpep3 Dnm1l Slc4a1 Gpd1 Gstm2 Tpi1 Cat Tpm2 Rack1 Xdh Pgrmc1 Mgll Ephx2 EG433182 Gstm7 Hsp90ab1 Kyat3 Supv3l1 Sgta Flna Idh1 Sars1 Ide Add1 Atp2a1 Gstm4 Myh9 Cisd1 Grhpr Atic Shmt2 Pdk2 Vapa Gstz1	A0A0G2JGS4 A0A0R4J069 A0A1L1SV25 A2AE89 B7ZMP1 Q8K1M6 P04919 P13707 P15626 P17751 P24270 P58774 P68040 Q00519 Q3TH84 Q3UFX6 Q3UQ71 Q5FW97 Q6PJ91 Q71LX8 Q71RI9 Q80YD1 Q8BJU0 Q8BTM8 Q8C338 Q8C483 Q8CGB9 Q8K232 Q8R429 Q8R5I6 Q8VDD5 Q91WS0 Q91Z53 Q9CWJ9 Q9CZN7 Q9JK42 Q9WV55 Q9WVL0	A0A0G2JGS4 A0A0R4J069 A0A1L1SV25 A2AE89 B7ZMP1 E9PUD2 P04919 P13707 P15626 P17751 P24270 P58774 P68040 Q00519 Q3TH84 Q3UFX6 Q3UQ71 Q5FW97 Q6PJ91 Q71LX8 Q71RI9 Q80YD1 Q8BJU0 Q8BTM8 Q8C338 Q8C483 Q8CGB9 Q8K232 Q8R429 Q8R5I6 Q8VDD5 Q91WS0 Q91Z53 Q9CWJ9 Q9CZN7 Q9JK42 Q9WV55 Q9WVL0	8.74 39/446	4.96 39/786	2.56905e-07	GO:0046983;GO:0042802
GO:0046872	metal ion binding	Binding to a metal ion.	ENSMUSG00000026202 ENSMUSG00000006360 ENSMUSG00000031636 ENSMUSG00000030592 ENSMUSG00000032279 ENSMUSG00000054808 ENSMUSG00000027406 ENSMUSG00000006676 ENSMUSG00000058135 ENSMUSG00000023092 ENSMUSG00000078695 ENSMUSG00000022401 ENSMUSG00000057738 ENSMUSG00000020788 ENSMUSG00000024892 ENSMUSG00000024387 ENSMUSG00000041237 ENSMUSG00000074768 ENSMUSG00000069324 ENSMUSG00000001794 ENSMUSG00000000326 …	'Tubulin alpha chain'; 'Cysteine-rich protein 1'; 'PDZ and LIM domain protein 3'; 'Ryanodine receptor 1'; 'Isocitrate dehydrogenase'; 'Alpha-actinin-4'; 'ubiquitinyl hydrolase 1'; 'Glutathione S-transferase'; 'Four and a half LIM domains 1'; 'Cisd3 protein'; 'Xaa-Pro aminopeptidase 3'; 'Spectrin alpha, non-erythrocytic 1'; 'Calcium-transporting ATPase'; 'Pyruvate carboxylase'; 'Casein kinase II s…	Tuba4a Crip1 Pdlim3 Ryr1 Idh3a Actn4 Idh3b Usp19 Gstm1 Fhl1 Cisd3 Xpnpep3 Sptan1 Atp2a3 Pcx Csnk2b Pklr Bhmt Capns1 Comt Adh1 Gnai2 Fth1 Pfkl Anxa6 Tnnc2 Gnaq Cat Lta4h Adh5 Adss1 Fah Pfkm Anxa5 Timm13 Ppp2cb Dnaja1 Ppp1cc Ppp2ca Csrp1 Anxa4 Smyd1 Myl11 Coq7 Xdh Acly Ahcy Pgrmc1 Farsb Uqcrc1 Vat1 Rnf126 Dpp3 Fgg Ndufs1 Ephx2 Itga1 Ppa1 Csrp3 Alb Tuba3a EG433182 Acaca Ppp5c Samhd1 Cfi Sord Gpd2 Pg…	A0A0A0MQA5 A0A0G2JEK2 A0A1B0GSX6 A0A1L1SQG7 A0A1L1STE6 A0A1L1SV25 A0A668KL51 Q91VA7 A0A991ELD7 A2AE89 A2AEX6 B3DFI8 B7ZMP1 E9Q447 E9Q559 E9QPD7 G3UZX4 G3X925 O35490 O88456 O88587 P00329 P08752 P09528 P12382 P14824 P20801 P21279 P24270 P24527 P28474 P28650 P35505 P47857 P48036 P62075 P62715 P63037 P63087 P63330 P97315 P97429 P97443 P97457 P97478 Q00519 Q3TED3 Q3TF14 Q3TH84 Q3TI98 Q3TIC8 Q3TXD3 Q3U…	A0A0A0MQA5 A0A0G2JEK2 A0A1B0GSX6 A0A1L1SQG7 A0A1L1STE6 A0A1L1SV25 A0A668KL51 Q91VA7 A0A991ELD7 A2AE89 A2AEX6 B3DFI8 B7ZMP1 E9Q447 E9Q559 E9QPD7 G3UZX4 G3X925 O35490 O88456 O88587 P00329 P08752 P09528 P12382 P14824 P20801 P21279 P24270 P24527 P28474 P28650 P35505 P47857 P48036 P62075 P62715 P63037 P63087 P63330 P97315 P97429 P97443 P97457 P97478 Q00519 Q3TED3 Q3TF14 Q3TH84 Q3TI98 Q3TIC8 Q3TXD3 Q3U…	26.91 120/446	2.87 120/4176	6.77744e-07	GO:0043169
GO:0005198	structural molecule activity	The action of a molecule that contributes to the structural integrity of a complex.	ENSMUSG00000026202 ENSMUSG00000031636 ENSMUSG00000045128 ENSMUSG00000054808 ENSMUSG00000061983 ENSMUSG00000020061 ENSMUSG00000028906 ENSMUSG00000021061 ENSMUSG00000069833 ENSMUSG00000032458 ENSMUSG00000028465 ENSMUSG00000057863 ENSMUSG00000036446 ENSMUSG00000028464 ENSMUSG00000058600 ENSMUSG00000057841 ENSMUSG00000062825 ENSMUSG00000026421 ENSMUSG00000030672 ENSMUSG00000031461 ENSMUSG00000026341 …	'Tubulin alpha chain'; 'PDZ and LIM domain protein 3'; 'Large ribosomal subunit protein eL20'; 'Alpha-actinin-4'; '40S ribosomal protein S12'; 'Myosin binding protein C, slow-type'; 'Protein 4.1'; 'Spectrin beta chain'; 'AHNAK nucleoprotein'; 'Coatomer subunit beta''; 'Talin-1'; 'Large ribosomal subunit protein eL36'; 'Lumican'; 'Tropomyosin beta chain'; 'Large ribosomal subunit protein eL30'; 'L…	Tuba4a Pdlim3 Rpl18a Actn4 Rps12 Mybpc1 Epb41 Sptb Ahnak Copb2 Tln1 Rpl36 Lum Tpm2 Rpl30 Rpl32 Actg1 Csrp1 Myl11 Myom2 Actr3 Rpl12 Rpl10a Fgg Dcn Rpl22 Csrp3 Rps20 Tuba3a Rplp0 Mybpc2 Myh11 Tubb2a Epb41l2 Actbl2 Rps17 Add1 Mrpl16 Rpl14 Jph1 Ndufa7	A0A0A0MQA5 A0A1B0GSX6 A0A1D5RM85 A0A1L1SV25 A0A1W2P7A1 A0A571BEN1 A2A841 B2RX08 E9Q616 O55029 P26039 P47964 P51885 P58774 P62889 P62911 P63260 P97315 P97457 Q14BI5 Q3TGE1 Q3TIQ2 Q3U561 Q3UER8 Q3UKR1 Q4VAG4 Q545C7 Q5BLK2 Q5FW91 Q5M8R8 Q5XKE0 Q69ZX3 Q7TMM9 Q80UE5 Q8BFZ3 Q8BT90 Q8K232 Q99N93 Q9CWK0 Q9ET80 Q9Z1P6	A0A0A0MQA5 A0A1B0GSX6 A0A1D5RM85 A0A1L1SV25 A0A1W2P7A1 A0A571BEN1 A2A841 B2RX08 E9Q616 O55029 P26039 P47964 P51885 P58774 P62889 P62911 P63260 P97315 P97457 Q14BI5 Q3TGE1 Q3TIQ2 Q3U561 Q3UER8 Q3UKR1 Q4VAG4 Q545C7 Q5BLK2 Q5FW91 Q5M8R8 Q5XKE0 Q69ZX3 Q7TMM9 Q80UE5 Q8BFZ3 Q8BT90 Q8K232 Q99N93 Q9CWK0 Q9ET80 Q9Z1P6	9.42 42/446	4.57 42/920	7.01117e-07	GO:0003674
GO:0016885	ligase activity, forming carbon-carbon bonds	Catalysis of the joining of two molecules via a carbon-carbon bond, with the concomitant hydrolysis of the diphosphate bond in ATP or a similar triphosphate.	ENSMUSG00000024892 ENSMUSG00000020532 ENSMUSG00000032527 ENSMUSG00000041650 ENSMUSG00000027709	'Pyruvate carboxylase'; 'Acetyl-CoA carboxylase 1'; 'Propionyl-CoA carboxylase beta chain, mitochondrial'; 'Propionyl-CoA carboxylase alpha chain, mitochondrial'; 'Methylcrotonoyl-CoA carboxylase subunit alpha, mitochondrial'	Pcx Acaca Pccb Pcca Mccc1	E9QPD7 Q5SWU9 Q7TMF4 Q91ZA3 Q99MR8	E9QPD7 Q5SWU9 Q7TMF4 Q91ZA3 Q99MR8	1.12 5/446	71.43 5/7	8.80441e-07	GO:0016874
GO:0070279	vitamin B6 binding	Binding to a vitamin B6 compound: pyridoxal, pyridoxamine, pyridoxine, or the active form, pyridoxal phosphate.	ENSMUSG00000026307 ENSMUSG00000031672 ENSMUSG00000030934 ENSMUSG00000029368 ENSMUSG00000040213 ENSMUSG00000037710 ENSMUSG00000073481 ENSMUSG00000025403 ENSMUSG00000021069 ENSMUSG00000032648	'Selenocysteine lyase'; 'Aspartate aminotransferase, mitochondrial'; 'Ornithine aminotransferase'; 'Albumin'; 'Kynurenine--oxoglutarate transaminase 3'; 'CDGSH iron-sulfur domain-containing protein 1'; 'Mitochondrial amidoxime reducing component 2'; 'Serine hydroxymethyltransferase, mitochondrial'; 'Glycogen phosphorylase, liver form'; 'Glycogen phosphorylase, muscle form'	Scly Got2 Oat Alb Kyat3 Cisd1 Mtarc2 Shmt2 Pygl Pygm	A0A0R4J069 P05202 Q3TG75 Q546G4 Q71RI9 Q91WS0 Q922Q1 Q9CZN7 Q9ET01 Q9WUB3	A0A0R4J069 P05202 Q3TG75 Q546G4 Q71RI9 Q91WS0 Q922Q1 Q9CZN7 Q9ET01 Q9WUB3	2.24 10/446	18.18 10/55	9.79889e-07	GO:0019842;GO:1901363;GO:0097159
GO:0016620	oxidoreductase activity, acting on the aldehyde or oxo group of donors, NAD or NADP as acceptor	Catalysis of an oxidation-reduction (redox) reaction in which an aldehyde or ketone (oxo) group acts as a hydrogen or electron donor and reduces NAD or NADP.	ENSMUSG00000057666 ENSMUSG00000026687 ENSMUSG00000061758 ENSMUSG00000024747 ENSMUSG00000027195 ENSMUSG00000053279 ENSMUSG00000028138 ENSMUSG00000001642 ENSMUSG00000035936 ENSMUSG00000053644	'Glyceraldehyde-3-phosphate dehydrogenase'; '4-trimethylaminobutyraldehyde dehydrogenase'; 'Aldo-keto reductase family 1, member B10'; 'Aldehyde dehydrogenase, cytosolic 1'; 'Very-long-chain 3-oxoacyl-CoA reductase'; 'Aldehyde dehydrogenase 1A1'; 'Alcohol dehydrogenase class-3'; 'Aldo-keto reductase family 1 member B1'; 'Succinate-semialdehyde dehydrogenase, mitochondrial'; 'Alpha-aminoadipic sem…	Gapdh Aldh9a1 Akr1b10 Aldh1a7 Hsd17b12 Aldh1a1 Adh5 Akr1b1 Aldh5a1 Aldh7a1	A0A0A0MQF6 A7VL18 G5E895 O35945 O70503 P24549 P28474 Q3UDY1 Q8BWF0 Q9DBF1	A0A0A0MQF6 A7VL18 G5E895 O35945 O70503 P24549 P28474 Q3UDY1 Q8BWF0 Q9DBF1	2.24 10/446	18.18 10/55	9.79889e-07	GO:0016903
GO:0050661	NADP binding	Binding to nicotinamide-adenine dinucleotide phosphate, a coenzyme involved in many redox and biosynthetic reactions; binding may be to either the oxidized form, NADP+, or the reduced form, NADPH.	ENSMUSG00000057666 ENSMUSG00000022536 ENSMUSG00000061758 ENSMUSG00000027187 ENSMUSG00000005514 ENSMUSG00000031584 ENSMUSG00000025950 ENSMUSG00000028961 ENSMUSG00000035637 ENSMUSG00000029776	'Glyceraldehyde-3-phosphate dehydrogenase'; 'Cytokine-like nuclear factor N-PAC'; 'Aldo-keto reductase family 1, member B10'; 'Catalase'; 'NADPH--cytochrome P450 reductase'; 'Glutathione reductase, mitochondrial'; 'Isocitrate dehydrogenase'; '6-phosphogluconate dehydrogenase, decarboxylating'; 'Glyoxylate reductase/hydroxypyruvate reductase'; '3-hydroxyisobutyrate dehydrogenase, mitochondrial'	Gapdh Glyr1 Akr1b10 Cat Por Gsr Idh1 Pgd Grhpr Hibadh	A0A0A0MQF6 D3YYT1 G5E895 P24270 P37040 P47791 Q8C338 Q91V28 Q91Z53 Q99L13	A0A0A0MQF6 D3YYT1 G5E895 P24270 P37040 P47791 Q8C338 Q91V28 Q91Z53 Q99L13	2.24 10/446	17.86 10/56	1.15197e-06	GO:0030554
GO:0016853	isomerase activity	Catalysis of the geometric or structural changes within one molecule. Isomerase is the systematic name for any enzyme of EC class 5.	ENSMUSG00000022570 ENSMUSG00000053898 ENSMUSG00000036427 ENSMUSG00000038871 ENSMUSG00000023456 ENSMUSG00000033307 ENSMUSG00000062908 ENSMUSG00000025980 ENSMUSG00000001666 ENSMUSG00000028343 ENSMUSG00000020475 ENSMUSG00000025791 ENSMUSG00000026820 ENSMUSG00000022853 ENSMUSG00000021417 ENSMUSG00000021033	'GDP-L-fucose synthase'; 'Delta'; 'Glucose-6-phosphate isomerase'; 'Bisphosphoglycerate mutase'; 'Triosephosphate isomerase'; 'Macrophage migration inhibitory factor'; 'Medium-chain specific acyl-CoA dehydrogenase, mitochondrial'; '60 kDa heat shock protein, mitochondrial'; 'D-dopachrome decarboxylase'; 'Thioredoxin domain-containing protein'; 'Phosphoglycerate mutase'; 'Phosphoglucomutase-1'; 'P…	Gfus Ech1 Gpi Bpgm Tpi1 Mif Acadm Hspd1 Ddt Erp44 Pgam2 Pgm1 Ptges2 Ehhadh Eci2 Gstz1	A0A2R8VI39 O35459 P06745 P15327 P17751 P34884 P45952 P63038 Q3UNI8 Q3URM4 Q5NCI4 Q66JR7 Q8BWM0 Q9DBM2 Q9WUR2 Q9WVL0	A0A2R8VI39 O35459 P06745 P15327 P17751 P34884 P45952 P63038 Q3UNI8 Q3URM4 Q5NCI4 Q66JR7 Q8BWM0 Q9DBM2 Q9WUR2 Q9WVL0	3.59 16/446	9.14 16/175	2.43804e-06	GO:0003824
GO:0016829	lyase activity	Catalysis of the cleavage of C-C, C-O, C-N and other bonds by other means than by hydrolysis or oxidation, or conversely adding a group to a double bond. They differ from other enzymes in that two substrates are involved in one reaction direction, but only one in the other direction. When acting on the single substrate, a molecule is eliminated and this generates either a new double bond or a new…	ENSMUSG00000026307 ENSMUSG00000030695 ENSMUSG00000017390 ENSMUSG00000023456 ENSMUSG00000025153 ENSMUSG00000026526 ENSMUSG00000001666 ENSMUSG00000063524 ENSMUSG00000059040 ENSMUSG00000040213 ENSMUSG00000026820 ENSMUSG00000027513 ENSMUSG00000027890 ENSMUSG00000028405 ENSMUSG00000025403 ENSMUSG00000022853 ENSMUSG00000010911	'Selenocysteine lyase'; 'Fructose-bisphosphate aldolase'; 'Fructose-bisphosphate aldolase C'; 'Triosephosphate isomerase'; 'Fatty acid synthase'; 'Fumarate hydratase, mitochondrial'; 'D-dopachrome decarboxylase'; 'phosphopyruvate hydratase'; 'Kynurenine--oxoglutarate transaminase 3'; 'Prostaglandin E synthase 2'; 'Phosphoenolpyruvate carboxykinase, cytosolic'; 'Glutathione S-transferase Mu 4'; 'C…	Scly Aldoa Aldoc Tpi1 Fasn Fh Ddt EG433182 Kyat3 Ptges2 Pck1 Gstm4 aco1 Shmt2 Ehhadh Apip	A0A0R4J069 A6ZI44 P05063 P17751 P19096 P97807 Q3UNI8 Q5FW97 Q71RI9 Q8BWM0 Q8CI37 Q8R5I6 Q8VDC3 Q9CZN7 Q9DBM2 Q9WVQ5	A0A0R4J069 A6ZI44 P05063 P17751 P19096 P97807 Q3UNI8 Q5FW97 Q71RI9 Q8BWM0 Q8CI37 Q8R5I6 Q8VDC3 Q9CZN7 Q9DBM2 Q9WVQ5	3.81 17/446	8.46 17/201	2.9884e-06	GO:0003824
GO:0019900	kinase binding	Binding to a kinase, any enzyme that catalyzes the transfer of a phosphate group.	ENSMUSG00000026202 ENSMUSG00000058135 ENSMUSG00000022789 ENSMUSG00000003123 ENSMUSG00000022048 ENSMUSG00000018428 ENSMUSG00000032458 ENSMUSG00000030890 ENSMUSG00000020277 ENSMUSG00000024997 ENSMUSG00000031207 ENSMUSG00000058799 ENSMUSG00000033065 ENSMUSG00000027712 ENSMUSG00000034994 ENSMUSG00000035783 ENSMUSG00000004455 ENSMUSG00000022285 ENSMUSG00000062825 ENSMUSG00000020349 ENSMUSG00000020372 …	'Tubulin alpha chain'; 'Glutathione S-transferase'; 'Dynamin-1-like protein'; 'Hormone-sensitive lipase'; 'Dihydropyrimidinase-related protein 2'; 'A-kinase anchor protein 1, mitochondrial'; 'Coatomer subunit beta''; 'Integrin-linked protein kinase'; 'ATP-dependent 6-phosphofructokinase, liver type'; 'Thioredoxin-dependent peroxide reductase, mitochondrial'; 'Moesin'; 'Nucleosome assembly protein…	Tuba4a Gstm1 Dnm1l Lipe Dpysl2 Akap1 Copb2 Ilk Pfkl Prdx3 Msn Nap1l1 Pfkm Anxa5 Eef2 Acta2 Ppp1cc Ywhaz Actg1 Ppp2ca Rack1 Myom2 Pebp1 Ldha Trap1 Mapre1 Acaca Vdac1 Kif5b Oxsr1 Hsp90ab1 Actbl2 Flna Pak2 Mavs Myh9 Atp1a1 Pcna Rhoa	A0A0A0MQA5 A2AE89 Q8K1M6 E9Q4M2 O08553 O08715 O55029 O55222 P12382 P20108 P26041 P28656 P47857 P48036 P58252 P62737 P63087 P63101 P63260 P63330 P68040 Q14BI5 Q3TGC5 Q3THB4 Q3TK29 Q3U4H0 Q5SWU9 Q60932 Q61768 Q6P9R2 Q71LX8 Q8BFZ3 Q8BTM8 Q8CIN4 Q8VCF0 Q8VDD5 Q8VDN2 Q9CZD6 Q9QUI0	A0A0A0MQA5 A2AE89 E9PUD2 E9Q4M2 O08553 O08715 O55029 O55222 P12382 P20108 P26041 P28656 P47857 P48036 P58252 P62737 P63087 P63101 P63260 P63330 P68040 Q14BI5 Q3TGC5 Q3THB4 Q3TK29 Q3U4H0 Q5SWU9 Q60932 Q61768 Q6P9R2 Q71LX8 Q8BFZ3 Q8BTM8 Q8CIN4 Q8VCF0 Q8VDD5 Q8VDN2 Q9CZD6 Q9QUI0	8.74 39/446	4.47 39/872	3.35244e-06	GO:0019899
GO:0008289	lipid binding	Binding to a lipid.	ENSMUSG00000003809 ENSMUSG00000028906 ENSMUSG00000058135 ENSMUSG00000021061 ENSMUSG00000022789 ENSMUSG00000061758 ENSMUSG00000019804 ENSMUSG00000031672 ENSMUSG00000018340 ENSMUSG00000028465 ENSMUSG00000028138 ENSMUSG00000062908 ENSMUSG00000027712 ENSMUSG00000018574 ENSMUSG00000000340 ENSMUSG00000025980 ENSMUSG00000029994 ENSMUSG00000028452 ENSMUSG00000032959 ENSMUSG00000006373 ENSMUSG00000030751 …	'Glutaryl-CoA dehydrogenase, mitochondrial'; 'Protein 4.1'; 'Glutathione S-transferase'; 'Spectrin beta chain'; 'Dynamin-1-like protein'; 'Aldo-keto reductase family 1, member B10'; 'Sorting nexin-3'; 'Aspartate aminotransferase, mitochondrial'; 'Annexin A6'; 'Talin-1'; 'Alcohol dehydrogenase class-3'; 'Medium-chain specific acyl-CoA dehydrogenase, mitochondrial'; 'Annexin A5'; 'Very long-chain s…	Gcdh Epb41 Gstm1 Sptb Dnm1l Akr1b10 Snx3 Got2 Anxa6 Tln1 Adh5 Acadm Anxa5 Acadvl Dbt Hspd1 Anxa4 Vcp Pebp1 Pgrmc1 Psma1 Npc2 Snx12 Fabp5 Cfl1 Alb Vdac2 Vdac1 Ckmt2 Gstm7 Atp1a2 Zfyve1 Atp1a1 Stoml2 Atp5po Jph2 Myo1c Eci2 Pacsin2	A0A0A0MQ68 A2A841 A2AE89 B2RX08 Q8K1M6 G5E895 O70492 P05202 P14824 P26039 P28474 P45952 P48036 P50544 P53395 P63038 P97429 Q01853 Q3TGC5 Q3TH84 Q3TS44 Q3U3C2 Q3V2H3 Q497I3 Q544Y7 Q546G4 Q60930 Q60932 Q6P8J7 Q6PJ91 Q6ZQ49 Q810J8 Q8VDN2 Q99JB2 Q9DB20 Q9ET78 Q9WTI7 Q9WUR2 Q9WVE8	A0A0A0MQ68 A2A841 A2AE89 B2RX08 E9PUD2 G5E895 O70492 P05202 P14824 P26039 P28474 P45952 P48036 P50544 P53395 P63038 P97429 Q01853 Q3TGC5 Q3TH84 Q3TS44 Q3U3C2 Q3V2H3 Q497I3 Q544Y7 Q546G4 Q60930 Q60932 Q6P8J7 Q6PJ91 Q6ZQ49 Q810J8 Q8VDN2 Q99JB2 Q9DB20 Q9ET78 Q9WTI7 Q9WUR2 Q9WVE8	8.74 39/446	4.41 39/885	4.80639e-06	GO:0005488
GO:0030170	pyridoxal phosphate binding	Binding to pyridoxal 5' phosphate, 3-hydroxy-5-(hydroxymethyl)-2-methyl4-pyridine carboxaldehyde 5' phosphate, the biologically active form of vitamin B6.	ENSMUSG00000031672 ENSMUSG00000030934 ENSMUSG00000029368 ENSMUSG00000040213 ENSMUSG00000037710 ENSMUSG00000073481 ENSMUSG00000025403 ENSMUSG00000021069 ENSMUSG00000032648	'Aspartate aminotransferase, mitochondrial'; 'Ornithine aminotransferase'; 'Albumin'; 'Kynurenine--oxoglutarate transaminase 3'; 'CDGSH iron-sulfur domain-containing protein 1'; 'Mitochondrial amidoxime reducing component 2'; 'Serine hydroxymethyltransferase, mitochondrial'; 'Glycogen phosphorylase, liver form'; 'Glycogen phosphorylase, muscle form'	Got2 Oat Alb Kyat3 Cisd1 Mtarc2 Shmt2 Pygl Pygm	P05202 Q3TG75 Q546G4 Q71RI9 Q91WS0 Q922Q1 Q9CZN7 Q9ET01 Q9WUB3	P05202 Q3TG75 Q546G4 Q71RI9 Q91WS0 Q922Q1 Q9CZN7 Q9ET01 Q9WUB3	2.02 9/446	16.67 9/54	9.21335e-06	GO:0043168;GO:0070279
GO:0005525	GTP binding	Binding to GTP, guanosine triphosphate.	ENSMUSG00000026202 ENSMUSG00000022789 ENSMUSG00000032562 ENSMUSG00000018340 ENSMUSG00000024639 ENSMUSG00000011148 ENSMUSG00000026276 ENSMUSG00000116048 ENSMUSG00000034994 ENSMUSG00000067338 ENSMUSG00000067702 ENSMUSG00000027639 ENSMUSG00000020132 ENSMUSG00000027523 ENSMUSG00000023944 ENSMUSG00000058672 ENSMUSG00000073838 ENSMUSG00000074364 ENSMUSG00000027513 ENSMUSG00000025733 ENSMUSG00000027774 …	'Tubulin alpha chain'; 'Dynamin-1-like protein'; 'Guanine nucleotide-binding protein G'; 'Annexin A6'; 'Adenylosuccinate synthetase isozyme 1'; 'Septin-2'; 'Elongation factor 2'; 'Deoxynucleoside triphosphate triphosphohydrolase SAMHD1'; 'Ras-related protein Rab-21'; 'Heat shock protein HSP 90-beta'; 'Tubulin beta-2A chain'; 'Elongation factor Tu, mitochondrial'; 'EH domain-containing protein 2';…	Tuba4a Dnm1l Gnai2 Anxa6 Gnaq Adss1 Septin2 Eef2 Tuba3a Samhd1 Rab21 Gnas Hsp90ab1 Tubb2a Tufm Ehd2 Pck1 Rhot2 Gfm1 Gfm2 Rhoa	A0A0A0MQA5 Q8K1M6 P08752 P14824 P21279 P28650 P42208 P58252 Q5FW91 Q60710 Q6A0C7 Q6R0H7 Q71LX8 Q7TMM9 Q8BFR5 Q8BH64 Q8CI37 Q8JZN7 Q8K0D5 Q8R2Q4 Q9QUI0	A0A0A0MQA5 E9PUD2 P08752 P14824 P21279 P28650 P42208 P58252 Q5FW91 Q60710 Q6A0C7 Q6R0H7 Q71LX8 Q7TMM9 Q8BFR5 Q8BH64 Q8CI37 Q8JZN7 Q8K0D5 Q8R2Q4 Q9QUI0	5.16 23/446	5.97 23/385	1.06235e-05	GO:0035639;GO:0032561
GO:0048029	monosaccharide binding	Binding to a monosaccharide. Monosaccharides are the simplest carbohydrates; they are polyhydroxy aldehydes H[CH(OH)]nC(=O)H or polyhydroxy ketones H[CHOH]nC(=O)[CHOH]mH with three or more carbon atoms. They form the constitutional repeating units of oligo- and polysaccharides.	ENSMUSG00000037722 ENSMUSG00000030695 ENSMUSG00000041237 ENSMUSG00000000628 ENSMUSG00000036427 ENSMUSG00000020277 ENSMUSG00000068220 ENSMUSG00000033065 ENSMUSG00000001891 ENSMUSG00000031807 ENSMUSG00000021069	'Glucosamine 6-phosphate N-acetyltransferase'; 'Fructose-bisphosphate aldolase'; 'Pyruvate kinase'; 'Hexokinase-2'; 'Glucose-6-phosphate isomerase'; 'ATP-dependent 6-phosphofructokinase, liver type'; 'Galectin-1'; 'ATP-dependent 6-phosphofructokinase, muscle type'; 'UTP--glucose-1-phosphate uridylyltransferase'; '6-phosphogluconolactonase'; 'Glycogen phosphorylase, liver form'	Gnpnat1 Aldoa Pklr Hk2 Gpi Pfkl Lgals1 Pfkm Ugp2 Pgls Pygl	A0A2I3BQY4 A6ZI44 G3X925 O08528 P06745 P12382 P16045 P47857 Q91ZJ5 Q9CQ60 Q9ET01	A0A2I3BQY4 A6ZI44 G3X925 O08528 P06745 P12382 P16045 P47857 Q91ZJ5 Q9CQ60 Q9ET01	2.47 11/446	12.22 11/90	1.21609e-05	GO:0036094;GO:0030246
GO:0031625	ubiquitin protein ligase binding	Binding to a ubiquitin protein ligase enzyme, any of the E3 proteins.	ENSMUSG00000054808 ENSMUSG00000006676 ENSMUSG00000022789 ENSMUSG00000060073 ENSMUSG00000036427 ENSMUSG00000068039 ENSMUSG00000023456 ENSMUSG00000000340 ENSMUSG00000020849 ENSMUSG00000028410 ENSMUSG00000025980 ENSMUSG00000022285 ENSMUSG00000062825 ENSMUSG00000028452 ENSMUSG00000025651 ENSMUSG00000026229 ENSMUSG00000029686 ENSMUSG00000056851 ENSMUSG00000024120 ENSMUSG00000022391 ENSMUSG00000023944	'Alpha-actinin-4'; 'ubiquitinyl hydrolase 1'; 'Dynamin-1-like protein'; 'Proteasome subunit alpha type-3'; 'Glucose-6-phosphate isomerase'; 'T-complex protein 1 subunit alpha'; 'Triosephosphate isomerase'; 'Lipoamide acyltransferase component of branched-chain alpha-keto acid dehydrogenase complex, mitochondrial'; '14-3-3 protein epsilon'; 'DnaJ homolog subfamily A member 1'; '60 kDa heat shock p…	Actn4 Usp19 Dnm1l Psma3 Gpi Tcp1 Tpi1 Dbt Ywhae Dnaja1 Hspd1 Ywhaz Actg1 Vcp Uqcrc1 Psmd1 Cul1 Pcbp2 Lrpprc Rangap1 Hsp90ab1	A0A1L1SV25 A0A991ELD7 Q8K1M6 O70435 P06745 P11983 P17751 P53395 P62259 P63037 P63038 P63101 P63260 Q01853 Q3TIC8 Q3TXS7 Q3UIA5 Q61990 Q6PB66 Q6ZPH4 Q71LX8	A0A1L1SV25 A0A991ELD7 E9PUD2 O70435 P06745 P11983 P17751 P53395 P62259 P63037 P63038 P63101 P63260 Q01853 Q3TIC8 Q3TXS7 Q3UIA5 Q61990 Q6PB66 Q6ZPH4 Q71LX8	4.71 21/446	6.34 21/331	1.2238e-05	GO:0044389
GO:0072341	modified amino acid binding	Binding to a modified amino acid.	ENSMUSG00000058135 ENSMUSG00000018340 ENSMUSG00000040562 ENSMUSG00000025153 ENSMUSG00000028465 ENSMUSG00000031584 ENSMUSG00000027712 ENSMUSG00000029368 ENSMUSG00000004035 ENSMUSG00000026820 ENSMUSG00000027890 ENSMUSG00000017817	'Glutathione S-transferase'; 'Annexin A6'; 'Glutathione S-transferase Mu 2'; 'Fatty acid synthase'; 'Talin-1'; 'Glutathione reductase, mitochondrial'; 'Annexin A5'; 'Albumin'; 'Prostaglandin E synthase 2'; 'Glutathione S-transferase Mu 4'; 'Junctophilin-2'	Gstm1 Anxa6 Gstm2 Fasn Tln1 Gsr Anxa5 Alb Gstm7 Ptges2 Gstm4 Jph2	A2AE89 P14824 P15626 P19096 P26039 P47791 P48036 Q546G4 Q6PJ91 Q8BWM0 Q8R5I6 Q9ET78	A2AE89 P14824 P15626 P19096 P26039 P47791 P48036 Q546G4 Q6PJ91 Q8BWM0 Q8R5I6 Q9ET78	2.69 12/446	10.91 12/110	1.26543e-05	GO:0005488
GO:0016860	intramolecular oxidoreductase activity	Catalysis of an oxidation-reduction (redox) reaction in which the hydrogen donor and acceptor are the same molecule, and no oxidized product appears.	ENSMUSG00000053898 ENSMUSG00000036427 ENSMUSG00000023456 ENSMUSG00000033307 ENSMUSG00000001666 ENSMUSG00000028343 ENSMUSG00000026820 ENSMUSG00000022853 ENSMUSG00000021417	'Delta'; 'Glucose-6-phosphate isomerase'; 'Triosephosphate isomerase'; 'Macrophage migration inhibitory factor'; 'D-dopachrome decarboxylase'; 'Thioredoxin domain-containing protein'; 'Prostaglandin E synthase 2'; 'Peroxisomal bifunctional enzyme'; 'Enoyl-CoA delta isomerase 2'	Ech1 Gpi Tpi1 Mif Ddt Erp44 Ptges2 Ehhadh Eci2	O35459 P06745 P17751 P34884 Q3UNI8 Q3URM4 Q8BWM0 Q9DBM2 Q9WUR2	O35459 P06745 P17751 P34884 Q3UNI8 Q3URM4 Q8BWM0 Q9DBM2 Q9WUR2	2.02 9/446	15.79 9/57	1.36882e-05	GO:0016853
GO:0043295	glutathione binding	Binding to glutathione; a tripeptide composed of the three amino acids cysteine, glutamic acid and glycine.	ENSMUSG00000058135 ENSMUSG00000040562 ENSMUSG00000031584 ENSMUSG00000004035 ENSMUSG00000026820 ENSMUSG00000027890	'Glutathione S-transferase'; 'Glutathione S-transferase Mu 2'; 'Glutathione reductase, mitochondrial'; 'Prostaglandin E synthase 2'; 'Glutathione S-transferase Mu 4'	Gstm1 Gstm2 Gsr Gstm7 Ptges2 Gstm4	A2AE89 P15626 P47791 Q6PJ91 Q8BWM0 Q8R5I6	A2AE89 P15626 P47791 Q6PJ91 Q8BWM0 Q8R5I6	1.35 6/446	30.00 6/20	1.86183e-05	GO:0072341;GO:0043168;GO:1901681;GO:1900750
GO:0008307	structural constituent of muscle	The action of a molecule that contributes to the structural integrity of a muscle fiber.	ENSMUSG00000031636 ENSMUSG00000026421 ENSMUSG00000030672 ENSMUSG00000030470 ENSMUSG00000018830 ENSMUSG00000042686	'PDZ and LIM domain protein 3'; 'Cysteine and glycine-rich protein 1'; 'Myosin regulatory light chain 11'; 'LIM zinc-binding domain-containing protein'; 'Myosin-11'; 'Junctophilin-1'	Pdlim3 Csrp1 Myl11 Csrp3 Myh11 Jph1	A0A1B0GSX6 P97315 P97457 Q545C7 Q69ZX3 Q9ET80	A0A1B0GSX6 P97315 P97457 Q545C7 Q69ZX3 Q9ET80	1.35 6/446	28.57 6/21	2.48969e-05	GO:0005198
GO:1900750	oligopeptide binding	Binding to an oligopeptide.	ENSMUSG00000058135 ENSMUSG00000040562 ENSMUSG00000031584 ENSMUSG00000004035 ENSMUSG00000026820 ENSMUSG00000027890	'Glutathione S-transferase'; 'Glutathione S-transferase Mu 2'; 'Glutathione reductase, mitochondrial'; 'Prostaglandin E synthase 2'; 'Glutathione S-transferase Mu 4'	Gstm1 Gstm2 Gsr Gstm7 Ptges2 Gstm4	A2AE89 P15626 P47791 Q6PJ91 Q8BWM0 Q8R5I6	A2AE89 P15626 P47791 Q6PJ91 Q8BWM0 Q8R5I6	1.35 6/446	28.57 6/21	2.48969e-05	GO:0042277
GO:0016406	carnitine O-acyltransferase activity	Catalysis of the transfer of an acyl group to an oxygen atom on the carnitine molecule.	ENSMUSG00000024900 ENSMUSG00000028607 ENSMUSG00000078937 ENSMUSG00000003623	'Acyltransferase'; 'Carnitine O-palmitoyltransferase 2, mitochondrial'; 'Carnitine O-palmitoyltransferase 1, muscle isoform'; 'Peroxisomal carnitine O-octanoyltransferase'	Cpt1a Cpt2 Cpt1b Crot	A8ASF5 Q3UDA8 Q3UIM5 Q9DC50	A8ASF5 Q3UDA8 Q3UIM5 Q9DC50	0.90 4/446	66.67 4/6	2.51371e-05	GO:0008374
GO:0019001	guanyl nucleotide binding	Binding to a guanyl nucleotide, consisting of guanosine esterified with (ortho)phosphate.	ENSMUSG00000026202 ENSMUSG00000022789 ENSMUSG00000032562 ENSMUSG00000018340 ENSMUSG00000024639 ENSMUSG00000011148 ENSMUSG00000026276 ENSMUSG00000116048 ENSMUSG00000034994 ENSMUSG00000067338 ENSMUSG00000067702 ENSMUSG00000027639 ENSMUSG00000020132 ENSMUSG00000027523 ENSMUSG00000023944 ENSMUSG00000058672 ENSMUSG00000073838 ENSMUSG00000074364 ENSMUSG00000027513 ENSMUSG00000025733 ENSMUSG00000027774 …	'Tubulin alpha chain'; 'Dynamin-1-like protein'; 'Guanine nucleotide-binding protein G'; 'Annexin A6'; 'Adenylosuccinate synthetase isozyme 1'; 'Septin-2'; 'Elongation factor 2'; 'Deoxynucleoside triphosphate triphosphohydrolase SAMHD1'; 'Ras-related protein Rab-21'; 'Heat shock protein HSP 90-beta'; 'Tubulin beta-2A chain'; 'Elongation factor Tu, mitochondrial'; 'EH domain-containing protein 2';…	Tuba4a Dnm1l Gnai2 Anxa6 Gnaq Adss1 Septin2 Eef2 Tuba3a Samhd1 Rab21 Gnas Hsp90ab1 Tubb2a Tufm Ehd2 Pck1 Rhot2 Gfm1 Gfm2 Rhoa	A0A0A0MQA5 Q8K1M6 P08752 P14824 P21279 P28650 P42208 P58252 Q5FW91 Q60710 Q6A0C7 Q6R0H7 Q71LX8 Q7TMM9 Q8BFR5 Q8BH64 Q8CI37 Q8JZN7 Q8K0D5 Q8R2Q4 Q9QUI0	A0A0A0MQA5 E9PUD2 P08752 P14824 P21279 P28650 P42208 P58252 Q5FW91 Q60710 Q6A0C7 Q6R0H7 Q71LX8 Q7TMM9 Q8BFR5 Q8BH64 Q8CI37 Q8JZN7 Q8K0D5 Q8R2Q4 Q9QUI0	5.16 23/446	5.62 23/409	2.51371e-05	GO:0017076
GO:0032561	guanyl ribonucleotide binding	Binding to a guanyl ribonucleotide, any compound consisting of guanosine esterified with (ortho)phosphate or an oligophosphate at any hydroxyl group on the ribose moiety.	ENSMUSG00000026202 ENSMUSG00000022789 ENSMUSG00000032562 ENSMUSG00000018340 ENSMUSG00000024639 ENSMUSG00000011148 ENSMUSG00000026276 ENSMUSG00000116048 ENSMUSG00000034994 ENSMUSG00000067338 ENSMUSG00000067702 ENSMUSG00000027639 ENSMUSG00000020132 ENSMUSG00000027523 ENSMUSG00000023944 ENSMUSG00000058672 ENSMUSG00000073838 ENSMUSG00000074364 ENSMUSG00000027513 ENSMUSG00000025733 ENSMUSG00000027774 …	'Tubulin alpha chain'; 'Dynamin-1-like protein'; 'Guanine nucleotide-binding protein G'; 'Annexin A6'; 'Adenylosuccinate synthetase isozyme 1'; 'Septin-2'; 'Elongation factor 2'; 'Deoxynucleoside triphosphate triphosphohydrolase SAMHD1'; 'Ras-related protein Rab-21'; 'Heat shock protein HSP 90-beta'; 'Tubulin beta-2A chain'; 'Elongation factor Tu, mitochondrial'; 'EH domain-containing protein 2';…	Tuba4a Dnm1l Gnai2 Anxa6 Gnaq Adss1 Septin2 Eef2 Tuba3a Samhd1 Rab21 Gnas Hsp90ab1 Tubb2a Tufm Ehd2 Pck1 Rhot2 Gfm1 Gfm2 Rhoa	A0A0A0MQA5 Q8K1M6 P08752 P14824 P21279 P28650 P42208 P58252 Q5FW91 Q60710 Q6A0C7 Q6R0H7 Q71LX8 Q7TMM9 Q8BFR5 Q8BH64 Q8CI37 Q8JZN7 Q8K0D5 Q8R2Q4 Q9QUI0	A0A0A0MQA5 E9PUD2 P08752 P14824 P21279 P28650 P42208 P58252 Q5FW91 Q60710 Q6A0C7 Q6R0H7 Q71LX8 Q7TMM9 Q8BFR5 Q8BH64 Q8CI37 Q8JZN7 Q8K0D5 Q8R2Q4 Q9QUI0	5.16 23/446	5.62 23/409	2.51371e-05	GO:0032555;GO:0019001
GO:0003857	3-hydroxyacyl-CoA dehydrogenase activity	Catalysis of the reaction: (S)-3-hydroxyacyl-CoA + NAD+ = 3-oxoacyl-CoA + NADH + H+.	ENSMUSG00000027195 ENSMUSG00000027984 ENSMUSG00000025260 ENSMUSG00000022853	'Very-long-chain 3-oxoacyl-CoA reductase'; 'Hydroxyacyl-coenzyme A dehydrogenase, mitochondrial'; '17beta-hydroxysteroid dehydrogenase type 10/short chain L-3-hydroxyacyl-CoA dehydrogenase'; 'Peroxisomal bifunctional enzyme'	Hsd17b12 Hadh Hsd17b10 Ehhadh	O70503 Q61425 Q99N15 Q9DBM2	O70503 Q61425 Q99N15 Q9DBM2	0.90 4/446	66.67 4/6	2.51371e-05	GO:0016616
GO:0016421	CoA carboxylase activity	Catalysis of the joining of a carboxyl group to a molecule that is attached to CoA, with the concomitant hydrolysis of the diphosphate bond in ATP or a similar triphosphate.	ENSMUSG00000020532 ENSMUSG00000032527 ENSMUSG00000041650 ENSMUSG00000027709	'Acetyl-CoA carboxylase 1'; 'Propionyl-CoA carboxylase beta chain, mitochondrial'; 'Propionyl-CoA carboxylase alpha chain, mitochondrial'; 'Methylcrotonoyl-CoA carboxylase subunit alpha, mitochondrial'	Acaca Pccb Pcca Mccc1	Q5SWU9 Q7TMF4 Q91ZA3 Q99MR8	Q5SWU9 Q7TMF4 Q91ZA3 Q99MR8	0.90 4/446	66.67 4/6	2.51371e-05	GO:0016885
GO:0044389	ubiquitin-like protein ligase binding	Binding to a ubiquitin-like protein ligase, such as ubiquitin-ligase.	ENSMUSG00000054808 ENSMUSG00000006676 ENSMUSG00000022789 ENSMUSG00000060073 ENSMUSG00000036427 ENSMUSG00000068039 ENSMUSG00000023456 ENSMUSG00000000340 ENSMUSG00000020849 ENSMUSG00000028410 ENSMUSG00000025980 ENSMUSG00000022285 ENSMUSG00000062825 ENSMUSG00000028452 ENSMUSG00000025651 ENSMUSG00000026229 ENSMUSG00000029686 ENSMUSG00000056851 ENSMUSG00000024120 ENSMUSG00000022391 ENSMUSG00000023944	'Alpha-actinin-4'; 'ubiquitinyl hydrolase 1'; 'Dynamin-1-like protein'; 'Proteasome subunit alpha type-3'; 'Glucose-6-phosphate isomerase'; 'T-complex protein 1 subunit alpha'; 'Triosephosphate isomerase'; 'Lipoamide acyltransferase component of branched-chain alpha-keto acid dehydrogenase complex, mitochondrial'; '14-3-3 protein epsilon'; 'DnaJ homolog subfamily A member 1'; '60 kDa heat shock p…	Actn4 Usp19 Dnm1l Psma3 Gpi Tcp1 Tpi1 Dbt Ywhae Dnaja1 Hspd1 Ywhaz Actg1 Vcp Uqcrc1 Psmd1 Cul1 Pcbp2 Lrpprc Rangap1 Hsp90ab1	A0A1L1SV25 A0A991ELD7 Q8K1M6 O70435 P06745 P11983 P17751 P53395 P62259 P63037 P63038 P63101 P63260 Q01853 Q3TIC8 Q3TXS7 Q3UIA5 Q61990 Q6PB66 Q6ZPH4 Q71LX8	A0A1L1SV25 A0A991ELD7 E9PUD2 O70435 P06745 P11983 P17751 P53395 P62259 P63037 P63038 P63101 P63260 Q01853 Q3TIC8 Q3TXS7 Q3UIA5 Q61990 Q6PB66 Q6ZPH4 Q71LX8	4.71 21/446	6.00 21/350	2.54575e-05	GO:0019899
GO:0019842	vitamin binding	Binding to a vitamin, one of a number of unrelated organic substances that occur in many foods in small amounts and that are necessary in trace amounts for the normal metabolic functioning of the body.	ENSMUSG00000026307 ENSMUSG00000061758 ENSMUSG00000031672 ENSMUSG00000025153 ENSMUSG00000030934 ENSMUSG00000029368 ENSMUSG00000020532 ENSMUSG00000040213 ENSMUSG00000037710 ENSMUSG00000073481 ENSMUSG00000025403 ENSMUSG00000021069 ENSMUSG00000032648	'Selenocysteine lyase'; 'Aldo-keto reductase family 1, member B10'; 'Aspartate aminotransferase, mitochondrial'; 'Fatty acid synthase'; 'Ornithine aminotransferase'; 'Albumin'; 'Acetyl-CoA carboxylase 1'; 'Kynurenine--oxoglutarate transaminase 3'; 'CDGSH iron-sulfur domain-containing protein 1'; 'Mitochondrial amidoxime reducing component 2'; 'Serine hydroxymethyltransferase, mitochondrial'; 'Gly…	Scly Akr1b10 Got2 Fasn Oat Alb Acaca Kyat3 Cisd1 Mtarc2 Shmt2 Pygl Pygm	A0A0R4J069 G5E895 P05202 P19096 Q3TG75 Q546G4 Q5SWU9 Q71RI9 Q91WS0 Q922Q1 Q9CZN7 Q9ET01 Q9WUB3	A0A0R4J069 G5E895 P05202 P19096 Q3TG75 Q546G4 Q5SWU9 Q71RI9 Q91WS0 Q922Q1 Q9CZN7 Q9ET01 Q9WUB3	2.91 13/446	9.22 13/141	2.56549e-05	GO:0036094
GO:0052689	carboxylic ester hydrolase activity	Catalysis of the hydrolysis of a carboxylic ester bond.	ENSMUSG00000003123 ENSMUSG00000007029 ENSMUSG00000021996 ENSMUSG00000038286 ENSMUSG00000033174 ENSMUSG00000026701 ENSMUSG00000026618 ENSMUSG00000025509 ENSMUSG00000036257 ENSMUSG00000056973 ENSMUSG00000072949 ENSMUSG00000031807 ENSMUSG00000028670 ENSMUSG00000007036	'Hormone-sensitive lipase'; 'valine--tRNA ligase'; 'S-formylglutathione hydrolase'; 'AB hydrolase-1 domain-containing protein'; 'Serine aminopeptidase S33 domain-containing protein'; 'Peroxiredoxin-6'; 'Isoleucine--tRNA ligase, mitochondrial'; 'Patatin-like phospholipase domain-containing protein 2'; 'Calcium-independent phospholipase A2-gamma'; 'Carboxylesterase 1D'; 'Acot1 protein'; '6-phosphog…	Lipe Vars1 Esd Bphl Mgll Prdx6 Iars2 Pnpla2 Pnpla8 Ces1d Acot1 Pgls Lypla2 Abhd16a	E9Q4M2 G3UY93 H3BKH6 Q3TDN8 Q3UFX6 Q6A0D0 Q8BIJ6 Q8BJ56 Q8K1N1 Q8VCT4 Q99L15 Q9CQ60 Q9WTL7 Q9Z1Q2	E9Q4M2 G3UY93 H3BKH6 Q3TDN8 Q3UFX6 Q6A0D0 Q8BIJ6 Q8BJ56 Q8K1N1 Q8VCT4 Q99L15 Q9CQ60 Q9WTL7 Q9Z1Q2	3.14 14/446	8.48 14/165	2.73391e-05	GO:0016788
GO:0003985	acetyl-CoA C-acetyltransferase activity	Catalysis of the reaction: 2 acetyl-CoA = CoA + acetoacetyl-CoA.	ENSMUSG00000036880 ENSMUSG00000023832 ENSMUSG00000032047 ENSMUSG00000059447	'3-ketoacyl-CoA thiolase, mitochondrial'; 'Acetyl-CoA acetyltransferase, cytosolic'; 'Acetyl-CoA acetyltransferase, mitochondrial'; 'Trifunctional enzyme subunit beta, mitochondrial'	Acaa2 Acat2 Acat1 Hadhb	Q8BWT1 Q8CAY6 Q8QZT1 Q99JY0	Q8BWT1 Q8CAY6 Q8QZT1 Q99JY0	0.90 4/446	57.14 4/7	5.47425e-05	GO:0016453;GO:0003988
GO:0008374	O-acyltransferase activity	Catalysis of the transfer of an acyl group to an oxygen atom on the acceptor molecule.	ENSMUSG00000024900 ENSMUSG00000026922 ENSMUSG00000028607 ENSMUSG00000078937 ENSMUSG00000026701 ENSMUSG00000025509 ENSMUSG00000032047 ENSMUSG00000003623	'Acyltransferase'; '1-acyl-sn-glycerol-3-phosphate acyltransferase'; 'Carnitine O-palmitoyltransferase 2, mitochondrial'; 'Carnitine O-palmitoyltransferase 1, muscle isoform'; 'Peroxiredoxin-6'; 'Patatin-like phospholipase domain-containing protein 2'; 'Acetyl-CoA acetyltransferase, mitochondrial'; 'Peroxisomal carnitine O-octanoyltransferase'	Cpt1a Agpat2 Cpt2 Cpt1b Prdx6 Pnpla2 Acat1 Crot	A8ASF5 Q059U0 Q3UDA8 Q3UIM5 Q6A0D0 Q8BJ56 Q8QZT1 Q9DC50	A8ASF5 Q059U0 Q3UDA8 Q3UIM5 Q6A0D0 Q8BJ56 Q8QZT1 Q9DC50	1.79 8/446	15.09 8/53	6.75628e-05	GO:0016747
GO:0019901	protein kinase binding	Binding to a protein kinase, any enzyme that catalyzes the transfer of a phosphate group, usually from ATP, to a protein substrate.	ENSMUSG00000026202 ENSMUSG00000058135 ENSMUSG00000022789 ENSMUSG00000003123 ENSMUSG00000022048 ENSMUSG00000018428 ENSMUSG00000032458 ENSMUSG00000030890 ENSMUSG00000024997 ENSMUSG00000031207 ENSMUSG00000027712 ENSMUSG00000034994 ENSMUSG00000035783 ENSMUSG00000004455 ENSMUSG00000022285 ENSMUSG00000062825 ENSMUSG00000020349 ENSMUSG00000020372 ENSMUSG00000032959 ENSMUSG00000005981 ENSMUSG00000027479 …	'Tubulin alpha chain'; 'Glutathione S-transferase'; 'Dynamin-1-like protein'; 'Hormone-sensitive lipase'; 'Dihydropyrimidinase-related protein 2'; 'A-kinase anchor protein 1, mitochondrial'; 'Coatomer subunit beta''; 'Integrin-linked protein kinase'; 'Thioredoxin-dependent peroxide reductase, mitochondrial'; 'Moesin'; 'Annexin A5'; 'Elongation factor 2'; 'Actin, aortic smooth muscle'; 'Serine/thr…	Tuba4a Gstm1 Dnm1l Lipe Dpysl2 Akap1 Copb2 Ilk Prdx3 Msn Anxa5 Eef2 Acta2 Ppp1cc Ywhaz Actg1 Ppp2ca Rack1 Pebp1 Trap1 Mapre1 Vdac1 Kif5b Oxsr1 Hsp90ab1 Actbl2 Flna Pak2 Mavs Myh9 Atp1a1 Pcna Rhoa	A0A0A0MQA5 A2AE89 Q8K1M6 E9Q4M2 O08553 O08715 O55029 O55222 P20108 P26041 P48036 P58252 P62737 P63087 P63101 P63260 P63330 P68040 Q3TGC5 Q3TK29 Q3U4H0 Q60932 Q61768 Q6P9R2 Q71LX8 Q8BFZ3 Q8BTM8 Q8CIN4 Q8VCF0 Q8VDD5 Q8VDN2 Q9CZD6 Q9QUI0	A0A0A0MQA5 A2AE89 E9PUD2 E9Q4M2 O08553 O08715 O55029 O55222 P20108 P26041 P48036 P58252 P62737 P63087 P63101 P63260 P63330 P68040 Q3TGC5 Q3TK29 Q3U4H0 Q60932 Q61768 Q6P9R2 Q71LX8 Q8BFZ3 Q8BTM8 Q8CIN4 Q8VCF0 Q8VDD5 Q8VDN2 Q9CZD6 Q9QUI0	7.40 33/446	4.23 33/781	7.60567e-05	GO:0019900
GO:0033218	amide binding	Binding to an amide, any derivative of an oxoacid in which an acidic hydroxy group has been replaced by an amino or substituted amino group.	ENSMUSG00000003809 ENSMUSG00000027782 ENSMUSG00000006360 ENSMUSG00000058135 ENSMUSG00000040562 ENSMUSG00000025153 ENSMUSG00000062908 ENSMUSG00000031584 ENSMUSG00000027712 ENSMUSG00000018574 ENSMUSG00000067274 ENSMUSG00000020532 ENSMUSG00000021771 ENSMUSG00000020402 ENSMUSG00000004035 ENSMUSG00000023944 ENSMUSG00000022752 ENSMUSG00000026820 ENSMUSG00000007891 ENSMUSG00000056999 ENSMUSG00000027890 …	'Glutaryl-CoA dehydrogenase, mitochondrial'; 'Karyopherin'; 'Cysteine-rich protein 1'; 'Glutathione S-transferase'; 'Glutathione S-transferase Mu 2'; 'Fatty acid synthase'; 'Medium-chain specific acyl-CoA dehydrogenase, mitochondrial'; 'Glutathione reductase, mitochondrial'; 'Annexin A5'; 'Very long-chain specific acyl-CoA dehydrogenase, mitochondrial'; '60S acidic ribosomal protein P0'; 'Acetyl-…	Gcdh Kpna4 Crip1 Gstm1 Gstm2 Fasn Acadm Gsr Anxa5 Acadvl Rplp0 Acaca Vdac2 Vdac1 Gstm7 Hsp90ab1 Tomm70a Ptges2 Ctsd Ide Gstm4 Rnpep Eci2	A0A0A0MQ68 A0A0B4J1E7 A0A0G2JEK2 A2AE89 P15626 P19096 P45952 P47791 P48036 P50544 Q5M8R8 Q5SWU9 Q60930 Q60932 Q6PJ91 Q71LX8 Q80TT4 Q8BWM0 Q8C243 Q8CGB9 Q8R5I6 Q8VCT3 Q9WUR2	A0A0A0MQ68 A0A0B4J1E7 A0A0G2JEK2 A2AE89 P15626 P19096 P45952 P47791 P48036 P50544 Q5M8R8 Q5SWU9 Q60930 Q60932 Q6PJ91 Q71LX8 Q80TT4 Q8BWM0 Q8C243 Q8CGB9 Q8R5I6 Q8VCT3 Q9WUR2	5.16 23/446	5.23 23/440	7.60567e-05	GO:0005488
GO:0016747	acyltransferase activity, transferring groups other than amino-acyl groups	Catalysis of the transfer of an acyl group, other than amino-acyl, from one compound (donor) to another (acceptor).	ENSMUSG00000037722 ENSMUSG00000024900 ENSMUSG00000025153 ENSMUSG00000000340 ENSMUSG00000026922 ENSMUSG00000028607 ENSMUSG00000078937 ENSMUSG00000026701 ENSMUSG00000025509 ENSMUSG00000036880 ENSMUSG00000023832 ENSMUSG00000032047 ENSMUSG00000015149 ENSMUSG00000059447 ENSMUSG00000004789 ENSMUSG00000003623	'Glucosamine 6-phosphate N-acetyltransferase'; 'Acyltransferase'; 'Fatty acid synthase'; 'Lipoamide acyltransferase component of branched-chain alpha-keto acid dehydrogenase complex, mitochondrial'; '1-acyl-sn-glycerol-3-phosphate acyltransferase'; 'Carnitine O-palmitoyltransferase 2, mitochondrial'; 'Carnitine O-palmitoyltransferase 1, muscle isoform'; 'Peroxiredoxin-6'; 'Patatin-like phospholip…	Gnpnat1 Cpt1a Fasn Dbt Agpat2 Cpt2 Cpt1b Prdx6 Pnpla2 Acaa2 Acat2 Acat1 Sirt2 Hadhb Dlst Crot	A0A2I3BQY4 A8ASF5 P19096 P53395 Q059U0 Q3UDA8 Q3UIM5 Q6A0D0 Q8BJ56 Q8BWT1 Q8CAY6 Q8QZT1 Q8VDQ8 Q99JY0 Q9D2G2 Q9DC50	A0A2I3BQY4 A8ASF5 P19096 P53395 Q059U0 Q3UDA8 Q3UIM5 Q6A0D0 Q8BJ56 Q8BWT1 Q8CAY6 Q8QZT1 Q8VDQ8 Q99JY0 Q9D2G2 Q9DC50	3.59 16/446	6.87 16/233	7.60567e-05	GO:0016746
GO:0004174	electron-transferring-flavoprotein dehydrogenase activity	Catalysis of the reaction: a ubiquinone + reduced [electron-transfer flavoprotein] = a ubiquinol + H+ + oxidized [electron-transfer flavoprotein].	ENSMUSG00000020085 ENSMUSG00000027809 ENSMUSG00000036932	'Ferroptosis suppressor protein 1'; 'Electron transfer flavoprotein-ubiquinone oxidoreductase, mitochondrial'; 'Apoptosis-inducing factor 1, mitochondrial'	Aifm2 Etfdh Aifm1	Q8BUE4 Q921G7 Q9Z0X1	Q8BUE4 Q921G7 Q9Z0X1	0.67 3/446	100.00 3/3	8.65586e-05	GO:0009055;GO:0016649
GO:0044325	transmembrane transporter binding	Binding to a transmembrane transporter, a protein or protein complex that enables the transfer of a substance, usually a specific substance or a group of related substances, from one side of a membrane to the other.	ENSMUSG00000053819 ENSMUSG00000054808 ENSMUSG00000023092 ENSMUSG00000020788 ENSMUSG00000020849 ENSMUSG00000009630 ENSMUSG00000022285 ENSMUSG00000020349 ENSMUSG00000076432 ENSMUSG00000018965 ENSMUSG00000020402 ENSMUSG00000023944 ENSMUSG00000031328	'Calcium/calmodulin-dependent protein kinase type II subunit delta'; 'Alpha-actinin-4'; 'Four and a half LIM domains 1'; 'Calcium-transporting ATPase'; '14-3-3 protein epsilon'; 'Serine/threonine-protein phosphatase 2A catalytic subunit beta isoform'; '14-3-3 protein zeta/delta'; 'Serine/threonine-protein phosphatase 2A catalytic subunit alpha isoform'; '14-3-3 protein theta'; '14-3-3 protein eta…	Camk2d Actn4 Fhl1 Atp2a3 Ywhae Ppp2cb Ywhaz Ppp2ca Ywhaq Ywhah Vdac1 Hsp90ab1 Flna	A0A0G2JGS4 A0A1L1SV25 A2AEX6 E9Q559 P62259 P62715 P63101 P63330 P68254 P68510 Q60932 Q71LX8 Q8BTM8	A0A0G2JGS4 A0A1L1SV25 A2AEX6 E9Q559 P62259 P62715 P63101 P63330 P68254 P68510 Q60932 Q71LX8 Q8BTM8	2.91 13/446	7.88 13/165	0.000132192	GO:0005515
GO:0031406	carboxylic acid binding	Binding to a carboxylic acid, an organic acid containing one or more carboxyl (COOH) groups or anions (COO-).	ENSMUSG00000026307 ENSMUSG00000031672 ENSMUSG00000028138 ENSMUSG00000000340 ENSMUSG00000027533 ENSMUSG00000029368 ENSMUSG00000020532 ENSMUSG00000004035 ENSMUSG00000035936 ENSMUSG00000027513 ENSMUSG00000028961 ENSMUSG00000035637 ENSMUSG00000007039 ENSMUSG00000025403 ENSMUSG00000021069	'Selenocysteine lyase'; 'Aspartate aminotransferase, mitochondrial'; 'Alcohol dehydrogenase class-3'; 'Lipoamide acyltransferase component of branched-chain alpha-keto acid dehydrogenase complex, mitochondrial'; 'Fatty acid-binding protein 5'; 'Albumin'; 'Acetyl-CoA carboxylase 1'; 'Glutathione S-transferase'; 'Succinate-semialdehyde dehydrogenase, mitochondrial'; 'Phosphoenolpyruvate carboxykina…	Scly Got2 Adh5 Dbt Fabp5 Alb Acaca Gstm7 Aldh5a1 Pck1 Pgd Grhpr Ddah2 Shmt2 Pygl	A0A0R4J069 P05202 P28474 P53395 Q497I3 Q546G4 Q5SWU9 Q6PJ91 Q8BWF0 Q8CI37 Q91V28 Q91Z53 Q99LD8 Q9CZN7 Q9ET01	A0A0R4J069 P05202 P28474 P53395 Q497I3 Q546G4 Q5SWU9 Q6PJ91 Q8BWF0 Q8CI37 Q91V28 Q91Z53 Q99LD8 Q9CZN7 Q9ET01	3.36 15/446	6.91 15/217	0.000133477	GO:0043177;GO:0043168
GO:0004029	aldehyde dehydrogenase (NAD+) activity	Catalysis of the reaction: an aldehyde + NAD+ + H2O = an acid + NADH + H+.	ENSMUSG00000026687 ENSMUSG00000024747 ENSMUSG00000053279 ENSMUSG00000028138 ENSMUSG00000053644	'4-trimethylaminobutyraldehyde dehydrogenase'; 'Aldehyde dehydrogenase, cytosolic 1'; 'Aldehyde dehydrogenase 1A1'; 'Alcohol dehydrogenase class-3'; 'Alpha-aminoadipic semialdehyde dehydrogenase'	Aldh9a1 Aldh1a7 Aldh1a1 Adh5 Aldh7a1	A7VL18 O35945 P24549 P28474 Q9DBF1	A7VL18 O35945 P24549 P28474 Q9DBF1	1.12 5/446	29.41 5/17	0.000134873	GO:0004030
GO:0043531	ADP binding	Binding to ADP, adenosine 5'-diphosphate.	ENSMUSG00000062070 ENSMUSG00000028452 ENSMUSG00000020900 ENSMUSG00000003099 ENSMUSG00000026489 ENSMUSG00000022443 ENSMUSG00000033161	'Phosphoglycerate kinase 1'; 'Transitional endoplasmic reticulum ATPase'; 'Myosin, heavy polypeptide 10, non-muscle'; 'Serine/threonine-protein phosphatase 5'; 'Atypical kinase COQ8A, mitochondrial'; 'Myosin-9'; 'Sodium/potassium-transporting ATPase subunit alpha-1'	Pgk1 Vcp Myh10 Ppp5c Coq8a Myh9 Atp1a1	P09411 Q01853 Q3UH59 Q60676 Q60936 Q8VDD5 Q8VDN2	P09411 Q01853 Q3UH59 Q60676 Q60936 Q8VDD5 Q8VDN2	1.57 7/446	16.28 7/43	0.000147093	GO:0043168;GO:0032559
GO:0016887	ATP hydrolysis activity	Catalysis of the reaction: ATP + H2O = ADP + H+ phosphate. ATP hydrolysis is used in some reactions as an energy source, for example to catalyze a reaction or drive transport against a concentration gradient.	ENSMUSG00000053093 ENSMUSG00000020788 ENSMUSG00000068039 ENSMUSG00000028452 ENSMUSG00000029447 ENSMUSG00000005981 ENSMUSG00000001416 ENSMUSG00000038302 ENSMUSG00000006740 ENSMUSG00000025613 ENSMUSG00000007097 ENSMUSG00000023944 ENSMUSG00000020079 ENSMUSG00000058997 ENSMUSG00000024527 ENSMUSG00000030730 ENSMUSG00000033161 ENSMUSG00000022956 ENSMUSG00000058301 ENSMUSG00000015357 ENSMUSG00000018707	'Myosin-7'; 'Calcium-transporting ATPase'; 'T-complex protein 1 subunit alpha'; 'Transitional endoplasmic reticulum ATPase'; 'T-complex protein 1 subunit zeta'; 'Histidine kinase/HSP90-like ATPase domain-containing protein'; 'T-complex protein 1 subunit gamma'; 'AFG1-like ATPase'; 'Kinesin-1 heavy chain'; 'T-complex protein 1 subunit theta'; 'Sodium/potassium-transporting ATPase subunit alpha'; '…	Myh7 Atp2a3 Tcp1 Vcp Cct6a Trap1 Cct3 Afg1l Kif5b Cct8 Atp1a2 Hsp90ab1 Supv3l1 Vwa8 Afg3l2 Atp2a1 Atp1a1 Atp5po Upf1 Clpx Dync1h1	B2RXX9 E9Q559 P11983 Q01853 Q3TI05 Q3TK29 Q3U4U6 Q3V384 Q61768 Q6A0F1 Q6ZQ49 Q71LX8 Q80YD1 Q8CC88 Q8JZQ2 Q8R429 Q8VDN2 Q9DB20 Q9EPU0 Q9JHS4 Q9JHU4	B2RXX9 E9Q559 P11983 Q01853 Q3TI05 Q3TK29 Q3U4U6 Q3V384 Q61768 Q6A0F1 Q6ZQ49 Q71LX8 Q80YD1 Q8CC88 Q8JZQ2 Q8R429 Q8VDN2 Q9DB20 Q9EPU0 Q9JHS4 Q9JHU4	4.71 21/446	5.29 21/397	0.000152192	GO:0017111;GO:0140657
GO:0003988	acetyl-CoA C-acyltransferase activity	Catalysis of the reaction: acyl-CoA + acetyl-CoA = CoA + 3-oxoacyl-CoA.	ENSMUSG00000036880 ENSMUSG00000023832 ENSMUSG00000032047 ENSMUSG00000059447	'3-ketoacyl-CoA thiolase, mitochondrial'; 'Acetyl-CoA acetyltransferase, cytosolic'; 'Acetyl-CoA acetyltransferase, mitochondrial'; 'Trifunctional enzyme subunit beta, mitochondrial'	Acaa2 Acat2 Acat1 Hadhb	Q8BWT1 Q8CAY6 Q8QZT1 Q99JY0	Q8BWT1 Q8CAY6 Q8QZT1 Q99JY0	0.90 4/446	44.44 4/9	0.000163263	GO:0016408
GO:0043878	glyceraldehyde-3-phosphate dehydrogenase (NAD+) (non-phosphorylating) activity	Catalysis of the reaction: D-glyceraldehyde 3-phosphate + NAD+ + H2O = 3-phospho-D-glycerate + NADH + H+.	ENSMUSG00000026687 ENSMUSG00000024747 ENSMUSG00000053279 ENSMUSG00000053644	'4-trimethylaminobutyraldehyde dehydrogenase'; 'Aldehyde dehydrogenase, cytosolic 1'; 'Aldehyde dehydrogenase 1A1'; 'Alpha-aminoadipic semialdehyde dehydrogenase'	Aldh9a1 Aldh1a7 Aldh1a1 Aldh7a1	A7VL18 O35945 P24549 Q9DBF1	A7VL18 O35945 P24549 Q9DBF1	0.90 4/446	44.44 4/9	0.000163263	GO:0016620
GO:0016453	C-acetyltransferase activity	Catalysis of the transfer of an acetyl group to a carbon atom on the acceptor molecule.	ENSMUSG00000036880 ENSMUSG00000023832 ENSMUSG00000032047 ENSMUSG00000059447	'3-ketoacyl-CoA thiolase, mitochondrial'; 'Acetyl-CoA acetyltransferase, cytosolic'; 'Acetyl-CoA acetyltransferase, mitochondrial'; 'Trifunctional enzyme subunit beta, mitochondrial'	Acaa2 Acat2 Acat1 Hadhb	Q8BWT1 Q8CAY6 Q8QZT1 Q99JY0	Q8BWT1 Q8CAY6 Q8QZT1 Q99JY0	0.90 4/446	44.44 4/9	0.000163263	GO:0016408;GO:0016407
GO:0016769	transferase activity, transferring nitrogenous groups	Catalysis of the transfer of a nitrogenous group from one compound (donor) to another (acceptor).	ENSMUSG00000057666 ENSMUSG00000031672 ENSMUSG00000030934 ENSMUSG00000030826 ENSMUSG00000040213 ENSMUSG00000037710	'Glyceraldehyde-3-phosphate dehydrogenase'; 'Aspartate aminotransferase, mitochondrial'; 'Ornithine aminotransferase'; 'Branched-chain-amino-acid aminotransferase'; 'Kynurenine--oxoglutarate transaminase 3'; 'CDGSH iron-sulfur domain-containing protein 1'	Gapdh Got2 Oat Bcat2 Kyat3 Cisd1	A0A0A0MQF6 P05202 Q3TG75 Q3ULU3 Q71RI9 Q91WS0	A0A0A0MQF6 P05202 Q3TG75 Q3ULU3 Q71RI9 Q91WS0	1.35 6/446	19.35 6/31	0.00021545	GO:0016740
GO:0004030	aldehyde dehydrogenase [NAD(P)+] activity	Catalysis of the reaction: an aldehyde + NAD(P)+ + H2O = an acid + NAD(P)H + H+.	ENSMUSG00000026687 ENSMUSG00000024747 ENSMUSG00000053279 ENSMUSG00000028138 ENSMUSG00000053644	'4-trimethylaminobutyraldehyde dehydrogenase'; 'Aldehyde dehydrogenase, cytosolic 1'; 'Aldehyde dehydrogenase 1A1'; 'Alcohol dehydrogenase class-3'; 'Alpha-aminoadipic semialdehyde dehydrogenase'	Aldh9a1 Aldh1a7 Aldh1a1 Adh5 Aldh7a1	A7VL18 O35945 P24549 P28474 Q9DBF1	A7VL18 O35945 P24549 P28474 Q9DBF1	1.12 5/446	26.32 5/19	0.000226958	GO:0016620
GO:0043177	organic acid binding	Binding to an organic acid, any acidic compound containing carbon in covalent linkage.	ENSMUSG00000026307 ENSMUSG00000031672 ENSMUSG00000028138 ENSMUSG00000000340 ENSMUSG00000027533 ENSMUSG00000029368 ENSMUSG00000020532 ENSMUSG00000004035 ENSMUSG00000035936 ENSMUSG00000027513 ENSMUSG00000028961 ENSMUSG00000035637 ENSMUSG00000007039 ENSMUSG00000025403 ENSMUSG00000021069	'Selenocysteine lyase'; 'Aspartate aminotransferase, mitochondrial'; 'Alcohol dehydrogenase class-3'; 'Lipoamide acyltransferase component of branched-chain alpha-keto acid dehydrogenase complex, mitochondrial'; 'Fatty acid-binding protein 5'; 'Albumin'; 'Acetyl-CoA carboxylase 1'; 'Glutathione S-transferase'; 'Succinate-semialdehyde dehydrogenase, mitochondrial'; 'Phosphoenolpyruvate carboxykina…	Scly Got2 Adh5 Dbt Fabp5 Alb Acaca Gstm7 Aldh5a1 Pck1 Pgd Grhpr Ddah2 Shmt2 Pygl	A0A0R4J069 P05202 P28474 P53395 Q497I3 Q546G4 Q5SWU9 Q6PJ91 Q8BWF0 Q8CI37 Q91V28 Q91Z53 Q99LD8 Q9CZN7 Q9ET01	A0A0R4J069 P05202 P28474 P53395 Q497I3 Q546G4 Q5SWU9 Q6PJ91 Q8BWF0 Q8CI37 Q91V28 Q91Z53 Q99LD8 Q9CZN7 Q9ET01	3.36 15/446	6.55 15/229	0.000228197	GO:0036094
GO:0051920	peroxiredoxin activity	Catalysis of the reaction: [protein]-dithol + ROOH = [protein]-disulfide + H2O + ROH.	ENSMUSG00000024997 ENSMUSG00000028691 ENSMUSG00000005161 ENSMUSG00000026701	'Thioredoxin-dependent peroxide reductase, mitochondrial'; 'Peroxiredoxin-1'; 'Peroxiredoxin-2'; 'Peroxiredoxin-6'	Prdx3 Prdx1 Prdx2 Prdx6	P20108 P35700 Q61171 Q6A0D0	P20108 P35700 Q61171 Q6A0D0	0.90 4/446	40.00 4/10	0.000256612	GO:0004601
GO:0016416	O-palmitoyltransferase activity	Catalysis of the transfer of a palmitoyl group to an oxygen atom on the acceptor molecule.	ENSMUSG00000024900 ENSMUSG00000028607 ENSMUSG00000078937	'Acyltransferase'; 'Carnitine O-palmitoyltransferase 2, mitochondrial'; 'Carnitine O-palmitoyltransferase 1, muscle isoform'	Cpt1a Cpt2 Cpt1b	A8ASF5 Q3UDA8 Q3UIM5	A8ASF5 Q3UDA8 Q3UIM5	0.67 3/446	75.00 3/4	0.000279892	GO:0016409;GO:0008374
GO:0140358	P-type transmembrane transporter activity	Primary active transporter that auto-phosphorylates (hence P) at a key conserved aspartate residue, generating a conformational change that allows transport of the substrate. Hydrolysis of the phosphorylated Asp residue, catalyzed by the actuator (A) domain, results in another state with occluded substrates. Upon dissociation of Mg2+ and inorganic phosphate (Pi), the enzyme reverts to the initial…	ENSMUSG00000020788 ENSMUSG00000027712 ENSMUSG00000032412 ENSMUSG00000007097 ENSMUSG00000030730 ENSMUSG00000033161	'Calcium-transporting ATPase'; 'Annexin A5'; 'Sodium/potassium-transporting ATPase subunit beta-3'; 'Sodium/potassium-transporting ATPase subunit alpha'; 'Sarcoplasmic/endoplasmic reticulum calcium ATPase 1'; 'Sodium/potassium-transporting ATPase subunit alpha-1'	Atp2a3 Anxa5 Atp1b3 Atp1a2 Atp2a1 Atp1a1	E9Q559 P48036 P97370 Q6ZQ49 Q8R429 Q8VDN2	E9Q559 P48036 P97370 Q6ZQ49 Q8R429 Q8VDN2	1.35 6/446	18.18 6/33	0.000279892	GO:0042626
GO:0015662	P-type ion transporter activity	Enables the transfer of a solute or solutes from one side of a membrane to the other according to the reaction: ATP + H2O = ADP + phosphate, to directly drive the transport of ions across a membrane. The reaction is characterized by the transient formation of a high-energy aspartyl-phosphoryl-enzyme intermediate.	ENSMUSG00000020788 ENSMUSG00000027712 ENSMUSG00000032412 ENSMUSG00000007097 ENSMUSG00000030730 ENSMUSG00000033161	'Calcium-transporting ATPase'; 'Annexin A5'; 'Sodium/potassium-transporting ATPase subunit beta-3'; 'Sodium/potassium-transporting ATPase subunit alpha'; 'Sarcoplasmic/endoplasmic reticulum calcium ATPase 1'; 'Sodium/potassium-transporting ATPase subunit alpha-1'	Atp2a3 Anxa5 Atp1b3 Atp1a2 Atp2a1 Atp1a1	E9Q559 P48036 P97370 Q6ZQ49 Q8R429 Q8VDN2	E9Q559 P48036 P97370 Q6ZQ49 Q8R429 Q8VDN2	1.35 6/446	18.18 6/33	0.000279892	GO:0140358
GO:0004095	carnitine O-palmitoyltransferase activity	Catalysis of the reaction: palmitoyl-CoA + L-carnitine = CoA + L-palmitoylcarnitine.	ENSMUSG00000024900 ENSMUSG00000028607 ENSMUSG00000078937	'Acyltransferase'; 'Carnitine O-palmitoyltransferase 2, mitochondrial'; 'Carnitine O-palmitoyltransferase 1, muscle isoform'	Cpt1a Cpt2 Cpt1b	A8ASF5 Q3UDA8 Q3UIM5	A8ASF5 Q3UDA8 Q3UIM5	0.67 3/446	75.00 3/4	0.000279892	GO:0016416;GO:0016406
GO:0016937	short-chain fatty acyl-CoA dehydrogenase activity	Catalysis of the reaction: a short-chain 2,3-saturated fatty acyl-CoA + H+ + oxidized [electron-transfer flavoprotein] = a short-chain (2E)-enoyl-CoA + reduced [electron-transfer flavoprotein]. A short-chain fatty acid has an aliphatic tail containing fewer than 6 carbons.	ENSMUSG00000041426 ENSMUSG00000030861 ENSMUSG00000027332	'3-hydroxyisobutyryl-CoA hydrolase, mitochondrial'; 'Short/branched chain specific acyl-CoA dehydrogenase, mitochondrial'; 'Isovaleryl-CoA dehydrogenase, mitochondrial'	Hibch Acadsb Ivd	Q8QZS1 Q9DBL1 Q9JHI5	Q8QZS1 Q9DBL1 Q9JHI5	0.67 3/446	75.00 3/4	0.000279892	GO:0003995
GO:0016209	antioxidant activity	Inhibition of the reactions brought about by dioxygen (O2) or peroxides. Usually the antioxidant is effective because it can itself be more easily oxidized than the substance protected. The term is often applied to components that can trap free radicals, thereby breaking the chain reaction that normally leads to extensive biological damage.	ENSMUSG00000024997 ENSMUSG00000027187 ENSMUSG00000028691 ENSMUSG00000031584 ENSMUSG00000020844 ENSMUSG00000005161 ENSMUSG00000026701 ENSMUSG00000004035 ENSMUSG00000075706	'Thioredoxin-dependent peroxide reductase, mitochondrial'; 'Catalase'; 'Peroxiredoxin-1'; 'Glutathione reductase, mitochondrial'; 'Nucleoredoxin'; 'Peroxiredoxin-2'; 'Peroxiredoxin-6'; 'Glutathione S-transferase'; 'Glutathione peroxidase'	Prdx3 Cat Prdx1 Gsr Nxn Prdx2 Prdx6 Gstm7 Gpx4	P20108 P24270 P35700 P47791 P97346 Q61171 Q6A0D0 Q6PJ91 Q76LV0	P20108 P24270 P35700 P47791 P97346 Q61171 Q6A0D0 Q6PJ91 Q76LV0	2.02 9/446	10.47 9/86	0.000279892	GO:0003674
GO:0000287	magnesium ion binding	Binding to a magnesium (Mg) ion.	ENSMUSG00000032279 ENSMUSG00000027406 ENSMUSG00000041237 ENSMUSG00000000326 ENSMUSG00000011148 ENSMUSG00000026245 ENSMUSG00000022040 ENSMUSG00000020089 ENSMUSG00000063524 ENSMUSG00000059040 ENSMUSG00000025791 ENSMUSG00000036737 ENSMUSG00000025950 ENSMUSG00000042558 ENSMUSG00000027513	'Isocitrate dehydrogenase'; 'Pyruvate kinase'; 'Catechol O-methyltransferase'; 'Adenylosuccinate synthetase isozyme 1'; 'Phenylalanine--tRNA ligase beta subunit'; 'AB hydrolase-1 domain-containing protein'; 'Inorganic pyrophosphatase'; 'phosphopyruvate hydratase'; 'Phosphoglucomutase-1'; 'Serine/threonine-protein kinase OSR1'; 'ADP-ribosylhydrolase ARH3'; 'Phosphoenolpyruvate carboxykinase, cytos…	Idh3a Idh3b Pklr Comt Adss1 Farsb Ephx2 Ppa1 EG433182 Pgm1 Oxsr1 Idh1 Adprs Pck1	A0A1L1STE6 A0A668KL51 Q91VA7 G3X925 O88587 P28650 Q3TI98 Q3UQ71 Q4FK49 Q5FW97 Q66JR7 Q6P9R2 Q8C338 Q8CG72 Q8CI37	A0A1L1STE6 A0A668KL51 Q91VA7 G3X925 O88587 P28650 Q3TI98 Q3UQ71 Q4FK49 Q5FW97 Q66JR7 Q6P9R2 Q8C338 Q8CG72 Q8CI37	3.36 15/446	6.41 15/234	0.000279892	GO:0046872
GO:0016208	AMP binding	Binding to AMP, adenosine monophosphate.	ENSMUSG00000020277 ENSMUSG00000033065 ENSMUSG00000027452 ENSMUSG00000021069 ENSMUSG00000032648	'ATP-dependent 6-phosphofructokinase, liver type'; 'ATP-dependent 6-phosphofructokinase, muscle type'; 'Acetyl-coenzyme A synthetase'; 'Glycogen phosphorylase, liver form'; 'Glycogen phosphorylase, muscle form'	Pfkl Pfkm Acss1 Pygl Pygm	P12382 P47857 Q69Z91 Q9ET01 Q9WUB3	P12382 P47857 Q69Z91 Q9ET01 Q9WUB3	1.12 5/446	25.00 5/20	0.000279892	GO:0043168;GO:0043169;GO:0032559
GO:0003746	translation elongation factor activity	Functions in chain elongation during polypeptide synthesis at the ribosome.	ENSMUSG00000034994 ENSMUSG00000078812 ENSMUSG00000073838 ENSMUSG00000027774 ENSMUSG00000021666	'Elongation factor 2'; 'Eukaryotic translation initiation factor 5A-1'; 'Elongation factor Tu, mitochondrial'; 'Elongation factor G, mitochondrial'; 'Ribosome-releasing factor 2, mitochondrial'	Eef2 Eif5a Tufm Gfm1 Gfm2	P58252 P63242 Q8BFR5 Q8K0D5 Q8R2Q4	P58252 P63242 Q8BFR5 Q8K0D5 Q8R2Q4	1.12 5/446	23.81 5/21	0.000343674	GO:0008135
GO:0051082	unfolded protein binding	Binding to an unfolded protein.	ENSMUSG00000068039 ENSMUSG00000028410 ENSMUSG00000029447 ENSMUSG00000005981 ENSMUSG00000001416 ENSMUSG00000022403 ENSMUSG00000025613 ENSMUSG00000023944 ENSMUSG00000015357	'T-complex protein 1 subunit alpha'; 'DnaJ homolog subfamily A member 1'; 'T-complex protein 1 subunit zeta'; 'Histidine kinase/HSP90-like ATPase domain-containing protein'; 'T-complex protein 1 subunit gamma'; 'STI1 domain-containing protein'; 'T-complex protein 1 subunit theta'; 'Heat shock protein HSP 90-beta'; 'ATP-dependent Clp protease ATP-binding subunit clpX-like, mitochondrial'	Tcp1 Dnaja1 Cct6a Trap1 Cct3 St13 Cct8 Hsp90ab1 Clpx	P11983 P63037 Q3TI05 Q3TK29 Q3U4U6 Q3U8D2 Q6A0F1 Q71LX8 Q9JHS4	P11983 P63037 Q3TI05 Q3TK29 Q3U4U6 Q3U8D2 Q6A0F1 Q71LX8 Q9JHS4	2.02 9/446	10.00 9/90	0.000395588	GO:0005515
GO:0003954	NADH dehydrogenase activity	Catalysis of the reaction: NADH + H+ + acceptor = NAD+ + reduced acceptor.	ENSMUSG00000064360 ENSMUSG00000025968 ENSMUSG00000037916 ENSMUSG00000026260 ENSMUSG00000036932	'NADH-ubiquinone oxidoreductase chain 3'; 'NADH-ubiquinone oxidoreductase 75 kDa subunit, mitochondrial'; 'NADH dehydrogenase'; 'Apoptosis-inducing factor 1, mitochondrial'	ND3 Ndufs1 Ndufv1 Ndufa10 Aifm1	A0A023J682 Q3UIQ2 Q91YT0 Q99LC3 Q9Z0X1	A0A023J682 Q3UIQ2 Q91YT0 Q99LC3 Q9Z0X1	1.12 5/446	22.73 5/22	0.000429764	GO:0016651
GO:0016628	oxidoreductase activity, acting on the CH-CH group of donors, NAD or NADP as acceptor	Catalysis of an oxidation-reduction (redox) reaction in which a CH-CH group acts as a hydrogen or electron donor and reduces NAD or NADP.	ENSMUSG00000025153 ENSMUSG00000001642 ENSMUSG00000026820 ENSMUSG00000011382 ENSMUSG00000072946 ENSMUSG00000028910	'Fatty acid synthase'; 'Aldo-keto reductase family 1 member B1'; 'Prostaglandin E synthase 2'; 'Trans-1,2-dihydrobenzene-1,2-diol dehydrogenase'; 'Prostaglandin reductase 2'; 'Enoyl-'	Fasn Akr1b1 Ptges2 Dhdh Ptgr2 Mecr	P19096 Q3UDY1 Q8BWM0 Q8K0E9 Q8VDQ1 Q9DCS3	P19096 Q3UDY1 Q8BWM0 Q8K0E9 Q8VDQ1 Q9DCS3	1.35 6/446	16.67 6/36	0.000452413	GO:0016627
GO:1901681	sulfur compound binding	Binding to a sulfur compound.	ENSMUSG00000003809 ENSMUSG00000058135 ENSMUSG00000026365 ENSMUSG00000027195 ENSMUSG00000018340 ENSMUSG00000040562 ENSMUSG00000062908 ENSMUSG00000031584 ENSMUSG00000018574 ENSMUSG00000000340 ENSMUSG00000028936 ENSMUSG00000020532 ENSMUSG00000004035 ENSMUSG00000026820 ENSMUSG00000027890 ENSMUSG00000021417	'Glutaryl-CoA dehydrogenase, mitochondrial'; 'Glutathione S-transferase'; 'Complement component factor h'; 'Very-long-chain 3-oxoacyl-CoA reductase'; 'Annexin A6'; 'Glutathione S-transferase Mu 2'; 'Medium-chain specific acyl-CoA dehydrogenase, mitochondrial'; 'Glutathione reductase, mitochondrial'; 'Very long-chain specific acyl-CoA dehydrogenase, mitochondrial'; 'Lipoamide acyltransferase compo…	Gcdh Gstm1 Cfh Hsd17b12 Anxa6 Gstm2 Acadm Gsr Acadvl Dbt Rpl22 Acaca Gstm7 Ptges2 Gstm4 Eci2	A0A0A0MQ68 A2AE89 E9Q8I0 O70503 P14824 P15626 P45952 P47791 P50544 P53395 Q4VAG4 Q5SWU9 Q6PJ91 Q8BWM0 Q8R5I6 Q9WUR2	A0A0A0MQ68 A2AE89 E9Q8I0 O70503 P14824 P15626 P45952 P47791 P50544 P53395 Q4VAG4 Q5SWU9 Q6PJ91 Q8BWM0 Q8R5I6 Q9WUR2	3.59 16/446	5.73 16/279	0.000531195	GO:0005488
GO:0015399	primary active transmembrane transporter activity	Enables the transfer of a solute from one side of a membrane to the other, up the solute's concentration gradient, by binding the solute and undergoing a series of conformational changes. Transport works equally well in either direction and is powered by a primary energy source. Primary energy sources known to be coupled to transport are chemical such as ATP hydrolysis, redox energy and photon en…	ENSMUSG00000064360 ENSMUSG00000020788 ENSMUSG00000027712 ENSMUSG00000032412 ENSMUSG00000063882 ENSMUSG00000025968 ENSMUSG00000007097 ENSMUSG00000030730 ENSMUSG00000033161 ENSMUSG00000037916 ENSMUSG00000026260	'NADH-ubiquinone oxidoreductase chain 3'; 'Calcium-transporting ATPase'; 'Annexin A5'; 'Sodium/potassium-transporting ATPase subunit beta-3'; 'Cytochrome b-c1 complex subunit 6, mitochondrial'; 'NADH-ubiquinone oxidoreductase 75 kDa subunit, mitochondrial'; 'Sodium/potassium-transporting ATPase subunit alpha'; 'Sarcoplasmic/endoplasmic reticulum calcium ATPase 1'; 'Sodium/potassium-transporting A…	ND3 Atp2a3 Anxa5 Atp1b3 Uqcrh Ndufs1 Atp1a2 Atp2a1 Atp1a1 Ndufv1 Ndufa10	A0A023J682 E9Q559 P48036 P97370 P99028 Q3UIQ2 Q6ZQ49 Q8R429 Q8VDN2 Q91YT0 Q99LC3	A0A023J682 E9Q559 P48036 P97370 P99028 Q3UIQ2 Q6ZQ49 Q8R429 Q8VDN2 Q91YT0 Q99LC3	2.47 11/446	7.75 11/142	0.000577172	GO:0022804
GO:0004448	isocitrate dehydrogenase [NAD(P)+] activity	Catalysis of the reaction: isocitrate + NAD(P)+ = 2-oxoglutarate + CO2 + NAD(P)H.	ENSMUSG00000032279 ENSMUSG00000027406 ENSMUSG00000025950	'Isocitrate dehydrogenase'	Idh3a Idh3b Idh1	A0A1L1STE6 A0A668KL51 Q91VA7 Q8C338	A0A1L1STE6 A0A668KL51 Q91VA7 Q8C338	0.67 3/446	60.00 3/5	0.000624293	GO:0016616
GO:0016649	oxidoreductase activity, acting on the CH-NH group of donors, quinone or similar compound as acceptor	Catalysis of an oxidation-reduction (redox) reaction in which a CH-NH group acts as a hydrogen or electron donor and reduces quinone or similar compound.	ENSMUSG00000020085 ENSMUSG00000027809 ENSMUSG00000036932	'Ferroptosis suppressor protein 1'; 'Electron transfer flavoprotein-ubiquinone oxidoreductase, mitochondrial'; 'Apoptosis-inducing factor 1, mitochondrial'	Aifm2 Etfdh Aifm1	Q8BUE4 Q921G7 Q9Z0X1	Q8BUE4 Q921G7 Q9Z0X1	0.67 3/446	60.00 3/5	0.000624293	GO:0016645
GO:0016740	transferase activity	Catalysis of the transfer of a group, e.g. a methyl group, glycosyl group, acyl group, phosphorus-containing, or other groups, from one compound (generally regarded as the donor) to another compound (generally regarded as the acceptor). Transferase is the systematic name for any enzyme of EC class 2.	ENSMUSG00000057666 ENSMUSG00000053819 ENSMUSG00000037722 ENSMUSG00000058135 ENSMUSG00000024900 ENSMUSG00000030224 ENSMUSG00000022707 ENSMUSG00000033400 ENSMUSG00000024387 ENSMUSG00000041237 ENSMUSG00000000628 ENSMUSG00000074768 ENSMUSG00000069324 ENSMUSG00000030890 ENSMUSG00000000326 ENSMUSG00000031672 ENSMUSG00000030399 ENSMUSG00000062070 ENSMUSG00000030433 ENSMUSG00000020277 ENSMUSG00000040562 …	'Glyceraldehyde-3-phosphate dehydrogenase'; 'Calcium/calmodulin-dependent protein kinase type II subunit delta'; 'Glucosamine 6-phosphate N-acetyltransferase'; 'Glutathione S-transferase'; 'Acyltransferase'; 'Serine-threonine kinase receptor-associated protein'; '1,4-alpha-glucan branching enzyme'; 'Glycogen debranching enzyme'; 'Casein kinase II subunit beta'; 'Pyruvate kinase'; 'Hexokinase-2'; …	Gapdh Camk2d Gnpnat1 Gstm1 Cpt1a Strap Gbe1 Agl Csnk2b Pklr Hk2 Bhmt Ilk Comt Got2 Ckm Pgk1 Sbk2 Pfkl Gstm2 Fasn Pfkm Dbt Smyd1 Agpat2 Tmt1a Acly Oat Nampt Rnf126 Cmpk2 Cpt2 Cul1 Cpt1b Bcat2 Pdk4 Coq8a Prdx6 Ckmt2 Oxsr1 Gstm7 Kyat3 Comtd1 Pnpla2 Acaa2 Acat2 Pck1 Pak2 Acat1 Gstm4 Sirt2 Gcsh Cisd1 Ugp2 Hadhb Ndufaf7 Atic Shmt2 Dlst Crot Agk Pygl Pdk2 Pygm Gstz1	A0A0A0MQF6 A0A0G2JGS4 A0A2I3BQY4 A2AE89 A8ASF5 B2RUC7 F6ZHD8 F8VPN4 G3UZX4 G3X925 O08528 O35490 O55222 O88587 P05202 P07310 P09411 P0C5K1 P12382 P15626 P19096 P47857 P53395 P97443 Q059U0 Q1XG79 Q3TED3 Q3TG75 Q3TLX1 Q3U3G2 Q3U5Q7 Q3UDA8 Q3UIA5 Q3UIM5 Q3ULU3 Q544J2 Q60936 Q6A0D0 Q6P8J7 Q6P9R2 Q6PJ91 Q71RI9 Q8BIG7 Q8BJ56 Q8BWT1 Q8CAY6 Q8CI37 Q8CIN4 Q8QZT1 Q8R5I6 Q8VDQ8 Q91WK5 Q91WS0 Q91ZJ5 Q99JY0 Q9…	A0A0A0MQF6 A0A0G2JGS4 A0A2I3BQY4 A2AE89 A8ASF5 B2RUC7 F6ZHD8 F8VPN4 G3UZX4 G3X925 O08528 O35490 O55222 O88587 P05202 P07310 P09411 P0C5K1 P12382 P15626 P19096 P47857 P53395 P97443 Q059U0 Q1XG79 Q3TED3 Q3TG75 Q3TLX1 Q3U3G2 Q3U5Q7 Q3UDA8 Q3UIA5 Q3UIM5 Q3ULU3 Q544J2 Q60936 Q6A0D0 Q6P8J7 Q6P9R2 Q6PJ91 Q71RI9 Q8BIG7 Q8BJ56 Q8BWT1 Q8CAY6 Q8CI37 Q8CIN4 Q8QZT1 Q8R5I6 Q8VDQ8 Q91WK5 Q91WS0 Q91ZJ5 Q99JY0 Q9…	14.80 66/446	2.86 66/2304	0.000873331	GO:0003824
GO:0016877	ligase activity, forming carbon-sulfur bonds	Catalysis of the joining of two molecules via a carbon-sulfur bond, with the concomitant hydrolysis of the diphosphate bond in ATP or a similar triphosphate.	ENSMUSG00000001924 ENSMUSG00000018796 ENSMUSG00000027452 ENSMUSG00000030061 ENSMUSG00000076435 ENSMUSG00000029482	'Ubiquitin-like modifier-activating enzyme 1'; 'Long-chain-fatty-acid--CoA ligase'; 'Acetyl-coenzyme A synthetase'; 'NEDD8-activating enzyme E1 catalytic subunit'; 'Medium-chain acyl-CoA ligase ACSF2, mitochondrial'; 'Acetoacetyl-CoA synthetase'	Uba1 Acsl1 Acss1 Uba3 Acsf2 Aacs	A0A1S6GWH5 D3Z041 Q69Z91 Q8C878 Q8VCW8 Q9D2R0	A0A1S6GWH5 D3Z041 Q69Z91 Q8C878 Q8VCW8 Q9D2R0	1.35 6/446	14.63 6/41	0.000901872	GO:0016874
GO:0016835	carbon-oxygen lyase activity	Catalysis of the breakage of a carbon-oxygen bond.	ENSMUSG00000023456 ENSMUSG00000025153 ENSMUSG00000026526 ENSMUSG00000063524 ENSMUSG00000059040 ENSMUSG00000028405 ENSMUSG00000022853 ENSMUSG00000010911	'Triosephosphate isomerase'; 'Fatty acid synthase'; 'Fumarate hydratase, mitochondrial'; 'phosphopyruvate hydratase'; 'Cytoplasmic aconitate hydratase'; 'Peroxisomal bifunctional enzyme'; 'Methylthioribulose-1-phosphate dehydratase'	Tpi1 Fasn Fh EG433182 aco1 Ehhadh Apip	P17751 P19096 P97807 Q5FW97 Q8VDC3 Q9DBM2 Q9WVQ5	P17751 P19096 P97807 Q5FW97 Q8VDC3 Q9DBM2 Q9WVQ5	1.79 8/446	10.13 8/79	0.000901872	GO:0016829
GO:0030246	carbohydrate binding	Binding to a carbohydrate, which includes monosaccharides, oligosaccharides and polysaccharides as well as substances derived from monosaccharides by reduction of the carbonyl group (alditols), by oxidation of one or more hydroxy groups to afford the corresponding aldehydes, ketones, or carboxylic acids, or by replacement of one or more hydroxy group(s) by a hydrogen atom. Cyclitols are generally…	ENSMUSG00000037722 ENSMUSG00000030695 ENSMUSG00000022707 ENSMUSG00000033400 ENSMUSG00000041237 ENSMUSG00000000628 ENSMUSG00000036427 ENSMUSG00000020277 ENSMUSG00000068220 ENSMUSG00000033065 ENSMUSG00000071650 ENSMUSG00000028961 ENSMUSG00000001891 ENSMUSG00000031807 ENSMUSG00000021069 ENSMUSG00000032648	'Glucosamine 6-phosphate N-acetyltransferase'; 'Fructose-bisphosphate aldolase'; '1,4-alpha-glucan branching enzyme'; 'Glycogen debranching enzyme'; 'Pyruvate kinase'; 'Hexokinase-2'; 'Glucose-6-phosphate isomerase'; 'ATP-dependent 6-phosphofructokinase, liver type'; 'Galectin-1'; 'ATP-dependent 6-phosphofructokinase, muscle type'; 'Neutral alpha-glucosidase AB'; '6-phosphogluconate dehydrogenase…	Gnpnat1 Aldoa Gbe1 Agl Pklr Hk2 Gpi Pfkl Lgals1 Pfkm Ganab Pgd Ugp2 Pgls Pygl Pygm	A0A2I3BQY4 A6ZI44 F6ZHD8 F8VPN4 G3X925 O08528 P06745 P12382 P16045 P47857 Q8BHN3 Q91V28 Q91ZJ5 Q9CQ60 Q9ET01 Q9WUB3	A0A2I3BQY4 A6ZI44 F6ZHD8 F8VPN4 G3X925 O08528 P06745 P12382 P16045 P47857 Q8BHN3 Q91V28 Q91ZJ5 Q9CQ60 Q9ET01 Q9WUB3	3.59 16/446	5.46 16/293	0.000901872	GO:0005488
GO:0004601	peroxidase activity	Catalysis of the reaction: a donor + a peroxide = an oxidized donor + 2 H2O.	ENSMUSG00000024997 ENSMUSG00000027187 ENSMUSG00000028691 ENSMUSG00000005161 ENSMUSG00000026701 ENSMUSG00000004035 ENSMUSG00000075706	'Thioredoxin-dependent peroxide reductase, mitochondrial'; 'Catalase'; 'Peroxiredoxin-1'; 'Peroxiredoxin-2'; 'Peroxiredoxin-6'; 'Glutathione S-transferase'; 'Glutathione peroxidase'	Prdx3 Cat Prdx1 Prdx2 Prdx6 Gstm7 Gpx4	P20108 P24270 P35700 Q61171 Q6A0D0 Q6PJ91 Q76LV0	P20108 P24270 P35700 Q61171 Q6A0D0 Q6PJ91 Q76LV0	1.57 7/446	11.86 7/59	0.000906301	GO:0016684;GO:0016209
GO:0030955	potassium ion binding	Binding to a potassium ion (K+).	ENSMUSG00000041237 ENSMUSG00000007097 ENSMUSG00000032047 ENSMUSG00000033161	'Pyruvate kinase'; 'Sodium/potassium-transporting ATPase subunit alpha'; 'Acetyl-CoA acetyltransferase, mitochondrial'; 'Sodium/potassium-transporting ATPase subunit alpha-1'	Pklr Atp1a2 Acat1 Atp1a1	G3X925 Q6ZQ49 Q8QZT1 Q8VDN2	G3X925 Q6ZQ49 Q8QZT1 Q8VDN2	0.90 4/446	28.57 4/14	0.000932809	GO:0031420
GO:0008483	transaminase activity	Catalysis of the transfer of an amino group to an acceptor, usually a 2-oxo acid.	ENSMUSG00000031672 ENSMUSG00000030934 ENSMUSG00000030826 ENSMUSG00000040213 ENSMUSG00000037710	'Aspartate aminotransferase, mitochondrial'; 'Ornithine aminotransferase'; 'Branched-chain-amino-acid aminotransferase'; 'Kynurenine--oxoglutarate transaminase 3'; 'CDGSH iron-sulfur domain-containing protein 1'	Got2 Oat Bcat2 Kyat3 Cisd1	P05202 Q3TG75 Q3ULU3 Q71RI9 Q91WS0	P05202 Q3TG75 Q3ULU3 Q71RI9 Q91WS0	1.12 5/446	18.52 5/27	0.00108573	GO:0016769
GO:0016836	hydro-lyase activity	Catalysis of the cleavage of a carbon-oxygen bond by elimination of water.	ENSMUSG00000025153 ENSMUSG00000026526 ENSMUSG00000063524 ENSMUSG00000059040 ENSMUSG00000028405 ENSMUSG00000022853 ENSMUSG00000010911	'Fatty acid synthase'; 'Fumarate hydratase, mitochondrial'; 'phosphopyruvate hydratase'; 'Cytoplasmic aconitate hydratase'; 'Peroxisomal bifunctional enzyme'; 'Methylthioribulose-1-phosphate dehydratase'	Fasn Fh EG433182 aco1 Ehhadh Apip	P19096 P97807 Q5FW97 Q8VDC3 Q9DBM2 Q9WVQ5	P19096 P97807 Q5FW97 Q8VDC3 Q9DBM2 Q9WVQ5	1.57 7/446	11.48 7/61	0.00108573	GO:0016835
GO:0016684	oxidoreductase activity, acting on peroxide as acceptor	Catalysis of an oxidation-reduction (redox) reaction in which the peroxide group acts as a hydrogen or electron acceptor.	ENSMUSG00000024997 ENSMUSG00000027187 ENSMUSG00000028691 ENSMUSG00000005161 ENSMUSG00000026701 ENSMUSG00000004035 ENSMUSG00000075706	'Thioredoxin-dependent peroxide reductase, mitochondrial'; 'Catalase'; 'Peroxiredoxin-1'; 'Peroxiredoxin-2'; 'Peroxiredoxin-6'; 'Glutathione S-transferase'; 'Glutathione peroxidase'	Prdx3 Cat Prdx1 Prdx2 Prdx6 Gstm7 Gpx4	P20108 P24270 P35700 Q61171 Q6A0D0 Q6PJ91 Q76LV0	P20108 P24270 P35700 Q61171 Q6A0D0 Q6PJ91 Q76LV0	1.57 7/446	11.48 7/61	0.00108573	GO:0016491
GO:0070061	fructose binding	Binding to the D- or L-enantiomer of fructose, the ketohexose arabino-hex-2-ulose.	ENSMUSG00000030695 ENSMUSG00000020277 ENSMUSG00000033065	'Fructose-bisphosphate aldolase'; 'ATP-dependent 6-phosphofructokinase, liver type'; 'ATP-dependent 6-phosphofructokinase, muscle type'	Aldoa Pfkl Pfkm	A6ZI44 P12382 P47857	A6ZI44 P12382 P47857	0.67 3/446	50.00 3/6	0.00111817	GO:0048029
GO:0032554	purine deoxyribonucleotide binding	Binding to a purine deoxyribonucleotide, any compound consisting of a purine deoxyribonucleoside that is esterified with (ortho)phosphate or an oligophosphate at any hydroxyl group on the deoxyribose moiety.	ENSMUSG00000022403 ENSMUSG00000027639 ENSMUSG00000023944	'STI1 domain-containing protein'; 'Deoxynucleoside triphosphate triphosphohydrolase SAMHD1'; 'Heat shock protein HSP 90-beta'	St13 Samhd1 Hsp90ab1	Q3U8D2 Q60710 Q71LX8	Q3U8D2 Q60710 Q71LX8	0.67 3/446	50.00 3/6	0.00111817	GO:0017076;GO:0032552
GO:0003924	GTPase activity	Catalysis of the reaction: GTP + H2O = GDP + H+ + phosphate.	ENSMUSG00000022789 ENSMUSG00000029713 ENSMUSG00000032562 ENSMUSG00000024639 ENSMUSG00000011148 ENSMUSG00000026276 ENSMUSG00000116048 ENSMUSG00000034994 ENSMUSG00000020132 ENSMUSG00000027523 ENSMUSG00000058672 ENSMUSG00000073838 ENSMUSG00000025733 ENSMUSG00000027774 ENSMUSG00000021666 ENSMUSG00000007815	'Dynamin-1-like protein'; 'Guanine nucleotide binding protein'; 'Guanine nucleotide-binding protein G'; 'Adenylosuccinate synthetase isozyme 1'; 'Septin-2'; 'Elongation factor 2'; 'Ras-related protein Rab-21'; 'Tubulin beta-2A chain'; 'Elongation factor Tu, mitochondrial'; 'Mitochondrial Rho GTPase 2'; 'Elongation factor G, mitochondrial'; 'Ribosome-releasing factor 2, mitochondrial'; 'Transformi…	Dnm1l Gnb2 Gnai2 Gnaq Adss1 Septin2 Eef2 Rab21 Gnas Tubb2a Tufm Rhot2 Gfm1 Gfm2 Rhoa	Q8K1M6 E9QKR0 P08752 P21279 P28650 P42208 P58252 Q6A0C7 Q6R0H7 Q7TMM9 Q8BFR5 Q8JZN7 Q8K0D5 Q8R2Q4 Q9QUI0	E9PUD2 E9QKR0 P08752 P21279 P28650 P42208 P58252 Q6A0C7 Q6R0H7 Q7TMM9 Q8BFR5 Q8JZN7 Q8K0D5 Q8R2Q4 Q9QUI0	3.59 16/446	5.18 16/309	0.00153354	GO:0017111
GO:0008379	thioredoxin peroxidase activity	Catalysis of the reaction: [thioredoxin]-dithiol + hydrogen peroxide = [thioredoxin]-disulfide + H2O.	ENSMUSG00000024997 ENSMUSG00000028691 ENSMUSG00000005161	'Thioredoxin-dependent peroxide reductase, mitochondrial'; 'Peroxiredoxin-1'; 'Peroxiredoxin-2'	Prdx3 Prdx1 Prdx2	P20108 P35700 Q61171	P20108 P35700 Q61171	0.67 3/446	42.86 3/7	0.00188345	GO:0140824
GO:0140824	thioredoxin-dependent peroxiredoxin activity	Catalysis of the reaction: [thioredoxin]-dithiol + a hydroperoxide = [thioredoxin]-disulfide + an alcohol + H2O.	ENSMUSG00000024997 ENSMUSG00000028691 ENSMUSG00000005161	'Thioredoxin-dependent peroxide reductase, mitochondrial'; 'Peroxiredoxin-1'; 'Peroxiredoxin-2'	Prdx3 Prdx1 Prdx2	P20108 P35700 Q61171	P20108 P35700 Q61171	0.67 3/446	42.86 3/7	0.00188345	GO:0051920
GO:0004303	estradiol 17-beta-dehydrogenase [NAD(P)] activity	Catalysis of the reaction: estradiol-17-beta + NAD(P)+ = estrone + NAD(P)H + H+. The activity can use NAD+ or NADP+ as the acceptor.	ENSMUSG00000073422 ENSMUSG00000061758 ENSMUSG00000027195 ENSMUSG00000034449	'Hydroxysteroid 17-beta dehydrogenase 8'; 'Aldo-keto reductase family 1, member B10'; 'Very-long-chain 3-oxoacyl-CoA reductase'; 'Dehydrogenase/reductase SDR family member 11'	Hsd17b8 Akr1b10 Hsd17b12 Dhrs11	A0A494BAF4 G5E895 O70503 Q3U0B3	A0A494BAF4 G5E895 O70503 Q3U0B3	0.90 4/446	23.53 4/17	0.00197032	GO:0033764
GO:0090079	translation regulator activity, nucleic acid binding	Any selective and non-covalent interaction with a nucleic acid involved in the initiation, activation, perpetuation, repression or termination of polypeptide synthesis at the ribosome.	ENSMUSG00000016554 ENSMUSG00000034994 ENSMUSG00000051695 ENSMUSG00000078812 ENSMUSG00000028156 ENSMUSG00000073838 ENSMUSG00000027774 ENSMUSG00000021666 ENSMUSG00000025403	'Eukaryotic translation initiation factor 3 subunit D'; 'Elongation factor 2'; 'Poly'; 'Eukaryotic translation initiation factor 5A-1'; 'Eukaryotic translation initiation factor 4E'; 'Elongation factor Tu, mitochondrial'; 'Elongation factor G, mitochondrial'; 'Ribosome-releasing factor 2, mitochondrial'; 'Serine hydroxymethyltransferase, mitochondrial'	Eif3d Eef2 Pcbp1 Eif5a Eif4e Tufm Gfm1 Gfm2 Shmt2	O70194 P58252 P60335 P63242 Q3TK95 Q8BFR5 Q8K0D5 Q8R2Q4 Q9CZN7	O70194 P58252 P60335 P63242 Q3TK95 Q8BFR5 Q8K0D5 Q8R2Q4 Q9CZN7	2.02 9/446	7.83 9/115	0.00219331	GO:0003676;GO:0045182
GO:0004364	glutathione transferase activity	Catalysis of the reaction: R-X + glutathione = H-X + R-S-glutathione. R may be an aliphatic, aromatic or heterocyclic group; X may be a sulfate, nitrile or halide group.	ENSMUSG00000058135 ENSMUSG00000040562 ENSMUSG00000004035 ENSMUSG00000027890 ENSMUSG00000021033	'Glutathione S-transferase'; 'Glutathione S-transferase Mu 2'; 'Glutathione S-transferase Mu 4'; 'Maleylacetoacetate isomerase'	Gstm1 Gstm2 Gstm7 Gstm4 Gstz1	A2AE89 P15626 Q6PJ91 Q8R5I6 Q9WVL0	A2AE89 P15626 Q6PJ91 Q8R5I6 Q9WVL0	1.12 5/446	15.62 5/32	0.00233909	GO:0016765
GO:0008199	ferric iron binding	Binding to a ferric iron ion, Fe(III).	ENSMUSG00000024661 ENSMUSG00000032554 ENSMUSG00000062382 ENSMUSG00000050708	'Ferritin heavy chain'; 'Serotransferrin'; 'Ferritin'	Fth1 Tf Ftl1	P09528 Q921I1 Q9CPX4	P09528 Q921I1 Q9CPX4	0.90 4/446	22.22 4/18	0.00241912	GO:0005506
GO:0008137	NADH dehydrogenase (ubiquinone) activity	Catalysis of the reaction: NADH + ubiquinone + 5 H+(in) = NAD+ + ubiquinol + 4 H+(out).	ENSMUSG00000064360 ENSMUSG00000025968 ENSMUSG00000037916 ENSMUSG00000026260	'NADH-ubiquinone oxidoreductase chain 3'; 'NADH-ubiquinone oxidoreductase 75 kDa subunit, mitochondrial'; 'NADH dehydrogenase'	ND3 Ndufs1 Ndufv1 Ndufa10	A0A023J682 Q3UIQ2 Q91YT0 Q99LC3	A0A023J682 Q3UIQ2 Q91YT0 Q99LC3	0.90 4/446	22.22 4/18	0.00241912	GO:0050136;GO:0015453;GO:0009055
GO:0016651	oxidoreductase activity, acting on NAD(P)H	Catalysis of an oxidation-reduction (redox) reaction in which NADH or NADPH acts as a hydrogen or electron donor and reduces a hydrogen or electron acceptor.	ENSMUSG00000064360 ENSMUSG00000005514 ENSMUSG00000025968 ENSMUSG00000020085 ENSMUSG00000037916 ENSMUSG00000026260 ENSMUSG00000036932	'NADH-ubiquinone oxidoreductase chain 3'; 'NADPH--cytochrome P450 reductase'; 'NADH-ubiquinone oxidoreductase 75 kDa subunit, mitochondrial'; 'Ferroptosis suppressor protein 1'; 'NADH dehydrogenase'; 'Apoptosis-inducing factor 1, mitochondrial'	ND3 Por Ndufs1 Aifm2 Ndufv1 Ndufa10 Aifm1	A0A023J682 P37040 Q3UIQ2 Q8BUE4 Q91YT0 Q99LC3 Q9Z0X1	A0A023J682 P37040 Q3UIQ2 Q8BUE4 Q91YT0 Q99LC3 Q9Z0X1	1.57 7/446	9.86 7/71	0.00259767	GO:0016491
GO:0015453	oxidoreduction-driven active transmembrane transporter activity	Primary active transport of a solute across a membrane, driven by exothermic flow of electrons from a reduced substrate to an oxidized substrate. Primary active transport is catalysis of the transport of a solute across a membrane, up the solute's concentration gradient, by binding the solute and undergoing a series of conformational changes. Transport works equally well in either direction and i…	ENSMUSG00000064360 ENSMUSG00000063882 ENSMUSG00000025968 ENSMUSG00000037916 ENSMUSG00000026260	'NADH-ubiquinone oxidoreductase chain 3'; 'Cytochrome b-c1 complex subunit 6, mitochondrial'; 'NADH-ubiquinone oxidoreductase 75 kDa subunit, mitochondrial'; 'NADH dehydrogenase'	ND3 Uqcrh Ndufs1 Ndufv1 Ndufa10	A0A023J682 P99028 Q3UIQ2 Q91YT0 Q99LC3	A0A023J682 P99028 Q3UIQ2 Q91YT0 Q99LC3	1.12 5/446	15.15 5/33	0.00263255	GO:0015399
GO:0047655	allyl-alcohol dehydrogenase activity	Catalysis of the reaction: allyl alcohol + NADP+ = acrolein + H+ + NADPH.	ENSMUSG00000001642 ENSMUSG00000028692	'Aldo-keto reductase family 1 member B1'; 'Aldo-keto reductase family 1 member A1'	Akr1b1 Akr1a1	Q3UDY1 Q3UJW9	Q3UDY1 Q3UJW9	0.45 2/446	100.00 2/2	0.002651	GO:0016616
GO:0047956	glycerol dehydrogenase [NADP+] activity	Catalysis of the reaction: glycerol + NADP+ = D-glyceraldehyde + NADPH.	ENSMUSG00000001642 ENSMUSG00000028692	'Aldo-keto reductase family 1 member B1'; 'Aldo-keto reductase family 1 member A1'	Akr1b1 Akr1a1	Q3UDY1 Q3UJW9	Q3UDY1 Q3UJW9	0.45 2/446	100.00 2/2	0.002651	GO:1990042
GO:1990042	glycerol dehydrogenase [NAD(P)+] activity	Catalysis of an oxidation-reduction (redox) reaction in which glycerol is converted into glycerone and NAD+ or NADP is reduced.	ENSMUSG00000001642 ENSMUSG00000028692	'Aldo-keto reductase family 1 member B1'; 'Aldo-keto reductase family 1 member A1'	Akr1b1 Akr1a1	Q3UDY1 Q3UJW9	Q3UDY1 Q3UJW9	0.45 2/446	100.00 2/2	0.002651	GO:0016616
GO:0019145	aminobutyraldehyde dehydrogenase activity	Catalysis of the reaction: 4-aminobutanal + NAD+ + H2O = 4-aminobutanoate + NADH + 2 H+.	ENSMUSG00000026687 ENSMUSG00000053279	'4-trimethylaminobutyraldehyde dehydrogenase'; 'Aldehyde dehydrogenase 1A1'	Aldh9a1 Aldh1a1	A7VL18 P24549	A7VL18 P24549	0.45 2/446	100.00 2/2	0.002651	GO:0004029
GO:0106373	3-deoxyglucosone dehydrogenase activity	Catalysis of the reaction: 3-deoxyglucosone + H2O + NAD+ = 2-dehydro-3-deoxy-D-gluconate + 2 H+ + NADH.	ENSMUSG00000024747 ENSMUSG00000053279	'Aldehyde dehydrogenase, cytosolic 1'; 'Aldehyde dehydrogenase 1A1'	Aldh1a7 Aldh1a1	O35945 P24549	O35945 P24549	0.45 2/446	100.00 2/2	0.002651	GO:0004029
GO:0032552	deoxyribonucleotide binding	Binding to a deoxyribonucleotide, any compound consisting of a deoxyribonucleoside that is esterified with (ortho)phosphate or an oligophosphate at any hydroxyl group on the deoxyribose moiety.	ENSMUSG00000022403 ENSMUSG00000027639 ENSMUSG00000023944	'STI1 domain-containing protein'; 'Deoxynucleoside triphosphate triphosphohydrolase SAMHD1'; 'Heat shock protein HSP 90-beta'	St13 Samhd1 Hsp90ab1	Q3U8D2 Q60710 Q71LX8	Q3U8D2 Q60710 Q71LX8	0.67 3/446	37.50 3/8	0.002651	GO:0000166;GO:0097367
GO:0047939	L-glucuronate reductase activity	Catalysis of the reaction: L-gulonate + NADP+ = D-glucuronate + H+ + NADPH.	ENSMUSG00000001642 ENSMUSG00000028692	'Aldo-keto reductase family 1 member B1'; 'Aldo-keto reductase family 1 member A1'	Akr1b1 Akr1a1	Q3UDY1 Q3UJW9	Q3UDY1 Q3UJW9	0.45 2/446	100.00 2/2	0.002651	GO:0016616
GO:0016788	hydrolase activity, acting on ester bonds	Catalysis of the hydrolysis of any ester bond.	ENSMUSG00000003123 ENSMUSG00000007029 ENSMUSG00000021996 ENSMUSG00000025153 ENSMUSG00000024639 ENSMUSG00000009630 ENSMUSG00000004455 ENSMUSG00000020349 ENSMUSG00000038286 ENSMUSG00000033174 ENSMUSG00000022040 ENSMUSG00000003099 ENSMUSG00000027639 ENSMUSG00000026701 ENSMUSG00000050891 ENSMUSG00000027523 ENSMUSG00000007564 ENSMUSG00000026618 ENSMUSG00000025509 ENSMUSG00000036880 ENSMUSG00000036257 …	'Hormone-sensitive lipase'; 'valine--tRNA ligase'; 'S-formylglutathione hydrolase'; 'Fatty acid synthase'; 'Guanine nucleotide-binding protein G'; 'Serine/threonine-protein phosphatase 2A catalytic subunit beta isoform'; 'Serine/threonine-protein phosphatase PP1-gamma catalytic subunit'; 'Serine/threonine-protein phosphatase 2A catalytic subunit alpha isoform'; 'AB hydrolase-1 domain-containing p…	Lipe Vars1 Esd Fasn Gnaq Ppp2cb Ppp1cc Ppp2ca Bphl Mgll Ephx2 Ppp5c Samhd1 Prdx6 Tatdn1 Gnas Ppp2r1a Iars2 Pnpla2 Acaa2 Pnpla8 Ces1d Atp1a1 No gene name for Q91V76 Acot1 Pgls Lypla2 Abhd16a	E9Q4M2 G3UY93 H3BKH6 P19096 P21279 P62715 P63087 P63330 Q3TDN8 Q3UFX6 Q3UQ71 Q60676 Q60710 Q6A0D0 Q6P8M1 Q6R0H7 Q76MZ3 Q8BIJ6 Q8BJ56 Q8BWT1 Q8K1N1 Q8VCT4 Q8VDN2 Q91V76 Q99L15 Q9CQ60 Q9WTL7 Q9Z1Q2	E9Q4M2 G3UY93 H3BKH6 P19096 P21279 P62715 P63087 P63330 Q3TDN8 Q3UFX6 Q3UQ71 Q60676 Q60710 Q6A0D0 Q6P8M1 Q6R0H7 Q76MZ3 Q8BIJ6 Q8BJ56 Q8BWT1 Q8K1N1 Q8VCT4 Q8VDN2 Q91V76 Q99L15 Q9CQ60 Q9WTL7 Q9Z1Q2	6.28 28/446	3.64 28/770	0.002651	GO:0016787
GO:0050136	NADH dehydrogenase (quinone) activity	Catalysis of the reaction: NADH + H+ + a quinone = NAD+ + a quinol.	ENSMUSG00000064360 ENSMUSG00000025968 ENSMUSG00000037916 ENSMUSG00000026260	'NADH-ubiquinone oxidoreductase chain 3'; 'NADH-ubiquinone oxidoreductase 75 kDa subunit, mitochondrial'; 'NADH dehydrogenase'	ND3 Ndufs1 Ndufv1 Ndufa10	A0A023J682 Q3UIQ2 Q91YT0 Q99LC3	A0A023J682 Q3UIQ2 Q91YT0 Q99LC3	0.90 4/446	21.05 4/19	0.002651	GO:0003955;GO:0003954
GO:0003863	3-methyl-2-oxobutanoate dehydrogenase (2-methylpropanoyl-transferring) activity	Catalysis of the reaction: 3-methyl-2-oxobutanoate + lipoamide = S-(2-methylpropanoyl)dihydrolipoamide + CO2.	ENSMUSG00000060376 ENSMUSG00000032263	'2-oxoisovalerate dehydrogenase subunit alpha'; '2-oxoisovalerate dehydrogenase subunit beta, mitochondrial'	Bckdha Bckdhb	Q3U3J1 Q6P3A8	Q3U3J1 Q6P3A8	0.45 2/446	100.00 2/2	0.002651	GO:0016624
GO:0005093	Rab GDP-dissociation inhibitor activity	Prevents the dissociation of GDP from the small GTPase Rab, thereby preventing GTP from binding.	ENSMUSG00000015291 ENSMUSG00000021218	'Rab GDP dissociation inhibitor alpha'; 'Rab GDP dissociation inhibitor'	Gdi1 Gdi2	P50396 Q3UPA3	P50396 Q3UPA3	0.45 2/446	100.00 2/2	0.002651	GO:0005092
GO:0047150	betaine-homocysteine S-methyltransferase activity	Catalysis of the reaction: L-homocysteine + glycine betaine = N,N-dimethylglycine + L-methionine.	ENSMUSG00000074768 ENSMUSG00000069324	'Betaine--homocysteine S-methyltransferase 1'	Bhmt	O35490	O35490	0.45 2/446	100.00 2/2	0.002651	GO:0008172
GO:0046508	hydrolase activity, acting on carbon-sulfur bonds	Catalysis of the hydrolysis of any carbon-sulfur bond, C-S.	ENSMUSG00000048087 ENSMUSG00000027597	'Adenosylhomocysteinase'	Ahcy	Q3TF14	Q3TF14	0.45 2/446	100.00 2/2	0.002651	GO:0016787
GO:0016901	oxidoreductase activity, acting on the CH-OH group of donors, quinone or similar compound as acceptor	Catalysis of an oxidation-reduction (redox) reaction in which a CH-OH group acts as a hydrogen or electron donor and reduces a quinone or a similar acceptor molecule.	ENSMUSG00000023019 ENSMUSG00000026827	'Glycerol-3-phosphate dehydrogenase'; 'Glycerol-3-phosphate dehydrogenase, mitochondrial'	Gpd1 Gpd2	P13707 Q64521	P13707 Q64521	0.45 2/446	100.00 2/2	0.002651	GO:0016614
GO:0004013	adenosylhomocysteinase activity	Catalysis of the reaction: S-adenosyl-L-homocysteine + H2O = adenosine + L-homocysteine.	ENSMUSG00000048087 ENSMUSG00000027597	'Adenosylhomocysteinase'	Ahcy	Q3TF14	Q3TF14	0.45 2/446	100.00 2/2	0.002651	GO:0046508
GO:0050178	phenylpyruvate tautomerase activity	Catalysis of the reaction: keto-phenylpyruvate = enol-phenylpyruvate.	ENSMUSG00000033307 ENSMUSG00000001666	'Macrophage migration inhibitory factor'; 'D-dopachrome decarboxylase'	Mif Ddt	P34884 Q3UNI8	P34884 Q3UNI8	0.45 2/446	100.00 2/2	0.002651	GO:0016862
GO:0004658	propionyl-CoA carboxylase activity	Catalysis of the reaction: ATP + propanoyl-CoA + HCO3- = ADP + phosphate + (S)-methylmalonyl-CoA.	ENSMUSG00000032527 ENSMUSG00000041650	'Propionyl-CoA carboxylase beta chain, mitochondrial'; 'Propionyl-CoA carboxylase alpha chain, mitochondrial'	Pccb Pcca	Q7TMF4 Q91ZA3	Q7TMF4 Q91ZA3	0.45 2/446	100.00 2/2	0.002651	GO:0016421
GO:0016742	hydroxymethyl-, formyl- and related transferase activity	Catalysis of the transfer of a hydroxymethyl- or formyl group from one compound (donor) to another (acceptor).	ENSMUSG00000034424 ENSMUSG00000026192 ENSMUSG00000025403	'Glycine cleavage system H protein, mitochondrial'; 'Bifunctional purine biosynthesis protein ATIC'; 'Serine hydroxymethyltransferase, mitochondrial'	Gcsh Atic Shmt2	Q91WK5 Q9CWJ9 Q9CZN7	Q91WK5 Q9CWJ9 Q9CZN7	0.67 3/446	37.50 3/8	0.002651	GO:0016741
GO:0004368	glycerol-3-phosphate dehydrogenase (quinone) activity	Catalysis of the reaction: sn-glycerol 3-phosphate + a quinone = glycerone phosphate + a quinol.	ENSMUSG00000023019 ENSMUSG00000026827	'Glycerol-3-phosphate dehydrogenase'; 'Glycerol-3-phosphate dehydrogenase, mitochondrial'	Gpd1 Gpd2	P13707 Q64521	P13707 Q64521	0.45 2/446	100.00 2/2	0.002651	GO:0016901
GO:0051536	iron-sulfur cluster binding	Binding to an iron-sulfur cluster, a combination of iron and sulfur atoms.	ENSMUSG00000078695 ENSMUSG00000024066 ENSMUSG00000025968 ENSMUSG00000028405 ENSMUSG00000037710 ENSMUSG00000037916 ENSMUSG00000027809	'Cisd3 protein'; 'Xanthine dehydrogenase/oxidase'; 'NADH-ubiquinone oxidoreductase 75 kDa subunit, mitochondrial'; 'Cytoplasmic aconitate hydratase'; 'CDGSH iron-sulfur domain-containing protein 1'; 'NADH dehydrogenase'; 'Electron transfer flavoprotein-ubiquinone oxidoreductase, mitochondrial'	Cisd3 Xdh Ndufs1 aco1 Cisd1 Ndufv1 Etfdh	B3DFI8 Q00519 Q3UIQ2 Q8VDC3 Q91WS0 Q91YT0 Q921G7	B3DFI8 Q00519 Q3UIQ2 Q8VDC3 Q91WS0 Q91YT0 Q921G7	1.57 7/446	9.59 7/73	0.00265211	GO:0051540
GO:0019843	rRNA binding	Binding to a ribosomal RNA.	ENSMUSG00000003123 ENSMUSG00000034994 ENSMUSG00000063884 ENSMUSG00000038900 ENSMUSG00000067274 ENSMUSG00000001983 ENSMUSG00000024683	'Hormone-sensitive lipase'; 'Elongation factor 2'; 'Small ribosomal subunit protein mS39'; 'Large ribosomal subunit protein uL11'; '60S acidic ribosomal protein P0'; 'Translational activator of cytochrome c oxidase 1'; 'Large ribosomal subunit protein uL16m'	Lipe Eef2 Ptcd3 Rpl12 Rplp0 Taco1 Mrpl16	E9Q4M2 P58252 Q14C51 Q3TIQ2 Q5M8R8 Q8K0Z7 Q99N93	E9Q4M2 P58252 Q14C51 Q3TIQ2 Q5M8R8 Q8K0Z7 Q99N93	1.57 7/446	9.46 7/74	0.00285775	GO:0003723
GO:0045182	translation regulator activity	Any molecular function involved in the initiation, activation, perpetuation, repression or termination of polypeptide synthesis at the ribosome.	ENSMUSG00000016554 ENSMUSG00000034994 ENSMUSG00000051695 ENSMUSG00000078812 ENSMUSG00000020372 ENSMUSG00000028156 ENSMUSG00000073838 ENSMUSG00000027774 ENSMUSG00000021666 ENSMUSG00000025403	'Eukaryotic translation initiation factor 3 subunit D'; 'Elongation factor 2'; 'Poly'; 'Eukaryotic translation initiation factor 5A-1'; 'Small ribosomal subunit protein RACK1'; 'Eukaryotic translation initiation factor 4E'; 'Elongation factor Tu, mitochondrial'; 'Elongation factor G, mitochondrial'; 'Ribosome-releasing factor 2, mitochondrial'; 'Serine hydroxymethyltransferase, mitochondrial'	Eif3d Eef2 Pcbp1 Eif5a Rack1 Eif4e Tufm Gfm1 Gfm2 Shmt2	O70194 P58252 P60335 P63242 P68040 Q3TK95 Q8BFR5 Q8K0D5 Q8R2Q4 Q9CZN7	O70194 P58252 P60335 P63242 P68040 Q3TK95 Q8BFR5 Q8K0D5 Q8R2Q4 Q9CZN7	2.24 10/446	6.71 10/149	0.00285775	GO:0003674
GO:0046914	transition metal ion binding	Binding to a transition metal ions; a transition metal is an element whose atom has an incomplete d-subshell of extranuclear electrons, or which gives rise to a cation or cations with an incomplete d-subshell. Transition metals often have more than one valency state. Biologically relevant transition metals include vanadium, manganese, iron, copper, cobalt, nickel, molybdenum and silver.	ENSMUSG00000006360 ENSMUSG00000058135 ENSMUSG00000022401 ENSMUSG00000074768 ENSMUSG00000069324 ENSMUSG00000074207 ENSMUSG00000024661 ENSMUSG00000015889 ENSMUSG00000028138 ENSMUSG00000024066 ENSMUSG00000048087 ENSMUSG00000027597 ENSMUSG00000034993 ENSMUSG00000063904 ENSMUSG00000029368 ENSMUSG00000027639 ENSMUSG00000027227 ENSMUSG00000058624 ENSMUSG00000051671 ENSMUSG00000056999 ENSMUSG00000027513 …	'Cysteine-rich protein 1'; 'Glutathione S-transferase'; 'Xaa-Pro aminopeptidase 3'; 'Betaine--homocysteine S-methyltransferase 1'; 'Alcohol dehydrogenase 1'; 'Ferritin heavy chain'; 'Leukotriene A-4 hydrolase'; 'Alcohol dehydrogenase class-3'; 'Xanthine dehydrogenase/oxidase'; 'Adenosylhomocysteinase'; 'Enoyl reductase'; 'Dipeptidyl peptidase 3'; 'Albumin'; 'Deoxynucleoside triphosphate triphosph…	Crip1 Gstm1 Xpnpep3 Bhmt Adh1 Fth1 Lta4h Adh5 Xdh Ahcy Vat1 Dpp3 Alb Samhd1 Sord Gda Coa6 Ide Pck1 Afg3l2 Rnpep Sirt2 No gene name for Q91V76 Cisd1 Tf Mtarc2 Ftl1 Lap3 Shmt2 Sf3a3 Upf1 Clpx Apip	A0A0G2JEK2 A2AE89 B7ZMP1 O35490 P00329 P09528 P24527 P28474 Q00519 Q3TF14 Q3TXD3 Q3UDD5 Q546G4 Q60710 Q64442 Q69ZN0 Q8BGD8 Q8CGB9 Q8CI37 Q8JZQ2 Q8VCT3 Q8VDQ8 Q91V76 Q91WS0 Q921I1 Q922Q1 Q9CPX4 Q9CPY7 Q9CZN7 Q9D554 Q9EPU0 Q9JHS4 Q9WVQ5	A0A0G2JEK2 A2AE89 B7ZMP1 O35490 P00329 P09528 P24527 P28474 Q00519 Q3TF14 Q3TXD3 Q3UDD5 Q546G4 Q60710 Q64442 Q69ZN0 Q8BGD8 Q8CGB9 Q8CI37 Q8JZQ2 Q8VCT3 Q8VDQ8 Q91V76 Q91WS0 Q921I1 Q922Q1 Q9CPX4 Q9CPY7 Q9CZN7 Q9D554 Q9EPU0 Q9JHS4 Q9WVQ5	8.07 36/446	3.27 36/1102	0.00294015	GO:0046872
GO:0000146	microfilament motor activity	A motor activity that generates movement along a microfilament, driven by ATP hydrolysis.	ENSMUSG00000053093 ENSMUSG00000020900 ENSMUSG00000056328 ENSMUSG00000022443 ENSMUSG00000017774	'Myosin-7'; 'Myosin, heavy polypeptide 10, non-muscle'; 'Myosin-1'; 'Myosin-9'; 'Unconventional myosin-Ic'	Myh7 Myh10 Myh1 Myh9 Myo1c	B2RXX9 Q3UH59 Q5SX40 Q8VDD5 Q9WTI7	B2RXX9 Q3UH59 Q5SX40 Q8VDD5 Q9WTI7	1.12 5/446	14.29 5/35	0.00294015	GO:0140657;GO:0003774
GO:0005496	steroid binding	Binding to a steroid, any of a large group of substances that have in common a ring system based on 1,2-cyclopentanoperhydrophenanthrene.	ENSMUSG00000058135 ENSMUSG00000018340 ENSMUSG00000006373 ENSMUSG00000021242 ENSMUSG00000021771 ENSMUSG00000020402 ENSMUSG00000007097 ENSMUSG00000033161 ENSMUSG00000022956	'Glutathione S-transferase'; 'Annexin A6'; 'Membrane-associated progesterone receptor component 1'; 'NPC intracellular cholesterol transporter 2'; 'Voltage-dependent anion-selective channel protein 2'; 'Voltage-dependent anion-selective channel protein 1'; 'Sodium/potassium-transporting ATPase subunit alpha'; 'Sodium/potassium-transporting ATPase subunit alpha-1'; 'ATP synthase subunit O, mitocho…	Gstm1 Anxa6 Pgrmc1 Npc2 Vdac2 Vdac1 Atp1a2 Atp1a1 Atp5po	A2AE89 P14824 Q3TH84 Q3U3C2 Q60930 Q60932 Q6ZQ49 Q8VDN2 Q9DB20	A2AE89 P14824 Q3TH84 Q3U3C2 Q60930 Q60932 Q6ZQ49 Q8VDN2 Q9DB20	2.02 9/446	7.32 9/123	0.00294015	GO:0008289;GO:0097159
GO:0070006	metalloaminopeptidase activity	Catalysis of the hydrolysis of a single N-terminal amino acid residue from a polypeptide chain by a mechanism in which water acts as a nucleophile, one or two metal ions hold the water molecule in place, and charged amino acid side chains are ligands for the metal ions.	ENSMUSG00000022401 ENSMUSG00000015889 ENSMUSG00000041926 ENSMUSG00000039682	'Xaa-Pro aminopeptidase 3'; 'Leukotriene A-4 hydrolase'; 'Aminopeptidase B'; 'Cytosol aminopeptidase'	Xpnpep3 Lta4h Rnpep Lap3	B7ZMP1 P24527 Q8VCT3 Q9CPY7	B7ZMP1 P24527 Q8VCT3 Q9CPY7	0.90 4/446	19.05 4/21	0.00371637	GO:0008235;GO:0004177
GO:0004177	aminopeptidase activity	Catalysis of the hydrolysis of a single N-terminal amino acid residue from a polypeptide chain.	ENSMUSG00000022401 ENSMUSG00000015889 ENSMUSG00000063904 ENSMUSG00000041926 ENSMUSG00000039682	'Xaa-Pro aminopeptidase 3'; 'Leukotriene A-4 hydrolase'; 'Dipeptidyl peptidase 3'; 'Aminopeptidase B'; 'Cytosol aminopeptidase'	Xpnpep3 Lta4h Dpp3 Rnpep Lap3	B7ZMP1 P24527 Q3UDD5 Q8VCT3 Q9CPY7	B7ZMP1 P24527 Q3UDD5 Q8VCT3 Q9CPY7	1.12 5/446	13.51 5/37	0.00377146	GO:0008238
GO:0016655	oxidoreductase activity, acting on NAD(P)H, quinone or similar compound as acceptor	Catalysis of an oxidation-reduction (redox) reaction in which NADH or NADPH acts as a hydrogen or electron donor and reduces a quinone or a similar acceptor molecule.	ENSMUSG00000064360 ENSMUSG00000025968 ENSMUSG00000020085 ENSMUSG00000037916 ENSMUSG00000026260	'NADH-ubiquinone oxidoreductase chain 3'; 'NADH-ubiquinone oxidoreductase 75 kDa subunit, mitochondrial'; 'Ferroptosis suppressor protein 1'; 'NADH dehydrogenase'	ND3 Ndufs1 Aifm2 Ndufv1 Ndufa10	A0A023J682 Q3UIQ2 Q8BUE4 Q91YT0 Q99LC3	A0A023J682 Q3UIQ2 Q8BUE4 Q91YT0 Q99LC3	1.12 5/446	13.16 5/38	0.00425278	GO:0016651
GO:0051540	metal cluster binding	Binding to a cluster of atoms including both metal ions and nonmetal atoms, usually sulfur and oxygen. Examples include iron-sulfur clusters and nickel-iron-sulfur clusters.	ENSMUSG00000078695 ENSMUSG00000024066 ENSMUSG00000025968 ENSMUSG00000028405 ENSMUSG00000037710 ENSMUSG00000037916 ENSMUSG00000027809	'Cisd3 protein'; 'Xanthine dehydrogenase/oxidase'; 'NADH-ubiquinone oxidoreductase 75 kDa subunit, mitochondrial'; 'Cytoplasmic aconitate hydratase'; 'CDGSH iron-sulfur domain-containing protein 1'; 'NADH dehydrogenase'; 'Electron transfer flavoprotein-ubiquinone oxidoreductase, mitochondrial'	Cisd3 Xdh Ndufs1 aco1 Cisd1 Ndufv1 Etfdh	B3DFI8 Q00519 Q3UIQ2 Q8VDC3 Q91WS0 Q91YT0 Q921G7	B3DFI8 Q00519 Q3UIQ2 Q8VDC3 Q91WS0 Q91YT0 Q921G7	1.57 7/446	8.75 7/80	0.0043388	GO:0036094
GO:0016408	C-acyltransferase activity	Catalysis of the transfer of an acyl group to a carbon atom on the acceptor molecule.	ENSMUSG00000036880 ENSMUSG00000023832 ENSMUSG00000032047 ENSMUSG00000059447	'3-ketoacyl-CoA thiolase, mitochondrial'; 'Acetyl-CoA acetyltransferase, cytosolic'; 'Acetyl-CoA acetyltransferase, mitochondrial'; 'Trifunctional enzyme subunit beta, mitochondrial'	Acaa2 Acat2 Acat1 Hadhb	Q8BWT1 Q8CAY6 Q8QZT1 Q99JY0	Q8BWT1 Q8CAY6 Q8QZT1 Q99JY0	0.90 4/446	18.18 4/22	0.0043388	GO:0016747
GO:0003955	NAD(P)H dehydrogenase (quinone) activity	Catalysis of the reaction: NAD(P)H + H+ + a quinone = NAD(P)+ + a hydroquinone.	ENSMUSG00000064360 ENSMUSG00000025968 ENSMUSG00000037916 ENSMUSG00000026260	'NADH-ubiquinone oxidoreductase chain 3'; 'NADH-ubiquinone oxidoreductase 75 kDa subunit, mitochondrial'; 'NADH dehydrogenase'	ND3 Ndufs1 Ndufv1 Ndufa10	A0A023J682 Q3UIQ2 Q91YT0 Q99LC3	A0A023J682 Q3UIQ2 Q91YT0 Q99LC3	0.90 4/446	18.18 4/22	0.0043388	GO:0016655
GO:0019829	ATPase-coupled monoatomic cation transmembrane transporter activity	Enables the transfer of a solute or solutes from one side of a membrane to the other according to the reaction: ATP + H2O + cation(out) = ADP + phosphate + cation(in).	ENSMUSG00000020788 ENSMUSG00000027712 ENSMUSG00000032412 ENSMUSG00000007097 ENSMUSG00000030730 ENSMUSG00000033161	'Calcium-transporting ATPase'; 'Annexin A5'; 'Sodium/potassium-transporting ATPase subunit beta-3'; 'Sodium/potassium-transporting ATPase subunit alpha'; 'Sarcoplasmic/endoplasmic reticulum calcium ATPase 1'; 'Sodium/potassium-transporting ATPase subunit alpha-1'	Atp2a3 Anxa5 Atp1b3 Atp1a2 Atp2a1 Atp1a1	E9Q559 P48036 P97370 Q6ZQ49 Q8R429 Q8VDN2	E9Q559 P48036 P97370 Q6ZQ49 Q8R429 Q8VDN2	1.35 6/446	10.34 6/58	0.00436802	GO:0008324;GO:0022853;GO:0042626
GO:0005516	calmodulin binding	Binding to calmodulin, a calcium-binding protein with many roles, both in the calcium-bound and calcium-free states.	ENSMUSG00000053819 ENSMUSG00000030592 ENSMUSG00000028906 ENSMUSG00000053093 ENSMUSG00000057738 ENSMUSG00000020900 ENSMUSG00000020719 ENSMUSG00000056328 ENSMUSG00000029106 ENSMUSG00000022443 ENSMUSG00000017774	'Calcium/calmodulin-dependent protein kinase type II subunit delta'; 'Ryanodine receptor 1'; 'Protein 4.1'; 'Myosin-7'; 'Spectrin alpha, non-erythrocytic 1'; 'Myosin, heavy polypeptide 10, non-muscle'; 'Probable ATP-dependent RNA helicase DDX5'; 'Myosin-1'; 'Adducin 1'; 'Myosin-9'; 'Unconventional myosin-Ic'	Camk2d Ryr1 Epb41 Myh7 Sptan1 Myh10 Ddx5 Myh1 Add1 Myh9 Myo1c	A0A0G2JGS4 A0A1L1SQG7 A2A841 B2RXX9 E9Q447 Q3UH59 Q3V0Z8 Q5SX40 Q8K232 Q8VDD5 Q9WTI7	A0A0G2JGS4 A0A1L1SQG7 A2A841 B2RXX9 E9Q447 Q3UH59 Q3V0Z8 Q5SX40 Q8K232 Q8VDD5 Q9WTI7	2.47 11/446	5.82 11/189	0.00453311	GO:0005515
GO:0008554	P-type sodium transporter activity	Enables the transfer of a solute or solutes from one side of a membrane to the other according to the reaction: ATP + H2O + Na+(in) = ADP + phosphate + Na+(out); by a phosphorylative mechanism.	ENSMUSG00000032412 ENSMUSG00000007097 ENSMUSG00000033161	'Sodium/potassium-transporting ATPase subunit beta-3'; 'Sodium/potassium-transporting ATPase subunit alpha'; 'Sodium/potassium-transporting ATPase subunit alpha-1'	Atp1b3 Atp1a2 Atp1a1	P97370 Q6ZQ49 Q8VDN2	P97370 Q6ZQ49 Q8VDN2	0.67 3/446	30.00 3/10	0.00453311	GO:0015081;GO:0015662;GO:0019829
GO:0016868	intramolecular phosphotransferase activity	Catalysis of the transfer of a phosphate group from one position to another within a single molecule.	ENSMUSG00000038871 ENSMUSG00000020475 ENSMUSG00000025791	'Bisphosphoglycerate mutase'; 'Phosphoglycerate mutase'; 'Phosphoglucomutase-1'	Bpgm Pgam2 Pgm1	P15327 Q5NCI4 Q66JR7	P15327 Q5NCI4 Q66JR7	0.67 3/446	30.00 3/10	0.00453311	GO:0016866
GO:0005391	P-type sodium:potassium-exchanging transporter activity	Enables the transfer of a solute or solutes from one side of a membrane to the other according to the reaction: ATP + H2O + Na+(in) + K+(out) = ADP + phosphate + Na+(out) + K+(in).	ENSMUSG00000032412 ENSMUSG00000007097 ENSMUSG00000033161	'Sodium/potassium-transporting ATPase subunit beta-3'; 'Sodium/potassium-transporting ATPase subunit alpha'; 'Sodium/potassium-transporting ATPase subunit alpha-1'	Atp1b3 Atp1a2 Atp1a1	P97370 Q6ZQ49 Q8VDN2	P97370 Q6ZQ49 Q8VDN2	0.67 3/446	30.00 3/10	0.00453311	GO:0008556;GO:0008554
GO:0005388	P-type calcium transporter activity	Enables the transfer of a solute or solutes from one side of a membrane to the other according to the reaction: ATP + H2O + Ca2+(in) = ADP + phosphate + Ca2+(out).	ENSMUSG00000020788 ENSMUSG00000027712 ENSMUSG00000030730	'Calcium-transporting ATPase'; 'Annexin A5'; 'Sarcoplasmic/endoplasmic reticulum calcium ATPase 1'	Atp2a3 Anxa5 Atp2a1	E9Q559 P48036 Q8R429	E9Q559 P48036 Q8R429	0.67 3/446	30.00 3/10	0.00453311	GO:0019829;GO:0015085;GO:0015662
GO:0016668	oxidoreductase activity, acting on a sulfur group of donors, NAD(P) as acceptor	Catalysis of an oxidation-reduction (redox) reaction in which a sulfur-containing group acts as a hydrogen or electron donor and reduces NAD or NADP.	ENSMUSG00000062070 ENSMUSG00000031584 ENSMUSG00000020844	'Phosphoglycerate kinase 1'; 'Glutathione reductase, mitochondrial'; 'Nucleoredoxin'	Pgk1 Gsr Nxn	P09411 P47791 P97346	P09411 P47791 P97346	0.67 3/446	30.00 3/10	0.00453311	GO:0016667
GO:0000062	fatty-acyl-CoA binding	Binding to a fatty-acyl-CoA, any derivative of coenzyme A in which the sulfhydryl group is in thiolester linkage with a fatty acyl group.	ENSMUSG00000003809 ENSMUSG00000062908 ENSMUSG00000018574 ENSMUSG00000021417	'Glutaryl-CoA dehydrogenase, mitochondrial'; 'Medium-chain specific acyl-CoA dehydrogenase, mitochondrial'; 'Very long-chain specific acyl-CoA dehydrogenase, mitochondrial'; 'Enoyl-CoA delta isomerase 2'	Gcdh Acadm Acadvl Eci2	A0A0A0MQ68 P45952 P50544 Q9WUR2	A0A0A0MQ68 P45952 P50544 Q9WUR2	0.90 4/446	17.39 4/23	0.00493228	GO:1901567;GO:0120227
GO:0016790	thiolester hydrolase activity	Catalysis of the reaction: RCO-SR' + H2O = RCOOH + HSR'. This reaction is the hydrolysis of a thiolester bond, an ester formed from a carboxylic acid and a thiol (i.e., RCO-SR'), such as that found in acetyl-coenzyme A.	ENSMUSG00000021996 ENSMUSG00000025153 ENSMUSG00000036880 ENSMUSG00000072949 ENSMUSG00000028670	'S-formylglutathione hydrolase'; 'Fatty acid synthase'; '3-ketoacyl-CoA thiolase, mitochondrial'; 'Acot1 protein'; 'Acyl-protein thioesterase 2'	Esd Fasn Acaa2 Acot1 Lypla2	H3BKH6 P19096 Q8BWT1 Q99L15 Q9WTL7	H3BKH6 P19096 Q8BWT1 Q99L15 Q9WTL7	1.12 5/446	12.20 5/41	0.00564636	GO:0016788
GO:1901567	fatty acid derivative binding	Binding to fatty acid derivative.	ENSMUSG00000003809 ENSMUSG00000062908 ENSMUSG00000018574 ENSMUSG00000021417	'Glutaryl-CoA dehydrogenase, mitochondrial'; 'Medium-chain specific acyl-CoA dehydrogenase, mitochondrial'; 'Very long-chain specific acyl-CoA dehydrogenase, mitochondrial'; 'Enoyl-CoA delta isomerase 2'	Gcdh Acadm Acadvl Eci2	A0A0A0MQ68 P45952 P50544 Q9WUR2	A0A0A0MQ68 P45952 P50544 Q9WUR2	0.90 4/446	16.67 4/24	0.00576748	GO:0008289
GO:0008556	P-type potassium transmembrane transporter activity	Enables the transfer of a solute or solutes from one side of a membrane to the other according to the reaction: ATP + H2O + K+(out) = ADP + phosphate + K+(in).	ENSMUSG00000032412 ENSMUSG00000007097 ENSMUSG00000033161	'Sodium/potassium-transporting ATPase subunit beta-3'; 'Sodium/potassium-transporting ATPase subunit alpha'; 'Sodium/potassium-transporting ATPase subunit alpha-1'	Atp1b3 Atp1a2 Atp1a1	P97370 Q6ZQ49 Q8VDN2	P97370 Q6ZQ49 Q8VDN2	0.67 3/446	27.27 3/11	0.00600701	GO:0015662;GO:0019829;GO:0015079
GO:0004449	isocitrate dehydrogenase (NAD+) activity	Catalysis of the reaction: isocitrate + NAD+ = 2-oxoglutarate + CO2 + NADH.	ENSMUSG00000032279 ENSMUSG00000027406	'Isocitrate dehydrogenase'	Idh3a Idh3b	A0A1L1STE6 A0A668KL51 Q91VA7	A0A1L1STE6 A0A668KL51 Q91VA7	0.45 2/446	66.67 2/3	0.00606658	GO:0004448
GO:0102250	linear malto-oligosaccharide phosphorylase activity	Catalysis of the reaction: hydrogenphosphate + a linear malto-oligosaccharide = alpha-D-glucose 1-phosphate + a linear malto-oligosaccharide.	ENSMUSG00000021069 ENSMUSG00000032648	'Glycogen phosphorylase, liver form'; 'Glycogen phosphorylase, muscle form'	Pygl Pygm	Q9ET01 Q9WUB3	Q9ET01 Q9WUB3	0.45 2/446	66.67 2/3	0.00606658	GO:0016758
GO:0004085	butyryl-CoA dehydrogenase activity	Catalysis of the reaction: butanoyl-CoA + H+ + oxidized [electron-transfer flavoprotein] = (2E)-butenoyl-CoA + reduced [electron-transfer flavoprotein].	ENSMUSG00000030861 ENSMUSG00000027332	'Short/branched chain specific acyl-CoA dehydrogenase, mitochondrial'; 'Isovaleryl-CoA dehydrogenase, mitochondrial'	Acadsb Ivd	Q9DBL1 Q9JHI5	Q9DBL1 Q9JHI5	0.45 2/446	66.67 2/3	0.00606658	GO:0016937
GO:0102499	SHG alpha-glucan phosphorylase activity	Catalysis of the reaction: hydrogenphosphate + a plant soluble heteroglycan = alpha-D-glucose 1-phosphate + a plant soluble heteroglycan.	ENSMUSG00000021069 ENSMUSG00000032648	'Glycogen phosphorylase, liver form'; 'Glycogen phosphorylase, muscle form'	Pygl Pygm	Q9ET01 Q9WUB3	Q9ET01 Q9WUB3	0.45 2/446	66.67 2/3	0.00606658	GO:0016758
GO:0004619	phosphoglycerate mutase activity	Catalysis of the reaction: (2R)-2-phosphoglycerate = (2R)-3-phosphoglycerate.	ENSMUSG00000038871 ENSMUSG00000020475	'Bisphosphoglycerate mutase'; 'Phosphoglycerate mutase'	Bpgm Pgam2	P15327 Q5NCI4	P15327 Q5NCI4	0.45 2/446	66.67 2/3	0.00606658	GO:0016868
GO:0003989	acetyl-CoA carboxylase activity	Catalysis of the reaction: ATP + acetyl-CoA + HCO3- = ADP + phosphate + malonyl-CoA.	ENSMUSG00000020532 ENSMUSG00000032527	'Acetyl-CoA carboxylase 1'; 'Propionyl-CoA carboxylase beta chain, mitochondrial'	Acaca Pccb	Q5SWU9 Q7TMF4	Q5SWU9 Q7TMF4	0.45 2/446	66.67 2/3	0.00606658	GO:0016421
GO:0004082	bisphosphoglycerate mutase activity	Catalysis of the reaction: 3-phospho-D-glyceroyl phosphate = 2,3-bisphospho-D-glycerate.	ENSMUSG00000038871 ENSMUSG00000020475	'Bisphosphoglycerate mutase'; 'Phosphoglycerate mutase'	Bpgm Pgam2	P15327 Q5NCI4	P15327 Q5NCI4	0.45 2/446	66.67 2/3	0.00606658	GO:0016868
GO:0016414	O-octanoyltransferase activity	Catalysis of the transfer of an octanoyl group to an oxygen atom on the acceptor molecule.	ENSMUSG00000028607 ENSMUSG00000003623	'Carnitine O-palmitoyltransferase 2, mitochondrial'; 'Peroxisomal carnitine O-octanoyltransferase'	Cpt2 Crot	Q3UDA8 Q9DC50	Q3UDA8 Q9DC50	0.45 2/446	66.67 2/3	0.00606658	GO:0016415;GO:0008374
GO:0016862	intramolecular oxidoreductase activity, interconverting keto- and enol-groups	Catalysis of an oxidation-reduction (redox) reaction in which the hydrogen donor and acceptor, which is a keto- or an enol-group, are the same molecule, and no oxidized product appears.	ENSMUSG00000033307 ENSMUSG00000001666	'Macrophage migration inhibitory factor'; 'D-dopachrome decarboxylase'	Mif Ddt	P34884 Q3UNI8	P34884 Q3UNI8	0.45 2/446	66.67 2/3	0.00606658	GO:0016860
GO:0016863	intramolecular oxidoreductase activity, transposing C=C bonds	Catalysis of an oxidation-reduction (redox) reaction in which the hydrogen donor and acceptor are the same molecule, one or more carbon-carbon double bonds in the molecule are rearranged, and no oxidized product appears.	ENSMUSG00000053898 ENSMUSG00000033307 ENSMUSG00000022853 ENSMUSG00000021417	'Delta'; 'Macrophage migration inhibitory factor'; 'Peroxisomal bifunctional enzyme'; 'Enoyl-CoA delta isomerase 2'	Ech1 Mif Ehhadh Eci2	O35459 P34884 Q9DBM2 Q9WUR2	O35459 P34884 Q9DBM2 Q9WUR2	0.90 4/446	16.00 4/25	0.00606658	GO:0016860
GO:0047952	glycerol-3-phosphate dehydrogenase [NAD(P)+] activity	Catalysis of the reaction: sn-glycerol 3-phosphate + NAD(P)+ = glycerone phosphate + NAD(P)H + H+.	ENSMUSG00000023019 ENSMUSG00000026827	'Glycerol-3-phosphate dehydrogenase'; 'Glycerol-3-phosphate dehydrogenase, mitochondrial'	Gpd1 Gpd2	P13707 Q64521	P13707 Q64521	0.45 2/446	66.67 2/3	0.00606658	GO:0016616
GO:0031420	alkali metal ion binding	Binding to an alkali metal ion; alkali metals are those elements in group Ia of the periodic table, with the exception of hydrogen.	ENSMUSG00000041237 ENSMUSG00000007097 ENSMUSG00000032047 ENSMUSG00000033161	'Pyruvate kinase'; 'Sodium/potassium-transporting ATPase subunit alpha'; 'Acetyl-CoA acetyltransferase, mitochondrial'; 'Sodium/potassium-transporting ATPase subunit alpha-1'	Pklr Atp1a2 Acat1 Atp1a1	G3X925 Q6ZQ49 Q8QZT1 Q8VDN2	G3X925 Q6ZQ49 Q8QZT1 Q8VDN2	0.90 4/446	16.00 4/25	0.00606658	GO:0046872
GO:0016509	long-chain-3-hydroxyacyl-CoA dehydrogenase activity	Catalysis of the reaction: a long-chain (3S)-3-hydroxy fatty acyl-CoA + NAD(+) = a long-chain 3-oxo-fatty acyl-CoA + H(+) + NADH. A long-chain fatty acid has an aliphatic tail containing 13 to 22 carbons.	ENSMUSG00000027195 ENSMUSG00000022853	'Very-long-chain 3-oxoacyl-CoA reductase'; 'Peroxisomal bifunctional enzyme'	Hsd17b12 Ehhadh	O70503 Q9DBM2	O70503 Q9DBM2	0.45 2/446	66.67 2/3	0.00606658	GO:0003857
GO:0008458	carnitine O-octanoyltransferase activity	Catalysis of the reaction: (R)-carnitine + octanoyl-CoA = (S)-octanoylcarnitine + CoA.	ENSMUSG00000028607 ENSMUSG00000003623	'Carnitine O-palmitoyltransferase 2, mitochondrial'; 'Peroxisomal carnitine O-octanoyltransferase'	Cpt2 Crot	Q3UDA8 Q9DC50	Q3UDA8 Q9DC50	0.45 2/446	66.67 2/3	0.00606658	GO:0016414;GO:0016406
GO:0046538	2,3-bisphosphoglycerate-dependent phosphoglycerate mutase activity	Catalysis of the reaction: (2R)-2-phosphoglycerate = (2R)-3-phosphoglycerate; this reaction mechanism uses 2,3-bisphosphoglycerate as a phosphate donor.	ENSMUSG00000038871 ENSMUSG00000020475	'Bisphosphoglycerate mutase'; 'Phosphoglycerate mutase'	Bpgm Pgam2	P15327 Q5NCI4	P15327 Q5NCI4	0.45 2/446	66.67 2/3	0.00606658	GO:0004619
GO:0098808	mRNA cap binding	Binding to a 7-methylguanosine (m7G) group or derivative located at the 5' end of an mRNA molecule.	ENSMUSG00000016554 ENSMUSG00000028156	'Eukaryotic translation initiation factor 3 subunit D'; 'Eukaryotic translation initiation factor 4E'	Eif3d Eif4e	O70194 Q3TK95	O70194 Q3TK95	0.45 2/446	66.67 2/3	0.00606658	GO:0003729;GO:0000339
GO:0008184	glycogen phosphorylase activity	Catalysis of the reaction: glycogen + phosphate = maltodextrin + alpha-D-glucose 1-phosphate.	ENSMUSG00000021069 ENSMUSG00000032648	'Glycogen phosphorylase, liver form'; 'Glycogen phosphorylase, muscle form'	Pygl Pygm	Q9ET01 Q9WUB3	Q9ET01 Q9WUB3	0.45 2/446	66.67 2/3	0.00606658	GO:0004645
GO:0003872	6-phosphofructokinase activity	Catalysis of the reaction: ATP + D-fructose-6-phosphate = ADP + D-fructose 1,6-bisphosphate.	ENSMUSG00000020277 ENSMUSG00000033065	'ATP-dependent 6-phosphofructokinase, liver type'; 'ATP-dependent 6-phosphofructokinase, muscle type'	Pfkl Pfkm	P12382 P47857	P12382 P47857	0.45 2/446	66.67 2/3	0.00606658	GO:0008443
GO:0003774	cytoskeletal motor activity	Generation of force resulting in movement, for example along a microfilament or microtubule, or in torque resulting in membrane scission or rotation of a flagellum. The energy required is obtained either from the hydrolysis of a nucleoside triphosphate or by an electrochemical proton gradient (proton-motive force).	ENSMUSG00000053093 ENSMUSG00000020900 ENSMUSG00000056328 ENSMUSG00000006740 ENSMUSG00000018830 ENSMUSG00000022443 ENSMUSG00000018707 ENSMUSG00000017774	'Myosin-7'; 'Myosin, heavy polypeptide 10, non-muscle'; 'Myosin-1'; 'Kinesin-1 heavy chain'; 'Myosin-11'; 'Myosin-9'; 'Cytoplasmic dynein 1 heavy chain 1'; 'Unconventional myosin-Ic'	Myh7 Myh10 Myh1 Kif5b Myh11 Myh9 Dync1h1 Myo1c	B2RXX9 Q3UH59 Q5SX40 Q61768 Q69ZX3 Q8VDD5 Q9JHU4 Q9WTI7	B2RXX9 Q3UH59 Q5SX40 Q61768 Q69ZX3 Q8VDD5 Q9JHU4 Q9WTI7	1.79 8/446	7.14 8/112	0.00606658	GO:0003674
GO:0070991	medium-chain fatty acyl-CoA dehydrogenase activity	Catalysis of the reaction: a medium-chain 2,3-saturated fatty acyl-CoA + H+ + oxidized [electron-transfer flavoprotein] = a medium-chain trans-(2E)-enoyl-CoA + reduced [electron-transfer flavoprotein]. A medium-chain fatty acid has an aliphatic tail containing 6 to 12 carbons.	ENSMUSG00000062908 ENSMUSG00000027710	'Medium-chain specific acyl-CoA dehydrogenase, mitochondrial'; 'Complex I assembly factor ACAD9, mitochondrial'	Acadm Acad9	P45952 Q8JZN5	P45952 Q8JZN5	0.45 2/446	66.67 2/3	0.00606658	GO:0003995
GO:0120227	acyl-CoA binding	Binding to an acyl-CoA, a thioester that results from the formal condensation of the thiol group of coenzyme A with the carboxy group of any carboxylic acid.	ENSMUSG00000003809 ENSMUSG00000062908 ENSMUSG00000018574 ENSMUSG00000021417	'Glutaryl-CoA dehydrogenase, mitochondrial'; 'Medium-chain specific acyl-CoA dehydrogenase, mitochondrial'; 'Very long-chain specific acyl-CoA dehydrogenase, mitochondrial'; 'Enoyl-CoA delta isomerase 2'	Gcdh Acadm Acadvl Eci2	A0A0A0MQ68 P45952 P50544 Q9WUR2	A0A0A0MQ68 P45952 P50544 Q9WUR2	0.90 4/446	15.38 4/26	0.0069495	GO:0043168;GO:1901681;GO:0033218;GO:0032559
GO:0016405	CoA-ligase activity	Catalysis of the reaction: substrate + ATP + CoASH = AMP + diphosphate + substrate-CoA.	ENSMUSG00000018796 ENSMUSG00000027452 ENSMUSG00000076435 ENSMUSG00000029482	'Long-chain-fatty-acid--CoA ligase'; 'Acetyl-coenzyme A synthetase'; 'Medium-chain acyl-CoA ligase ACSF2, mitochondrial'; 'Acetoacetyl-CoA synthetase'	Acsl1 Acss1 Acsf2 Aacs	D3Z041 Q69Z91 Q8VCW8 Q9D2R0	D3Z041 Q69Z91 Q8VCW8 Q9D2R0	0.90 4/446	15.38 4/26	0.0069495	GO:0016877
GO:0016846	carbon-sulfur lyase activity	Catalysis of the elimination of hydrogen sulfide or substituted H2S.	ENSMUSG00000026307 ENSMUSG00000040213 ENSMUSG00000027890	'Selenocysteine lyase'; 'Kynurenine--oxoglutarate transaminase 3'; 'Glutathione S-transferase Mu 4'	Scly Kyat3 Gstm4	A0A0R4J069 Q71RI9 Q8R5I6	A0A0R4J069 Q71RI9 Q8R5I6	0.67 3/446	25.00 3/12	0.00696684	GO:0016829
GO:0033293	monocarboxylic acid binding	Binding to a monocarboxylic acid, any organic acid containing one carboxyl (COOH) group or anion (COO-).	ENSMUSG00000028138 ENSMUSG00000000340 ENSMUSG00000027533 ENSMUSG00000029368 ENSMUSG00000020532 ENSMUSG00000004035 ENSMUSG00000021069	'Alcohol dehydrogenase class-3'; 'Lipoamide acyltransferase component of branched-chain alpha-keto acid dehydrogenase complex, mitochondrial'; 'Fatty acid-binding protein 5'; 'Albumin'; 'Acetyl-CoA carboxylase 1'; 'Glutathione S-transferase'; 'Glycogen phosphorylase, liver form'	Adh5 Dbt Fabp5 Alb Acaca Gstm7 Pygl	P28474 P53395 Q497I3 Q546G4 Q5SWU9 Q6PJ91 Q9ET01	P28474 P53395 Q497I3 Q546G4 Q5SWU9 Q6PJ91 Q9ET01	1.57 7/446	7.78 7/90	0.00717964	GO:0031406
GO:0019904	protein domain specific binding	Binding to a specific domain of a protein.	ENSMUSG00000057666 ENSMUSG00000036402 ENSMUSG00000022789 ENSMUSG00000024387 ENSMUSG00000030890 ENSMUSG00000028465 ENSMUSG00000020849 ENSMUSG00000028410 ENSMUSG00000004455 ENSMUSG00000022285 ENSMUSG00000020349 ENSMUSG00000020372 ENSMUSG00000076432 ENSMUSG00000018965 ENSMUSG00000028452 ENSMUSG00000029447 ENSMUSG00000022403 ENSMUSG00000020719 ENSMUSG00000027523 ENSMUSG00000023944 ENSMUSG00000019978 …	'Glyceraldehyde-3-phosphate dehydrogenase'; 'Guanine nucleotide-binding protein subunit gamma'; 'Dynamin-1-like protein'; 'Casein kinase II subunit beta'; 'Integrin-linked protein kinase'; 'Talin-1'; '14-3-3 protein epsilon'; 'DnaJ homolog subfamily A member 1'; 'Serine/threonine-protein phosphatase PP1-gamma catalytic subunit'; '14-3-3 protein zeta/delta'; 'Serine/threonine-protein phosphatase 2…	Gapdh Gng12 Dnm1l Csnk2b Ilk Tln1 Ywhae Dnaja1 Ppp1cc Ywhaz Ppp2ca Rack1 Ywhaq Ywhah Vcp Cct6a St13 Ddx5 Gnas Hsp90ab1 Epb41l2 Ehd2 Mavs Myh9 Atp1a1 Rhoa Vapa	A0A0A0MQF6 A0A0N4SW28 Q8K1M6 G3UZX4 O55222 P26039 P62259 P63037 P63087 P63101 P63330 P68040 P68254 P68510 Q01853 Q3TI05 Q3U8D2 Q3V0Z8 Q6R0H7 Q71LX8 Q80UE5 Q8BH64 Q8VCF0 Q8VDD5 Q8VDN2 Q9QUI0 Q9WV55	A0A0A0MQF6 A0A0N4SW28 E9PUD2 G3UZX4 O55222 P26039 P62259 P63037 P63087 P63101 P63330 P68040 P68254 P68510 Q01853 Q3TI05 Q3U8D2 Q3V0Z8 Q6R0H7 Q71LX8 Q80UE5 Q8BH64 Q8VCF0 Q8VDD5 Q8VDN2 Q9QUI0 Q9WV55	6.05 27/446	3.37 27/802	0.00803509	GO:0005515
GO:0031072	heat shock protein binding	Binding to a heat shock protein, a protein synthesized or activated in response to heat shock.	ENSMUSG00000006676 ENSMUSG00000028410 ENSMUSG00000021037 ENSMUSG00000022403 ENSMUSG00000063524 ENSMUSG00000059040 ENSMUSG00000003099 ENSMUSG00000023944 ENSMUSG00000004789	'ubiquitinyl hydrolase 1'; 'DnaJ homolog subfamily A member 1'; 'Activator of Hsp90 ATPase AHSA1-like N-terminal domain-containing protein'; 'STI1 domain-containing protein'; 'phosphopyruvate hydratase'; 'Serine/threonine-protein phosphatase 5'; 'Heat shock protein HSP 90-beta'; 'Dihydrolipoyllysine-residue succinyltransferase component of 2-oxoglutarate dehydrogenase complex, mitochondrial'	Usp19 Dnaja1 Ahsa1 St13 EG433182 Ppp5c Hsp90ab1 Dlst	A0A991ELD7 P63037 Q3TL79 Q3U8D2 Q5FW97 Q60676 Q71LX8 Q9D2G2	A0A991ELD7 P63037 Q3TL79 Q3U8D2 Q5FW97 Q60676 Q71LX8 Q9D2G2	2.02 9/446	6.12 9/147	0.00821893	GO:0005515
GO:0016661	oxidoreductase activity, acting on other nitrogenous compounds as donors	Catalysis of an oxidation-reduction (redox) reaction in which a nitrogenous group, excluding NH and NH2 groups, acts as a hydrogen or electron donor and reduces a hydrogen or electron acceptor.	ENSMUSG00000024066 ENSMUSG00000073481 ENSMUSG00000000253	'Xanthine dehydrogenase/oxidase'; 'Mitochondrial amidoxime reducing component 2'; 'GMP reductase 1'	Xdh Mtarc2 Gmpr	Q00519 Q922Q1 Q9DCZ1	Q00519 Q922Q1 Q9DCZ1	0.67 3/446	23.08 3/13	0.00866963	GO:0016491
GO:0005536	glucose binding	Binding to D- or L-enantiomers of glucose.	ENSMUSG00000000628 ENSMUSG00000001891 ENSMUSG00000021069	'Hexokinase-2'; 'UTP--glucose-1-phosphate uridylyltransferase'; 'Glycogen phosphorylase, liver form'	Hk2 Ugp2 Pygl	O08528 Q91ZJ5 Q9ET01	O08528 Q91ZJ5 Q9ET01	0.67 3/446	23.08 3/13	0.00866963	GO:0048029
GO:0050253	retinyl-palmitate esterase activity	Catalysis of the reaction: retinyl palmitate + H2O = retinol + palmitate + H+.	ENSMUSG00000003123 ENSMUSG00000025509 ENSMUSG00000056973	'Hormone-sensitive lipase'; 'Patatin-like phospholipase domain-containing protein 2'; 'Carboxylesterase 1D'	Lipe Pnpla2 Ces1d	E9Q4M2 Q8BJ56 Q8VCT4	E9Q4M2 Q8BJ56 Q8VCT4	0.67 3/446	23.08 3/13	0.00866963	GO:0052689
GO:0016645	oxidoreductase activity, acting on the CH-NH group of donors	Catalysis of an oxidation-reduction (redox) reaction in which a CH-NH group acts as a hydrogen or electron donor and reduces a hydrogen or electron acceptor.	ENSMUSG00000020085 ENSMUSG00000027809 ENSMUSG00000022571 ENSMUSG00000036932	'Ferroptosis suppressor protein 1'; 'Electron transfer flavoprotein-ubiquinone oxidoreductase, mitochondrial'; 'Pyrroline-5-carboxylate reductase 3'; 'Apoptosis-inducing factor 1, mitochondrial'	Aifm2 Etfdh Pycr3 Aifm1	Q8BUE4 Q921G7 Q9DCC4 Q9Z0X1	Q8BUE4 Q921G7 Q9DCC4 Q9Z0X1	0.90 4/446	14.29 4/28	0.00888622	GO:0016491
GO:0051537	2 iron, 2 sulfur cluster binding	Binding to a 2 iron, 2 sulfur (2Fe-2S) cluster; this cluster consists of two iron atoms, with two inorganic sulfur atoms found between the irons and acting as bridging ligands.	ENSMUSG00000078695 ENSMUSG00000024066 ENSMUSG00000025968 ENSMUSG00000037710	'Cisd3 protein'; 'Xanthine dehydrogenase/oxidase'; 'NADH-ubiquinone oxidoreductase 75 kDa subunit, mitochondrial'; 'CDGSH iron-sulfur domain-containing protein 1'	Cisd3 Xdh Ndufs1 Cisd1	B3DFI8 Q00519 Q3UIQ2 Q91WS0	B3DFI8 Q00519 Q3UIQ2 Q91WS0	0.90 4/446	13.79 4/29	0.0101143	GO:0051536
GO:0019903	protein phosphatase binding	Binding to a protein phosphatase.	ENSMUSG00000024908 ENSMUSG00000018428 ENSMUSG00000019804 ENSMUSG00000020849 ENSMUSG00000004455 ENSMUSG00000020349 ENSMUSG00000020372 ENSMUSG00000028452 ENSMUSG00000042284 ENSMUSG00000056201	'Protein phosphatase 6, regulatory subunit 3'; 'A-kinase anchor protein 1, mitochondrial'; 'Sorting nexin-3'; '14-3-3 protein epsilon'; 'Serine/threonine-protein phosphatase PP1-gamma catalytic subunit'; 'Serine/threonine-protein phosphatase 2A catalytic subunit alpha isoform'; 'Small ribosomal subunit protein RACK1'; 'Transitional endoplasmic reticulum ATPase'; 'Integrin alpha-1'; 'Cofilin-1'	Ppp6r3 Akap1 Snx3 Ywhae Ppp1cc Ppp2ca Rack1 Vcp Itga1 Cfl1	G5E8R4 O08715 O70492 P62259 P63087 P63330 P68040 Q01853 Q3V3R4 Q544Y7	G5E8R4 O08715 O70492 P62259 P63087 P63330 P68040 Q01853 Q3V3R4 Q544Y7	2.24 10/446	5.46 10/183	0.0103441	GO:0019902
GO:0018479	benzaldehyde dehydrogenase (NAD+) activity	Catalysis of the reaction: benzaldehyde + NAD+ + H2O = benzoate + NADH + H+.	ENSMUSG00000024747 ENSMUSG00000053279	'Aldehyde dehydrogenase, cytosolic 1'; 'Aldehyde dehydrogenase 1A1'	Aldh1a7 Aldh1a1	O35945 P24549	O35945 P24549	0.45 2/446	50.00 2/4	0.0106023	GO:0019115;GO:0004029
GO:0016212	kynurenine-oxoglutarate transaminase activity	Catalysis of the reaction: L-kynurenine + 2-oxoglutarate = 4-(2-aminophenyl)-2,4-dioxobutanoate + L-glutamate.	ENSMUSG00000031672 ENSMUSG00000040213	'Aspartate aminotransferase, mitochondrial'; 'Kynurenine--oxoglutarate transaminase 3'	Got2 Kyat3	P05202 Q71RI9	P05202 Q71RI9	0.45 2/446	50.00 2/4	0.0106023	GO:0036137
GO:0031852	mu-type opioid receptor binding	Binding to a mu-type opioid receptor.	ENSMUSG00000027523 ENSMUSG00000031328	'Guanine nucleotide-binding protein G'; 'Filamin-A'	Gnas Flna	Q6R0H7 Q8BTM8	Q6R0H7 Q8BTM8	0.45 2/446	50.00 2/4	0.0106023	GO:0031628
GO:0032564	dATP binding	Binding to dATP, deoxyadenosine triphosphate.	ENSMUSG00000022403 ENSMUSG00000023944	'STI1 domain-containing protein'; 'Heat shock protein HSP 90-beta'	St13 Hsp90ab1	Q3U8D2 Q71LX8	Q3U8D2 Q71LX8	0.45 2/446	50.00 2/4	0.0106023	GO:0043168;GO:0032558
GO:1904288	BAT3 complex binding	Binding to a BAT3 complex.	ENSMUSG00000028452 ENSMUSG00000004937	'Transitional endoplasmic reticulum ATPase'; 'Small glutamine-rich tetratricopeptide repeat-containing protein alpha'	Vcp Sgta	Q01853 Q8BJU0	Q01853 Q8BJU0	0.45 2/446	50.00 2/4	0.0106023	GO:0044877
GO:0030899	calcium-dependent ATPase activity	Catalysis of the reaction: ATP + H2O = ADP + phosphate. This reaction requires the presence of calcium ion (Ca2+).	ENSMUSG00000020788 ENSMUSG00000030730	'Calcium-transporting ATPase'; 'Sarcoplasmic/endoplasmic reticulum calcium ATPase 1'	Atp2a3 Atp2a1	E9Q559 Q8R429	E9Q559 Q8R429	0.45 2/446	50.00 2/4	0.0106023	GO:0140657
GO:0004466	long-chain fatty acyl-CoA dehydrogenase activity	Catalysis of the reaction: a long-chain 2,3-saturated fatty acyl-CoA + H+ + oxidized [electron-transfer flavoprotein] = a long-chain (2E)-enoyl-CoA + reduced [electron-transfer flavoprotein]. A long-chain fatty acid has an aliphatic tail containing 13 to 22 carbons.	ENSMUSG00000018574 ENSMUSG00000027710	'Very long-chain specific acyl-CoA dehydrogenase, mitochondrial'; 'Complex I assembly factor ACAD9, mitochondrial'	Acadvl Acad9	P50544 Q8JZN5	P50544 Q8JZN5	0.45 2/446	50.00 2/4	0.0106023	GO:0003995
GO:0016415	octanoyltransferase activity	Catalysis of the transfer of an octanoyl (CH3-[CH2]6-CO-) group to an acceptor molecule.	ENSMUSG00000028607 ENSMUSG00000003623	'Carnitine O-palmitoyltransferase 2, mitochondrial'; 'Peroxisomal carnitine O-octanoyltransferase'	Cpt2 Crot	Q3UDA8 Q9DC50	Q3UDA8 Q9DC50	0.45 2/446	50.00 2/4	0.0106023	GO:0016747
GO:0004111	creatine kinase activity	Catalysis of the reaction: ATP + creatine = N-phosphocreatine + ADP + 2 H+.	ENSMUSG00000030399 ENSMUSG00000021622	'Creatine kinase M-type'; 'Creatine kinase S-type, mitochondrial'	Ckm Ckmt2	P07310 Q6P8J7	P07310 Q6P8J7	0.45 2/446	50.00 2/4	0.0106023	GO:0016301;GO:0016775
GO:0004645	1,4-alpha-oligoglucan phosphorylase activity	Catalysis of the reaction: 1,4-alpha-D-glucosyl(n) + phosphate = 1,4-alpha-D-glucosyl(n-1) + alpha-D-glucose 1-phosphate. The name should be qualified in each instance by adding the name of the natural substrate, e.g. maltodextrin phosphorylase, starch phosphorylase, glycogen phosphorylase.	ENSMUSG00000021069 ENSMUSG00000032648	'Glycogen phosphorylase, liver form'; 'Glycogen phosphorylase, muscle form'	Pygl Pygm	Q9ET01 Q9WUB3	Q9ET01 Q9WUB3	0.45 2/446	50.00 2/4	0.0106023	GO:0016758
GO:0008135	translation factor activity, RNA binding	Functions during translation by binding to RNA during polypeptide synthesis at the ribosome.	ENSMUSG00000016554 ENSMUSG00000034994 ENSMUSG00000078812 ENSMUSG00000028156 ENSMUSG00000073838 ENSMUSG00000027774 ENSMUSG00000021666	'Eukaryotic translation initiation factor 3 subunit D'; 'Elongation factor 2'; 'Eukaryotic translation initiation factor 5A-1'; 'Eukaryotic translation initiation factor 4E'; 'Elongation factor Tu, mitochondrial'; 'Elongation factor G, mitochondrial'; 'Ribosome-releasing factor 2, mitochondrial'	Eif3d Eef2 Eif5a Eif4e Tufm Gfm1 Gfm2	O70194 P58252 P63242 Q3TK95 Q8BFR5 Q8K0D5 Q8R2Q4	O70194 P58252 P63242 Q3TK95 Q8BFR5 Q8K0D5 Q8R2Q4	1.57 7/446	7.22 7/97	0.0106023	GO:0090079
GO:0036137	kynurenine aminotransferase activity	Catalysis of the transfer of an amino group from kynurenine to an acceptor, usually a 2-oxo acid.	ENSMUSG00000031672 ENSMUSG00000040213	'Aspartate aminotransferase, mitochondrial'; 'Kynurenine--oxoglutarate transaminase 3'	Got2 Kyat3	P05202 Q71RI9	P05202 Q71RI9	0.45 2/446	50.00 2/4	0.0106023	GO:0008483
GO:0016832	aldehyde-lyase activity	Catalysis of the cleavage of a C-C bond in a molecule containing a hydroxyl group and a carbonyl group to form two smaller molecules, each being an aldehyde or a ketone.	ENSMUSG00000030695 ENSMUSG00000017390 ENSMUSG00000025403	'Fructose-bisphosphate aldolase'; 'Fructose-bisphosphate aldolase C'; 'Serine hydroxymethyltransferase, mitochondrial'	Aldoa Aldoc Shmt2	A6ZI44 P05063 Q9CZN7	A6ZI44 P05063 Q9CZN7	0.67 3/446	21.43 3/14	0.0106023	GO:0016830
GO:0016878	acid-thiol ligase activity	Catalysis of the joining of an acid and a thiol via a carbon-sulfur bond, with the concomitant hydrolysis of the diphosphate bond in ATP or a similar triphosphate.	ENSMUSG00000018796 ENSMUSG00000027452 ENSMUSG00000076435 ENSMUSG00000029482	'Long-chain-fatty-acid--CoA ligase'; 'Acetyl-coenzyme A synthetase'; 'Medium-chain acyl-CoA ligase ACSF2, mitochondrial'; 'Acetoacetyl-CoA synthetase'	Acsl1 Acss1 Acsf2 Aacs	D3Z041 Q69Z91 Q8VCW8 Q9D2R0	D3Z041 Q69Z91 Q8VCW8 Q9D2R0	0.90 4/446	13.33 4/30	0.0107126	GO:0016877
GO:0033764	steroid dehydrogenase activity, acting on the CH-OH group of donors, NAD or NADP as acceptor	Catalysis of an oxidation-reduction (redox) reaction in which a CH-OH group acts as a hydrogen or electron donor and reduces NAD+ or NADP, and in which one substrate is a sterol derivative.	ENSMUSG00000073422 ENSMUSG00000061758 ENSMUSG00000027195 ENSMUSG00000034449 ENSMUSG00000025260	'Hydroxysteroid 17-beta dehydrogenase 8'; 'Aldo-keto reductase family 1, member B10'; 'Very-long-chain 3-oxoacyl-CoA reductase'; 'Dehydrogenase/reductase SDR family member 11'; '17beta-hydroxysteroid dehydrogenase type 10/short chain L-3-hydroxyacyl-CoA dehydrogenase'	Hsd17b8 Akr1b10 Hsd17b12 Dhrs11 Hsd17b10	A0A494BAF4 G5E895 O70503 Q3U0B3 Q99N15	A0A494BAF4 G5E895 O70503 Q3U0B3 Q99N15	1.12 5/446	10.00 5/50	0.0108095	GO:0016616;GO:0016229
GO:0016298	lipase activity	Catalysis of the hydrolysis of a lipid or phospholipid.	ENSMUSG00000003123 ENSMUSG00000033174 ENSMUSG00000026701 ENSMUSG00000025509 ENSMUSG00000036257 ENSMUSG00000056973 ENSMUSG00000028670 ENSMUSG00000007036	'Hormone-sensitive lipase'; 'Serine aminopeptidase S33 domain-containing protein'; 'Peroxiredoxin-6'; 'Patatin-like phospholipase domain-containing protein 2'; 'Calcium-independent phospholipase A2-gamma'; 'Carboxylesterase 1D'; 'Acyl-protein thioesterase 2'; 'Phosphatidylserine lipase ABHD16A'	Lipe Mgll Prdx6 Pnpla2 Pnpla8 Ces1d Lypla2 Abhd16a	E9Q4M2 Q3UFX6 Q6A0D0 Q8BJ56 Q8K1N1 Q8VCT4 Q9WTL7 Q9Z1Q2	E9Q4M2 Q3UFX6 Q6A0D0 Q8BJ56 Q8K1N1 Q8VCT4 Q9WTL7 Q9Z1Q2	1.79 8/446	6.35 8/126	0.0108095	GO:0016788
GO:0003729	mRNA binding	Binding to messenger RNA (mRNA), an intermediate molecule between DNA and protein. mRNA includes UTR and coding sequences, but does not contain introns.	ENSMUSG00000030224 ENSMUSG00000016554 ENSMUSG00000004980 ENSMUSG00000022283 ENSMUSG00000051695 ENSMUSG00000058600 ENSMUSG00000028156 ENSMUSG00000020900 ENSMUSG00000028034 ENSMUSG00000059005 ENSMUSG00000020719 ENSMUSG00000056851 ENSMUSG00000024120 ENSMUSG00000001983 ENSMUSG00000028405 ENSMUSG00000025403	'Serine-threonine kinase receptor-associated protein'; 'Eukaryotic translation initiation factor 3 subunit D'; 'Heterogeneous nuclear ribonucleoproteins A2/B1'; 'Polyadenylate-binding protein 1'; 'Poly'; 'Large ribosomal subunit protein eL30'; 'Eukaryotic translation initiation factor 4E'; 'Myosin, heavy polypeptide 10, non-muscle'; 'Far upstream element'; 'RRM domain-containing protein'; 'Probab…	Strap Eif3d Hnrnpa2b1 Pabpc1 Pcbp1 Rpl30 Eif4e Myh10 Fubp1 Hnrnpa3 Ddx5 Pcbp2 Lrpprc Taco1 aco1 Shmt2	B2RUC7 O70194 O88569 P29341 P60335 P62889 Q3TK95 Q3UH59 Q3UUU2 Q3UZG3 Q3V0Z8 Q61990 Q6PB66 Q8K0Z7 Q8VDC3 Q9CZN7	B2RUC7 O70194 O88569 P29341 P60335 P62889 Q3TK95 Q3UH59 Q3UUU2 Q3UZG3 Q3V0Z8 Q61990 Q6PB66 Q8K0Z7 Q8VDC3 Q9CZN7	3.59 16/446	4.05 16/395	0.0116622	GO:0003723
GO:0047372	acylglycerol lipase activity	Catalysis of the reaction: H2O + acylglycerol = a fatty acid + glycerol.	ENSMUSG00000003123 ENSMUSG00000033174 ENSMUSG00000007036	'Hormone-sensitive lipase'; 'Serine aminopeptidase S33 domain-containing protein'; 'Phosphatidylserine lipase ABHD16A'	Lipe Mgll Abhd16a	E9Q4M2 Q3UFX6 Q9Z1Q2	E9Q4M2 Q3UFX6 Q9Z1Q2	0.67 3/446	20.00 3/15	0.0121562	GO:0052689;GO:0016298
GO:0016407	acetyltransferase activity	Catalysis of the transfer of an acetyl group to an acceptor molecule.	ENSMUSG00000037722 ENSMUSG00000025153 ENSMUSG00000000340 ENSMUSG00000036880 ENSMUSG00000023832 ENSMUSG00000032047 ENSMUSG00000059447	'Glucosamine 6-phosphate N-acetyltransferase'; 'Fatty acid synthase'; 'Lipoamide acyltransferase component of branched-chain alpha-keto acid dehydrogenase complex, mitochondrial'; '3-ketoacyl-CoA thiolase, mitochondrial'; 'Acetyl-CoA acetyltransferase, cytosolic'; 'Acetyl-CoA acetyltransferase, mitochondrial'; 'Trifunctional enzyme subunit beta, mitochondrial'	Gnpnat1 Fasn Dbt Acaa2 Acat2 Acat1 Hadhb	A0A2I3BQY4 P19096 P53395 Q8BWT1 Q8CAY6 Q8QZT1 Q99JY0	A0A2I3BQY4 P19096 P53395 Q8BWT1 Q8CAY6 Q8QZT1 Q99JY0	1.57 7/446	6.93 7/101	0.0122623	GO:0016747
GO:0016741	transferase activity, transferring one-carbon groups	Catalysis of the transfer of a one-carbon group from one compound (donor) to another (acceptor).	ENSMUSG00000074768 ENSMUSG00000069324 ENSMUSG00000000326 ENSMUSG00000025153 ENSMUSG00000055027 ENSMUSG00000054619 ENSMUSG00000021773 ENSMUSG00000034424 ENSMUSG00000024082 ENSMUSG00000026192 ENSMUSG00000025403	'Betaine--homocysteine S-methyltransferase 1'; 'Catechol O-methyltransferase'; 'Fatty acid synthase'; 'Histone-lysine N-methyltransferase Smyd1'; 'UbiE1'; 'Catechol O-methyltransferase domain-containing protein 1'; 'Glycine cleavage system H protein, mitochondrial'; 'Protein arginine methyltransferase NDUFAF7, mitochondrial'; 'Bifunctional purine biosynthesis protein ATIC'; 'Serine hydroxymethylt…	Bhmt Comt Fasn Smyd1 Tmt1a Comtd1 Gcsh Ndufaf7 Atic Shmt2	O35490 O88587 P19096 P97443 Q1XG79 Q8BIG7 Q91WK5 Q9CWG8 Q9CWJ9 Q9CZN7	O35490 O88587 P19096 P97443 Q1XG79 Q8BIG7 Q91WK5 Q9CWG8 Q9CWJ9 Q9CZN7	2.47 11/446	4.95 11/222	0.0122623	GO:0016740
GO:0043021	ribonucleoprotein complex binding	Binding to a complex of RNA and protein.	ENSMUSG00000030224 ENSMUSG00000024387 ENSMUSG00000034994 ENSMUSG00000020180 ENSMUSG00000078812 ENSMUSG00000020372 ENSMUSG00000063884 ENSMUSG00000030869 ENSMUSG00000020719 ENSMUSG00000001983	'Serine-threonine kinase receptor-associated protein'; 'Casein kinase II subunit beta'; 'Elongation factor 2'; 'Small nuclear ribonucleoprotein Sm D3'; 'Eukaryotic translation initiation factor 5A-1'; 'Small ribosomal subunit protein RACK1'; 'Small ribosomal subunit protein mS39'; 'Acyl carrier protein'; 'Probable ATP-dependent RNA helicase DDX5'; 'Translational activator of cytochrome c oxidase …	Strap Csnk2b Eef2 Snrpd3 Eif5a Rack1 Ptcd3 Ndufab1 Ddx5 Taco1	B2RUC7 G3UZX4 P58252 P62320 P63242 P68040 Q14C51 Q3TJG2 Q3V0Z8 Q8K0Z7	B2RUC7 G3UZX4 P58252 P62320 P63242 P68040 Q14C51 Q3TJG2 Q3V0Z8 Q8K0Z7	2.24 10/446	5.21 10/192	0.0133274	GO:0044877
GO:0016229	steroid dehydrogenase activity	Catalysis of an oxidation-reduction (redox) reaction in which one substrate is a sterol derivative.	ENSMUSG00000073422 ENSMUSG00000061758 ENSMUSG00000027195 ENSMUSG00000034449 ENSMUSG00000025260	'Hydroxysteroid 17-beta dehydrogenase 8'; 'Aldo-keto reductase family 1, member B10'; 'Very-long-chain 3-oxoacyl-CoA reductase'; 'Dehydrogenase/reductase SDR family member 11'; '17beta-hydroxysteroid dehydrogenase type 10/short chain L-3-hydroxyacyl-CoA dehydrogenase'	Hsd17b8 Akr1b10 Hsd17b12 Dhrs11 Hsd17b10	A0A494BAF4 G5E895 O70503 Q3U0B3 Q99N15	A0A494BAF4 G5E895 O70503 Q3U0B3 Q99N15	1.12 5/446	9.43 5/53	0.0136441	GO:0016491
GO:0042277	peptide binding	Binding to a peptide, an organic compound comprising two or more amino acids linked by peptide bonds.	ENSMUSG00000027782 ENSMUSG00000006360 ENSMUSG00000058135 ENSMUSG00000040562 ENSMUSG00000031584 ENSMUSG00000027712 ENSMUSG00000067274 ENSMUSG00000004035 ENSMUSG00000023944 ENSMUSG00000022752 ENSMUSG00000026820 ENSMUSG00000007891 ENSMUSG00000056999 ENSMUSG00000027890 ENSMUSG00000041926	'Karyopherin'; 'Cysteine-rich protein 1'; 'Glutathione S-transferase'; 'Glutathione S-transferase Mu 2'; 'Glutathione reductase, mitochondrial'; 'Annexin A5'; '60S acidic ribosomal protein P0'; 'Heat shock protein HSP 90-beta'; 'MKIAA0719 protein'; 'Prostaglandin E synthase 2'; 'Cathepsin D'; 'Insulin degrading enzyme'; 'Glutathione S-transferase Mu 4'; 'Aminopeptidase B'	Kpna4 Crip1 Gstm1 Gstm2 Gsr Anxa5 Rplp0 Gstm7 Hsp90ab1 Tomm70a Ptges2 Ctsd Ide Gstm4 Rnpep	A0A0B4J1E7 A0A0G2JEK2 A2AE89 P15626 P47791 P48036 Q5M8R8 Q6PJ91 Q71LX8 Q80TT4 Q8BWM0 Q8C243 Q8CGB9 Q8R5I6 Q8VCT3	A0A0B4J1E7 A0A0G2JEK2 A2AE89 P15626 P47791 P48036 Q5M8R8 Q6PJ91 Q71LX8 Q80TT4 Q8BWM0 Q8C243 Q8CGB9 Q8R5I6 Q8VCT3	3.36 15/446	4.09 15/367	0.0141957	GO:0033218
GO:0070403	NAD+ binding	Binding to the oxidized form, NAD, of nicotinamide adenine dinucleotide, a coenzyme involved in many redox and biosynthetic reactions.	ENSMUSG00000027984 ENSMUSG00000015149 ENSMUSG00000022853	'Hydroxyacyl-coenzyme A dehydrogenase, mitochondrial'; 'NAD-dependent protein deacetylase sirtuin-2'; 'Peroxisomal bifunctional enzyme'	Hadh Sirt2 Ehhadh	Q61425 Q8VDQ8 Q9DBM2	Q61425 Q8VDQ8 Q9DBM2	0.67 3/446	18.75 3/16	0.014375	GO:0043168;GO:0051287
GO:0016830	carbon-carbon lyase activity	Catalysis of the cleavage of C-C bonds by other means than by hydrolysis or oxidation, or conversely adding a group to a double bond.	ENSMUSG00000030695 ENSMUSG00000017390 ENSMUSG00000001666 ENSMUSG00000027513 ENSMUSG00000025403	'Fructose-bisphosphate aldolase'; 'Fructose-bisphosphate aldolase C'; 'D-dopachrome decarboxylase'; 'Phosphoenolpyruvate carboxykinase, cytosolic'; 'Serine hydroxymethyltransferase, mitochondrial'	Aldoa Aldoc Ddt Pck1 Shmt2	A6ZI44 P05063 Q3UNI8 Q8CI37 Q9CZN7	A6ZI44 P05063 Q3UNI8 Q8CI37 Q9CZN7	1.12 5/446	9.26 5/54	0.0145615	GO:0016829
GO:0030507	spectrin binding	Binding to spectrin, a protein that is the major constituent of the erythrocyte cytoskeletal network. It associates with band 4.1 (see band protein) and actin to form the cytoskeletal superstructure of the erythrocyte plasma membrane. It is composed of nonhomologous chains, alpha and beta, which aggregate side-to-side in an antiparallel fashion to form dimers, tetramers, and higher polymers.	ENSMUSG00000028906 ENSMUSG00000057738 ENSMUSG00000019978 ENSMUSG00000029106	'Protein 4.1'; 'Spectrin alpha, non-erythrocytic 1'; 'Epb4.1l2 protein'; 'Adducin 1'	Epb41 Sptan1 Epb41l2 Add1	A2A841 E9Q447 Q80UE5 Q8K232	A2A841 E9Q447 Q80UE5 Q8K232	0.90 4/446	12.12 4/33	0.0145615	GO:0044877;GO:0008092
GO:0051087	protein-folding chaperone binding	Binding to a chaperone protein, a class of proteins that bind to nascent or unfolded polypeptides and ensure correct folding or transport.	ENSMUSG00000002949 ENSMUSG00000028410 ENSMUSG00000025980 ENSMUSG00000021037 ENSMUSG00000022403 ENSMUSG00000029368 ENSMUSG00000007097 ENSMUSG00000033161 ENSMUSG00000004789	'Mitochondrial import inner membrane translocase subunit TIM44'; 'DnaJ homolog subfamily A member 1'; '60 kDa heat shock protein, mitochondrial'; 'Activator of Hsp90 ATPase AHSA1-like N-terminal domain-containing protein'; 'STI1 domain-containing protein'; 'Albumin'; 'Sodium/potassium-transporting ATPase subunit alpha'; 'Sodium/potassium-transporting ATPase subunit alpha-1'; 'Dihydrolipoyllysine-…	Timm44 Dnaja1 Hspd1 Ahsa1 St13 Alb Atp1a2 Atp1a1 Dlst	O35857 P63037 P63038 Q3TL79 Q3U8D2 Q546G4 Q6ZQ49 Q8VDN2 Q9D2G2	O35857 P63037 P63038 Q3TL79 Q3U8D2 Q546G4 Q6ZQ49 Q8VDN2 Q9D2G2	2.02 9/446	5.49 9/164	0.0148818	GO:0005515
GO:0004457	lactate dehydrogenase activity	Catalysis of the reaction: lactate + NAD+ = H+ + NADH + pyruvate.	ENSMUSG00000063229 ENSMUSG00000031958	'L-lactate dehydrogenase'; 'Probable D-lactate dehydrogenase, mitochondrial'	Ldha Ldhd	Q3THB4 Q7TNG8	Q3THB4 Q7TNG8	0.45 2/446	40.00 2/5	0.0155222	GO:0016614
GO:0047391	alkylglycerophosphoethanolamine phosphodiesterase activity	Catalysis of the reaction: H2O + 1-alkyl-sn-glycero-3-phosphoethanolamine = ethanolamine + 1-alkyl-sn-glycerol 3-phosphate.	ENSMUSG00000024639 ENSMUSG00000027523	'Guanine nucleotide-binding protein G'	Gnaq Gnas	P21279 Q6R0H7	P21279 Q6R0H7	0.45 2/446	40.00 2/5	0.0155222	GO:0008081
GO:0016861	intramolecular oxidoreductase activity, interconverting aldoses and ketoses	Catalysis of an oxidation-reduction (redox) reaction in which the hydrogen donor and acceptor, which is an aldose or a ketose, are the same molecule, and no oxidized product appears.	ENSMUSG00000036427 ENSMUSG00000023456	'Glucose-6-phosphate isomerase'; 'Triosephosphate isomerase'	Gpi Tpi1	P06745 P17751	P06745 P17751	0.45 2/446	40.00 2/5	0.0155222	GO:0016860
GO:0004740	pyruvate dehydrogenase (acetyl-transferring) kinase activity	Catalysis of the reaction: ATP + pyruvate dehydrogenase (acetyl-transferring) = ADP + pyruvate dehydrogenase (acetyl-transferring) phosphate.	ENSMUSG00000019577 ENSMUSG00000038967	'Protein-serine/threonine kinase'	Pdk4 Pdk2	Q544J2 Q9JK42	Q544J2 Q9JK42	0.45 2/446	40.00 2/5	0.0155222	GO:0004672
GO:0005543	phospholipid binding	Binding to a phospholipid, a class of lipids containing phosphoric acid as a mono- or diester.	ENSMUSG00000028906 ENSMUSG00000021061 ENSMUSG00000019804 ENSMUSG00000031672 ENSMUSG00000018340 ENSMUSG00000028465 ENSMUSG00000027712 ENSMUSG00000029994 ENSMUSG00000046032 ENSMUSG00000056201 ENSMUSG00000021771 ENSMUSG00000020402 ENSMUSG00000021622 ENSMUSG00000042628 ENSMUSG00000028455 ENSMUSG00000017817 ENSMUSG00000017774 ENSMUSG00000016664	'Protein 4.1'; 'Spectrin beta chain'; 'Sorting nexin-3'; 'Aspartate aminotransferase, mitochondrial'; 'Annexin A6'; 'Talin-1'; 'Annexin A5'; 'Annexin A4'; 'Sorting nexin 12'; 'Cofilin-1'; 'Voltage-dependent anion-selective channel protein 2'; 'Voltage-dependent anion-selective channel protein 1'; 'Creatine kinase S-type, mitochondrial'; 'Zinc finger FYVE domain-containing protein 1'; 'Stomatin-li…	Epb41 Sptb Snx3 Got2 Anxa6 Tln1 Anxa5 Anxa4 Snx12 Cfl1 Vdac2 Vdac1 Ckmt2 Zfyve1 Stoml2 Jph2 Myo1c Pacsin2	A2A841 B2RX08 O70492 P05202 P14824 P26039 P48036 P97429 Q3V2H3 Q544Y7 Q60930 Q60932 Q6P8J7 Q810J8 Q99JB2 Q9ET78 Q9WTI7 Q9WVE8	A2A841 B2RX08 O70492 P05202 P14824 P26039 P48036 P97429 Q3V2H3 Q544Y7 Q60930 Q60932 Q6P8J7 Q810J8 Q99JB2 Q9ET78 Q9WTI7 Q9WVE8	4.04 18/446	3.70 18/487	0.0155222	GO:0008289
GO:0004634	phosphopyruvate hydratase activity	Catalysis of the reaction: 2-phospho-D-glycerate = phosphoenolpyruvate + H2O.	ENSMUSG00000063524 ENSMUSG00000059040	'phosphopyruvate hydratase'	EG433182	Q5FW97	Q5FW97	0.45 2/446	40.00 2/5	0.0155222	GO:0016836
GO:0032558	adenyl deoxyribonucleotide binding	Binding to an adenyl deoxyribonucleotide, any compound consisting of adenosine esterified with (ortho)phosphate or an oligophosphate at any hydroxyl group on the deoxyribose moiety.	ENSMUSG00000022403 ENSMUSG00000023944	'STI1 domain-containing protein'; 'Heat shock protein HSP 90-beta'	St13 Hsp90ab1	Q3U8D2 Q71LX8	Q3U8D2 Q71LX8	0.45 2/446	40.00 2/5	0.0155222	GO:0032554;GO:0030554
GO:0070095	fructose-6-phosphate binding	Binding to fructose 6-phosphate.	ENSMUSG00000020277 ENSMUSG00000033065	'ATP-dependent 6-phosphofructokinase, liver type'; 'ATP-dependent 6-phosphofructokinase, muscle type'	Pfkl Pfkm	P12382 P47857	P12382 P47857	0.45 2/446	40.00 2/5	0.0155222	GO:0097367;GO:0043168
GO:0019115	benzaldehyde dehydrogenase [NAD(P)+] activity	Catalysis of the reaction: benzaldehyde + NAD(P)+ + H2O = benzoate + NAD(P)H + H+.	ENSMUSG00000024747 ENSMUSG00000053279	'Aldehyde dehydrogenase, cytosolic 1'; 'Aldehyde dehydrogenase 1A1'	Aldh1a7 Aldh1a1	O35945 P24549	O35945 P24549	0.45 2/446	40.00 2/5	0.0155222	GO:0004030
GO:0004332	fructose-bisphosphate aldolase activity	Catalysis of the reaction: D-fructose 1,6-bisphosphate = glycerone phosphate + D-glyceraldehyde-3-phosphate.	ENSMUSG00000030695 ENSMUSG00000017390	'Fructose-bisphosphate aldolase'; 'Fructose-bisphosphate aldolase C'	Aldoa Aldoc	A6ZI44 P05063	A6ZI44 P05063	0.45 2/446	40.00 2/5	0.0155222	GO:0016832
GO:0004301	epoxide hydrolase activity	Catalysis of the reaction: an epoxide + H2O = a glycol.	ENSMUSG00000015889 ENSMUSG00000022040	'Leukotriene A-4 hydrolase'; 'AB hydrolase-1 domain-containing protein'	Lta4h Ephx2	P24527 Q3UQ71	P24527 Q3UQ71	0.45 2/446	40.00 2/5	0.0155222	GO:0016803
GO:0004165	delta(3)-delta(2)-enoyl-CoA isomerase activity	Catalysis of the reactions: a (3Z)-enoyl-CoA = a 4-saturated (2E)-enoyl-CoA or a (3E)-enoyl-CoA = a 4-saturated (2E)-enoyl-CoA.	ENSMUSG00000022853 ENSMUSG00000021417	'Peroxisomal bifunctional enzyme'; 'Enoyl-CoA delta isomerase 2'	Ehhadh Eci2	Q9DBM2 Q9WUR2	Q9DBM2 Q9WUR2	0.45 2/446	40.00 2/5	0.0155222	GO:0016863
GO:0032557	pyrimidine ribonucleotide binding	Binding to a pyrimidine ribonucleotide, any compound consisting of a pyrimidine ribonucleoside that is esterified with (ortho)phosphate or an oligophosphate at any hydroxyl group on the ribose moiety.	ENSMUSG00000023944 ENSMUSG00000001891	'Heat shock protein HSP 90-beta'; 'UTP--glucose-1-phosphate uridylyltransferase'	Hsp90ab1 Ugp2	Q71LX8 Q91ZJ5	Q71LX8 Q91ZJ5	0.45 2/446	40.00 2/5	0.0155222	GO:0019103;GO:0032553
GO:0004032	alditol:NADP+ 1-oxidoreductase activity	Catalysis of the reaction: an alditol + NADP+ = an aldose + NADPH + H+.	ENSMUSG00000061758 ENSMUSG00000001642 ENSMUSG00000028692	'Aldo-keto reductase family 1, member B10'; 'Aldo-keto reductase family 1 member B1'; 'Aldo-keto reductase family 1 member A1'	Akr1b10 Akr1b1 Akr1a1	G5E895 Q3UDY1 Q3UJW9	G5E895 Q3UDY1 Q3UJW9	0.67 3/446	16.67 3/18	0.0188254	GO:0008106
GO:0001758	retinal dehydrogenase activity	Catalysis of the reaction: retinal + NAD+ + H2O = retinoate + NADH. Acts on both 11-trans and 13-cis forms of retinal.	ENSMUSG00000061758 ENSMUSG00000053279 ENSMUSG00000001642	'Aldo-keto reductase family 1, member B10'; 'Aldehyde dehydrogenase 1A1'; 'Aldo-keto reductase family 1 member B1'	Akr1b10 Aldh1a1 Akr1b1	G5E895 P24549 Q3UDY1	G5E895 P24549 Q3UDY1	0.67 3/446	16.67 3/18	0.0188254	GO:0016620
GO:0001846	opsonin binding	Binding to an opsonin, such as a complement component or antibody, deposited on the surface of a bacteria, virus, immune complex, or other particulate material.	ENSMUSG00000026365 ENSMUSG00000018446 ENSMUSG00000038845	'Complement component factor h'; 'Complement component 1 Q subcomponent-binding protein, mitochondrial'; 'Prohibitin 1'	Cfh C1qbp Phb1	E9Q8I0 O35658 P67778	E9Q8I0 O35658 P67778	0.67 3/446	16.67 3/18	0.0188254	GO:0005515
GO:0003735	structural constituent of ribosome	The action of a molecule that contributes to the structural integrity of the ribosome.	ENSMUSG00000045128 ENSMUSG00000061983 ENSMUSG00000057863 ENSMUSG00000058600 ENSMUSG00000057841 ENSMUSG00000038900 ENSMUSG00000037805 ENSMUSG00000028936 ENSMUSG00000028234 ENSMUSG00000067274 ENSMUSG00000061787 ENSMUSG00000024683 ENSMUSG00000025794 ENSMUSG00000041881	'Large ribosomal subunit protein eL20'; '40S ribosomal protein S12'; 'Large ribosomal subunit protein eL36'; 'Large ribosomal subunit protein eL30'; 'Large ribosomal subunit protein eL32'; 'Large ribosomal subunit protein uL11'; 'Ribosomal protein'; 'Large ribosomal subunit protein eL22'; 'Small ribosomal subunit protein uS10'; '60S acidic ribosomal protein P0'; 'Small ribosomal subunit protein e…	Rpl18a Rps12 Rpl36 Rpl30 Rpl32 Rpl12 Rpl10a Rpl22 Rps20 Rplp0 Rps17 Mrpl16 Rpl14 Ndufa7	A0A1D5RM85 A0A1W2P7A1 P47964 P62889 P62911 Q3TIQ2 Q3U561 Q4VAG4 Q5BLK2 Q5M8R8 Q8BT90 Q99N93 Q9CWK0 Q9Z1P6	A0A1D5RM85 A0A1W2P7A1 P47964 P62889 P62911 Q3TIQ2 Q3U561 Q4VAG4 Q5BLK2 Q5M8R8 Q8BT90 Q99N93 Q9CWK0 Q9Z1P6	3.14 14/446	4.02 14/348	0.020447	GO:0005198
GO:0016810	hydrolase activity, acting on carbon-nitrogen (but not peptide) bonds	Catalysis of the hydrolysis of any carbon-nitrogen bond, C-N, with the exception of peptide bonds.	ENSMUSG00000022048 ENSMUSG00000027187 ENSMUSG00000058624 ENSMUSG00000015149 ENSMUSG00000007039 ENSMUSG00000026192 ENSMUSG00000022571 ENSMUSG00000022751	'Dihydropyrimidinase-related protein 2'; 'Catalase'; 'Guanine deaminase'; 'NAD-dependent protein deacetylase sirtuin-2'; 'Putative hydrolase DDAH2'; 'Bifunctional purine biosynthesis protein ATIC'; 'Pyrroline-5-carboxylate reductase 3'; 'Omega-amidase NIT2'	Dpysl2 Cat Gda Sirt2 Ddah2 Atic Pycr3 Nit2	O08553 P24270 Q69ZN0 Q8VDQ8 Q99LD8 Q9CWJ9 Q9DCC4 Q9JHW2	O08553 P24270 Q69ZN0 Q8VDQ8 Q99LD8 Q9CWJ9 Q9DCC4 Q9JHW2	1.79 8/446	5.56 8/144	0.0216582	GO:0016787
GO:0004024	alcohol dehydrogenase activity, zinc-dependent	Catalysis of the reaction: an alcohol + NAD+ = an aldehyde or ketone + NADH + H+, requiring the presence of zinc.	ENSMUSG00000074207 ENSMUSG00000028138	'Alcohol dehydrogenase 1'; 'Alcohol dehydrogenase class-3'	Adh1 Adh5	P00329 P28474	P00329 P28474	0.45 2/446	33.33 2/6	0.0221	GO:0004022
GO:0016775	phosphotransferase activity, nitrogenous group as acceptor	Catalysis of the transfer of a phosphorus-containing group from one compound (donor) to a nitrogenous group (acceptor).	ENSMUSG00000030399 ENSMUSG00000021622	'Creatine kinase M-type'; 'Creatine kinase S-type, mitochondrial'	Ckm Ckmt2	P07310 Q6P8J7	P07310 Q6P8J7	0.45 2/446	33.33 2/6	0.0221	GO:0016772
GO:0015288	porin activity	Enables the transfer of substances, sized less than 1000 Da, from one side of a membrane to the other. The transmembrane portions of porins consist exclusively of beta-strands which form a beta-barrel. They are found in the outer membranes of Gram-negative bacteria, mitochondria, plastids and possibly acid-fast Gram-positive bacteria.	ENSMUSG00000021771 ENSMUSG00000020402	'Voltage-dependent anion-selective channel protein 2'; 'Voltage-dependent anion-selective channel protein 1'	Vdac2 Vdac1	Q60930 Q60932	Q60930 Q60932	0.45 2/446	33.33 2/6	0.0221	GO:0022829
GO:0098973	structural constituent of postsynaptic actin cytoskeleton	The action of a molecule that contributes to the structural integrity of a postsynaptic actin cytoskeleton.	ENSMUSG00000062825 ENSMUSG00000055194	'Actin, cytoplasmic 2'; 'Beta-actin-like protein 2'	Actg1 Actbl2	P63260 Q8BFZ3	P63260 Q8BFZ3	0.45 2/446	33.33 2/6	0.0221	GO:0005200;GO:0099186
GO:1990239	steroid hormone binding	Binding to a steroid hormone.	ENSMUSG00000007097 ENSMUSG00000033161	'Sodium/potassium-transporting ATPase subunit alpha'; 'Sodium/potassium-transporting ATPase subunit alpha-1'	Atp1a2 Atp1a1	Q6ZQ49 Q8VDN2	Q6ZQ49 Q8VDN2	0.45 2/446	33.33 2/6	0.0221	GO:0005496;GO:0042562
GO:0005504	fatty acid binding	Binding to a fatty acid, an aliphatic monocarboxylic acids liberated from naturally occurring fats and oils by hydrolysis.	ENSMUSG00000028138 ENSMUSG00000000340 ENSMUSG00000027533 ENSMUSG00000029368 ENSMUSG00000004035	'Alcohol dehydrogenase class-3'; 'Lipoamide acyltransferase component of branched-chain alpha-keto acid dehydrogenase complex, mitochondrial'; 'Fatty acid-binding protein 5'; 'Albumin'; 'Glutathione S-transferase'	Adh5 Dbt Fabp5 Alb Gstm7	P28474 P53395 Q497I3 Q546G4 Q6PJ91	P28474 P53395 Q497I3 Q546G4 Q6PJ91	1.12 5/446	8.20 5/61	0.0223212	GO:0033293;GO:0008289
GO:0004806	triglyceride lipase activity	Catalysis of the reaction: triacylglycerol + H2O = diacylglycerol + a carboxylate.	ENSMUSG00000003123 ENSMUSG00000025509 ENSMUSG00000056973	'Hormone-sensitive lipase'; 'Patatin-like phospholipase domain-containing protein 2'; 'Carboxylesterase 1D'	Lipe Pnpla2 Ces1d	E9Q4M2 Q8BJ56 Q8VCT4	E9Q4M2 Q8BJ56 Q8VCT4	0.67 3/446	15.00 3/20	0.0247128	GO:0016298;GO:0052689
GO:0008235	metalloexopeptidase activity	Catalysis of the hydrolysis of a peptide bond not more than three residues from the N- or C-terminus of a polypeptide chain by a mechanism in which water acts as a nucleophile, one or two metal ions hold the water molecule in place, and charged amino acid side chains are ligands for the metal ions.	ENSMUSG00000022401 ENSMUSG00000015889 ENSMUSG00000063904 ENSMUSG00000041926 ENSMUSG00000039682	'Xaa-Pro aminopeptidase 3'; 'Leukotriene A-4 hydrolase'; 'Dipeptidyl peptidase 3'; 'Aminopeptidase B'; 'Cytosol aminopeptidase'	Xpnpep3 Lta4h Dpp3 Rnpep Lap3	B7ZMP1 P24527 Q3UDD5 Q8VCT3 Q9CPY7	B7ZMP1 P24527 Q3UDD5 Q8VCT3 Q9CPY7	1.12 5/446	7.94 5/63	0.0254228	GO:0008237;GO:0008238
GO:0016765	transferase activity, transferring alkyl or aryl (other than methyl) groups	Catalysis of the transfer of an alkyl or aryl (but not methyl) group from one compound (donor) to another (acceptor).	ENSMUSG00000058135 ENSMUSG00000040562 ENSMUSG00000004035 ENSMUSG00000027890 ENSMUSG00000021033	'Glutathione S-transferase'; 'Glutathione S-transferase Mu 2'; 'Glutathione S-transferase Mu 4'; 'Maleylacetoacetate isomerase'	Gstm1 Gstm2 Gstm7 Gstm4 Gstz1	A2AE89 P15626 Q6PJ91 Q8R5I6 Q9WVL0	A2AE89 P15626 Q6PJ91 Q8R5I6 Q9WVL0	1.12 5/446	7.69 5/65	0.0289143	GO:0016740
GO:0140104	molecular carrier activity	Directly binding to a specific ion or molecule and delivering it either to an acceptor molecule or to a specific location.	ENSMUSG00000027782 ENSMUSG00000058799 ENSMUSG00000015749 ENSMUSG00000030869 ENSMUSG00000027282 ENSMUSG00000032554	'Karyopherin'; 'Nucleosome assembly protein 1-like 1'; 'Acidic leucine-rich nuclear phosphoprotein 32 family member E'; 'Acyl carrier protein'; 'Mitochondrial carrier homolog 2'; 'Serotransferrin'	Kpna4 Nap1l1 Anp32e Ndufab1 Mtch2 Tf	A0A0B4J1E7 P28656 P97822 Q3TJG2 Q3UA17 Q921I1	A0A0B4J1E7 P28656 P97822 Q3TJG2 Q3UA17 Q921I1	1.35 6/446	6.52 6/92	0.0290013	GO:0003674
GO:0047035	testosterone dehydrogenase (NAD+) activity	Catalysis of the reaction: testosterone + NAD+ = androst-4-ene-3,17-dione + NADH.	ENSMUSG00000073422 ENSMUSG00000025260	'Hydroxysteroid 17-beta dehydrogenase 8'; '17beta-hydroxysteroid dehydrogenase type 10/short chain L-3-hydroxyacyl-CoA dehydrogenase'	Hsd17b8 Hsd17b10	A0A494BAF4 Q99N15	A0A494BAF4 Q99N15	0.45 2/446	28.57 2/7	0.0294141	GO:0030283
GO:0030151	molybdenum ion binding	Binding to a molybdenum ion (Mo).	ENSMUSG00000024066 ENSMUSG00000073481	'Xanthine dehydrogenase/oxidase'; 'Mitochondrial amidoxime reducing component 2'	Xdh Mtarc2	Q00519 Q922Q1	Q00519 Q922Q1	0.45 2/446	28.57 2/7	0.0294141	GO:0046914
GO:0098809	nitrite reductase activity	Catalysis of the reaction: nitrite + acceptor = product(s) of nitrate reduction + reduced acceptor.	ENSMUSG00000024066 ENSMUSG00000073481	'Xanthine dehydrogenase/oxidase'; 'Mitochondrial amidoxime reducing component 2'	Xdh Mtarc2	Q00519 Q922Q1	Q00519 Q922Q1	0.45 2/446	28.57 2/7	0.0294141	GO:0016661
GO:0090599	alpha-glucosidase activity	Catalysis of the hydrolysis of terminal, non-reducing alpha-linked alpha-D-glucose residue with release of alpha-D-glucose.	ENSMUSG00000033400 ENSMUSG00000071650	'Glycogen debranching enzyme'; 'Neutral alpha-glucosidase AB'	Agl Ganab	F8VPN4 Q8BHN3	F8VPN4 Q8BHN3	0.45 2/446	28.57 2/7	0.0294141	GO:0015926
GO:0001851	complement component C3b binding	Binding to a C3b product of the complement cascade.	ENSMUSG00000026365 ENSMUSG00000038845	'Complement component factor h'; 'Prohibitin 1'	Cfh Phb1	E9Q8I0 P67778	E9Q8I0 P67778	0.45 2/446	28.57 2/7	0.0294141	GO:0001846;GO:0001848
GO:0051539	4 iron, 4 sulfur cluster binding	Binding to a 4 iron, 4 sulfur (4Fe-4S) cluster; this cluster consists of four iron atoms, with the inorganic sulfur atoms found between the irons and acting as bridging ligands.	ENSMUSG00000025968 ENSMUSG00000028405 ENSMUSG00000037916 ENSMUSG00000027809	'NADH-ubiquinone oxidoreductase 75 kDa subunit, mitochondrial'; 'Cytoplasmic aconitate hydratase'; 'NADH dehydrogenase'; 'Electron transfer flavoprotein-ubiquinone oxidoreductase, mitochondrial'	Ndufs1 aco1 Ndufv1 Etfdh	Q3UIQ2 Q8VDC3 Q91YT0 Q921G7	Q3UIQ2 Q8VDC3 Q91YT0 Q921G7	0.90 4/446	9.52 4/42	0.030194	GO:0051536
GO:0004812	aminoacyl-tRNA ligase activity	Catalysis of the formation of aminoacyl-tRNA from ATP, amino acid, and tRNA with the release of diphosphate and AMP.	ENSMUSG00000007029 ENSMUSG00000026245 ENSMUSG00000026618 ENSMUSG00000068739	'valine--tRNA ligase'; 'Phenylalanine--tRNA ligase beta subunit'; 'Isoleucine--tRNA ligase, mitochondrial'; 'serine--tRNA ligase'	Vars1 Farsb Iars2 Sars1	G3UY93 Q3TI98 Q8BIJ6 Q8C483	G3UY93 Q3TI98 Q8BIJ6 Q8C483	0.90 4/446	9.52 4/42	0.030194	GO:0016875;GO:0140101
GO:0016875	ligase activity, forming carbon-oxygen bonds	Catalysis of the joining of two molecules via a carbon-oxygen bond, with the concomitant hydrolysis of the diphosphate bond in ATP or a similar triphosphate.	ENSMUSG00000007029 ENSMUSG00000026245 ENSMUSG00000026618 ENSMUSG00000068739	'valine--tRNA ligase'; 'Phenylalanine--tRNA ligase beta subunit'; 'Isoleucine--tRNA ligase, mitochondrial'; 'serine--tRNA ligase'	Vars1 Farsb Iars2 Sars1	G3UY93 Q3TI98 Q8BIJ6 Q8C483	G3UY93 Q3TI98 Q8BIJ6 Q8C483	0.90 4/446	9.52 4/42	0.030194	GO:0016874
GO:0019200	carbohydrate kinase activity	Catalysis of the transfer of a phosphate group, usually from ATP, to a carbohydrate substrate molecule.	ENSMUSG00000000628 ENSMUSG00000020277 ENSMUSG00000033065	'Hexokinase-2'; 'ATP-dependent 6-phosphofructokinase, liver type'; 'ATP-dependent 6-phosphofructokinase, muscle type'	Hk2 Pfkl Pfkm	O08528 P12382 P47857	O08528 P12382 P47857	0.67 3/446	13.64 3/22	0.0310567	GO:0016301
GO:0016504	peptidase activator activity	Binds to and increases the activity of a peptidase.	ENSMUSG00000039041 ENSMUSG00000020788 ENSMUSG00000020372 ENSMUSG00000028452 ENSMUSG00000015357	'Uncharacterized protein'; 'Calcium-transporting ATPase'; 'Small ribosomal subunit protein RACK1'; 'Transitional endoplasmic reticulum ATPase'; 'ATP-dependent Clp protease ATP-binding subunit clpX-like, mitochondrial'	Adrm1 Atp2a3 Rack1 Vcp Clpx	A0A1S6GWG3 E9Q559 P68040 Q01853 Q9JHS4	A0A1S6GWG3 E9Q559 P68040 Q01853 Q9JHS4	1.12 5/446	7.46 5/67	0.0315002	GO:0061134;GO:0008047
GO:0030506	ankyrin binding	Binding to ankyrin, a 200 kDa cytoskeletal protein that attaches other cytoskeletal proteins to integral membrane proteins.	ENSMUSG00000021061 ENSMUSG00000006574 ENSMUSG00000033161	'Spectrin beta chain'; 'Band 3 anion transport protein'; 'Sodium/potassium-transporting ATPase subunit alpha-1'	Sptb Slc4a1 Atp1a1	B2RX08 P04919 Q8VDN2	B2RX08 P04919 Q8VDN2	0.67 3/446	13.04 3/23	0.0347294	GO:0008092
GO:0001848	complement binding	Binding to a component or product of the complement cascade.	ENSMUSG00000026365 ENSMUSG00000018446 ENSMUSG00000038845	'Complement component factor h'; 'Complement component 1 Q subcomponent-binding protein, mitochondrial'; 'Prohibitin 1'	Cfh C1qbp Phb1	E9Q8I0 O35658 P67778	E9Q8I0 O35658 P67778	0.67 3/446	13.04 3/23	0.0347294	GO:0005515
GO:0070182	DNA polymerase binding	Binding to a DNA polymerase.	ENSMUSG00000004980 ENSMUSG00000023944 ENSMUSG00000027342	'Heterogeneous nuclear ribonucleoproteins A2/B1'; 'Heat shock protein HSP 90-beta'; 'Proliferating cell nuclear antigen'	Hnrnpa2b1 Hsp90ab1 Pcna	O88569 Q71LX8 Q9CZD6	O88569 Q71LX8 Q9CZD6	0.67 3/446	13.04 3/23	0.0347294	GO:0019899
GO:0047376	all-trans-retinyl-palmitate hydrolase, all-trans-retinol forming activity	Catalysis of the reaction: all-trans-retinyl palmitate + H2O = all-trans-retinol + H+ + palmitate.	ENSMUSG00000003123 ENSMUSG00000056973	'Hormone-sensitive lipase'; 'Carboxylesterase 1D'	Lipe Ces1d	E9Q4M2 Q8VCT4	E9Q4M2 Q8VCT4	0.45 2/446	25.00 2/8	0.0363664	GO:0050253
GO:0070180	large ribosomal subunit rRNA binding	Binding to large ribosomal subunit RNA (LSU rRNA), a constituent of the large ribosomal subunit. In S. cerevisiae, this is the 25S rRNA.	ENSMUSG00000038900 ENSMUSG00000067274	'Large ribosomal subunit protein uL11'; '60S acidic ribosomal protein P0'	Rpl12 Rplp0	Q3TIQ2 Q5M8R8	Q3TIQ2 Q5M8R8	0.45 2/446	25.00 2/8	0.0363664	GO:0019843
GO:0047134	protein-disulfide reductase (NAD(P)) activity	Catalysis of the reaction: protein-dithiol + NAD(P)+ = protein-disulfide + NAD(P)H + H+.	ENSMUSG00000062070 ENSMUSG00000020844	'Phosphoglycerate kinase 1'; 'Nucleoredoxin'	Pgk1 Nxn	P09411 P97346	P09411 P97346	0.45 2/446	25.00 2/8	0.0363664	GO:0016668;GO:0015035
GO:0071949	FAD binding	Binding to the oxidized form, FAD, of flavin-adenine dinucleotide, the coenzyme or the prosthetic group of various flavoprotein oxidoreductase enzymes.	ENSMUSG00000024066 ENSMUSG00000031958 ENSMUSG00000021235 ENSMUSG00000036932	'Xanthine dehydrogenase/oxidase'; 'Probable D-lactate dehydrogenase, mitochondrial'; 'Ubiquinone biosynthesis monooxygenase COQ6, mitochondrial'; 'Apoptosis-inducing factor 1, mitochondrial'	Xdh Ldhd Coq6 Aifm1	Q00519 Q7TNG8 Q8R1S0 Q9Z0X1	Q00519 Q7TNG8 Q8R1S0 Q9Z0X1	0.90 4/446	8.89 4/45	0.0363664	GO:0050660
GO:0008430	selenium binding	Binding to a selenium (Se) ion.	ENSMUSG00000005161 ENSMUSG00000075706	'Peroxiredoxin-2'; 'Glutathione peroxidase'	Prdx2 Gpx4	Q61171 Q76LV0	Q61171 Q76LV0	0.45 2/446	25.00 2/8	0.0363664	GO:0036094
GO:0047760	butyrate-CoA ligase activity	Catalysis of the reaction: ATP + an acid + CoA = AMP + diphosphate + an acyl-CoA.	ENSMUSG00000076435 ENSMUSG00000029482	'Medium-chain acyl-CoA ligase ACSF2, mitochondrial'; 'Acetoacetyl-CoA synthetase'	Acsf2 Aacs	Q8VCW8 Q9D2R0	Q8VCW8 Q9D2R0	0.45 2/446	25.00 2/8	0.0363664	GO:0016405;GO:0016878
GO:0008443	phosphofructokinase activity	Catalysis of the transfer of a phosphate group, usually from ATP, to a phosphofructose substrate molecule.	ENSMUSG00000020277 ENSMUSG00000033065	'ATP-dependent 6-phosphofructokinase, liver type'; 'ATP-dependent 6-phosphofructokinase, muscle type'	Pfkl Pfkm	P12382 P47857	P12382 P47857	0.45 2/446	25.00 2/8	0.0363664	GO:0019200;GO:0016773
GO:0060590	ATPase regulator activity	Binds to and modulates the activity of an ATP hydrolysis activity.	ENSMUSG00000025757 ENSMUSG00000028410 ENSMUSG00000032412 ENSMUSG00000021037	'Heat shock 70 kDa protein 4L'; 'DnaJ homolog subfamily A member 1'; 'Sodium/potassium-transporting ATPase subunit beta-3'; 'Activator of Hsp90 ATPase AHSA1-like N-terminal domain-containing protein'	Hspa4l Dnaja1 Atp1b3 Ahsa1	P48722 P63037 P97370 Q3TL79	P48722 P63037 P97370 Q3TL79	0.90 4/446	8.89 4/45	0.0363664	GO:0098772
GO:0004176	ATP-dependent peptidase activity	Catalysis of the hydrolysis of peptide bonds, driven by ATP hydrolysis.	ENSMUSG00000024527 ENSMUSG00000015357	'AFG3-like protein 2'; 'ATP-dependent Clp protease ATP-binding subunit clpX-like, mitochondrial'	Afg3l2 Clpx	Q8JZQ2 Q9JHS4	Q8JZQ2 Q9JHS4	0.45 2/446	25.00 2/8	0.0363664	GO:0008233;GO:0140657
GO:0030283	testosterone dehydrogenase [NAD(P)] activity	Catalysis of the reaction: testosterone + NAD(P)+ = androst-4-ene-3,17-dione + NAD(P)H + H+.	ENSMUSG00000073422 ENSMUSG00000025260	'Hydroxysteroid 17-beta dehydrogenase 8'; '17beta-hydroxysteroid dehydrogenase type 10/short chain L-3-hydroxyacyl-CoA dehydrogenase'	Hsd17b8 Hsd17b10	A0A494BAF4 Q99N15	A0A494BAF4 Q99N15	0.45 2/446	25.00 2/8	0.0363664	GO:0033764
GO:0004022	alcohol dehydrogenase (NAD+) activity	Catalysis of the reaction: an alcohol + NAD+ = an aldehyde or ketone + NADH + H+.	ENSMUSG00000074207 ENSMUSG00000028138	'Alcohol dehydrogenase 1'; 'Alcohol dehydrogenase class-3'	Adh1 Adh5	P00329 P28474	P00329 P28474	0.45 2/446	25.00 2/8	0.0363664	GO:0018455
GO:0015645	fatty acid ligase activity	Catalysis of the ligation of a fatty acid to an acceptor, coupled to the hydrolysis of ATP.	ENSMUSG00000018796 ENSMUSG00000027452 ENSMUSG00000076435	'Long-chain-fatty-acid--CoA ligase'; 'Acetyl-coenzyme A synthetase'; 'Medium-chain acyl-CoA ligase ACSF2, mitochondrial'	Acsl1 Acss1 Acsf2	D3Z041 Q69Z91 Q8VCW8	D3Z041 Q69Z91 Q8VCW8	0.67 3/446	12.50 3/24	0.0372495	GO:0140657;GO:0016878
GO:0008238	exopeptidase activity	Catalysis of the hydrolysis of a peptide bond not more than three residues from the N- or C-terminus of a polypeptide chain, in a reaction that requires a free N-terminal amino group, C-terminal carboxyl group or both.	ENSMUSG00000022401 ENSMUSG00000015889 ENSMUSG00000008226 ENSMUSG00000063904 ENSMUSG00000041926 ENSMUSG00000039682	'Xaa-Pro aminopeptidase 3'; 'Leukotriene A-4 hydrolase'; 'Secernin-3'; 'Dipeptidyl peptidase 3'; 'Aminopeptidase B'; 'Cytosol aminopeptidase'	Xpnpep3 Lta4h Scrn3 Dpp3 Rnpep Lap3	B7ZMP1 P24527 Q3TMH2 Q3UDD5 Q8VCT3 Q9CPY7	B7ZMP1 P24527 Q3TMH2 Q3UDD5 Q8VCT3 Q9CPY7	1.35 6/446	6.06 6/99	0.0372495	GO:0008233
GO:0031683	G-protein beta/gamma-subunit complex binding	Binding to a complex of G-protein beta/gamma subunits.	ENSMUSG00000032562 ENSMUSG00000024639 ENSMUSG00000027523	'Guanine nucleotide-binding protein G'	Gnai2 Gnaq Gnas	P08752 P21279 Q6R0H7	P08752 P21279 Q6R0H7	0.67 3/446	12.50 3/24	0.0372495	GO:0044877
GO:0022853	active monoatomic ion transmembrane transporter activity	Enables the transfer of an ion from one side of a membrane to the other up the solute's concentration gradient. This is carried out by binding the solute and undergoing a series of conformational changes. Transport works equally well in either direction.	ENSMUSG00000020788 ENSMUSG00000061904 ENSMUSG00000006574 ENSMUSG00000027712 ENSMUSG00000032412 ENSMUSG00000063882 ENSMUSG00000007097 ENSMUSG00000030730 ENSMUSG00000033161 ENSMUSG00000019082	'Calcium-transporting ATPase'; 'Solute carrier family 25 member 3'; 'Band 3 anion transport protein'; 'Annexin A5'; 'Sodium/potassium-transporting ATPase subunit beta-3'; 'Cytochrome b-c1 complex subunit 6, mitochondrial'; 'Sodium/potassium-transporting ATPase subunit alpha'; 'Sarcoplasmic/endoplasmic reticulum calcium ATPase 1'; 'Sodium/potassium-transporting ATPase subunit alpha-1'; 'Mitochondr…	Atp2a3 Slc25a3 Slc4a1 Anxa5 Atp1b3 Uqcrh Atp1a2 Atp2a1 Atp1a1 Slc25a22	E9Q559 G5E902 P04919 P48036 P97370 P99028 Q6ZQ49 Q8R429 Q8VDN2 Q9D6M3	E9Q559 G5E902 P04919 P48036 P97370 P99028 Q6ZQ49 Q8R429 Q8VDN2 Q9D6M3	2.24 10/446	4.27 10/234	0.0411021	GO:0022804;GO:0015075
GO:0019902	phosphatase binding	Binding to a phosphatase.	ENSMUSG00000024908 ENSMUSG00000018428 ENSMUSG00000019804 ENSMUSG00000020849 ENSMUSG00000004455 ENSMUSG00000020349 ENSMUSG00000020372 ENSMUSG00000028452 ENSMUSG00000042284 ENSMUSG00000056201	'Protein phosphatase 6, regulatory subunit 3'; 'A-kinase anchor protein 1, mitochondrial'; 'Sorting nexin-3'; '14-3-3 protein epsilon'; 'Serine/threonine-protein phosphatase PP1-gamma catalytic subunit'; 'Serine/threonine-protein phosphatase 2A catalytic subunit alpha isoform'; 'Small ribosomal subunit protein RACK1'; 'Transitional endoplasmic reticulum ATPase'; 'Integrin alpha-1'; 'Cofilin-1'	Ppp6r3 Akap1 Snx3 Ywhae Ppp1cc Ppp2ca Rack1 Vcp Itga1 Cfl1	G5E8R4 O08715 O70492 P62259 P63087 P63330 P68040 Q01853 Q3V3R4 Q544Y7	G5E8R4 O08715 O70492 P62259 P63087 P63330 P68040 Q01853 Q3V3R4 Q544Y7	2.24 10/446	4.26 10/235	0.042124	GO:0019899
GO:0031698	beta-2 adrenergic receptor binding	Binding to a beta-2 adrenergic receptor.	ENSMUSG00000020349 ENSMUSG00000027523	'Serine/threonine-protein phosphatase 2A catalytic subunit alpha isoform'; 'Guanine nucleotide-binding protein G'	Ppp2ca Gnas	P63330 Q6R0H7	P63330 Q6R0H7	0.45 2/446	22.22 2/9	0.0437589	GO:0031690
GO:0015485	cholesterol binding	Binding to cholesterol (cholest-5-en-3-beta-ol); the principal sterol of vertebrates and the precursor of many steroids, including bile acids and steroid hormones.	ENSMUSG00000018340 ENSMUSG00000021242 ENSMUSG00000021771 ENSMUSG00000020402	'Annexin A6'; 'NPC intracellular cholesterol transporter 2'; 'Voltage-dependent anion-selective channel protein 2'; 'Voltage-dependent anion-selective channel protein 1'	Anxa6 Npc2 Vdac2 Vdac1	P14824 Q3U3C2 Q60930 Q60932	P14824 Q3U3C2 Q60930 Q60932	0.90 4/446	8.33 4/48	0.0437589	GO:0043178;GO:0032934
GO:0016624	oxidoreductase activity, acting on the aldehyde or oxo group of donors, disulfide as acceptor	Catalysis of an oxidation-reduction (redox) reaction in which an aldehyde or ketone (oxo) group acts as a hydrogen or electron donor and reduces a disulfide.	ENSMUSG00000060376 ENSMUSG00000032263	'2-oxoisovalerate dehydrogenase subunit alpha'; '2-oxoisovalerate dehydrogenase subunit beta, mitochondrial'	Bckdha Bckdhb	Q3U3J1 Q6P3A8	Q3U3J1 Q6P3A8	0.45 2/446	22.22 2/9	0.0437589	GO:0016903
GO:0016801	hydrolase activity, acting on ether bonds	Catalysis of the hydrolysis of any ether or thioether bond, -O- or -S- respectively.	ENSMUSG00000015889 ENSMUSG00000022040	'Leukotriene A-4 hydrolase'; 'AB hydrolase-1 domain-containing protein'	Lta4h Ephx2	P24527 Q3UQ71	P24527 Q3UQ71	0.45 2/446	22.22 2/9	0.0437589	GO:0016787
GO:0018455	alcohol dehydrogenase [NAD(P)+] activity	Catalysis of the reaction: an alcohol + NAD(P)+ = an aldehyde + NAD(P)H + H+.	ENSMUSG00000074207 ENSMUSG00000028138	'Alcohol dehydrogenase 1'; 'Alcohol dehydrogenase class-3'	Adh1 Adh5	P00329 P28474	P00329 P28474	0.45 2/446	22.22 2/9	0.0437589	GO:0016616
GO:0043546	molybdopterin cofactor binding	Binding to a molybdopterin cofactor (Moco), essential for the catalytic activity of some enzymes, e.g. sulfite oxidase, xanthine dehydrogenase, and aldehyde oxidase. The cofactor consists of a mononuclear molybdenum (Mo-molybdopterin) or tungsten ion (W-molybdopterin) coordinated by one or two molybdopterin ligands.	ENSMUSG00000024066 ENSMUSG00000073481	'Xanthine dehydrogenase/oxidase'; 'Mitochondrial amidoxime reducing component 2'	Xdh Mtarc2	Q00519 Q922Q1	Q00519 Q922Q1	0.45 2/446	22.22 2/9	0.0437589	GO:0097159
GO:0004028	3-chloroallyl aldehyde dehydrogenase activity	Catalysis of the reaction: 3-chloroallyl aldehyde + H2O = 2 H+ + 2 e- + 3-chloroacrylic acid.	ENSMUSG00000024747 ENSMUSG00000053279	'Aldehyde dehydrogenase, cytosolic 1'; 'Aldehyde dehydrogenase 1A1'	Aldh1a7 Aldh1a1	O35945 P24549	O35945 P24549	0.45 2/446	22.22 2/9	0.0437589	GO:0016620
GO:0016803	ether hydrolase activity	Catalysis of the hydrolysis of an ether bond, -O-.	ENSMUSG00000015889 ENSMUSG00000022040	'Leukotriene A-4 hydrolase'; 'AB hydrolase-1 domain-containing protein'	Lta4h Ephx2	P24527 Q3UQ71	P24527 Q3UQ71	0.45 2/446	22.22 2/9	0.0437589	GO:0016801
GO:0031628	opioid receptor binding	Binding to an opioid receptor.	ENSMUSG00000027523 ENSMUSG00000031328	'Guanine nucleotide-binding protein G'; 'Filamin-A'	Gnas Flna	Q6R0H7 Q8BTM8	Q6R0H7 Q8BTM8	0.45 2/446	22.22 2/9	0.0437589	GO:0001664
GO:0001671	ATPase activator activity	Binds to and increases the activity of an ATP hydrolysis activity.	ENSMUSG00000028410 ENSMUSG00000032412 ENSMUSG00000021037	'DnaJ homolog subfamily A member 1'; 'Sodium/potassium-transporting ATPase subunit beta-3'; 'Activator of Hsp90 ATPase AHSA1-like N-terminal domain-containing protein'	Dnaja1 Atp1b3 Ahsa1	P63037 P97370 Q3TL79	P63037 P97370 Q3TL79	0.67 3/446	11.54 3/26	0.0444312	GO:0140677;GO:0060590
GO:0048027	mRNA 5'-UTR binding	Binding to an mRNA molecule at its 5' untranslated region.	ENSMUSG00000020900 ENSMUSG00000028405 ENSMUSG00000025403	'Myosin, heavy polypeptide 10, non-muscle'; 'Cytoplasmic aconitate hydratase'; 'Serine hydroxymethyltransferase, mitochondrial'	Myh10 aco1 Shmt2	Q3UH59 Q8VDC3 Q9CZN7	Q3UH59 Q8VDC3 Q9CZN7	0.67 3/446	11.54 3/26	0.0444312	GO:0003729
GO:0016866	intramolecular transferase activity	Catalysis of the transfer of a functional group from one position to another within a single molecule.	ENSMUSG00000038871 ENSMUSG00000020475 ENSMUSG00000025791	'Bisphosphoglycerate mutase'; 'Phosphoglycerate mutase'; 'Phosphoglucomutase-1'	Bpgm Pgam2 Pgm1	P15327 Q5NCI4 Q66JR7	P15327 Q5NCI4 Q66JR7	0.67 3/446	11.54 3/26	0.0444312	GO:0016853
GO:0008237	metallopeptidase activity	Catalysis of the hydrolysis of peptide bonds by a mechanism in which water acts as a nucleophile, one or two metal ions hold the water molecule in place, and charged amino acid side chains are ligands for the metal ions.	ENSMUSG00000022401 ENSMUSG00000015889 ENSMUSG00000063904 ENSMUSG00000056999 ENSMUSG00000024527 ENSMUSG00000041926 ENSMUSG00000039682 ENSMUSG00000029017 ENSMUSG00000026926	'Xaa-Pro aminopeptidase 3'; 'Leukotriene A-4 hydrolase'; 'Dipeptidyl peptidase 3'; 'Insulin degrading enzyme'; 'AFG3-like protein 2'; 'Aminopeptidase B'; 'Cytosol aminopeptidase'; 'Mitochondrial-processing peptidase subunit beta'; 'Mitochondrial-processing peptidase subunit alpha'	Xpnpep3 Lta4h Dpp3 Ide Afg3l2 Rnpep Lap3 Pmpcb Pmpca	B7ZMP1 P24527 Q3UDD5 Q8CGB9 Q8JZQ2 Q8VCT3 Q9CPY7 Q9CXT8 Q9DC61	B7ZMP1 P24527 Q3UDD5 Q8CGB9 Q8JZQ2 Q8VCT3 Q9CPY7 Q9CXT8 Q9DC61	2.02 9/446	4.43 9/203	0.0446577	GO:0008233
GO:0022804	active transmembrane transporter activity	Enables the transfer of a specific substance or related group of substances from one side of a membrane to the other, up the solute's concentration gradient. The transporter binds the solute and undergoes a series of conformational changes. Transport works equally well in either direction.	ENSMUSG00000064360 ENSMUSG00000020788 ENSMUSG00000061904 ENSMUSG00000006574 ENSMUSG00000027712 ENSMUSG00000031633 ENSMUSG00000032412 ENSMUSG00000063882 ENSMUSG00000025968 ENSMUSG00000007097 ENSMUSG00000030730 ENSMUSG00000033161 ENSMUSG00000037916 ENSMUSG00000026260 ENSMUSG00000019082	'NADH-ubiquinone oxidoreductase chain 3'; 'Calcium-transporting ATPase'; 'Solute carrier family 25 member 3'; 'Band 3 anion transport protein'; 'Annexin A5'; 'ADP/ATP translocase 1'; 'Sodium/potassium-transporting ATPase subunit beta-3'; 'Cytochrome b-c1 complex subunit 6, mitochondrial'; 'NADH-ubiquinone oxidoreductase 75 kDa subunit, mitochondrial'; 'Sodium/potassium-transporting ATPase subunit…	ND3 Atp2a3 Slc25a3 Slc4a1 Anxa5 Slc25a4 Atp1b3 Uqcrh Ndufs1 Atp1a2 Atp2a1 Atp1a1 Ndufv1 Ndufa10 Slc25a22	A0A023J682 E9Q559 G5E902 P04919 P48036 P48962 P97370 P99028 Q3UIQ2 Q6ZQ49 Q8R429 Q8VDN2 Q91YT0 Q99LC3 Q9D6M3	A0A023J682 E9Q559 G5E902 P04919 P48036 P48962 P97370 P99028 Q3UIQ2 Q6ZQ49 Q8R429 Q8VDN2 Q91YT0 Q99LC3 Q9D6M3	3.36 15/446	3.45 15/435	0.0484998	GO:0022857
GO:0000035	acyl binding	Binding to an acyl group, any group formally derived by removal of the hydroxyl group from the acid function of a carboxylic acid.	ENSMUSG00000030869	'Acyl carrier protein'	Ndufab1	Q3TJG2	Q3TJG2	0.22 1/446	100.00 1/1	0.0499152	GO:0036094
GO:0106375	deoxynucleoside triphosphate hydrolase activity	Catalysis of the reaction: dNTP + H2O = 2'-deoxynucleoside + H+ + triphosphate.	ENSMUSG00000027639	'Deoxynucleoside triphosphate triphosphohydrolase SAMHD1'	Samhd1	Q60710	Q60710	0.22 1/446	100.00 1/1	0.0499152	GO:0016793
GO:0004587	ornithine aminotransferase activity	Catalysis of the reaction: a 2-oxocarboxylate + L-ornithine = an L-alpha-amino acid + L-glutamate 5-semialdehyde.	ENSMUSG00000030934	'Ornithine aminotransferase'	Oat	Q3TG75	Q3TG75	0.22 1/446	100.00 1/1	0.0499152	GO:0008483
GO:0031320	hexitol dehydrogenase activity	Catalysis of the reaction: hexitol + acceptor = hexose + reduced acceptor.	ENSMUSG00000027227	'Sorbitol dehydrogenase'	Sord	Q64442	Q64442	0.22 1/446	100.00 1/1	0.0499152	GO:0016614
GO:0008270	zinc ion binding	Binding to a zinc ion (Zn).	ENSMUSG00000006360 ENSMUSG00000074768 ENSMUSG00000069324 ENSMUSG00000074207 ENSMUSG00000015889 ENSMUSG00000028138 ENSMUSG00000034993 ENSMUSG00000063904 ENSMUSG00000029368 ENSMUSG00000027639 ENSMUSG00000027227 ENSMUSG00000058624 ENSMUSG00000056999 ENSMUSG00000024527 ENSMUSG00000041926 ENSMUSG00000015149 ENSMUSG00000031938 ENSMUSG00000025403 ENSMUSG00000028902 ENSMUSG00000058301 ENSMUSG00000015357 …	'Cysteine-rich protein 1'; 'Betaine--homocysteine S-methyltransferase 1'; 'Alcohol dehydrogenase 1'; 'Leukotriene A-4 hydrolase'; 'Alcohol dehydrogenase class-3'; 'Enoyl reductase'; 'Dipeptidyl peptidase 3'; 'Albumin'; 'Deoxynucleoside triphosphate triphosphohydrolase SAMHD1'; 'Sorbitol dehydrogenase'; 'Guanine deaminase'; 'Insulin degrading enzyme'; 'AFG3-like protein 2'; 'Aminopeptidase B'; 'NA…	Crip1 Bhmt Adh1 Lta4h Adh5 Vat1 Dpp3 Alb Samhd1 Sord Gda Ide Afg3l2 Rnpep Sirt2 No gene name for Q91V76 Shmt2 Sf3a3 Upf1 Clpx Apip	A0A0G2JEK2 O35490 P00329 P24527 P28474 Q3TXD3 Q3UDD5 Q546G4 Q60710 Q64442 Q69ZN0 Q8CGB9 Q8JZQ2 Q8VCT3 Q8VDQ8 Q91V76 Q9CZN7 Q9D554 Q9EPU0 Q9JHS4 Q9WVQ5	A0A0G2JEK2 O35490 P00329 P24527 P28474 Q3TXD3 Q3UDD5 Q546G4 Q60710 Q64442 Q69ZN0 Q8CGB9 Q8JZQ2 Q8VCT3 Q8VDQ8 Q91V76 Q9CZN7 Q9D554 Q9EPU0 Q9JHS4 Q9WVQ5	4.93 22/446	2.91 22/757	0.0499152	GO:0046914
GO:0008929	methylglyoxal synthase activity	Catalysis of the reaction: glycerone phosphate = methylglyoxal + phosphate.	ENSMUSG00000023456	'Triosephosphate isomerase'	Tpi1	P17751	P17751	0.22 1/446	100.00 1/1	0.0499152	GO:0016838
GO:0016814	hydrolase activity, acting on carbon-nitrogen (but not peptide) bonds, in cyclic amidines	Catalysis of the hydrolysis of any non-peptide carbon-nitrogen bond in a cyclic amidine, a compound of the form R-C(=NH)-NH2.	ENSMUSG00000058624 ENSMUSG00000026192 ENSMUSG00000022571	'Guanine deaminase'; 'Bifunctional purine biosynthesis protein ATIC'; 'Pyrroline-5-carboxylate reductase 3'	Gda Atic Pycr3	Q69ZN0 Q9CWJ9 Q9DCC4	Q69ZN0 Q9CWJ9 Q9DCC4	0.67 3/446	10.00 3/30	0.0499152	GO:0016810
GO:0046570	methylthioribulose 1-phosphate dehydratase activity	Catalysis of the reaction: S-methyl-5-thio-D-ribulose 1-phosphate = 5-(methylthio)-2,3-dioxopentyl phosphate + H2O.	ENSMUSG00000010911	'Methylthioribulose-1-phosphate dehydratase'	Apip	Q9WVQ5	Q9WVQ5	0.22 1/446	100.00 1/1	0.0499152	GO:0016836
GO:0046526	D-xylulose reductase activity	Catalysis of the reaction: NAD+ + xylitol = D-xylulose + H+ + NADH.	ENSMUSG00000027227	'Sorbitol dehydrogenase'	Sord	Q64442	Q64442	0.22 1/446	100.00 1/1	0.0499152	GO:0016616;GO:0031320
GO:0031177	phosphopantetheine binding	Binding to phosphopantetheine, the vitamin pantetheine 4'-(dihydrogen phosphate).	ENSMUSG00000025153	'Fatty acid synthase'	Fasn	P19096	P19096	0.22 1/446	100.00 1/1	0.0499152	GO:0033218;GO:0019842;GO:0072341
GO:0045148	tripeptide aminopeptidase activity	Catalysis of the hydrolysis of a single N-terminal amino acid residue from a tripeptide.	ENSMUSG00000015889	'Leukotriene A-4 hydrolase'	Lta4h	P24527	P24527	0.22 1/446	100.00 1/1	0.0499152	GO:0034701;GO:0004177
GO:0008106	alcohol dehydrogenase (NADP+) activity	Catalysis of the reaction: an alcohol + NADP+ = an aldehyde + NADPH + H+.	ENSMUSG00000061758 ENSMUSG00000001642 ENSMUSG00000028692	'Aldo-keto reductase family 1, member B10'; 'Aldo-keto reductase family 1 member B1'; 'Aldo-keto reductase family 1 member A1'	Akr1b10 Akr1b1 Akr1a1	G5E895 Q3UDY1 Q3UJW9	G5E895 Q3UDY1 Q3UJW9	0.67 3/446	10.00 3/30	0.0499152	GO:0004033
GO:0016898	oxidoreductase activity, acting on the CH-OH group of donors, cytochrome as acceptor	Catalysis of an oxidation-reduction (redox) reaction in which a CH-OH group acts as a hydrogen or electron donor and reduces a cytochrome molecule.	ENSMUSG00000031958	'Probable D-lactate dehydrogenase, mitochondrial'	Ldhd	Q7TNG8	Q7TNG8	0.22 1/446	100.00 1/1	0.0499152	GO:0016614
GO:0044620	ACP phosphopantetheine attachment site binding	Binding to the attachment site of the phosphopantetheine prosthetic group of an acyl carrier protein (ACP).	ENSMUSG00000030869	'Acyl carrier protein'	Ndufab1	Q3TJG2	Q3TJG2	0.22 1/446	100.00 1/1	0.0499152	GO:0051192
GO:0051192	prosthetic group binding	Binding to a prosthetic group, the non-amino acid portion of certain protein molecules. Prosthetic groups may be inorganic or organic and are usually required for the biological activity of the protein.	ENSMUSG00000030869	'Acyl carrier protein'	Ndufab1	Q3TJG2	Q3TJG2	0.22 1/446	100.00 1/1	0.0499152	GO:0005488
GO:0008892	guanine deaminase activity	Catalysis of the reaction: guanine + H2O = xanthine + NH3.	ENSMUSG00000058624	'Guanine deaminase'	Gda	Q69ZN0	Q69ZN0	0.22 1/446	100.00 1/1	0.0499152	GO:0016814;GO:0019239
GO:0018467	formaldehyde dehydrogenase activity	Catalysis of the reaction: formaldehyde + H2O + NAD+ = formate + 2 H+ + NADH.	ENSMUSG00000028138	'Alcohol dehydrogenase class-3'	Adh5	P28474	P28474	0.22 1/446	100.00 1/1	0.0499152	GO:0004029
GO:0018505	cis-1,2-dihydro-1,2-dihydroxynaphthalene dehydrogenase activity	Catalysis of the reaction: cis-1,2-dihydronaphthalene-1,2-diol + NAD+ = naphthalene-1,2-diol + NADH + H+.	ENSMUSG00000001642	'Aldo-keto reductase family 1 member B1'	Akr1b1	Q3UDY1	Q3UDY1	0.22 1/446	100.00 1/1	0.0499152	GO:0016628
GO:0018738	S-formylglutathione hydrolase activity	Catalysis of the reaction: S-formylglutathione + H2O = formate + glutathione + H+.	ENSMUSG00000021996	'S-formylglutathione hydrolase'	Esd	H3BKH6	H3BKH6	0.22 1/446	100.00 1/1	0.0499152	GO:0016790
GO:0047658	alpha-amino-acid esterase activity	Catalysis of the reaction: an alpha-amino acid ester + H2O = an alpha-amino acid + an alcohol.	ENSMUSG00000038286	'AB hydrolase-1 domain-containing protein'	Bphl	Q3TDN8	Q3TDN8	0.22 1/446	100.00 1/1	0.0499152	GO:0052689
GO:0043178	alcohol binding	Binding to an alcohol, any of a class of alkyl compounds containing a hydroxyl group.	ENSMUSG00000074207 ENSMUSG00000018340 ENSMUSG00000021242 ENSMUSG00000021771 ENSMUSG00000020402	'Alcohol dehydrogenase 1'; 'Annexin A6'; 'NPC intracellular cholesterol transporter 2'; 'Voltage-dependent anion-selective channel protein 2'; 'Voltage-dependent anion-selective channel protein 1'	Adh1 Anxa6 Npc2 Vdac2 Vdac1	P00329 P14824 Q3U3C2 Q60930 Q60932	P00329 P14824 Q3U3C2 Q60930 Q60932	1.12 5/446	5.95 5/84	0.0499152	GO:0036094
GO:0051748	UTP-monosaccharide-1-phosphate uridylyltransferase activity	Catalysis of the reaction: UTP + a monosaccharide 1-phosphate = diphosphate + UDP-monosaccharide.	ENSMUSG00000001891	'UTP--glucose-1-phosphate uridylyltransferase'	Ugp2	Q91ZJ5	Q91ZJ5	0.22 1/446	100.00 1/1	0.0499152	GO:0070569
GO:0033981	D-dopachrome decarboxylase activity	Catalysis of the reaction: D-dopachrome + H+ = 5,6-dihydroxyindole + CO2.	ENSMUSG00000001666	'D-dopachrome decarboxylase'	Ddt	Q3UNI8	Q3UNI8	0.22 1/446	100.00 1/1	0.0499152	GO:0016831
GO:0033919	glucan 1,3-alpha-glucosidase activity	Catalysis of the hydrolysis of terminal (1->3)-alpha-D-glucosidic links in 1,3-alpha-D-glucans.	ENSMUSG00000071650	'Neutral alpha-glucosidase AB'	Ganab	Q8BHN3	Q8BHN3	0.22 1/446	100.00 1/1	0.0499152	GO:0090600
GO:0051433	BH2 domain binding	Binding to a BH2 protein domain, present in Bcl-2 family members. Proteins that act as inhibitors of apoptosis harbour at least three BH domains: BH1, BH2 and BH3; the BH1 and BH2 domains are found in all death antagonists of the Bcl-2 family but only in one class of death agonists.	ENSMUSG00000022789	'Dynamin-1-like protein'	Dnm1l	Q8K1M6	E9PUD2	0.22 1/446	100.00 1/1	0.0499152	GO:0051400
GO:0031370	eukaryotic initiation factor 4G binding	Binding to eukaryotic initiation factor 4G, a polypeptide factor involved in the initiation of ribosome-mediated translation.	ENSMUSG00000028156	'Eukaryotic translation initiation factor 4E'	Eif4e	Q3TK95	Q3TK95	0.22 1/446	100.00 1/1	0.0499152	GO:0031369
GO:0004458	D-lactate dehydrogenase (cytochrome) activity	Catalysis of the reaction: (R)-lactate + 2 [Fe(III)cytochrome c] = 2 [Fe(II)cytochrome c] + 2 H+ + pyruvate.	ENSMUSG00000031958	'Probable D-lactate dehydrogenase, mitochondrial'	Ldhd	Q7TNG8	Q7TNG8	0.22 1/446	100.00 1/1	0.0499152	GO:0004457;GO:0016898
GO:0019171	(3R)-hydroxyacyl-[acyl-carrier-protein] dehydratase activity	Catalysis of the reaction: a (3R)-hydroxyacyl-[acyl-carrier-protein] = a (2E)-enoyl-[acyl-carrier-protein] + H2O.	ENSMUSG00000025153	'Fatty acid synthase'	Fasn	P19096	P19096	0.22 1/446	100.00 1/1	0.0499152	GO:0016836
GO:0043754	dihydrolipoyllysine-residue (2-methylpropanoyl)transferase activity	Catalysis of the reaction: 2-methylpropanoyl-CoA + enzyme N6-(dihydrolipoyl)lysine = CoA + enzyme N6-(S-[2-methylpropanoyl]dihydrolipoyl)lysine.	ENSMUSG00000000340	'Lipoamide acyltransferase component of branched-chain alpha-keto acid dehydrogenase complex, mitochondrial'	Dbt	P53395	P53395	0.22 1/446	100.00 1/1	0.0499152	GO:0016747
GO:0004463	leukotriene-A4 hydrolase activity	Catalysis of the reaction: H2O + leukotriene A(4) = leukotriene B(4).	ENSMUSG00000015889	'Leukotriene A-4 hydrolase'	Lta4h	P24527	P24527	0.22 1/446	100.00 1/1	0.0499152	GO:0016803
GO:0043795	glyceraldehyde oxidoreductase activity	Catalysis of the reaction: A + D-glyceraldehyde + H2O = (R)-glycerate + AH2 + H+.	ENSMUSG00000001642	'Aldo-keto reductase family 1 member B1'	Akr1b1	Q3UDY1	Q3UDY1	0.22 1/446	100.00 1/1	0.0499152	GO:0016903
GO:0019103	pyrimidine nucleotide binding	Binding to a pyrimidine nucleotide, a pyrimidine nucleoside esterified with (ortho)phosphate.	ENSMUSG00000023944 ENSMUSG00000001891	'Heat shock protein HSP 90-beta'; 'UTP--glucose-1-phosphate uridylyltransferase'	Hsp90ab1 Ugp2	Q71LX8 Q91ZJ5	Q71LX8 Q91ZJ5	0.45 2/446	18.18 2/11	0.0499152	GO:0000166
GO:0008442	3-hydroxyisobutyrate dehydrogenase activity	Catalysis of the reaction: 3-hydroxy-2-methylpropanoate + NAD+ = 2-methyl-3-oxopropanoate + NADH + H+.	ENSMUSG00000029776	'3-hydroxyisobutyrate dehydrogenase, mitochondrial'	Hibadh	Q99L13	Q99L13	0.22 1/446	100.00 1/1	0.0499152	GO:0016616
GO:0033885	10-hydroxy-9-(phosphonooxy)octadecanoate phosphatase activity	Catalysis of the reaction: (9S,10S)-10-hydroxy-9-(phosphonooxy)octadecanoate + H2O = (9S,10S)-9,10-dihydroxyoctadecanoate + phosphate.	ENSMUSG00000022040	'AB hydrolase-1 domain-containing protein'	Ephx2	Q3UQ71	Q3UQ71	0.22 1/446	100.00 1/1	0.0499152	GO:0016791
GO:0008941	nitric oxide dioxygenase NAD(P)H activity	Catalysis of the reaction: 2 NO + 2 O2 + NAD(P)H + H+ = 2 nitrate + NAD(P)+.	ENSMUSG00000005514	'NADPH--cytochrome P450 reductase'	Por	P37040	P37040	0.22 1/446	100.00 1/1	0.0499152	GO:0016708
GO:0008134	transcription factor binding	Binding to a transcription factor, a protein required to initiate or regulate transcription.	ENSMUSG00000079658 ENSMUSG00000054808 ENSMUSG00000024387 ENSMUSG00000028410 ENSMUSG00000022285 ENSMUSG00000018965 ENSMUSG00000029994 ENSMUSG00000028156 ENSMUSG00000020719 ENSMUSG00000030470 ENSMUSG00000063524 ENSMUSG00000059040 ENSMUSG00000020114 ENSMUSG00000031328 ENSMUSG00000030061 ENSMUSG00000029106 ENSMUSG00000015149 ENSMUSG00000027342 ENSMUSG00000028910 ENSMUSG00000021024	'Elongin-C'; 'Alpha-actinin-4'; 'Casein kinase II subunit beta'; 'DnaJ homolog subfamily A member 1'; '14-3-3 protein zeta/delta'; '14-3-3 protein eta'; 'Annexin A4'; 'Eukaryotic translation initiation factor 4E'; 'Probable ATP-dependent RNA helicase DDX5'; 'LIM zinc-binding domain-containing protein'; 'phosphopyruvate hydratase'; 'Cullin-associated NEDD8-dissociated protein 1'; 'Filamin-A'; 'NED…	Eloc Actn4 Csnk2b Dnaja1 Ywhaz Ywhah Anxa4 Eif4e Ddx5 Csrp3 EG433182 Cand1 Flna Uba3 Add1 Sirt2 Pcna Mecr Psma6	A0A087WNT1 A0A1L1SV25 G3UZX4 P63037 P63101 P68510 P97429 Q3TK95 Q3V0Z8 Q545C7 Q5FW97 Q6ZQ38 Q8BTM8 Q8C878 Q8K232 Q8VDQ8 Q9CZD6 Q9DCS3 Q9QUM9	A0A087WNT1 A0A1L1SV25 G3UZX4 P63037 P63101 P68510 P97429 Q3TK95 Q3V0Z8 Q545C7 Q5FW97 Q6ZQ38 Q8BTM8 Q8C878 Q8K232 Q8VDQ8 Q9CZD6 Q9DCS3 Q9QUM9	4.48 20/446	3.03 20/659	0.0499152	GO:0005515
GO:0047015	3-hydroxy-2-methylbutyryl-CoA dehydrogenase activity	Catalysis of the reaction: NAD+ + 2-methyl-3-hydroxybutyryl-CoA = NADH + H+ + 2-methylaceto-acetyl-CoA.	ENSMUSG00000025260	'17beta-hydroxysteroid dehydrogenase type 10/short chain L-3-hydroxyacyl-CoA dehydrogenase'	Hsd17b10	Q99N15	Q99N15	0.22 1/446	100.00 1/1	0.0499152	GO:0016616
GO:0047941	glucuronolactone reductase activity	Catalysis of the reaction: L-gulono-1,4-lactone + NADP+ = D-glucurono-3,6-lactone + H+ + NADPH.	ENSMUSG00000028692	'Aldo-keto reductase family 1 member A1'	Akr1a1	Q3UJW9	Q3UJW9	0.22 1/446	100.00 1/1	0.0499152	GO:0016616
GO:0047918	GDP-mannose 3,5-epimerase activity	Catalysis of the reaction: GDP-mannose = GDP-L-galactose.	ENSMUSG00000022570	'GDP-L-fucose synthase'	Gfus	A0A2R8VI39	A0A2R8VI39	0.22 1/446	100.00 1/1	0.0499152	GO:0016857
GO:0016631	enoyl-[acyl-carrier-protein] reductase activity	Catalysis of the reaction: acyl-[acyl-carrier protein] + NAD(P)+ = trans-2,3-dehydroacyl-[acyl-carrier protein] + NAD(P)H + H+.	ENSMUSG00000025153	'Fatty acid synthase'	Fasn	P19096	P19096	0.22 1/446	100.00 1/1	0.0499152	GO:0016628
GO:0047280	nicotinamide phosphoribosyltransferase activity	Catalysis of the reaction: diphosphate + nicotinamide mononucleotide = 5-phospho-alpha-D-ribose 1-diphosphate + H+ + nicotinamide.	ENSMUSG00000020572	'Nicotinamide phosphoribosyltransferase'	Nampt	Q3TLX1	Q3TLX1	0.22 1/446	100.00 1/1	0.0499152	GO:0016763
GO:0047837	D-xylose 1-dehydrogenase (NADP+) activity	Catalysis of the reaction: D-xylose + NADP+ = D-xylono-1,5-lactone + H+ + NADPH.	ENSMUSG00000011382	'Trans-1,2-dihydrobenzene-1,2-diol dehydrogenase'	Dhdh	Q8K0E9	Q8K0E9	0.22 1/446	100.00 1/1	0.0499152	GO:0016616
GO:0047833	D-sorbitol dehydrogenase (acceptor) activity	Catalysis of the reaction: D-sorbitol + acceptor = L-sorbose + reduced acceptor.	ENSMUSG00000027227	'Sorbitol dehydrogenase'	Sord	Q64442	Q64442	0.22 1/446	100.00 1/1	0.0499152	GO:0016614
GO:0008172	S-methyltransferase activity	Catalysis of the transfer of a methyl group to the sulfur atom of an acceptor molecule.	ENSMUSG00000074768 ENSMUSG00000069324	'Betaine--homocysteine S-methyltransferase 1'	Bhmt	O35490	O35490	0.45 2/446	20.00 2/10	0.0499152	GO:0008168
GO:0016618	hydroxypyruvate reductase activity	Catalysis of the reaction: D-glycerate + NADP+ = hydroxypyruvate + NADPH + H+.	ENSMUSG00000035637	'Glyoxylate reductase/hydroxypyruvate reductase'	Grhpr	Q91Z53	Q91Z53	0.22 1/446	100.00 1/1	0.0499152	GO:0016616
GO:0047451	(3R)-3-hydroxyoctanoyl-[acyl-carrier-protein] dehydratase activity	Catalysis of the reaction: (3R)-3-hydroxyoctanoyl-[acyl-carrier protein] = H2O + (2E)-octenoyl-[acyl-carrier protein].	ENSMUSG00000025153	'Fatty acid synthase'	Fasn	P19096	P19096	0.22 1/446	100.00 1/1	0.0499152	GO:0019171
GO:0032567	dGTP binding	Binding to dGTP, deoxyguanosine triphosphate.	ENSMUSG00000027639	'Deoxynucleoside triphosphate triphosphohydrolase SAMHD1'	Samhd1	Q60710	Q60710	0.22 1/446	100.00 1/1	0.0499152	GO:0043168;GO:0032560
GO:0004736	pyruvate carboxylase activity	Catalysis of the reaction: ATP + bicarbonate + pyruvate = ADP + 2 H+ + oxaloacetate + phosphate.	ENSMUSG00000024892	'Pyruvate carboxylase'	Pcx	E9QPD7	E9QPD7	0.22 1/446	100.00 1/1	0.0499152	GO:0016885
GO:0004757	sepiapterin reductase activity	Catalysis of the reaction: 7,8-dihydrobiopterin + NADP+ = sepiapterin + NADPH + H+.	ENSMUSG00000033735	'Sepiapterin reductase'	Spr	Q91XH5	Q91XH5	0.22 1/446	100.00 1/1	0.0499152	GO:0016616
GO:0032560	guanyl deoxyribonucleotide binding	Binding to a guanyl deoxyribonucleotide, any compound consisting of guanosine esterified with (ortho)phosphate or an oligophosphate at any hydroxyl group on the deoxyribose moiety.	ENSMUSG00000027639	'Deoxynucleoside triphosphate triphosphohydrolase SAMHD1'	Samhd1	Q60710	Q60710	0.22 1/446	100.00 1/1	0.0499152	GO:0032554;GO:0019001
GO:0047726	iron-cytochrome-c reductase activity	Catalysis of the reaction: ferrocytochrome c + Fe3+ = ferricytochrome c + Fe2+.	ENSMUSG00000005514	'NADPH--cytochrome P450 reductase'	Por	P37040	P37040	0.22 1/446	100.00 1/1	0.0499152	GO:0016675
GO:0047450	(3R)-3-hydroxybutanoyl-[acyl-carrier-protein] hydratase activity	Catalysis of the reaction: (3R)-hydroxybutanoyl-[acyl-carrier-protein] = (2E)-butenoyl-[acyl-carrier-protein] + H2O.	ENSMUSG00000025153	'Fatty acid synthase'	Fasn	P19096	P19096	0.22 1/446	100.00 1/1	0.0499152	GO:0019171
GO:0004362	glutathione-disulfide reductase (NADP) activity	Catalysis of the reaction: 2 glutathione + NADP+ = glutathione disulfide + NADPH + H+.	ENSMUSG00000031584	'Glutathione reductase, mitochondrial'	Gsr	P47791	P47791	0.22 1/446	100.00 1/1	0.0499152	GO:0016668;GO:0015038;GO:0016209
GO:0016708	oxidoreductase activity, acting on paired donors, with incorporation or reduction of molecular oxygen, NAD(P)H as one donor, and incorporation of two atoms of oxygen into one donor	Catalysis of an oxidation-reduction (redox) reaction in which hydrogen or electrons are transferred from NADH or NADPH and one other donor, and two atoms of oxygen are incorporated into one donor.	ENSMUSG00000005514	'NADPH--cytochrome P450 reductase'	Por	P37040	P37040	0.22 1/446	100.00 1/1	0.0499152	GO:0051213;GO:0016705
GO:0047995	hydroxyphenylpyruvate reductase activity	Catalysis of the reaction: 3-(4-hydroxyphenyl)lactate + NAD+ = 3-(4-hydroxyphenyl)pyruvate + NADH.	ENSMUSG00000020321	'Malate dehydrogenase, cytoplasmic'	Mdh1	P14152	P14152	0.22 1/446	100.00 1/1	0.0499152	GO:0016616
GO:0016793	triphosphoric monoester hydrolase activity	Catalysis of the hydrolysis of a triphosphoester to give a triphosphate group and a free hydroxyl group.	ENSMUSG00000027639	'Deoxynucleoside triphosphate triphosphohydrolase SAMHD1'	Samhd1	Q60710	Q60710	0.22 1/446	100.00 1/1	0.0499152	GO:0042578
GO:0047105	4-trimethylammoniobutyraldehyde dehydrogenase activity	Catalysis of the reaction: NAD+ + 4-trimethylammoniobutanal = NADH + 4-trimethylammoniobutanoate.	ENSMUSG00000026687	'4-trimethylaminobutyraldehyde dehydrogenase'	Aldh9a1	A7VL18	A7VL18	0.22 1/446	100.00 1/1	0.0499152	GO:0016620
GO:0106364	4-hydroxy-3-all-trans-hexaprenylbenzoate oxygenase activity	4-hydroxy-3-all-trans-hexaprenylbenzoate + 2 H+ + O2 + 2 reduced [2Fe-2S]-[ferredoxin] = 3,4-dihydroxy-5-all-trans-hexaprenylbenzoate + H2O + 2 oxidized [2Fe-2S]-[ferredoxin].	ENSMUSG00000021235	'Ubiquinone biosynthesis monooxygenase COQ6, mitochondrial'	Coq6	Q8R1S0	Q8R1S0	0.22 1/446	100.00 1/1	0.0499152	GO:0016712
GO:0050577	GDP-L-fucose synthase activity	Catalysis of the reaction: GDP-L-fucose + NAD+ = GDP-4-dehydro-6-deoxy-D-mannose + NADH + H+.	ENSMUSG00000022570	'GDP-L-fucose synthase'	Gfus	A0A2R8VI39	A0A2R8VI39	0.22 1/446	100.00 1/1	0.0499152	GO:0016616
GO:0047117	enoyl-[acyl-carrier-protein] reductase (NADPH, A-specific) activity	Catalysis of the reaction: acyl-[acyl-carrier protein] + NADP+ = trans-D2-enoyl-[acyl-carrier protein] + NADPH + H+.	ENSMUSG00000025153	'Fatty acid synthase'	Fasn	P19096	P19096	0.22 1/446	100.00 1/1	0.0499152	GO:0016631
GO:0009000	selenocysteine lyase activity	Catalysis of the reaction: L-selenocysteine + reduced acceptor = hydrogen selenide + L-alanine + acceptor.	ENSMUSG00000026307	'Selenocysteine lyase'	Scly	A0A0R4J069	A0A0R4J069	0.22 1/446	100.00 1/1	0.0499152	GO:0016846
GO:0004807	triose-phosphate isomerase activity	Catalysis of the reaction: D-glyceraldehyde 3-phosphate = glycerone phosphate.	ENSMUSG00000023456	'Triosephosphate isomerase'	Tpi1	P17751	P17751	0.22 1/446	100.00 1/1	0.0499152	GO:0016861
GO:0016751	S-succinyltransferase activity	Catalysis of the transfer of a succinyl group to a sulfur atom on the acceptor molecule.	ENSMUSG00000004789	'Dihydrolipoyllysine-residue succinyltransferase component of 2-oxoglutarate dehydrogenase complex, mitochondrial'	Dlst	Q9D2G2	Q9D2G2	0.22 1/446	100.00 1/1	0.0499152	GO:0016417;GO:0016748
GO:0004616	phosphogluconate dehydrogenase (decarboxylating) activity	Catalysis of the reaction: 6-phospho-D-gluconate + NADP+ = D-ribulose 5-phosphate + CO2 + NADPH + H+.	ENSMUSG00000028961	'6-phosphogluconate dehydrogenase, decarboxylating'	Pgd	Q91V28	Q91V28	0.22 1/446	100.00 1/1	0.0499152	GO:0016616
GO:0050152	omega-amidase activity	Catalysis of the reaction: a monoamide of a dicarboxylic acid + H2O = a dicarboxylate + NH3.	ENSMUSG00000022751	'Omega-amidase NIT2'	Nit2	Q9JHW2	Q9JHW2	0.22 1/446	100.00 1/1	0.0499152	GO:0016811
GO:0050062	long-chain-fatty-acyl-CoA reductase activity	Catalysis of the reaction: a long-chain fatty aldehyde + CoA + NADP+ = a long-chain fatty acyl-CoA + NADPH.	ENSMUSG00000027195	'Very-long-chain 3-oxoacyl-CoA reductase'	Hsd17b12	O70503	O70503	0.22 1/446	100.00 1/1	0.0499152	GO:0016620
GO:0004617	phosphoglycerate dehydrogenase activity	Catalysis of the reaction: 3-phosphoglycerate + NAD+ = 3-phosphohydroxypyruvate + NADH + H+.	ENSMUSG00000053398	'D-3-phosphoglycerate dehydrogenase'	Phgdh	Q61753	Q61753	0.22 1/446	100.00 1/1	0.0499152	GO:0016616
GO:0016726	oxidoreductase activity, acting on CH or CH2 groups, NAD or NADP as acceptor	Catalysis of an oxidation-reduction (redox) reaction in which a CH2 group acts as a hydrogen or electron donor and reduces NAD+ or NADP.	ENSMUSG00000024066	'Xanthine dehydrogenase/oxidase'	Xdh	Q00519	Q00519	0.22 1/446	100.00 1/1	0.0499152	GO:0016725
GO:0004643	phosphoribosylaminoimidazolecarboxamide formyltransferase activity	Catalysis of the reaction: 10-formyltetrahydrofolate + 5'-phosphoribosyl-5-amino-4-imidazolecarboxamide = tetrahydrofolate + 5'-phosphoribosyl-5-formamido-4-imidazolecarboxamide.	ENSMUSG00000026192	'Bifunctional purine biosynthesis protein ATIC'	Atic	Q9CWJ9	Q9CWJ9	0.22 1/446	100.00 1/1	0.0499152	GO:0016742
GO:0016727	oxidoreductase activity, acting on CH or CH2 groups, oxygen as acceptor	Catalysis of an oxidation-reduction (redox) reaction in which a CH2 group acts as a hydrogen or electron donor and reduces an oxygen molecule.	ENSMUSG00000024066	'Xanthine dehydrogenase/oxidase'	Xdh	Q00519	Q00519	0.22 1/446	100.00 1/1	0.0499152	GO:0016725
GO:0030729	acetoacetate-CoA ligase activity	Catalysis of the reaction: acetoacetate + ATP + CoA = acetoacetyl-CoA + AMP + diphosphate + H+.	ENSMUSG00000029482	'Acetoacetyl-CoA synthetase'	Aacs	Q9D2R0	Q9D2R0	0.22 1/446	100.00 1/1	0.0499152	GO:0016405;GO:0016878
GO:0051750	delta(3,5)-delta(2,4)-dienoyl-CoA isomerase activity	Catalysis of the reaction: a (3E,5Z)-dienoyl-CoA = a (2E,4E)-(5,6-saturated)-dienoyl-CoA.	ENSMUSG00000053898	'Delta'	Ech1	O35459	O35459	0.22 1/446	100.00 1/1	0.0499152	GO:0016863
GO:0004361	glutaryl-CoA dehydrogenase activity	Catalysis of the reaction: glutaryl-CoA + 2 H+ + oxidized [electron-transfer flavoprotein] = (2E)-butenoyl-CoA + CO2 + reduced [electron-transfer flavoprotein].	ENSMUSG00000003809	'Glutaryl-CoA dehydrogenase, mitochondrial'	Gcdh	A0A0A0MQ68	A0A0A0MQ68	0.22 1/446	100.00 1/1	0.0499152	GO:0003995
GO:0102500	beta-maltose 4-alpha-glucanotransferase activity	Catalysis of the reaction: beta-D-glucose + a plant soluble heteroglycan = a plant soluble heteroglycan + maltose.	ENSMUSG00000033400	'Glycogen debranching enzyme'	Agl	F8VPN4	F8VPN4	0.22 1/446	100.00 1/1	0.0499152	GO:0016758
GO:0102259	1,2-diacylglycerol acylhydrolase activity	Catalysis of the reaction: H2O + a 1,2-diacyl-sn-glycerol = a monoglyceride + a fatty acid.	ENSMUSG00000003123	'Hormone-sensitive lipase'	Lipe	E9Q4M2	E9Q4M2	0.22 1/446	100.00 1/1	0.0499152	GO:0052689
GO:0102258	1,3-diacylglycerol acylhydrolase activity	Catalysis of the reaction: H2O + a 1,3-diglyceride = a monoglyceride + a fatty acid.	ENSMUSG00000003123	'Hormone-sensitive lipase'	Lipe	E9Q4M2	E9Q4M2	0.22 1/446	100.00 1/1	0.0499152	GO:0052689
GO:0102035	2-methylpropanoyl-CoA dehydrogenase activity	Catalysis of the reaction: 2-methylpropanoyl-CoA + H+ + oxidized [electron-transfer flavoprotein] = (2E)-2-methylpropenoyl-CoA + reduced [electron-transfer flavoprotein].	ENSMUSG00000030861	'Short/branched chain specific acyl-CoA dehydrogenase, mitochondrial'	Acadsb	Q9DBL1	Q9DBL1	0.22 1/446	100.00 1/1	0.0499152	GO:0016937
GO:0030267	glyoxylate reductase (NADP+) activity	Catalysis of the reaction: glycolate + NADP+ = glyoxylate + NADPH + H+.	ENSMUSG00000035637	'Glyoxylate reductase/hydroxypyruvate reductase'	Grhpr	Q91Z53	Q91Z53	0.22 1/446	100.00 1/1	0.0499152	GO:0106345
GO:0140292	ADP-ribosylserine hydrolase activity	Catalysis of the reaction: (ADP-D-ribosyl)-L-seryl-[protein] + H2O = L-seryl-[protein] + ADP-ribose.	ENSMUSG00000042558	'ADP-ribosylhydrolase ARH3'	Adprs	Q8CG72	Q8CG72	0.22 1/446	100.00 1/1	0.0499152	GO:0016799;GO:0140096
GO:0008682	3-demethoxyubiquinol 3-hydroxylase activity	Catalysis of the reaction: a 6-methoxy-3-methyl-2-all-trans-polyprenyl-1,4-benzoquinol + AH2 + O2 = A + a 3-demethylubiquinol + H2O.	ENSMUSG00000030652	'5-demethoxyubiquinone hydroxylase, mitochondrial'	Coq7	P97478	P97478	0.22 1/446	100.00 1/1	0.0499152	GO:0004497;GO:0016705
GO:0008693	(3R)-3-hydroxydecanoyl-[acyl-carrier-protein] dehydratase activity	Catalysis of the reaction: (3R)-3-hydroxydecanoyl-[acyl-carrier protein] = 2,3-decenoyl-[acyl-carrier protein] or 3,4-decenoyl-[acyl-carrier protein] + H2O.	ENSMUSG00000025153	'Fatty acid synthase'	Fasn	P19096	P19096	0.22 1/446	100.00 1/1	0.0499152	GO:0019171
GO:0140414	phosphopantetheine-dependent carrier activity	Binding a substrate via a thioester at the terminal thiol of a covalentely linked phosphopantetheine prosthetic group and mediating protein-protein interactions with cognate enzymes for processing or offloading of the thiol-bound substrate.	ENSMUSG00000030869	'Acyl carrier protein'	Ndufab1	Q3TJG2	Q3TJG2	0.22 1/446	100.00 1/1	0.0499152	GO:0140104
GO:0008709	cholate 7-alpha-dehydrogenase activity	Catalysis of the reaction: cholate + NAD+ = 3alpha,12alpha-dihydroxy-7-oxo-5beta-cholanate + H+ + NADH.	ENSMUSG00000025260	'17beta-hydroxysteroid dehydrogenase type 10/short chain L-3-hydroxyacyl-CoA dehydrogenase'	Hsd17b10	Q99N15	Q99N15	0.22 1/446	100.00 1/1	0.0499152	GO:0033764
GO:0004313	[acyl-carrier-protein] S-acetyltransferase activity	Catalysis of the reaction: acetyl-CoA + [acyl-carrier protein] = CoA + acetyl-[acyl-carrier protein].	ENSMUSG00000025153	'Fatty acid synthase'	Fasn	P19096	P19096	0.22 1/446	100.00 1/1	0.0499152	GO:0016418
GO:0003983	UTP:glucose-1-phosphate uridylyltransferase activity	Catalysis of the reaction: alpha-D-glucose 1-phosphate + UTP = diphosphate + UDP-D-glucose.	ENSMUSG00000001891	'UTP--glucose-1-phosphate uridylyltransferase'	Ugp2	Q91ZJ5	Q91ZJ5	0.22 1/446	100.00 1/1	0.0499152	GO:0051748
GO:0036220	ITP diphosphatase activity	Catalysis of the reaction: ITP + H2O = IMP + H+ + diphosphate.	ENSMUSG00000074797	'Inosine triphosphate pyrophosphatase'	Itpa	Q9D892	Q9D892	0.22 1/446	100.00 1/1	0.0499152	GO:0047429
GO:0036222	XTP diphosphatase activity	Catalysis of the reaction: XTP + H2O = XMP + H+ + diphosphate.	ENSMUSG00000074797	'Inosine triphosphate pyrophosphatase'	Itpa	Q9D892	Q9D892	0.22 1/446	100.00 1/1	0.0499152	GO:0047429
GO:0004312	fatty acid synthase activity	Catalysis of the reaction: acetyl-CoA + n malonyl-CoA + 2n NADPH + 2n H+ = long-chain fatty acid + n+1 CoA + n CO2 + 2n NADP+.	ENSMUSG00000025153	'Fatty acid synthase'	Fasn	P19096	P19096	0.22 1/446	100.00 1/1	0.0499152	GO:0016747
GO:0008641	ubiquitin-like modifier activating enzyme activity	Catalysis of the activation of small proteins, such as ubiquitin or ubiquitin-like proteins, through the formation of an ATP-dependent high-energy thiolester bond.	ENSMUSG00000001924 ENSMUSG00000030061	'Ubiquitin-like modifier-activating enzyme 1'; 'NEDD8-activating enzyme E1 catalytic subunit'	Uba1 Uba3	A0A1S6GWH5 Q8C878	A0A1S6GWH5 Q8C878	0.45 2/446	18.18 2/11	0.0499152	GO:0016877;GO:0140657;GO:0140096
GO:0102752	1,4-alpha-glucan branching enzyme activity (using a glucosylated glycogenin as primer for glycogen synthesis)	Catalysis of the reaction: a glucosylated glycogenin = a glycogen.	ENSMUSG00000022707	'1,4-alpha-glucan branching enzyme'	Gbe1	F6ZHD8	F6ZHD8	0.22 1/446	100.00 1/1	0.0499152	GO:0016758
GO:0004149	dihydrolipoyllysine-residue succinyltransferase activity	Catalysis of the reaction: succinyl-CoA + dihydrolipoamide = CoA + S-succinyldihydrolipoamide.	ENSMUSG00000004789	'Dihydrolipoyllysine-residue succinyltransferase component of 2-oxoglutarate dehydrogenase complex, mitochondrial'	Dlst	Q9D2G2	Q9D2G2	0.22 1/446	100.00 1/1	0.0499152	GO:0140096;GO:0016751
GO:0106345	glyoxylate reductase activity	Catalysis of the reaction: glycolate + NAD(P)+ = glyoxylate + NAD(P)H.	ENSMUSG00000035637	'Glyoxylate reductase/hydroxypyruvate reductase'	Grhpr	Q91Z53	Q91Z53	0.22 1/446	100.00 1/1	0.0499152	GO:0016616
GO:0000036	acyl carrier activity	Binding an acyl group and presenting it for processing or offloading to a cognate enzyme. Covalently binds the acyl group via a phosphopantetheine prosthetic group and mediates protein-protein interactions with the enzyme conferring specificity. The acyl carrier protein (ACP) presents substrates to enzymes involved in fatty acid biosynthesis or in polyketide secondary metabolite biosynthesis.	ENSMUSG00000030869	'Acyl carrier protein'	Ndufab1	Q3TJG2	Q3TJG2	0.22 1/446	100.00 1/1	0.0499152	GO:0140414;GO:0044620
GO:0106322	S-(hydroxymethyl)glutathione dehydrogenase NAD activity	Catalysis of the reaction: S-(hydroxymethyl)glutathione + NAD+ = S-formylglutathione + NADH + H+.	ENSMUSG00000028138	'Alcohol dehydrogenase class-3'	Adh5	P28474	P28474	0.22 1/446	100.00 1/1	0.0499152	GO:0051903
GO:0106321	S-(hydroxymethyl)glutathione dehydrogenase NADP activity	Catalysis of the reaction: S-(hydroxymethyl)glutathione + NADP+ = S-formylglutathione + NADPH + H+.	ENSMUSG00000028138	'Alcohol dehydrogenase class-3'	Adh5	P28474	P28474	0.22 1/446	100.00 1/1	0.0499152	GO:0051903
GO:0004133	glycogen debranching enzyme activity	Catalysis of the cleavage of branch points in branched glycogen polymers.	ENSMUSG00000033400	'Glycogen debranching enzyme'	Agl	F8VPN4	F8VPN4	0.22 1/446	100.00 1/1	0.0499152	GO:0003824
GO:0106283	ursodeoxycholate 7-beta-dehydrogenase (NAD+) activity	Catalysis of the reaction: NAD+ + ursodeoxycholate = 7-oxolithocholate + H+ + NADH.	ENSMUSG00000025260	'17beta-hydroxysteroid dehydrogenase type 10/short chain L-3-hydroxyacyl-CoA dehydrogenase'	Hsd17b10	Q99N15	Q99N15	0.22 1/446	100.00 1/1	0.0499152	GO:0033764
GO:0106282	isoursodeoxycholate 7-beta-dehydrogenase (NAD+) activity	Catalysis of the reaction: 3beta,7beta-dihydroxy-5beta-cholan-24-oate + NAD+ = 3beta-hydroxy-7-oxo-5beta-cholan-24-oate + H+ + NADH.	ENSMUSG00000025260	'17beta-hydroxysteroid dehydrogenase type 10/short chain L-3-hydroxyacyl-CoA dehydrogenase'	Hsd17b10	Q99N15	Q99N15	0.22 1/446	100.00 1/1	0.0499152	GO:0033764
GO:0008659	(3R)-3-hydroxymyristoyl-[acyl-carrier-protein] dehydratase activity	Catalysis of the reaction: (3R)-3-hydroxytetradecanoyl-[acyl-carrier protein] = tetradecenoyl-[acyl-carrier protein] + H2O.	ENSMUSG00000025153	'Fatty acid synthase'	Fasn	P19096	P19096	0.22 1/446	100.00 1/1	0.0499152	GO:0019171
GO:0106281	chenodeoxycholate 7-alpha-dehydrogenase (NAD+) activity	Catalysis of the reaction: chenodeoxycholate + NAD+ = 7-oxolithocholate + H+ + NADH.	ENSMUSG00000025260	'17beta-hydroxysteroid dehydrogenase type 10/short chain L-3-hydroxyacyl-CoA dehydrogenase'	Hsd17b10	Q99N15	Q99N15	0.22 1/446	100.00 1/1	0.0499152	GO:0033764
GO:0106264	protein serine kinase activity (using GTP as donor)	Catalysis of the reactions: GTP + L-seryl-[protein] = GDP + H+ + O-phospho-L-seryl-[protein].	ENSMUSG00000027513	'Phosphoenolpyruvate carboxykinase, cytosolic'	Pck1	Q8CI37	Q8CI37	0.22 1/446	100.00 1/1	0.0499152	GO:0004672
GO:0008681	2-octaprenyl-6-methoxyphenol hydroxylase activity	Catalysis of the reaction: 2-octaprenyl-6-methoxyphenol + O2 + 4 H+ = 2-octaprenyl-6-methoxy-1,4-benzoquinol + H2O.	ENSMUSG00000021235	'Ubiquinone biosynthesis monooxygenase COQ6, mitochondrial'	Coq6	Q8R1S0	Q8R1S0	0.22 1/446	100.00 1/1	0.0499152	GO:0016705
GO:0004043	L-aminoadipate-semialdehyde dehydrogenase activity	Catalysis of the reaction: L-2-aminoadipate 6-semialdehyde + NADP+ + H2O = L-2-aminoadipate + NADPH + H+.	ENSMUSG00000053644	'Alpha-aminoadipic semialdehyde dehydrogenase'	Aldh7a1	Q9DBF1	Q9DBF1	0.22 1/446	100.00 1/1	0.0499152	GO:0016620
GO:0004134	4-alpha-glucanotransferase activity	Catalysis of the transfer of a segment of a (1->4)-alpha-D-glucan to a new 4-position in an acceptor, which may be glucose or (1->4)-alpha-D-glucan.	ENSMUSG00000033400	'Glycogen debranching enzyme'	Agl	F8VPN4	F8VPN4	0.22 1/446	100.00 1/1	0.0499152	GO:0016758
GO:0106008	2-oxoglutaramate amidase activity	Catalysis of the reaction: 2-oxoglutaramate + H2O = 2-oxoglutarate + NH3.	ENSMUSG00000022751	'Omega-amidase NIT2'	Nit2	Q9JHW2	Q9JHW2	0.22 1/446	100.00 1/1	0.0499152	GO:0016811
GO:0004135	amylo-alpha-1,6-glucosidase activity	Catalysis of the hydrolysis of (1->6)-alpha-D-glucosidic branch linkages in glycogen phosphorylase limit dextrin. Limit dextrin is the highly branched core that remains after exhaustive treatment of glycogen with glycogen phosphorylase. It is formed because these enzymes cannot hydrolyze the (1->6) glycosidic linkages present.	ENSMUSG00000033400	'Glycogen debranching enzyme'	Agl	F8VPN4	F8VPN4	0.22 1/446	100.00 1/1	0.0499152	GO:0090599
GO:0016034	maleylacetoacetate isomerase activity	Catalysis of the reaction: 4-maleylacetoacetate = 4-fumarylacetoacetate.	ENSMUSG00000021033	'Maleylacetoacetate isomerase'	Gstz1	Q9WVL0	Q9WVL0	0.22 1/446	100.00 1/1	0.0499152	GO:0016859
GO:0003939	L-iditol 2-dehydrogenase activity	Catalysis of the reaction: L-iditol + NAD+ = L-sorbose + NADH + H+.	ENSMUSG00000027227	'Sorbitol dehydrogenase'	Sord	Q64442	Q64442	0.22 1/446	100.00 1/1	0.0499152	GO:0016616
GO:0098619	selenocysteine-tRNA ligase activity	Catalysis of the reaction: tRNASec + L-Ser + ATP = Ser-tRNASec + AMP + diphosphate.	ENSMUSG00000068739	'serine--tRNA ligase'	Sars1	Q8C483	Q8C483	0.22 1/446	100.00 1/1	0.0499152	GO:0004812
GO:0004317	(3R)-3-hydroxypalmitoyl-[acyl-carrier-protein] dehydratase activity	Catalysis of the reaction: (3R)-hydroxypalmitoyl-[acyl-carrier protein] = 2-hexadecenoyl-[acyl-carrier protein] + H2O.	ENSMUSG00000025153	'Fatty acid synthase'	Fasn	P19096	P19096	0.22 1/446	100.00 1/1	0.0499152	GO:0019171
GO:0070674	hypoxanthine dehydrogenase activity	Catalysis of the reaction: hypoxanthine + NAD+ + H2O = xanthine + NADH + H+.	ENSMUSG00000024066	'Xanthine dehydrogenase/oxidase'	Xdh	Q00519	Q00519	0.22 1/446	100.00 1/1	0.0499152	GO:0016726
GO:0008470	isovaleryl-CoA dehydrogenase activity	Catalysis of the reaction: 3-methylbutanoyl-CoA + H+ + oxidized [electron-transfer flavoprotein] = 3-methyl-(2E)-butenoyl-CoA + reduced [electron-transfer flavoprotein].	ENSMUSG00000027332	'Isovaleryl-CoA dehydrogenase, mitochondrial'	Ivd	Q9JHI5	Q9JHI5	0.22 1/446	100.00 1/1	0.0499152	GO:0016937
GO:0180017	K11-linked deubiquitinase activity	Hydrolysis of a ubiquitin unit from a ubiquitinated protein linked via the Lys11 residue of ubiquitin.	ENSMUSG00000031010	'Probable ubiquitin carboxyl-terminal hydrolase FAF-X'	Usp9x	P70398	P70398	0.22 1/446	100.00 1/1	0.0499152	GO:0101005
GO:0004333	fumarate hydratase activity	Catalysis of the reaction: (S)-malate = fumarate + H2O.	ENSMUSG00000026526	'Fumarate hydratase, mitochondrial'	Fh	P97807	P97807	0.22 1/446	100.00 1/1	0.0499152	GO:0016836
GO:0004334	fumarylacetoacetase activity	Catalysis of the reaction: 4-fumarylacetoacetate + H2O = acetoacetate + fumarate + H+.	ENSMUSG00000030630	'Fumarylacetoacetase'	Fah	P35505	P35505	0.22 1/446	100.00 1/1	0.0499152	GO:0016823
GO:0042626	ATPase-coupled transmembrane transporter activity	Primary active transporter of a solute across a membrane, via the reaction: ATP + H2O = ADP + phosphate, to directly drive the transport of a substance across a membrane. The transport protein may be transiently phosphorylated (P-type transporters), or not (ABC-type transporters and other families of transporters). Primary active transport occurs up the solute's concentration gradient and is driv…	ENSMUSG00000020788 ENSMUSG00000027712 ENSMUSG00000032412 ENSMUSG00000007097 ENSMUSG00000030730 ENSMUSG00000033161	'Calcium-transporting ATPase'; 'Annexin A5'; 'Sodium/potassium-transporting ATPase subunit beta-3'; 'Sodium/potassium-transporting ATPase subunit alpha'; 'Sarcoplasmic/endoplasmic reticulum calcium ATPase 1'; 'Sodium/potassium-transporting ATPase subunit alpha-1'	Atp2a3 Anxa5 Atp1b3 Atp1a2 Atp2a1 Atp1a1	E9Q559 P48036 P97370 Q6ZQ49 Q8R429 Q8VDN2	E9Q559 P48036 P97370 Q6ZQ49 Q8R429 Q8VDN2	1.35 6/446	5.50 6/109	0.0499152	GO:0015399;GO:0140657
GO:0008465	glycerate dehydrogenase activity	Catalysis of the reaction: (R)-glycerate + NAD+ = hydroxypyruvate + NADH + H+.	ENSMUSG00000035637	'Glyoxylate reductase/hydroxypyruvate reductase'	Grhpr	Q91Z53	Q91Z53	0.22 1/446	100.00 1/1	0.0499152	GO:0016616
GO:1990002	methylglyoxal reductase (NADPH-dependent, acetol producing)	Catalysis of the reaction: hydroxyacetone + NADP+ = H+ + methylglyoxal + NADPH.	ENSMUSG00000028692	'Aldo-keto reductase family 1 member A1'	Akr1a1	Q3UJW9	Q3UJW9	0.22 1/446	100.00 1/1	0.0499152	GO:0016616
GO:0015317	phosphate:proton symporter activity	Enables the transfer of a solute or solutes from one side of a membrane to the other according to the reaction: phosphate(out) + H+(out) = phosphate(in) + H+(in).	ENSMUSG00000061904	'Solute carrier family 25 member 3'	Slc25a3	G5E902	G5E902	0.22 1/446	100.00 1/1	0.0499152	GO:0015295
GO:0004343	glucosamine 6-phosphate N-acetyltransferase activity	Catalysis of the reaction: D-glucosamine 6-phosphate + acetyl-CoA = N-acetyl-D-glucosamine 6-phosphate + CoA + H+.	ENSMUSG00000037722	'Glucosamine 6-phosphate N-acetyltransferase'	Gnpnat1	A0A2I3BQY4	A0A2I3BQY4	0.22 1/446	100.00 1/1	0.0499152	GO:0008080
GO:0043022	ribosome binding	Binding to a ribosome.	ENSMUSG00000034994 ENSMUSG00000078812 ENSMUSG00000020372 ENSMUSG00000063884 ENSMUSG00000030869 ENSMUSG00000001983	'Elongation factor 2'; 'Eukaryotic translation initiation factor 5A-1'; 'Small ribosomal subunit protein RACK1'; 'Small ribosomal subunit protein mS39'; 'Acyl carrier protein'; 'Translational activator of cytochrome c oxidase 1'	Eef2 Eif5a Rack1 Ptcd3 Ndufab1 Taco1	P58252 P63242 P68040 Q14C51 Q3TJG2 Q8K0Z7	P58252 P63242 P68040 Q14C51 Q3TJG2 Q8K0Z7	1.35 6/446	5.26 6/114	0.0499152	GO:0043021
GO:0008802	betaine-aldehyde dehydrogenase activity	Catalysis of the reaction: betaine aldehyde + NAD+ + H2O = betaine + NADH + H+.	ENSMUSG00000053644	'Alpha-aminoadipic semialdehyde dehydrogenase'	Aldh7a1	Q9DBF1	Q9DBF1	0.22 1/446	100.00 1/1	0.0499152	GO:0004029
GO:0008812	choline dehydrogenase activity	Catalysis of the reaction: A + choline = AH(2) + betaine aldehyde.	ENSMUSG00000015970	'Choline dehydrogenase, mitochondrial'	Chdh	Q8BJ64	Q8BJ64	0.22 1/446	100.00 1/1	0.0499152	GO:0016614
GO:0008832	dGTPase activity	Catalysis of the reaction: dGTP + H2O = 2'-deoxyguanosine + 2 H+ + triphosphate.	ENSMUSG00000027639	'Deoxynucleoside triphosphate triphosphohydrolase SAMHD1'	Samhd1	Q60710	Q60710	0.22 1/446	100.00 1/1	0.0499152	GO:0016793
GO:0004347	glucose-6-phosphate isomerase activity	Catalysis of the reaction: D-glucose 6-phosphate = D-fructose 6-phosphate.	ENSMUSG00000036427	'Glucose-6-phosphate isomerase'	Gpi	P06745	P06745	0.22 1/446	100.00 1/1	0.0499152	GO:0016861
GO:0097177	mitochondrial ribosome binding	Binding to a mitochondrial ribosome.	ENSMUSG00000030869 ENSMUSG00000001983	'Acyl carrier protein'; 'Translational activator of cytochrome c oxidase 1'	Ndufab1 Taco1	Q3TJG2 Q8K0Z7	Q3TJG2 Q8K0Z7	0.45 2/446	20.00 2/10	0.0499152	GO:0043022
GO:0141040	very-long-chain 3-oxoacyl-CoA reductase activity	Catalysis of the reaction: a very-long-chain (3R)-3-hydroxyacyl-CoA + NADP+ = a very-long-chain 3-oxoacyl-CoA + H+ + NADPH. This reaction is the second (reduction) step of the four-step fatty acid elongation cycle in the endoplasmic reticulum that extends fatty acids of C-16 or longer with an additional 2-C unit.	ENSMUSG00000027195	'Very-long-chain 3-oxoacyl-CoA reductase'	Hsd17b12	O70503	O70503	0.22 1/446	100.00 1/1	0.0499152	GO:0016616
GO:0070675	hypoxanthine oxidase activity	Catalysis of the reaction: hypoxanthine + H2O + O2 = xanthine + H2O2.	ENSMUSG00000024066	'Xanthine dehydrogenase/oxidase'	Xdh	Q00519	Q00519	0.22 1/446	100.00 1/1	0.0499152	GO:0016727
GO:0003860	3-hydroxyisobutyryl-CoA hydrolase activity	Catalysis of the reaction: 3-hydroxy-2-methylpropanoyl-CoA + H2O = CoA + 3-hydroxy-2-methylpropanoate.	ENSMUSG00000041426	'3-hydroxyisobutyryl-CoA hydrolase, mitochondrial'	Hibch	Q8QZS1	Q8QZS1	0.22 1/446	100.00 1/1	0.0499152	GO:0016937
GO:0003937	IMP cyclohydrolase activity	Catalysis of the reaction: IMP + H2O = 5-formamido-1-(5-phosphoribosyl)imidazole-4-carboxamide.	ENSMUSG00000026192	'Bifunctional purine biosynthesis protein ATIC'	Atic	Q9CWJ9	Q9CWJ9	0.22 1/446	100.00 1/1	0.0499152	GO:0019238
GO:0090600	alpha-1,3-glucosidase activity	Catalysis of the hydrolysis of terminal, non-reducing alpha-(1->3)-linked alpha-D-glucose residues with release of alpha-D-glucose.	ENSMUSG00000071650	'Neutral alpha-glucosidase AB'	Ganab	Q8BHN3	Q8BHN3	0.22 1/446	100.00 1/1	0.0499152	GO:0090599
GO:0008720	D-lactate dehydrogenase activity	Catalysis of the reaction: (R)-lactate + NAD+ = H+ + NADH + pyruvate.	ENSMUSG00000031958	'Probable D-lactate dehydrogenase, mitochondrial'	Ldhd	Q7TNG8	Q7TNG8	0.22 1/446	100.00 1/1	0.0499152	GO:0016616;GO:0004457
GO:0003878	ATP citrate synthase activity	Catalysis of the reaction: acetyl-CoA + ADP + H+ + oxaloacetate + phosphate = ATP + citrate + CoA.	ENSMUSG00000020917	'ATP-citrate synthase'	Acly	Q3TED3	Q3TED3	0.22 1/446	100.00 1/1	0.0499152	GO:0046912
GO:0003853	2-methylbutanoyl-CoA dehydrogenase activity	Catalysis of the reaction: 2-methylbutanoyl-CoA + H+ + oxidized [electron-transfer flavoprotein] = (2E)-2-methylbut-2-enoyl-CoA + reduced [electron-transfer flavoprotein].	ENSMUSG00000030861	'Short/branched chain specific acyl-CoA dehydrogenase, mitochondrial'	Acadsb	Q9DBL1	Q9DBL1	0.22 1/446	100.00 1/1	0.0499152	GO:0016937
GO:0047620	acylglycerol kinase activity	Catalysis of the reaction: ATP + acylglycerol = ADP + acyl-sn-glycerol 3-phosphate.	ENSMUSG00000029916	'Acylglycerol kinase, mitochondrial'	Agk	Q9ESW4	Q9ESW4	0.22 1/446	100.00 1/1	0.0499152	GO:0016773;GO:0016301
GO:0030339	fatty-acyl-ethyl-ester synthase activity	Catalysis of the reaction: a long-chain-acyl ethyl ester + H2O = a long-chain carboxylic acid + ethanol.	ENSMUSG00000056973	'Carboxylesterase 1D'	Ces1d	Q8VCT4	Q8VCT4	0.22 1/446	100.00 1/1	0.0499152	GO:0052689
GO:0034701	tripeptidase activity	Catalysis of the hydrolysis of a tripeptide.	ENSMUSG00000015889	'Leukotriene A-4 hydrolase'	Lta4h	P24527	P24527	0.22 1/446	100.00 1/1	0.0499152	GO:0008238
GO:0004854	xanthine dehydrogenase activity	Catalysis of the reaction: xanthine + NAD+ + H2O = urate + NADH + H+.	ENSMUSG00000024066	'Xanthine dehydrogenase/oxidase'	Xdh	Q00519	Q00519	0.22 1/446	100.00 1/1	0.0499152	GO:0016726
GO:0003844	1,4-alpha-glucan branching enzyme activity	Catalysis of the transfer of a segment of a (1->4)-alpha-D-glucan chain to a primary hydroxyl group in a similar glucan chain.	ENSMUSG00000022707	'1,4-alpha-glucan branching enzyme'	Gbe1	F6ZHD8	F6ZHD8	0.22 1/446	100.00 1/1	0.0499152	GO:0016758
GO:0004855	xanthine oxidase activity	Catalysis of the reaction: xanthine + H2O + O2 = urate + hydrogen peroxide.	ENSMUSG00000024066	'Xanthine dehydrogenase/oxidase'	Xdh	Q00519	Q00519	0.22 1/446	100.00 1/1	0.0499152	GO:0016727
GO:0030021	extracellular matrix structural constituent conferring compression resistance	A constituent of the extracellular matrix that enables the matrix to resist compressive forces; often a proteoglycan.	ENSMUSG00000036446 ENSMUSG00000019929	'Lumican'; 'Decorin'	Lum Dcn	P51885 Q3UKR1	P51885 Q3UKR1	0.45 2/446	16.67 2/12	0.0516322	GO:0005201
GO:1990405	protein antigen binding	Binding to a protein antigen.	ENSMUSG00000020349 ENSMUSG00000007564	'Serine/threonine-protein phosphatase 2A catalytic subunit alpha isoform'; 'Serine/threonine-protein phosphatase 2A 65 kDa regulatory subunit A alpha isoform'	Ppp2ca Ppp2r1a	P63330 Q76MZ3	P63330 Q76MZ3	0.45 2/446	16.67 2/12	0.0516322	GO:0005515;GO:0003823
GO:0050815	phosphoserine residue binding	Binding to a phosphorylated serine residue within a protein.	ENSMUSG00000020849 ENSMUSG00000022285	'14-3-3 protein epsilon'; '14-3-3 protein zeta/delta'	Ywhae Ywhaz	P62259 P63101	P62259 P63101	0.45 2/446	16.67 2/12	0.0516322	GO:0045309
GO:0003730	mRNA 3'-UTR binding	Binding to a 3' untranslated region of an mRNA molecule.	ENSMUSG00000004980 ENSMUSG00000022283 ENSMUSG00000051695 ENSMUSG00000059005 ENSMUSG00000020719 ENSMUSG00000024120	'Heterogeneous nuclear ribonucleoproteins A2/B1'; 'Polyadenylate-binding protein 1'; 'Poly'; 'RRM domain-containing protein'; 'Probable ATP-dependent RNA helicase DDX5'; 'Leucine-rich PPR motif-containing protein, mitochondrial'	Hnrnpa2b1 Pabpc1 Pcbp1 Hnrnpa3 Ddx5 Lrpprc	O88569 P29341 P60335 Q3UZG3 Q3V0Z8 Q6PB66	O88569 P29341 P60335 Q3UZG3 Q3V0Z8 Q6PB66	1.35 6/446	5.08 6/118	0.0530717	GO:0003729
GO:0004722	protein serine/threonine phosphatase activity	Catalysis of the reaction: protein serine phosphate + H2O = protein serine + phosphate, and protein threonine phosphate + H2O = protein threonine + phosphate.	ENSMUSG00000009630 ENSMUSG00000004455 ENSMUSG00000020349 ENSMUSG00000003099 ENSMUSG00000007564	'Serine/threonine-protein phosphatase 2A catalytic subunit beta isoform'; 'Serine/threonine-protein phosphatase PP1-gamma catalytic subunit'; 'Serine/threonine-protein phosphatase 2A catalytic subunit alpha isoform'; 'Serine/threonine-protein phosphatase 5'; 'Serine/threonine-protein phosphatase 2A 65 kDa regulatory subunit A alpha isoform'	Ppp2cb Ppp1cc Ppp2ca Ppp5c Ppp2r1a	P62715 P63087 P63330 Q60676 Q76MZ3	P62715 P63087 P63330 Q60676 Q76MZ3	1.12 5/446	5.75 5/87	0.0544006	GO:0004721
GO:0004033	aldo-keto reductase (NADP) activity	Catalysis of the reaction: an alcohol + NADP+ = an aldehyde or a ketone + NADPH + H+.	ENSMUSG00000061758 ENSMUSG00000001642 ENSMUSG00000028692	'Aldo-keto reductase family 1, member B10'; 'Aldo-keto reductase family 1 member B1'; 'Aldo-keto reductase family 1 member A1'	Akr1b10 Akr1b1 Akr1a1	G5E895 Q3UDY1 Q3UJW9	G5E895 Q3UDY1 Q3UJW9	0.67 3/446	9.09 3/33	0.0569288	GO:0016616
GO:0032934	sterol binding	Binding to a sterol, a steroid containing a hydroxy group in the 3 position, closely related to cholestan-3-ol.	ENSMUSG00000018340 ENSMUSG00000021242 ENSMUSG00000021771 ENSMUSG00000020402	'Annexin A6'; 'NPC intracellular cholesterol transporter 2'; 'Voltage-dependent anion-selective channel protein 2'; 'Voltage-dependent anion-selective channel protein 1'	Anxa6 Npc2 Vdac2 Vdac1	P14824 Q3U3C2 Q60930 Q60932	P14824 Q3U3C2 Q60930 Q60932	0.90 4/446	6.78 4/59	0.0576426	GO:0005496
GO:0002161	aminoacyl-tRNA editing activity	The hydrolysis of an incorrectly aminoacylated tRNA.	ENSMUSG00000007029 ENSMUSG00000026618	'valine--tRNA ligase'; 'Isoleucine--tRNA ligase, mitochondrial'	Vars1 Iars2	G3UY93 Q8BIJ6	G3UY93 Q8BIJ6	0.45 2/446	15.38 2/13	0.0589814	GO:0052689;GO:0140101
GO:0015926	glucosidase activity	Catalysis of the hydrolysis of glucosyl compounds, substances containing a group derived from a cyclic form of glucose or a glucose derivative.	ENSMUSG00000033400 ENSMUSG00000071650	'Glycogen debranching enzyme'; 'Neutral alpha-glucosidase AB'	Agl Ganab	F8VPN4 Q8BHN3	F8VPN4 Q8BHN3	0.45 2/446	15.38 2/13	0.0589814	GO:0004553
GO:0098847	sequence-specific single stranded DNA binding	Binding to single-stranded DNA of a specific nucleotide composition.	ENSMUSG00000004980 ENSMUSG00000051695	'Heterogeneous nuclear ribonucleoproteins A2/B1'; 'Poly'	Hnrnpa2b1 Pcbp1	O88569 P60335	O88569 P60335	0.45 2/446	15.38 2/13	0.0589814	GO:0043565;GO:0003697
GO:0070990	snRNP binding	Binding to a small nuclear ribonucleoprotein particle.	ENSMUSG00000030224 ENSMUSG00000020180	'Serine-threonine kinase receptor-associated protein'; 'Small nuclear ribonucleoprotein Sm D3'	Strap Snrpd3	B2RUC7 P62320	B2RUC7 P62320	0.45 2/446	15.38 2/13	0.0589814	GO:0043021
GO:0031402	sodium ion binding	Binding to a sodium ion (Na+).	ENSMUSG00000007097 ENSMUSG00000033161	'Sodium/potassium-transporting ATPase subunit alpha'; 'Sodium/potassium-transporting ATPase subunit alpha-1'	Atp1a2 Atp1a1	Q6ZQ49 Q8VDN2	Q6ZQ49 Q8VDN2	0.45 2/446	15.38 2/13	0.0589814	GO:0031420
GO:0005545	1-phosphatidylinositol binding	Binding to a phosphatidylinositol, a glycophospholipid with its sn-glycerol 3-phosphate residue is esterified to the 1-hydroxyl group of 1D-myo-inositol.	ENSMUSG00000028906 ENSMUSG00000042628	'Protein 4.1'; 'Zinc finger FYVE domain-containing protein 1'	Epb41 Zfyve1	A2A841 Q810J8	A2A841 Q810J8	0.45 2/446	15.38 2/13	0.0589814	GO:0035091
GO:0015078	proton transmembrane transporter activity	Enables the transfer of a proton from one side of a membrane to the other.	ENSMUSG00000061904 ENSMUSG00000031633 ENSMUSG00000063882 ENSMUSG00000019082 ENSMUSG00000022956 ENSMUSG00000034566	'Solute carrier family 25 member 3'; 'ADP/ATP translocase 1'; 'Cytochrome b-c1 complex subunit 6, mitochondrial'; 'Mitochondrial glutamate carrier 1'; 'ATP synthase subunit O, mitochondrial'; 'ATP synthase subunit d, mitochondrial'	Slc25a3 Slc25a4 Uqcrh Slc25a22 Atp5po Atp5pd	G5E902 P48962 P99028 Q9D6M3 Q9DB20 Q9DCX2	G5E902 P48962 P99028 Q9D6M3 Q9DB20 Q9DCX2	1.35 6/446	4.92 6/122	0.0600667	GO:0008324;GO:0022890
GO:0140597	protein carrier chaperone	Binding to and carrying a protein between two different cellular components by moving along with the target protein.	ENSMUSG00000058799 ENSMUSG00000015749 ENSMUSG00000027282	'Nucleosome assembly protein 1-like 1'; 'Acidic leucine-rich nuclear phosphoprotein 32 family member E'; 'Mitochondrial carrier homolog 2'	Nap1l1 Anp32e Mtch2	P28656 P97822 Q3UA17	P28656 P97822 Q3UA17	0.67 3/446	8.82 3/34	0.0602841	GO:0140104
GO:0004623	phospholipase A2 activity	Catalysis of the reaction: a 1,2-diacyl-sn-glycero-3-phospholipid + H2O = 1-acyl-sn-glycero-3-phospholipid + a fatty acid. This reaction removes the fatty acid attached to the sn2-position. Substrates include phosphatidylcholine, phosphatidylethanolamine, choline plasmalogen and phosphatides.	ENSMUSG00000026701 ENSMUSG00000025509 ENSMUSG00000036257	'Peroxiredoxin-6'; 'Patatin-like phospholipase domain-containing protein 2'; 'Calcium-independent phospholipase A2-gamma'	Prdx6 Pnpla2 Pnpla8	Q6A0D0 Q8BJ56 Q8K1N1	Q6A0D0 Q8BJ56 Q8K1N1	0.67 3/446	8.82 3/34	0.0602841	GO:0052689;GO:0004620
GO:0019213	deacetylase activity	Catalysis of the hydrolysis of an acetyl group or groups from a substrate molecule.	ENSMUSG00000042558 ENSMUSG00000015149 ENSMUSG00000036278	'ADP-ribosylhydrolase ARH3'; 'NAD-dependent protein deacetylase sirtuin-2'; 'ADP-ribose glycohydrolase MACROD1'	Adprs Sirt2 Macrod1	Q8CG72 Q8VDQ8 Q922B1	Q8CG72 Q8VDQ8 Q922B1	0.67 3/446	8.57 3/35	0.064944	GO:0016787
GO:0015643	toxic substance binding	Binding to a toxic substance, a poisonous substance that causes damage to biological systems.	ENSMUSG00000022040 ENSMUSG00000029368	'AB hydrolase-1 domain-containing protein'; 'Albumin'	Ephx2 Alb	Q3UQ71 Q546G4	Q3UQ71 Q546G4	0.45 2/446	14.29 2/14	0.0668344	GO:0005488
GO:0140713	histone chaperone activity	Binding to and carrying a histone or a histone complex to unload or deposit it as a nucleosome. The histone can be newly synthesized or result from nucleosome disassembly (either spontaneously, or by a histone chaperone).	ENSMUSG00000058799 ENSMUSG00000015749	'Nucleosome assembly protein 1-like 1'; 'Acidic leucine-rich nuclear phosphoprotein 32 family member E'	Nap1l1 Anp32e	P28656 P97822	P28656 P97822	0.45 2/446	14.29 2/14	0.0668344	GO:0140597
GO:0052650	NADP-retinol dehydrogenase activity	Catalysis of the reaction: all-trans-retinol + NADP+ = all-trans-retinal + NADPH + H+.	ENSMUSG00000061758 ENSMUSG00000001642	'Aldo-keto reductase family 1, member B10'; 'Aldo-keto reductase family 1 member B1'	Akr1b10 Akr1b1	G5E895 Q3UDY1	G5E895 Q3UDY1	0.45 2/446	14.29 2/14	0.0668344	GO:0008106
GO:0031748	D1 dopamine receptor binding	Binding to a D1 dopamine receptor.	ENSMUSG00000031696 ENSMUSG00000027523	'Vacuolar protein sorting-associated protein 35'; 'Guanine nucleotide-binding protein G'	Vps35 Gnas	Q3TRJ1 Q6R0H7	Q3TRJ1 Q6R0H7	0.45 2/446	14.29 2/14	0.0668344	GO:0050780
GO:0004620	phospholipase activity	Catalysis of the hydrolysis of a glycerophospholipid.	ENSMUSG00000026701 ENSMUSG00000025509 ENSMUSG00000036257 ENSMUSG00000028670 ENSMUSG00000007036	'Peroxiredoxin-6'; 'Patatin-like phospholipase domain-containing protein 2'; 'Calcium-independent phospholipase A2-gamma'; 'Acyl-protein thioesterase 2'; 'Phosphatidylserine lipase ABHD16A'	Prdx6 Pnpla2 Pnpla8 Lypla2 Abhd16a	Q6A0D0 Q8BJ56 Q8K1N1 Q9WTL7 Q9Z1Q2	Q6A0D0 Q8BJ56 Q8K1N1 Q9WTL7 Q9Z1Q2	1.12 5/446	5.26 5/95	0.0733486	GO:0016298
GO:0016409	palmitoyltransferase activity	Catalysis of the transfer of a palmitoyl (CH3-[CH2]14-CO-) group to an acceptor molecule.	ENSMUSG00000024900 ENSMUSG00000028607 ENSMUSG00000078937	'Acyltransferase'; 'Carnitine O-palmitoyltransferase 2, mitochondrial'; 'Carnitine O-palmitoyltransferase 1, muscle isoform'	Cpt1a Cpt2 Cpt1b	A8ASF5 Q3UDA8 Q3UIM5	A8ASF5 Q3UDA8 Q3UIM5	0.67 3/446	8.11 3/37	0.0741565	GO:0016747
GO:1901612	cardiolipin binding	Binding to cardiolipin.	ENSMUSG00000021622 ENSMUSG00000028455	'Creatine kinase S-type, mitochondrial'; 'Stomatin-like protein 2, mitochondrial'	Ckmt2 Stoml2	Q6P8J7 Q99JB2	Q6P8J7 Q99JB2	0.45 2/446	13.33 2/15	0.0755678	GO:1901611
GO:0000339	RNA cap binding	Binding to a 7-methylguanosine (m7G) group or derivative located at the 5' end of an RNA molecule.	ENSMUSG00000016554 ENSMUSG00000028156	'Eukaryotic translation initiation factor 3 subunit D'; 'Eukaryotic translation initiation factor 4E'	Eif3d Eif4e	O70194 Q3TK95	O70194 Q3TK95	0.45 2/446	13.33 2/15	0.0755678	GO:0003723
GO:0015036	disulfide oxidoreductase activity	Catalysis of the reaction: substrate with reduced sulfide groups = substrate with oxidized disulfide bonds.	ENSMUSG00000062070 ENSMUSG00000031584 ENSMUSG00000020844	'Phosphoglycerate kinase 1'; 'Glutathione reductase, mitochondrial'; 'Nucleoredoxin'	Pgk1 Gsr Nxn	P09411 P47791 P97346	P09411 P47791 P97346	0.67 3/446	7.89 3/38	0.0789678	GO:0016667
GO:0051264	mono-olein transacylation activity	Catalysis of the reaction: mono-olein + mono-olein = diolein + glycerol. Mono-olein, also known as mono-oleoylglycerol, is the monoglyceride formed from oleic acid, 9-octodecenoic acid; diolein is also known as dioleoylglycerol.	ENSMUSG00000025509	'Patatin-like phospholipase domain-containing protein 2'	Pnpla2	Q8BJ56	Q8BJ56	0.22 1/446	50.00 1/2	0.0790478	GO:0016411
GO:0004485	methylcrotonoyl-CoA carboxylase activity	Catalysis of the reaction: 3-methylbut-2-enoyl-CoA + ATP + bicarbonate = trans-3-methylglutaconyl-CoA + ADP + 2 H+ + phosphate.	ENSMUSG00000027709	'Methylcrotonoyl-CoA carboxylase subunit alpha, mitochondrial'	Mccc1	Q99MR8	Q99MR8	0.22 1/446	50.00 1/2	0.0790478	GO:0016421
GO:0004450	isocitrate dehydrogenase (NADP+) activity	Catalysis of the reaction: isocitrate + NADP+ = 2-oxoglutarate + CO2 + NADPH.	ENSMUSG00000025950	'Isocitrate dehydrogenase'	Idh1	Q8C338	Q8C338	0.22 1/446	50.00 1/2	0.0790478	GO:0004448
GO:0051903	S-(hydroxymethyl)glutathione dehydrogenase activity	Catalysis of the reaction: S-(hydroxymethyl)glutathione + NAD(P)+ = S-formylglutathione + NAD(P)H + H+.	ENSMUSG00000028138	'Alcohol dehydrogenase class-3'	Adh5	P28474	P28474	0.22 1/446	50.00 1/2	0.0790478	GO:0016616
GO:0035500	MH2 domain binding	Binding to a MH2 (MAD homology 2) protein domain. The MH2 domain is found at the carboxy-terminus of MAD related proteins such as Smads. The MH2 domain mediates interaction with a wide variety of proteins and provides specificity and selectivity to Smad function and also is critical for mediating interactions in Smad oligomers.	ENSMUSG00000020719	'Probable ATP-dependent RNA helicase DDX5'	Ddx5	Q3V0Z8	Q3V0Z8	0.22 1/446	50.00 1/2	0.0790478	GO:0019904
GO:0017099	very-long-chain fatty acyl-CoA dehydrogenase activity	Catalysis of the reaction: a very-long-chain 2,3-saturated fatty acyl-CoA + H+ + oxidized [electron-transfer flavoprotein] = a very-long-chain (2E)-enoyl-CoA + reduced [electron-transfer flavoprotein]. A very long-chain fatty acid has an aliphatic tail containing more than 22 carbons.	ENSMUSG00000018574	'Very long-chain specific acyl-CoA dehydrogenase, mitochondrial'	Acadvl	P50544	P50544	0.22 1/446	50.00 1/2	0.0790478	GO:0003995
GO:0017057	6-phosphogluconolactonase activity	Catalysis of the reaction: 6-O-phosphono-D-glucono-1,5-lactone + H2O = 6-phospho-D-gluconate + H+.	ENSMUSG00000031807	'6-phosphogluconolactonase'	Pgls	Q9CQ60	Q9CQ60	0.22 1/446	50.00 1/2	0.0790478	GO:0052689
GO:0008308	voltage-gated monoatomic anion channel activity	Enables the transmembrane transfer of an anion by a voltage-gated channel. An anion is a negatively charged ion. A voltage-gated channel is a channel whose open state is dependent on the voltage across the membrane in which it is embedded.	ENSMUSG00000021771 ENSMUSG00000020402	'Voltage-dependent anion-selective channel protein 2'; 'Voltage-dependent anion-selective channel protein 1'	Vdac2 Vdac1	Q60930 Q60932	Q60930 Q60932	0.45 2/446	12.50 2/16	0.0790478	GO:0005253;GO:0005244
GO:0035870	dITP diphosphatase activity	Catalysis of the reaction: dITP + H2O = dIMP + H+ + diphosphate.	ENSMUSG00000074797	'Inosine triphosphate pyrophosphatase'	Itpa	Q9D892	Q9D892	0.22 1/446	50.00 1/2	0.0790478	GO:0047429
GO:0004372	glycine hydroxymethyltransferase activity	Catalysis of the reaction: 5,10-methylenetetrahydrofolate + glycine + H2O = tetrahydrofolate + L-serine.	ENSMUSG00000025403	'Serine hydroxymethyltransferase, mitochondrial'	Shmt2	Q9CZN7	Q9CZN7	0.22 1/446	50.00 1/2	0.0790478	GO:0016742
GO:0051020	GTPase binding	Binding to a GTPase, any enzyme that catalyzes the hydrolysis of GTP.	ENSMUSG00000022789 ENSMUSG00000029713 ENSMUSG00000015291 ENSMUSG00000021218 ENSMUSG00000063524 ENSMUSG00000059040 ENSMUSG00000022391 ENSMUSG00000031328 ENSMUSG00000022781 ENSMUSG00000028455 ENSMUSG00000017774	'Dynamin-1-like protein'; 'Guanine nucleotide binding protein'; 'Rab GDP dissociation inhibitor alpha'; 'Rab GDP dissociation inhibitor'; 'phosphopyruvate hydratase'; 'MKIAA1835 protein'; 'Filamin-A'; 'Serine/threonine-protein kinase PAK 2'; 'Stomatin-like protein 2, mitochondrial'; 'Unconventional myosin-Ic'	Dnm1l Gnb2 Gdi1 Gdi2 EG433182 Rangap1 Flna Pak2 Stoml2 Myo1c	Q8K1M6 E9QKR0 P50396 Q3UPA3 Q5FW97 Q6ZPH4 Q8BTM8 Q8CIN4 Q99JB2 Q9WTI7	E9PUD2 E9QKR0 P50396 Q3UPA3 Q5FW97 Q6ZPH4 Q8BTM8 Q8CIN4 Q99JB2 Q9WTI7	2.47 11/446	3.35 11/328	0.0790478	GO:0019899
GO:0051265	diolein transacylation activity	Catalysis of the reaction: diolein + mono-olein = triolein + glycerol. Mono-olein, also known as mono-oleoylglycerol, is the monoglyceride formed from oleic acid, 9-octodecenoic acid; diolein is also known as dioleoylglycerol, and triolein as trioleoylglycerol and olein.	ENSMUSG00000025509	'Patatin-like phospholipase domain-containing protein 2'	Pnpla2	Q8BJ56	Q8BJ56	0.22 1/446	50.00 1/2	0.0790478	GO:0016411
GO:0000701	purine-specific mismatch base pair DNA N-glycosylase activity	Catalysis of the removal of purines present in mismatches, especially opposite oxidized purines, by cleaving the N-C1' glycosidic bond between the target damaged DNA base and the deoxyribose sugar. The reaction releases a free base and leaves an apurinic (AP) site.	ENSMUSG00000027342	'Proliferating cell nuclear antigen'	Pcna	Q9CZD6	Q9CZD6	0.22 1/446	50.00 1/2	0.0790478	GO:0000700
GO:0002135	CTP binding	Binding to CTP, cytidine 5'-triphosphate.	ENSMUSG00000023944	'Heat shock protein HSP 90-beta'	Hsp90ab1	Q71LX8	Q71LX8	0.22 1/446	50.00 1/2	0.0790478	GO:0043168;GO:0032557
GO:0016403	dimethylargininase activity	Catalysis of the reaction: N(G),N(G)-dimethyl-L-arginine + H2O = dimethylamine + L-citrulline.	ENSMUSG00000007039	'Putative hydrolase DDAH2'	Ddah2	Q99LD8	Q99LD8	0.22 1/446	50.00 1/2	0.0790478	GO:0016813
GO:0047801	L-cysteine transaminase activity	Catalysis of the reaction: L-cysteine + 2-oxoglutarate = mercaptopyruvate + L-glutamate.	ENSMUSG00000037710	'CDGSH iron-sulfur domain-containing protein 1'	Cisd1	Q91WS0	Q91WS0	0.22 1/446	50.00 1/2	0.0790478	GO:0008483
GO:0005092	GDP-dissociation inhibitor activity	Prevents the dissociation of GDP from a GTPase, thereby preventing GTP from binding.	ENSMUSG00000015291 ENSMUSG00000021218	'Rab GDP dissociation inhibitor alpha'; 'Rab GDP dissociation inhibitor'	Gdi1 Gdi2	P50396 Q3UPA3	P50396 Q3UPA3	0.45 2/446	12.50 2/16	0.0790478	GO:0030695
GO:0004777	succinate-semialdehyde dehydrogenase (NAD+) activity	Catalysis of the reaction: succinate semialdehyde + NAD+ + H2O = succinate + NADH + H+.	ENSMUSG00000035936	'Succinate-semialdehyde dehydrogenase, mitochondrial'	Aldh5a1	Q8BWF0	Q8BWF0	0.22 1/446	50.00 1/2	0.0790478	GO:0009013
GO:0016297	fatty acyl-[ACP] hydrolase activity	Catalysis of the reaction: a fatty acyl-[ACP] + H2O = a fatty acid + H(+) + holo-[acyl-carrier protein].	ENSMUSG00000025153	'Fatty acid synthase'	Fasn	P19096	P19096	0.22 1/446	50.00 1/2	0.0790478	GO:0016790
GO:0047315	kynurenine-glyoxylate transaminase activity	Catalysis of the reaction: L-kynurenine + glyoxylate = 4-(2-aminophenyl)-2,4-dioxobutanoate + glycine.	ENSMUSG00000040213	'Kynurenine--oxoglutarate transaminase 3'	Kyat3	Q71RI9	Q71RI9	0.22 1/446	50.00 1/2	0.0790478	GO:0036137
GO:0004798	thymidylate kinase activity	Catalysis of the reaction: ATP + thymidine 5'-phosphate = ADP + thymidine 5'-diphosphate.	ENSMUSG00000020638	'UMP-CMP kinase 2, mitochondrial'	Cmpk2	Q3U5Q7	Q3U5Q7	0.22 1/446	50.00 1/2	0.0790478	GO:0050145
GO:0004822	isoleucine-tRNA ligase activity	Catalysis of the reaction: L-isoleucine + ATP + tRNA(Ile) = L-isoleucyl-tRNA(Ile) + AMP + diphosphate + 2 H+.	ENSMUSG00000026618	'Isoleucine--tRNA ligase, mitochondrial'	Iars2	Q8BIJ6	Q8BIJ6	0.22 1/446	50.00 1/2	0.0790478	GO:0004812
GO:0004828	serine-tRNA ligase activity	Catalysis of the reaction: ATP + L-serine + tRNA(Ser) = AMP + diphosphate + L-seryl-tRNA(Ser).	ENSMUSG00000068739	'serine--tRNA ligase'	Sars1	Q8C483	Q8C483	0.22 1/446	50.00 1/2	0.0790478	GO:0004812
GO:0004832	valine-tRNA ligase activity	Catalysis of the reaction: L-valine + ATP + tRNA(Val) = L-valyl-tRNA(Val) + AMP + diphosphate + 2 H+.	ENSMUSG00000007029	'valine--tRNA ligase'	Vars1	G3UY93	G3UY93	0.22 1/446	50.00 1/2	0.0790478	GO:0004812
GO:0046970	NAD-dependent histone H4K16 deacetylase activity	Catalysis of the reaction: histone H4 N6-acetyl-L-lysine (position 16) + H2O = histone H4 L-lysine (position 16) + acetate. This reaction requires the presence of NAD, and represents the removal of an acetyl group from lysine at position 16 of the histone H4 protein.	ENSMUSG00000015149	'NAD-dependent protein deacetylase sirtuin-2'	Sirt2	Q8VDQ8	Q8VDQ8	0.22 1/446	50.00 1/2	0.0790478	GO:0034739;GO:0017136
GO:0044594	17-beta-hydroxysteroid dehydrogenase (NAD+) activity	Catalysis of the reaction: a 17-beta-hydroxysteroid + NAD+ = a 17-oxosteroid + NADH + H+.	ENSMUSG00000025260	'17beta-hydroxysteroid dehydrogenase type 10/short chain L-3-hydroxyacyl-CoA dehydrogenase'	Hsd17b10	Q99N15	Q99N15	0.22 1/446	50.00 1/2	0.0790478	GO:0033764
GO:0033862	UMP kinase activity	Catalysis of the reaction: ATP + UMP = ADP + UDP.	ENSMUSG00000020638	'UMP-CMP kinase 2, mitochondrial'	Cmpk2	Q3U5Q7	Q3U5Q7	0.22 1/446	50.00 1/2	0.0790478	GO:0009041
GO:0033878	hormone-sensitive lipase activity	Catalysis of the reactions: diacylglycerol + H2O = monoacylglycerol + a carboxylate; triacylglycerol + H2O = diacylglycerol + a carboxylate; and monoacylglycerol + H2O = glycerol + a carboxylate.	ENSMUSG00000003123	'Hormone-sensitive lipase'	Lipe	E9Q4M2	E9Q4M2	0.22 1/446	50.00 1/2	0.0790478	GO:0052689
GO:0016206	catechol O-methyltransferase activity	Catalysis of the reaction: S-adenosyl-L-methionine + a catechol = S-adenosyl-L-homocysteine + a guaiacol.	ENSMUSG00000000326	'Catechol O-methyltransferase'	Comt	O88587	O88587	0.22 1/446	50.00 1/2	0.0790478	GO:0008171;GO:0008757
GO:0042903	tubulin deacetylase activity	Catalysis of the reaction: N-acetyl(alpha-tubulin) + H2O = alpha-tubulin + acetate.	ENSMUSG00000015149	'NAD-dependent protein deacetylase sirtuin-2'	Sirt2	Q8VDQ8	Q8VDQ8	0.22 1/446	50.00 1/2	0.0790478	GO:0016811;GO:0033558
GO:0042805	actinin binding	Binding to actinin, any member of a family of proteins that crosslink F-actin.	ENSMUSG00000031636 ENSMUSG00000026421 ENSMUSG00000030470	'PDZ and LIM domain protein 3'; 'Cysteine and glycine-rich protein 1'; 'LIM zinc-binding domain-containing protein'	Pdlim3 Csrp1 Csrp3	A0A1B0GSX6 P97315 Q545C7	A0A1B0GSX6 P97315 Q545C7	0.67 3/446	7.50 3/40	0.0790478	GO:0008092
GO:0004743	pyruvate kinase activity	Catalysis of the reaction: = ADP + H+ + phosphoenolpyruvate => ATP + pyruvate.	ENSMUSG00000041237	'Pyruvate kinase'	Pklr	G3X925	G3X925	0.22 1/446	50.00 1/2	0.0790478	GO:0016773
GO:0016418	S-acetyltransferase activity	Catalysis of the transfer of an acetyl group to a sulfur atom on the acceptor molecule.	ENSMUSG00000025153	'Fatty acid synthase'	Fasn	P19096	P19096	0.22 1/446	50.00 1/2	0.0790478	GO:0016417;GO:0016407
GO:0016419	S-malonyltransferase activity	Catalysis of the transfer of a malonyl group to a sulfur atom on the acceptor molecule.	ENSMUSG00000025153	'Fatty acid synthase'	Fasn	P19096	P19096	0.22 1/446	50.00 1/2	0.0790478	GO:0016417;GO:0016420
GO:0016420	malonyltransferase activity	Catalysis of the transfer of a malonyl (HOOC-CH2-CO-) group to an acceptor molecule.	ENSMUSG00000025153	'Fatty acid synthase'	Fasn	P19096	P19096	0.22 1/446	50.00 1/2	0.0790478	GO:0016747
GO:0036130	prostaglandin H2 endoperoxidase reductase activity	Catalysis of the reaction: prostaglandin H2 + NADPH + H+ -> prostaglandin F2alpha + NADP+. This reaction is the reduction of prostaglandin H2 ((5Z,13E)-(15S)-9alpha,11alpha-Epidioxy-15-hydroxyprosta-5,13-dienoate) to prostaglandin F2alpha ((5Z,13E)-(15S)-9alpha,11alpha,15-Trihydroxyprosta-5,13-dienoate).	ENSMUSG00000001642	'Aldo-keto reductase family 1 member B1'	Akr1b1	Q3UDY1	Q3UDY1	0.22 1/446	50.00 1/2	0.0790478	GO:0016616
GO:0031405	lipoic acid binding	Binding to lipoic acid, 1,2-dithiolane-3-pentanoic acid.	ENSMUSG00000000340	'Lipoamide acyltransferase component of branched-chain alpha-keto acid dehydrogenase complex, mitochondrial'	Dbt	P53395	P53395	0.22 1/446	50.00 1/2	0.0790478	GO:0005504;GO:1901681;GO:1901363;GO:0097159
GO:0004611	phosphoenolpyruvate carboxykinase activity	Catalysis of the reaction: source of phosphate + oxaloacetate = phosphoenolpyruvate + CO2 + other reaction products.	ENSMUSG00000027513	'Phosphoenolpyruvate carboxykinase, cytosolic'	Pck1	Q8CI37	Q8CI37	0.22 1/446	50.00 1/2	0.0790478	GO:0016831
GO:0036430	CMP kinase activity	Catalysis of the reaction: ATP + CMP = ADP + CDP.	ENSMUSG00000020638	'UMP-CMP kinase 2, mitochondrial'	Cmpk2	Q3U5Q7	Q3U5Q7	0.22 1/446	50.00 1/2	0.0790478	GO:0004127
GO:0009013	succinate-semialdehyde dehydrogenase [NAD(P)+] activity	Catalysis of the reaction: succinate semialdehyde + NAD(P)+ + H2O = succinate + NAD(P)H + H+.	ENSMUSG00000035936	'Succinate-semialdehyde dehydrogenase, mitochondrial'	Aldh5a1	Q8BWF0	Q8BWF0	0.22 1/446	50.00 1/2	0.0790478	GO:0016620
GO:0050197	phytanate-CoA ligase activity	Catalysis of the reaction: ATP + CoA + phytanate = AMP + diphosphate + H+ + phytanoyl-CoA.	ENSMUSG00000018796	'Long-chain-fatty-acid--CoA ligase'	Acsl1	D3Z041	D3Z041	0.22 1/446	50.00 1/2	0.0790478	GO:0016405;GO:0016878
GO:0004618	phosphoglycerate kinase activity	Catalysis of the reaction: 3-phospho-D-glycerate + ATP = 3-phospho-D-glyceroyl phosphate + ADP + H+.	ENSMUSG00000062070	'Phosphoglycerate kinase 1'	Pgk1	P09411	P09411	0.22 1/446	50.00 1/2	0.0790478	GO:0016301;GO:0016774
GO:0050048	L-leucine:2-oxoglutarate aminotransferase activity	Catalysis of the reaction: L-leucine + 2-oxoglutarate = 4-methyl-2-oxopentanoate + L-glutamate.	ENSMUSG00000030826	'Branched-chain-amino-acid aminotransferase'	Bcat2	Q3ULU3	Q3ULU3	0.22 1/446	50.00 1/2	0.0790478	GO:0008483
GO:0016799	hydrolase activity, hydrolyzing N-glycosyl compounds	Catalysis of the hydrolysis of any N-glycosyl bond.	ENSMUSG00000042558 ENSMUSG00000036278 ENSMUSG00000027342	'ADP-ribosylhydrolase ARH3'; 'ADP-ribose glycohydrolase MACROD1'; 'Proliferating cell nuclear antigen'	Adprs Macrod1 Pcna	Q8CG72 Q922B1 Q9CZD6	Q8CG72 Q922B1 Q9CZD6	0.67 3/446	7.69 3/39	0.0790478	GO:0016798
GO:0009041	UMP/dUMP kinase activity	Catalysis of the reaction: ATP + (d)UMP = ADP + (d)UDP.	ENSMUSG00000020638	'UMP-CMP kinase 2, mitochondrial'	Cmpk2	Q3U5Q7	Q3U5Q7	0.22 1/446	50.00 1/2	0.0790478	GO:0050145
GO:0001965	G-protein alpha-subunit binding	Binding to a G-protein alpha subunit. The alpha subunit binds a guanine nucleotide.	ENSMUSG00000003099 ENSMUSG00000027523 ENSMUSG00000022443	'Serine/threonine-protein phosphatase 5'; 'Guanine nucleotide-binding protein G'; 'Myosin-9'	Ppp5c Gnas Myh9	Q60676 Q6R0H7 Q8VDD5	Q60676 Q6R0H7 Q8VDD5	0.67 3/446	7.50 3/40	0.0790478	GO:0005515
GO:0004649	poly(ADP-ribose) glycohydrolase activity	Catalysis of the hydrolysis of poly(ADP-ribose) at glycosidic (1''-2') linkage of ribose-ribose bond to produce free ADP-ribose.	ENSMUSG00000042558	'ADP-ribosylhydrolase ARH3'	Adprs	Q8CG72	Q8CG72	0.22 1/446	50.00 1/2	0.0790478	GO:0004553
GO:0001850	complement component C3a binding	Binding to a C3a product of the complement cascade.	ENSMUSG00000038845	'Prohibitin 1'	Phb1	P67778	P67778	0.22 1/446	50.00 1/2	0.0790478	GO:0001848
GO:0010181	FMN binding	Binding to flavin mono nucleotide. Flavin mono nucleotide (FMN) is the coenzyme or the prosthetic group of various flavoprotein oxidoreductase enzymes.	ENSMUSG00000005514 ENSMUSG00000037916	'NADPH--cytochrome P450 reductase'; 'NADH dehydrogenase'	Por Ndufv1	P37040 Q91YT0	P37040 Q91YT0	0.45 2/446	12.50 2/16	0.0790478	GO:0032553;GO:0043168
GO:0001786	phosphatidylserine binding	Binding to phosphatidylserine, a class of glycophospholipids in which a phosphatidyl group is esterified to the hydroxyl group of L-serine.	ENSMUSG00000018340 ENSMUSG00000028465 ENSMUSG00000027712 ENSMUSG00000017817	'Annexin A6'; 'Talin-1'; 'Annexin A5'; 'Junctophilin-2'	Anxa6 Tln1 Anxa5 Jph2	P14824 P26039 P48036 Q9ET78	P14824 P26039 P48036 Q9ET78	0.90 4/446	6.06 4/66	0.0790478	GO:0005543;GO:0072341
GO:0001729	ceramide kinase activity	Catalysis of the reaction: ATP + ceramide = ADP + ceramide-1-phosphate.	ENSMUSG00000029916	'Acylglycerol kinase, mitochondrial'	Agk	Q9ESW4	Q9ESW4	0.22 1/446	50.00 1/2	0.0790478	GO:0001727
GO:0047804	cysteine-S-conjugate beta-lyase activity	Catalysis of the reaction: RS-CH2-CH(NH3+)COO- = RSH + NH3 + pyruvate.	ENSMUSG00000040213	'Kynurenine--oxoglutarate transaminase 3'	Kyat3	Q71RI9	Q71RI9	0.22 1/446	50.00 1/2	0.0790478	GO:0016846
GO:0016597	amino acid binding	Binding to an amino acid, organic acids containing one or more amino substituents.	ENSMUSG00000026307 ENSMUSG00000031672 ENSMUSG00000007039 ENSMUSG00000025403	'Selenocysteine lyase'; 'Aspartate aminotransferase, mitochondrial'; 'Putative hydrolase DDAH2'; 'Serine hydroxymethyltransferase, mitochondrial'	Scly Got2 Ddah2 Shmt2	A0A0R4J069 P05202 Q99LD8 Q9CZN7	A0A0R4J069 P05202 Q99LD8 Q9CZN7	0.90 4/446	5.88 4/68	0.0790478	GO:0031406
GO:0036431	dCMP kinase activity	Catalysis of the reaction: ATP + dCMP = ADP + dCDP.	ENSMUSG00000020638	'UMP-CMP kinase 2, mitochondrial'	Cmpk2	Q3U5Q7	Q3U5Q7	0.22 1/446	50.00 1/2	0.0790478	GO:0004127
GO:0106386	(3R)-hydroxyacyl-CoA dehydrogenase (NAD) activity	Catalysis of the reaction: 3R-hydroxyacyl-CoA + NAD+ = 3-oxoacyl-CoA + NADH.	ENSMUSG00000073422	'Hydroxysteroid 17-beta dehydrogenase 8'	Hsd17b8	A0A494BAF4	A0A494BAF4	0.22 1/446	50.00 1/2	0.0790478	GO:0016616
GO:0004613	phosphoenolpyruvate carboxykinase (GTP) activity	Catalysis of the reaction: GTP + oxaloacetate = GDP + phosphoenolpyruvate + CO2.	ENSMUSG00000027513	'Phosphoenolpyruvate carboxykinase, cytosolic'	Pck1	Q8CI37	Q8CI37	0.22 1/446	50.00 1/2	0.0790478	GO:0004611
GO:0052654	L-leucine transaminase activity	Catalysis of the reaction: 2-oxoglutarate + L-leucine = 4-methyl-2-oxopentanoate + L-glutamatic acid.	ENSMUSG00000030826	'Branched-chain-amino-acid aminotransferase'	Bcat2	Q3ULU3	Q3ULU3	0.22 1/446	50.00 1/2	0.0790478	GO:0004084
GO:0140297	DNA-binding transcription factor binding	Binding to a DNA-binding transcription factor, a protein that interacts with a specific DNA sequence (sometimes referred to as a motif) within the regulatory region of a gene to modulate transcription.	ENSMUSG00000054808 ENSMUSG00000024387 ENSMUSG00000028410 ENSMUSG00000022285 ENSMUSG00000018965 ENSMUSG00000029994 ENSMUSG00000028156 ENSMUSG00000020719 ENSMUSG00000030470 ENSMUSG00000031328 ENSMUSG00000030061 ENSMUSG00000029106 ENSMUSG00000015149 ENSMUSG00000027342 ENSMUSG00000028910 ENSMUSG00000021024	'Alpha-actinin-4'; 'Casein kinase II subunit beta'; 'DnaJ homolog subfamily A member 1'; '14-3-3 protein zeta/delta'; '14-3-3 protein eta'; 'Annexin A4'; 'Eukaryotic translation initiation factor 4E'; 'Probable ATP-dependent RNA helicase DDX5'; 'LIM zinc-binding domain-containing protein'; 'Filamin-A'; 'NEDD8-activating enzyme E1 catalytic subunit'; 'Adducin 1'; 'NAD-dependent protein deacetylase…	Actn4 Csnk2b Dnaja1 Ywhaz Ywhah Anxa4 Eif4e Ddx5 Csrp3 Flna Uba3 Add1 Sirt2 Pcna Mecr Psma6	A0A1L1SV25 G3UZX4 P63037 P63101 P68510 P97429 Q3TK95 Q3V0Z8 Q545C7 Q8BTM8 Q8C878 Q8K232 Q8VDQ8 Q9CZD6 Q9DCS3 Q9QUM9	A0A1L1SV25 G3UZX4 P63037 P63101 P68510 P97429 Q3TK95 Q3V0Z8 Q545C7 Q8BTM8 Q8C878 Q8K232 Q8VDQ8 Q9CZD6 Q9DCS3 Q9QUM9	3.59 16/446	3.00 16/533	0.0790478	GO:0008134
GO:1990698	palmitoleoyltransferase activity	Catalysis of the transfer of a palmitoleyl group, a 16-carbon monounsaturated fatty acid (C16:1), to an acceptor molecule.	ENSMUSG00000024900	'Acyltransferase'	Cpt1a	A8ASF5	A8ASF5	0.22 1/446	50.00 1/2	0.0790478	GO:0016747
GO:0099106	ion channel regulator activity	Modulates the activity of a channel via direct interaction with it. A channel catalyzes energy-independent facilitated diffusion, mediated by passage of a solute through a transmembrane aqueous pore or channel.	ENSMUSG00000053819 ENSMUSG00000029713 ENSMUSG00000020849 ENSMUSG00000020372 ENSMUSG00000018965 ENSMUSG00000031328	'Calcium/calmodulin-dependent protein kinase type II subunit delta'; 'Guanine nucleotide binding protein'; '14-3-3 protein epsilon'; 'Small ribosomal subunit protein RACK1'; '14-3-3 protein eta'; 'Filamin-A'	Camk2d Gnb2 Ywhae Rack1 Ywhah Flna	A0A0G2JGS4 E9QKR0 P62259 P68040 P68510 Q8BTM8	A0A0G2JGS4 E9QKR0 P62259 P68040 P68510 Q8BTM8	1.35 6/446	4.58 6/131	0.0790478	GO:0016247
GO:0004314	[acyl-carrier-protein] S-malonyltransferase activity	Catalysis of the reaction: malonyl-CoA + [acyl-carrier protein] = CoA + malonyl-[acyl-carrier protein].	ENSMUSG00000025153	'Fatty acid synthase'	Fasn	P19096	P19096	0.22 1/446	50.00 1/2	0.0790478	GO:0016419
GO:0004315	3-oxoacyl-[acyl-carrier-protein] synthase activity	Catalysis of the reaction: acyl-[acyl-carrier protein] + malonyl-[acyl-carrier protein] = 3-oxoacyl-[acyl-carrier protein] + CO2 + [acyl-carrier protein].	ENSMUSG00000025153	'Fatty acid synthase'	Fasn	P19096	P19096	0.22 1/446	50.00 1/2	0.0790478	GO:0016747
GO:0004316	3-oxoacyl-[acyl-carrier-protein] reductase (NADPH) activity	Catalysis of the reaction: (3R)-3-hydroxyacyl-[acyl-carrier protein] + NADP+ = 3-oxoacyl-[acyl-carrier protein] + NADPH + H+.	ENSMUSG00000025153	'Fatty acid synthase'	Fasn	P19096	P19096	0.22 1/446	50.00 1/2	0.0790478	GO:0016616
GO:0099609	microtubule lateral binding	Binding to the side of a microtubule.	ENSMUSG00000006740	'Kinesin-1 heavy chain'	Kif5b	Q61768	Q61768	0.22 1/446	50.00 1/2	0.0790478	GO:0008017
GO:0140773	NAD-dependent protein demyristoylase activity	Catalysis of the reaction: N6-tetradecanoyl-L-lysyl-[protein] + NAD+ + H2O = tetradecanoyl-ADP-D-ribose + L-lysyl-[protein] + nicotinamide.	ENSMUSG00000015149	'NAD-dependent protein deacetylase sirtuin-2'	Sirt2	Q8VDQ8	Q8VDQ8	0.22 1/446	50.00 1/2	0.0790478	GO:0016747
GO:0003920	GMP reductase activity	Catalysis of the reaction: IMP + NADP+ + NH4 = GMP + 2 H+ + NADPH.	ENSMUSG00000000253	'GMP reductase 1'	Gmpr	Q9DCZ1	Q9DCZ1	0.22 1/446	50.00 1/2	0.0790478	GO:0046857
GO:0072555	17-beta-ketosteroid reductase activity	Catalysis of the reaction: a 17-beta-ketosteroid + NADPH + H+ = a 17-beta-hydroxysteroid + NADP+.	ENSMUSG00000034449	'Dehydrogenase/reductase SDR family member 11'	Dhrs11	Q3U0B3	Q3U0B3	0.22 1/446	50.00 1/2	0.0790478	GO:0033764
GO:0030395	lactose binding	Binding to lactose, a disaccharide of glucose and galactose, the carbohydrate of milk.	ENSMUSG00000068220	'Galectin-1'	Lgals1	P16045	P16045	0.22 1/446	50.00 1/2	0.0790478	GO:0048030
GO:1903981	enterobactin binding	Binding to enterobactin.	ENSMUSG00000029368	'Albumin'	Alb	Q546G4	Q546G4	0.22 1/446	50.00 1/2	0.0790478	GO:1901363;GO:0043168;GO:0005527
GO:0070251	pristanate-CoA ligase activity	Catalysis of the reaction: ATP + pristanate + CoA = AMP + diphosphate + pristanoyl-CoA.	ENSMUSG00000018796	'Long-chain-fatty-acid--CoA ligase'	Acsl1	D3Z041	D3Z041	0.22 1/446	50.00 1/2	0.0790478	GO:0016405;GO:0016878
GO:1990447	U2 snRNP binding	Binding to a U2 small nuclear ribonucleoprotein particle.	ENSMUSG00000030224	'Serine-threonine kinase receptor-associated protein'	Strap	B2RUC7	B2RUC7	0.22 1/446	50.00 1/2	0.0790478	GO:0070990
GO:0140774	NAD-dependent protein depalmitoylase activity	Catalysis of the reaction: N6-octadecanoyl-L-lysyl-[protein] + NAD+ + H2O = octadecanoyl-ADP-D-ribose + L-lysyl-[protein] + nicotinamide.	ENSMUSG00000015149	'NAD-dependent protein deacetylase sirtuin-2'	Sirt2	Q8VDQ8	Q8VDQ8	0.22 1/446	50.00 1/2	0.0790478	GO:0016747
GO:0004019	adenylosuccinate synthase activity	Catalysis of the reaction: L-aspartate + GTP + IMP = N(6)-(1,2-dicarboxyethyl)-AMP + GDP + 3 H+ + phosphate.	ENSMUSG00000011148	'Adenylosuccinate synthetase isozyme 1'	Adss1	P28650	P28650	0.22 1/446	50.00 1/2	0.0790478	GO:0016879
GO:0140315	iron ion sequestering activity	Binding to an iron ion to prevent it from interacting with other partners or to inhibit its localization to the area of the cell or complex where it is active.	ENSMUSG00000024661	'Ferritin heavy chain'	Fth1	P09528	P09528	0.22 1/446	50.00 1/2	0.0790478	GO:0140487
GO:0062101	peptidyl-aspartic acid 3-dioxygenase activity	Catalysis of the reaction: protein L-aspartate + 2-oxoglutarate + O2 = protein 3-hydroxy-L-aspartate + succinate + CO2.	ENSMUSG00000028207	'Aspartyl/asparaginyl beta-hydroxylase'	Asph	Q8BSY0	Q8BSY0	0.22 1/446	50.00 1/2	0.0790478	GO:0016706;GO:0140096
GO:0052655	L-valine transaminase activity	Catalysis of the reaction: 2-oxoglutarate + L-valine = 3-methyl-2-oxobutanoic acid + L-glutamatic acid.	ENSMUSG00000030826	'Branched-chain-amino-acid aminotransferase'	Bcat2	Q3ULU3	Q3ULU3	0.22 1/446	50.00 1/2	0.0790478	GO:0004084
GO:0019781	NEDD8 activating enzyme activity	Catalysis of the initiation of the NEDD8 (RUB1) conjugation cascade.	ENSMUSG00000030061	'NEDD8-activating enzyme E1 catalytic subunit'	Uba3	Q8C878	Q8C878	0.22 1/446	50.00 1/2	0.0790478	GO:0008641
GO:0004084	branched-chain-amino-acid transaminase activity	Catalysis of the reaction: a branched-chain amino acid + 2-oxoglutarate = L-glutamate + a 2-oxocarboxylate derived from the branched-chain amino acid.	ENSMUSG00000030826	'Branched-chain-amino-acid aminotransferase'	Bcat2	Q3ULU3	Q3ULU3	0.22 1/446	50.00 1/2	0.0790478	GO:0008483
GO:0052656	L-isoleucine transaminase activity	Catalysis of the reaction: 2-oxoglutarate + L-isoleucine = (S)-3-methyl-2-oxopentanoic acid + L-glutamic acid.	ENSMUSG00000030826	'Branched-chain-amino-acid aminotransferase'	Bcat2	Q3ULU3	Q3ULU3	0.22 1/446	50.00 1/2	0.0790478	GO:0004084
GO:0102084	L-dopa O-methyltransferase activity	Catalysis of the reaction: L-dopa + S-adenosyl-L-methionine = 3-O-methyldopa + S-adenosyl-L-homocysteine + H+.	ENSMUSG00000000326	'Catechol O-methyltransferase'	Comt	O88587	O88587	0.22 1/446	50.00 1/2	0.0790478	GO:0008168
GO:0061463	O-acetyl-ADP-ribose deacetylase activity	Catalysis of the reaction O-acetyl-ADP-ribose + H2O = ADP-ribose + acetate.	ENSMUSG00000042558	'ADP-ribosylhydrolase ARH3'	Adprs	Q8CG72	Q8CG72	0.22 1/446	50.00 1/2	0.0790478	GO:0019213
GO:0102938	orcinol O-methyltransferase activity	Catalysis of the reaction: orcinol + S-adenosyl-L-methionine = H+ + 3-methoxy-5-hydroxytoluene + S-adenosyl-L-homocysteine.	ENSMUSG00000000326	'Catechol O-methyltransferase'	Comt	O88587	O88587	0.22 1/446	50.00 1/2	0.0790478	GO:0008168
GO:0004047	aminomethyltransferase activity	Catalysis of the reaction: (6S)-tetrahydrofolate + S-aminomethyldihydrolipoylprotein = (6R)-5,10-methylenetetrahydrofolate + NH3 + dihydrolipoylprotein.	ENSMUSG00000034424	'Glycine cleavage system H protein, mitochondrial'	Gcsh	Q91WK5	Q91WK5	0.22 1/446	50.00 1/2	0.0790478	GO:0016742
GO:0004167	dopachrome isomerase activity	Catalysis of the reaction: L-dopachrome = 5,6-dihydroxyindole-2-carboxylate.	ENSMUSG00000033307	'Macrophage migration inhibitory factor'	Mif	P34884	P34884	0.22 1/446	50.00 1/2	0.0790478	GO:0016863
GO:0102773	dihydroceramide kinase activity	Catalysis of the reaction: ATP + a dihydroceramide = ADP + H+ + a dihydroceramide 1-phosphate.	ENSMUSG00000029916	'Acylglycerol kinase, mitochondrial'	Agk	Q9ESW4	Q9ESW4	0.22 1/446	50.00 1/2	0.0790478	GO:0016773
GO:0046933	proton-transporting ATP synthase activity, rotational mechanism	Enables the synthesis of ATP from ADP and phosphate by the transfer of protons from one side of a membrane to the other by a rotational mechanism driven by a gradient according to the reaction: ADP + H2O + phosphate + H+(in) -> ATP + H+(out).	ENSMUSG00000022956 ENSMUSG00000034566	'ATP synthase subunit O, mitochondrial'; 'ATP synthase subunit d, mitochondrial'	Atp5po Atp5pd	Q9DB20 Q9DCX2	Q9DB20 Q9DCX2	0.45 2/446	11.76 2/17	0.080436	GO:0016874;GO:0015252
GO:0004771	sterol esterase activity	Catalysis of the reaction: a steryl ester + H2O = a sterol + a fatty acid.	ENSMUSG00000003123 ENSMUSG00000056973	'Hormone-sensitive lipase'; 'Carboxylesterase 1D'	Lipe Ces1d	E9Q4M2 Q8VCT4	E9Q4M2 Q8VCT4	0.45 2/446	11.76 2/17	0.080436	GO:0052689;GO:0016298
GO:0005518	collagen binding	Binding to collagen, a group of fibrous proteins of very high tensile strength that form the main component of connective tissue in animals. Collagen is highly enriched in glycine (some regions are 33% glycine) and proline, occurring predominantly as 3-hydroxyproline (about 20%).	ENSMUSG00000027195 ENSMUSG00000036446 ENSMUSG00000019929 ENSMUSG00000042284	'Very-long-chain 3-oxoacyl-CoA reductase'; 'Lumican'; 'Decorin'; 'Integrin alpha-1'	Hsd17b12 Lum Dcn Itga1	O70503 P51885 Q3UKR1 Q3V3R4	O70503 P51885 Q3UKR1 Q3V3R4	0.90 4/446	5.71 4/70	0.080645	GO:0044877
GO:0008168	methyltransferase activity	Catalysis of the transfer of a methyl group to an acceptor molecule.	ENSMUSG00000074768 ENSMUSG00000069324 ENSMUSG00000000326 ENSMUSG00000025153 ENSMUSG00000055027 ENSMUSG00000054619 ENSMUSG00000021773 ENSMUSG00000024082	'Betaine--homocysteine S-methyltransferase 1'; 'Catechol O-methyltransferase'; 'Fatty acid synthase'; 'Histone-lysine N-methyltransferase Smyd1'; 'UbiE1'; 'Catechol O-methyltransferase domain-containing protein 1'; 'Protein arginine methyltransferase NDUFAF7, mitochondrial'	Bhmt Comt Fasn Smyd1 Tmt1a Comtd1 Ndufaf7	O35490 O88587 P19096 P97443 Q1XG79 Q8BIG7 Q9CWG8	O35490 O88587 P19096 P97443 Q1XG79 Q8BIG7 Q9CWG8	1.79 8/446	3.77 8/212	0.0815044	GO:0016741
GO:0005507	copper ion binding	Binding to a copper (Cu) ion.	ENSMUSG00000048087 ENSMUSG00000027597 ENSMUSG00000051671 ENSMUSG00000041926	'Adenosylhomocysteinase'; 'Cytochrome c oxidase assembly factor 6 homolog'; 'Aminopeptidase B'	Ahcy Coa6 Rnpep	Q3TF14 Q8BGD8 Q8VCT3	Q3TF14 Q8BGD8 Q8VCT3	0.90 4/446	5.63 4/71	0.0840011	GO:0046914
GO:0046982	protein heterodimerization activity	Binding to a nonidentical protein to form a heterodimer.	ENSMUSG00000028464 ENSMUSG00000020849 ENSMUSG00000020349 ENSMUSG00000038845 ENSMUSG00000018965 ENSMUSG00000007097 ENSMUSG00000007564 ENSMUSG00000004937 ENSMUSG00000030061 ENSMUSG00000029106 ENSMUSG00000033161 ENSMUSG00000024091	'Tropomyosin beta chain'; '14-3-3 protein epsilon'; 'Serine/threonine-protein phosphatase 2A catalytic subunit alpha isoform'; 'Prohibitin 1'; '14-3-3 protein eta'; 'Sodium/potassium-transporting ATPase subunit alpha'; 'Serine/threonine-protein phosphatase 2A 65 kDa regulatory subunit A alpha isoform'; 'Small glutamine-rich tetratricopeptide repeat-containing protein alpha'; 'NEDD8-activating enz…	Tpm2 Ywhae Ppp2ca Phb1 Ywhah Atp1a2 Ppp2r1a Sgta Uba3 Add1 Atp1a1 Vapa	P58774 P62259 P63330 P67778 P68510 Q6ZQ49 Q76MZ3 Q8BJU0 Q8C878 Q8K232 Q8VDN2 Q9WV55	P58774 P62259 P63330 P67778 P68510 Q6ZQ49 Q76MZ3 Q8BJU0 Q8C878 Q8K232 Q8VDN2 Q9WV55	2.69 12/446	3.19 12/376	0.0841673	GO:0046983
GO:0016247	channel regulator activity	Binds to and modulates the activity of a channel. A channel catalyzes energy-independent facilitated diffusion, mediated by passage of a solute through a transmembrane aqueous pore or channel.	ENSMUSG00000053819 ENSMUSG00000029713 ENSMUSG00000020849 ENSMUSG00000020372 ENSMUSG00000018965 ENSMUSG00000031328	'Calcium/calmodulin-dependent protein kinase type II subunit delta'; 'Guanine nucleotide binding protein'; '14-3-3 protein epsilon'; 'Small ribosomal subunit protein RACK1'; '14-3-3 protein eta'; 'Filamin-A'	Camk2d Gnb2 Ywhae Rack1 Ywhah Flna	A0A0G2JGS4 E9QKR0 P62259 P68040 P68510 Q8BTM8	A0A0G2JGS4 E9QKR0 P62259 P68040 P68510 Q8BTM8	1.35 6/446	4.32 6/139	0.0848792	GO:0141108
GO:0061629	RNA polymerase II-specific DNA-binding transcription factor binding	Binding to a sequence-specific DNA binding RNA polymerase II transcription factor, any of the factors that interact selectively and non-covalently with a specific DNA sequence in order to modulate transcription.	ENSMUSG00000054808 ENSMUSG00000024387 ENSMUSG00000028410 ENSMUSG00000018965 ENSMUSG00000029994 ENSMUSG00000020719 ENSMUSG00000030470 ENSMUSG00000030061 ENSMUSG00000029106 ENSMUSG00000027342 ENSMUSG00000028910 ENSMUSG00000021024	'Alpha-actinin-4'; 'Casein kinase II subunit beta'; 'DnaJ homolog subfamily A member 1'; '14-3-3 protein eta'; 'Annexin A4'; 'Probable ATP-dependent RNA helicase DDX5'; 'LIM zinc-binding domain-containing protein'; 'NEDD8-activating enzyme E1 catalytic subunit'; 'Adducin 1'; 'Proliferating cell nuclear antigen'; 'Enoyl-'; 'Proteasome subunit alpha type-6'	Actn4 Csnk2b Dnaja1 Ywhah Anxa4 Ddx5 Csrp3 Uba3 Add1 Pcna Mecr Psma6	A0A1L1SV25 G3UZX4 P63037 P68510 P97429 Q3V0Z8 Q545C7 Q8C878 Q8K232 Q9CZD6 Q9DCS3 Q9QUM9	A0A1L1SV25 G3UZX4 P63037 P68510 P97429 Q3V0Z8 Q545C7 Q8C878 Q8K232 Q9CZD6 Q9DCS3 Q9QUM9	2.69 12/446	3.18 12/377	0.0852959	GO:0140297
GO:0097001	ceramide binding	Binding to a ceramide, a class of lipids composed of sphingosine linked to a fatty acid. Ceramides are a major component of cell membranes.	ENSMUSG00000021771 ENSMUSG00000020402	'Voltage-dependent anion-selective channel protein 2'; 'Voltage-dependent anion-selective channel protein 1'	Vdac2 Vdac1	Q60930 Q60932	Q60930 Q60932	0.45 2/446	11.11 2/18	0.0880158	GO:0033218;GO:0046625
GO:0051400	BH domain binding	Binding to a Bcl-2 homology (BH) protein domain. Bcl-2-related proteins share homology in one to four conserved regions designated the Bcl-2 homology (BH) domains BH1, BH2, BH3 and BH4. These domains contribute at multiple levels to the function of these proteins in cell death and survival. Anti-apoptotic members of the Bcl-2 family have four BH domains (BH1-BH4). Pro-apoptotic members have fewer…	ENSMUSG00000022789 ENSMUSG00000020372	'Dynamin-1-like protein'; 'Small ribosomal subunit protein RACK1'	Dnm1l Rack1	Q8K1M6 P68040	E9PUD2 P68040	0.45 2/446	11.11 2/18	0.0880158	GO:0019904
GO:1901611	phosphatidylglycerol binding	Binding to phosphatidylglycerol.	ENSMUSG00000021622 ENSMUSG00000028455	'Creatine kinase S-type, mitochondrial'; 'Stomatin-like protein 2, mitochondrial'	Ckmt2 Stoml2	Q6P8J7 Q99JB2	Q6P8J7 Q99JB2	0.45 2/446	11.11 2/18	0.0880158	GO:0005543;GO:0043168
GO:0141108	transporter regulator activity	Binds to and modulates the activity of a transporter.	ENSMUSG00000053819 ENSMUSG00000029713 ENSMUSG00000020849 ENSMUSG00000020372 ENSMUSG00000018965 ENSMUSG00000031328	'Calcium/calmodulin-dependent protein kinase type II subunit delta'; 'Guanine nucleotide binding protein'; '14-3-3 protein epsilon'; 'Small ribosomal subunit protein RACK1'; '14-3-3 protein eta'; 'Filamin-A'	Camk2d Gnb2 Ywhae Rack1 Ywhah Flna	A0A0G2JGS4 E9QKR0 P62259 P68040 P68510 Q8BTM8	A0A0G2JGS4 E9QKR0 P62259 P68040 P68510 Q8BTM8	1.35 6/446	4.26 6/141	0.0891863	GO:0098772
GO:0017018	myosin phosphatase activity	Catalysis of the reaction: phosphomyosin + H2O = myosin + phosphate.	ENSMUSG00000009630 ENSMUSG00000004455 ENSMUSG00000020349 ENSMUSG00000003099	'Serine/threonine-protein phosphatase 2A catalytic subunit beta isoform'; 'Serine/threonine-protein phosphatase PP1-gamma catalytic subunit'; 'Serine/threonine-protein phosphatase 2A catalytic subunit alpha isoform'; 'Serine/threonine-protein phosphatase 5'	Ppp2cb Ppp1cc Ppp2ca Ppp5c	P62715 P63087 P63330 Q60676	P62715 P63087 P63330 Q60676	0.90 4/446	5.48 4/73	0.0902762	GO:0004722
GO:0016798	hydrolase activity, acting on glycosyl bonds	Catalysis of the hydrolysis of any glycosyl bond.	ENSMUSG00000022707 ENSMUSG00000033400 ENSMUSG00000071650 ENSMUSG00000042558 ENSMUSG00000036278 ENSMUSG00000027342	'1,4-alpha-glucan branching enzyme'; 'Glycogen debranching enzyme'; 'Neutral alpha-glucosidase AB'; 'ADP-ribosylhydrolase ARH3'; 'ADP-ribose glycohydrolase MACROD1'; 'Proliferating cell nuclear antigen'	Gbe1 Agl Ganab Adprs Macrod1 Pcna	F6ZHD8 F8VPN4 Q8BHN3 Q8CG72 Q922B1 Q9CZD6	F6ZHD8 F8VPN4 Q8BHN3 Q8CG72 Q922B1 Q9CZD6	1.35 6/446	4.20 6/143	0.0941008	GO:0016787
GO:0140036	ubiquitin-dependent protein binding	Binding to a protein upon ubiquitination of the target protein.	ENSMUSG00000028452 ENSMUSG00000056999	'Transitional endoplasmic reticulum ATPase'; 'Insulin degrading enzyme'	Vcp Ide	Q01853 Q8CGB9	Q01853 Q8CGB9	0.45 2/446	10.53 2/19	0.0963805	GO:0140035
GO:0070402	NADPH binding	Binding to the reduced form, NADPH, of nicotinamide-adenine dinucleotide phosphate, a coenzyme involved in many redox and biosynthetic reactions.	ENSMUSG00000061758 ENSMUSG00000035637	'Aldo-keto reductase family 1, member B10'; 'Glyoxylate reductase/hydroxypyruvate reductase'	Akr1b10 Grhpr	G5E895 Q91Z53	G5E895 Q91Z53	0.45 2/446	10.53 2/19	0.0963805	GO:0043168;GO:0050661
GO:0032266	phosphatidylinositol-3-phosphate binding	Binding to phosphatidylinositol-3-phosphate, a derivative of phosphatidylinositol in which the inositol ring is phosphorylated at the 3' position.	ENSMUSG00000019804 ENSMUSG00000042628 ENSMUSG00000017817	'Sorting nexin-3'; 'Zinc finger FYVE domain-containing protein 1'; 'Junctophilin-2'	Snx3 Zfyve1 Jph2	O70492 Q810J8 Q9ET78	O70492 Q810J8 Q9ET78	0.67 3/446	6.67 3/45	0.09962	GO:1901981
GO:0034739	histone H4K16 deacetylase activity	Catalysis of the reaction: histone H4 N6-acetyl-L-lysine (position 16) + H2O = histone H4 L-lysine (position 16) + acetate. This reaction represents the removal of an acetyl group from lysine at position 16 of the histone H4 protein.	ENSMUSG00000015149	'NAD-dependent protein deacetylase sirtuin-2'	Sirt2	Q8VDQ8	Q8VDQ8	0.22 1/446	33.33 1/3	0.10363	GO:0141051
GO:0051033	RNA transmembrane transporter activity	Enables the transfer of RNA, ribonucleic acid, from one side of a membrane to the other.	ENSMUSG00000059005	'RRM domain-containing protein'	Hnrnpa3	Q3UZG3	Q3UZG3	0.22 1/446	33.33 1/3	0.10363	GO:0051032
GO:1990829	C-rich single-stranded DNA binding	Binding to C-rich, single-stranded DNA.	ENSMUSG00000056851	'Poly'	Pcbp2	Q61990	Q61990	0.22 1/446	33.33 1/3	0.10363	GO:0003697
GO:0004069	L-aspartate:2-oxoglutarate aminotransferase activity	Catalysis of the reaction: L-aspartate + 2-oxoglutarate = oxaloacetate + L-glutamate.	ENSMUSG00000031672	'Aspartate aminotransferase, mitochondrial'	Got2	P05202	P05202	0.22 1/446	33.33 1/3	0.10363	GO:0008483
GO:0030060	L-malate dehydrogenase activity	Catalysis of the reaction: (S)-malate + NAD+ = oxaloacetate + NADH + H+.	ENSMUSG00000020321	'Malate dehydrogenase, cytoplasmic'	Mdh1	P14152	P14152	0.22 1/446	33.33 1/3	0.10363	GO:0016616;GO:0016615
GO:0008940	nitrate reductase activity	Catalysis of the reaction: nitrite + acceptor = nitrate + reduced acceptor.	ENSMUSG00000073481	'Mitochondrial amidoxime reducing component 2'	Mtarc2	Q922Q1	Q922Q1	0.22 1/446	33.33 1/3	0.10363	GO:0016661
GO:0015295	solute:proton symporter activity	Enables the transfer of a solute or solutes from one side of a membrane to the other according to the reaction: solute(out) + H+(out) = solute(in) + H+(in).	ENSMUSG00000061904 ENSMUSG00000019082	'Solute carrier family 25 member 3'; 'Mitochondrial glutamate carrier 1'	Slc25a3 Slc25a22	G5E902 Q9D6M3	G5E902 Q9D6M3	0.45 2/446	10.00 2/20	0.10363	GO:0015078;GO:0015294
GO:0016838	carbon-oxygen lyase activity, acting on phosphates	Catalysis of the cleavage of a carbon-oxygen bond by elimination of a phosphate.	ENSMUSG00000023456	'Triosephosphate isomerase'	Tpi1	P17751	P17751	0.22 1/446	33.33 1/3	0.10363	GO:0016835
GO:0005219	ryanodine-sensitive calcium-release channel activity	Enables transmembrane transfer of calcium ions from an intracellular store to the cytosol on induction by increased calcium concentration and is sensitive to the plant alkaloid ryanodine.	ENSMUSG00000030592	'Ryanodine receptor 1'	Ryr1	A0A1L1SQG7	A0A1L1SQG7	0.22 1/446	33.33 1/3	0.10363	GO:0048763
GO:0016823	hydrolase activity, acting on acid carbon-carbon bonds, in ketonic substances	Catalysis of the hydrolysis of any acid carbon-carbon bond in a ketonic substance, a substance containing a keto (C=O) group.	ENSMUSG00000030630	'Fumarylacetoacetase'	Fah	P35505	P35505	0.22 1/446	33.33 1/3	0.10363	GO:0016822
GO:0036121	double-stranded DNA helicase activity	Catalysis of the reaction: ATP + H2O = ADP + phosphate, in the presence of double-stranded DNA; drives the unwinding of a DNA helix.	ENSMUSG00000058301	'Regulator of nonsense transcripts 1'	Upf1	Q9EPU0	Q9EPU0	0.22 1/446	33.33 1/3	0.10363	GO:0003678
GO:0120225	coenzyme A binding	Binding to coenzyme A, 3'-phosphoadenosine-(5')diphospho(4')pantatheine, an acyl carrier in many acylation and acyl-transfer reactions in which the intermediate is a thiol ester.	ENSMUSG00000032047	'Acetyl-CoA acetyltransferase, mitochondrial'	Acat1	Q8QZT1	Q8QZT1	0.22 1/446	33.33 1/3	0.10363	GO:0032559;GO:0043168
GO:0051538	3 iron, 4 sulfur cluster binding	Binding to a 3 iron, 4 sulfur (3Fe-4S) cluster; this cluster consists of three iron atoms, with the inorganic sulfur atoms found between the irons and acting as bridging ligands. It is essentially a 4Fe-4S cluster with one iron missing.	ENSMUSG00000028405	'Cytoplasmic aconitate hydratase'	aco1	Q8VDC3	Q8VDC3	0.22 1/446	33.33 1/3	0.10363	GO:0051536
GO:0036132	13-prostaglandin reductase activity	Catalysis of the reaction: 15-keto-prostaglandin + NAD(P)H + H+ -> 13,14-dihydro-15-keto-prostaglandin + NAD(P)+. This reaction is the reduction of 15-keto-prostaglandin.	ENSMUSG00000072946	'Prostaglandin reductase 2'	Ptgr2	Q8VDQ1	Q8VDQ1	0.22 1/446	33.33 1/3	0.10363	GO:0016616
GO:0036134	12-hydroxyheptadecatrienoic acid synthase activity	Catalysis of the reaction: prostaglandin H2 = 12-hydroxyheptadecatrienoic acid (HHT) + malonaldehyde (MDA).	ENSMUSG00000026820	'Prostaglandin E synthase 2'	Ptges2	Q8BWM0	Q8BWM0	0.22 1/446	33.33 1/3	0.10363	GO:0016628
GO:0051879	Hsp90 protein binding	Binding to Hsp90 proteins, any of a group of heat shock proteins around 90kDa in size.	ENSMUSG00000006676 ENSMUSG00000021037 ENSMUSG00000003099	'ubiquitinyl hydrolase 1'; 'Activator of Hsp90 ATPase AHSA1-like N-terminal domain-containing protein'; 'Serine/threonine-protein phosphatase 5'	Usp19 Ahsa1 Ppp5c	A0A991ELD7 Q3TL79 Q60676	A0A991ELD7 Q3TL79 Q60676	0.67 3/446	6.52 3/46	0.10363	GO:0031072
GO:0034736	cholesterol O-acyltransferase activity	Catalysis of the reaction: acyl-CoA + cholesterol = a cholesterol ester + CoA.	ENSMUSG00000032047	'Acetyl-CoA acetyltransferase, mitochondrial'	Acat1	Q8QZT1	Q8QZT1	0.22 1/446	33.33 1/3	0.10363	GO:0004772
GO:0051032	nucleic acid transmembrane transporter activity	Enables the transfer of nucleic acids from one side of a membrane to the other. Nucleic acids are single or double-stranded polynucleotides involved in the storage, transmission and transfer of genetic information.	ENSMUSG00000059005	'RRM domain-containing protein'	Hnrnpa3	Q3UZG3	Q3UZG3	0.22 1/446	33.33 1/3	0.10363	GO:0015932;GO:0022884
GO:0016822	hydrolase activity, acting on acid carbon-carbon bonds	Catalysis of the hydrolysis of any acid carbon-carbon bond.	ENSMUSG00000030630	'Fumarylacetoacetase'	Fah	P35505	P35505	0.22 1/446	33.33 1/3	0.10363	GO:0016787
GO:0050567	glutaminyl-tRNA synthase (glutamine-hydrolyzing) activity	Catalysis of the reaction: L-glutamine + glutamyl-tRNA(Gln) + ATP = L-glutamate + glutaminyl-tRNA(Gln) + phosphate + ADP.	ENSMUSG00000019863	'Glutamyl-tRNA'	Qrsl1	Q9CZN8	Q9CZN8	0.22 1/446	33.33 1/3	0.10363	GO:0140101;GO:0016884
GO:0016746	acyltransferase activity	Catalysis of the transfer of an acyl group from one compound (donor) to another (acceptor).	ENSMUSG00000037722 ENSMUSG00000024900 ENSMUSG00000025153 ENSMUSG00000000340 ENSMUSG00000026922 ENSMUSG00000020917 ENSMUSG00000035890 ENSMUSG00000028607 ENSMUSG00000029686 ENSMUSG00000078937 ENSMUSG00000026701 ENSMUSG00000025509 ENSMUSG00000036880 ENSMUSG00000023832 ENSMUSG00000032047 ENSMUSG00000015149 ENSMUSG00000059447 ENSMUSG00000004789 ENSMUSG00000003623	'Glucosamine 6-phosphate N-acetyltransferase'; 'Acyltransferase'; 'Fatty acid synthase'; 'Lipoamide acyltransferase component of branched-chain alpha-keto acid dehydrogenase complex, mitochondrial'; '1-acyl-sn-glycerol-3-phosphate acyltransferase'; 'ATP-citrate synthase'; 'RING-type E3 ubiquitin transferase'; 'Carnitine O-palmitoyltransferase 2, mitochondrial'; 'Cullin family profile domain-conta…	Gnpnat1 Cpt1a Fasn Dbt Agpat2 Acly Rnf126 Cpt2 Cul1 Cpt1b Prdx6 Pnpla2 Acaa2 Acat2 Acat1 Sirt2 Hadhb Dlst Crot	A0A2I3BQY4 A8ASF5 P19096 P53395 Q059U0 Q3TED3 Q3U3G2 Q3UDA8 Q3UIA5 Q3UIM5 Q6A0D0 Q8BJ56 Q8BWT1 Q8CAY6 Q8QZT1 Q8VDQ8 Q99JY0 Q9D2G2 Q9DC50	A0A2I3BQY4 A8ASF5 P19096 P53395 Q059U0 Q3TED3 Q3U3G2 Q3UDA8 Q3UIA5 Q3UIM5 Q6A0D0 Q8BJ56 Q8BWT1 Q8CAY6 Q8QZT1 Q8VDQ8 Q99JY0 Q9D2G2 Q9DC50	4.26 19/446	2.68 19/708	0.10363	GO:0016740
GO:0016748	succinyltransferase activity	Catalysis of the transfer of a succinyl (3-carboxypropanoyl) group to an acceptor molecule.	ENSMUSG00000004789	'Dihydrolipoyllysine-residue succinyltransferase component of 2-oxoglutarate dehydrogenase complex, mitochondrial'	Dlst	Q9D2G2	Q9D2G2	0.22 1/446	33.33 1/3	0.10363	GO:0016747
GO:0047066	phospholipid-hydroperoxide glutathione peroxidase activity	Catalysis of the reaction: a hydroperoxy polyunsaturated fatty acid + 2 glutathione = a hydroxy polyunsaturated fatty acid + glutathione disulfide + H2O.	ENSMUSG00000075706	'Glutathione peroxidase'	Gpx4	Q76LV0	Q76LV0	0.22 1/446	33.33 1/3	0.10363	GO:0004601
GO:0003994	aconitate hydratase activity	Catalysis of the reaction: citrate = isocitrate. The reaction occurs in two steps: (1) citrate = cis-aconitate + H2O, (2) cis-aconitate + H2O = isocitrate. This reaction is the interconversion of citrate and isocitrate via the labile, enzyme-bound intermediate cis-aconitate. Water is removed from one part of the citrate molecule and added back to a different atom to form isocitrate.	ENSMUSG00000028405	'Cytoplasmic aconitate hydratase'	aco1	Q8VDC3	Q8VDC3	0.22 1/446	33.33 1/3	0.10363	GO:0016836
GO:0004096	catalase activity	Catalysis of the reaction: 2 hydrogen peroxide = O2 + 2 H2O.	ENSMUSG00000027187	'Catalase'	Cat	P24270	P24270	0.22 1/446	33.33 1/3	0.10363	GO:0004601
GO:0008233	peptidase activity	Catalysis of the hydrolysis of a peptide bond. A peptide bond is a covalent bond formed when the carbon atom from the carboxyl group of one amino acid shares electrons with the nitrogen atom from the amino group of a second amino acid.	ENSMUSG00000006676 ENSMUSG00000022401 ENSMUSG00000028514 ENSMUSG00000001794 ENSMUSG00000015889 ENSMUSG00000031010 ENSMUSG00000008226 ENSMUSG00000063904 ENSMUSG00000058952 ENSMUSG00000007891 ENSMUSG00000056999 ENSMUSG00000024527 ENSMUSG00000041926 ENSMUSG00000039682 ENSMUSG00000029017 ENSMUSG00000026926 ENSMUSG00000083282 ENSMUSG00000015357	'ubiquitinyl hydrolase 1'; 'Xaa-Pro aminopeptidase 3'; 'Calpain small subunit 1'; 'Leukotriene A-4 hydrolase'; 'Probable ubiquitin carboxyl-terminal hydrolase FAF-X'; 'Secernin-3'; 'Dipeptidyl peptidase 3'; 'Complement factor I'; 'Cathepsin D'; 'Insulin degrading enzyme'; 'AFG3-like protein 2'; 'Aminopeptidase B'; 'Cytosol aminopeptidase'; 'Mitochondrial-processing peptidase subunit beta'; 'Mitoc…	Usp19 Xpnpep3 Usp24 Capns1 Lta4h Usp9x Scrn3 Dpp3 Cfi Ctsd Ide Afg3l2 Rnpep Lap3 Pmpcb Pmpca Ctsf Clpx	A0A991ELD7 B7ZMP1 E9PV45 O88456 P24527 P70398 Q3TMH2 Q3UDD5 Q61129 Q8C243 Q8CGB9 Q8JZQ2 Q8VCT3 Q9CPY7 Q9CXT8 Q9DC61 Q9ES93 Q9JHS4	A0A991ELD7 B7ZMP1 E9PV45 O88456 P24527 P70398 Q3TMH2 Q3UDD5 Q61129 Q8C243 Q8CGB9 Q8JZQ2 Q8VCT3 Q9CPY7 Q9CXT8 Q9DC61 Q9ES93 Q9JHS4	4.04 18/446	2.71 18/663	0.10363	GO:0016787;GO:0140096
GO:0004622	lysophospholipase activity	Catalysis of the reaction: 2-lysophosphatidylcholine + H2O = glycerophosphocholine + a carboxylate.	ENSMUSG00000036257 ENSMUSG00000028670	'Calcium-independent phospholipase A2-gamma'; 'Acyl-protein thioesterase 2'	Pnpla8 Lypla2	Q8K1N1 Q9WTL7	Q8K1N1 Q9WTL7	0.45 2/446	10.00 2/20	0.10363	GO:0004620;GO:0052689
GO:0033149	FFAT motif binding	Binding to a FFAT motif, a short motif containing diphenylalanine in an acidic tract that targets proteins to the cytosolic surface of the ER and to the nuclear membrane by binding directly to members of the VAP (VAMP-associated protein) protein family.	ENSMUSG00000024091	'Vesicle-associated membrane protein-associated protein A'	Vapa	Q9WV55	Q9WV55	0.22 1/446	33.33 1/3	0.10363	GO:0019904
GO:0004793	threonine aldolase activity	Catalysis of the reaction: L-threonine = glycine + acetaldehyde.	ENSMUSG00000025403	'Serine hydroxymethyltransferase, mitochondrial'	Shmt2	Q9CZN7	Q9CZN7	0.22 1/446	33.33 1/3	0.10363	GO:0016832
GO:0016411	acylglycerol O-acyltransferase activity	Catalysis of the transfer of an acyl group to an oxygen atom on the acylglycerol molecule.	ENSMUSG00000026922 ENSMUSG00000025509	'1-acyl-sn-glycerol-3-phosphate acyltransferase'; 'Patatin-like phospholipase domain-containing protein 2'	Agpat2 Pnpla2	Q059U0 Q8BJ56	Q059U0 Q8BJ56	0.45 2/446	10.00 2/20	0.10363	GO:0008374
GO:0017098	sulfonylurea receptor binding	Binding to a sulfonylurea receptor, a regulatory subunit of the ATP-sensitive potassium ion channel.	ENSMUSG00000023944	'Heat shock protein HSP 90-beta'	Hsp90ab1	Q71LX8	Q71LX8	0.22 1/446	33.33 1/3	0.10363	GO:0005102
GO:0005483	soluble NSF attachment protein activity	Binding to both N-ethylmaleimide-sensitive fusion protein (NSF) and a cis-SNARE complex (i.e. a SNARE complex in which all proteins are associated with the same membrane) and increasing the ATPase activity of NSF, thereby allowing ATP hydrolysis by NSF to disassemble the cis-SNARE complex.	ENSMUSG00000006024	'Alpha-soluble NSF attachment protein'	Napa	Q9DB05	Q9DB05	0.22 1/446	33.33 1/3	0.10363	GO:0030674
GO:0004614	phosphoglucomutase activity	Catalysis of the reaction: alpha-D-glucose 1-phosphate = alpha-D-glucose 6-phosphate.	ENSMUSG00000025791	'Phosphoglucomutase-1'	Pgm1	Q66JR7	Q66JR7	0.22 1/446	33.33 1/3	0.10363	GO:0016868
GO:0008732	L-allo-threonine aldolase activity	Catalysis of the reaction: L-allo-threonine = glycine + acetaldehyde.	ENSMUSG00000025403	'Serine hydroxymethyltransferase, mitochondrial'	Shmt2	Q9CZN7	Q9CZN7	0.22 1/446	33.33 1/3	0.10363	GO:0004793
GO:0047718	indanol dehydrogenase activity	Catalysis of the reaction: indan-1-ol + NAD(P)+ = indanone + NAD(P)H + H+.	ENSMUSG00000061758	'Aldo-keto reductase family 1, member B10'	Akr1b10	G5E895	G5E895	0.22 1/446	33.33 1/3	0.10363	GO:0016616
GO:0047522	15-oxoprostaglandin 13-oxidase activity	Catalysis of the reaction: (5Z)-(15S)-11-alpha-hydroxy-9,15-dioxoprostanoate + NAD(P)+ -> (5Z)-(15S)-11-alpha-hydroxy-9,15-dioxoprosta-13-enoate + NAD(P)H + H+.	ENSMUSG00000072946	'Prostaglandin reductase 2'	Ptgr2	Q8VDQ1	Q8VDQ1	0.22 1/446	33.33 1/3	0.10363	GO:0016628
GO:0031762	follicle-stimulating hormone receptor binding	Binding to a follicle-stimulating hormone receptor.	ENSMUSG00000022443	'Myosin-9'	Myh9	Q8VDD5	Q8VDD5	0.22 1/446	33.33 1/3	0.10363	GO:0001664
GO:0031871	proteinase activated receptor binding	Binding to a proteinase activated receptor.	ENSMUSG00000038845	'Prohibitin 1'	Phb1	P67778	P67778	0.22 1/446	33.33 1/3	0.10363	GO:0001664
GO:0034986	iron chaperone activity	Directly binding to and delivering iron ions to a target protein.	ENSMUSG00000032554	'Serotransferrin'	Tf	Q921I1	Q921I1	0.22 1/446	33.33 1/3	0.10363	GO:0016530
GO:0050220	prostaglandin-E synthase activity	Catalysis of the reaction: prostaglandin H(2) = prostaglandin E(2).	ENSMUSG00000026820	'Prostaglandin E synthase 2'	Ptges2	Q8BWM0	Q8BWM0	0.22 1/446	33.33 1/3	0.10363	GO:0016860
GO:0071209	U7 snRNA binding	Binding to a U7 small nuclear RNA (U7 snRNA).	ENSMUSG00000020180	'Small nuclear ribonucleoprotein Sm D3'	Snrpd3	P62320	P62320	0.22 1/446	33.33 1/3	0.10363	GO:0017069
GO:0004772	sterol O-acyltransferase activity	Catalysis of the reaction: acyl-CoA + a sterol = CoA + a sterol ester.	ENSMUSG00000032047	'Acetyl-CoA acetyltransferase, mitochondrial'	Acat1	Q8QZT1	Q8QZT1	0.22 1/446	33.33 1/3	0.10363	GO:0008374
GO:0009374	biotin binding	Binding to biotin (cis-tetrahydro-2-oxothieno(3,4-d)imidazoline-4-valeric acid), the (+) enantiomer of which is very widely distributed in cells and serves as a carrier in a number of enzymatic beta-carboxylation reactions.	ENSMUSG00000020532	'Acetyl-CoA carboxylase 1'	Acaca	Q5SWU9	Q5SWU9	0.22 1/446	33.33 1/3	0.10363	GO:0097159;GO:1901363;GO:0033293;GO:1901681;GO:0019842;GO:0033218
GO:0008177	succinate dehydrogenase (quinone) activity	Catalysis of the reaction: a quinone + succinate = a quinol + fumarate.	ENSMUSG00000021577	'Succinate dehydrogenase'	Sdha	Q8K2B3	Q8K2B3	0.22 1/446	33.33 1/3	0.10363	GO:0000104
GO:0002060	purine nucleobase binding	Binding to a purine nucleobase, an organic nitrogenous base with a purine skeleton.	ENSMUSG00000021069	'Glycogen phosphorylase, liver form'	Pygl	Q9ET01	Q9ET01	0.22 1/446	33.33 1/3	0.10363	GO:0002054
GO:0019166	trans-2-enoyl-CoA reductase (NADPH) activity	Catalysis of the reaction: acyl-CoA + NADP+ = trans-2,3-dehydroacyl-CoA + NADPH + H+.	ENSMUSG00000028910	'Enoyl-'	Mecr	Q9DCS3	Q9DCS3	0.22 1/446	33.33 1/3	0.10363	GO:0016628
GO:0016774	phosphotransferase activity, carboxyl group as acceptor	Catalysis of the transfer of a phosphorus-containing group from one compound (donor) to a carboxyl group (acceptor).	ENSMUSG00000062070	'Phosphoglycerate kinase 1'	Pgk1	P09411	P09411	0.22 1/446	33.33 1/3	0.10363	GO:0016772
GO:0046857	oxidoreductase activity, acting on other nitrogenous compounds as donors, with NAD or NADP as acceptor	Catalysis of an oxidation-reduction (redox) reaction in which a nitrogenous group, excluding NH and NH2 groups, acts as a hydrogen or electron donor and reduces NAD or NADP.	ENSMUSG00000000253	'GMP reductase 1'	Gmpr	Q9DCZ1	Q9DCZ1	0.22 1/446	33.33 1/3	0.10363	GO:0016661
GO:0030350	iron-responsive element binding	Binding to an iron-responsive element, a regulatory sequence found in the 5'- and 3'-untranslated regions of mRNAs encoding many iron-binding proteins.	ENSMUSG00000028405	'Cytoplasmic aconitate hydratase'	aco1	Q8VDC3	Q8VDC3	0.22 1/446	33.33 1/3	0.10363	GO:0003729
GO:0071208	histone pre-mRNA DCP binding	Binding to the downstream cleavage product (DCP) generated by histone pre-mRNA 3'-end processing.	ENSMUSG00000020180	'Small nuclear ribonucleoprotein Sm D3'	Snrpd3	P62320	P62320	0.22 1/446	33.33 1/3	0.10363	GO:0003723
GO:0141051	histone H4K deacetylase activity	Catalysis of the reaction: histone H4 N6-acetyl-L-lysine + H2O = histone H4 L-lysine + acetate. This reaction represents the removal of an acetyl group from a histone H4.	ENSMUSG00000015149	'NAD-dependent protein deacetylase sirtuin-2'	Sirt2	Q8VDQ8	Q8VDQ8	0.22 1/446	33.33 1/3	0.10363	GO:0004407
GO:0140293	ADP-ribosylglutamate hydrolase activity	Catalysis of the reaction: (ADP-D-ribosyl)-L-glutamyl-[protein] + H2O = L-glutamyl-[protein] + ADP-ribose.	ENSMUSG00000036278	'ADP-ribose glycohydrolase MACROD1'	Macrod1	Q922B1	Q922B1	0.22 1/446	33.33 1/3	0.10363	GO:0016799;GO:0140096
GO:0030337	DNA polymerase processivity factor activity	An enzyme regulator activity that increases the processivity of polymerization by DNA polymerase, by allowing the polymerase to move rapidly along DNA while remaining topologically bound to it.	ENSMUSG00000027342	'Proliferating cell nuclear antigen'	Pcna	Q9CZD6	Q9CZD6	0.22 1/446	33.33 1/3	0.10363	GO:0008047
GO:0032139	dinucleotide insertion or deletion binding	Binding to a double-stranded DNA region containing a dinucleotide insertion or deletion.	ENSMUSG00000027342	'Proliferating cell nuclear antigen'	Pcna	Q9CZD6	Q9CZD6	0.22 1/446	33.33 1/3	0.10363	GO:0032135
GO:0140978	mitochondrial large ribosomal subunit binding	Binding to a mitochondrial large ribosomal subunit.	ENSMUSG00000030869	'Acyl carrier protein'	Ndufab1	Q3TJG2	Q3TJG2	0.22 1/446	33.33 1/3	0.10363	GO:0043023;GO:0097177
GO:0003925	G protein activity	A molecular function regulator that cycles between active GTP-bound and inactive GDP-bound states. In its active state, binds to a variety of effector proteins to regulate cellular processes. Intrinsic GTPase activity returns the G protein to its GDP-bound state. The return to the GDP-bound state can be accelerated by the action of a GTPase-activating protein (GAP).	ENSMUSG00000024639 ENSMUSG00000027523 ENSMUSG00000007815	'Guanine nucleotide-binding protein G'; 'Transforming protein RhoA'	Gnaq Gnas Rhoa	P21279 Q6R0H7 Q9QUI0	P21279 Q6R0H7 Q9QUI0	0.67 3/446	6.38 3/47	0.10363	GO:0098772;GO:0003924
GO:0048030	disaccharide binding	Binding to a disaccharide. Disaccharides are sugars composed of two monosaccharide units.	ENSMUSG00000068220	'Galectin-1'	Lgals1	P16045	P16045	0.22 1/446	33.33 1/3	0.10363	GO:0070492
GO:0140035	ubiquitination-like modification-dependent protein binding	Binding to a protein upon modification by a ubiquitin-like protein of the target protein.	ENSMUSG00000028452 ENSMUSG00000056999	'Transitional endoplasmic reticulum ATPase'; 'Insulin degrading enzyme'	Vcp Ide	Q01853 Q8CGB9	Q01853 Q8CGB9	0.45 2/446	9.52 2/21	0.104108	GO:0140030
GO:0004550	nucleoside diphosphate kinase activity	Catalysis of the reaction: ATP + nucleoside diphosphate = ADP + nucleoside triphosphate.	ENSMUSG00000020638 ENSMUSG00000027513	'UMP-CMP kinase 2, mitochondrial'; 'Phosphoenolpyruvate carboxykinase, cytosolic'	Cmpk2 Pck1	Q3U5Q7 Q8CI37	Q3U5Q7 Q8CI37	0.45 2/446	9.52 2/21	0.104108	GO:0019205;GO:0016776
GO:1990380	K48-linked deubiquitinase activity	Hydrolysis of a ubiquitin unit from a ubiquitinated protein linked via the Lys48 residue of ubiquitin.	ENSMUSG00000006676 ENSMUSG00000031010	'ubiquitinyl hydrolase 1'; 'Probable ubiquitin carboxyl-terminal hydrolase FAF-X'	Usp19 Usp9x	A0A991ELD7 P70398	A0A991ELD7 P70398	0.45 2/446	9.52 2/21	0.104108	GO:0101005
GO:0031690	adrenergic receptor binding	Binding to an adrenergic receptor.	ENSMUSG00000020349 ENSMUSG00000027523	'Serine/threonine-protein phosphatase 2A catalytic subunit alpha isoform'; 'Guanine nucleotide-binding protein G'	Ppp2ca Gnas	P63330 Q6R0H7	P63330 Q6R0H7	0.45 2/446	9.52 2/21	0.104108	GO:0001664
GO:0048156	tau protein binding	Binding to tau protein. tau is a microtubule-associated protein, implicated in Alzheimer's disease, Down Syndrome and ALS.	ENSMUSG00000020349 ENSMUSG00000023944	'Serine/threonine-protein phosphatase 2A catalytic subunit alpha isoform'; 'Heat shock protein HSP 90-beta'	Ppp2ca Hsp90ab1	P63330 Q71LX8	P63330 Q71LX8	0.45 2/446	9.52 2/21	0.104108	GO:0008092
GO:0140313	molecular sequestering activity	Binding to a specific molecule to prevent it from interacting with other partners or to inhibit its localization to the area of the cell or complex where it is active.	ENSMUSG00000024661 ENSMUSG00000020849 ENSMUSG00000022285	'Ferritin heavy chain'; '14-3-3 protein epsilon'; '14-3-3 protein zeta/delta'	Fth1 Ywhae Ywhaz	P09528 P62259 P63101	P09528 P62259 P63101	0.67 3/446	6.25 3/48	0.105199	GO:0003674
GO:0003725	double-stranded RNA binding	Binding to double-stranded RNA.	ENSMUSG00000031207 ENSMUSG00000025980 ENSMUSG00000023944 ENSMUSG00000020079	'Moesin'; '60 kDa heat shock protein, mitochondrial'; 'Heat shock protein HSP 90-beta'; 'ATP-dependent RNA helicase SUPV3L1, mitochondrial'	Msn Hspd1 Hsp90ab1 Supv3l1	P26041 P63038 Q71LX8 Q80YD1	P26041 P63038 Q71LX8 Q80YD1	0.90 4/446	5.00 4/80	0.106486	GO:0003723
GO:0047617	fatty acyl-CoA hydrolase activity	Catalysis of the reaction: a fatty acyl-CoA + H2O = a fatty acid + CoA + H+.	ENSMUSG00000036880 ENSMUSG00000072949	'3-ketoacyl-CoA thiolase, mitochondrial'; 'Acot1 protein'	Acaa2 Acot1	Q8BWT1 Q99L15	Q8BWT1 Q99L15	0.45 2/446	9.09 2/22	0.112491	GO:0016289
GO:0016289	acyl-CoA hydrolase activity	Catalysis of the reaction: an acyl-CoA + H2O = a carboxylate + CoA + H+.	ENSMUSG00000036880 ENSMUSG00000072949	'3-ketoacyl-CoA thiolase, mitochondrial'; 'Acot1 protein'	Acaa2 Acot1	Q8BWT1 Q99L15	Q8BWT1 Q99L15	0.45 2/446	9.09 2/22	0.112491	GO:0016790
GO:0016922	nuclear receptor binding	Binding to a nuclear receptor protein. Nuclear receptor proteins are DNA-binding transcription factors which are regulated by binding to a ligand.	ENSMUSG00000054808 ENSMUSG00000018965 ENSMUSG00000020719 ENSMUSG00000030061 ENSMUSG00000027342 ENSMUSG00000028910	'Alpha-actinin-4'; '14-3-3 protein eta'; 'Probable ATP-dependent RNA helicase DDX5'; 'NEDD8-activating enzyme E1 catalytic subunit'; 'Proliferating cell nuclear antigen'; 'Enoyl-'	Actn4 Ywhah Ddx5 Uba3 Pcna Mecr	A0A1L1SV25 P68510 Q3V0Z8 Q8C878 Q9CZD6 Q9DCS3	A0A1L1SV25 P68510 Q3V0Z8 Q8C878 Q9CZD6 Q9DCS3	1.35 6/446	3.87 6/155	0.115238	GO:0061629
GO:0005544	calcium-dependent phospholipid binding	Binding to a phospholipid, a class of lipids containing phosphoric acid as a mono- or diester, in the presence of calcium.	ENSMUSG00000018340 ENSMUSG00000027712 ENSMUSG00000029994	'Annexin A6'; 'Annexin A5'; 'Annexin A4'	Anxa6 Anxa5 Anxa4	P14824 P48036 P97429	P14824 P48036 P97429	0.67 3/446	6.00 3/50	0.115291	GO:0005543
GO:0003697	single-stranded DNA binding	Binding to single-stranded DNA.	ENSMUSG00000004980 ENSMUSG00000051695 ENSMUSG00000027639 ENSMUSG00000056851 ENSMUSG00000024120	'Heterogeneous nuclear ribonucleoproteins A2/B1'; 'Poly'; 'Deoxynucleoside triphosphate triphosphohydrolase SAMHD1'; 'Leucine-rich PPR motif-containing protein, mitochondrial'	Hnrnpa2b1 Pcbp1 Samhd1 Pcbp2 Lrpprc	O88569 P60335 Q60710 Q61990 Q6PB66	O88569 P60335 Q60710 Q61990 Q6PB66	1.12 5/446	4.20 5/119	0.119694	GO:0003677
GO:0016301	kinase activity	Catalysis of the transfer of a phosphate group, usually from ATP, to a substrate molecule.	ENSMUSG00000053819 ENSMUSG00000030224 ENSMUSG00000024387 ENSMUSG00000041237 ENSMUSG00000000628 ENSMUSG00000030890 ENSMUSG00000030399 ENSMUSG00000062070 ENSMUSG00000030433 ENSMUSG00000020277 ENSMUSG00000033065 ENSMUSG00000020638 ENSMUSG00000019577 ENSMUSG00000026489 ENSMUSG00000021622 ENSMUSG00000036737 ENSMUSG00000027513 ENSMUSG00000022781 ENSMUSG00000029916 ENSMUSG00000038967	'Calcium/calmodulin-dependent protein kinase type II subunit delta'; 'Serine-threonine kinase receptor-associated protein'; 'Casein kinase II subunit beta'; 'Pyruvate kinase'; 'Hexokinase-2'; 'Integrin-linked protein kinase'; 'Creatine kinase M-type'; 'Phosphoglycerate kinase 1'; 'Serine/threonine-protein kinase SBK2'; 'ATP-dependent 6-phosphofructokinase, liver type'; 'ATP-dependent 6-phosphofru…	Camk2d Strap Csnk2b Pklr Hk2 Ilk Ckm Pgk1 Sbk2 Pfkl Pfkm Cmpk2 Pdk4 Coq8a Ckmt2 Oxsr1 Pck1 Pak2 Agk Pdk2	A0A0G2JGS4 B2RUC7 G3UZX4 G3X925 O08528 O55222 P07310 P09411 P0C5K1 P12382 P47857 Q3U5Q7 Q544J2 Q60936 Q6P8J7 Q6P9R2 Q8CI37 Q8CIN4 Q9ESW4 Q9JK42	A0A0G2JGS4 B2RUC7 G3UZX4 G3X925 O08528 O55222 P07310 P09411 P0C5K1 P12382 P47857 Q3U5Q7 Q544J2 Q60936 Q6P8J7 Q6P9R2 Q8CI37 Q8CIN4 Q9ESW4 Q9JK42	4.48 20/446	2.57 20/777	0.125429	GO:0016772
GO:0016667	oxidoreductase activity, acting on a sulfur group of donors	Catalysis of an oxidation-reduction (redox) reaction in which a sulfur-containing group acts as a hydrogen or electron donor and reduces a hydrogen or electron acceptor.	ENSMUSG00000062070 ENSMUSG00000031584 ENSMUSG00000020844	'Phosphoglycerate kinase 1'; 'Glutathione reductase, mitochondrial'; 'Nucleoredoxin'	Pgk1 Gsr Nxn	P09411 P47791 P97346	P09411 P47791 P97346	0.67 3/446	5.77 3/52	0.126129	GO:0016491
GO:0070404	NADH binding	Binding to the reduced form, NADH, of nicotinamide adenine dinucleotide, a coenzyme involved in many redox and biosynthetic reactions.	ENSMUSG00000073422	'Hydroxysteroid 17-beta dehydrogenase 8'	Hsd17b8	A0A494BAF4	A0A494BAF4	0.22 1/446	25.00 1/4	0.126824	GO:0043168;GO:0051287
GO:0031955	short-chain fatty acid-CoA ligase activity	Catalysis of the reaction: a short-chain fatty acid + ATP + CoA = a short-chain fatty acyl-CoA + AMP + diphosphate. A short-chain fatty acid has an aliphatic tail containing fewer than 6 carbons.	ENSMUSG00000027452	'Acetyl-coenzyme A synthetase'	Acss1	Q69Z91	Q69Z91	0.22 1/446	25.00 1/4	0.126824	GO:0016405;GO:0015645
GO:0035276	ethanol binding	Binding to ethanol, CH(3)-CH(2)-OH.	ENSMUSG00000074207	'Alcohol dehydrogenase 1'	Adh1	P00329	P00329	0.22 1/446	25.00 1/4	0.126824	GO:0043178;GO:0043168
GO:0035243	protein-arginine omega-N symmetric methyltransferase activity	Catalysis of the addition of a second methyl group to methylated peptidyl-arginine. Methylation is on the terminal nitrogen (omega nitrogen) residue that is not already methylated, resulting in symmetrical peptidyl-N(omega),N'(omega)-dimethyled arginine residues.	ENSMUSG00000024082	'Protein arginine methyltransferase NDUFAF7, mitochondrial'	Ndufaf7	Q9CWG8	Q9CWG8	0.22 1/446	25.00 1/4	0.126824	GO:0016274
GO:0070300	phosphatidic acid binding	Binding to phosphatidic acid, any of a class of glycerol phosphate in which both the remaining hydroxyl groups of the glycerol moiety are esterified with fatty acids.	ENSMUSG00000017817 ENSMUSG00000016664	'Junctophilin-2'; 'Protein kinase C and casein kinase substrate in neurons protein 2'	Jph2 Pacsin2	Q9ET78 Q9WVE8	Q9ET78 Q9WVE8	0.45 2/446	8.33 2/24	0.126824	GO:0043168;GO:0005543
GO:0043621	protein self-association	Binding to a domain within the same polypeptide.	ENSMUSG00000048087 ENSMUSG00000027597 ENSMUSG00000040811 ENSMUSG00000004937	'Adenosylhomocysteinase'; 'Echinoderm microtubule-associated protein-like 2'; 'Small glutamine-rich tetratricopeptide repeat-containing protein alpha'	Ahcy Eml2 Sgta	Q3TF14 Q7TNG5 Q8BJU0	Q3TF14 Q7TNG5 Q8BJU0	0.90 4/446	4.65 4/86	0.126824	GO:0005515
GO:0003987	acetate-CoA ligase activity	Catalysis of the reaction: ATP + acetate + CoA = AMP + diphosphate + acetyl-CoA.	ENSMUSG00000027452	'Acetyl-coenzyme A synthetase'	Acss1	Q69Z91	Q69Z91	0.22 1/446	25.00 1/4	0.126824	GO:0016405;GO:0016878
GO:0008121	ubiquinol-cytochrome-c reductase activity	Enables the transfer of a solute or solutes from one side of a membrane to the other according to the reaction: CoQH2 + 2 ferricytochrome c = CoQ + 2 ferrocytochrome c + 2 H+.	ENSMUSG00000063882	'Cytochrome b-c1 complex subunit 6, mitochondrial'	Uqcrh	P99028	P99028	0.22 1/446	25.00 1/4	0.126824	GO:0016679;GO:0022853;GO:0009055;GO:0015453;GO:0015078
GO:0051430	corticotropin-releasing hormone receptor 1 binding	Binding to a corticotropin-releasing hormone receptor 1 (CRHR1). CRHR1 is the major subtype in the pituitary corticotroph, and mediates the stimulatory actions of corticotropin-releasing hormone on corticotropin hormone secretion. CRHR1 are also located in cortical areas of the brain, cerebellum and limbic system.	ENSMUSG00000027523	'Guanine nucleotide-binding protein G'	Gnas	Q6R0H7	Q6R0H7	0.22 1/446	25.00 1/4	0.126824	GO:0051429
GO:0004365	glyceraldehyde-3-phosphate dehydrogenase (NAD+) (phosphorylating) activity	Catalysis of the reaction: D-glyceraldehyde 3-phosphate + phosphate + NAD+ = 3-phospho-D-glyceroyl phosphate + NADH + H+.	ENSMUSG00000057666	'Glyceraldehyde-3-phosphate dehydrogenase'	Gapdh	A0A0A0MQF6	A0A0A0MQF6	0.22 1/446	25.00 1/4	0.126824	GO:0043891
GO:0002134	UTP binding	Binding to UTP, uridine 5'-triphosphate.	ENSMUSG00000023944	'Heat shock protein HSP 90-beta'	Hsp90ab1	Q71LX8	Q71LX8	0.22 1/446	25.00 1/4	0.126824	GO:0043168;GO:0032557
GO:0034988	Fc-gamma receptor I complex binding	Binding to one or more specific sites on the Fc-gamma receptor I complex. The complex functions primarily as an activating receptor for IgG.	ENSMUSG00000031328	'Filamin-A'	Flna	Q8BTM8	Q8BTM8	0.22 1/446	25.00 1/4	0.126824	GO:0044877;GO:0034987
GO:0003986	acetyl-CoA hydrolase activity	Catalysis of the reaction: acetyl-CoA + H2O = acetate + CoA + H+.	ENSMUSG00000036880	'3-ketoacyl-CoA thiolase, mitochondrial'	Acaa2	Q8BWT1	Q8BWT1	0.22 1/446	25.00 1/4	0.126824	GO:0016289
GO:0004826	phenylalanine-tRNA ligase activity	Catalysis of the reaction: ATP + L-phenylalanine + tRNA(Phe) = AMP + diphosphate + L-phenylalanyl-tRNA(Phe).	ENSMUSG00000026245	'Phenylalanine--tRNA ligase beta subunit'	Farsb	Q3TI98	Q3TI98	0.22 1/446	25.00 1/4	0.126824	GO:0004812
GO:0035605	peptidyl-cysteine S-nitrosylase activity	Catalysis of the transfer of a nitric oxide (NO) group to a sulphur atom within a cysteine residue of a protein.	ENSMUSG00000057666	'Glyceraldehyde-3-phosphate dehydrogenase'	Gapdh	A0A0A0MQF6	A0A0A0MQF6	0.22 1/446	25.00 1/4	0.126824	GO:0140096;GO:0016769
GO:0030984	kininogen binding	Binding to a kininogen, a kinin precursor.	ENSMUSG00000018446	'Complement component 1 Q subcomponent-binding protein, mitochondrial'	C1qbp	O35658	O35658	0.22 1/446	25.00 1/4	0.126824	GO:0005515
GO:0031014	troponin T binding	Binding to troponin T, the tropomyosin-binding subunit of the troponin complex.	ENSMUSG00000031097	'Troponin I, fast skeletal muscle'	Tnni2	P13412	P13412	0.22 1/446	25.00 1/4	0.126824	GO:0008092
GO:0070905	serine binding	Binding to 2-amino-3-hydroxypropanoic acid.	ENSMUSG00000025403	'Serine hydroxymethyltransferase, mitochondrial'	Shmt2	Q9CZN7	Q9CZN7	0.22 1/446	25.00 1/4	0.126824	GO:0016597;GO:0043169
GO:0005534	galactose binding	Binding to aldohexose galactose (galacto-hexose), a common constituent of many oligo- and polysaccharides.	ENSMUSG00000068220	'Galectin-1'	Lgals1	P16045	P16045	0.22 1/446	25.00 1/4	0.126824	GO:0048029
GO:1903924	estradiol binding	Binding to estradiol.	ENSMUSG00000022956	'ATP synthase subunit O, mitochondrial'	Atp5po	Q9DB20	Q9DB20	0.22 1/446	25.00 1/4	0.126824	GO:0005496
GO:0015252	proton channel activity	Enables the facilitated diffusion of a hydrogen ion (by an energy-independent process) involving passage through a transmembrane aqueous pore or channel without evidence for a carrier-mediated mechanism.	ENSMUSG00000022956 ENSMUSG00000034566	'ATP synthase subunit O, mitochondrial'; 'ATP synthase subunit d, mitochondrial'	Atp5po Atp5pd	Q9DB20 Q9DCX2	Q9DB20 Q9DCX2	0.45 2/446	8.33 2/24	0.126824	GO:0005261;GO:0015078
GO:0050633	acetyl-CoA C-myristoyltransferase activity	Catalysis of the reaction: myristoyl-CoA + acetyl-CoA = 3-oxopalmitoyl-CoA + CoA.	ENSMUSG00000059447	'Trifunctional enzyme subunit beta, mitochondrial'	Hadhb	Q99JY0	Q99JY0	0.22 1/446	25.00 1/4	0.126824	GO:0019107;GO:0016408
GO:0000700	mismatch base pair DNA N-glycosylase activity	Catalysis of the removal of single bases present in mismatches by the cleavage the N-C1' glycosidic bond between the target damaged DNA base and the deoxyribose sugar. The reaction releases a free base and leaves an apurinic/apyrimidinic (AP) site.	ENSMUSG00000027342	'Proliferating cell nuclear antigen'	Pcna	Q9CZD6	Q9CZD6	0.22 1/446	25.00 1/4	0.126824	GO:0019104
GO:0015038	glutathione disulfide oxidoreductase activity	Catalysis of the reaction: 2 glutathione + electron acceptor = glutathione disulfide + electron donor.	ENSMUSG00000031584	'Glutathione reductase, mitochondrial'	Gsr	P47791	P47791	0.22 1/446	25.00 1/4	0.126824	GO:0015036
GO:0051022	Rho GDP-dissociation inhibitor binding	Binding to a Rho GDP-dissociation inhibitor protein.	ENSMUSG00000007815	'Transforming protein RhoA'	Rhoa	Q9QUI0	Q9QUI0	0.22 1/446	25.00 1/4	0.126824	GO:0051021
GO:0050218	propionate-CoA ligase activity	Catalysis of the reaction: ATP + propanoate + CoA = AMP + diphosphate + propanoyl-CoA.	ENSMUSG00000027452	'Acetyl-coenzyme A synthetase'	Acss1	Q69Z91	Q69Z91	0.22 1/446	25.00 1/4	0.126824	GO:0031955
GO:0004459	L-lactate dehydrogenase activity	Catalysis of the reaction: (S)-lactate + NAD+ = pyruvate + NADH + H+.	ENSMUSG00000063229	'L-lactate dehydrogenase'	Ldha	Q3THB4	Q3THB4	0.22 1/446	25.00 1/4	0.126824	GO:0004457;GO:0016616
GO:0005471	ATP:ADP antiporter activity	Catalysis of the reaction: ATP(out) + ADP(in) = ATP(in) + ADP(out).	ENSMUSG00000031633	'ADP/ATP translocase 1'	Slc25a4	P48962	P48962	0.22 1/446	25.00 1/4	0.126824	GO:0005347;GO:0015217;GO:0015297
GO:0008171	O-methyltransferase activity	Catalysis of the transfer of a methyl group to the oxygen atom of an acceptor molecule.	ENSMUSG00000000326 ENSMUSG00000021773	'Catechol O-methyltransferase'; 'Catechol O-methyltransferase domain-containing protein 1'	Comt Comtd1	O88587 Q8BIG7	O88587 Q8BIG7	0.45 2/446	8.33 2/24	0.126824	GO:0008168
GO:0004735	pyrroline-5-carboxylate reductase activity	Catalysis of the reaction: L-proline + NADP+ = 1-pyrroline-5-carboxylate + NADPH + H+.	ENSMUSG00000022571	'Pyrroline-5-carboxylate reductase 3'	Pycr3	Q9DCC4	Q9DCC4	0.22 1/446	25.00 1/4	0.126824	GO:0016646
GO:0039552	RIG-I binding	Binding to RIG-I, a cytosolic pattern recognition receptor that initiates an antiviral signaling pathway upon binding to viral RNA.	ENSMUSG00000037523	'Mitochondrial antiviral-signaling protein'	Mavs	Q8VCF0	Q8VCF0	0.22 1/446	25.00 1/4	0.126824	GO:0005102
GO:0000104	succinate dehydrogenase activity	Catalysis of the reaction: succinate + acceptor = fumarate + reduced acceptor.	ENSMUSG00000021577	'Succinate dehydrogenase'	Sdha	Q8K2B3	Q8K2B3	0.22 1/446	25.00 1/4	0.126824	GO:0016627
GO:0072582	17-beta-hydroxysteroid dehydrogenase (NADP+) activity	Catalysis of the reaction: a 17-beta-hydroxysteroid + NADP+ = a 17-oxosteroid + NADPH + H+.	ENSMUSG00000034449	'Dehydrogenase/reductase SDR family member 11'	Dhrs11	Q3U0B3	Q3U0B3	0.22 1/446	25.00 1/4	0.126824	GO:0033764
GO:0090434	oleoyl-CoA ligase activity	Catalysis of the reaction: ATP + oleic acid + CoA = AMP + diphosphate + oleoyl-CoA.	ENSMUSG00000018796	'Long-chain-fatty-acid--CoA ligase'	Acsl1	D3Z041	D3Z041	0.22 1/446	25.00 1/4	0.126824	GO:0004467
GO:0004127	cytidylate kinase activity	Catalysis of the reaction: ATP + (d)CMP = ADP + (d)CDP.	ENSMUSG00000020638	'UMP-CMP kinase 2, mitochondrial'	Cmpk2	Q3U5Q7	Q3U5Q7	0.22 1/446	25.00 1/4	0.126824	GO:0050145
GO:0043891	glyceraldehyde-3-phosphate dehydrogenase (NAD(P)+) (phosphorylating) activity	Catalysis of the reaction: D-glyceraldehyde 3-phosphate + phosphate + NAD(P)+ = 3-phospho-D-glyceroyl phosphate + NAD(P)H + H+.	ENSMUSG00000057666	'Glyceraldehyde-3-phosphate dehydrogenase'	Gapdh	A0A0A0MQF6	A0A0A0MQF6	0.22 1/446	25.00 1/4	0.126824	GO:0016620
GO:0008656	cysteine-type endopeptidase activator activity involved in apoptotic process	Binds to and increases the rate of proteolysis catalyzed by a cysteine-type endopeptidase involved in the apoptotic process.	ENSMUSG00000020788 ENSMUSG00000020372	'Calcium-transporting ATPase'; 'Small ribosomal subunit protein RACK1'	Atp2a3 Rack1	E9Q559 P68040	E9Q559 P68040	0.45 2/446	8.00 2/25	0.132185	GO:0016505;GO:0043028
GO:0050780	dopamine receptor binding	Binding to a dopamine receptor.	ENSMUSG00000031696 ENSMUSG00000027523	'Vacuolar protein sorting-associated protein 35'; 'Guanine nucleotide-binding protein G'	Vps35 Gnas	Q3TRJ1 Q6R0H7	Q3TRJ1 Q6R0H7	0.45 2/446	8.00 2/25	0.132185	GO:0001664
GO:0035591	signaling adaptor activity	The binding activity of a molecule that brings together two or more molecules in a signaling pathway, permitting those molecules to function in a coordinated way. Adaptor molecules themselves do not have catalytic activity.	ENSMUSG00000029713 ENSMUSG00000020849 ENSMUSG00000020372 ENSMUSG00000037523	'Guanine nucleotide binding protein'; '14-3-3 protein epsilon'; 'Small ribosomal subunit protein RACK1'; 'Mitochondrial antiviral-signaling protein'	Gnb2 Ywhae Rack1 Mavs	E9QKR0 P62259 P68040 Q8VCF0	E9QKR0 P62259 P68040 Q8VCF0	0.90 4/446	4.49 4/89	0.135751	GO:0030674
GO:0099186	structural constituent of postsynapse	The action of a molecule that contributes to the structural integrity of a postsynapse.	ENSMUSG00000062825 ENSMUSG00000055194	'Actin, cytoplasmic 2'; 'Beta-actin-like protein 2'	Actg1 Actbl2	P63260 Q8BFZ3	P63260 Q8BFZ3	0.45 2/446	7.69 2/26	0.140737	GO:0098918
GO:0022884	macromolecule transmembrane transporter activity	Enables the transfer of a macromolecule from one side of a membrane to the other.	ENSMUSG00000059005 ENSMUSG00000022752	'RRM domain-containing protein'; 'MKIAA0719 protein'	Hnrnpa3 Tomm70a	Q3UZG3 Q80TT4	Q3UZG3 Q80TT4	0.45 2/446	7.69 2/26	0.140737	GO:0022857
GO:0004602	glutathione peroxidase activity	Catalysis of the reaction: 2 glutathione + hydrogen peroxide = oxidized glutathione + 2 H2O.	ENSMUSG00000004035 ENSMUSG00000075706	'Glutathione S-transferase'; 'Glutathione peroxidase'	Gstm7 Gpx4	Q6PJ91 Q76LV0	Q6PJ91 Q76LV0	0.45 2/446	7.69 2/26	0.140737	GO:0004601
GO:0015932	nucleobase-containing compound transmembrane transporter activity	Enables the transfer of nucleobases, nucleosides, nucleotides and nucleic acids from one side of a membrane to the other.	ENSMUSG00000031633 ENSMUSG00000059005 ENSMUSG00000030730	'ADP/ATP translocase 1'; 'RRM domain-containing protein'; 'Sarcoplasmic/endoplasmic reticulum calcium ATPase 1'	Slc25a4 Hnrnpa3 Atp2a1	P48962 Q3UZG3 Q8R429	P48962 Q3UZG3 Q8R429	0.67 3/446	5.36 3/56	0.140893	GO:0022857
GO:0005215	transporter activity	Enables the directed movement of substances (such as macromolecules, small molecules, ions) into, out of or within a cell, or between cells.	ENSMUSG00000064360 ENSMUSG00000030592 ENSMUSG00000020788 ENSMUSG00000061904 ENSMUSG00000006574 ENSMUSG00000018340 ENSMUSG00000027712 ENSMUSG00000031633 ENSMUSG00000032412 ENSMUSG00000063882 ENSMUSG00000021242 ENSMUSG00000025968 ENSMUSG00000059005 ENSMUSG00000027533 ENSMUSG00000021771 ENSMUSG00000020402 ENSMUSG00000007097 ENSMUSG00000022752 ENSMUSG00000048429 ENSMUSG00000030730 ENSMUSG00000033161 …	'NADH-ubiquinone oxidoreductase chain 3'; 'Ryanodine receptor 1'; 'Calcium-transporting ATPase'; 'Solute carrier family 25 member 3'; 'Band 3 anion transport protein'; 'Annexin A6'; 'Annexin A5'; 'ADP/ATP translocase 1'; 'Sodium/potassium-transporting ATPase subunit beta-3'; 'Cytochrome b-c1 complex subunit 6, mitochondrial'; 'NPC intracellular cholesterol transporter 2'; 'NADH-ubiquinone oxidore…	ND3 Ryr1 Atp2a3 Slc25a3 Slc4a1 Anxa6 Anxa5 Slc25a4 Atp1b3 Uqcrh Npc2 Ndufs1 Hnrnpa3 Fabp5 Vdac2 Vdac1 Atp1a2 Tomm70a Timm29 Atp2a1 Atp1a1 Hpx Ndufv1 Ndufa10 Slc25a22 Atp5po Atp5pd Clic4	A0A023J682 A0A1L1SQG7 E9Q559 G5E902 P04919 P14824 P48036 P48962 P97370 P99028 Q3U3C2 Q3UIQ2 Q3UZG3 Q497I3 Q60930 Q60932 Q6ZQ49 Q80TT4 Q8BGX2 Q8R429 Q8VDN2 Q91X72 Q91YT0 Q99LC3 Q9D6M3 Q9DB20 Q9DCX2 Q9QYB1	A0A023J682 A0A1L1SQG7 E9Q559 G5E902 P04919 P14824 P48036 P48962 P97370 P99028 Q3U3C2 Q3UIQ2 Q3UZG3 Q497I3 Q60930 Q60932 Q6ZQ49 Q80TT4 Q8BGX2 Q8R429 Q8VDN2 Q91X72 Q91YT0 Q99LC3 Q9D6M3 Q9DB20 Q9DCX2 Q9QYB1	6.28 28/446	2.35 28/1189	0.146778	GO:0003674
GO:0015075	monoatomic ion transmembrane transporter activity	Enables the transfer of an ion from one side of a membrane to the other.	ENSMUSG00000030592 ENSMUSG00000020788 ENSMUSG00000061904 ENSMUSG00000006574 ENSMUSG00000018340 ENSMUSG00000027712 ENSMUSG00000031633 ENSMUSG00000032412 ENSMUSG00000063882 ENSMUSG00000021771 ENSMUSG00000020402 ENSMUSG00000007097 ENSMUSG00000030730 ENSMUSG00000033161 ENSMUSG00000019082 ENSMUSG00000022956 ENSMUSG00000034566 ENSMUSG00000037242	'Ryanodine receptor 1'; 'Calcium-transporting ATPase'; 'Solute carrier family 25 member 3'; 'Band 3 anion transport protein'; 'Annexin A6'; 'Annexin A5'; 'ADP/ATP translocase 1'; 'Sodium/potassium-transporting ATPase subunit beta-3'; 'Cytochrome b-c1 complex subunit 6, mitochondrial'; 'Voltage-dependent anion-selective channel protein 2'; 'Voltage-dependent anion-selective channel protein 1'; 'So…	Ryr1 Atp2a3 Slc25a3 Slc4a1 Anxa6 Anxa5 Slc25a4 Atp1b3 Uqcrh Vdac2 Vdac1 Atp1a2 Atp2a1 Atp1a1 Slc25a22 Atp5po Atp5pd Clic4	A0A1L1SQG7 E9Q559 G5E902 P04919 P14824 P48036 P48962 P97370 P99028 Q60930 Q60932 Q6ZQ49 Q8R429 Q8VDN2 Q9D6M3 Q9DB20 Q9DCX2 Q9QYB1	A0A1L1SQG7 E9Q559 G5E902 P04919 P14824 P48036 P48962 P97370 P99028 Q60930 Q60932 Q6ZQ49 Q8R429 Q8VDN2 Q9D6M3 Q9DB20 Q9DCX2 Q9QYB1	4.04 18/446	2.55 18/705	0.147047	GO:0022857
GO:0016662	oxidoreductase activity, acting on other nitrogenous compounds as donors, cytochrome as acceptor	Catalysis of an oxidation-reduction (redox) reaction in which a nitrogenous group, excluding NH and NH2 groups, acts as a hydrogen or electron donor and reduces a cytochrome.	ENSMUSG00000024066	'Xanthine dehydrogenase/oxidase'	Xdh	Q00519	Q00519	0.22 1/446	20.00 1/5	0.147943	GO:0016661
GO:0004340	glucokinase activity	Catalysis of the reaction: ATP + D-glucose = ADP + D-glucose-6-phosphate.	ENSMUSG00000000628	'Hexokinase-2'	Hk2	O08528	O08528	0.22 1/446	20.00 1/5	0.147943	GO:0004396
GO:0004464	leukotriene-C4 synthase activity	Catalysis of the reaction: leukotriene C(4) = glutathione + leukotriene A(4).	ENSMUSG00000027890	'Glutathione S-transferase Mu 4'	Gstm4	Q8R5I6	Q8R5I6	0.22 1/446	20.00 1/5	0.147943	GO:0016846
GO:0016505	peptidase activator activity involved in apoptotic process	Binds to and increases the activity of a peptidase that is involved in the apoptotic process.	ENSMUSG00000020788 ENSMUSG00000020372	'Calcium-transporting ATPase'; 'Small ribosomal subunit protein RACK1'	Atp2a3 Rack1	E9Q559 P68040	E9Q559 P68040	0.45 2/446	7.41 2/27	0.147943	GO:0016504
GO:0019238	cyclohydrolase activity	Catalysis of the hydrolysis of any non-peptide carbon-nitrogen bond in a cyclic amidine, a compound of the form R-C(=NH)-NH2, in a reaction that involves the opening of a ring.	ENSMUSG00000026192	'Bifunctional purine biosynthesis protein ATIC'	Atic	Q9CWJ9	Q9CWJ9	0.22 1/446	20.00 1/5	0.147943	GO:0016814
GO:0004791	thioredoxin-disulfide reductase (NADP) activity	Catalysis of the reaction: thioredoxin-dithiol + NADP+ = thioredoxin-disulfide + H+ + NADPH.	ENSMUSG00000020844	'Nucleoredoxin'	Nxn	P97346	P97346	0.22 1/446	20.00 1/5	0.147943	GO:0047134;GO:0016209
GO:0004839	ubiquitin activating enzyme activity	Catalysis of the reaction: E1 + ubiquitin + ATP--> E1-ubiquitin + AMP + PPi, where the E1-ubiquitin linkage is a thioester bond between the C-terminal glycine of Ub and a sulfhydryl side group of an E1 cysteine residue. This is the first step in a cascade of reactions in which ubiquitin is ultimately added to a protein substrate.	ENSMUSG00000001924	'Ubiquitin-like modifier-activating enzyme 1'	Uba1	A0A1S6GWH5	A0A1S6GWH5	0.22 1/446	20.00 1/5	0.147943	GO:0008641
GO:0032135	DNA insertion or deletion binding	Binding to a double-stranded DNA region containing an insertion or a deletion.	ENSMUSG00000027342	'Proliferating cell nuclear antigen'	Pcna	Q9CZD6	Q9CZD6	0.22 1/446	20.00 1/5	0.147943	GO:0030983
GO:0008865	fructokinase activity	Catalysis of the reaction: ATP + D-fructose = ADP + D-fructose 6-phosphate.	ENSMUSG00000000628	'Hexokinase-2'	Hk2	O08528	O08528	0.22 1/446	20.00 1/5	0.147943	GO:0004396
GO:0005102	signaling receptor binding	Binding to one or more specific sites on a receptor molecule, a macromolecule that undergoes combination with a hormone, neurotransmitter, drug or intracellular messenger to initiate a change in cell function.	ENSMUSG00000030224 ENSMUSG00000024387 ENSMUSG00000030890 ENSMUSG00000036427 ENSMUSG00000032562 ENSMUSG00000024639 ENSMUSG00000028465 ENSMUSG00000031207 ENSMUSG00000033307 ENSMUSG00000027712 ENSMUSG00000028410 ENSMUSG00000020349 ENSMUSG00000038845 ENSMUSG00000020372 ENSMUSG00000028452 ENSMUSG00000032959 ENSMUSG00000020572 ENSMUSG00000031696 ENSMUSG00000035890 ENSMUSG00000033860 ENSMUSG00000001666 …	'Serine-threonine kinase receptor-associated protein'; 'Casein kinase II subunit beta'; 'Integrin-linked protein kinase'; 'Glucose-6-phosphate isomerase'; 'Guanine nucleotide-binding protein G'; 'Talin-1'; 'Moesin'; 'Macrophage migration inhibitory factor'; 'Annexin A5'; 'DnaJ homolog subfamily A member 1'; 'Serine/threonine-protein phosphatase 2A catalytic subunit alpha isoform'; 'Prohibitin 1';…	Strap Csnk2b Ilk Gpi Gnai2 Gnaq Tln1 Msn Mif Anxa5 Dnaja1 Ppp2ca Phb1 Rack1 Vcp Pebp1 Nampt Vps35 Rnf126 Fgg Ddt Itga1 Cfl1 Gstm7 Gnas Hsp90ab1 Eml2 Flna Add1 Mavs Myh9 Tf Stoml2 Pcna Mecr Myo1c	B2RUC7 G3UZX4 O55222 P06745 P08752 P21279 P26039 P26041 P34884 P48036 P63037 P63330 P67778 P68040 Q01853 Q3TGC5 Q3TLX1 Q3TRJ1 Q3U3G2 Q3UER8 Q3UNI8 Q3V3R4 Q544Y7 Q6PJ91 Q6R0H7 Q71LX8 Q7TNG5 Q8BTM8 Q8K232 Q8VCF0 Q8VDD5 Q921I1 Q99JB2 Q9CZD6 Q9DCS3 Q9WTI7	B2RUC7 G3UZX4 O55222 P06745 P08752 P21279 P26039 P26041 P34884 P48036 P63037 P63330 P67778 P68040 Q01853 Q3TGC5 Q3TLX1 Q3TRJ1 Q3U3G2 Q3UER8 Q3UNI8 Q3V3R4 Q544Y7 Q6PJ91 Q6R0H7 Q71LX8 Q7TNG5 Q8BTM8 Q8K232 Q8VCF0 Q8VDD5 Q921I1 Q99JB2 Q9CZD6 Q9DCS3 Q9WTI7	8.07 36/446	2.26 36/1591	0.147943	GO:0005515
GO:0048763	calcium-induced calcium release activity	Enables transmembrane transfer of calcium ions from an intracellular store to the cytosol on induction by increased calcium concentration.	ENSMUSG00000030592	'Ryanodine receptor 1'	Ryr1	A0A1L1SQG7	A0A1L1SQG7	0.22 1/446	20.00 1/5	0.147943	GO:0015278
GO:0004396	hexokinase activity	Catalysis of the reaction: ATP + D-hexose = ADP + D-hexose 6-phosphate.	ENSMUSG00000000628	'Hexokinase-2'	Hk2	O08528	O08528	0.22 1/446	20.00 1/5	0.147943	GO:0016773;GO:0019200
GO:0098639	collagen binding involved in cell-matrix adhesion	Any collagen binding that occurs as part of cell-matrix adhesion.	ENSMUSG00000042284	'Integrin alpha-1'	Itga1	Q3V3R4	Q3V3R4	0.22 1/446	20.00 1/5	0.147943	GO:0005518;GO:0098634
GO:0002054	nucleobase binding	Binding to a nucleobase, any of a class of pyrmidines or purines, organic nitrogenous bases.	ENSMUSG00000021069	'Glycogen phosphorylase, liver form'	Pygl	Q9ET01	Q9ET01	0.22 1/446	20.00 1/5	0.147943	GO:1901363;GO:0097159
GO:0010856	adenylate cyclase activator activity	Binds to and increases the activity of adenylate cyclase.	ENSMUSG00000027523	'Guanine nucleotide-binding protein G'	Gnas	Q6R0H7	Q6R0H7	0.22 1/446	20.00 1/5	0.147943	GO:0010854;GO:0010853
GO:0042134	rRNA primary transcript binding	Binding to an unprocessed ribosomal RNA transcript.	ENSMUSG00000003123	'Hormone-sensitive lipase'	Lipe	E9Q4M2	E9Q4M2	0.22 1/446	20.00 1/5	0.147943	GO:0019843
GO:0001069	regulatory region RNA binding	Binding to a RNA region that regulates a nucleic acid-based process. Such processes include transcription, DNA replication, and DNA repair.	ENSMUSG00000004980	'Heterogeneous nuclear ribonucleoproteins A2/B1'	Hnrnpa2b1	O88569	O88569	0.22 1/446	20.00 1/5	0.147943	GO:0001067;GO:0003723
GO:1990715	mRNA CDS binding	Binding to an mRNA molecule coding sequence (CDS).	ENSMUSG00000004980	'Heterogeneous nuclear ribonucleoproteins A2/B1'	Hnrnpa2b1	O88569	O88569	0.22 1/446	20.00 1/5	0.147943	GO:0003729
GO:0030943	mitochondrion targeting sequence binding	Binding to a mitochondrion targeting sequence, a specific peptide sequence that acts as a signal to localize the protein within the mitochondrion.	ENSMUSG00000022752	'MKIAA0719 protein'	Tomm70a	Q80TT4	Q80TT4	0.22 1/446	20.00 1/5	0.147943	GO:0005048
GO:0004427	inorganic diphosphate phosphatase activity	Catalysis of the reaction: diphosphate + H2O = H+ + 2 phosphate.	ENSMUSG00000020089	'Inorganic pyrophosphatase'	Ppa1	Q4FK49	Q4FK49	0.22 1/446	20.00 1/5	0.147943	GO:0016462
GO:0052642	lysophosphatidic acid phosphatase activity	Catalysis of the reaction: lysophosphatidic acid + H2O = phosphate + monoacylglycerol.	ENSMUSG00000022040	'AB hydrolase-1 domain-containing protein'	Ephx2	Q3UQ71	Q3UQ71	0.22 1/446	20.00 1/5	0.147943	GO:0016791
GO:0043559	insulin binding	Binding to insulin, a polypeptide hormone produced by the islets of Langerhans of the pancreas in mammals, and by the homologous organs of other organisms.	ENSMUSG00000056999	'Insulin degrading enzyme'	Ide	Q8CGB9	Q8CGB9	0.22 1/446	20.00 1/5	0.147943	GO:0005515;GO:0017046
GO:0043028	cysteine-type endopeptidase regulator activity involved in apoptotic process	Binds to and modulates the activity of a cysteine-type endopeptidase involved in the apoptotic process.	ENSMUSG00000020788 ENSMUSG00000024997 ENSMUSG00000020372	'Calcium-transporting ATPase'; 'Thioredoxin-dependent peroxide reductase, mitochondrial'; 'Small ribosomal subunit protein RACK1'	Atp2a3 Prdx3 Rack1	E9Q559 P20108 P68040	E9Q559 P20108 P68040	0.67 3/446	5.17 3/58	0.147943	GO:0030234
GO:0003958	NADPH-hemoprotein reductase activity	Catalysis of the reaction: NADPH + H+ + n oxidized hemoprotein = NADP+ + n reduced hemoprotein.	ENSMUSG00000005514	'NADPH--cytochrome P450 reductase'	Por	P37040	P37040	0.22 1/446	20.00 1/5	0.147943	GO:0016653
GO:0004046	aminoacylase activity	Catalysis of the reaction: an N-acyl-L-amino acid + H2O = a carboxylate + an L-amino acid.	ENSMUSG00000027187	'Catalase'	Cat	P24270	P24270	0.22 1/446	20.00 1/5	0.147943	GO:0016811
GO:0005280	amino acid:proton symporter activity	Enables the transfer of a solute or solutes from one side of a membrane to the other according to the reaction: amino acid(out) + H+(out) = amino acid(in) + H+(in).	ENSMUSG00000019082	'Mitochondrial glutamate carrier 1'	Slc25a22	Q9D6M3	Q9D6M3	0.22 1/446	20.00 1/5	0.147943	GO:0015295;GO:0005416
GO:0017136	NAD-dependent histone deacetylase activity	Catalysis of the reaction: histone N6-acetyl-L-lysine + H2O = histone L-lysine + acetate. This reaction requires the presence of NAD, and represents the removal of an acetyl group from a histone.	ENSMUSG00000015149	'NAD-dependent protein deacetylase sirtuin-2'	Sirt2	Q8VDQ8	Q8VDQ8	0.22 1/446	20.00 1/5	0.147943	GO:0004407;GO:0034979
[truncated: 525 more rows]
