# Supplementary material for: Cysteine redoxome landscape in mouse brown adipose tissue under acute cold exposure
Source: iScience. 2025 Feb 17;28(3):112051. doi: 10.1016/j.isci.2025.112051 (PMC11915156; doi:10.1016/j.isci.2025.112051)
Supplement: Table S12. Cellular compartments enriched in GO analysis observed in exclusively found cysteine residues in BAT under RT, related to Figure S6C [file mmc13.xlsx]

## Sheet: Sheet1
GO_CC	Name	Function	Ensembl	Protein Name	Gene Name	Uniprot	Query	Term frequency within the dataset (%)	Term frequency within the genome (%)	P-value (fdr)	Parents term
GO:0005737	cytoplasm	The contents of a cell excluding the plasma membrane and nucleus, but including other subcellular structures.	ENSMUSG00000064360 ENSMUSG00000079658 ENSMUSG00000003809 ENSMUSG00000026202 ENSMUSG00000057666 ENSMUSG00000027782 ENSMUSG00000006360 ENSMUSG00000053819 ENSMUSG00000026307 ENSMUSG00000020741 ENSMUSG00000020022 ENSMUSG00000031636 ENSMUSG00000045128 ENSMUSG00000030592 ENSMUSG00000032279 ENSMUSG00000054808 ENSMUSG00000039041 ENSMUSG00000001924 ENSMUSG00000026895 ENSMUSG00000028648 ENSMUSG00000061983 …	'NADH-ubiquinone oxidoreductase chain 3'; 'Elongin-C'; 'Glutaryl-CoA dehydrogenase, mitochondrial'; 'Tubulin alpha chain'; 'Glyceraldehyde-3-phosphate dehydrogenase'; 'Karyopherin'; 'Cysteine-rich protein 1'; 'Calcium/calmodulin-dependent protein kinase type II subunit delta'; 'Selenocysteine lyase'; 'Clustered mitochondria protein homolog'; 'NADH dehydrogenase'; 'PDZ and LIM domain protein 3'; '…	ND3 Eloc Gcdh Tuba4a Gapdh Kpna4 Crip1 Camk2d Scly Cluh Ndufa12 Pdlim3 Rpl18a Ryr1 Idh3a Actn4 Adrm1 Uba1 Ndufa8 Ndufs5 Rps12 Gnpnat1 Hsd17b8 Nelfb Idh3b Usp19 Epb41 Gstm1 Fhl1 Klhl41 Aldoa Aldh9a1 Cpt1a Strap Sptb Myh7 Isoc2a Cisd3 Xpnpep3 Glyr1 Acsl1 Dnm1l Usp24 Sptan1 Lipe Atp2a3 Ahnak Cfh Akt1s1 Gnb2 Atxn2 Pcx Gbe1 Agl Vars1 Csnk2b Reep5 Tmem143 Ndufa11 Akr1b10 Ppp6r3 Slc25a3 Esd Hk2 Dpysl2 A…	A0A023J682 A0A087WNT1 A0A0A0MQ68 A0A0A0MQA5 A0A0A0MQF6 A0A0B4J1E7 A0A0G2JEK2 A0A0G2JGS4 A0A0R4J069 A0A0R4J140 A0A0R4J275 A0A1B0GSX6 A0A1D5RM85 A0A1L1SQG7 A0A1L1STE6 A0A1L1SV25 A0A1S6GWG3 A0A1S6GWH5 A0A1S6GWI0 A0A1S6GWI4 A0A1W2P7A1 A0A2I3BQY4 A0A494BAF4 A0A5H1ZRL3 A0A668KL51 Q91VA7 A0A991ELD7 A2A841 A2AE89 A2AEX6 A2AUC9 A6ZI44 A7VL18 A8ASF5 B2RUC7 B2RX08 B2RXX9 B2RY90 B3DFI8 B7ZMP1 D3YYT1 D3Z041 Q…	A0A023J682 A0A087WNT1 A0A0A0MQ68 A0A0A0MQA5 A0A0A0MQF6 A0A0B4J1E7 A0A0G2JEK2 A0A0G2JGS4 A0A0R4J069 A0A0R4J140 A0A0R4J275 A0A1B0GSX6 A0A1D5RM85 A0A1L1SQG7 A0A1L1STE6 A0A1L1SV25 A0A1S6GWG3 A0A1S6GWH5 A0A1S6GWI0 A0A1S6GWI4 A0A1W2P7A1 A0A2I3BQY4 A0A494BAF4 A0A5H1ZRL3 A0A668KL51 Q91VA7 A0A991ELD7 A2A841 A2AE89 A2AEX6 A2AUC9 A6ZI44 A7VL18 A8ASF5 B2RUC7 B2RX08 B2RXX9 B2RY90 B3DFI8 B7ZMP1 D3YYT1 D3Z041 E…	94.56 417/441	3.61 417/11561	1.38819e-119	GO:0110165;GO:0005622
GO:0005739	mitochondrion	A semiautonomous, self replicating organelle that occurs in varying numbers, shapes, and sizes in the cytoplasm of virtually all eukaryotic cells. It is notably the site of tissue respiration.	ENSMUSG00000064360 ENSMUSG00000003809 ENSMUSG00000057666 ENSMUSG00000020022 ENSMUSG00000032279 ENSMUSG00000001924 ENSMUSG00000026895 ENSMUSG00000028648 ENSMUSG00000073422 ENSMUSG00000013465 ENSMUSG00000027406 ENSMUSG00000026687 ENSMUSG00000024900 ENSMUSG00000086784 ENSMUSG00000078695 ENSMUSG00000022401 ENSMUSG00000018796 ENSMUSG00000022789 ENSMUSG00000003123 ENSMUSG00000026365 ENSMUSG00000024892 …	'NADH-ubiquinone oxidoreductase chain 3'; 'Glutaryl-CoA dehydrogenase, mitochondrial'; 'Glyceraldehyde-3-phosphate dehydrogenase'; 'NADH dehydrogenase'; 'Isocitrate dehydrogenase'; 'Ubiquitin-like modifier-activating enzyme 1'; 'Hydroxysteroid 17-beta dehydrogenase 8'; 'Negative elongation factor B'; '4-trimethylaminobutyraldehyde dehydrogenase'; 'Acyltransferase'; 'Isoc2a protein'; 'Cisd3 protei…	ND3 Gcdh Gapdh Ndufa12 Idh3a Uba1 Ndufa8 Ndufs5 Hsd17b8 Nelfb Idh3b Aldh9a1 Cpt1a Isoc2a Cisd3 Xpnpep3 Acsl1 Dnm1l Lipe Cfh Pcx Vars1 Tmem143 Ndufa11 Akr1b10 Slc25a3 Hk2 Dpysl2 Akap1 Ech1 C1qbp Timm44 Mtx2 Comt Adh1 Aldoc Got2 Fth1 Gpd1 Mdh1 Anxa6 Fasn Prdx3 Cat Adh5 Prdx1 Acadm Gsr Slc25a4 Acadvl Dbt Cox6b1 Bcl2l13 Timm13 Ywhae Dnaja1 Hspd1 Ppp1cc Ywhaz Phb1 Rack1 Coq7 Fh Uqcrh Ptcd3 Hsdl2 Bphl …	A0A023J682 A0A0A0MQ68 A0A0A0MQF6 A0A0R4J275 A0A1L1STE6 A0A1S6GWH5 A0A1S6GWI0 A0A1S6GWI4 A0A494BAF4 A0A5H1ZRL3 A0A668KL51 Q91VA7 A7VL18 A8ASF5 B2RY90 B3DFI8 B7ZMP1 D3Z041 Q8K1M6 E9Q4M2 E9Q8I0 E9QPD7 G3UY93 G3X9F4 G5E814 G5E895 G5E902 O08528 O08553 O08715 O35459 O35658 O35857 O88441 O88587 P00329 P05063 P05202 P09528 P13707 P14152 P14824 P19096 P20108 P24270 P28474 P35700 P45952 P47791 P48962 P5054…	A0A023J682 A0A0A0MQ68 A0A0A0MQF6 A0A0R4J275 A0A1L1STE6 A0A1S6GWH5 A0A1S6GWI0 A0A1S6GWI4 A0A494BAF4 A0A5H1ZRL3 A0A668KL51 Q91VA7 A7VL18 A8ASF5 B2RY90 B3DFI8 B7ZMP1 D3Z041 E9PUD2 E9Q4M2 E9Q8I0 E9QPD7 G3UY93 G3X9F4 G5E814 G5E895 G5E902 O08528 O08553 O08715 O35459 O35658 O35857 O88441 O88587 P00329 P05063 P05202 P09528 P13707 P14152 P14824 P19096 P20108 P24270 P28474 P35700 P45952 P47791 P48962 P5054…	44.22 195/441	10.29 195/1895	2.95355e-104	GO:0043231;GO:0005737
GO:0005622	intracellular anatomical structure	A component of a cell contained within (but not including) the plasma membrane. In eukaryotes it includes the nucleus and cytoplasm.	ENSMUSG00000064360 ENSMUSG00000079658 ENSMUSG00000003809 ENSMUSG00000026202 ENSMUSG00000057666 ENSMUSG00000027782 ENSMUSG00000006360 ENSMUSG00000053819 ENSMUSG00000036402 ENSMUSG00000026307 ENSMUSG00000020741 ENSMUSG00000020022 ENSMUSG00000031636 ENSMUSG00000045128 ENSMUSG00000030592 ENSMUSG00000032279 ENSMUSG00000054808 ENSMUSG00000039041 ENSMUSG00000001924 ENSMUSG00000026895 ENSMUSG00000028648 …	'NADH-ubiquinone oxidoreductase chain 3'; 'Elongin-C'; 'Glutaryl-CoA dehydrogenase, mitochondrial'; 'Tubulin alpha chain'; 'Glyceraldehyde-3-phosphate dehydrogenase'; 'Karyopherin'; 'Cysteine-rich protein 1'; 'Calcium/calmodulin-dependent protein kinase type II subunit delta'; 'Guanine nucleotide-binding protein subunit gamma'; 'Selenocysteine lyase'; 'Clustered mitochondria protein homolog'; 'NA…	ND3 Eloc Gcdh Tuba4a Gapdh Kpna4 Crip1 Camk2d Gng12 Scly Cluh Ndufa12 Pdlim3 Rpl18a Ryr1 Idh3a Actn4 Adrm1 Uba1 Ndufa8 Ndufs5 Rps12 Gnpnat1 Hsd17b8 Mybpc1 Nelfb Idh3b Usp19 Epb41 Gstm1 Fhl1 Rbbp9 Klhl41 Aldoa Aldh9a1 Cpt1a Strap Sptb Myh7 Isoc2a Cisd3 Xpnpep3 Glyr1 Acsl1 Dnm1l Usp24 Sptan1 Lipe Atp2a3 Ahnak Cfh Akt1s1 Gnb2 Atxn2 Pcx Gbe1 Agl Vars1 Csnk2b Reep5 Tmem143 Ndufa11 Akr1b10 Ppp6r3 Slc25…	A0A023J682 A0A087WNT1 A0A0A0MQ68 A0A0A0MQA5 A0A0A0MQF6 A0A0B4J1E7 A0A0G2JEK2 A0A0G2JGS4 A0A0N4SW28 A0A0R4J069 A0A0R4J140 A0A0R4J275 A0A1B0GSX6 A0A1D5RM85 A0A1L1SQG7 A0A1L1STE6 A0A1L1SV25 A0A1S6GWG3 A0A1S6GWH5 A0A1S6GWI0 A0A1S6GWI4 A0A1W2P7A1 A0A2I3BQY4 A0A494BAF4 A0A571BEN1 A0A5H1ZRL3 A0A668KL51 Q91VA7 A0A991ELD7 A2A841 A2AE89 A2AEX6 A2AN96 A2AUC9 A6ZI44 A7VL18 A8ASF5 B2RUC7 B2RX08 B2RXX9 B2RY90 …	A0A023J682 A0A087WNT1 A0A0A0MQ68 A0A0A0MQA5 A0A0A0MQF6 A0A0B4J1E7 A0A0G2JEK2 A0A0G2JGS4 A0A0N4SW28 A0A0R4J069 A0A0R4J140 A0A0R4J275 A0A1B0GSX6 A0A1D5RM85 A0A1L1SQG7 A0A1L1STE6 A0A1L1SV25 A0A1S6GWG3 A0A1S6GWH5 A0A1S6GWI0 A0A1S6GWI4 A0A1W2P7A1 A0A2I3BQY4 A0A494BAF4 A0A571BEN1 A0A5H1ZRL3 A0A668KL51 Q91VA7 A0A991ELD7 A2A841 A2AE89 A2AEX6 A2AN96 A2AUC9 A6ZI44 A7VL18 A8ASF5 B2RUC7 B2RX08 B2RXX9 B2RY90 …	97.51 430/441	2.47 430/17412	1.80122e-64	GO:0110165
GO:0005829	cytosol	The part of the cytoplasm that does not contain organelles but which does contain other particulate matter, such as protein complexes.	ENSMUSG00000079658 ENSMUSG00000057666 ENSMUSG00000027782 ENSMUSG00000020022 ENSMUSG00000031636 ENSMUSG00000045128 ENSMUSG00000039041 ENSMUSG00000001924 ENSMUSG00000061983 ENSMUSG00000013465 ENSMUSG00000006676 ENSMUSG00000028906 ENSMUSG00000058135 ENSMUSG00000023092 ENSMUSG00000075307 ENSMUSG00000030695 ENSMUSG00000026687 ENSMUSG00000030224 ENSMUSG00000021061 ENSMUSG00000022401 ENSMUSG00000022536 …	'Elongin-C'; 'Glyceraldehyde-3-phosphate dehydrogenase'; 'Karyopherin'; 'NADH dehydrogenase'; 'PDZ and LIM domain protein 3'; 'Large ribosomal subunit protein eL20'; 'Uncharacterized protein'; 'Ubiquitin-like modifier-activating enzyme 1'; '40S ribosomal protein S12'; 'Negative elongation factor B'; 'ubiquitinyl hydrolase 1'; 'Protein 4.1'; 'Glutathione S-transferase'; 'Four and a half LIM domain…	Eloc Gapdh Kpna4 Ndufa12 Pdlim3 Rpl18a Adrm1 Uba1 Rps12 Nelfb Usp19 Epb41 Gstm1 Fhl1 Klhl41 Aldoa Aldh9a1 Strap Sptb Xpnpep3 Glyr1 Dnm1l Usp24 Sptan1 Lipe Ahnak Akt1s1 Atxn2 Gbe1 Agl Vars1 Csnk2b Akr1b10 Ppp6r3 Esd Hk2 Dpysl2 Bhmt C1qbp Aldh1a7 Copb2 Ilk Psma3 Snx3 Capns1 Hnrnpa2b1 Comt Adh1 Aldoc Gpi Gnai2 Pgk1 Tcp1 Pfkl Gpd1 Mdh1 Anxa6 Gstm2 Lgals1 Tpi1 Fasn Prdx3 Tpm3 Cat Lta4h Aldh1a1 Msn Adh…	A0A087WNT1 A0A0A0MQF6 A0A0B4J1E7 A0A0R4J275 A0A1B0GSX6 A0A1D5RM85 A0A1S6GWG3 A0A1S6GWH5 A0A1W2P7A1 A0A5H1ZRL3 A0A991ELD7 A2A841 A2AE89 A2AEX6 A2AUC9 A6ZI44 A7VL18 B2RUC7 B2RX08 B7ZMP1 D3YYT1 Q8K1M6 E9PV45 E9Q447 E9Q4M2 E9Q616 E9QKI4 E9QM77 F6ZHD8 F8VPN4 G3UY93 G3UZX4 G5E895 G5E8R4 H3BKH6 O08528 O08553 O35490 O35658 O35945 O55029 O55222 O70435 O70492 O88456 O88569 O88587 P00329 P05063 P06745 P0875…	A0A087WNT1 A0A0A0MQF6 A0A0B4J1E7 A0A0R4J275 A0A1B0GSX6 A0A1D5RM85 A0A1S6GWG3 A0A1S6GWH5 A0A1W2P7A1 A0A5H1ZRL3 A0A991ELD7 A2A841 A2AE89 A2AEX6 A2AUC9 A6ZI44 A7VL18 B2RUC7 B2RX08 B7ZMP1 D3YYT1 E9PUD2 E9PV45 E9Q447 E9Q4M2 E9Q616 E9QKI4 E9QM77 F6ZHD8 F8VPN4 G3UY93 G3UZX4 G5E895 G5E8R4 H3BKH6 O08528 O08553 O35490 O35658 O35945 O55029 O55222 O70435 O70492 O88456 O88569 O88587 P00329 P05063 P06745 P0875…	46.26 204/441	4.97 204/4105	1.33167e-52	GO:0005737;GO:0110165
GO:0005740	mitochondrial envelope	The double lipid bilayer enclosing the mitochondrion and separating its contents from the cell cytoplasm; includes the intermembrane space.	ENSMUSG00000064360 ENSMUSG00000003809 ENSMUSG00000020022 ENSMUSG00000026895 ENSMUSG00000028648 ENSMUSG00000073422 ENSMUSG00000013465 ENSMUSG00000024900 ENSMUSG00000018796 ENSMUSG00000022789 ENSMUSG00000002379 ENSMUSG00000061904 ENSMUSG00000000628 ENSMUSG00000018428 ENSMUSG00000002949 ENSMUSG00000027099 ENSMUSG00000031672 ENSMUSG00000062908 ENSMUSG00000031633 ENSMUSG00000018574 ENSMUSG00000036751 …	'NADH-ubiquinone oxidoreductase chain 3'; 'Glutaryl-CoA dehydrogenase, mitochondrial'; 'NADH dehydrogenase'; 'Hydroxysteroid 17-beta dehydrogenase 8'; 'Negative elongation factor B'; 'Acyltransferase'; 'Long-chain-fatty-acid--CoA ligase'; 'Dynamin-1-like protein'; 'Solute carrier family 25 member 3'; 'Hexokinase-2'; 'A-kinase anchor protein 1, mitochondrial'; 'Mitochondrial import inner membrane …	ND3 Gcdh Ndufa12 Ndufa8 Ndufs5 Hsd17b8 Nelfb Cpt1a Acsl1 Dnm1l Ndufa11 Slc25a3 Hk2 Akap1 Timm44 Mtx2 Got2 Acadm Slc25a4 Acadvl Cox6b1 Bcl2l13 Timm13 Hspd1 Ppp1cc Phb1 Coq7 Uqcrh Ptcd3 Pebp1 Pgrmc1 Uqcrc1 Ndufab1 Trap1 Vat1 Immt Mtch2 Cpt2 Cpt1b Ndufs1 Afg1l Pdk4 Cfl1 Vdac2 Vdac1 Hadh Sord Gpd2 Bckdhb Ckmt2 Gpx4 Ldhd Tomm70a Tufm Coa6 Samm50 Timm29 Chdh Aifm2 Acaa2 Acad9 Rhot2 Afg3l2 Pnpla8 Sdha C…	A0A023J682 A0A0A0MQ68 A0A0R4J275 A0A1S6GWI0 A0A1S6GWI4 A0A494BAF4 A0A5H1ZRL3 A8ASF5 D3Z041 Q8K1M6 G5E814 G5E902 O08528 O08715 O35857 O88441 P05202 P45952 P48962 P50544 P56391 P59017 P62075 P63038 P63087 P67778 P97478 P99028 Q14C51 Q3TGC5 Q3TH84 Q3TIC8 Q3TJG2 Q3TK29 Q3TXD3 Q3U7N2 Q3UA17 Q3UDA8 Q3UIM5 Q3UIQ2 Q3V384 Q544J2 Q544Y7 Q60930 Q60932 Q61425 Q64442 Q64521 Q6P3A8 Q6P8J7 Q76LV0 Q7TNG8 Q80TT4 …	A0A023J682 A0A0A0MQ68 A0A0R4J275 A0A1S6GWI0 A0A1S6GWI4 A0A494BAF4 A0A5H1ZRL3 A8ASF5 D3Z041 E9PUD2 G5E814 G5E902 O08528 O08715 O35857 O88441 P05202 P45952 P48962 P50544 P56391 P59017 P62075 P63038 P63087 P67778 P97478 P99028 Q14C51 Q3TGC5 Q3TH84 Q3TIC8 Q3TJG2 Q3TK29 Q3TXD3 Q3U7N2 Q3UA17 Q3UDA8 Q3UIM5 Q3UIQ2 Q3V384 Q544J2 Q544Y7 Q60930 Q60932 Q61425 Q64442 Q64521 Q6P3A8 Q6P8J7 Q76LV0 Q7TNG8 Q80TT4 …	20.18 89/441	10.56 89/843	6.68774e-44	GO:0031967;GO:0005739
GO:0031966	mitochondrial membrane	Either of the lipid bilayers that surround the mitochondrion and form the mitochondrial envelope.	ENSMUSG00000064360 ENSMUSG00000003809 ENSMUSG00000020022 ENSMUSG00000026895 ENSMUSG00000028648 ENSMUSG00000013465 ENSMUSG00000024900 ENSMUSG00000018796 ENSMUSG00000022789 ENSMUSG00000002379 ENSMUSG00000061904 ENSMUSG00000000628 ENSMUSG00000018428 ENSMUSG00000002949 ENSMUSG00000027099 ENSMUSG00000031672 ENSMUSG00000062908 ENSMUSG00000031633 ENSMUSG00000018574 ENSMUSG00000036751 ENSMUSG00000009112 …	'NADH-ubiquinone oxidoreductase chain 3'; 'Glutaryl-CoA dehydrogenase, mitochondrial'; 'NADH dehydrogenase'; 'Negative elongation factor B'; 'Acyltransferase'; 'Long-chain-fatty-acid--CoA ligase'; 'Dynamin-1-like protein'; 'Solute carrier family 25 member 3'; 'Hexokinase-2'; 'A-kinase anchor protein 1, mitochondrial'; 'Mitochondrial import inner membrane translocase subunit TIM44'; 'Metaxin-2'; '…	ND3 Gcdh Ndufa12 Ndufa8 Ndufs5 Nelfb Cpt1a Acsl1 Dnm1l Ndufa11 Slc25a3 Hk2 Akap1 Timm44 Mtx2 Got2 Acadm Slc25a4 Acadvl Cox6b1 Bcl2l13 Timm13 Hspd1 Ppp1cc Phb1 Coq7 Uqcrh Ptcd3 Pebp1 Pgrmc1 Uqcrc1 Ndufab1 Trap1 Vat1 Immt Mtch2 Cpt2 Cpt1b Ndufs1 Afg1l Pdk4 Cfl1 Vdac2 Vdac1 Hadh Sord Gpd2 Bckdhb Ckmt2 Gpx4 Ldhd Tomm70a Tufm Samm50 Timm29 Chdh Aifm2 Acaa2 Acad9 Rhot2 Afg3l2 Pnpla8 Sdha Acat1 Coq6 Mav…	A0A023J682 A0A0A0MQ68 A0A0R4J275 A0A1S6GWI0 A0A1S6GWI4 A0A5H1ZRL3 A8ASF5 D3Z041 Q8K1M6 G5E814 G5E902 O08528 O08715 O35857 O88441 P05202 P45952 P48962 P50544 P56391 P59017 P62075 P63038 P63087 P67778 P97478 P99028 Q14C51 Q3TGC5 Q3TH84 Q3TIC8 Q3TJG2 Q3TK29 Q3TXD3 Q3U7N2 Q3UA17 Q3UDA8 Q3UIM5 Q3UIQ2 Q3V384 Q544J2 Q544Y7 Q60930 Q60932 Q61425 Q64442 Q64521 Q6P3A8 Q6P8J7 Q76LV0 Q7TNG8 Q80TT4 Q8BFR5 Q8BG…	A0A023J682 A0A0A0MQ68 A0A0R4J275 A0A1S6GWI0 A0A1S6GWI4 A0A5H1ZRL3 A8ASF5 D3Z041 E9PUD2 G5E814 G5E902 O08528 O08715 O35857 O88441 P05202 P45952 P48962 P50544 P56391 P59017 P62075 P63038 P63087 P67778 P97478 P99028 Q14C51 Q3TGC5 Q3TH84 Q3TIC8 Q3TJG2 Q3TK29 Q3TXD3 Q3U7N2 Q3UA17 Q3UDA8 Q3UIM5 Q3UIQ2 Q3V384 Q544J2 Q544Y7 Q60930 Q60932 Q61425 Q64442 Q64521 Q6P3A8 Q6P8J7 Q76LV0 Q7TNG8 Q80TT4 Q8BFR5 Q8BG…	19.50 86/441	10.87 86/791	2.12536e-43	GO:0031090;GO:0005740
GO:0043209	myelin sheath	An electrically insulating fatty layer that surrounds the axons of many neurons. It is an outgrowth of glial cells: Schwann cells supply the myelin for peripheral neurons while oligodendrocytes supply it to those of the central nervous system.	ENSMUSG00000057666 ENSMUSG00000032279 ENSMUSG00000058135 ENSMUSG00000030695 ENSMUSG00000057738 ENSMUSG00000029713 ENSMUSG00000061904 ENSMUSG00000022048 ENSMUSG00000005103 ENSMUSG00000031672 ENSMUSG00000036427 ENSMUSG00000068039 ENSMUSG00000020321 ENSMUSG00000024997 ENSMUSG00000031207 ENSMUSG00000033307 ENSMUSG00000028691 ENSMUSG00000026276 ENSMUSG00000116048 ENSMUSG00000031633 ENSMUSG00000015291 …	'Glyceraldehyde-3-phosphate dehydrogenase'; 'Isocitrate dehydrogenase'; 'Glutathione S-transferase'; 'Fructose-bisphosphate aldolase'; 'Spectrin alpha, non-erythrocytic 1'; 'Guanine nucleotide binding protein'; 'Solute carrier family 25 member 3'; 'Dihydropyrimidinase-related protein 2'; 'WD repeat-containing protein 1'; 'Aspartate aminotransferase, mitochondrial'; 'Glucose-6-phosphate isomerase'…	Gapdh Idh3a Gstm1 Aldoa Sptan1 Gnb2 Slc25a3 Dpysl2 Wdr1 Got2 Gpi Tcp1 Mdh1 Prdx3 Msn Mif Prdx1 Septin2 Slc25a4 Gdi1 Hspd1 Actg1 Phb1 Vcp Pebp1 Uqcrc1 Cct3 Immt Akr1b1 Ndufs1 Gdi2 Alb EG433182 Vdac2 Vdac1 Prdx2 Phgdh Atp1a2 Tufm Sdha Atp1a1 Sirt2 Ndufa10 Dlst Napa Atp5po Atp5pd	A0A0A0MQF6 A0A1L1STE6 A2AE89 A6ZI44 E9Q447 E9QKR0 G5E902 O08553 O88342 P05202 P06745 P11983 P14152 P20108 P26041 P34884 P35700 P42208 P48962 P50396 P63038 P63260 P67778 Q01853 Q3TGC5 Q3TIC8 Q3U4U6 Q3U7N2 Q3UDY1 Q3UIQ2 Q3UPA3 Q546G4 Q5FW97 Q60930 Q60932 Q61171 Q61753 Q6ZQ49 Q8BFR5 Q8K2B3 Q8VDN2 Q8VDQ8 Q99LC3 Q9D2G2 Q9DB05 Q9DB20 Q9DCX2	A0A0A0MQF6 A0A1L1STE6 A2AE89 A6ZI44 E9Q447 E9QKR0 G5E902 O08553 O88342 P05202 P06745 P11983 P14152 P20108 P26041 P34884 P35700 P42208 P48962 P50396 P63038 P63260 P67778 Q01853 Q3TGC5 Q3TIC8 Q3U4U6 Q3U7N2 Q3UDY1 Q3UIQ2 Q3UPA3 Q546G4 Q5FW97 Q60930 Q60932 Q61171 Q61753 Q6ZQ49 Q8BFR5 Q8K2B3 Q8VDN2 Q8VDQ8 Q99LC3 Q9D2G2 Q9DB05 Q9DB20 Q9DCX2	11.11 49/441	24.26 49/202	5.55663e-41	GO:0110165
GO:0043229	intracellular organelle	Organized structure of distinctive morphology and function, occurring within the cell. Includes the nucleus, mitochondria, plastids, vacuoles, vesicles, ribosomes and the cytoskeleton. Excludes the plasma membrane.	ENSMUSG00000064360 ENSMUSG00000079658 ENSMUSG00000003809 ENSMUSG00000026202 ENSMUSG00000057666 ENSMUSG00000027782 ENSMUSG00000053819 ENSMUSG00000036402 ENSMUSG00000026307 ENSMUSG00000020022 ENSMUSG00000031636 ENSMUSG00000045128 ENSMUSG00000030592 ENSMUSG00000032279 ENSMUSG00000054808 ENSMUSG00000039041 ENSMUSG00000001924 ENSMUSG00000026895 ENSMUSG00000028648 ENSMUSG00000061983 ENSMUSG00000037722 …	'NADH-ubiquinone oxidoreductase chain 3'; 'Elongin-C'; 'Glutaryl-CoA dehydrogenase, mitochondrial'; 'Tubulin alpha chain'; 'Glyceraldehyde-3-phosphate dehydrogenase'; 'Karyopherin'; 'Calcium/calmodulin-dependent protein kinase type II subunit delta'; 'Guanine nucleotide-binding protein subunit gamma'; 'Selenocysteine lyase'; 'NADH dehydrogenase'; 'PDZ and LIM domain protein 3'; 'Large ribosomal s…	ND3 Eloc Gcdh Tuba4a Gapdh Kpna4 Camk2d Gng12 Scly Ndufa12 Pdlim3 Rpl18a Ryr1 Idh3a Actn4 Adrm1 Uba1 Ndufa8 Ndufs5 Rps12 Gnpnat1 Hsd17b8 Mybpc1 Nelfb Idh3b Usp19 Epb41 Fhl1 Rbbp9 Klhl41 Aldoa Aldh9a1 Cpt1a Strap Sptb Myh7 Isoc2a Cisd3 Xpnpep3 Glyr1 Acsl1 Dnm1l Usp24 Sptan1 Lipe Atp2a3 Ahnak Cfh Pcx Agl Vars1 Csnk2b Reep5 Tmem143 Ndufa11 Akr1b10 Ppp6r3 Slc25a3 Esd Hk2 Dpysl2 Akap1 Anp32a Ech1 Bhmt…	A0A023J682 A0A087WNT1 A0A0A0MQ68 A0A0A0MQA5 A0A0A0MQF6 A0A0B4J1E7 A0A0G2JGS4 A0A0N4SW28 A0A0R4J069 A0A0R4J275 A0A1B0GSX6 A0A1D5RM85 A0A1L1SQG7 A0A1L1STE6 A0A1L1SV25 A0A1S6GWG3 A0A1S6GWH5 A0A1S6GWI0 A0A1S6GWI4 A0A1W2P7A1 A0A2I3BQY4 A0A494BAF4 A0A571BEN1 A0A5H1ZRL3 A0A668KL51 Q91VA7 A0A991ELD7 A2A841 A2AEX6 A2AN96 A2AUC9 A6ZI44 A7VL18 A8ASF5 B2RUC7 B2RX08 B2RXX9 B2RY90 B3DFI8 B7ZMP1 D3YYT1 D3Z041 Q…	A0A023J682 A0A087WNT1 A0A0A0MQ68 A0A0A0MQA5 A0A0A0MQF6 A0A0B4J1E7 A0A0G2JGS4 A0A0N4SW28 A0A0R4J069 A0A0R4J275 A0A1B0GSX6 A0A1D5RM85 A0A1L1SQG7 A0A1L1STE6 A0A1L1SV25 A0A1S6GWG3 A0A1S6GWH5 A0A1S6GWI0 A0A1S6GWI4 A0A1W2P7A1 A0A2I3BQY4 A0A494BAF4 A0A571BEN1 A0A5H1ZRL3 A0A668KL51 Q91VA7 A0A991ELD7 A2A841 A2AEX6 A2AN96 A2AUC9 A6ZI44 A7VL18 A8ASF5 B2RUC7 B2RX08 B2RXX9 B2RY90 B3DFI8 B7ZMP1 D3YYT1 D3Z041 E…	87.53 386/441	2.44 386/15836	6.55067e-39	GO:0005622;GO:0043226
GO:0031967	organelle envelope	A double membrane structure enclosing an organelle, including two lipid bilayers and the region between them. In some cases, an organelle envelope may have more than two membranes.	ENSMUSG00000064360 ENSMUSG00000003809 ENSMUSG00000057666 ENSMUSG00000027782 ENSMUSG00000020022 ENSMUSG00000026895 ENSMUSG00000028648 ENSMUSG00000073422 ENSMUSG00000013465 ENSMUSG00000024900 ENSMUSG00000018796 ENSMUSG00000022789 ENSMUSG00000002379 ENSMUSG00000061904 ENSMUSG00000000628 ENSMUSG00000018428 ENSMUSG00000002949 ENSMUSG00000027099 ENSMUSG00000031672 ENSMUSG00000024639 ENSMUSG00000062908 …	'NADH-ubiquinone oxidoreductase chain 3'; 'Glutaryl-CoA dehydrogenase, mitochondrial'; 'Glyceraldehyde-3-phosphate dehydrogenase'; 'Karyopherin'; 'NADH dehydrogenase'; 'Hydroxysteroid 17-beta dehydrogenase 8'; 'Negative elongation factor B'; 'Acyltransferase'; 'Long-chain-fatty-acid--CoA ligase'; 'Dynamin-1-like protein'; 'Solute carrier family 25 member 3'; 'Hexokinase-2'; 'A-kinase anchor prote…	ND3 Gcdh Gapdh Kpna4 Ndufa12 Ndufa8 Ndufs5 Hsd17b8 Nelfb Cpt1a Acsl1 Dnm1l Ndufa11 Slc25a3 Hk2 Akap1 Timm44 Mtx2 Got2 Gnaq Acadm Slc25a4 Acadvl Cox6b1 Bcl2l13 Timm13 Hspd1 Ppp1cc Eif5a Phb1 Anxa4 Coq7 Uqcrh Ptcd3 Pebp1 Pgrmc1 Uqcrc1 Ndufab1 Trap1 Vat1 Immt Mtch2 Cpt2 Cpt1b Ndufs1 Afg1l Pdk4 Cfl1 EG433182 Vdac2 Vdac1 Hadh Sord Gpd2 Bckdhb Ckmt2 Lrpprc Rangap1 Gpx4 Ldhd Tomm70a Tufm Coa6 Samm50 Tim…	A0A023J682 A0A0A0MQ68 A0A0A0MQF6 A0A0B4J1E7 A0A0R4J275 A0A1S6GWI0 A0A1S6GWI4 A0A494BAF4 A0A5H1ZRL3 A8ASF5 D3Z041 Q8K1M6 G5E814 G5E902 O08528 O08715 O35857 O88441 P05202 P21279 P45952 P48962 P50544 P56391 P59017 P62075 P63038 P63087 P63242 P67778 P97429 P97478 P99028 Q14C51 Q3TGC5 Q3TH84 Q3TIC8 Q3TJG2 Q3TK29 Q3TXD3 Q3U7N2 Q3UA17 Q3UDA8 Q3UIM5 Q3UIQ2 Q3V384 Q544J2 Q544Y7 Q5FW97 Q60930 Q60932 Q61425…	A0A023J682 A0A0A0MQ68 A0A0A0MQF6 A0A0B4J1E7 A0A0R4J275 A0A1S6GWI0 A0A1S6GWI4 A0A494BAF4 A0A5H1ZRL3 A8ASF5 D3Z041 E9PUD2 G5E814 G5E902 O08528 O08715 O35857 O88441 P05202 P21279 P45952 P48962 P50544 P56391 P59017 P62075 P63038 P63087 P63242 P67778 P97429 P97478 P99028 Q14C51 Q3TGC5 Q3TH84 Q3TIC8 Q3TJG2 Q3TK29 Q3TXD3 Q3U7N2 Q3UA17 Q3UDA8 Q3UIM5 Q3UIQ2 Q3V384 Q544J2 Q544Y7 Q5FW97 Q60930 Q60932 Q61425…	22.90 101/441	7.74 101/1305	2.09104e-38	GO:0043227;GO:0031975;GO:0043229
GO:0031975	envelope	A multilayered structure surrounding all or part of a cell; encompasses one or more lipid bilayers, and may include a cell wall layer; also includes the space between layers.	ENSMUSG00000064360 ENSMUSG00000003809 ENSMUSG00000057666 ENSMUSG00000027782 ENSMUSG00000020022 ENSMUSG00000026895 ENSMUSG00000028648 ENSMUSG00000073422 ENSMUSG00000013465 ENSMUSG00000024900 ENSMUSG00000018796 ENSMUSG00000022789 ENSMUSG00000002379 ENSMUSG00000061904 ENSMUSG00000000628 ENSMUSG00000018428 ENSMUSG00000002949 ENSMUSG00000027099 ENSMUSG00000031672 ENSMUSG00000024639 ENSMUSG00000062908 …	'NADH-ubiquinone oxidoreductase chain 3'; 'Glutaryl-CoA dehydrogenase, mitochondrial'; 'Glyceraldehyde-3-phosphate dehydrogenase'; 'Karyopherin'; 'NADH dehydrogenase'; 'Hydroxysteroid 17-beta dehydrogenase 8'; 'Negative elongation factor B'; 'Acyltransferase'; 'Long-chain-fatty-acid--CoA ligase'; 'Dynamin-1-like protein'; 'Solute carrier family 25 member 3'; 'Hexokinase-2'; 'A-kinase anchor prote…	ND3 Gcdh Gapdh Kpna4 Ndufa12 Ndufa8 Ndufs5 Hsd17b8 Nelfb Cpt1a Acsl1 Dnm1l Ndufa11 Slc25a3 Hk2 Akap1 Timm44 Mtx2 Got2 Gnaq Acadm Slc25a4 Acadvl Cox6b1 Bcl2l13 Timm13 Hspd1 Ppp1cc Eif5a Phb1 Anxa4 Coq7 Uqcrh Ptcd3 Pebp1 Pgrmc1 Uqcrc1 Ndufab1 Trap1 Vat1 Immt Mtch2 Cpt2 Cpt1b Ndufs1 Afg1l Pdk4 Cfl1 EG433182 Vdac2 Vdac1 Hadh Sord Gpd2 Bckdhb Ckmt2 Lrpprc Rangap1 Gpx4 Ldhd Tomm70a Tufm Coa6 Samm50 Tim…	A0A023J682 A0A0A0MQ68 A0A0A0MQF6 A0A0B4J1E7 A0A0R4J275 A0A1S6GWI0 A0A1S6GWI4 A0A494BAF4 A0A5H1ZRL3 A8ASF5 D3Z041 Q8K1M6 G5E814 G5E902 O08528 O08715 O35857 O88441 P05202 P21279 P45952 P48962 P50544 P56391 P59017 P62075 P63038 P63087 P63242 P67778 P97429 P97478 P99028 Q14C51 Q3TGC5 Q3TH84 Q3TIC8 Q3TJG2 Q3TK29 Q3TXD3 Q3U7N2 Q3UA17 Q3UDA8 Q3UIM5 Q3UIQ2 Q3V384 Q544J2 Q544Y7 Q5FW97 Q60930 Q60932 Q61425…	A0A023J682 A0A0A0MQ68 A0A0A0MQF6 A0A0B4J1E7 A0A0R4J275 A0A1S6GWI0 A0A1S6GWI4 A0A494BAF4 A0A5H1ZRL3 A8ASF5 D3Z041 E9PUD2 G5E814 G5E902 O08528 O08715 O35857 O88441 P05202 P21279 P45952 P48962 P50544 P56391 P59017 P62075 P63038 P63087 P63242 P67778 P97429 P97478 P99028 Q14C51 Q3TGC5 Q3TH84 Q3TIC8 Q3TJG2 Q3TK29 Q3TXD3 Q3U7N2 Q3UA17 Q3UDA8 Q3UIM5 Q3UIQ2 Q3V384 Q544J2 Q544Y7 Q5FW97 Q60930 Q60932 Q61425…	22.90 101/441	7.74 101/1305	2.09104e-38	GO:0110165
GO:0043226	organelle	Organized structure of distinctive morphology and function. Includes the nucleus, mitochondria, plastids, vacuoles, vesicles, ribosomes and the cytoskeleton, and prokaryotic structures such as anammoxosomes and pirellulosomes. Excludes the plasma membrane.	ENSMUSG00000064360 ENSMUSG00000079658 ENSMUSG00000003809 ENSMUSG00000026202 ENSMUSG00000057666 ENSMUSG00000027782 ENSMUSG00000053819 ENSMUSG00000036402 ENSMUSG00000026307 ENSMUSG00000020022 ENSMUSG00000031636 ENSMUSG00000045128 ENSMUSG00000030592 ENSMUSG00000032279 ENSMUSG00000054808 ENSMUSG00000039041 ENSMUSG00000001924 ENSMUSG00000026895 ENSMUSG00000028648 ENSMUSG00000061983 ENSMUSG00000037722 …	'NADH-ubiquinone oxidoreductase chain 3'; 'Elongin-C'; 'Glutaryl-CoA dehydrogenase, mitochondrial'; 'Tubulin alpha chain'; 'Glyceraldehyde-3-phosphate dehydrogenase'; 'Karyopherin'; 'Calcium/calmodulin-dependent protein kinase type II subunit delta'; 'Guanine nucleotide-binding protein subunit gamma'; 'Selenocysteine lyase'; 'NADH dehydrogenase'; 'PDZ and LIM domain protein 3'; 'Large ribosomal s…	ND3 Eloc Gcdh Tuba4a Gapdh Kpna4 Camk2d Gng12 Scly Ndufa12 Pdlim3 Rpl18a Ryr1 Idh3a Actn4 Adrm1 Uba1 Ndufa8 Ndufs5 Rps12 Gnpnat1 Hsd17b8 Mybpc1 Nelfb Idh3b Usp19 Epb41 Fhl1 Rbbp9 Klhl41 Aldoa Aldh9a1 Cpt1a Strap Sptb Myh7 Isoc2a Cisd3 Xpnpep3 Glyr1 Acsl1 Dnm1l Usp24 Sptan1 Lipe Atp2a3 Ahnak Cfh Pcx Agl Vars1 Csnk2b Reep5 Tmem143 Ndufa11 Akr1b10 Ppp6r3 Slc25a3 Esd Hk2 Dpysl2 Akap1 Anp32a Ech1 Bhmt…	A0A023J682 A0A087WNT1 A0A0A0MQ68 A0A0A0MQA5 A0A0A0MQF6 A0A0B4J1E7 A0A0G2JGS4 A0A0N4SW28 A0A0R4J069 A0A0R4J275 A0A1B0GSX6 A0A1D5RM85 A0A1L1SQG7 A0A1L1STE6 A0A1L1SV25 A0A1S6GWG3 A0A1S6GWH5 A0A1S6GWI0 A0A1S6GWI4 A0A1W2P7A1 A0A2I3BQY4 A0A494BAF4 A0A571BEN1 A0A5H1ZRL3 A0A668KL51 Q91VA7 A0A991ELD7 A2A841 A2AEX6 A2AN96 A2AUC9 A6ZI44 A7VL18 A8ASF5 B2RUC7 B2RX08 B2RXX9 B2RY90 B3DFI8 B7ZMP1 D3YYT1 D3Z041 Q…	A0A023J682 A0A087WNT1 A0A0A0MQ68 A0A0A0MQA5 A0A0A0MQF6 A0A0B4J1E7 A0A0G2JGS4 A0A0N4SW28 A0A0R4J069 A0A0R4J275 A0A1B0GSX6 A0A1D5RM85 A0A1L1SQG7 A0A1L1STE6 A0A1L1SV25 A0A1S6GWG3 A0A1S6GWH5 A0A1S6GWI0 A0A1S6GWI4 A0A1W2P7A1 A0A2I3BQY4 A0A494BAF4 A0A571BEN1 A0A5H1ZRL3 A0A668KL51 Q91VA7 A0A991ELD7 A2A841 A2AEX6 A2AN96 A2AUC9 A6ZI44 A7VL18 A8ASF5 B2RUC7 B2RX08 B2RXX9 B2RY90 B3DFI8 B7ZMP1 D3YYT1 D3Z041 E…	87.98 388/441	2.40 388/16169	1.29612e-37	GO:0110165
GO:0005743	mitochondrial inner membrane	The inner, i.e. lumen-facing, lipid bilayer of the mitochondrial envelope. It is highly folded to form cristae.	ENSMUSG00000064360 ENSMUSG00000003809 ENSMUSG00000020022 ENSMUSG00000026895 ENSMUSG00000028648 ENSMUSG00000024900 ENSMUSG00000002379 ENSMUSG00000061904 ENSMUSG00000018428 ENSMUSG00000002949 ENSMUSG00000031672 ENSMUSG00000031633 ENSMUSG00000018574 ENSMUSG00000036751 ENSMUSG00000020219 ENSMUSG00000025980 ENSMUSG00000038845 ENSMUSG00000030652 ENSMUSG00000063882 ENSMUSG00000063884 ENSMUSG00000025651 …	'NADH-ubiquinone oxidoreductase chain 3'; 'Glutaryl-CoA dehydrogenase, mitochondrial'; 'NADH dehydrogenase'; 'Acyltransferase'; 'Solute carrier family 25 member 3'; 'A-kinase anchor protein 1, mitochondrial'; 'Mitochondrial import inner membrane translocase subunit TIM44'; 'Aspartate aminotransferase, mitochondrial'; 'ADP/ATP translocase 1'; 'Very long-chain specific acyl-CoA dehydrogenase, mitoc…	ND3 Gcdh Ndufa12 Ndufa8 Ndufs5 Cpt1a Ndufa11 Slc25a3 Akap1 Timm44 Got2 Slc25a4 Acadvl Cox6b1 Timm13 Hspd1 Phb1 Coq7 Uqcrh Ptcd3 Uqcrc1 Ndufab1 Trap1 Immt Mtch2 Cpt2 Ndufs1 Pdk4 Vdac2 Vdac1 Hadh Gpd2 Bckdhb Ckmt2 Gpx4 Ldhd Tufm Samm50 Timm29 Chdh Acaa2 Acad9 Rhot2 Afg3l2 Sdha Acat1 Coq6 Ndufv1 Etfdh Mtarc2 Stoml2 Hadhb Ndufa10 Mccc1 Mrpl16 Pmpcb Shmt2 Slc25a22 Atp5po Pmpca Atp5pd Agk Clpx Aifm1 Nd…	A0A023J682 A0A0A0MQ68 A0A0R4J275 A0A1S6GWI0 A0A1S6GWI4 A8ASF5 G5E814 G5E902 O08715 O35857 P05202 P48962 P50544 P56391 P62075 P63038 P67778 P97478 P99028 Q14C51 Q3TIC8 Q3TJG2 Q3TK29 Q3U7N2 Q3UA17 Q3UDA8 Q3UIQ2 Q544J2 Q60930 Q60932 Q61425 Q64521 Q6P3A8 Q6P8J7 Q76LV0 Q7TNG8 Q8BFR5 Q8BGH2 Q8BGX2 Q8BJ64 Q8BWT1 Q8JZN5 Q8JZN7 Q8JZQ2 Q8K2B3 Q8QZT1 Q8R1S0 Q91YT0 Q921G7 Q922Q1 Q99JB2 Q99JY0 Q99LC3 Q99MR8 Q…	A0A023J682 A0A0A0MQ68 A0A0R4J275 A0A1S6GWI0 A0A1S6GWI4 A8ASF5 G5E814 G5E902 O08715 O35857 P05202 P48962 P50544 P56391 P62075 P63038 P67778 P97478 P99028 Q14C51 Q3TIC8 Q3TJG2 Q3TK29 Q3U7N2 Q3UA17 Q3UDA8 Q3UIQ2 Q544J2 Q60930 Q60932 Q61425 Q64521 Q6P3A8 Q6P8J7 Q76LV0 Q7TNG8 Q8BFR5 Q8BGH2 Q8BGX2 Q8BJ64 Q8BWT1 Q8JZN5 Q8JZN7 Q8JZQ2 Q8K2B3 Q8QZT1 Q8R1S0 Q91YT0 Q921G7 Q922Q1 Q99JB2 Q99JY0 Q99LC3 Q99MR8 Q…	14.74 65/441	12.06 65/539	3.44253e-35	GO:0031966;GO:0019866
GO:0019866	organelle inner membrane	The inner, i.e. lumen-facing, lipid bilayer of an organelle envelope; usually highly selective to most ions and metabolites.	ENSMUSG00000064360 ENSMUSG00000003809 ENSMUSG00000020022 ENSMUSG00000026895 ENSMUSG00000028648 ENSMUSG00000024900 ENSMUSG00000002379 ENSMUSG00000061904 ENSMUSG00000018428 ENSMUSG00000002949 ENSMUSG00000031672 ENSMUSG00000031633 ENSMUSG00000018574 ENSMUSG00000036751 ENSMUSG00000020219 ENSMUSG00000025980 ENSMUSG00000038845 ENSMUSG00000030652 ENSMUSG00000063882 ENSMUSG00000063884 ENSMUSG00000025651 …	'NADH-ubiquinone oxidoreductase chain 3'; 'Glutaryl-CoA dehydrogenase, mitochondrial'; 'NADH dehydrogenase'; 'Acyltransferase'; 'Solute carrier family 25 member 3'; 'A-kinase anchor protein 1, mitochondrial'; 'Mitochondrial import inner membrane translocase subunit TIM44'; 'Aspartate aminotransferase, mitochondrial'; 'ADP/ATP translocase 1'; 'Very long-chain specific acyl-CoA dehydrogenase, mitoc…	ND3 Gcdh Ndufa12 Ndufa8 Ndufs5 Cpt1a Ndufa11 Slc25a3 Akap1 Timm44 Got2 Slc25a4 Acadvl Cox6b1 Timm13 Hspd1 Phb1 Coq7 Uqcrh Ptcd3 Uqcrc1 Ndufab1 Trap1 Immt Mtch2 Cpt2 Ndufs1 Pdk4 Vdac2 Vdac1 Hadh Gpd2 Bckdhb Ckmt2 Lrpprc Gpx4 Ldhd Tufm Samm50 Timm29 Chdh Acaa2 Acad9 Rhot2 Afg3l2 Sdha Acat1 Coq6 Ndufv1 Etfdh Mtarc2 Stoml2 Hadhb Ndufa10 Mccc1 Mrpl16 Pmpcb Shmt2 Slc25a22 Atp5po Pmpca Atp5pd Agk Clpx A…	A0A023J682 A0A0A0MQ68 A0A0R4J275 A0A1S6GWI0 A0A1S6GWI4 A8ASF5 G5E814 G5E902 O08715 O35857 P05202 P48962 P50544 P56391 P62075 P63038 P67778 P97478 P99028 Q14C51 Q3TIC8 Q3TJG2 Q3TK29 Q3U7N2 Q3UA17 Q3UDA8 Q3UIQ2 Q544J2 Q60930 Q60932 Q61425 Q64521 Q6P3A8 Q6P8J7 Q6PB66 Q76LV0 Q7TNG8 Q8BFR5 Q8BGH2 Q8BGX2 Q8BJ64 Q8BWT1 Q8JZN5 Q8JZN7 Q8JZQ2 Q8K2B3 Q8QZT1 Q8R1S0 Q91YT0 Q921G7 Q922Q1 Q99JB2 Q99JY0 Q99LC3 Q…	A0A023J682 A0A0A0MQ68 A0A0R4J275 A0A1S6GWI0 A0A1S6GWI4 A8ASF5 G5E814 G5E902 O08715 O35857 P05202 P48962 P50544 P56391 P62075 P63038 P67778 P97478 P99028 Q14C51 Q3TIC8 Q3TJG2 Q3TK29 Q3U7N2 Q3UA17 Q3UDA8 Q3UIQ2 Q544J2 Q60930 Q60932 Q61425 Q64521 Q6P3A8 Q6P8J7 Q6PB66 Q76LV0 Q7TNG8 Q8BFR5 Q8BGH2 Q8BGX2 Q8BJ64 Q8BWT1 Q8JZN5 Q8JZN7 Q8JZQ2 Q8K2B3 Q8QZT1 Q8R1S0 Q91YT0 Q921G7 Q922Q1 Q99JB2 Q99JY0 Q99LC3 Q…	14.97 66/441	11.13 66/593	1.24251e-33	GO:0031967;GO:0031090
GO:0110165	cellular anatomical entity	A part of a cellular organism that is either an immaterial entity or a material entity with granularity above the level of a protein complex but below that of an anatomical system. Or, a substance produced by a cellular organism with granularity above the level of a protein complex.	ENSMUSG00000064360 ENSMUSG00000079658 ENSMUSG00000003809 ENSMUSG00000026202 ENSMUSG00000057666 ENSMUSG00000027782 ENSMUSG00000006360 ENSMUSG00000053819 ENSMUSG00000036402 ENSMUSG00000026307 ENSMUSG00000020741 ENSMUSG00000020022 ENSMUSG00000031636 ENSMUSG00000045128 ENSMUSG00000030592 ENSMUSG00000032279 ENSMUSG00000054808 ENSMUSG00000039041 ENSMUSG00000001924 ENSMUSG00000026895 ENSMUSG00000028648 …	'NADH-ubiquinone oxidoreductase chain 3'; 'Elongin-C'; 'Glutaryl-CoA dehydrogenase, mitochondrial'; 'Tubulin alpha chain'; 'Glyceraldehyde-3-phosphate dehydrogenase'; 'Karyopherin'; 'Cysteine-rich protein 1'; 'Calcium/calmodulin-dependent protein kinase type II subunit delta'; 'Guanine nucleotide-binding protein subunit gamma'; 'Selenocysteine lyase'; 'Clustered mitochondria protein homolog'; 'NA…	ND3 Eloc Gcdh Tuba4a Gapdh Kpna4 Crip1 Camk2d Gng12 Scly Cluh Ndufa12 Pdlim3 Rpl18a Ryr1 Idh3a Actn4 Adrm1 Uba1 Ndufa8 Ndufs5 Rps12 Gnpnat1 Hsd17b8 Mybpc1 Nelfb Idh3b Usp19 Epb41 Gstm1 Fhl1 Mup8 Rbbp9 Klhl41 Aldoa Aldh9a1 Cpt1a Strap Sptb Myh7 Isoc2a Cisd3 Xpnpep3 Glyr1 Acsl1 Dnm1l Usp24 Sptan1 Lipe Atp2a3 Ahnak Cfh Akt1s1 Gnb2 Atxn2 Pcx Gbe1 Agl Vars1 Csnk2b Reep5 Tmem143 Ndufa11 Akr1b10 Ppp6r3 …	A0A023J682 A0A087WNT1 A0A0A0MQ68 A0A0A0MQA5 A0A0A0MQF6 A0A0B4J1E7 A0A0G2JEK2 A0A0G2JGS4 A0A0N4SW28 A0A0R4J069 A0A0R4J140 A0A0R4J275 A0A1B0GSX6 A0A1D5RM85 A0A1L1SQG7 A0A1L1STE6 A0A1L1SV25 A0A1S6GWG3 A0A1S6GWH5 A0A1S6GWI0 A0A1S6GWI4 A0A1W2P7A1 A0A2I3BQY4 A0A494BAF4 A0A571BEN1 A0A5H1ZRL3 A0A668KL51 Q91VA7 A0A991ELD7 A2A841 A2AE89 A2AEX6 A2AKN8 A2AN96 A2AUC9 A6ZI44 A7VL18 A8ASF5 B2RUC7 B2RX08 B2RXX9 …	A0A023J682 A0A087WNT1 A0A0A0MQ68 A0A0A0MQA5 A0A0A0MQF6 A0A0B4J1E7 A0A0G2JEK2 A0A0G2JGS4 A0A0N4SW28 A0A0R4J069 A0A0R4J140 A0A0R4J275 A0A1B0GSX6 A0A1D5RM85 A0A1L1SQG7 A0A1L1STE6 A0A1L1SV25 A0A1S6GWG3 A0A1S6GWH5 A0A1S6GWI0 A0A1S6GWI4 A0A1W2P7A1 A0A2I3BQY4 A0A494BAF4 A0A571BEN1 A0A5H1ZRL3 A0A668KL51 Q91VA7 A0A991ELD7 A2A841 A2AE89 A2AEX6 A2AKN8 A2AN96 A2AUC9 A6ZI44 A7VL18 A8ASF5 B2RUC7 B2RX08 B2RXX9 …	99.55 439/441	1.94 439/22653	2.57906e-29	GO:0005575
GO:0005759	mitochondrial matrix	The gel-like material, with considerable fine structure, that lies in the matrix space, or lumen, of a mitochondrion. It contains the enzymes of the tricarboxylic acid cycle and, in some organisms, the enzymes concerned with fatty acid oxidation.	ENSMUSG00000003809 ENSMUSG00000032279 ENSMUSG00000073422 ENSMUSG00000027406 ENSMUSG00000018446 ENSMUSG00000002949 ENSMUSG00000031672 ENSMUSG00000028691 ENSMUSG00000062908 ENSMUSG00000018574 ENSMUSG00000000340 ENSMUSG00000025980 ENSMUSG00000026526 ENSMUSG00000063884 ENSMUSG00000030934 ENSMUSG00000005981 ENSMUSG00000060376 ENSMUSG00000019577 ENSMUSG00000021771 ENSMUSG00000020402 ENSMUSG00000027984 …	'Glutaryl-CoA dehydrogenase, mitochondrial'; 'Isocitrate dehydrogenase'; 'Hydroxysteroid 17-beta dehydrogenase 8'; 'Complement component 1 Q subcomponent-binding protein, mitochondrial'; 'Mitochondrial import inner membrane translocase subunit TIM44'; 'Aspartate aminotransferase, mitochondrial'; 'Peroxiredoxin-1'; 'Medium-chain specific acyl-CoA dehydrogenase, mitochondrial'; 'Very long-chain spe…	Gcdh Idh3a Hsd17b8 Idh3b C1qbp Timm44 Got2 Prdx1 Acadm Acadvl Dbt Hspd1 Fh Ptcd3 Oat Trap1 Bckdha Pdk4 Vdac2 Vdac1 Hadh Acss1 Bckdhb Lrpprc Pccb Supv3l1 Tufm Iars2 Acaa2 Adprs Acat1 Pcca Etfdh Lrrc59 Hadhb Ndufa10 Mccc1 Hsd17b10 Mrpl16 Pmpcb Shmt2 Dlst Acadsb Pmpca Etfb Ivd Clpx Pdk2 Ndufa7	A0A0A0MQ68 A0A1L1STE6 A0A494BAF4 A0A668KL51 Q91VA7 O35658 O35857 P05202 P35700 P45952 P50544 P53395 P63038 P97807 Q14C51 Q3TG75 Q3TK29 Q3U3J1 Q544J2 Q60930 Q60932 Q61425 Q69Z91 Q6P3A8 Q6PB66 Q7TMF4 Q80YD1 Q8BFR5 Q8BIJ6 Q8BWT1 Q8CG72 Q8QZT1 Q91ZA3 Q921G7 Q922Q8 Q99JY0 Q99LC3 Q99MR8 Q99N15 Q99N93 Q9CXT8 Q9CZN7 Q9D2G2 Q9DBL1 Q9DC61 Q9DCW4 Q9JHI5 Q9JHS4 Q9JK42 Q9Z1P6	A0A0A0MQ68 A0A1L1STE6 A0A494BAF4 A0A668KL51 Q91VA7 O35658 O35857 P05202 P35700 P45952 P50544 P53395 P63038 P97807 Q14C51 Q3TG75 Q3TK29 Q3U3J1 Q544J2 Q60930 Q60932 Q61425 Q69Z91 Q6P3A8 Q6PB66 Q7TMF4 Q80YD1 Q8BFR5 Q8BIJ6 Q8BWT1 Q8CG72 Q8QZT1 Q91ZA3 Q921G7 Q922Q8 Q99JY0 Q99LC3 Q99MR8 Q99N15 Q99N93 Q9CXT8 Q9CZN7 Q9D2G2 Q9DBL1 Q9DC61 Q9DCW4 Q9JHI5 Q9JHS4 Q9JK42 Q9Z1P6	11.11 49/441	13.61 49/360	9.77802e-29	GO:0070013;GO:0005739
GO:0043227	membrane-bounded organelle	Organized structure of distinctive morphology and function, bounded by a single or double lipid bilayer membrane. Includes the nucleus, mitochondria, plastids, vacuoles, and vesicles. Excludes the plasma membrane.	ENSMUSG00000064360 ENSMUSG00000079658 ENSMUSG00000003809 ENSMUSG00000057666 ENSMUSG00000027782 ENSMUSG00000053819 ENSMUSG00000026307 ENSMUSG00000020022 ENSMUSG00000030592 ENSMUSG00000032279 ENSMUSG00000054808 ENSMUSG00000039041 ENSMUSG00000001924 ENSMUSG00000026895 ENSMUSG00000028648 ENSMUSG00000061983 ENSMUSG00000037722 ENSMUSG00000073422 ENSMUSG00000013465 ENSMUSG00000027406 ENSMUSG00000006676 …	'NADH-ubiquinone oxidoreductase chain 3'; 'Elongin-C'; 'Glutaryl-CoA dehydrogenase, mitochondrial'; 'Glyceraldehyde-3-phosphate dehydrogenase'; 'Karyopherin'; 'Calcium/calmodulin-dependent protein kinase type II subunit delta'; 'Selenocysteine lyase'; 'NADH dehydrogenase'; 'Ryanodine receptor 1'; 'Isocitrate dehydrogenase'; 'Alpha-actinin-4'; 'Uncharacterized protein'; 'Ubiquitin-like modifier-ac…	ND3 Eloc Gcdh Gapdh Kpna4 Camk2d Scly Ndufa12 Ryr1 Idh3a Actn4 Adrm1 Uba1 Ndufa8 Ndufs5 Rps12 Gnpnat1 Hsd17b8 Nelfb Idh3b Usp19 Epb41 Fhl1 Rbbp9 Klhl41 Aldoa Aldh9a1 Cpt1a Strap Isoc2a Cisd3 Xpnpep3 Glyr1 Acsl1 Dnm1l Usp24 Sptan1 Lipe Atp2a3 Ahnak Cfh Pcx Agl Vars1 Csnk2b Reep5 Tmem143 Ndufa11 Akr1b10 Ppp6r3 Slc25a3 Esd Hk2 Dpysl2 Akap1 Anp32a Ech1 Bhmt C1qbp Timm44 Ap3d1 Copb2 Psma3 Snx3 Hsd17b1…	A0A023J682 A0A087WNT1 A0A0A0MQ68 A0A0A0MQF6 A0A0B4J1E7 A0A0G2JGS4 A0A0R4J069 A0A0R4J275 A0A1L1SQG7 A0A1L1STE6 A0A1L1SV25 A0A1S6GWG3 A0A1S6GWH5 A0A1S6GWI0 A0A1S6GWI4 A0A1W2P7A1 A0A2I3BQY4 A0A494BAF4 A0A5H1ZRL3 A0A668KL51 Q91VA7 A0A991ELD7 A2A841 A2AEX6 A2AN96 A2AUC9 A6ZI44 A7VL18 A8ASF5 B2RUC7 B2RY90 B3DFI8 B7ZMP1 D3YYT1 D3Z041 Q8K1M6 E9PV45 E9Q447 E9Q4M2 E9Q559 E9Q616 E9Q8I0 E9QPD7 F8VPN4 G3UY93 …	A0A023J682 A0A087WNT1 A0A0A0MQ68 A0A0A0MQF6 A0A0B4J1E7 A0A0G2JGS4 A0A0R4J069 A0A0R4J275 A0A1L1SQG7 A0A1L1STE6 A0A1L1SV25 A0A1S6GWG3 A0A1S6GWH5 A0A1S6GWI0 A0A1S6GWI4 A0A1W2P7A1 A0A2I3BQY4 A0A494BAF4 A0A5H1ZRL3 A0A668KL51 Q91VA7 A0A991ELD7 A2A841 A2AEX6 A2AN96 A2AUC9 A6ZI44 A7VL18 A8ASF5 B2RUC7 B2RY90 B3DFI8 B7ZMP1 D3YYT1 D3Z041 E9PUD2 E9PV45 E9Q447 E9Q4M2 E9Q559 E9Q616 E9Q8I0 E9QPD7 F8VPN4 G3UY93 …	80.50 355/441	2.38 355/14934	1.57586e-27	GO:0043226
GO:0043231	intracellular membrane-bounded organelle	Organized structure of distinctive morphology and function, bounded by a single or double lipid bilayer membrane and occurring within the cell. Includes the nucleus, mitochondria, plastids, vacuoles, and vesicles. Excludes the plasma membrane.	ENSMUSG00000064360 ENSMUSG00000079658 ENSMUSG00000003809 ENSMUSG00000057666 ENSMUSG00000027782 ENSMUSG00000053819 ENSMUSG00000026307 ENSMUSG00000020022 ENSMUSG00000030592 ENSMUSG00000032279 ENSMUSG00000054808 ENSMUSG00000039041 ENSMUSG00000001924 ENSMUSG00000026895 ENSMUSG00000028648 ENSMUSG00000061983 ENSMUSG00000037722 ENSMUSG00000073422 ENSMUSG00000013465 ENSMUSG00000027406 ENSMUSG00000006676 …	'NADH-ubiquinone oxidoreductase chain 3'; 'Elongin-C'; 'Glutaryl-CoA dehydrogenase, mitochondrial'; 'Glyceraldehyde-3-phosphate dehydrogenase'; 'Karyopherin'; 'Calcium/calmodulin-dependent protein kinase type II subunit delta'; 'Selenocysteine lyase'; 'NADH dehydrogenase'; 'Ryanodine receptor 1'; 'Isocitrate dehydrogenase'; 'Alpha-actinin-4'; 'Uncharacterized protein'; 'Ubiquitin-like modifier-ac…	ND3 Eloc Gcdh Gapdh Kpna4 Camk2d Scly Ndufa12 Ryr1 Idh3a Actn4 Adrm1 Uba1 Ndufa8 Ndufs5 Rps12 Gnpnat1 Hsd17b8 Nelfb Idh3b Usp19 Epb41 Fhl1 Rbbp9 Klhl41 Aldh9a1 Cpt1a Strap Isoc2a Cisd3 Xpnpep3 Glyr1 Acsl1 Dnm1l Usp24 Sptan1 Lipe Atp2a3 Ahnak Cfh Pcx Agl Vars1 Csnk2b Reep5 Tmem143 Ndufa11 Akr1b10 Ppp6r3 Slc25a3 Esd Hk2 Dpysl2 Akap1 Anp32a Ech1 Bhmt C1qbp Timm44 Ap3d1 Copb2 Psma3 Snx3 Hsd17b12 Mtx2…	A0A023J682 A0A087WNT1 A0A0A0MQ68 A0A0A0MQF6 A0A0B4J1E7 A0A0G2JGS4 A0A0R4J069 A0A0R4J275 A0A1L1SQG7 A0A1L1STE6 A0A1L1SV25 A0A1S6GWG3 A0A1S6GWH5 A0A1S6GWI0 A0A1S6GWI4 A0A1W2P7A1 A0A2I3BQY4 A0A494BAF4 A0A5H1ZRL3 A0A668KL51 Q91VA7 A0A991ELD7 A2A841 A2AEX6 A2AN96 A2AUC9 A7VL18 A8ASF5 B2RUC7 B2RY90 B3DFI8 B7ZMP1 D3YYT1 D3Z041 Q8K1M6 E9PV45 E9Q447 E9Q4M2 E9Q559 E9Q616 E9Q8I0 E9QPD7 F8VPN4 G3UY93 G3UZX4 …	A0A023J682 A0A087WNT1 A0A0A0MQ68 A0A0A0MQF6 A0A0B4J1E7 A0A0G2JGS4 A0A0R4J069 A0A0R4J275 A0A1L1SQG7 A0A1L1STE6 A0A1L1SV25 A0A1S6GWG3 A0A1S6GWH5 A0A1S6GWI0 A0A1S6GWI4 A0A1W2P7A1 A0A2I3BQY4 A0A494BAF4 A0A5H1ZRL3 A0A668KL51 Q91VA7 A0A991ELD7 A2A841 A2AEX6 A2AN96 A2AUC9 A7VL18 A8ASF5 B2RUC7 B2RY90 B3DFI8 B7ZMP1 D3YYT1 D3Z041 E9PUD2 E9PV45 E9Q447 E9Q4M2 E9Q559 E9Q616 E9Q8I0 E9QPD7 F8VPN4 G3UY93 G3UZX4 …	78.91 348/441	2.41 348/14435	1.57586e-27	GO:0043229;GO:0043227
GO:0031090	organelle membrane	A membrane that is one of the two lipid bilayers of an organelle envelope or the outermost membrane of single membrane bound organelle.	ENSMUSG00000064360 ENSMUSG00000003809 ENSMUSG00000057666 ENSMUSG00000027782 ENSMUSG00000053819 ENSMUSG00000020022 ENSMUSG00000030592 ENSMUSG00000001924 ENSMUSG00000026895 ENSMUSG00000028648 ENSMUSG00000037722 ENSMUSG00000013465 ENSMUSG00000006676 ENSMUSG00000075307 ENSMUSG00000024900 ENSMUSG00000018796 ENSMUSG00000022789 ENSMUSG00000020788 ENSMUSG00000002379 ENSMUSG00000061904 ENSMUSG00000000628 …	'NADH-ubiquinone oxidoreductase chain 3'; 'Glutaryl-CoA dehydrogenase, mitochondrial'; 'Glyceraldehyde-3-phosphate dehydrogenase'; 'Karyopherin'; 'Calcium/calmodulin-dependent protein kinase type II subunit delta'; 'NADH dehydrogenase'; 'Ryanodine receptor 1'; 'Ubiquitin-like modifier-activating enzyme 1'; 'Glucosamine 6-phosphate N-acetyltransferase'; 'Negative elongation factor B'; 'ubiquitinyl…	ND3 Gcdh Gapdh Kpna4 Camk2d Ndufa12 Ryr1 Uba1 Ndufa8 Ndufs5 Gnpnat1 Nelfb Usp19 Klhl41 Cpt1a Acsl1 Dnm1l Atp2a3 Ndufa11 Slc25a3 Hk2 Akap1 Timm44 Ap3d1 Copb2 Snx3 Hsd17b12 Mtx2 Got2 Gpi Anxa6 Gnaq Cat Por Septin2 Acadm Anxa5 Slc25a4 Acadvl Cox6b1 Bcl2l13 Timm13 Hspd1 Ppp1cc Eif5a Phb1 Anxa4 Coq7 Uqcrh Vcp Agpat2 Ptcd3 Pebp1 Actr3 Pgrmc1 Uqcrc1 Gorasp2 Ndufab1 Trap1 Vps35 Vat1 Immt Mtch2 Cpt2 Cpt1b…	A0A023J682 A0A0A0MQ68 A0A0A0MQF6 A0A0B4J1E7 A0A0G2JGS4 A0A0R4J275 A0A1L1SQG7 A0A1S6GWH5 A0A1S6GWI0 A0A1S6GWI4 A0A2I3BQY4 A0A5H1ZRL3 A0A991ELD7 A2AUC9 A8ASF5 D3Z041 Q8K1M6 E9Q559 G5E814 G5E902 O08528 O08715 O35857 O54774 O55029 O70492 O70503 O88441 P05202 P06745 P14824 P21279 P24270 P37040 P42208 P45952 P48036 P48962 P50544 P56391 P59017 P62075 P63038 P63087 P63242 P67778 P97429 P97478 P99028 Q018…	A0A023J682 A0A0A0MQ68 A0A0A0MQF6 A0A0B4J1E7 A0A0G2JGS4 A0A0R4J275 A0A1L1SQG7 A0A1S6GWH5 A0A1S6GWI0 A0A1S6GWI4 A0A2I3BQY4 A0A5H1ZRL3 A0A991ELD7 A2AUC9 A8ASF5 D3Z041 E9PUD2 E9Q559 G5E814 G5E902 O08528 O08715 O35857 O54774 O55029 O70492 O70503 O88441 P05202 P06745 P14824 P21279 P24270 P37040 P42208 P45952 P48036 P48962 P50544 P56391 P59017 P62075 P63038 P63087 P63242 P67778 P97429 P97478 P99028 Q018…	31.97 141/441	4.19 141/3365	9.75655e-26	GO:0043227;GO:0016020
GO:0098798	mitochondrial protein-containing complex	A protein complex that is part of a mitochondrion.	ENSMUSG00000064360 ENSMUSG00000020022 ENSMUSG00000032279 ENSMUSG00000026895 ENSMUSG00000028648 ENSMUSG00000027406 ENSMUSG00000002379 ENSMUSG00000027099 ENSMUSG00000031633 ENSMUSG00000000340 ENSMUSG00000036751 ENSMUSG00000020219 ENSMUSG00000038845 ENSMUSG00000063882 ENSMUSG00000063884 ENSMUSG00000025651 ENSMUSG00000030869 ENSMUSG00000060376 ENSMUSG00000052337 ENSMUSG00000025968 ENSMUSG00000020402 …	'NADH-ubiquinone oxidoreductase chain 3'; 'NADH dehydrogenase'; 'Isocitrate dehydrogenase'; 'Metaxin-2'; 'ADP/ATP translocase 1'; 'Lipoamide acyltransferase component of branched-chain alpha-keto acid dehydrogenase complex, mitochondrial'; 'Cytochrome c oxidase subunit 6B1'; 'Mitochondrial import inner membrane translocase subunit Tim13'; 'Prohibitin 1'; 'Cytochrome b-c1 complex subunit 6, mitoch…	ND3 Ndufa12 Idh3a Ndufa8 Ndufs5 Idh3b Ndufa11 Mtx2 Slc25a4 Dbt Cox6b1 Timm13 Phb1 Uqcrh Ptcd3 Uqcrc1 Ndufab1 Bckdha Immt Ndufs1 Vdac1 Bckdhb Supv3l1 Samm50 Timm29 Afg3l2 Sdha Ndufv1 Etfdh Hadhb Ndufa10 Mccc1 Hsd17b10 Mrpl16 Pmpcb Atp5po Etfb Atp5pd Agk Clpx Pdk2 Ndufa7	A0A023J682 A0A0R4J275 A0A1L1STE6 A0A1S6GWI0 A0A1S6GWI4 A0A668KL51 Q91VA7 G5E814 O88441 P48962 P53395 P56391 P62075 P67778 P99028 Q14C51 Q3TIC8 Q3TJG2 Q3U3J1 Q3U7N2 Q3UIQ2 Q60932 Q6P3A8 Q80YD1 Q8BGH2 Q8BGX2 Q8JZQ2 Q8K2B3 Q91YT0 Q921G7 Q99JY0 Q99LC3 Q99MR8 Q99N15 Q99N93 Q9CXT8 Q9DB20 Q9DCW4 Q9DCX2 Q9ESW4 Q9JHS4 Q9JK42 Q9Z1P6	A0A023J682 A0A0R4J275 A0A1L1STE6 A0A1S6GWI0 A0A1S6GWI4 A0A668KL51 Q91VA7 G5E814 O88441 P48962 P53395 P56391 P62075 P67778 P99028 Q14C51 Q3TIC8 Q3TJG2 Q3U3J1 Q3U7N2 Q3UIQ2 Q60932 Q6P3A8 Q80YD1 Q8BGH2 Q8BGX2 Q8JZQ2 Q8K2B3 Q91YT0 Q921G7 Q99JY0 Q99LC3 Q99MR8 Q99N15 Q99N93 Q9CXT8 Q9DB20 Q9DCW4 Q9DCX2 Q9ESW4 Q9JHS4 Q9JK42 Q9Z1P6	9.52 42/441	14.09 42/298	3.20253e-25	GO:0032991;GO:0005739
GO:1990204	oxidoreductase complex	Any protein complex that possesses oxidoreductase activity.	ENSMUSG00000064360 ENSMUSG00000020022 ENSMUSG00000032279 ENSMUSG00000026895 ENSMUSG00000028648 ENSMUSG00000073422 ENSMUSG00000027406 ENSMUSG00000002379 ENSMUSG00000023019 ENSMUSG00000027187 ENSMUSG00000000340 ENSMUSG00000063882 ENSMUSG00000063229 ENSMUSG00000025651 ENSMUSG00000030869 ENSMUSG00000060376 ENSMUSG00000025968 ENSMUSG00000026827 ENSMUSG00000032263 ENSMUSG00000021577 ENSMUSG00000034424 …	'NADH-ubiquinone oxidoreductase chain 3'; 'NADH dehydrogenase'; 'Isocitrate dehydrogenase'; 'Hydroxysteroid 17-beta dehydrogenase 8'; 'Glycerol-3-phosphate dehydrogenase'; 'Catalase'; 'Lipoamide acyltransferase component of branched-chain alpha-keto acid dehydrogenase complex, mitochondrial'; 'Cytochrome b-c1 complex subunit 6, mitochondrial'; 'L-lactate dehydrogenase'; 'Cytochrome b-c1 complex s…	ND3 Ndufa12 Idh3a Ndufa8 Ndufs5 Hsd17b8 Idh3b Ndufa11 Gpd1 Cat Dbt Uqcrh Ldha Uqcrc1 Ndufab1 Bckdha Ndufs1 Gpd2 Bckdhb Sdha Gcsh Ndufv1 Ndufa10 Dlst Gmpr Pdk2 Ndufa7	A0A023J682 A0A0R4J275 A0A1L1STE6 A0A1S6GWI0 A0A1S6GWI4 A0A494BAF4 A0A668KL51 Q91VA7 G5E814 P13707 P24270 P53395 P99028 Q3THB4 Q3TIC8 Q3TJG2 Q3U3J1 Q3UIQ2 Q64521 Q6P3A8 Q8K2B3 Q91WK5 Q91YT0 Q99LC3 Q9D2G2 Q9DCZ1 Q9JK42 Q9Z1P6	A0A023J682 A0A0R4J275 A0A1L1STE6 A0A1S6GWI0 A0A1S6GWI4 A0A494BAF4 A0A668KL51 Q91VA7 G5E814 P13707 P24270 P53395 P99028 Q3THB4 Q3TIC8 Q3TJG2 Q3U3J1 Q3UIQ2 Q64521 Q6P3A8 Q8K2B3 Q91WK5 Q91YT0 Q99LC3 Q9D2G2 Q9DCZ1 Q9JK42 Q9Z1P6	6.12 27/441	22.50 27/120	1.24807e-21	GO:1902494
GO:0030054	cell junction	A cellular component that forms a specialized region of connection between two or more cells, or between a cell and the extracellular matrix, or between two membrane-bound components of a cell, such as flagella.	ENSMUSG00000057666 ENSMUSG00000053819 ENSMUSG00000031636 ENSMUSG00000045128 ENSMUSG00000054808 ENSMUSG00000001924 ENSMUSG00000061983 ENSMUSG00000028906 ENSMUSG00000021061 ENSMUSG00000022789 ENSMUSG00000057738 ENSMUSG00000069833 ENSMUSG00000022048 ENSMUSG00000018428 ENSMUSG00000020198 ENSMUSG00000030890 ENSMUSG00000016554 ENSMUSG00000060073 ENSMUSG00000005103 ENSMUSG00000004980 ENSMUSG00000000326 …	'Glyceraldehyde-3-phosphate dehydrogenase'; 'Calcium/calmodulin-dependent protein kinase type II subunit delta'; 'PDZ and LIM domain protein 3'; 'Large ribosomal subunit protein eL20'; 'Alpha-actinin-4'; 'Ubiquitin-like modifier-activating enzyme 1'; '40S ribosomal protein S12'; 'Protein 4.1'; 'Spectrin beta chain'; 'Dynamin-1-like protein'; 'Spectrin alpha, non-erythrocytic 1'; 'AHNAK nucleoprot…	Gapdh Camk2d Pdlim3 Rpl18a Actn4 Uba1 Rps12 Epb41 Sptb Dnm1l Sptan1 Ahnak Dpysl2 Akap1 Ap3d1 Ilk Eif3d Psma3 Wdr1 Hnrnpa2b1 Comt Slc4a1 Aldoc Gnai2 Anxa6 Gnaq Aldh1a1 Tln1 Msn Pabpc1 Septin2 Capzb Rpl36 Anxa5 Gdi1 Eef2 Pcbp1 Ywhae Rpl30 Rpl32 Ppp1cc Ywhaz Eif5a Actg1 Ppp2ca Phb1 Ywhaq Ywhah Vcp Pebp1 Actr3 Pgrmc1 Rpl12 Eif4e Nampt Vps35 Mapre1 Akr1b1 Fgg Mgll Myh10 Akr1a1 Gdi2 Fubp1 Hnrnpa3 Itga1…	A0A0A0MQF6 A0A0G2JGS4 A0A1B0GSX6 A0A1D5RM85 A0A1L1SV25 A0A1S6GWH5 A0A1W2P7A1 A2A841 B2RX08 Q8K1M6 E9Q447 E9Q616 O08553 O08715 O54774 O55222 O70194 O70435 O88342 O88569 O88587 P04919 P05063 P08752 P14824 P21279 P24549 P26039 P26041 P29341 P42208 P47757 P47964 P48036 P50396 P58252 P60335 P62259 P62889 P62911 P63087 P63101 P63242 P63260 P63330 P67778 P68254 P68510 Q01853 Q3TGC5 Q3TGE1 Q3TH84 Q3TIQ2 …	A0A0A0MQF6 A0A0G2JGS4 A0A1B0GSX6 A0A1D5RM85 A0A1L1SV25 A0A1S6GWH5 A0A1W2P7A1 A2A841 B2RX08 E9PUD2 E9Q447 E9Q616 O08553 O08715 O54774 O55222 O70194 O70435 O88342 O88569 O88587 P04919 P05063 P08752 P14824 P21279 P24549 P26039 P26041 P29341 P42208 P47757 P47964 P48036 P50396 P58252 P60335 P62259 P62889 P62911 P63087 P63101 P63242 P63260 P63330 P67778 P68254 P68510 Q01853 Q3TGC5 Q3TGE1 Q3TH84 Q3TIQ2 …	23.58 104/441	4.60 104/2260	4.53616e-21	GO:0110165
GO:1902494	catalytic complex	A protein complex which is capable of catalytic activity.	ENSMUSG00000064360 ENSMUSG00000079658 ENSMUSG00000053819 ENSMUSG00000036402 ENSMUSG00000026307 ENSMUSG00000020022 ENSMUSG00000032279 ENSMUSG00000039041 ENSMUSG00000026895 ENSMUSG00000028648 ENSMUSG00000073422 ENSMUSG00000027406 ENSMUSG00000075307 ENSMUSG00000026365 ENSMUSG00000029713 ENSMUSG00000024387 ENSMUSG00000002379 ENSMUSG00000060073 ENSMUSG00000027195 ENSMUSG00000001794 ENSMUSG00000004980 …	'NADH-ubiquinone oxidoreductase chain 3'; 'Elongin-C'; 'Calcium/calmodulin-dependent protein kinase type II subunit delta'; 'Guanine nucleotide-binding protein subunit gamma'; 'Selenocysteine lyase'; 'NADH dehydrogenase'; 'Isocitrate dehydrogenase'; 'Uncharacterized protein'; 'Hydroxysteroid 17-beta dehydrogenase 8'; 'Kelch-like protein 41'; 'Complement component factor h'; 'Guanine nucleotide bi…	ND3 Eloc Camk2d Gng12 Scly Ndufa12 Idh3a Adrm1 Ndufa8 Ndufs5 Hsd17b8 Idh3b Klhl41 Cfh Gnb2 Csnk2b Ndufa11 Psma3 Hsd17b12 Capns1 Hnrnpa2b1 Gnai2 Pfkl Gpd1 Gnaq Cat Pabpc1 Pfkm Dbt Cox6b1 Snrpd3 Ppp2cb Ppp1cc Actg1 Ppp2ca Fh Anp32e Uqcrh Vcp Ldha Farsb Uqcrc1 Ndufab1 Psma1 Psmd1 Bckdha Cul1 Ndufs1 Hnrnpa3 Ddx5 EG433182 Gpd2 Bckdhb Gnas Rangap1 Cand1 Ppp2r1a Pccb Supv3l1 Actbl2 Coa6 Ganab Afg3l2 Sdh…	A0A023J682 A0A087WNT1 A0A0G2JGS4 A0A0N4SW28 A0A0R4J069 A0A0R4J275 A0A1L1STE6 A0A1S6GWG3 A0A1S6GWI0 A0A1S6GWI4 A0A494BAF4 A0A668KL51 Q91VA7 A2AUC9 E9Q8I0 E9QKR0 G3UZX4 G5E814 O70435 O70503 O88456 O88569 P08752 P12382 P13707 P21279 P24270 P29341 P47857 P53395 P56391 P62320 P62715 P63087 P63260 P63330 P97807 P97822 P99028 Q01853 Q3THB4 Q3TI98 Q3TIC8 Q3TJG2 Q3TS44 Q3TXS7 Q3U3J1 Q3UIA5 Q3UIQ2 Q3UZG3 Q…	A0A023J682 A0A087WNT1 A0A0G2JGS4 A0A0N4SW28 A0A0R4J069 A0A0R4J275 A0A1L1STE6 A0A1S6GWG3 A0A1S6GWI0 A0A1S6GWI4 A0A494BAF4 A0A668KL51 Q91VA7 A2AUC9 E9Q8I0 E9QKR0 G3UZX4 G5E814 O70435 O70503 O88456 O88569 P08752 P12382 P13707 P21279 P24270 P29341 P47857 P53395 P56391 P62320 P62715 P63087 P63260 P63330 P97807 P97822 P99028 Q01853 Q3THB4 Q3TI98 Q3TIC8 Q3TJG2 Q3TS44 Q3TXS7 Q3U3J1 Q3UIA5 Q3UIQ2 Q3UZG3 Q…	20.18 89/441	4.99 89/1783	5.06097e-20	GO:0032991
GO:0045202	synapse	The junction between an axon of one neuron and a dendrite of another neuron, a muscle fiber or a glial cell. As the axon approaches the synapse it enlarges into a specialized structure, the presynaptic terminal bouton, which contains mitochondria and synaptic vesicles. At the tip of the terminal bouton is the presynaptic membrane; facing it, and separated from it by a minute cleft (the synaptic c…	ENSMUSG00000057666 ENSMUSG00000053819 ENSMUSG00000045128 ENSMUSG00000061983 ENSMUSG00000021061 ENSMUSG00000022789 ENSMUSG00000057738 ENSMUSG00000022048 ENSMUSG00000018428 ENSMUSG00000020198 ENSMUSG00000030890 ENSMUSG00000016554 ENSMUSG00000060073 ENSMUSG00000004980 ENSMUSG00000000326 ENSMUSG00000017390 ENSMUSG00000032562 ENSMUSG00000024639 ENSMUSG00000053279 ENSMUSG00000022283 ENSMUSG00000026276 …	'Glyceraldehyde-3-phosphate dehydrogenase'; 'Calcium/calmodulin-dependent protein kinase type II subunit delta'; 'Large ribosomal subunit protein eL20'; '40S ribosomal protein S12'; 'Spectrin beta chain'; 'Dynamin-1-like protein'; 'Spectrin alpha, non-erythrocytic 1'; 'Dihydropyrimidinase-related protein 2'; 'A-kinase anchor protein 1, mitochondrial'; 'AP-3 complex subunit delta-1'; 'Integrin-lin…	Gapdh Camk2d Rpl18a Rps12 Sptb Dnm1l Sptan1 Dpysl2 Akap1 Ap3d1 Ilk Eif3d Psma3 Hnrnpa2b1 Comt Aldoc Gnai2 Gnaq Aldh1a1 Pabpc1 Septin2 Capzb Rpl36 Anxa5 Gdi1 Eef2 Pcbp1 Ywhae Rpl30 Rpl32 Ppp1cc Ywhaz Eif5a Actg1 Ppp2ca Phb1 Ywhaq Ywhah Vcp Pebp1 Actr3 Pgrmc1 Rpl12 Eif4e Vps35 Fgg Mgll Myh10 Akr1a1 Gdi2 Fubp1 Hnrnpa3 Fabp5 Rpl22 Cfl1 Rps20 EG433182 Rplp0 Ap2b1 Vdac2 Vdac1 Pcbp2 Rab21 Atp1a2 Ppp2r1a…	A0A0A0MQF6 A0A0G2JGS4 A0A1D5RM85 A0A1W2P7A1 B2RX08 Q8K1M6 E9Q447 O08553 O08715 O54774 O55222 O70194 O70435 O88569 O88587 P05063 P08752 P21279 P24549 P29341 P42208 P47757 P47964 P48036 P50396 P58252 P60335 P62259 P62889 P62911 P63087 P63101 P63242 P63260 P63330 P67778 P68254 P68510 Q01853 Q3TGC5 Q3TGE1 Q3TH84 Q3TIQ2 Q3TK95 Q3TRJ1 Q3UER8 Q3UFX6 Q3UH59 Q3UJW9 Q3UPA3 Q3UUU2 Q3UZG3 Q497I3 Q4VAG4 Q544Y…	A0A0A0MQF6 A0A0G2JGS4 A0A1D5RM85 A0A1W2P7A1 B2RX08 E9PUD2 E9Q447 O08553 O08715 O54774 O55222 O70194 O70435 O88569 O88587 P05063 P08752 P21279 P24549 P29341 P42208 P47757 P47964 P48036 P50396 P58252 P60335 P62259 P62889 P62911 P63087 P63101 P63242 P63260 P63330 P67778 P68254 P68510 Q01853 Q3TGC5 Q3TGE1 Q3TH84 Q3TIQ2 Q3TK95 Q3TRJ1 Q3UER8 Q3UFX6 Q3UH59 Q3UJW9 Q3UPA3 Q3UUU2 Q3UZG3 Q497I3 Q4VAG4 Q544Y…	18.82 83/441	5.06 83/1641	6.43625e-19	GO:0030054
GO:0032991	protein-containing complex	A stable assembly of two or more macromolecules, i.e. proteins, nucleic acids, carbohydrates or lipids, in which at least one component is a protein and the constituent parts function together.	ENSMUSG00000064360 ENSMUSG00000079658 ENSMUSG00000057666 ENSMUSG00000027782 ENSMUSG00000053819 ENSMUSG00000036402 ENSMUSG00000026307 ENSMUSG00000020022 ENSMUSG00000031636 ENSMUSG00000045128 ENSMUSG00000030592 ENSMUSG00000032279 ENSMUSG00000054808 ENSMUSG00000039041 ENSMUSG00000001924 ENSMUSG00000026895 ENSMUSG00000028648 ENSMUSG00000061983 ENSMUSG00000073422 ENSMUSG00000013465 ENSMUSG00000027406 …	'NADH-ubiquinone oxidoreductase chain 3'; 'Elongin-C'; 'Glyceraldehyde-3-phosphate dehydrogenase'; 'Karyopherin'; 'Calcium/calmodulin-dependent protein kinase type II subunit delta'; 'Guanine nucleotide-binding protein subunit gamma'; 'Selenocysteine lyase'; 'NADH dehydrogenase'; 'PDZ and LIM domain protein 3'; 'Large ribosomal subunit protein eL20'; 'Ryanodine receptor 1'; 'Isocitrate dehydrogen…	ND3 Eloc Gapdh Kpna4 Camk2d Gng12 Scly Ndufa12 Pdlim3 Rpl18a Ryr1 Idh3a Actn4 Adrm1 Uba1 Ndufa8 Ndufs5 Rps12 Hsd17b8 Nelfb Idh3b Epb41 Gstm1 Klhl41 Aldoa Strap Sptb Myh7 Glyr1 Dnm1l Sptan1 Ahnak Cfh Akt1s1 Gnb2 Csnk2b Ndufa11 Dpysl2 Bhmt Ap3d1 Copb2 Ilk Eif3d Psma3 Snx3 Hsd17b12 Mtx2 Capns1 Hnrnpa2b1 Slc4a1 Got2 Gnai2 Tcp1 Pfkl Tnni2 Gpd1 Anxa6 Gstm2 Lgals1 Prdx3 Tnnc2 Gnaq Cat Nap1l1 Pabpc1 Prdx…	A0A023J682 A0A087WNT1 A0A0A0MQF6 A0A0B4J1E7 A0A0G2JGS4 A0A0N4SW28 A0A0R4J069 A0A0R4J275 A0A1B0GSX6 A0A1D5RM85 A0A1L1SQG7 A0A1L1STE6 A0A1L1SV25 A0A1S6GWG3 A0A1S6GWH5 A0A1S6GWI0 A0A1S6GWI4 A0A1W2P7A1 A0A494BAF4 A0A5H1ZRL3 A0A668KL51 Q91VA7 A2A841 A2AE89 A2AUC9 A6ZI44 B2RUC7 B2RX08 B2RXX9 D3YYT1 Q8K1M6 E9Q447 E9Q616 E9Q8I0 E9QKI4 E9QKR0 G3UZX4 G5E814 O08553 O35490 O54774 O55029 O55222 O70194 O70435 …	A0A023J682 A0A087WNT1 A0A0A0MQF6 A0A0B4J1E7 A0A0G2JGS4 A0A0N4SW28 A0A0R4J069 A0A0R4J275 A0A1B0GSX6 A0A1D5RM85 A0A1L1SQG7 A0A1L1STE6 A0A1L1SV25 A0A1S6GWG3 A0A1S6GWH5 A0A1S6GWI0 A0A1S6GWI4 A0A1W2P7A1 A0A494BAF4 A0A5H1ZRL3 A0A668KL51 Q91VA7 A2A841 A2AE89 A2AUC9 A6ZI44 B2RUC7 B2RX08 B2RXX9 D3YYT1 E9PUD2 E9Q447 E9Q616 E9Q8I0 E9QKI4 E9QKR0 G3UZX4 G5E814 O08553 O35490 O54774 O55029 O55222 O70194 O70435 …	47.39 209/441	2.81 209/7427	8.34537e-18	GO:0005575
GO:0043292	contractile fiber	Fibers, composed of actin, myosin, and associated proteins, found in cells of smooth or striated muscle.	ENSMUSG00000031636 ENSMUSG00000030592 ENSMUSG00000054808 ENSMUSG00000075307 ENSMUSG00000030695 ENSMUSG00000053093 ENSMUSG00000057738 ENSMUSG00000069833 ENSMUSG00000030890 ENSMUSG00000006574 ENSMUSG00000031097 ENSMUSG00000017300 ENSMUSG00000028745 ENSMUSG00000027712 ENSMUSG00000028464 ENSMUSG00000035783 ENSMUSG00000062825 ENSMUSG00000026421 ENSMUSG00000031461 ENSMUSG00000062929 ENSMUSG00000030470 …	'PDZ and LIM domain protein 3'; 'Ryanodine receptor 1'; 'Alpha-actinin-4'; 'Kelch-like protein 41'; 'Fructose-bisphosphate aldolase'; 'Myosin-7'; 'Spectrin alpha, non-erythrocytic 1'; 'AHNAK nucleoprotein'; 'Integrin-linked protein kinase'; 'Band 3 anion transport protein'; 'Troponin I, fast skeletal muscle'; 'Troponin C, skeletal muscle'; 'F-actin-capping protein subunit beta'; 'Annexin A5'; 'Tr…	Pdlim3 Ryr1 Actn4 Klhl41 Aldoa Myh7 Sptan1 Ahnak Ilk Slc4a1 Tnni2 Tnnc2 Capzb Anxa5 Tpm2 Acta2 Actg1 Csrp1 Myom2 Cfl2 Csrp3 Myh1 Pgm1 Flnb Flna Atp2a1 Jph2 Jph1 Psma6 Pygm	A0A1B0GSX6 A0A1L1SQG7 A0A1L1SV25 A2AUC9 A6ZI44 B2RXX9 E9Q447 E9Q616 O55222 P04919 P13412 P20801 P47757 P48036 P58774 P62737 P63260 P97315 Q14BI5 Q3UHW9 Q545C7 Q5SX40 Q66JR7 Q80X90 Q8BTM8 Q8R429 Q9ET78 Q9ET80 Q9QUM9 Q9WUB3	A0A1B0GSX6 A0A1L1SQG7 A0A1L1SV25 A2AUC9 A6ZI44 B2RXX9 E9Q447 E9Q616 O55222 P04919 P13412 P20801 P47757 P48036 P58774 P62737 P63260 P97315 Q14BI5 Q3UHW9 Q545C7 Q5SX40 Q66JR7 Q80X90 Q8BTM8 Q8R429 Q9ET78 Q9ET80 Q9QUM9 Q9WUB3	6.80 30/441	11.90 30/252	6.82553e-16	GO:0099512;GO:0005737;GO:0043232
GO:0031968	organelle outer membrane	The outer, i.e. cytoplasm-facing in a cellular organelle, lipid bilayer of an organelle envelope.	ENSMUSG00000013465 ENSMUSG00000024900 ENSMUSG00000018796 ENSMUSG00000022789 ENSMUSG00000000628 ENSMUSG00000018428 ENSMUSG00000027099 ENSMUSG00000031633 ENSMUSG00000004455 ENSMUSG00000038845 ENSMUSG00000032959 ENSMUSG00000006373 ENSMUSG00000034993 ENSMUSG00000027282 ENSMUSG00000078937 ENSMUSG00000063524 ENSMUSG00000059040 ENSMUSG00000021771 ENSMUSG00000020402 ENSMUSG00000024120 ENSMUSG00000022752 …	'Negative elongation factor B'; 'Acyltransferase'; 'Long-chain-fatty-acid--CoA ligase'; 'Dynamin-1-like protein'; 'Hexokinase-2'; 'A-kinase anchor protein 1, mitochondrial'; 'Metaxin-2'; 'ADP/ATP translocase 1'; 'Serine/threonine-protein phosphatase PP1-gamma catalytic subunit'; 'Prohibitin 1'; 'Phosphatidylethanolamine-binding protein 1'; 'Membrane-associated progesterone receptor component 1'; …	Nelfb Cpt1a Acsl1 Dnm1l Hk2 Akap1 Mtx2 Slc25a4 Ppp1cc Phb1 Pebp1 Pgrmc1 Vat1 Mtch2 Cpt1b EG433182 Vdac2 Vdac1 Lrpprc Tomm70a Samm50 Aifm2 Rhot2 Mavs Cisd1 Mtarc2 Hadhb Aifm1	A0A5H1ZRL3 A8ASF5 D3Z041 Q8K1M6 O08528 O08715 O88441 P48962 P63087 P67778 Q3TGC5 Q3TH84 Q3TXD3 Q3UA17 Q3UIM5 Q5FW97 Q60930 Q60932 Q6PB66 Q80TT4 Q8BGH2 Q8BUE4 Q8JZN7 Q8VCF0 Q91WS0 Q922Q1 Q99JY0 Q9Z0X1	A0A5H1ZRL3 A8ASF5 D3Z041 E9PUD2 O08528 O08715 O88441 P48962 P63087 P67778 Q3TGC5 Q3TH84 Q3TXD3 Q3UA17 Q3UIM5 Q5FW97 Q60930 Q60932 Q6PB66 Q80TT4 Q8BGH2 Q8BUE4 Q8JZN7 Q8VCF0 Q91WS0 Q922Q1 Q99JY0 Q9Z0X1	6.58 29/441	12.29 29/236	9.1923e-16	GO:0031967;GO:0019867;GO:0098588
GO:0019867	outer membrane	The external membrane of Gram-negative bacteria or certain organelles such as mitochondria and chloroplasts; freely permeable to most ions and metabolites.	ENSMUSG00000013465 ENSMUSG00000024900 ENSMUSG00000018796 ENSMUSG00000022789 ENSMUSG00000000628 ENSMUSG00000018428 ENSMUSG00000027099 ENSMUSG00000031633 ENSMUSG00000004455 ENSMUSG00000038845 ENSMUSG00000032959 ENSMUSG00000006373 ENSMUSG00000034993 ENSMUSG00000027282 ENSMUSG00000078937 ENSMUSG00000063524 ENSMUSG00000059040 ENSMUSG00000021771 ENSMUSG00000020402 ENSMUSG00000024120 ENSMUSG00000022752 …	'Negative elongation factor B'; 'Acyltransferase'; 'Long-chain-fatty-acid--CoA ligase'; 'Dynamin-1-like protein'; 'Hexokinase-2'; 'A-kinase anchor protein 1, mitochondrial'; 'Metaxin-2'; 'ADP/ATP translocase 1'; 'Serine/threonine-protein phosphatase PP1-gamma catalytic subunit'; 'Prohibitin 1'; 'Phosphatidylethanolamine-binding protein 1'; 'Membrane-associated progesterone receptor component 1'; …	Nelfb Cpt1a Acsl1 Dnm1l Hk2 Akap1 Mtx2 Slc25a4 Ppp1cc Phb1 Pebp1 Pgrmc1 Vat1 Mtch2 Cpt1b EG433182 Vdac2 Vdac1 Lrpprc Tomm70a Samm50 Aifm2 Rhot2 Mavs Cisd1 Mtarc2 Hadhb Aifm1	A0A5H1ZRL3 A8ASF5 D3Z041 Q8K1M6 O08528 O08715 O88441 P48962 P63087 P67778 Q3TGC5 Q3TH84 Q3TXD3 Q3UA17 Q3UIM5 Q5FW97 Q60930 Q60932 Q6PB66 Q80TT4 Q8BGH2 Q8BUE4 Q8JZN7 Q8VCF0 Q91WS0 Q922Q1 Q99JY0 Q9Z0X1	A0A5H1ZRL3 A8ASF5 D3Z041 E9PUD2 O08528 O08715 O88441 P48962 P63087 P67778 Q3TGC5 Q3TH84 Q3TXD3 Q3UA17 Q3UIM5 Q5FW97 Q60930 Q60932 Q6PB66 Q80TT4 Q8BGH2 Q8BUE4 Q8JZN7 Q8VCF0 Q91WS0 Q922Q1 Q99JY0 Q9Z0X1	6.58 29/441	12.29 29/236	9.1923e-16	GO:0016020
GO:0030016	myofibril	The contractile element of skeletal and cardiac muscle; a long, highly organized bundle of actin, myosin, and other proteins that contracts by a sliding filament mechanism.	ENSMUSG00000031636 ENSMUSG00000030592 ENSMUSG00000054808 ENSMUSG00000075307 ENSMUSG00000030695 ENSMUSG00000053093 ENSMUSG00000057738 ENSMUSG00000069833 ENSMUSG00000030890 ENSMUSG00000006574 ENSMUSG00000031097 ENSMUSG00000017300 ENSMUSG00000028745 ENSMUSG00000027712 ENSMUSG00000028464 ENSMUSG00000062825 ENSMUSG00000026421 ENSMUSG00000031461 ENSMUSG00000062929 ENSMUSG00000030470 ENSMUSG00000056328 …	'PDZ and LIM domain protein 3'; 'Ryanodine receptor 1'; 'Alpha-actinin-4'; 'Kelch-like protein 41'; 'Fructose-bisphosphate aldolase'; 'Myosin-7'; 'Spectrin alpha, non-erythrocytic 1'; 'AHNAK nucleoprotein'; 'Integrin-linked protein kinase'; 'Band 3 anion transport protein'; 'Troponin I, fast skeletal muscle'; 'Troponin C, skeletal muscle'; 'F-actin-capping protein subunit beta'; 'Annexin A5'; 'Tr…	Pdlim3 Ryr1 Actn4 Klhl41 Aldoa Myh7 Sptan1 Ahnak Ilk Slc4a1 Tnni2 Tnnc2 Capzb Anxa5 Tpm2 Actg1 Csrp1 Myom2 Cfl2 Csrp3 Myh1 Pgm1 Flnb Flna Atp2a1 Jph2 Jph1 Psma6 Pygm	A0A1B0GSX6 A0A1L1SQG7 A0A1L1SV25 A2AUC9 A6ZI44 B2RXX9 E9Q447 E9Q616 O55222 P04919 P13412 P20801 P47757 P48036 P58774 P63260 P97315 Q14BI5 Q3UHW9 Q545C7 Q5SX40 Q66JR7 Q80X90 Q8BTM8 Q8R429 Q9ET78 Q9ET80 Q9QUM9 Q9WUB3	A0A1B0GSX6 A0A1L1SQG7 A0A1L1SV25 A2AUC9 A6ZI44 B2RXX9 E9Q447 E9Q616 O55222 P04919 P13412 P20801 P47757 P48036 P58774 P63260 P97315 Q14BI5 Q3UHW9 Q545C7 Q5SX40 Q66JR7 Q80X90 Q8BTM8 Q8R429 Q9ET78 Q9ET80 Q9QUM9 Q9WUB3	6.58 29/441	11.98 29/242	1.75815e-15	GO:0043292
GO:0099080	supramolecular complex	A cellular component that consists of an indeterminate number of proteins or macromolecular complexes, organized into a regular, higher-order structure such as a polymer, sheet, network or a fiber.	ENSMUSG00000026202 ENSMUSG00000036402 ENSMUSG00000031636 ENSMUSG00000030592 ENSMUSG00000054808 ENSMUSG00000075307 ENSMUSG00000030695 ENSMUSG00000053093 ENSMUSG00000022789 ENSMUSG00000057738 ENSMUSG00000069833 ENSMUSG00000022048 ENSMUSG00000030890 ENSMUSG00000004980 ENSMUSG00000006574 ENSMUSG00000068039 ENSMUSG00000031097 ENSMUSG00000017300 ENSMUSG00000027940 ENSMUSG00000022283 ENSMUSG00000026276 …	'Tubulin alpha chain'; 'Guanine nucleotide-binding protein subunit gamma'; 'PDZ and LIM domain protein 3'; 'Ryanodine receptor 1'; 'Alpha-actinin-4'; 'Kelch-like protein 41'; 'Fructose-bisphosphate aldolase'; 'Myosin-7'; 'Dynamin-1-like protein'; 'Spectrin alpha, non-erythrocytic 1'; 'AHNAK nucleoprotein'; 'Dihydropyrimidinase-related protein 2'; 'Integrin-linked protein kinase'; 'Heterogeneous n…	Tuba4a Gng12 Pdlim3 Ryr1 Actn4 Klhl41 Aldoa Myh7 Dnm1l Sptan1 Ahnak Dpysl2 Ilk Hnrnpa2b1 Slc4a1 Tcp1 Tnni2 Tnnc2 Tpm3 Pabpc1 Septin2 Capzb Anxa5 Lum Tpm2 Pcbp1 Acta2 Ppp1cc Actg1 Csrp1 Vcp Myom2 Actr3 Cct6a Eif4e Mapre1 Cct3 Myh10 Cfl2 Dcn Hnrnpa3 Cotl1 Csrp3 Tuba3a Rplp0 Myh1 Mybpc2 Kif5b Pgm1 Cct8 Lrpprc Rangap1 Tubb2a Eml2 Flnb Actbl2 Flna Atp2a1 Myh9 Sirt2 Upf1 Jph2 Jph1 Dync1h1 Psma6 Psma4 M…	A0A0A0MQA5 A0A0N4SW28 A0A1B0GSX6 A0A1L1SQG7 A0A1L1SV25 A2AUC9 A6ZI44 B2RXX9 Q8K1M6 E9Q447 E9Q616 O08553 O55222 O88569 P04919 P11983 P13412 P20801 P21107 P29341 P42208 P47757 P48036 P51885 P58774 P60335 P62737 P63087 P63260 P97315 Q01853 Q14BI5 Q3TGE1 Q3TI05 Q3TK95 Q3U4H0 Q3U4U6 Q3UH59 Q3UHW9 Q3UKR1 Q3UZG3 Q544F6 Q545C7 Q5FW91 Q5M8R8 Q5SX40 Q5XKE0 Q61768 Q66JR7 Q6A0F1 Q6PB66 Q6ZPH4 Q7TMM9 Q7TNG5 Q…	A0A0A0MQA5 A0A0N4SW28 A0A1B0GSX6 A0A1L1SQG7 A0A1L1SV25 A2AUC9 A6ZI44 B2RXX9 E9PUD2 E9Q447 E9Q616 O08553 O55222 O88569 P04919 P11983 P13412 P20801 P21107 P29341 P42208 P47757 P48036 P51885 P58774 P60335 P62737 P63087 P63260 P97315 Q01853 Q14BI5 Q3TGE1 Q3TI05 Q3TK95 Q3U4H0 Q3U4U6 Q3UH59 Q3UHW9 Q3UKR1 Q3UZG3 Q544F6 Q545C7 Q5FW91 Q5M8R8 Q5SX40 Q5XKE0 Q61768 Q66JR7 Q6A0F1 Q6PB66 Q6ZPH4 Q7TMM9 Q7TNG5 Q…	15.87 70/441	4.92 70/1424	3.45202e-15	GO:0110165
GO:0099512	supramolecular fiber	A polymer consisting of an indefinite number of protein or protein complex subunits that have polymerised to form a fiber-shaped structure.	ENSMUSG00000026202 ENSMUSG00000036402 ENSMUSG00000031636 ENSMUSG00000030592 ENSMUSG00000054808 ENSMUSG00000075307 ENSMUSG00000030695 ENSMUSG00000053093 ENSMUSG00000022789 ENSMUSG00000057738 ENSMUSG00000069833 ENSMUSG00000022048 ENSMUSG00000030890 ENSMUSG00000006574 ENSMUSG00000068039 ENSMUSG00000031097 ENSMUSG00000017300 ENSMUSG00000027940 ENSMUSG00000026276 ENSMUSG00000116048 ENSMUSG00000028745 …	'Tubulin alpha chain'; 'Guanine nucleotide-binding protein subunit gamma'; 'PDZ and LIM domain protein 3'; 'Ryanodine receptor 1'; 'Alpha-actinin-4'; 'Kelch-like protein 41'; 'Fructose-bisphosphate aldolase'; 'Myosin-7'; 'Dynamin-1-like protein'; 'Spectrin alpha, non-erythrocytic 1'; 'AHNAK nucleoprotein'; 'Dihydropyrimidinase-related protein 2'; 'Integrin-linked protein kinase'; 'Band 3 anion tr…	Tuba4a Gng12 Pdlim3 Ryr1 Actn4 Klhl41 Aldoa Myh7 Dnm1l Sptan1 Ahnak Dpysl2 Ilk Slc4a1 Tcp1 Tnni2 Tnnc2 Tpm3 Septin2 Capzb Anxa5 Lum Tpm2 Acta2 Actg1 Csrp1 Myom2 Actr3 Cct6a Mapre1 Cct3 Myh10 Cfl2 Dcn Cotl1 Csrp3 Tuba3a Myh1 Mybpc2 Kif5b Pgm1 Cct8 Lrpprc Tubb2a Eml2 Flnb Actbl2 Flna Atp2a1 Myh9 Sirt2 Jph2 Jph1 Dync1h1 Psma6 Myo1c Pygm	A0A0A0MQA5 A0A0N4SW28 A0A1B0GSX6 A0A1L1SQG7 A0A1L1SV25 A2AUC9 A6ZI44 B2RXX9 Q8K1M6 E9Q447 E9Q616 O08553 O55222 P04919 P11983 P13412 P20801 P21107 P42208 P47757 P48036 P51885 P58774 P62737 P63260 P97315 Q14BI5 Q3TGE1 Q3TI05 Q3U4H0 Q3U4U6 Q3UH59 Q3UHW9 Q3UKR1 Q544F6 Q545C7 Q5FW91 Q5SX40 Q5XKE0 Q61768 Q66JR7 Q6A0F1 Q6PB66 Q7TMM9 Q7TNG5 Q80X90 Q8BFZ3 Q8BTM8 Q8R429 Q8VDD5 Q8VDQ8 Q9ET78 Q9ET80 Q9JHU4 Q…	A0A0A0MQA5 A0A0N4SW28 A0A1B0GSX6 A0A1L1SQG7 A0A1L1SV25 A2AUC9 A6ZI44 B2RXX9 E9PUD2 E9Q447 E9Q616 O08553 O55222 P04919 P11983 P13412 P20801 P21107 P42208 P47757 P48036 P51885 P58774 P62737 P63260 P97315 Q14BI5 Q3TGE1 Q3TI05 Q3U4H0 Q3U4U6 Q3UH59 Q3UHW9 Q3UKR1 Q544F6 Q545C7 Q5FW91 Q5SX40 Q5XKE0 Q61768 Q66JR7 Q6A0F1 Q6PB66 Q7TMM9 Q7TNG5 Q80X90 Q8BFZ3 Q8BTM8 Q8R429 Q8VDD5 Q8VDQ8 Q9ET78 Q9ET80 Q9JHU4 Q…	13.38 59/441	5.57 59/1059	4.38531e-15	GO:0099081
GO:0099081	supramolecular polymer	A polymeric supramolecular structure.	ENSMUSG00000026202 ENSMUSG00000036402 ENSMUSG00000031636 ENSMUSG00000030592 ENSMUSG00000054808 ENSMUSG00000075307 ENSMUSG00000030695 ENSMUSG00000053093 ENSMUSG00000022789 ENSMUSG00000057738 ENSMUSG00000069833 ENSMUSG00000022048 ENSMUSG00000030890 ENSMUSG00000006574 ENSMUSG00000068039 ENSMUSG00000031097 ENSMUSG00000017300 ENSMUSG00000027940 ENSMUSG00000026276 ENSMUSG00000116048 ENSMUSG00000028745 …	'Tubulin alpha chain'; 'Guanine nucleotide-binding protein subunit gamma'; 'PDZ and LIM domain protein 3'; 'Ryanodine receptor 1'; 'Alpha-actinin-4'; 'Kelch-like protein 41'; 'Fructose-bisphosphate aldolase'; 'Myosin-7'; 'Dynamin-1-like protein'; 'Spectrin alpha, non-erythrocytic 1'; 'AHNAK nucleoprotein'; 'Dihydropyrimidinase-related protein 2'; 'Integrin-linked protein kinase'; 'Band 3 anion tr…	Tuba4a Gng12 Pdlim3 Ryr1 Actn4 Klhl41 Aldoa Myh7 Dnm1l Sptan1 Ahnak Dpysl2 Ilk Slc4a1 Tcp1 Tnni2 Tnnc2 Tpm3 Septin2 Capzb Anxa5 Lum Tpm2 Acta2 Actg1 Csrp1 Myom2 Actr3 Cct6a Mapre1 Cct3 Myh10 Cfl2 Dcn Cotl1 Csrp3 Tuba3a Myh1 Mybpc2 Kif5b Pgm1 Cct8 Lrpprc Tubb2a Eml2 Flnb Actbl2 Flna Atp2a1 Myh9 Sirt2 Jph2 Jph1 Dync1h1 Psma6 Myo1c Pygm	A0A0A0MQA5 A0A0N4SW28 A0A1B0GSX6 A0A1L1SQG7 A0A1L1SV25 A2AUC9 A6ZI44 B2RXX9 Q8K1M6 E9Q447 E9Q616 O08553 O55222 P04919 P11983 P13412 P20801 P21107 P42208 P47757 P48036 P51885 P58774 P62737 P63260 P97315 Q14BI5 Q3TGE1 Q3TI05 Q3U4H0 Q3U4U6 Q3UH59 Q3UHW9 Q3UKR1 Q544F6 Q545C7 Q5FW91 Q5SX40 Q5XKE0 Q61768 Q66JR7 Q6A0F1 Q6PB66 Q7TMM9 Q7TNG5 Q80X90 Q8BFZ3 Q8BTM8 Q8R429 Q8VDD5 Q8VDQ8 Q9ET78 Q9ET80 Q9JHU4 Q…	A0A0A0MQA5 A0A0N4SW28 A0A1B0GSX6 A0A1L1SQG7 A0A1L1SV25 A2AUC9 A6ZI44 B2RXX9 E9PUD2 E9Q447 E9Q616 O08553 O55222 P04919 P11983 P13412 P20801 P21107 P42208 P47757 P48036 P51885 P58774 P62737 P63260 P97315 Q14BI5 Q3TGE1 Q3TI05 Q3U4H0 Q3U4U6 Q3UH59 Q3UHW9 Q3UKR1 Q544F6 Q545C7 Q5FW91 Q5SX40 Q5XKE0 Q61768 Q66JR7 Q6A0F1 Q6PB66 Q7TMM9 Q7TNG5 Q80X90 Q8BFZ3 Q8BTM8 Q8R429 Q8VDD5 Q8VDQ8 Q9ET78 Q9ET80 Q9JHU4 Q…	13.38 59/441	5.53 59/1066	5.71842e-15	GO:0099080
GO:0030017	sarcomere	The repeating unit of a myofibril in a muscle cell, composed of an array of overlapping thick and thin filaments between two adjacent Z discs.	ENSMUSG00000031636 ENSMUSG00000030592 ENSMUSG00000054808 ENSMUSG00000075307 ENSMUSG00000030695 ENSMUSG00000053093 ENSMUSG00000057738 ENSMUSG00000030890 ENSMUSG00000006574 ENSMUSG00000031097 ENSMUSG00000017300 ENSMUSG00000028745 ENSMUSG00000027712 ENSMUSG00000028464 ENSMUSG00000026421 ENSMUSG00000031461 ENSMUSG00000062929 ENSMUSG00000030470 ENSMUSG00000056328 ENSMUSG00000025791 ENSMUSG00000025278 …	'PDZ and LIM domain protein 3'; 'Ryanodine receptor 1'; 'Alpha-actinin-4'; 'Kelch-like protein 41'; 'Fructose-bisphosphate aldolase'; 'Myosin-7'; 'Spectrin alpha, non-erythrocytic 1'; 'Integrin-linked protein kinase'; 'Band 3 anion transport protein'; 'Troponin I, fast skeletal muscle'; 'Troponin C, skeletal muscle'; 'F-actin-capping protein subunit beta'; 'Annexin A5'; 'Tropomyosin beta chain'; …	Pdlim3 Ryr1 Actn4 Klhl41 Aldoa Myh7 Sptan1 Ilk Slc4a1 Tnni2 Tnnc2 Capzb Anxa5 Tpm2 Csrp1 Myom2 Cfl2 Csrp3 Myh1 Pgm1 Flnb Flna Atp2a1 Jph2 Jph1 Psma6 Pygm	A0A1B0GSX6 A0A1L1SQG7 A0A1L1SV25 A2AUC9 A6ZI44 B2RXX9 E9Q447 O55222 P04919 P13412 P20801 P47757 P48036 P58774 P97315 Q14BI5 Q3UHW9 Q545C7 Q5SX40 Q66JR7 Q80X90 Q8BTM8 Q8R429 Q9ET78 Q9ET80 Q9QUM9 Q9WUB3	A0A1B0GSX6 A0A1L1SQG7 A0A1L1SV25 A2AUC9 A6ZI44 B2RXX9 E9Q447 O55222 P04919 P13412 P20801 P47757 P48036 P58774 P97315 Q14BI5 Q3UHW9 Q545C7 Q5SX40 Q66JR7 Q80X90 Q8BTM8 Q8R429 Q9ET78 Q9ET80 Q9QUM9 Q9WUB3	6.12 27/441	12.33 27/219	8.98243e-15	GO:0030016;GO:0110165
GO:0005741	mitochondrial outer membrane	The outer, i.e. cytoplasm-facing, lipid bilayer of the mitochondrial envelope.	ENSMUSG00000013465 ENSMUSG00000024900 ENSMUSG00000018796 ENSMUSG00000022789 ENSMUSG00000000628 ENSMUSG00000018428 ENSMUSG00000027099 ENSMUSG00000031633 ENSMUSG00000004455 ENSMUSG00000038845 ENSMUSG00000032959 ENSMUSG00000006373 ENSMUSG00000034993 ENSMUSG00000027282 ENSMUSG00000078937 ENSMUSG00000021771 ENSMUSG00000020402 ENSMUSG00000022752 ENSMUSG00000022437 ENSMUSG00000020085 ENSMUSG00000025733 …	'Negative elongation factor B'; 'Acyltransferase'; 'Long-chain-fatty-acid--CoA ligase'; 'Dynamin-1-like protein'; 'Hexokinase-2'; 'A-kinase anchor protein 1, mitochondrial'; 'Metaxin-2'; 'ADP/ATP translocase 1'; 'Serine/threonine-protein phosphatase PP1-gamma catalytic subunit'; 'Prohibitin 1'; 'Phosphatidylethanolamine-binding protein 1'; 'Membrane-associated progesterone receptor component 1'; …	Nelfb Cpt1a Acsl1 Dnm1l Hk2 Akap1 Mtx2 Slc25a4 Ppp1cc Phb1 Pebp1 Pgrmc1 Vat1 Mtch2 Cpt1b Vdac2 Vdac1 Tomm70a Samm50 Aifm2 Rhot2 Mavs Cisd1 Mtarc2 Hadhb Aifm1	A0A5H1ZRL3 A8ASF5 D3Z041 Q8K1M6 O08528 O08715 O88441 P48962 P63087 P67778 Q3TGC5 Q3TH84 Q3TXD3 Q3UA17 Q3UIM5 Q60930 Q60932 Q80TT4 Q8BGH2 Q8BUE4 Q8JZN7 Q8VCF0 Q91WS0 Q922Q1 Q99JY0 Q9Z0X1	A0A5H1ZRL3 A8ASF5 D3Z041 E9PUD2 O08528 O08715 O88441 P48962 P63087 P67778 Q3TGC5 Q3TH84 Q3TXD3 Q3UA17 Q3UIM5 Q60930 Q60932 Q80TT4 Q8BGH2 Q8BUE4 Q8JZN7 Q8VCF0 Q91WS0 Q922Q1 Q99JY0 Q9Z0X1	5.90 26/441	12.75 26/204	1.3672e-14	GO:0031968;GO:0031966
GO:0015629	actin cytoskeleton	The part of the cytoskeleton (the internal framework of a cell) composed of actin and associated proteins. Includes actin cytoskeleton-associated complexes.	ENSMUSG00000036402 ENSMUSG00000031636 ENSMUSG00000054808 ENSMUSG00000028906 ENSMUSG00000030695 ENSMUSG00000021061 ENSMUSG00000053093 ENSMUSG00000057738 ENSMUSG00000069833 ENSMUSG00000030890 ENSMUSG00000005103 ENSMUSG00000031097 ENSMUSG00000017300 ENSMUSG00000027940 ENSMUSG00000026276 ENSMUSG00000116048 ENSMUSG00000028745 ENSMUSG00000028464 ENSMUSG00000035783 ENSMUSG00000062825 ENSMUSG00000026421 …	'Guanine nucleotide-binding protein subunit gamma'; 'PDZ and LIM domain protein 3'; 'Alpha-actinin-4'; 'Protein 4.1'; 'Fructose-bisphosphate aldolase'; 'Spectrin beta chain'; 'Myosin-7'; 'Spectrin alpha, non-erythrocytic 1'; 'AHNAK nucleoprotein'; 'Integrin-linked protein kinase'; 'WD repeat-containing protein 1'; 'Troponin I, fast skeletal muscle'; 'Troponin C, skeletal muscle'; 'Tropomyosin alp…	Gng12 Pdlim3 Actn4 Epb41 Aldoa Sptb Myh7 Sptan1 Ahnak Ilk Wdr1 Tnni2 Tnnc2 Tpm3 Septin2 Capzb Tpm2 Acta2 Actg1 Csrp1 Myl11 Actr3 Myh10 Cfl2 Dstn Cotl1 Cfl1 Acaca Myh1 Myh11 Epb41l2 Flnb Actbl2 Flna Add1 Myh9 Stoml2 Myo1c	A0A0N4SW28 A0A1B0GSX6 A0A1L1SV25 A2A841 A6ZI44 B2RX08 B2RXX9 E9Q447 E9Q616 O55222 O88342 P13412 P20801 P21107 P42208 P47757 P58774 P62737 P63260 P97315 P97457 Q3TGE1 Q3UH59 Q3UHW9 Q4FK36 Q544F6 Q544Y7 Q5SWU9 Q5SX40 Q69ZX3 Q80UE5 Q80X90 Q8BFZ3 Q8BTM8 Q8K232 Q8VDD5 Q99JB2 Q9WTI7	A0A0N4SW28 A0A1B0GSX6 A0A1L1SV25 A2A841 A6ZI44 B2RX08 B2RXX9 E9Q447 E9Q616 O55222 O88342 P13412 P20801 P21107 P42208 P47757 P58774 P62737 P63260 P97315 P97457 Q3TGE1 Q3UH59 Q3UHW9 Q4FK36 Q544F6 Q544Y7 Q5SWU9 Q5SX40 Q69ZX3 Q80UE5 Q80X90 Q8BFZ3 Q8BTM8 Q8K232 Q8VDD5 Q99JB2 Q9WTI7	8.84 39/441	7.75 39/503	2.15691e-14	GO:0005856
GO:0098800	inner mitochondrial membrane protein complex	Any protein complex that is part of the inner mitochondrial membrane.	ENSMUSG00000064360 ENSMUSG00000020022 ENSMUSG00000026895 ENSMUSG00000028648 ENSMUSG00000002379 ENSMUSG00000036751 ENSMUSG00000038845 ENSMUSG00000063882 ENSMUSG00000025651 ENSMUSG00000030869 ENSMUSG00000052337 ENSMUSG00000025968 ENSMUSG00000048429 ENSMUSG00000024527 ENSMUSG00000021577 ENSMUSG00000037916 ENSMUSG00000026260 ENSMUSG00000022956 ENSMUSG00000034566 ENSMUSG00000029916 ENSMUSG00000041881	'NADH-ubiquinone oxidoreductase chain 3'; 'NADH dehydrogenase'; 'Cytochrome c oxidase subunit 6B1'; 'Prohibitin 1'; 'Cytochrome b-c1 complex subunit 6, mitochondrial'; 'Cytochrome b-c1 complex subunit 1, mitochondrial'; 'Acyl carrier protein'; 'MICOS complex subunit MIC60'; 'NADH-ubiquinone oxidoreductase 75 kDa subunit, mitochondrial'; 'Mitochondrial import inner membrane translocase subunit Tim…	ND3 Ndufa12 Ndufa8 Ndufs5 Ndufa11 Cox6b1 Phb1 Uqcrh Uqcrc1 Ndufab1 Immt Ndufs1 Timm29 Afg3l2 Sdha Ndufv1 Ndufa10 Atp5po Atp5pd Agk Ndufa7	A0A023J682 A0A0R4J275 A0A1S6GWI0 A0A1S6GWI4 G5E814 P56391 P67778 P99028 Q3TIC8 Q3TJG2 Q3U7N2 Q3UIQ2 Q8BGX2 Q8JZQ2 Q8K2B3 Q91YT0 Q99LC3 Q9DB20 Q9DCX2 Q9ESW4 Q9Z1P6	A0A023J682 A0A0R4J275 A0A1S6GWI0 A0A1S6GWI4 G5E814 P56391 P67778 P99028 Q3TIC8 Q3TJG2 Q3U7N2 Q3UIQ2 Q8BGX2 Q8JZQ2 Q8K2B3 Q91YT0 Q99LC3 Q9DB20 Q9DCX2 Q9ESW4 Q9Z1P6	4.76 21/441	14.00 21/150	1.27383e-12	GO:0098798;GO:0098796;GO:0005743
GO:0005777	peroxisome	A small organelle enclosed by a single membrane, and found in most eukaryotic cells. Contains peroxidases and other enzymes involved in a variety of metabolic processes including free radical detoxification, lipid catabolism and biosynthesis, and hydrogen peroxide metabolism.	ENSMUSG00000018796 ENSMUSG00000022789 ENSMUSG00000053898 ENSMUSG00000027187 ENSMUSG00000028691 ENSMUSG00000025980 ENSMUSG00000024066 ENSMUSG00000028383 ENSMUSG00000058586 ENSMUSG00000022040 ENSMUSG00000025950 ENSMUSG00000058997 ENSMUSG00000056999 ENSMUSG00000036257 ENSMUSG00000037523 ENSMUSG00000073481 ENSMUSG00000022853 ENSMUSG00000003623 ENSMUSG00000021417	'Long-chain-fatty-acid--CoA ligase'; 'Dynamin-1-like protein'; 'Delta'; 'Catalase'; 'Peroxiredoxin-1'; '60 kDa heat shock protein, mitochondrial'; 'Xanthine dehydrogenase/oxidase'; 'Hydroxysteroid dehydrogenase-like protein 2'; 'Serine hydrolase-like'; 'AB hydrolase-1 domain-containing protein'; 'Isocitrate dehydrogenase'; 'von Willebrand factor A domain-containing protein 8'; 'Insulin degrading …	Acsl1 Dnm1l Ech1 Cat Prdx1 Hspd1 Xdh Hsdl2 Serhl Ephx2 Idh1 Vwa8 Ide Pnpla8 Mavs Mtarc2 Ehhadh Crot Eci2	D3Z041 Q8K1M6 O35459 P24270 P35700 P63038 Q00519 Q2TPA8 Q3U3G8 Q3UQ71 Q8C338 Q8CC88 Q8CGB9 Q8K1N1 Q8VCF0 Q922Q1 Q9DBM2 Q9DC50 Q9WUR2	D3Z041 E9PUD2 O35459 P24270 P35700 P63038 Q00519 Q2TPA8 Q3U3G8 Q3UQ71 Q8C338 Q8CC88 Q8CGB9 Q8K1N1 Q8VCF0 Q922Q1 Q9DBM2 Q9DC50 Q9WUR2	4.31 19/441	12.58 19/151	1.33274e-10	GO:0042579
GO:0042579	microbody	Cytoplasmic organelles, spherical or oval in shape, that are bounded by a single membrane and contain oxidative enzymes, especially those utilizing hydrogen peroxide (H2O2).	ENSMUSG00000018796 ENSMUSG00000022789 ENSMUSG00000053898 ENSMUSG00000027187 ENSMUSG00000028691 ENSMUSG00000025980 ENSMUSG00000024066 ENSMUSG00000028383 ENSMUSG00000058586 ENSMUSG00000022040 ENSMUSG00000025950 ENSMUSG00000058997 ENSMUSG00000056999 ENSMUSG00000036257 ENSMUSG00000037523 ENSMUSG00000073481 ENSMUSG00000022853 ENSMUSG00000003623 ENSMUSG00000021417	'Long-chain-fatty-acid--CoA ligase'; 'Dynamin-1-like protein'; 'Delta'; 'Catalase'; 'Peroxiredoxin-1'; '60 kDa heat shock protein, mitochondrial'; 'Xanthine dehydrogenase/oxidase'; 'Hydroxysteroid dehydrogenase-like protein 2'; 'Serine hydrolase-like'; 'AB hydrolase-1 domain-containing protein'; 'Isocitrate dehydrogenase'; 'von Willebrand factor A domain-containing protein 8'; 'Insulin degrading …	Acsl1 Dnm1l Ech1 Cat Prdx1 Hspd1 Xdh Hsdl2 Serhl Ephx2 Idh1 Vwa8 Ide Pnpla8 Mavs Mtarc2 Ehhadh Crot Eci2	D3Z041 Q8K1M6 O35459 P24270 P35700 P63038 Q00519 Q2TPA8 Q3U3G8 Q3UQ71 Q8C338 Q8CC88 Q8CGB9 Q8K1N1 Q8VCF0 Q922Q1 Q9DBM2 Q9DC50 Q9WUR2	D3Z041 E9PUD2 O35459 P24270 P35700 P63038 Q00519 Q2TPA8 Q3U3G8 Q3UQ71 Q8C338 Q8CC88 Q8CGB9 Q8K1N1 Q8VCF0 Q922Q1 Q9DBM2 Q9DC50 Q9WUR2	4.31 19/441	12.58 19/151	1.33274e-10	GO:0043231;GO:0005737
GO:0005856	cytoskeleton	A cellular structure that forms the internal framework of eukaryotic and prokaryotic cells. The cytoskeleton includes intermediate filaments, microfilaments, microtubules, the microtrabecular lattice, and other structures characterized by a polymeric filamentous nature and long-range order within the cell. The various elements of the cytoskeleton not only serve in the maintenance of cellular shap…	ENSMUSG00000026202 ENSMUSG00000057666 ENSMUSG00000036402 ENSMUSG00000031636 ENSMUSG00000054808 ENSMUSG00000020061 ENSMUSG00000028906 ENSMUSG00000075307 ENSMUSG00000030695 ENSMUSG00000021061 ENSMUSG00000053093 ENSMUSG00000022789 ENSMUSG00000057738 ENSMUSG00000069833 ENSMUSG00000000628 ENSMUSG00000022048 ENSMUSG00000030890 ENSMUSG00000005103 ENSMUSG00000006574 ENSMUSG00000032562 ENSMUSG00000068039 …	'Tubulin alpha chain'; 'Glyceraldehyde-3-phosphate dehydrogenase'; 'Guanine nucleotide-binding protein subunit gamma'; 'PDZ and LIM domain protein 3'; 'Alpha-actinin-4'; 'Myosin binding protein C, slow-type'; 'Protein 4.1'; 'Kelch-like protein 41'; 'Fructose-bisphosphate aldolase'; 'Spectrin beta chain'; 'Myosin-7'; 'Dynamin-1-like protein'; 'Spectrin alpha, non-erythrocytic 1'; 'AHNAK nucleoprot…	Tuba4a Gapdh Gng12 Pdlim3 Actn4 Mybpc1 Epb41 Klhl41 Aldoa Sptb Myh7 Dnm1l Sptan1 Ahnak Hk2 Dpysl2 Ilk Wdr1 Slc4a1 Gnai2 Tcp1 Tnni2 Mdh1 Tnnc2 Tpm3 Tln1 Msn Septin2 Capzb Dbt Tpm2 Ywhae Ppp2cb Acta2 Dnaja1 Ppp1cc Actg1 Ppp2ca Csrp1 Myl11 Myom2 Actr3 Cct6a Psma1 Mapre1 Cct3 Myh10 Cfl2 Dstn Cotl1 Cfl1 Csrp3 Tuba3a Acaca Myh1 Mybpc2 Kif5b Myh11 Cct8 Lrpprc Rangap1 Tubb2a Eml2 Epb41l2 Flnb Actbl2 Ehd2…	A0A0A0MQA5 A0A0A0MQF6 A0A0N4SW28 A0A1B0GSX6 A0A1L1SV25 A0A571BEN1 A2A841 A2AUC9 A6ZI44 B2RX08 B2RXX9 Q8K1M6 E9Q447 E9Q616 O08528 O08553 O55222 O88342 P04919 P08752 P11983 P13412 P14152 P20801 P21107 P26039 P26041 P42208 P47757 P53395 P58774 P62259 P62715 P62737 P63037 P63087 P63260 P63330 P97315 P97457 Q14BI5 Q3TGE1 Q3TI05 Q3TS44 Q3U4H0 Q3U4U6 Q3UH59 Q3UHW9 Q4FK36 Q544F6 Q544Y7 Q545C7 Q5FW91 Q5SW…	A0A0A0MQA5 A0A0A0MQF6 A0A0N4SW28 A0A1B0GSX6 A0A1L1SV25 A0A571BEN1 A2A841 A2AUC9 A6ZI44 B2RX08 B2RXX9 E9PUD2 E9Q447 E9Q616 O08528 O08553 O55222 O88342 P04919 P08752 P11983 P13412 P14152 P20801 P21107 P26039 P26041 P42208 P47757 P53395 P58774 P62259 P62715 P62737 P63037 P63087 P63260 P63330 P97315 P97457 Q14BI5 Q3TGE1 Q3TI05 Q3TS44 Q3U4H0 Q3U4U6 Q3UH59 Q3UHW9 Q4FK36 Q544F6 Q544Y7 Q545C7 Q5FW91 Q5SW…	19.05 84/441	3.54 84/2373	1.78549e-10	GO:0043232
GO:0009295	nucleoid	The region of a virus, bacterial cell, mitochondrion or chloroplast to which the nucleic acid is confined.	ENSMUSG00000018574 ENSMUSG00000000340 ENSMUSG00000021771 ENSMUSG00000020402 ENSMUSG00000024120 ENSMUSG00000020079 ENSMUSG00000073838 ENSMUSG00000020869 ENSMUSG00000059447 ENSMUSG00000025260 ENSMUSG00000025403 ENSMUSG00000015357	'Very long-chain specific acyl-CoA dehydrogenase, mitochondrial'; 'Lipoamide acyltransferase component of branched-chain alpha-keto acid dehydrogenase complex, mitochondrial'; 'Voltage-dependent anion-selective channel protein 2'; 'Voltage-dependent anion-selective channel protein 1'; 'Leucine-rich PPR motif-containing protein, mitochondrial'; 'ATP-dependent RNA helicase SUPV3L1, mitochondrial'; …	Acadvl Dbt Vdac2 Vdac1 Lrpprc Supv3l1 Tufm Lrrc59 Hadhb Hsd17b10 Shmt2 Clpx	P50544 P53395 Q60930 Q60932 Q6PB66 Q80YD1 Q8BFR5 Q922Q8 Q99JY0 Q99N15 Q9CZN7 Q9JHS4	P50544 P53395 Q60930 Q60932 Q6PB66 Q80YD1 Q8BFR5 Q922Q8 Q99JY0 Q99N15 Q9CZN7 Q9JHS4	2.72 12/441	25.53 12/47	1.78549e-10	GO:0110165
GO:0042645	mitochondrial nucleoid	The region of a mitochondrion to which the DNA is confined.	ENSMUSG00000018574 ENSMUSG00000000340 ENSMUSG00000021771 ENSMUSG00000020402 ENSMUSG00000024120 ENSMUSG00000020079 ENSMUSG00000073838 ENSMUSG00000020869 ENSMUSG00000059447 ENSMUSG00000025260 ENSMUSG00000025403 ENSMUSG00000015357	'Very long-chain specific acyl-CoA dehydrogenase, mitochondrial'; 'Lipoamide acyltransferase component of branched-chain alpha-keto acid dehydrogenase complex, mitochondrial'; 'Voltage-dependent anion-selective channel protein 2'; 'Voltage-dependent anion-selective channel protein 1'; 'Leucine-rich PPR motif-containing protein, mitochondrial'; 'ATP-dependent RNA helicase SUPV3L1, mitochondrial'; …	Acadvl Dbt Vdac2 Vdac1 Lrpprc Supv3l1 Tufm Lrrc59 Hadhb Hsd17b10 Shmt2 Clpx	P50544 P53395 Q60930 Q60932 Q6PB66 Q80YD1 Q8BFR5 Q922Q8 Q99JY0 Q99N15 Q9CZN7 Q9JHS4	P50544 P53395 Q60930 Q60932 Q6PB66 Q80YD1 Q8BFR5 Q922Q8 Q99JY0 Q99N15 Q9CZN7 Q9JHS4	2.72 12/441	25.53 12/47	1.78549e-10	GO:0043232;GO:0009295;GO:0005759
GO:0031674	I band	A region of a sarcomere that appears as a light band on each side of the Z disc, comprising a region of the sarcomere where thin (actin) filaments are not overlapped by thick (myosin) filaments; contains actin, troponin, and tropomyosin; each sarcomere includes half of an I band at each end.	ENSMUSG00000031636 ENSMUSG00000030592 ENSMUSG00000054808 ENSMUSG00000030695 ENSMUSG00000053093 ENSMUSG00000057738 ENSMUSG00000006574 ENSMUSG00000028745 ENSMUSG00000027712 ENSMUSG00000026421 ENSMUSG00000062929 ENSMUSG00000030470 ENSMUSG00000025791 ENSMUSG00000025278 ENSMUSG00000031328 ENSMUSG00000030730 ENSMUSG00000017817 ENSMUSG00000042686 ENSMUSG00000032648	'PDZ and LIM domain protein 3'; 'Ryanodine receptor 1'; 'Alpha-actinin-4'; 'Fructose-bisphosphate aldolase'; 'Myosin-7'; 'Spectrin alpha, non-erythrocytic 1'; 'Band 3 anion transport protein'; 'F-actin-capping protein subunit beta'; 'Annexin A5'; 'Cysteine and glycine-rich protein 1'; 'Cofilin-2'; 'LIM zinc-binding domain-containing protein'; 'Phosphoglucomutase-1'; 'Filamin-B'; 'Filamin-A'; 'Sar…	Pdlim3 Ryr1 Actn4 Aldoa Myh7 Sptan1 Slc4a1 Capzb Anxa5 Csrp1 Cfl2 Csrp3 Pgm1 Flnb Flna Atp2a1 Jph2 Jph1 Pygm	A0A1B0GSX6 A0A1L1SQG7 A0A1L1SV25 A6ZI44 B2RXX9 E9Q447 P04919 P47757 P48036 P97315 Q3UHW9 Q545C7 Q66JR7 Q80X90 Q8BTM8 Q8R429 Q9ET78 Q9ET80 Q9WUB3	A0A1B0GSX6 A0A1L1SQG7 A0A1L1SV25 A6ZI44 B2RXX9 E9Q447 P04919 P47757 P48036 P97315 Q3UHW9 Q545C7 Q66JR7 Q80X90 Q8BTM8 Q8R429 Q9ET78 Q9ET80 Q9WUB3	4.31 19/441	12.26 19/155	1.92192e-10	GO:0030017;GO:0110165
GO:0005938	cell cortex	The region of a cell that lies just beneath the plasma membrane and often, but not always, contains a network of actin filaments and associated proteins.	ENSMUSG00000030592 ENSMUSG00000054808 ENSMUSG00000028906 ENSMUSG00000021061 ENSMUSG00000057738 ENSMUSG00000005103 ENSMUSG00000006574 ENSMUSG00000027940 ENSMUSG00000026276 ENSMUSG00000116048 ENSMUSG00000028745 ENSMUSG00000027479 ENSMUSG00000033860 ENSMUSG00000020900 ENSMUSG00000015932 ENSMUSG00000031827 ENSMUSG00000056201 ENSMUSG00000063524 ENSMUSG00000059040 ENSMUSG00000019978 ENSMUSG00000025278 …	'Ryanodine receptor 1'; 'Alpha-actinin-4'; 'Protein 4.1'; 'Spectrin beta chain'; 'Spectrin alpha, non-erythrocytic 1'; 'WD repeat-containing protein 1'; 'Band 3 anion transport protein'; 'Tropomyosin alpha-3 chain'; 'Septin-2'; 'F-actin-capping protein subunit beta'; 'Microtubule-associated protein RP/EB family member 1'; 'Fibrinogen gamma chain'; 'Myosin, heavy polypeptide 10, non-muscle'; 'Dest…	Ryr1 Actn4 Epb41 Sptb Sptan1 Wdr1 Slc4a1 Tpm3 Septin2 Capzb Mapre1 Fgg Myh10 Dstn Cotl1 Cfl1 EG433182 Epb41l2 Flnb Asph Flna Myh9 Dync1h1 Rhoa Myo1c	A0A1L1SQG7 A0A1L1SV25 A2A841 B2RX08 E9Q447 O88342 P04919 P21107 P42208 P47757 Q3U4H0 Q3UER8 Q3UH59 Q4FK36 Q544F6 Q544Y7 Q5FW97 Q80UE5 Q80X90 Q8BSY0 Q8BTM8 Q8VDD5 Q9JHU4 Q9QUI0 Q9WTI7	A0A1L1SQG7 A0A1L1SV25 A2A841 B2RX08 E9Q447 O88342 P04919 P21107 P42208 P47757 Q3U4H0 Q3UER8 Q3UH59 Q4FK36 Q544F6 Q544Y7 Q5FW97 Q80UE5 Q80X90 Q8BSY0 Q8BTM8 Q8VDD5 Q9JHU4 Q9QUI0 Q9WTI7	6.12 27/441	7.96 27/339	2.77248e-10	GO:0071944;GO:0005737
GO:0098803	respiratory chain complex	Any protein complex that is part of a respiratory chain.	ENSMUSG00000064360 ENSMUSG00000020022 ENSMUSG00000026895 ENSMUSG00000028648 ENSMUSG00000002379 ENSMUSG00000036751 ENSMUSG00000063882 ENSMUSG00000025651 ENSMUSG00000030869 ENSMUSG00000025968 ENSMUSG00000051671 ENSMUSG00000021577 ENSMUSG00000037916 ENSMUSG00000026260 ENSMUSG00000041881	'NADH-ubiquinone oxidoreductase chain 3'; 'NADH dehydrogenase'; 'Cytochrome c oxidase subunit 6B1'; 'Cytochrome b-c1 complex subunit 6, mitochondrial'; 'Cytochrome b-c1 complex subunit 1, mitochondrial'; 'Acyl carrier protein'; 'NADH-ubiquinone oxidoreductase 75 kDa subunit, mitochondrial'; 'Cytochrome c oxidase assembly factor 6 homolog'; 'Succinate dehydrogenase'	ND3 Ndufa12 Ndufa8 Ndufs5 Ndufa11 Cox6b1 Uqcrh Uqcrc1 Ndufab1 Ndufs1 Coa6 Sdha Ndufv1 Ndufa10 Ndufa7	A0A023J682 A0A0R4J275 A0A1S6GWI0 A0A1S6GWI4 G5E814 P56391 P99028 Q3TIC8 Q3TJG2 Q3UIQ2 Q8BGD8 Q8K2B3 Q91YT0 Q99LC3 Q9Z1P6	A0A023J682 A0A0R4J275 A0A1S6GWI0 A0A1S6GWI4 G5E814 P56391 P99028 Q3TIC8 Q3TJG2 Q3UIQ2 Q8BGD8 Q8K2B3 Q91YT0 Q99LC3 Q9Z1P6	3.40 15/441	16.67 15/90	3.15146e-10	GO:0098796;GO:0070469
GO:0030018	Z disc	Platelike region of a muscle sarcomere to which the plus ends of actin filaments are attached.	ENSMUSG00000031636 ENSMUSG00000030592 ENSMUSG00000054808 ENSMUSG00000030695 ENSMUSG00000053093 ENSMUSG00000057738 ENSMUSG00000006574 ENSMUSG00000028745 ENSMUSG00000027712 ENSMUSG00000026421 ENSMUSG00000062929 ENSMUSG00000030470 ENSMUSG00000025791 ENSMUSG00000025278 ENSMUSG00000031328 ENSMUSG00000017817 ENSMUSG00000042686 ENSMUSG00000032648	'PDZ and LIM domain protein 3'; 'Ryanodine receptor 1'; 'Alpha-actinin-4'; 'Fructose-bisphosphate aldolase'; 'Myosin-7'; 'Spectrin alpha, non-erythrocytic 1'; 'Band 3 anion transport protein'; 'F-actin-capping protein subunit beta'; 'Annexin A5'; 'Cysteine and glycine-rich protein 1'; 'Cofilin-2'; 'LIM zinc-binding domain-containing protein'; 'Phosphoglucomutase-1'; 'Filamin-B'; 'Filamin-A'; 'Jun…	Pdlim3 Ryr1 Actn4 Aldoa Myh7 Sptan1 Slc4a1 Capzb Anxa5 Csrp1 Cfl2 Csrp3 Pgm1 Flnb Flna Jph2 Jph1 Pygm	A0A1B0GSX6 A0A1L1SQG7 A0A1L1SV25 A6ZI44 B2RXX9 E9Q447 P04919 P47757 P48036 P97315 Q3UHW9 Q545C7 Q66JR7 Q80X90 Q8BTM8 Q9ET78 Q9ET80 Q9WUB3	A0A1B0GSX6 A0A1L1SQG7 A0A1L1SV25 A6ZI44 B2RXX9 E9Q447 P04919 P47757 P48036 P97315 Q3UHW9 Q545C7 Q66JR7 Q80X90 Q8BTM8 Q9ET78 Q9ET80 Q9WUB3	4.08 18/441	12.77 18/141	3.15146e-10	GO:0031674;GO:0110165
GO:0030863	cortical cytoskeleton	The portion of the cytoskeleton that lies just beneath the plasma membrane.	ENSMUSG00000054808 ENSMUSG00000028906 ENSMUSG00000021061 ENSMUSG00000057738 ENSMUSG00000005103 ENSMUSG00000006574 ENSMUSG00000027940 ENSMUSG00000026276 ENSMUSG00000116048 ENSMUSG00000028745 ENSMUSG00000027479 ENSMUSG00000015932 ENSMUSG00000031827 ENSMUSG00000056201 ENSMUSG00000031328 ENSMUSG00000022443	'Alpha-actinin-4'; 'Protein 4.1'; 'Spectrin beta chain'; 'Spectrin alpha, non-erythrocytic 1'; 'WD repeat-containing protein 1'; 'Band 3 anion transport protein'; 'Tropomyosin alpha-3 chain'; 'Septin-2'; 'F-actin-capping protein subunit beta'; 'Microtubule-associated protein RP/EB family member 1'; 'Destrin'; 'Cotl1 protein'; 'Cofilin-1'; 'Filamin-A'; 'Myosin-9'	Actn4 Epb41 Sptb Sptan1 Wdr1 Slc4a1 Tpm3 Septin2 Capzb Mapre1 Dstn Cotl1 Cfl1 Flna Myh9	A0A1L1SV25 A2A841 B2RX08 E9Q447 O88342 P04919 P21107 P42208 P47757 Q3U4H0 Q4FK36 Q544F6 Q544Y7 Q8BTM8 Q8VDD5	A0A1L1SV25 A2A841 B2RX08 E9Q447 O88342 P04919 P21107 P42208 P47757 Q3U4H0 Q4FK36 Q544F6 Q544Y7 Q8BTM8 Q8VDD5	3.63 16/441	14.16 16/113	8.36804e-10	GO:0005938;GO:0005856
GO:0098794	postsynapse	The part of a synapse that is part of the post-synaptic cell.	ENSMUSG00000057666 ENSMUSG00000045128 ENSMUSG00000061983 ENSMUSG00000021061 ENSMUSG00000057738 ENSMUSG00000018428 ENSMUSG00000020198 ENSMUSG00000004980 ENSMUSG00000000326 ENSMUSG00000017390 ENSMUSG00000028745 ENSMUSG00000057863 ENSMUSG00000034994 ENSMUSG00000051695 ENSMUSG00000058600 ENSMUSG00000057841 ENSMUSG00000004455 ENSMUSG00000022285 ENSMUSG00000062825 ENSMUSG00000038845 ENSMUSG00000026341 …	'Glyceraldehyde-3-phosphate dehydrogenase'; 'Large ribosomal subunit protein eL20'; '40S ribosomal protein S12'; 'Spectrin beta chain'; 'Spectrin alpha, non-erythrocytic 1'; 'A-kinase anchor protein 1, mitochondrial'; 'AP-3 complex subunit delta-1'; 'Heterogeneous nuclear ribonucleoproteins A2/B1'; 'Catechol O-methyltransferase'; 'Fructose-bisphosphate aldolase C'; 'F-actin-capping protein subuni…	Gapdh Rpl18a Rps12 Sptb Sptan1 Akap1 Ap3d1 Hnrnpa2b1 Comt Aldoc Capzb Rpl36 Eef2 Pcbp1 Rpl30 Rpl32 Ppp1cc Ywhaz Actg1 Phb1 Actr3 Rpl12 Eif4e Vps35 Myh10 Hnrnpa3 Fabp5 Rpl22 Cfl1 Rps20 Rplp0 Ap2b1 Vdac1 Pcbp2 Atp1a2 Rps17 Flna Pak2 Add1 Atp1a1 Rpl14 Napa Rhoa	A0A0A0MQF6 A0A1D5RM85 A0A1W2P7A1 B2RX08 E9Q447 O08715 O54774 O88569 O88587 P05063 P47757 P47964 P58252 P60335 P62889 P62911 P63087 P63101 P63260 P67778 Q3TGE1 Q3TIQ2 Q3TK95 Q3TRJ1 Q3UH59 Q3UZG3 Q497I3 Q4VAG4 Q544Y7 Q5BLK2 Q5M8R8 Q5SWR1 Q60932 Q61990 Q6ZQ49 Q8BT90 Q8BTM8 Q8CIN4 Q8K232 Q8VDN2 Q9CWK0 Q9DB05 Q9QUI0	A0A0A0MQF6 A0A1D5RM85 A0A1W2P7A1 B2RX08 E9Q447 O08715 O54774 O88569 O88587 P05063 P47757 P47964 P58252 P60335 P62889 P62911 P63087 P63101 P63260 P67778 Q3TGE1 Q3TIQ2 Q3TK95 Q3TRJ1 Q3UH59 Q3UZG3 Q497I3 Q4VAG4 Q544Y7 Q5BLK2 Q5M8R8 Q5SWR1 Q60932 Q61990 Q6ZQ49 Q8BT90 Q8BTM8 Q8CIN4 Q8K232 Q8VDN2 Q9CWK0 Q9DB05 Q9QUI0	9.75 43/441	5.08 43/847	9.55298e-10	GO:0045202;GO:0110165
GO:0070469	respirasome	The protein complexes that form the electron transport system (the respiratory chain), associated with a cell membrane, usually the plasma membrane (in prokaryotes) or the inner mitochondrial membrane (on eukaryotes). The respiratory chain complexes transfer electrons from an electron donor to an electron acceptor and are associated with a proton pump to create a transmembrane electrochemical gra…	ENSMUSG00000064360 ENSMUSG00000020022 ENSMUSG00000026895 ENSMUSG00000028648 ENSMUSG00000002379 ENSMUSG00000036751 ENSMUSG00000063882 ENSMUSG00000025651 ENSMUSG00000030869 ENSMUSG00000025968 ENSMUSG00000051671 ENSMUSG00000021577 ENSMUSG00000037916 ENSMUSG00000026260 ENSMUSG00000041881	'NADH-ubiquinone oxidoreductase chain 3'; 'NADH dehydrogenase'; 'Cytochrome c oxidase subunit 6B1'; 'Cytochrome b-c1 complex subunit 6, mitochondrial'; 'Cytochrome b-c1 complex subunit 1, mitochondrial'; 'Acyl carrier protein'; 'NADH-ubiquinone oxidoreductase 75 kDa subunit, mitochondrial'; 'Cytochrome c oxidase assembly factor 6 homolog'; 'Succinate dehydrogenase'	ND3 Ndufa12 Ndufa8 Ndufs5 Ndufa11 Cox6b1 Uqcrh Uqcrc1 Ndufab1 Ndufs1 Coa6 Sdha Ndufv1 Ndufa10 Ndufa7	A0A023J682 A0A0R4J275 A0A1S6GWI0 A0A1S6GWI4 G5E814 P56391 P99028 Q3TIC8 Q3TJG2 Q3UIQ2 Q8BGD8 Q8K2B3 Q91YT0 Q99LC3 Q9Z1P6	A0A023J682 A0A0R4J275 A0A1S6GWI0 A0A1S6GWI4 G5E814 P56391 P99028 Q3TIC8 Q3TJG2 Q3UIQ2 Q8BGD8 Q8K2B3 Q91YT0 Q99LC3 Q9Z1P6	3.40 15/441	15.15 15/99	1.1993e-09	GO:0110165;GO:0016020
GO:0016529	sarcoplasmic reticulum	A fine reticular network of membrane-limited elements that pervades the sarcoplasm of a muscle cell; continuous over large portions of the cell and with the nuclear envelope; that part of the endoplasmic reticulum specialized for calcium release, uptake and storage.	ENSMUSG00000053819 ENSMUSG00000030592 ENSMUSG00000075307 ENSMUSG00000020788 ENSMUSG00000033400 ENSMUSG00000000628 ENSMUSG00000024066 ENSMUSG00000004035 ENSMUSG00000028207 ENSMUSG00000030730 ENSMUSG00000017817 ENSMUSG00000042686 ENSMUSG00000032648	'Calcium/calmodulin-dependent protein kinase type II subunit delta'; 'Ryanodine receptor 1'; 'Kelch-like protein 41'; 'Calcium-transporting ATPase'; 'Glycogen debranching enzyme'; 'Hexokinase-2'; 'Xanthine dehydrogenase/oxidase'; 'Glutathione S-transferase'; 'Aspartyl/asparaginyl beta-hydroxylase'; 'Sarcoplasmic/endoplasmic reticulum calcium ATPase 1'; 'Junctophilin-2'; 'Junctophilin-1'; 'Glycoge…	Camk2d Ryr1 Klhl41 Atp2a3 Agl Hk2 Xdh Gstm7 Asph Atp2a1 Jph2 Jph1 Pygm	A0A0G2JGS4 A0A1L1SQG7 A2AUC9 E9Q559 F8VPN4 O08528 Q00519 Q6PJ91 Q8BSY0 Q8R429 Q9ET78 Q9ET80 Q9WUB3	A0A0G2JGS4 A0A1L1SQG7 A2AUC9 E9Q559 F8VPN4 O08528 Q00519 Q6PJ91 Q8BSY0 Q8R429 Q9ET78 Q9ET80 Q9WUB3	2.95 13/441	17.57 13/74	3.21772e-09	GO:0016528;GO:0005783
GO:0005746	mitochondrial respirasome	The protein complexes that form the mitochondrial electron transport system (the respiratory chain), associated with the inner mitochondrial membrane. The respiratory chain complexes transfer electrons from an electron donor to an electron acceptor and are associated with a proton pump to create a transmembrane electrochemical gradient.	ENSMUSG00000064360 ENSMUSG00000020022 ENSMUSG00000026895 ENSMUSG00000028648 ENSMUSG00000002379 ENSMUSG00000036751 ENSMUSG00000063882 ENSMUSG00000025651 ENSMUSG00000030869 ENSMUSG00000025968 ENSMUSG00000021577 ENSMUSG00000037916 ENSMUSG00000026260 ENSMUSG00000041881	'NADH-ubiquinone oxidoreductase chain 3'; 'NADH dehydrogenase'; 'Cytochrome c oxidase subunit 6B1'; 'Cytochrome b-c1 complex subunit 6, mitochondrial'; 'Cytochrome b-c1 complex subunit 1, mitochondrial'; 'Acyl carrier protein'; 'NADH-ubiquinone oxidoreductase 75 kDa subunit, mitochondrial'; 'Succinate dehydrogenase'	ND3 Ndufa12 Ndufa8 Ndufs5 Ndufa11 Cox6b1 Uqcrh Uqcrc1 Ndufab1 Ndufs1 Sdha Ndufv1 Ndufa10 Ndufa7	A0A023J682 A0A0R4J275 A0A1S6GWI0 A0A1S6GWI4 G5E814 P56391 P99028 Q3TIC8 Q3TJG2 Q3UIQ2 Q8K2B3 Q91YT0 Q99LC3 Q9Z1P6	A0A023J682 A0A0R4J275 A0A1S6GWI0 A0A1S6GWI4 G5E814 P56391 P99028 Q3TIC8 Q3TJG2 Q3UIQ2 Q8K2B3 Q91YT0 Q99LC3 Q9Z1P6	3.17 14/441	15.56 14/90	3.44637e-09	GO:0070469;GO:0005743
GO:0098588	bounding membrane of organelle	The lipid bilayer that forms the outer-most layer of an organelle.	ENSMUSG00000053819 ENSMUSG00000030592 ENSMUSG00000001924 ENSMUSG00000037722 ENSMUSG00000013465 ENSMUSG00000075307 ENSMUSG00000024900 ENSMUSG00000018796 ENSMUSG00000022789 ENSMUSG00000020788 ENSMUSG00000000628 ENSMUSG00000018428 ENSMUSG00000020198 ENSMUSG00000032458 ENSMUSG00000019804 ENSMUSG00000027099 ENSMUSG00000036427 ENSMUSG00000018340 ENSMUSG00000027187 ENSMUSG00000026276 ENSMUSG00000116048 …	'Calcium/calmodulin-dependent protein kinase type II subunit delta'; 'Ryanodine receptor 1'; 'Ubiquitin-like modifier-activating enzyme 1'; 'Glucosamine 6-phosphate N-acetyltransferase'; 'Negative elongation factor B'; 'Kelch-like protein 41'; 'Acyltransferase'; 'Long-chain-fatty-acid--CoA ligase'; 'Dynamin-1-like protein'; 'Calcium-transporting ATPase'; 'Hexokinase-2'; 'A-kinase anchor protein 1…	Camk2d Ryr1 Uba1 Gnpnat1 Nelfb Klhl41 Cpt1a Acsl1 Dnm1l Atp2a3 Hk2 Akap1 Ap3d1 Copb2 Snx3 Mtx2 Gpi Anxa6 Cat Septin2 Anxa5 Slc25a4 Ppp1cc Phb1 Anxa4 Pebp1 Actr3 Pgrmc1 Gorasp2 Vps35 Vat1 Mtch2 Cpt1b EG433182 Ap2b1 Vdac2 Vdac1 Kif5b Rab21 Lrpprc Hsp90ab1 Tomm70a Zfyve1 Samm50 Ehd2 Sgta Asph Aifm2 Ptges2 Ctsd Rhot2 Pnpla8 Atp2a1 Mavs Cisd1 Tf Mtarc2 Hadhb Jph2 Jph1 Vapa Pacsin2 Aifm1	A0A0G2JGS4 A0A1L1SQG7 A0A1S6GWH5 A0A2I3BQY4 A0A5H1ZRL3 A2AUC9 A8ASF5 D3Z041 Q8K1M6 E9Q559 O08528 O08715 O54774 O55029 O70492 O88441 P06745 P14824 P24270 P42208 P48036 P48962 P63087 P67778 P97429 Q3TGC5 Q3TGE1 Q3TH84 Q3TIK1 Q3TRJ1 Q3TXD3 Q3UA17 Q3UIM5 Q5FW97 Q5SWR1 Q60930 Q60932 Q61768 Q6A0C7 Q6PB66 Q71LX8 Q80TT4 Q810J8 Q8BGH2 Q8BH64 Q8BJU0 Q8BSY0 Q8BUE4 Q8BWM0 Q8C243 Q8JZN7 Q8K1N1 Q8R429 Q8VCF0 Q…	A0A0G2JGS4 A0A1L1SQG7 A0A1S6GWH5 A0A2I3BQY4 A0A5H1ZRL3 A2AUC9 A8ASF5 D3Z041 E9PUD2 E9Q559 O08528 O08715 O54774 O55029 O70492 O88441 P06745 P14824 P24270 P42208 P48036 P48962 P63087 P67778 P97429 Q3TGC5 Q3TGE1 Q3TH84 Q3TIK1 Q3TRJ1 Q3TXD3 Q3UA17 Q3UIM5 Q5FW97 Q5SWR1 Q60930 Q60932 Q61768 Q6A0C7 Q6PB66 Q71LX8 Q80TT4 Q810J8 Q8BGH2 Q8BH64 Q8BJU0 Q8BSY0 Q8BUE4 Q8BWM0 Q8C243 Q8JZN7 Q8K1N1 Q8R429 Q8VCF0 Q…	14.74 65/441	3.68 65/1767	1.02346e-08	GO:0031090
GO:0016528	sarcoplasm	The cytoplasm of a muscle cell; includes the sarcoplasmic reticulum.	ENSMUSG00000053819 ENSMUSG00000030592 ENSMUSG00000075307 ENSMUSG00000020788 ENSMUSG00000033400 ENSMUSG00000000628 ENSMUSG00000024066 ENSMUSG00000020900 ENSMUSG00000004035 ENSMUSG00000028207 ENSMUSG00000030730 ENSMUSG00000017817 ENSMUSG00000042686 ENSMUSG00000032648	'Calcium/calmodulin-dependent protein kinase type II subunit delta'; 'Ryanodine receptor 1'; 'Kelch-like protein 41'; 'Calcium-transporting ATPase'; 'Glycogen debranching enzyme'; 'Hexokinase-2'; 'Xanthine dehydrogenase/oxidase'; 'Myosin, heavy polypeptide 10, non-muscle'; 'Glutathione S-transferase'; 'Aspartyl/asparaginyl beta-hydroxylase'; 'Sarcoplasmic/endoplasmic reticulum calcium ATPase 1'; …	Camk2d Ryr1 Klhl41 Atp2a3 Agl Hk2 Xdh Myh10 Gstm7 Asph Atp2a1 Jph2 Jph1 Pygm	A0A0G2JGS4 A0A1L1SQG7 A2AUC9 E9Q559 F8VPN4 O08528 Q00519 Q3UH59 Q6PJ91 Q8BSY0 Q8R429 Q9ET78 Q9ET80 Q9WUB3	A0A0G2JGS4 A0A1L1SQG7 A2AUC9 E9Q559 F8VPN4 O08528 Q00519 Q3UH59 Q6PJ91 Q8BSY0 Q8R429 Q9ET78 Q9ET80 Q9WUB3	3.17 14/441	14.29 14/98	1.06149e-08	GO:0005737
GO:0098796	membrane protein complex	Any protein complex that is part of a membrane.	ENSMUSG00000064360 ENSMUSG00000036402 ENSMUSG00000020022 ENSMUSG00000030592 ENSMUSG00000026895 ENSMUSG00000028648 ENSMUSG00000069833 ENSMUSG00000029713 ENSMUSG00000002379 ENSMUSG00000020198 ENSMUSG00000032458 ENSMUSG00000019804 ENSMUSG00000027195 ENSMUSG00000027099 ENSMUSG00000006574 ENSMUSG00000032562 ENSMUSG00000024639 ENSMUSG00000031633 ENSMUSG00000036751 ENSMUSG00000025980 ENSMUSG00000038845 …	'NADH-ubiquinone oxidoreductase chain 3'; 'Guanine nucleotide-binding protein subunit gamma'; 'NADH dehydrogenase'; 'Ryanodine receptor 1'; 'AHNAK nucleoprotein'; 'Guanine nucleotide binding protein'; 'AP-3 complex subunit delta-1'; 'Coatomer subunit beta''; 'Sorting nexin-3'; 'Very-long-chain 3-oxoacyl-CoA reductase'; 'Metaxin-2'; 'Band 3 anion transport protein'; 'Guanine nucleotide-binding pro…	ND3 Gng12 Ndufa12 Ryr1 Ndufa8 Ndufs5 Ahnak Gnb2 Ndufa11 Ap3d1 Copb2 Snx3 Hsd17b12 Mtx2 Slc4a1 Gnai2 Gnaq Slc25a4 Cox6b1 Hspd1 Phb1 Atp1b3 Uqcrh Vcp Uqcrc1 Ndufab1 Vps35 Immt Ndufs1 Itga1 Ap2b1 Vdac2 Vdac1 Gnas Atp1a2 Coa6 Samm50 Timm29 Flna Afg3l2 Sdha Atp1a1 Ndufv1 Tf Ndufa10 Napa Atp5po Atp5pd Agk Clic4 Ndufa7	A0A023J682 A0A0N4SW28 A0A0R4J275 A0A1L1SQG7 A0A1S6GWI0 A0A1S6GWI4 E9Q616 E9QKR0 G5E814 O54774 O55029 O70492 O70503 O88441 P04919 P08752 P21279 P48962 P56391 P63038 P67778 P97370 P99028 Q01853 Q3TIC8 Q3TJG2 Q3TRJ1 Q3U7N2 Q3UIQ2 Q3V3R4 Q5SWR1 Q60930 Q60932 Q6R0H7 Q6ZQ49 Q8BGD8 Q8BGH2 Q8BGX2 Q8BTM8 Q8JZQ2 Q8K2B3 Q8VDN2 Q91YT0 Q921I1 Q99LC3 Q9DB05 Q9DB20 Q9DCX2 Q9ESW4 Q9QYB1 Q9Z1P6	A0A023J682 A0A0N4SW28 A0A0R4J275 A0A1L1SQG7 A0A1S6GWI0 A0A1S6GWI4 E9Q616 E9QKR0 G5E814 O54774 O55029 O70492 O70503 O88441 P04919 P08752 P21279 P48962 P56391 P63038 P67778 P97370 P99028 Q01853 Q3TIC8 Q3TJG2 Q3TRJ1 Q3U7N2 Q3UIQ2 Q3V3R4 Q5SWR1 Q60930 Q60932 Q6R0H7 Q6ZQ49 Q8BGD8 Q8BGH2 Q8BGX2 Q8BTM8 Q8JZQ2 Q8K2B3 Q8VDN2 Q91YT0 Q921I1 Q99LC3 Q9DB05 Q9DB20 Q9DCX2 Q9ESW4 Q9QYB1 Q9Z1P6	11.56 51/441	4.11 51/1242	2.31612e-08	GO:0016020;GO:0032991
GO:0005911	cell-cell junction	A cell junction that forms a connection between two or more cells of an organism; excludes direct cytoplasmic intercellular bridges, such as ring canals in insects.	ENSMUSG00000053819 ENSMUSG00000031636 ENSMUSG00000054808 ENSMUSG00000001924 ENSMUSG00000057738 ENSMUSG00000069833 ENSMUSG00000030890 ENSMUSG00000005103 ENSMUSG00000006574 ENSMUSG00000018340 ENSMUSG00000028465 ENSMUSG00000031207 ENSMUSG00000027712 ENSMUSG00000062825 ENSMUSG00000018965 ENSMUSG00000026341 ENSMUSG00000001642 ENSMUSG00000056201 ENSMUSG00000056328 ENSMUSG00000007097 ENSMUSG00000031328 …	'Calcium/calmodulin-dependent protein kinase type II subunit delta'; 'PDZ and LIM domain protein 3'; 'Alpha-actinin-4'; 'Ubiquitin-like modifier-activating enzyme 1'; 'Spectrin alpha, non-erythrocytic 1'; 'AHNAK nucleoprotein'; 'Integrin-linked protein kinase'; 'WD repeat-containing protein 1'; 'Band 3 anion transport protein'; 'Annexin A6'; 'Talin-1'; 'Moesin'; 'Annexin A5'; 'Actin, cytoplasmic …	Camk2d Pdlim3 Actn4 Uba1 Sptan1 Ahnak Ilk Wdr1 Slc4a1 Anxa6 Tln1 Msn Anxa5 Actg1 Ywhah Actr3 Akr1b1 Cfl1 Myh1 Atp1a2 Flna Pak2 Add1 Myh9 Atp1a1 Sirt2 Lims2 Rhoa Clic4 Vapa Pacsin2	A0A0G2JGS4 A0A1B0GSX6 A0A1L1SV25 A0A1S6GWH5 E9Q447 E9Q616 O55222 O88342 P04919 P14824 P26039 P26041 P48036 P63260 P68510 Q3TGE1 Q3UDY1 Q544Y7 Q5SX40 Q6ZQ49 Q8BTM8 Q8CIN4 Q8K232 Q8VDD5 Q8VDN2 Q8VDQ8 Q91XD2 Q9QUI0 Q9QYB1 Q9WV55 Q9WVE8	A0A0G2JGS4 A0A1B0GSX6 A0A1L1SV25 A0A1S6GWH5 E9Q447 E9Q616 O55222 O88342 P04919 P14824 P26039 P26041 P48036 P63260 P68510 Q3TGE1 Q3UDY1 Q544Y7 Q5SX40 Q6ZQ49 Q8BTM8 Q8CIN4 Q8K232 Q8VDD5 Q8VDN2 Q8VDQ8 Q91XD2 Q9QUI0 Q9QYB1 Q9WV55 Q9WVE8	7.03 31/441	5.75 31/539	2.40849e-08	GO:0070161
GO:0048471	perinuclear region of cytoplasm	Cytoplasm situated near, or occurring around, the nucleus.	ENSMUSG00000053819 ENSMUSG00000030592 ENSMUSG00000054808 ENSMUSG00000022789 ENSMUSG00000029713 ENSMUSG00000032249 ENSMUSG00000018340 ENSMUSG00000031207 ENSMUSG00000026276 ENSMUSG00000116048 ENSMUSG00000028745 ENSMUSG00000028410 ENSMUSG00000022285 ENSMUSG00000020372 ENSMUSG00000029994 ENSMUSG00000028452 ENSMUSG00000026341 ENSMUSG00000028156 ENSMUSG00000031696 ENSMUSG00000058586 ENSMUSG00000001642 …	'Calcium/calmodulin-dependent protein kinase type II subunit delta'; 'Ryanodine receptor 1'; 'Alpha-actinin-4'; 'Dynamin-1-like protein'; 'Guanine nucleotide binding protein'; 'Acidic leucine-rich nuclear phosphoprotein 32 family member A'; 'Annexin A6'; 'Moesin'; 'Septin-2'; 'F-actin-capping protein subunit beta'; 'DnaJ homolog subfamily A member 1'; '14-3-3 protein zeta/delta'; 'Small ribosomal…	Camk2d Ryr1 Actn4 Dnm1l Gnb2 Anp32a Anxa6 Msn Septin2 Capzb Dnaja1 Ywhaz Rack1 Anxa4 Vcp Actr3 Eif4e Vps35 Serhl Akr1b1 Kif5b Lrpprc Gnas Rangap1 Hsp90ab1 Zfyve1 Ehd2 Flna Pak2 Add1 Atp2a1 Sirt2 Tf Upf1 Clic4 Ndrg2 Vapa Aifm1	A0A0G2JGS4 A0A1L1SQG7 A0A1L1SV25 Q8K1M6 E9QKR0 O35381 P14824 P26041 P42208 P47757 P63037 P63101 P68040 P97429 Q01853 Q3TGE1 Q3TK95 Q3TRJ1 Q3U3G8 Q3UDY1 Q61768 Q6PB66 Q6R0H7 Q6ZPH4 Q71LX8 Q810J8 Q8BH64 Q8BTM8 Q8CIN4 Q8K232 Q8R429 Q8VDQ8 Q921I1 Q9EPU0 Q9QYB1 Q9QYG0 Q9WV55 Q9Z0X1	A0A0G2JGS4 A0A1L1SQG7 A0A1L1SV25 E9PUD2 E9QKR0 O35381 P14824 P26041 P42208 P47757 P63037 P63101 P68040 P97429 Q01853 Q3TGE1 Q3TK95 Q3TRJ1 Q3U3G8 Q3UDY1 Q61768 Q6PB66 Q6R0H7 Q6ZPH4 Q71LX8 Q810J8 Q8BH64 Q8BTM8 Q8CIN4 Q8K232 Q8R429 Q8VDQ8 Q921I1 Q9EPU0 Q9QYB1 Q9QYG0 Q9WV55 Q9Z0X1	8.84 39/441	4.76 39/819	4.04177e-08	GO:0005737;GO:0110165
GO:0030964	NADH dehydrogenase complex	An integral membrane complex that possesses NADH oxidoreductase activity. The complex is one of the components of the electron transport chain. It catalyzes the transfer of a pair of electrons from NADH to a quinone.	ENSMUSG00000064360 ENSMUSG00000020022 ENSMUSG00000026895 ENSMUSG00000028648 ENSMUSG00000002379 ENSMUSG00000030869 ENSMUSG00000025968 ENSMUSG00000037916 ENSMUSG00000026260 ENSMUSG00000041881	'NADH-ubiquinone oxidoreductase chain 3'; 'NADH dehydrogenase'; 'Acyl carrier protein'; 'NADH-ubiquinone oxidoreductase 75 kDa subunit, mitochondrial'	ND3 Ndufa12 Ndufa8 Ndufs5 Ndufa11 Ndufab1 Ndufs1 Ndufv1 Ndufa10 Ndufa7	A0A023J682 A0A0R4J275 A0A1S6GWI0 A0A1S6GWI4 G5E814 Q3TJG2 Q3UIQ2 Q91YT0 Q99LC3 Q9Z1P6	A0A023J682 A0A0R4J275 A0A1S6GWI0 A0A1S6GWI4 G5E814 Q3TJG2 Q3UIQ2 Q91YT0 Q99LC3 Q9Z1P6	2.27 10/441	20.00 10/50	9.05076e-08	GO:1990204;GO:0098796
GO:0045271	respiratory chain complex I	Respiratory chain complex I is an enzyme of the respiratory chain. It consists of several polypeptide chains and is L-shaped, with a horizontal arm lying in the membrane and a vertical arm that projects into the matrix. The electrons of NADH enter the chain at this complex.	ENSMUSG00000064360 ENSMUSG00000020022 ENSMUSG00000026895 ENSMUSG00000028648 ENSMUSG00000002379 ENSMUSG00000030869 ENSMUSG00000025968 ENSMUSG00000037916 ENSMUSG00000026260 ENSMUSG00000041881	'NADH-ubiquinone oxidoreductase chain 3'; 'NADH dehydrogenase'; 'Acyl carrier protein'; 'NADH-ubiquinone oxidoreductase 75 kDa subunit, mitochondrial'	ND3 Ndufa12 Ndufa8 Ndufs5 Ndufa11 Ndufab1 Ndufs1 Ndufv1 Ndufa10 Ndufa7	A0A023J682 A0A0R4J275 A0A1S6GWI0 A0A1S6GWI4 G5E814 Q3TJG2 Q3UIQ2 Q91YT0 Q99LC3 Q9Z1P6	A0A023J682 A0A0R4J275 A0A1S6GWI0 A0A1S6GWI4 G5E814 Q3TJG2 Q3UIQ2 Q91YT0 Q99LC3 Q9Z1P6	2.27 10/441	20.00 10/50	9.05076e-08	GO:1902495;GO:0098803;GO:0030964
GO:0005747	mitochondrial respiratory chain complex I	A protein complex located in the mitochondrial inner membrane that forms part of the mitochondrial respiratory chain. It contains about 25 different polypeptide subunits, including NADH dehydrogenase (ubiquinone), flavin mononucleotide and several different iron-sulfur clusters containing non-heme iron. The iron undergoes oxidation-reduction between Fe(II) and Fe(III), and catalyzes proton transl…	ENSMUSG00000064360 ENSMUSG00000020022 ENSMUSG00000026895 ENSMUSG00000028648 ENSMUSG00000002379 ENSMUSG00000030869 ENSMUSG00000025968 ENSMUSG00000037916 ENSMUSG00000026260 ENSMUSG00000041881	'NADH-ubiquinone oxidoreductase chain 3'; 'NADH dehydrogenase'; 'Acyl carrier protein'; 'NADH-ubiquinone oxidoreductase 75 kDa subunit, mitochondrial'	ND3 Ndufa12 Ndufa8 Ndufs5 Ndufa11 Ndufab1 Ndufs1 Ndufv1 Ndufa10 Ndufa7	A0A023J682 A0A0R4J275 A0A1S6GWI0 A0A1S6GWI4 G5E814 Q3TJG2 Q3UIQ2 Q91YT0 Q99LC3 Q9Z1P6	A0A023J682 A0A0R4J275 A0A1S6GWI0 A0A1S6GWI4 G5E814 Q3TJG2 Q3UIQ2 Q91YT0 Q99LC3 Q9Z1P6	2.27 10/441	20.00 10/50	9.05076e-08	GO:0098800;GO:0005746;GO:0045271
GO:0016020	membrane	A lipid bilayer along with all the proteins and protein complexes embedded in it and attached to it.	ENSMUSG00000064360 ENSMUSG00000003809 ENSMUSG00000057666 ENSMUSG00000027782 ENSMUSG00000053819 ENSMUSG00000036402 ENSMUSG00000020022 ENSMUSG00000030592 ENSMUSG00000054808 ENSMUSG00000039041 ENSMUSG00000001924 ENSMUSG00000026895 ENSMUSG00000028648 ENSMUSG00000037722 ENSMUSG00000073422 ENSMUSG00000013465 ENSMUSG00000006676 ENSMUSG00000028906 ENSMUSG00000023092 ENSMUSG00000075307 ENSMUSG00000030695 …	'NADH-ubiquinone oxidoreductase chain 3'; 'Glutaryl-CoA dehydrogenase, mitochondrial'; 'Glyceraldehyde-3-phosphate dehydrogenase'; 'Karyopherin'; 'Calcium/calmodulin-dependent protein kinase type II subunit delta'; 'Guanine nucleotide-binding protein subunit gamma'; 'NADH dehydrogenase'; 'Ryanodine receptor 1'; 'Alpha-actinin-4'; 'Uncharacterized protein'; 'Ubiquitin-like modifier-activating enzy…	ND3 Gcdh Gapdh Kpna4 Camk2d Gng12 Ndufa12 Ryr1 Actn4 Adrm1 Uba1 Ndufa8 Ndufs5 Gnpnat1 Hsd17b8 Nelfb Usp19 Epb41 Fhl1 Klhl41 Aldoa Cpt1a Sptb Acsl1 Dnm1l Sptan1 Lipe Atp2a3 Ahnak Cfh Gnb2 Csnk2b Reep5 Tmem143 Ndufa11 Ppp6r3 Slc25a3 Hk2 Dpysl2 Akap1 C1qbp Timm44 Ap3d1 Copb2 Ilk Snx3 Hsd17b12 Wdr1 Mtx2 Capns1 Comt Adh1 Slc4a1 Got2 Gpi Gnai2 Pgk1 Pfkl Anxa6 Fasn Prdx3 Tpm3 Gnaq Cat Tln1 Msn Adss1 Mif…	A0A023J682 A0A0A0MQ68 A0A0A0MQF6 A0A0B4J1E7 A0A0G2JGS4 A0A0N4SW28 A0A0R4J275 A0A1L1SQG7 A0A1L1SV25 A0A1S6GWG3 A0A1S6GWH5 A0A1S6GWI0 A0A1S6GWI4 A0A2I3BQY4 A0A494BAF4 A0A5H1ZRL3 A0A991ELD7 A2A841 A2AEX6 A2AUC9 A6ZI44 A8ASF5 B2RX08 D3Z041 Q8K1M6 E9Q447 E9Q4M2 E9Q559 E9Q616 E9Q8I0 E9QKR0 G3UZX4 G3X8R0 G3X9F4 G5E814 G5E8R4 G5E902 O08528 O08553 O08715 O35658 O35857 O54774 O55029 O55222 O70492 O70503 O8…	A0A023J682 A0A0A0MQ68 A0A0A0MQF6 A0A0B4J1E7 A0A0G2JGS4 A0A0N4SW28 A0A0R4J275 A0A1L1SQG7 A0A1L1SV25 A0A1S6GWG3 A0A1S6GWH5 A0A1S6GWI0 A0A1S6GWI4 A0A2I3BQY4 A0A494BAF4 A0A5H1ZRL3 A0A991ELD7 A2A841 A2AEX6 A2AUC9 A6ZI44 A8ASF5 B2RX08 D3Z041 E9PUD2 E9Q447 E9Q4M2 E9Q559 E9Q616 E9Q8I0 E9QKR0 G3UZX4 G3X8R0 G3X9F4 G5E814 G5E8R4 G5E902 O08528 O08553 O08715 O35658 O35857 O54774 O55029 O55222 O70492 O70503 O8…	51.02 225/441	2.21 225/10191	9.7316e-08	GO:0110165
GO:0042995	cell projection	A prolongation or process extending from a cell, e.g. a flagellum or axon.	ENSMUSG00000053819 ENSMUSG00000054808 ENSMUSG00000075307 ENSMUSG00000030695 ENSMUSG00000057738 ENSMUSG00000026365 ENSMUSG00000024387 ENSMUSG00000022048 ENSMUSG00000020198 ENSMUSG00000030890 ENSMUSG00000005103 ENSMUSG00000004980 ENSMUSG00000000326 ENSMUSG00000017390 ENSMUSG00000036427 ENSMUSG00000032562 ENSMUSG00000027940 ENSMUSG00000024639 ENSMUSG00000053279 ENSMUSG00000028465 ENSMUSG00000031207 …	'Calcium/calmodulin-dependent protein kinase type II subunit delta'; 'Alpha-actinin-4'; 'Kelch-like protein 41'; 'Fructose-bisphosphate aldolase'; 'Spectrin alpha, non-erythrocytic 1'; 'Complement component factor h'; 'Casein kinase II subunit beta'; 'Dihydropyrimidinase-related protein 2'; 'AP-3 complex subunit delta-1'; 'Integrin-linked protein kinase'; 'WD repeat-containing protein 1'; 'Hetero…	Camk2d Actn4 Klhl41 Aldoa Sptan1 Cfh Csnk2b Dpysl2 Ap3d1 Ilk Wdr1 Hnrnpa2b1 Comt Aldoc Gpi Gnai2 Tpm3 Gnaq Aldh1a1 Tln1 Msn Pabpc1 Septin2 Acadm Capzb Pfkm Anxa5 Gdi1 Ywhae Acta2 Hspd1 Ppp1cc Eif5a Actg1 Ppp2ca Rack1 Usp9x Atp1b3 Pebp1 Actr3 Pgrmc1 Ldha Vps35 Mapre1 Akr1b1 Mgll Myh10 Cfl1 Tuba3a EG433182 Rplp0 Ppp5c Vdac2 Kif5b Sord Rab21 Cct8 Gnas Rangap1 Atp1a2 Hsp90ab1 Ppp2r1a Actbl2 Flna Acad…	A0A0G2JGS4 A0A1L1SV25 A2AUC9 A6ZI44 E9Q447 E9Q8I0 G3UZX4 O08553 O54774 O55222 O88342 O88569 O88587 P05063 P06745 P08752 P21107 P21279 P24549 P26039 P26041 P29341 P42208 P45952 P47757 P47857 P48036 P50396 P62259 P62737 P63038 P63087 P63242 P63260 P63330 P68040 P70398 P97370 Q3TGC5 Q3TGE1 Q3TH84 Q3THB4 Q3TRJ1 Q3U4H0 Q3UDY1 Q3UFX6 Q3UH59 Q544Y7 Q5FW91 Q5FW97 Q5M8R8 Q60676 Q60930 Q61768 Q64442 Q6A0C7…	A0A0G2JGS4 A0A1L1SV25 A2AUC9 A6ZI44 E9Q447 E9Q8I0 G3UZX4 O08553 O54774 O55222 O88342 O88569 O88587 P05063 P06745 P08752 P21107 P21279 P24549 P26039 P26041 P29341 P42208 P45952 P47757 P47857 P48036 P50396 P62259 P62737 P63038 P63087 P63242 P63260 P63330 P68040 P70398 P97370 Q3TGC5 Q3TGE1 Q3TH84 Q3THB4 Q3TRJ1 Q3U4H0 Q3UDY1 Q3UFX6 Q3UH59 Q544Y7 Q5FW91 Q5FW97 Q5M8R8 Q60676 Q60930 Q61768 Q64442 Q6A0C7…	18.14 80/441	3.12 80/2564	1.49115e-07	GO:0110165
GO:0043005	neuron projection	A prolongation or process extending from a nerve cell, e.g. an axon or dendrite.	ENSMUSG00000053819 ENSMUSG00000054808 ENSMUSG00000057738 ENSMUSG00000026365 ENSMUSG00000022048 ENSMUSG00000020198 ENSMUSG00000030890 ENSMUSG00000004980 ENSMUSG00000000326 ENSMUSG00000017390 ENSMUSG00000032562 ENSMUSG00000027940 ENSMUSG00000024639 ENSMUSG00000053279 ENSMUSG00000022283 ENSMUSG00000026276 ENSMUSG00000116048 ENSMUSG00000062908 ENSMUSG00000028745 ENSMUSG00000027712 ENSMUSG00000015291 …	'Calcium/calmodulin-dependent protein kinase type II subunit delta'; 'Alpha-actinin-4'; 'Spectrin alpha, non-erythrocytic 1'; 'Complement component factor h'; 'Dihydropyrimidinase-related protein 2'; 'AP-3 complex subunit delta-1'; 'Integrin-linked protein kinase'; 'Heterogeneous nuclear ribonucleoproteins A2/B1'; 'Catechol O-methyltransferase'; 'Fructose-bisphosphate aldolase C'; 'Guanine nucleo…	Camk2d Actn4 Sptan1 Cfh Dpysl2 Ap3d1 Ilk Hnrnpa2b1 Comt Aldoc Gnai2 Tpm3 Gnaq Aldh1a1 Pabpc1 Septin2 Acadm Capzb Anxa5 Gdi1 Ywhae Ppp1cc Eif5a Actg1 Ppp2ca Rack1 Usp9x Pebp1 Pgrmc1 Vps35 Mgll Myh10 Cfl1 EG433182 Rplp0 Ppp5c Kif5b Rab21 Gnas Rangap1 Atp1a2 Hsp90ab1 Ppp2r1a Actbl2 Flna Acad9 Add1 Atp1a1 Sirt2 Tf Dync1h1 Rhoa Ndrg2 Myo1c	A0A0G2JGS4 A0A1L1SV25 E9Q447 E9Q8I0 O08553 O54774 O55222 O88569 O88587 P05063 P08752 P21107 P21279 P24549 P29341 P42208 P45952 P47757 P48036 P50396 P62259 P63087 P63242 P63260 P63330 P68040 P70398 Q3TGC5 Q3TH84 Q3TRJ1 Q3UFX6 Q3UH59 Q544Y7 Q5FW97 Q5M8R8 Q60676 Q61768 Q6A0C7 Q6R0H7 Q6ZPH4 Q6ZQ49 Q71LX8 Q76MZ3 Q8BFZ3 Q8BTM8 Q8JZN5 Q8K232 Q8VDN2 Q8VDQ8 Q921I1 Q9JHU4 Q9QUI0 Q9QYG0 Q9WTI7	A0A0G2JGS4 A0A1L1SV25 E9Q447 E9Q8I0 O08553 O54774 O55222 O88569 O88587 P05063 P08752 P21107 P21279 P24549 P29341 P42208 P45952 P47757 P48036 P50396 P62259 P63087 P63242 P63260 P63330 P68040 P70398 Q3TGC5 Q3TH84 Q3TRJ1 Q3UFX6 Q3UH59 Q544Y7 Q5FW97 Q5M8R8 Q60676 Q61768 Q6A0C7 Q6R0H7 Q6ZPH4 Q6ZQ49 Q71LX8 Q76MZ3 Q8BFZ3 Q8BTM8 Q8JZN5 Q8K232 Q8VDN2 Q8VDQ8 Q921I1 Q9JHU4 Q9QUI0 Q9QYG0 Q9WTI7	12.70 56/441	3.67 56/1525	1.59532e-07	GO:0120025
GO:0070161	anchoring junction	A cell junction that mechanically attaches a cell (and its cytoskeleton) to neighboring cells or to the extracellular matrix.	ENSMUSG00000053819 ENSMUSG00000031636 ENSMUSG00000054808 ENSMUSG00000001924 ENSMUSG00000057738 ENSMUSG00000069833 ENSMUSG00000030890 ENSMUSG00000005103 ENSMUSG00000006574 ENSMUSG00000018340 ENSMUSG00000028465 ENSMUSG00000031207 ENSMUSG00000027712 ENSMUSG00000062825 ENSMUSG00000018965 ENSMUSG00000026341 ENSMUSG00000027479 ENSMUSG00000001642 ENSMUSG00000042284 ENSMUSG00000056201 ENSMUSG00000056328 …	'Calcium/calmodulin-dependent protein kinase type II subunit delta'; 'PDZ and LIM domain protein 3'; 'Alpha-actinin-4'; 'Ubiquitin-like modifier-activating enzyme 1'; 'Spectrin alpha, non-erythrocytic 1'; 'AHNAK nucleoprotein'; 'Integrin-linked protein kinase'; 'WD repeat-containing protein 1'; 'Band 3 anion transport protein'; 'Annexin A6'; 'Talin-1'; 'Moesin'; 'Annexin A5'; 'Actin, cytoplasmic …	Camk2d Pdlim3 Actn4 Uba1 Sptan1 Ahnak Ilk Wdr1 Slc4a1 Anxa6 Tln1 Msn Anxa5 Actg1 Ywhah Actr3 Mapre1 Akr1b1 Itga1 Cfl1 Myh1 Atp1a2 Flnb Flna Pak2 Add1 Myh9 Atp1a1 Sirt2 Lims2 Lims1 Rhoa Clic4 Vapa Pacsin2	A0A0G2JGS4 A0A1B0GSX6 A0A1L1SV25 A0A1S6GWH5 E9Q447 E9Q616 O55222 O88342 P04919 P14824 P26039 P26041 P48036 P63260 P68510 Q3TGE1 Q3U4H0 Q3UDY1 Q3V3R4 Q544Y7 Q5SX40 Q6ZQ49 Q80X90 Q8BTM8 Q8CIN4 Q8K232 Q8VDD5 Q8VDN2 Q8VDQ8 Q91XD2 Q9D7B2 Q9QUI0 Q9QYB1 Q9WV55 Q9WVE8	A0A0G2JGS4 A0A1B0GSX6 A0A1L1SV25 A0A1S6GWH5 E9Q447 E9Q616 O55222 O88342 P04919 P14824 P26039 P26041 P48036 P63260 P68510 Q3TGE1 Q3U4H0 Q3UDY1 Q3V3R4 Q544Y7 Q5SX40 Q6ZQ49 Q80X90 Q8BTM8 Q8CIN4 Q8K232 Q8VDD5 Q8VDN2 Q8VDQ8 Q91XD2 Q9D7B2 Q9QUI0 Q9QYB1 Q9WV55 Q9WVE8	7.94 35/441	4.80 35/729	1.95531e-07	GO:0030054
GO:0120025	plasma membrane bounded cell projection	A prolongation or process extending from a cell and that is bounded by plasma membrane, e.g. a cilium, lamellipodium, or axon.	ENSMUSG00000053819 ENSMUSG00000054808 ENSMUSG00000075307 ENSMUSG00000030695 ENSMUSG00000057738 ENSMUSG00000026365 ENSMUSG00000022048 ENSMUSG00000020198 ENSMUSG00000030890 ENSMUSG00000004980 ENSMUSG00000000326 ENSMUSG00000017390 ENSMUSG00000036427 ENSMUSG00000032562 ENSMUSG00000027940 ENSMUSG00000024639 ENSMUSG00000053279 ENSMUSG00000028465 ENSMUSG00000031207 ENSMUSG00000022283 ENSMUSG00000026276 …	'Calcium/calmodulin-dependent protein kinase type II subunit delta'; 'Alpha-actinin-4'; 'Kelch-like protein 41'; 'Fructose-bisphosphate aldolase'; 'Spectrin alpha, non-erythrocytic 1'; 'Complement component factor h'; 'Dihydropyrimidinase-related protein 2'; 'AP-3 complex subunit delta-1'; 'Integrin-linked protein kinase'; 'Heterogeneous nuclear ribonucleoproteins A2/B1'; 'Catechol O-methyltransf…	Camk2d Actn4 Klhl41 Aldoa Sptan1 Cfh Dpysl2 Ap3d1 Ilk Hnrnpa2b1 Comt Aldoc Gpi Gnai2 Tpm3 Gnaq Aldh1a1 Tln1 Msn Pabpc1 Septin2 Acadm Capzb Pfkm Anxa5 Gdi1 Ywhae Acta2 Hspd1 Ppp1cc Eif5a Actg1 Ppp2ca Rack1 Usp9x Atp1b3 Pebp1 Actr3 Pgrmc1 Ldha Vps35 Mapre1 Akr1b1 Mgll Myh10 Cfl1 Tuba3a EG433182 Rplp0 Ppp5c Vdac2 Kif5b Sord Rab21 Cct8 Gnas Rangap1 Atp1a2 Hsp90ab1 Ppp2r1a Actbl2 Flna Acad9 Add1 Myh9 …	A0A0G2JGS4 A0A1L1SV25 A2AUC9 A6ZI44 E9Q447 E9Q8I0 O08553 O54774 O55222 O88569 O88587 P05063 P06745 P08752 P21107 P21279 P24549 P26039 P26041 P29341 P42208 P45952 P47757 P47857 P48036 P50396 P62259 P62737 P63038 P63087 P63242 P63260 P63330 P68040 P70398 P97370 Q3TGC5 Q3TGE1 Q3TH84 Q3THB4 Q3TRJ1 Q3U4H0 Q3UDY1 Q3UFX6 Q3UH59 Q544Y7 Q5FW91 Q5FW97 Q5M8R8 Q60676 Q60930 Q61768 Q64442 Q6A0C7 Q6A0F1 Q6R0H7…	A0A0G2JGS4 A0A1L1SV25 A2AUC9 A6ZI44 E9Q447 E9Q8I0 O08553 O54774 O55222 O88569 O88587 P05063 P06745 P08752 P21107 P21279 P24549 P26039 P26041 P29341 P42208 P45952 P47757 P47857 P48036 P50396 P62259 P62737 P63038 P63087 P63242 P63260 P63330 P68040 P70398 P97370 Q3TGC5 Q3TGE1 Q3TH84 Q3THB4 Q3TRJ1 Q3U4H0 Q3UDY1 Q3UFX6 Q3UH59 Q544Y7 Q5FW91 Q5FW97 Q5M8R8 Q60676 Q60930 Q61768 Q64442 Q6A0C7 Q6A0F1 Q6R0H7…	17.46 77/441	3.13 77/2460	2.47402e-07	GO:0042995
GO:0005758	mitochondrial intermembrane space	The region between the inner and outer lipid bilayers of the mitochondrial envelope.	ENSMUSG00000026895 ENSMUSG00000028648 ENSMUSG00000020219 ENSMUSG00000005981 ENSMUSG00000052337 ENSMUSG00000025968 ENSMUSG00000051671 ENSMUSG00000048429 ENSMUSG00000042198 ENSMUSG00000028455 ENSMUSG00000029916 ENSMUSG00000036932	'NADH dehydrogenase'; 'Mitochondrial import inner membrane translocase subunit Tim13'; 'Histidine kinase/HSP90-like ATPase domain-containing protein'; 'MICOS complex subunit MIC60'; 'NADH-ubiquinone oxidoreductase 75 kDa subunit, mitochondrial'; 'Cytochrome c oxidase assembly factor 6 homolog'; 'Mitochondrial import inner membrane translocase subunit Tim29'; 'Coiled-coil-helix-coiled-coil-helix d…	Ndufa8 Ndufs5 Timm13 Trap1 Immt Ndufs1 Coa6 Timm29 Chchd7 Stoml2 Agk Aifm1	A0A1S6GWI0 A0A1S6GWI4 P62075 Q3TK29 Q3U7N2 Q3UIQ2 Q8BGD8 Q8BGX2 Q8K2Q5 Q99JB2 Q9ESW4 Q9Z0X1	A0A1S6GWI0 A0A1S6GWI4 P62075 Q3TK29 Q3U7N2 Q3UIQ2 Q8BGD8 Q8BGX2 Q8K2Q5 Q99JB2 Q9ESW4 Q9Z0X1	2.72 12/441	13.19 12/91	3.57949e-07	GO:0005740;GO:0031970
GO:0045239	tricarboxylic acid cycle enzyme complex	Any of the heteromeric enzymes that act in the TCA cycle.	ENSMUSG00000032279 ENSMUSG00000027406 ENSMUSG00000000340 ENSMUSG00000026526 ENSMUSG00000060376 ENSMUSG00000032263 ENSMUSG00000004789	'Isocitrate dehydrogenase'; 'Lipoamide acyltransferase component of branched-chain alpha-keto acid dehydrogenase complex, mitochondrial'; 'Fumarate hydratase, mitochondrial'; '2-oxoisovalerate dehydrogenase subunit alpha'; '2-oxoisovalerate dehydrogenase subunit beta, mitochondrial'; 'Dihydrolipoyllysine-residue succinyltransferase component of 2-oxoglutarate dehydrogenase complex, mitochondrial'	Idh3a Idh3b Dbt Fh Bckdha Bckdhb Dlst	A0A1L1STE6 A0A668KL51 Q91VA7 P53395 P97807 Q3U3J1 Q6P3A8 Q9D2G2	A0A1L1STE6 A0A668KL51 Q91VA7 P53395 P97807 Q3U3J1 Q6P3A8 Q9D2G2	1.59 7/441	31.82 7/22	4.69881e-07	GO:0005737;GO:1902494
GO:0031970	organelle envelope lumen	The region between the inner and outer lipid bilayers of an organelle envelope.	ENSMUSG00000026895 ENSMUSG00000028648 ENSMUSG00000020219 ENSMUSG00000005981 ENSMUSG00000052337 ENSMUSG00000025968 ENSMUSG00000051671 ENSMUSG00000048429 ENSMUSG00000042198 ENSMUSG00000028455 ENSMUSG00000029916 ENSMUSG00000036932	'NADH dehydrogenase'; 'Mitochondrial import inner membrane translocase subunit Tim13'; 'Histidine kinase/HSP90-like ATPase domain-containing protein'; 'MICOS complex subunit MIC60'; 'NADH-ubiquinone oxidoreductase 75 kDa subunit, mitochondrial'; 'Cytochrome c oxidase assembly factor 6 homolog'; 'Mitochondrial import inner membrane translocase subunit Tim29'; 'Coiled-coil-helix-coiled-coil-helix d…	Ndufa8 Ndufs5 Timm13 Trap1 Immt Ndufs1 Coa6 Timm29 Chchd7 Stoml2 Agk Aifm1	A0A1S6GWI0 A0A1S6GWI4 P62075 Q3TK29 Q3U7N2 Q3UIQ2 Q8BGD8 Q8BGX2 Q8K2Q5 Q99JB2 Q9ESW4 Q9Z0X1	A0A1S6GWI0 A0A1S6GWI4 P62075 Q3TK29 Q3U7N2 Q3UIQ2 Q8BGD8 Q8BGX2 Q8K2Q5 Q99JB2 Q9ESW4 Q9Z0X1	2.72 12/441	11.65 12/103	1.36738e-06	GO:0070013;GO:0031967
GO:0042470	melanosome	A tissue-specific, membrane-bounded cytoplasmic organelle within which melanin pigments are synthesized and stored. Melanosomes are synthesized in melanocyte cells.	ENSMUSG00000018340 ENSMUSG00000025153 ENSMUSG00000058799 ENSMUSG00000020849 ENSMUSG00000022285 ENSMUSG00000032412 ENSMUSG00000048087 ENSMUSG00000027597 ENSMUSG00000023944 ENSMUSG00000071650 ENSMUSG00000007891 ENSMUSG00000033161	'Annexin A6'; 'Fatty acid synthase'; 'Nucleosome assembly protein 1-like 1'; '14-3-3 protein epsilon'; '14-3-3 protein zeta/delta'; 'Sodium/potassium-transporting ATPase subunit beta-3'; 'Adenosylhomocysteinase'; 'Heat shock protein HSP 90-beta'; 'Neutral alpha-glucosidase AB'; 'Cathepsin D'; 'Sodium/potassium-transporting ATPase subunit alpha-1'	Anxa6 Fasn Nap1l1 Ywhae Ywhaz Atp1b3 Ahcy Hsp90ab1 Ganab Ctsd Atp1a1	P14824 P19096 P28656 P62259 P63101 P97370 Q3TF14 Q71LX8 Q8BHN3 Q8C243 Q8VDN2	P14824 P19096 P28656 P62259 P63101 P97370 Q3TF14 Q71LX8 Q8BHN3 Q8C243 Q8VDN2	2.72 12/441	11.65 12/103	1.36738e-06	GO:0048770
GO:0048770	pigment granule	A small, subcellular membrane-bounded vesicle containing pigment and/or pigment precursor molecules. Pigment granule biogenesis is poorly understood, as pigment granules are derived from multiple sources including the endoplasmic reticulum, coated vesicles, lysosomes, and endosomes.	ENSMUSG00000018340 ENSMUSG00000025153 ENSMUSG00000058799 ENSMUSG00000020849 ENSMUSG00000022285 ENSMUSG00000032412 ENSMUSG00000048087 ENSMUSG00000027597 ENSMUSG00000023944 ENSMUSG00000071650 ENSMUSG00000007891 ENSMUSG00000033161	'Annexin A6'; 'Fatty acid synthase'; 'Nucleosome assembly protein 1-like 1'; '14-3-3 protein epsilon'; '14-3-3 protein zeta/delta'; 'Sodium/potassium-transporting ATPase subunit beta-3'; 'Adenosylhomocysteinase'; 'Heat shock protein HSP 90-beta'; 'Neutral alpha-glucosidase AB'; 'Cathepsin D'; 'Sodium/potassium-transporting ATPase subunit alpha-1'	Anxa6 Fasn Nap1l1 Ywhae Ywhaz Atp1b3 Ahcy Hsp90ab1 Ganab Ctsd Atp1a1	P14824 P19096 P28656 P62259 P63101 P97370 Q3TF14 Q71LX8 Q8BHN3 Q8C243 Q8VDN2	P14824 P19096 P28656 P62259 P63101 P97370 Q3TF14 Q71LX8 Q8BHN3 Q8C243 Q8VDN2	2.72 12/441	11.65 12/103	1.36738e-06	GO:0031410
GO:0022625	cytosolic large ribosomal subunit	The large subunit of a ribosome located in the cytosol.	ENSMUSG00000045128 ENSMUSG00000061983 ENSMUSG00000057863 ENSMUSG00000058600 ENSMUSG00000057841 ENSMUSG00000038900 ENSMUSG00000037805 ENSMUSG00000028936 ENSMUSG00000067274 ENSMUSG00000025794	'Large ribosomal subunit protein eL20'; '40S ribosomal protein S12'; 'Large ribosomal subunit protein eL36'; 'Large ribosomal subunit protein eL30'; 'Large ribosomal subunit protein eL32'; 'Large ribosomal subunit protein uL11'; 'Ribosomal protein'; 'Large ribosomal subunit protein eL22'; '60S acidic ribosomal protein P0'; 'Large ribosomal subunit protein eL14'	Rpl18a Rps12 Rpl36 Rpl30 Rpl32 Rpl12 Rpl10a Rpl22 Rplp0 Rpl14	A0A1D5RM85 A0A1W2P7A1 P47964 P62889 P62911 Q3TIQ2 Q3U561 Q4VAG4 Q5M8R8 Q9CWK0	A0A1D5RM85 A0A1W2P7A1 P47964 P62889 P62911 Q3TIQ2 Q3U561 Q4VAG4 Q5M8R8 Q9CWK0	2.27 10/441	14.93 10/67	1.43001e-06	GO:0022626;GO:0015934
GO:0033017	sarcoplasmic reticulum membrane	The lipid bilayer surrounding the sarcoplasmic reticulum.	ENSMUSG00000053819 ENSMUSG00000030592 ENSMUSG00000075307 ENSMUSG00000020788 ENSMUSG00000028207 ENSMUSG00000030730 ENSMUSG00000017817 ENSMUSG00000042686	'Calcium/calmodulin-dependent protein kinase type II subunit delta'; 'Ryanodine receptor 1'; 'Kelch-like protein 41'; 'Calcium-transporting ATPase'; 'Aspartyl/asparaginyl beta-hydroxylase'; 'Sarcoplasmic/endoplasmic reticulum calcium ATPase 1'; 'Junctophilin-2'; 'Junctophilin-1'	Camk2d Ryr1 Klhl41 Atp2a3 Asph Atp2a1 Jph2 Jph1	A0A0G2JGS4 A0A1L1SQG7 A2AUC9 E9Q559 Q8BSY0 Q8R429 Q9ET78 Q9ET80	A0A0G2JGS4 A0A1L1SQG7 A2AUC9 E9Q559 Q8BSY0 Q8R429 Q9ET78 Q9ET80	1.81 8/441	20.51 8/39	2.00485e-06	GO:0005789;GO:0098588;GO:0016529
GO:0098978	glutamatergic synapse	A synapse that uses glutamate as a neurotransmitter.	ENSMUSG00000057666 ENSMUSG00000021061 ENSMUSG00000057738 ENSMUSG00000020198 ENSMUSG00000004980 ENSMUSG00000000326 ENSMUSG00000034994 ENSMUSG00000020849 ENSMUSG00000004455 ENSMUSG00000022285 ENSMUSG00000038845 ENSMUSG00000018965 ENSMUSG00000028452 ENSMUSG00000026341 ENSMUSG00000028156 ENSMUSG00000031696 ENSMUSG00000020900 ENSMUSG00000059005 ENSMUSG00000028936 ENSMUSG00000056201 ENSMUSG00000035152 …	'Glyceraldehyde-3-phosphate dehydrogenase'; 'Spectrin beta chain'; 'Spectrin alpha, non-erythrocytic 1'; 'AP-3 complex subunit delta-1'; 'Heterogeneous nuclear ribonucleoproteins A2/B1'; 'Catechol O-methyltransferase'; 'Elongation factor 2'; '14-3-3 protein epsilon'; 'Serine/threonine-protein phosphatase PP1-gamma catalytic subunit'; '14-3-3 protein zeta/delta'; 'Prohibitin 1'; '14-3-3 protein et…	Gapdh Sptb Sptan1 Ap3d1 Hnrnpa2b1 Comt Eef2 Ywhae Ppp1cc Ywhaz Phb1 Ywhah Vcp Actr3 Eif4e Vps35 Myh10 Hnrnpa3 Rpl22 Cfl1 Ap2b1 Ppp2r1a Actbl2 Flna Pak2 Sirt2 Napa Rhoa Pacsin2	A0A0A0MQF6 B2RX08 E9Q447 O54774 O88569 O88587 P58252 P62259 P63087 P63101 P67778 P68510 Q01853 Q3TGE1 Q3TK95 Q3TRJ1 Q3UH59 Q3UZG3 Q4VAG4 Q544Y7 Q5SWR1 Q76MZ3 Q8BFZ3 Q8BTM8 Q8CIN4 Q8VDQ8 Q9DB05 Q9QUI0 Q9WVE8	A0A0A0MQF6 B2RX08 E9Q447 O54774 O88569 O88587 P58252 P62259 P63087 P63101 P67778 P68510 Q01853 Q3TGE1 Q3TK95 Q3TRJ1 Q3UH59 Q3UZG3 Q4VAG4 Q544Y7 Q5SWR1 Q76MZ3 Q8BFZ3 Q8BTM8 Q8CIN4 Q8VDQ8 Q9DB05 Q9QUI0 Q9WVE8	6.58 29/441	4.75 29/611	3.74352e-06	GO:0045202
GO:0044297	cell body	The portion of a cell bearing surface projections such as axons, dendrites, cilia, or flagella that includes the nucleus, but excludes all cell projections.	ENSMUSG00000053819 ENSMUSG00000026365 ENSMUSG00000029713 ENSMUSG00000022048 ENSMUSG00000030890 ENSMUSG00000004980 ENSMUSG00000000326 ENSMUSG00000031672 ENSMUSG00000032562 ENSMUSG00000068039 ENSMUSG00000024639 ENSMUSG00000028745 ENSMUSG00000027712 ENSMUSG00000015291 ENSMUSG00000035783 ENSMUSG00000078812 ENSMUSG00000020372 ENSMUSG00000032959 ENSMUSG00000006373 ENSMUSG00000031696 ENSMUSG00000001416 …	'Calcium/calmodulin-dependent protein kinase type II subunit delta'; 'Complement component factor h'; 'Guanine nucleotide binding protein'; 'Dihydropyrimidinase-related protein 2'; 'Integrin-linked protein kinase'; 'Heterogeneous nuclear ribonucleoproteins A2/B1'; 'Catechol O-methyltransferase'; 'Aspartate aminotransferase, mitochondrial'; 'Guanine nucleotide-binding protein G'; 'T-complex protei…	Camk2d Cfh Gnb2 Dpysl2 Ilk Hnrnpa2b1 Comt Got2 Gnai2 Tcp1 Gnaq Capzb Anxa5 Gdi1 Acta2 Eif5a Rack1 Pebp1 Pgrmc1 Vps35 Cct3 Myh10 Itga1 Cfl1 Ppp5c Cct8 Gnas Atp1a2 Hsp90ab1 Ppp2r1a Flnb Flna Sirt2 Dync1h1 Rhoa	A0A0G2JGS4 E9Q8I0 E9QKR0 O08553 O55222 O88569 O88587 P05202 P08752 P11983 P21279 P47757 P48036 P50396 P62737 P63242 P68040 Q3TGC5 Q3TH84 Q3TRJ1 Q3U4U6 Q3UH59 Q3V3R4 Q544Y7 Q60676 Q6A0F1 Q6R0H7 Q6ZQ49 Q71LX8 Q76MZ3 Q80X90 Q8BTM8 Q8VDQ8 Q9JHU4 Q9QUI0	A0A0G2JGS4 E9Q8I0 E9QKR0 O08553 O55222 O88569 O88587 P05202 P08752 P11983 P21279 P47757 P48036 P50396 P62737 P63242 P68040 Q3TGC5 Q3TH84 Q3TRJ1 Q3U4U6 Q3UH59 Q3V3R4 Q544Y7 Q60676 Q6A0F1 Q6R0H7 Q6ZQ49 Q71LX8 Q76MZ3 Q80X90 Q8BTM8 Q8VDQ8 Q9JHU4 Q9QUI0	7.94 35/441	4.22 35/829	3.74352e-06	GO:0110165
GO:0030424	axon	The long process of a neuron that conducts nerve impulses, usually away from the cell body to the terminals and varicosities, which are sites of storage and release of neurotransmitter.	ENSMUSG00000053819 ENSMUSG00000057738 ENSMUSG00000026365 ENSMUSG00000022048 ENSMUSG00000020198 ENSMUSG00000030890 ENSMUSG00000000326 ENSMUSG00000017390 ENSMUSG00000027940 ENSMUSG00000053279 ENSMUSG00000062908 ENSMUSG00000027712 ENSMUSG00000015291 ENSMUSG00000020849 ENSMUSG00000062825 ENSMUSG00000020349 ENSMUSG00000031010 ENSMUSG00000032959 ENSMUSG00000033174 ENSMUSG00000020900 ENSMUSG00000056201 …	'Calcium/calmodulin-dependent protein kinase type II subunit delta'; 'Spectrin alpha, non-erythrocytic 1'; 'Complement component factor h'; 'Dihydropyrimidinase-related protein 2'; 'AP-3 complex subunit delta-1'; 'Integrin-linked protein kinase'; 'Catechol O-methyltransferase'; 'Fructose-bisphosphate aldolase C'; 'Tropomyosin alpha-3 chain'; 'Aldehyde dehydrogenase 1A1'; 'Medium-chain specific ac…	Camk2d Sptan1 Cfh Dpysl2 Ap3d1 Ilk Comt Aldoc Tpm3 Aldh1a1 Acadm Anxa5 Gdi1 Ywhae Actg1 Ppp2ca Usp9x Pebp1 Mgll Myh10 Cfl1 EG433182 Kif5b Rab21 Rangap1 Hsp90ab1 Actbl2 Flna Atp1a1 Sirt2 Dync1h1 Rhoa Ndrg2	A0A0G2JGS4 E9Q447 E9Q8I0 O08553 O54774 O55222 O88587 P05063 P21107 P24549 P45952 P48036 P50396 P62259 P63260 P63330 P70398 Q3TGC5 Q3UFX6 Q3UH59 Q544Y7 Q5FW97 Q61768 Q6A0C7 Q6ZPH4 Q71LX8 Q8BFZ3 Q8BTM8 Q8VDN2 Q8VDQ8 Q9JHU4 Q9QUI0 Q9QYG0	A0A0G2JGS4 E9Q447 E9Q8I0 O08553 O54774 O55222 O88587 P05063 P21107 P24549 P45952 P48036 P50396 P62259 P63260 P63330 P70398 Q3TGC5 Q3UFX6 Q3UH59 Q544Y7 Q5FW97 Q61768 Q6A0C7 Q6ZPH4 Q71LX8 Q8BFZ3 Q8BTM8 Q8VDN2 Q8VDQ8 Q9JHU4 Q9QUI0 Q9QYG0	7.71 34/441	4.24 34/801	4.82709e-06	GO:0043005
GO:0030062	mitochondrial tricarboxylic acid cycle enzyme complex	Any of the heteromeric enzymes, located in the mitochondrion, that act in the tricarboxylic acid (TCA) cycle.	ENSMUSG00000032279 ENSMUSG00000027406 ENSMUSG00000000340 ENSMUSG00000060376 ENSMUSG00000032263	'Isocitrate dehydrogenase'; 'Lipoamide acyltransferase component of branched-chain alpha-keto acid dehydrogenase complex, mitochondrial'; '2-oxoisovalerate dehydrogenase subunit alpha'; '2-oxoisovalerate dehydrogenase subunit beta, mitochondrial'	Idh3a Idh3b Dbt Bckdha Bckdhb	A0A1L1STE6 A0A668KL51 Q91VA7 P53395 Q3U3J1 Q6P3A8	A0A1L1STE6 A0A668KL51 Q91VA7 P53395 Q3U3J1 Q6P3A8	1.13 5/441	45.45 5/11	4.88616e-06	GO:0045239;GO:0098798;GO:0005759
GO:0014704	intercalated disc	A complex cell-cell junction at which myofibrils terminate in cardiomyocytes; mediates mechanical and electrochemical integration between individual cardiomyocytes. The intercalated disc contains regions of tight mechanical attachment (fasciae adherentes and desmosomes) and electrical coupling (gap junctions) between adjacent cells.	ENSMUSG00000053819 ENSMUSG00000057738 ENSMUSG00000006574 ENSMUSG00000018340 ENSMUSG00000027712 ENSMUSG00000018965 ENSMUSG00000056328 ENSMUSG00000007097 ENSMUSG00000033161	'Calcium/calmodulin-dependent protein kinase type II subunit delta'; 'Spectrin alpha, non-erythrocytic 1'; 'Band 3 anion transport protein'; 'Annexin A6'; 'Annexin A5'; '14-3-3 protein eta'; 'Myosin-1'; 'Sodium/potassium-transporting ATPase subunit alpha'; 'Sodium/potassium-transporting ATPase subunit alpha-1'	Camk2d Sptan1 Slc4a1 Anxa6 Anxa5 Ywhah Myh1 Atp1a2 Atp1a1	A0A0G2JGS4 E9Q447 P04919 P14824 P48036 P68510 Q5SX40 Q6ZQ49 Q8VDN2	A0A0G2JGS4 E9Q447 P04919 P14824 P48036 P68510 Q5SX40 Q6ZQ49 Q8VDN2	2.04 9/441	14.75 9/61	6.2131e-06	GO:0044291
GO:0043232	intracellular non-membrane-bounded organelle	Organized structure of distinctive morphology and function, not bounded by a lipid bilayer membrane and occurring within the cell. Includes ribosomes, the cytoskeleton and chromosomes.	ENSMUSG00000026202 ENSMUSG00000057666 ENSMUSG00000036402 ENSMUSG00000031636 ENSMUSG00000045128 ENSMUSG00000030592 ENSMUSG00000054808 ENSMUSG00000001924 ENSMUSG00000061983 ENSMUSG00000020061 ENSMUSG00000028906 ENSMUSG00000075307 ENSMUSG00000030695 ENSMUSG00000021061 ENSMUSG00000053093 ENSMUSG00000022536 ENSMUSG00000022789 ENSMUSG00000057738 ENSMUSG00000003123 ENSMUSG00000069833 ENSMUSG00000024387 …	'Tubulin alpha chain'; 'Glyceraldehyde-3-phosphate dehydrogenase'; 'Guanine nucleotide-binding protein subunit gamma'; 'PDZ and LIM domain protein 3'; 'Large ribosomal subunit protein eL20'; 'Ryanodine receptor 1'; 'Alpha-actinin-4'; 'Ubiquitin-like modifier-activating enzyme 1'; '40S ribosomal protein S12'; 'Myosin binding protein C, slow-type'; 'Protein 4.1'; 'Kelch-like protein 41'; 'Fructose-…	Tuba4a Gapdh Gng12 Pdlim3 Rpl18a Ryr1 Actn4 Uba1 Rps12 Mybpc1 Epb41 Klhl41 Aldoa Sptb Myh7 Glyr1 Dnm1l Sptan1 Lipe Ahnak Csnk2b Hk2 Dpysl2 Akap1 Timm44 Ilk Wdr1 Mtx2 Hnrnpa2b1 Slc4a1 Gnai2 Tcp1 Tnni2 Mdh1 Tnnc2 Tpm3 Tln1 Msn Nap1l1 Pabpc1 Prdx1 Septin2 Capzb Rpl36 Anxa5 Acadvl Dbt Tpm2 Pcbp1 Timm13 Ywhae Ppp2cb Acta2 Rpl30 Rpl32 Dnaja1 Ppp1cc Actg1 Ppp2ca Rack1 Csrp1 Myl11 Fh Anp32e Vcp Myom2 Ptc…	A0A0A0MQA5 A0A0A0MQF6 A0A0N4SW28 A0A1B0GSX6 A0A1D5RM85 A0A1L1SQG7 A0A1L1SV25 A0A1S6GWH5 A0A1W2P7A1 A0A571BEN1 A2A841 A2AUC9 A6ZI44 B2RX08 B2RXX9 D3YYT1 Q8K1M6 E9Q447 E9Q4M2 E9Q616 G3UZX4 O08528 O08553 O08715 O35857 O55222 O88342 O88441 O88569 P04919 P08752 P11983 P13412 P14152 P20801 P21107 P26039 P26041 P28656 P29341 P35700 P42208 P47757 P47964 P48036 P50544 P53395 P58774 P60335 P62075 P62259 P6…	A0A0A0MQA5 A0A0A0MQF6 A0A0N4SW28 A0A1B0GSX6 A0A1D5RM85 A0A1L1SQG7 A0A1L1SV25 A0A1S6GWH5 A0A1W2P7A1 A0A571BEN1 A2A841 A2AUC9 A6ZI44 B2RX08 B2RXX9 D3YYT1 E9PUD2 E9Q447 E9Q4M2 E9Q616 G3UZX4 O08528 O08553 O08715 O35857 O55222 O88342 O88441 O88569 P04919 P08752 P11983 P13412 P14152 P20801 P21107 P26039 P26041 P28656 P29341 P35700 P42208 P47757 P47964 P48036 P50544 P53395 P58774 P60335 P62075 P62259 P6…	34.47 152/441	2.32 152/6555	8.04087e-06	GO:0043229;GO:0043228
GO:0043228	non-membrane-bounded organelle	Organized structure of distinctive morphology and function, not bounded by a lipid bilayer membrane. Includes ribosomes, the cytoskeleton and chromosomes.	ENSMUSG00000026202 ENSMUSG00000057666 ENSMUSG00000036402 ENSMUSG00000031636 ENSMUSG00000045128 ENSMUSG00000030592 ENSMUSG00000054808 ENSMUSG00000001924 ENSMUSG00000061983 ENSMUSG00000020061 ENSMUSG00000028906 ENSMUSG00000075307 ENSMUSG00000030695 ENSMUSG00000021061 ENSMUSG00000053093 ENSMUSG00000022536 ENSMUSG00000022789 ENSMUSG00000057738 ENSMUSG00000003123 ENSMUSG00000069833 ENSMUSG00000024387 …	'Tubulin alpha chain'; 'Glyceraldehyde-3-phosphate dehydrogenase'; 'Guanine nucleotide-binding protein subunit gamma'; 'PDZ and LIM domain protein 3'; 'Large ribosomal subunit protein eL20'; 'Ryanodine receptor 1'; 'Alpha-actinin-4'; 'Ubiquitin-like modifier-activating enzyme 1'; '40S ribosomal protein S12'; 'Myosin binding protein C, slow-type'; 'Protein 4.1'; 'Kelch-like protein 41'; 'Fructose-…	Tuba4a Gapdh Gng12 Pdlim3 Rpl18a Ryr1 Actn4 Uba1 Rps12 Mybpc1 Epb41 Klhl41 Aldoa Sptb Myh7 Glyr1 Dnm1l Sptan1 Lipe Ahnak Csnk2b Hk2 Dpysl2 Akap1 Timm44 Ilk Wdr1 Mtx2 Hnrnpa2b1 Slc4a1 Gnai2 Tcp1 Tnni2 Mdh1 Tnnc2 Tpm3 Tln1 Msn Nap1l1 Pabpc1 Prdx1 Septin2 Capzb Rpl36 Anxa5 Acadvl Dbt Tpm2 Pcbp1 Timm13 Ywhae Ppp2cb Acta2 Rpl30 Rpl32 Dnaja1 Ppp1cc Actg1 Ppp2ca Rack1 Csrp1 Myl11 Fh Anp32e Vcp Myom2 Ptc…	A0A0A0MQA5 A0A0A0MQF6 A0A0N4SW28 A0A1B0GSX6 A0A1D5RM85 A0A1L1SQG7 A0A1L1SV25 A0A1S6GWH5 A0A1W2P7A1 A0A571BEN1 A2A841 A2AUC9 A6ZI44 B2RX08 B2RXX9 D3YYT1 Q8K1M6 E9Q447 E9Q4M2 E9Q616 G3UZX4 O08528 O08553 O08715 O35857 O55222 O88342 O88441 O88569 P04919 P08752 P11983 P13412 P14152 P20801 P21107 P26039 P26041 P28656 P29341 P35700 P42208 P47757 P47964 P48036 P50544 P53395 P58774 P60335 P62075 P62259 P6…	A0A0A0MQA5 A0A0A0MQF6 A0A0N4SW28 A0A1B0GSX6 A0A1D5RM85 A0A1L1SQG7 A0A1L1SV25 A0A1S6GWH5 A0A1W2P7A1 A0A571BEN1 A2A841 A2AUC9 A6ZI44 B2RX08 B2RXX9 D3YYT1 E9PUD2 E9Q447 E9Q4M2 E9Q616 G3UZX4 O08528 O08553 O08715 O35857 O55222 O88342 O88441 O88569 P04919 P08752 P11983 P13412 P14152 P20801 P21107 P26039 P26041 P28656 P29341 P35700 P42208 P47757 P47964 P48036 P50544 P53395 P58774 P60335 P62075 P62259 P6…	34.47 152/441	2.32 152/6556	8.04087e-06	GO:0043226
GO:0030864	cortical actin cytoskeleton	The portion of the actin cytoskeleton, comprising filamentous actin and associated proteins, that lies just beneath the plasma membrane.	ENSMUSG00000054808 ENSMUSG00000021061 ENSMUSG00000057738 ENSMUSG00000005103 ENSMUSG00000026276 ENSMUSG00000116048 ENSMUSG00000015932 ENSMUSG00000031827 ENSMUSG00000056201 ENSMUSG00000022443	'Alpha-actinin-4'; 'Spectrin beta chain'; 'Spectrin alpha, non-erythrocytic 1'; 'WD repeat-containing protein 1'; 'Septin-2'; 'Destrin'; 'Cotl1 protein'; 'Cofilin-1'; 'Myosin-9'	Actn4 Sptb Sptan1 Wdr1 Septin2 Dstn Cotl1 Cfl1 Myh9	A0A1L1SV25 B2RX08 E9Q447 O88342 P42208 Q4FK36 Q544F6 Q544Y7 Q8VDD5	A0A1L1SV25 B2RX08 E9Q447 O88342 P42208 Q4FK36 Q544F6 Q544Y7 Q8VDD5	2.27 10/441	12.20 10/82	8.75997e-06	GO:0030863;GO:0015629
GO:0044291	cell-cell contact zone	Extended zone of intimate apposition between two cells containing one or more types of intercellular junctions, e.g., the intercalated disk of muscle.	ENSMUSG00000053819 ENSMUSG00000057738 ENSMUSG00000069833 ENSMUSG00000006574 ENSMUSG00000018340 ENSMUSG00000027712 ENSMUSG00000018965 ENSMUSG00000056328 ENSMUSG00000007097 ENSMUSG00000033161	'Calcium/calmodulin-dependent protein kinase type II subunit delta'; 'Spectrin alpha, non-erythrocytic 1'; 'AHNAK nucleoprotein'; 'Band 3 anion transport protein'; 'Annexin A6'; 'Annexin A5'; '14-3-3 protein eta'; 'Myosin-1'; 'Sodium/potassium-transporting ATPase subunit alpha'; 'Sodium/potassium-transporting ATPase subunit alpha-1'	Camk2d Sptan1 Ahnak Slc4a1 Anxa6 Anxa5 Ywhah Myh1 Atp1a2 Atp1a1	A0A0G2JGS4 E9Q447 E9Q616 P04919 P14824 P48036 P68510 Q5SX40 Q6ZQ49 Q8VDN2	A0A0G2JGS4 E9Q447 E9Q616 P04919 P14824 P48036 P68510 Q5SX40 Q6ZQ49 Q8VDN2	2.27 10/441	11.90 10/84	1.08415e-05	GO:0005911
GO:0009898	cytoplasmic side of plasma membrane	The leaflet the plasma membrane that faces the cytoplasm and any proteins embedded or anchored in it or attached to its surface.	ENSMUSG00000036402 ENSMUSG00000030592 ENSMUSG00000028906 ENSMUSG00000029713 ENSMUSG00000006574 ENSMUSG00000032562 ENSMUSG00000024639 ENSMUSG00000031207 ENSMUSG00000020900 ENSMUSG00000035152 ENSMUSG00000020132 ENSMUSG00000027523 ENSMUSG00000022443 ENSMUSG00000007815	'Guanine nucleotide-binding protein subunit gamma'; 'Ryanodine receptor 1'; 'Protein 4.1'; 'Guanine nucleotide binding protein'; 'Band 3 anion transport protein'; 'Guanine nucleotide-binding protein G'; 'Moesin'; 'Myosin, heavy polypeptide 10, non-muscle'; 'AP complex subunit beta'; 'Ras-related protein Rab-21'; 'Myosin-9'; 'Transforming protein RhoA'	Gng12 Ryr1 Epb41 Gnb2 Slc4a1 Gnai2 Gnaq Msn Myh10 Ap2b1 Rab21 Gnas Myh9 Rhoa	A0A0N4SW28 A0A1L1SQG7 A2A841 E9QKR0 P04919 P08752 P21279 P26041 Q3UH59 Q5SWR1 Q6A0C7 Q6R0H7 Q8VDD5 Q9QUI0	A0A0N4SW28 A0A1L1SQG7 A2A841 E9QKR0 P04919 P08752 P21279 P26041 Q3UH59 Q5SWR1 Q6A0C7 Q6R0H7 Q8VDD5 Q9QUI0	3.17 14/441	8.00 14/175	1.14124e-05	GO:0098562;GO:0005886
GO:0044391	ribosomal subunit	Either of the two subunits of a ribosome: the ribosomal large subunit or the ribosomal small subunit.	ENSMUSG00000045128 ENSMUSG00000061983 ENSMUSG00000057863 ENSMUSG00000058600 ENSMUSG00000057841 ENSMUSG00000020372 ENSMUSG00000063884 ENSMUSG00000038900 ENSMUSG00000037805 ENSMUSG00000028936 ENSMUSG00000028234 ENSMUSG00000067274 ENSMUSG00000061787 ENSMUSG00000024683 ENSMUSG00000025794	'Large ribosomal subunit protein eL20'; '40S ribosomal protein S12'; 'Large ribosomal subunit protein eL36'; 'Large ribosomal subunit protein eL30'; 'Large ribosomal subunit protein eL32'; 'Small ribosomal subunit protein RACK1'; 'Small ribosomal subunit protein mS39'; 'Large ribosomal subunit protein uL11'; 'Ribosomal protein'; 'Large ribosomal subunit protein eL22'; 'Small ribosomal subunit pro…	Rpl18a Rps12 Rpl36 Rpl30 Rpl32 Rack1 Ptcd3 Rpl12 Rpl10a Rpl22 Rps20 Rplp0 Rps17 Mrpl16 Rpl14	A0A1D5RM85 A0A1W2P7A1 P47964 P62889 P62911 P68040 Q14C51 Q3TIQ2 Q3U561 Q4VAG4 Q5BLK2 Q5M8R8 Q8BT90 Q99N93 Q9CWK0	A0A1D5RM85 A0A1W2P7A1 P47964 P62889 P62911 P68040 Q14C51 Q3TIQ2 Q3U561 Q4VAG4 Q5BLK2 Q5M8R8 Q8BT90 Q99N93 Q9CWK0	3.40 15/441	7.43 15/202	1.21069e-05	GO:1990904;GO:0005840
GO:0032432	actin filament bundle	An assembly of actin filaments that are on the same axis but may be oriented with the same or opposite polarities and may be packed with different levels of tightness.	ENSMUSG00000031636 ENSMUSG00000054808 ENSMUSG00000053093 ENSMUSG00000030890 ENSMUSG00000027940 ENSMUSG00000035783 ENSMUSG00000020900 ENSMUSG00000056201 ENSMUSG00000025278 ENSMUSG00000031328 ENSMUSG00000022443	'PDZ and LIM domain protein 3'; 'Alpha-actinin-4'; 'Myosin-7'; 'Integrin-linked protein kinase'; 'Tropomyosin alpha-3 chain'; 'Actin, aortic smooth muscle'; 'Myosin, heavy polypeptide 10, non-muscle'; 'Cofilin-1'; 'Filamin-B'; 'Filamin-A'; 'Myosin-9'	Pdlim3 Actn4 Myh7 Ilk Tpm3 Acta2 Myh10 Cfl1 Flnb Flna Myh9	A0A1B0GSX6 A0A1L1SV25 B2RXX9 O55222 P21107 P62737 Q3UH59 Q544Y7 Q80X90 Q8BTM8 Q8VDD5	A0A1B0GSX6 A0A1L1SV25 B2RXX9 O55222 P21107 P62737 Q3UH59 Q544Y7 Q80X90 Q8BTM8 Q8VDD5	2.49 11/441	10.38 11/106	1.22605e-05	GO:0015629;GO:0110165
GO:0022626	cytosolic ribosome	A ribosome located in the cytosol.	ENSMUSG00000045128 ENSMUSG00000061983 ENSMUSG00000057863 ENSMUSG00000058600 ENSMUSG00000057841 ENSMUSG00000038900 ENSMUSG00000037805 ENSMUSG00000028936 ENSMUSG00000028234 ENSMUSG00000067274 ENSMUSG00000061787 ENSMUSG00000025794	'Large ribosomal subunit protein eL20'; '40S ribosomal protein S12'; 'Large ribosomal subunit protein eL36'; 'Large ribosomal subunit protein eL30'; 'Large ribosomal subunit protein eL32'; 'Large ribosomal subunit protein uL11'; 'Ribosomal protein'; 'Large ribosomal subunit protein eL22'; 'Small ribosomal subunit protein uS10'; '60S acidic ribosomal protein P0'; 'Small ribosomal subunit protein e…	Rpl18a Rps12 Rpl36 Rpl30 Rpl32 Rpl12 Rpl10a Rpl22 Rps20 Rplp0 Rps17 Rpl14	A0A1D5RM85 A0A1W2P7A1 P47964 P62889 P62911 Q3TIQ2 Q3U561 Q4VAG4 Q5BLK2 Q5M8R8 Q8BT90 Q9CWK0	A0A1D5RM85 A0A1W2P7A1 P47964 P62889 P62911 Q3TIQ2 Q3U561 Q4VAG4 Q5BLK2 Q5M8R8 Q8BT90 Q9CWK0	2.72 12/441	9.23 12/130	1.41643e-05	GO:0005829;GO:0005840
GO:0012505	endomembrane system	A collection of membranous structures involved in transport within the cell. The main components of the endomembrane system are endoplasmic reticulum, Golgi bodies, vesicles, cell membrane and nuclear envelope. Members of the endomembrane system pass materials through each other or though the use of vesicles.	ENSMUSG00000057666 ENSMUSG00000027782 ENSMUSG00000053819 ENSMUSG00000026307 ENSMUSG00000030592 ENSMUSG00000001924 ENSMUSG00000061983 ENSMUSG00000037722 ENSMUSG00000006676 ENSMUSG00000075307 ENSMUSG00000018796 ENSMUSG00000022789 ENSMUSG00000020788 ENSMUSG00000033400 ENSMUSG00000005873 ENSMUSG00000000628 ENSMUSG00000018428 ENSMUSG00000032249 ENSMUSG00000020198 ENSMUSG00000032458 ENSMUSG00000019804 …	'Glyceraldehyde-3-phosphate dehydrogenase'; 'Karyopherin'; 'Calcium/calmodulin-dependent protein kinase type II subunit delta'; 'Selenocysteine lyase'; 'Ryanodine receptor 1'; 'Ubiquitin-like modifier-activating enzyme 1'; '40S ribosomal protein S12'; 'Glucosamine 6-phosphate N-acetyltransferase'; 'ubiquitinyl hydrolase 1'; 'Kelch-like protein 41'; 'Long-chain-fatty-acid--CoA ligase'; 'Dynamin-1-…	Gapdh Kpna4 Camk2d Scly Ryr1 Uba1 Rps12 Gnpnat1 Usp19 Klhl41 Acsl1 Dnm1l Atp2a3 Agl Reep5 Hk2 Akap1 Anp32a Ap3d1 Copb2 Snx3 Hsd17b12 Gnai2 Tcp1 Anxa6 Fasn Prdx3 Gnaq Por Septin2 Anxa5 Gdi1 Dnaja1 Hspd1 Eif5a Phb1 Anxa4 Xdh Vcp Agpat2 Tmt1a Ahcy Pebp1 Actr3 Pgrmc1 Gorasp2 Ahsa1 Vps35 Npc2 Mapre1 Fgg Gdi2 Erp44 Snx12 Itga1 Alb EG433182 Rplp0 Ap2b1 Vdac2 Vdac1 Rab21 Lrpprc Gstm7 Gnas Rangap1 Cand1 A…	A0A0A0MQF6 A0A0B4J1E7 A0A0G2JGS4 A0A0R4J069 A0A1L1SQG7 A0A1S6GWH5 A0A1W2P7A1 A0A2I3BQY4 A0A991ELD7 A2AUC9 D3Z041 Q8K1M6 E9Q559 F8VPN4 G3X8R0 O08528 O08715 O35381 O54774 O55029 O70492 O70503 P08752 P11983 P14824 P19096 P20108 P21279 P37040 P42208 P48036 P50396 P63037 P63038 P63242 P67778 P97429 Q00519 Q01853 Q059U0 Q1XG79 Q3TF14 Q3TGC5 Q3TGE1 Q3TH84 Q3TIK1 Q3TL79 Q3TRJ1 Q3U3C2 Q3U4H0 Q3UER8 Q3UPA3…	A0A0A0MQF6 A0A0B4J1E7 A0A0G2JGS4 A0A0R4J069 A0A1L1SQG7 A0A1S6GWH5 A0A1W2P7A1 A0A2I3BQY4 A0A991ELD7 A2AUC9 D3Z041 E9PUD2 E9Q559 F8VPN4 G3X8R0 O08528 O08715 O35381 O54774 O55029 O70492 O70503 P08752 P11983 P14824 P19096 P20108 P21279 P37040 P42208 P48036 P50396 P63037 P63038 P63242 P67778 P97429 Q00519 Q01853 Q059U0 Q1XG79 Q3TF14 Q3TGC5 Q3TGE1 Q3TH84 Q3TIK1 Q3TL79 Q3TRJ1 Q3U3C2 Q3U4H0 Q3UER8 Q3UPA3…	24.49 108/441	2.52 108/4287	1.46485e-05	GO:0110165
GO:0031982	vesicle	Any small, fluid-filled, spherical organelle enclosed by membrane.	ENSMUSG00000057666 ENSMUSG00000030592 ENSMUSG00000001924 ENSMUSG00000037722 ENSMUSG00000030695 ENSMUSG00000022789 ENSMUSG00000069833 ENSMUSG00000021996 ENSMUSG00000074768 ENSMUSG00000069324 ENSMUSG00000020198 ENSMUSG00000032458 ENSMUSG00000019804 ENSMUSG00000004980 ENSMUSG00000032562 ENSMUSG00000024661 ENSMUSG00000068039 ENSMUSG00000018340 ENSMUSG00000025153 ENSMUSG00000024997 ENSMUSG00000058799 …	'Glyceraldehyde-3-phosphate dehydrogenase'; 'Ryanodine receptor 1'; 'Ubiquitin-like modifier-activating enzyme 1'; 'Glucosamine 6-phosphate N-acetyltransferase'; 'Fructose-bisphosphate aldolase'; 'Dynamin-1-like protein'; 'AHNAK nucleoprotein'; 'S-formylglutathione hydrolase'; 'Betaine--homocysteine S-methyltransferase 1'; 'AP-3 complex subunit delta-1'; 'Coatomer subunit beta''; 'Sorting nexin-3…	Gapdh Ryr1 Uba1 Gnpnat1 Aldoa Dnm1l Ahnak Esd Bhmt Ap3d1 Copb2 Snx3 Hnrnpa2b1 Gnai2 Fth1 Tcp1 Anxa6 Fasn Prdx3 Nap1l1 Septin2 Anxa5 Ywhae Hspd1 Ywhaz Actg1 Phb1 Atp1b3 Anxa4 Anp32e Ahcy Pebp1 Vps35 Serhl Fgg Snx12 Itga1 Alb Hspa4 Ap2b1 Vdac2 Vdac1 Kif5b Sord Rab21 Gnas Atp1a2 Hsp90ab1 Flnb Ehd2 Ganab Sgta Ctsd Pak2 Rnpep Myh9 Atp1a1 Tf Rhoa Clic4 Myo1c Vapa Pacsin2	A0A0A0MQF6 A0A1L1SQG7 A0A1S6GWH5 A0A2I3BQY4 A6ZI44 Q8K1M6 E9Q616 H3BKH6 O35490 O54774 O55029 O70492 O88569 P08752 P09528 P11983 P14824 P19096 P20108 P28656 P42208 P48036 P62259 P63038 P63101 P63260 P67778 P97370 P97429 P97822 Q3TF14 Q3TGC5 Q3TRJ1 Q3U3G8 Q3UER8 Q3V2H3 Q3V3R4 Q546G4 Q571M2 Q5SWR1 Q60930 Q60932 Q61768 Q64442 Q6A0C7 Q6R0H7 Q6ZQ49 Q71LX8 Q80X90 Q8BH64 Q8BHN3 Q8BJU0 Q8C243 Q8CIN4 Q8VCT…	A0A0A0MQF6 A0A1L1SQG7 A0A1S6GWH5 A0A2I3BQY4 A6ZI44 E9PUD2 E9Q616 H3BKH6 O35490 O54774 O55029 O70492 O88569 P08752 P09528 P11983 P14824 P19096 P20108 P28656 P42208 P48036 P62259 P63038 P63101 P63260 P67778 P97370 P97429 P97822 Q3TF14 Q3TGC5 Q3TRJ1 Q3U3G8 Q3UER8 Q3V2H3 Q3V3R4 Q546G4 Q571M2 Q5SWR1 Q60930 Q60932 Q61768 Q64442 Q6A0C7 Q6R0H7 Q6ZQ49 Q71LX8 Q80X90 Q8BH64 Q8BHN3 Q8BJU0 Q8C243 Q8CIN4 Q8VCT…	14.97 66/441	2.96 66/2228	1.53177e-05	GO:0043227
GO:1905369	endopeptidase complex	A protein complex which is capable of endopeptidase activity.	ENSMUSG00000039041 ENSMUSG00000026365 ENSMUSG00000060073 ENSMUSG00000001794 ENSMUSG00000028452 ENSMUSG00000030751 ENSMUSG00000026229 ENSMUSG00000021024 ENSMUSG00000032301 ENSMUSG00000028837	'Uncharacterized protein'; 'Complement component factor h'; 'Proteasome subunit alpha type-3'; 'Calpain small subunit 1'; 'Transitional endoplasmic reticulum ATPase'; 'Proteasome subunit alpha type'; '26S proteasome non-ATPase regulatory subunit 1'; 'Proteasome subunit alpha type-6'; 'Proteasome subunit alpha type-4'; 'Proteasome subunit beta type-2'	Adrm1 Cfh Psma3 Capns1 Vcp Psma1 Psmd1 Psma6 Psma4 Psmb2	A0A1S6GWG3 E9Q8I0 O70435 O88456 Q01853 Q3TS44 Q3TXS7 Q9QUM9 Q9R1P0 Q9R1P3	A0A1S6GWG3 E9Q8I0 O70435 O88456 Q01853 Q3TS44 Q3TXS7 Q9QUM9 Q9R1P0 Q9R1P3	2.27 10/441	11.36 10/88	1.53465e-05	GO:1905368
GO:0098562	cytoplasmic side of membrane	The side of a membrane that faces the cytoplasm.	ENSMUSG00000036402 ENSMUSG00000030592 ENSMUSG00000028906 ENSMUSG00000029713 ENSMUSG00000006574 ENSMUSG00000032562 ENSMUSG00000024639 ENSMUSG00000031207 ENSMUSG00000020900 ENSMUSG00000035152 ENSMUSG00000020132 ENSMUSG00000027523 ENSMUSG00000022443 ENSMUSG00000037710 ENSMUSG00000007815	'Guanine nucleotide-binding protein subunit gamma'; 'Ryanodine receptor 1'; 'Protein 4.1'; 'Guanine nucleotide binding protein'; 'Band 3 anion transport protein'; 'Guanine nucleotide-binding protein G'; 'Moesin'; 'Myosin, heavy polypeptide 10, non-muscle'; 'AP complex subunit beta'; 'Ras-related protein Rab-21'; 'Myosin-9'; 'CDGSH iron-sulfur domain-containing protein 1'; 'Transforming protein Rh…	Gng12 Ryr1 Epb41 Gnb2 Slc4a1 Gnai2 Gnaq Msn Myh10 Ap2b1 Rab21 Gnas Myh9 Cisd1 Rhoa	A0A0N4SW28 A0A1L1SQG7 A2A841 E9QKR0 P04919 P08752 P21279 P26041 Q3UH59 Q5SWR1 Q6A0C7 Q6R0H7 Q8VDD5 Q91WS0 Q9QUI0	A0A0N4SW28 A0A1L1SQG7 A2A841 E9QKR0 P04919 P08752 P21279 P26041 Q3UH59 Q5SWR1 Q6A0C7 Q6R0H7 Q8VDD5 Q91WS0 Q9QUI0	3.40 15/441	7.08 15/212	2.05702e-05	GO:0098552
GO:0032154	cleavage furrow	The cleavage furrow is a plasma membrane invagination at the cell division site. The cleavage furrow begins as a shallow groove and eventually deepens to divide the cytoplasm.	ENSMUSG00000027940 ENSMUSG00000026276 ENSMUSG00000116048 ENSMUSG00000004455 ENSMUSG00000020900 ENSMUSG00000020132 ENSMUSG00000022443 ENSMUSG00000007815	'Tropomyosin alpha-3 chain'; 'Septin-2'; 'Serine/threonine-protein phosphatase PP1-gamma catalytic subunit'; 'Myosin, heavy polypeptide 10, non-muscle'; 'Ras-related protein Rab-21'; 'Myosin-9'; 'Transforming protein RhoA'	Tpm3 Septin2 Ppp1cc Myh10 Rab21 Myh9 Rhoa	P21107 P42208 P63087 Q3UH59 Q6A0C7 Q8VDD5 Q9QUI0	P21107 P42208 P63087 Q3UH59 Q6A0C7 Q8VDD5 Q9QUI0	1.81 8/441	14.29 8/56	2.88009e-05	GO:0032153;GO:0098590
GO:0019773	proteasome core complex, alpha-subunit complex	The proteasome core subcomplex that constitutes the two outer rings of the proteasome core complex. An example of this component is found in Mus musculus.	ENSMUSG00000060073 ENSMUSG00000030751 ENSMUSG00000021024 ENSMUSG00000032301	'Proteasome subunit alpha type-3'; 'Proteasome subunit alpha type'; 'Proteasome subunit alpha type-6'; 'Proteasome subunit alpha type-4'	Psma3 Psma1 Psma6 Psma4	O70435 Q3TS44 Q9QUM9 Q9R1P0	O70435 Q3TS44 Q9QUM9 Q9R1P0	0.91 4/441	50.00 4/8	3.90532e-05	GO:0032991;GO:0005839;GO:0005622
GO:0030055	cell-substrate junction	A cell junction that forms a connection between a cell and the extracellular matrix.	ENSMUSG00000054808 ENSMUSG00000030890 ENSMUSG00000018340 ENSMUSG00000028465 ENSMUSG00000031207 ENSMUSG00000062825 ENSMUSG00000026341 ENSMUSG00000027479 ENSMUSG00000042284 ENSMUSG00000056201 ENSMUSG00000025278 ENSMUSG00000022443 ENSMUSG00000024395 ENSMUSG00000019920	'Alpha-actinin-4'; 'Integrin-linked protein kinase'; 'Annexin A6'; 'Talin-1'; 'Moesin'; 'Actin, cytoplasmic 2'; 'Actin-related protein 3'; 'Microtubule-associated protein RP/EB family member 1'; 'Integrin alpha-1'; 'Cofilin-1'; 'Filamin-B'; 'Myosin-9'; 'LIM and senescent cell antigen-like-containing domain protein 2'; 'LIM and senescent cell antigen-like-containing domain protein'	Actn4 Ilk Anxa6 Tln1 Msn Actg1 Actr3 Mapre1 Itga1 Cfl1 Flnb Myh9 Lims2 Lims1	A0A1L1SV25 O55222 P14824 P26039 P26041 P63260 Q3TGE1 Q3U4H0 Q3V3R4 Q544Y7 Q80X90 Q8VDD5 Q91XD2 Q9D7B2	A0A1L1SV25 O55222 P14824 P26039 P26041 P63260 Q3TGE1 Q3U4H0 Q3V3R4 Q544Y7 Q80X90 Q8VDD5 Q91XD2 Q9D7B2	3.17 14/441	7.04 14/199	4.58917e-05	GO:0070161
GO:0031974	membrane-enclosed lumen	The enclosed volume within a sealed membrane or between two sealed membranes. Encompasses the volume enclosed by the membranes of a particular organelle, e.g. endoplasmic reticulum lumen, or the space between the two lipid bilayers of a double membrane surrounding an organelle, e.g. nuclear envelope lumen.	ENSMUSG00000079658 ENSMUSG00000003809 ENSMUSG00000057666 ENSMUSG00000027782 ENSMUSG00000032279 ENSMUSG00000039041 ENSMUSG00000001924 ENSMUSG00000026895 ENSMUSG00000028648 ENSMUSG00000061983 ENSMUSG00000073422 ENSMUSG00000013465 ENSMUSG00000027406 ENSMUSG00000028906 ENSMUSG00000027428 ENSMUSG00000075307 ENSMUSG00000022536 ENSMUSG00000024387 ENSMUSG00000024908 ENSMUSG00000032249 ENSMUSG00000018446 …	'Elongin-C'; 'Glutaryl-CoA dehydrogenase, mitochondrial'; 'Glyceraldehyde-3-phosphate dehydrogenase'; 'Karyopherin'; 'Isocitrate dehydrogenase'; 'Uncharacterized protein'; 'Ubiquitin-like modifier-activating enzyme 1'; 'NADH dehydrogenase'; '40S ribosomal protein S12'; 'Hydroxysteroid 17-beta dehydrogenase 8'; 'Negative elongation factor B'; 'Protein 4.1'; 'Retinoblastoma binding protein 9'; 'Kel…	Eloc Gcdh Gapdh Kpna4 Idh3a Adrm1 Uba1 Ndufa8 Ndufs5 Rps12 Hsd17b8 Nelfb Idh3b Epb41 Rbbp9 Klhl41 Glyr1 Csnk2b Ppp6r3 Anp32a C1qbp Timm44 Psma3 Mtx2 Hnrnpa2b1 Adh1 Got2 Gnai2 Fth1 Prdx3 Lta4h Mif Prdx1 Septin2 Acadm Rpl36 Acadvl Dbt Pcbp1 Timm13 Snrpd3 Hspd1 Ppp1cc Phb1 Rack1 Csrp1 Smyd1 Fh Anp32e Vcp Ptcd3 Acly Oat Rpl12 Ndufab1 Trap1 Eif4e Nampt Psma1 Rnf126 Bckdha Cmpk2 Immt Cpt2 Akr1b1 Cfl2 C…	A0A087WNT1 A0A0A0MQ68 A0A0A0MQF6 A0A0B4J1E7 A0A1L1STE6 A0A1S6GWG3 A0A1S6GWH5 A0A1S6GWI0 A0A1S6GWI4 A0A1W2P7A1 A0A494BAF4 A0A5H1ZRL3 A0A668KL51 Q91VA7 A2A841 A2AN96 A2AUC9 D3YYT1 G3UZX4 G5E8R4 O35381 O35658 O35857 O70435 O88441 O88569 P00329 P05202 P08752 P09528 P20108 P24527 P34884 P35700 P42208 P45952 P47964 P50544 P53395 P60335 P62075 P62320 P63038 P63087 P67778 P68040 P97315 P97443 P97807 P978…	A0A087WNT1 A0A0A0MQ68 A0A0A0MQF6 A0A0B4J1E7 A0A1L1STE6 A0A1S6GWG3 A0A1S6GWH5 A0A1S6GWI0 A0A1S6GWI4 A0A1W2P7A1 A0A494BAF4 A0A5H1ZRL3 A0A668KL51 Q91VA7 A2A841 A2AN96 A2AUC9 D3YYT1 G3UZX4 G5E8R4 O35381 O35658 O35857 O70435 O88441 O88569 P00329 P05202 P08752 P09528 P20108 P24527 P34884 P35700 P42208 P45952 P47964 P50544 P53395 P60335 P62075 P62320 P63038 P63087 P67778 P68040 P97315 P97443 P97807 P978…	33.11 146/441	2.26 146/6448	4.99363e-05	GO:0110165
GO:0043233	organelle lumen	The internal volume enclosed by the membranes of a particular organelle; includes the volume enclosed by a single organelle membrane, e.g. endoplasmic reticulum lumen, or the volume enclosed by the innermost of the two lipid bilayers of an organelle envelope, e.g. nuclear lumen.	ENSMUSG00000079658 ENSMUSG00000003809 ENSMUSG00000057666 ENSMUSG00000027782 ENSMUSG00000032279 ENSMUSG00000039041 ENSMUSG00000001924 ENSMUSG00000026895 ENSMUSG00000028648 ENSMUSG00000061983 ENSMUSG00000073422 ENSMUSG00000013465 ENSMUSG00000027406 ENSMUSG00000028906 ENSMUSG00000027428 ENSMUSG00000075307 ENSMUSG00000022536 ENSMUSG00000024387 ENSMUSG00000024908 ENSMUSG00000032249 ENSMUSG00000018446 …	'Elongin-C'; 'Glutaryl-CoA dehydrogenase, mitochondrial'; 'Glyceraldehyde-3-phosphate dehydrogenase'; 'Karyopherin'; 'Isocitrate dehydrogenase'; 'Uncharacterized protein'; 'Ubiquitin-like modifier-activating enzyme 1'; 'NADH dehydrogenase'; '40S ribosomal protein S12'; 'Hydroxysteroid 17-beta dehydrogenase 8'; 'Negative elongation factor B'; 'Protein 4.1'; 'Retinoblastoma binding protein 9'; 'Kel…	Eloc Gcdh Gapdh Kpna4 Idh3a Adrm1 Uba1 Ndufa8 Ndufs5 Rps12 Hsd17b8 Nelfb Idh3b Epb41 Rbbp9 Klhl41 Glyr1 Csnk2b Ppp6r3 Anp32a C1qbp Timm44 Psma3 Mtx2 Hnrnpa2b1 Adh1 Got2 Gnai2 Fth1 Prdx3 Lta4h Mif Prdx1 Septin2 Acadm Rpl36 Acadvl Dbt Pcbp1 Timm13 Snrpd3 Hspd1 Ppp1cc Phb1 Rack1 Csrp1 Smyd1 Fh Anp32e Vcp Ptcd3 Acly Oat Rpl12 Ndufab1 Trap1 Eif4e Nampt Psma1 Rnf126 Bckdha Cmpk2 Immt Cpt2 Akr1b1 Cfl2 C…	A0A087WNT1 A0A0A0MQ68 A0A0A0MQF6 A0A0B4J1E7 A0A1L1STE6 A0A1S6GWG3 A0A1S6GWH5 A0A1S6GWI0 A0A1S6GWI4 A0A1W2P7A1 A0A494BAF4 A0A5H1ZRL3 A0A668KL51 Q91VA7 A2A841 A2AN96 A2AUC9 D3YYT1 G3UZX4 G5E8R4 O35381 O35658 O35857 O70435 O88441 O88569 P00329 P05202 P08752 P09528 P20108 P24527 P34884 P35700 P42208 P45952 P47964 P50544 P53395 P60335 P62075 P62320 P63038 P63087 P67778 P68040 P97315 P97443 P97807 P978…	A0A087WNT1 A0A0A0MQ68 A0A0A0MQF6 A0A0B4J1E7 A0A1L1STE6 A0A1S6GWG3 A0A1S6GWH5 A0A1S6GWI0 A0A1S6GWI4 A0A1W2P7A1 A0A494BAF4 A0A5H1ZRL3 A0A668KL51 Q91VA7 A2A841 A2AN96 A2AUC9 D3YYT1 G3UZX4 G5E8R4 O35381 O35658 O35857 O70435 O88441 O88569 P00329 P05202 P08752 P09528 P20108 P24527 P34884 P35700 P42208 P45952 P47964 P50544 P53395 P60335 P62075 P62320 P63038 P63087 P67778 P68040 P97315 P97443 P97807 P978…	33.11 146/441	2.26 146/6448	4.99363e-05	GO:0031974;GO:0043226
GO:0070013	intracellular organelle lumen	An organelle lumen that is part of an intracellular organelle.	ENSMUSG00000079658 ENSMUSG00000003809 ENSMUSG00000057666 ENSMUSG00000027782 ENSMUSG00000032279 ENSMUSG00000039041 ENSMUSG00000001924 ENSMUSG00000026895 ENSMUSG00000028648 ENSMUSG00000061983 ENSMUSG00000073422 ENSMUSG00000013465 ENSMUSG00000027406 ENSMUSG00000028906 ENSMUSG00000027428 ENSMUSG00000075307 ENSMUSG00000022536 ENSMUSG00000024387 ENSMUSG00000024908 ENSMUSG00000032249 ENSMUSG00000018446 …	'Elongin-C'; 'Glutaryl-CoA dehydrogenase, mitochondrial'; 'Glyceraldehyde-3-phosphate dehydrogenase'; 'Karyopherin'; 'Isocitrate dehydrogenase'; 'Uncharacterized protein'; 'Ubiquitin-like modifier-activating enzyme 1'; 'NADH dehydrogenase'; '40S ribosomal protein S12'; 'Hydroxysteroid 17-beta dehydrogenase 8'; 'Negative elongation factor B'; 'Protein 4.1'; 'Retinoblastoma binding protein 9'; 'Kel…	Eloc Gcdh Gapdh Kpna4 Idh3a Adrm1 Uba1 Ndufa8 Ndufs5 Rps12 Hsd17b8 Nelfb Idh3b Epb41 Rbbp9 Klhl41 Glyr1 Csnk2b Ppp6r3 Anp32a C1qbp Timm44 Psma3 Mtx2 Hnrnpa2b1 Adh1 Got2 Gnai2 Fth1 Prdx3 Lta4h Mif Prdx1 Septin2 Acadm Rpl36 Acadvl Dbt Pcbp1 Timm13 Snrpd3 Hspd1 Ppp1cc Phb1 Rack1 Csrp1 Smyd1 Fh Anp32e Vcp Ptcd3 Acly Oat Rpl12 Ndufab1 Trap1 Eif4e Nampt Psma1 Rnf126 Bckdha Cmpk2 Immt Cpt2 Akr1b1 Cfl2 C…	A0A087WNT1 A0A0A0MQ68 A0A0A0MQF6 A0A0B4J1E7 A0A1L1STE6 A0A1S6GWG3 A0A1S6GWH5 A0A1S6GWI0 A0A1S6GWI4 A0A1W2P7A1 A0A494BAF4 A0A5H1ZRL3 A0A668KL51 Q91VA7 A2A841 A2AN96 A2AUC9 D3YYT1 G3UZX4 G5E8R4 O35381 O35658 O35857 O70435 O88441 O88569 P00329 P05202 P08752 P09528 P20108 P24527 P34884 P35700 P42208 P45952 P47964 P50544 P53395 P60335 P62075 P62320 P63038 P63087 P67778 P68040 P97315 P97443 P97807 P978…	A0A087WNT1 A0A0A0MQ68 A0A0A0MQF6 A0A0B4J1E7 A0A1L1STE6 A0A1S6GWG3 A0A1S6GWH5 A0A1S6GWI0 A0A1S6GWI4 A0A1W2P7A1 A0A494BAF4 A0A5H1ZRL3 A0A668KL51 Q91VA7 A2A841 A2AN96 A2AUC9 D3YYT1 G3UZX4 G5E8R4 O35381 O35658 O35857 O70435 O88441 O88569 P00329 P05202 P08752 P09528 P20108 P24527 P34884 P35700 P42208 P45952 P47964 P50544 P53395 P60335 P62075 P62320 P63038 P63087 P67778 P68040 P97315 P97443 P97807 P978…	33.11 146/441	2.26 146/6447	4.99363e-05	GO:0043229;GO:0043233
GO:1905368	peptidase complex	A protein complex which is capable of peptidase activity.	ENSMUSG00000039041 ENSMUSG00000026365 ENSMUSG00000060073 ENSMUSG00000001794 ENSMUSG00000028452 ENSMUSG00000030751 ENSMUSG00000026229 ENSMUSG00000024527 ENSMUSG00000021024 ENSMUSG00000032301 ENSMUSG00000028837	'Uncharacterized protein'; 'Complement component factor h'; 'Proteasome subunit alpha type-3'; 'Calpain small subunit 1'; 'Transitional endoplasmic reticulum ATPase'; 'Proteasome subunit alpha type'; '26S proteasome non-ATPase regulatory subunit 1'; 'AFG3-like protein 2'; 'Proteasome subunit alpha type-6'; 'Proteasome subunit alpha type-4'; 'Proteasome subunit beta type-2'	Adrm1 Cfh Psma3 Capns1 Vcp Psma1 Psmd1 Afg3l2 Psma6 Psma4 Psmb2	A0A1S6GWG3 E9Q8I0 O70435 O88456 Q01853 Q3TS44 Q3TXS7 Q8JZQ2 Q9QUM9 Q9R1P0 Q9R1P3	A0A1S6GWG3 E9Q8I0 O70435 O88456 Q01853 Q3TS44 Q3TXS7 Q8JZQ2 Q9QUM9 Q9R1P0 Q9R1P3	2.49 11/441	8.87 11/124	4.99567e-05	GO:1902494
GO:0045171	intercellular bridge	A direct connection between the cytoplasm of two cells that is formed following the completion of cleavage furrow ingression during cell division. They are usually present only briefly prior to completion of cytokinesis. However, in some cases, such as the bridges between germ cells during their development, they become stabilised.	ENSMUSG00000028906 ENSMUSG00000058135 ENSMUSG00000040562 ENSMUSG00000026276 ENSMUSG00000116048 ENSMUSG00000004035 ENSMUSG00000058672 ENSMUSG00000074364 ENSMUSG00000027890 ENSMUSG00000022571	'Protein 4.1'; 'Glutathione S-transferase'; 'Glutathione S-transferase Mu 2'; 'Septin-2'; 'Tubulin beta-2A chain'; 'EH domain-containing protein 2'; 'Glutathione S-transferase Mu 4'; 'Pyrroline-5-carboxylate reductase 3'	Epb41 Gstm1 Gstm2 Septin2 Gstm7 Tubb2a Ehd2 Gstm4 Pycr3	A2A841 A2AE89 P15626 P42208 Q6PJ91 Q7TMM9 Q8BH64 Q8R5I6 Q9DCC4	A2A841 A2AE89 P15626 P42208 Q6PJ91 Q7TMM9 Q8BH64 Q8R5I6 Q9DCC4	2.27 10/441	9.80 10/102	5.2894e-05	GO:0110165
GO:0070062	extracellular exosome	A vesicle that is released into the extracellular region by fusion of the limiting endosomal membrane of a multivesicular body with the plasma membrane. Extracellular exosomes, also simply called exosomes, have a diameter of about 40-100 nm.	ENSMUSG00000030695 ENSMUSG00000069833 ENSMUSG00000074768 ENSMUSG00000069324 ENSMUSG00000004980 ENSMUSG00000025980 ENSMUSG00000062825 ENSMUSG00000029368 ENSMUSG00000020361 ENSMUSG00000027227	'Fructose-bisphosphate aldolase'; 'AHNAK nucleoprotein'; 'Betaine--homocysteine S-methyltransferase 1'; 'Heterogeneous nuclear ribonucleoproteins A2/B1'; '60 kDa heat shock protein, mitochondrial'; 'Actin, cytoplasmic 2'; 'Albumin'; 'Heat shock 70 kDa protein 4'; 'Sorbitol dehydrogenase'	Aldoa Ahnak Bhmt Hnrnpa2b1 Hspd1 Actg1 Alb Hspa4 Sord	A6ZI44 E9Q616 O35490 O88569 P63038 P63260 Q546G4 Q571M2 Q64442	A6ZI44 E9Q616 O35490 O88569 P63038 P63260 Q546G4 Q571M2 Q64442	2.27 10/441	9.80 10/102	5.2894e-05	GO:1903561;GO:0005615
GO:0005884	actin filament	A filamentous structure formed of a two-stranded helical polymer of the protein actin and associated proteins. Actin filaments are a major component of the contractile apparatus of skeletal muscle and the microfilaments of the cytoskeleton of eukaryotic cells. The filaments, comprising polymerized globular actin molecules, appear as flexible structures with a diameter of 5-9 nm. They are organize…	ENSMUSG00000036402 ENSMUSG00000031636 ENSMUSG00000027940 ENSMUSG00000028464 ENSMUSG00000062825 ENSMUSG00000026341 ENSMUSG00000031827 ENSMUSG00000055194 ENSMUSG00000031328 ENSMUSG00000022443 ENSMUSG00000017774	'Guanine nucleotide-binding protein subunit gamma'; 'PDZ and LIM domain protein 3'; 'Tropomyosin alpha-3 chain'; 'Tropomyosin beta chain'; 'Actin, cytoplasmic 2'; 'Actin-related protein 3'; 'Cotl1 protein'; 'Beta-actin-like protein 2'; 'Filamin-A'; 'Myosin-9'; 'Unconventional myosin-Ic'	Gng12 Pdlim3 Tpm3 Tpm2 Actg1 Actr3 Cotl1 Actbl2 Flna Myh9 Myo1c	A0A0N4SW28 A0A1B0GSX6 P21107 P58774 P63260 Q3TGE1 Q544F6 Q8BFZ3 Q8BTM8 Q8VDD5 Q9WTI7	A0A0N4SW28 A0A1B0GSX6 P21107 P58774 P63260 Q3TGE1 Q544F6 Q8BFZ3 Q8BTM8 Q8VDD5 Q9WTI7	2.49 11/441	8.73 11/126	5.64706e-05	GO:0015629;GO:0099513
GO:0045121	membrane raft	Any of the small (10-200 nm), heterogeneous, highly dynamic, sterol- and sphingolipid-enriched membrane domains that compartmentalize cellular processes. Small rafts can sometimes be stabilized to form larger platforms through protein-protein and protein-lipid interactions.	ENSMUSG00000003123 ENSMUSG00000069833 ENSMUSG00000062070 ENSMUSG00000024639 ENSMUSG00000031633 ENSMUSG00000020349 ENSMUSG00000032412 ENSMUSG00000063524 ENSMUSG00000059040 ENSMUSG00000021771 ENSMUSG00000020402 ENSMUSG00000007097 ENSMUSG00000074364 ENSMUSG00000007891 ENSMUSG00000033161 ENSMUSG00000028455 ENSMUSG00000017774 ENSMUSG00000016664	'Hormone-sensitive lipase'; 'AHNAK nucleoprotein'; 'Phosphoglycerate kinase 1'; 'Guanine nucleotide-binding protein G'; 'ADP/ATP translocase 1'; 'Serine/threonine-protein phosphatase 2A catalytic subunit alpha isoform'; 'Sodium/potassium-transporting ATPase subunit beta-3'; 'phosphopyruvate hydratase'; 'Voltage-dependent anion-selective channel protein 2'; 'Voltage-dependent anion-selective chann…	Lipe Ahnak Pgk1 Gnaq Slc25a4 Ppp2ca Atp1b3 EG433182 Vdac2 Vdac1 Atp1a2 Ehd2 Ctsd Atp1a1 Stoml2 Myo1c Pacsin2	E9Q4M2 E9Q616 P09411 P21279 P48962 P63330 P97370 Q5FW97 Q60930 Q60932 Q6ZQ49 Q8BH64 Q8C243 Q8VDN2 Q99JB2 Q9WTI7 Q9WVE8	E9Q4M2 E9Q616 P09411 P21279 P48962 P63330 P97370 Q5FW97 Q60930 Q60932 Q6ZQ49 Q8BH64 Q8C243 Q8VDN2 Q99JB2 Q9WTI7 Q9WVE8	4.08 18/441	5.56 18/324	5.71031e-05	GO:0098857
GO:0098857	membrane microdomain	A membrane region with a lipid composition that is distinct from that of the membrane regions that surround it.	ENSMUSG00000003123 ENSMUSG00000069833 ENSMUSG00000062070 ENSMUSG00000024639 ENSMUSG00000031633 ENSMUSG00000020349 ENSMUSG00000032412 ENSMUSG00000063524 ENSMUSG00000059040 ENSMUSG00000021771 ENSMUSG00000020402 ENSMUSG00000007097 ENSMUSG00000074364 ENSMUSG00000007891 ENSMUSG00000033161 ENSMUSG00000028455 ENSMUSG00000017774 ENSMUSG00000016664	'Hormone-sensitive lipase'; 'AHNAK nucleoprotein'; 'Phosphoglycerate kinase 1'; 'Guanine nucleotide-binding protein G'; 'ADP/ATP translocase 1'; 'Serine/threonine-protein phosphatase 2A catalytic subunit alpha isoform'; 'Sodium/potassium-transporting ATPase subunit beta-3'; 'phosphopyruvate hydratase'; 'Voltage-dependent anion-selective channel protein 2'; 'Voltage-dependent anion-selective chann…	Lipe Ahnak Pgk1 Gnaq Slc25a4 Ppp2ca Atp1b3 EG433182 Vdac2 Vdac1 Atp1a2 Ehd2 Ctsd Atp1a1 Stoml2 Myo1c Pacsin2	E9Q4M2 E9Q616 P09411 P21279 P48962 P63330 P97370 Q5FW97 Q60930 Q60932 Q6ZQ49 Q8BH64 Q8C243 Q8VDN2 Q99JB2 Q9WTI7 Q9WVE8	E9Q4M2 E9Q616 P09411 P21279 P48962 P63330 P97370 Q5FW97 Q60930 Q60932 Q6ZQ49 Q8BH64 Q8C243 Q8VDN2 Q99JB2 Q9WTI7 Q9WVE8	4.08 18/441	5.54 18/325	5.89506e-05	GO:0016020
GO:0015934	large ribosomal subunit	The larger of the two subunits of a ribosome. Two sites on the ribosomal large subunit are involved in translation, namely the aminoacyl site (A site) and peptidyl site (P site).	ENSMUSG00000045128 ENSMUSG00000061983 ENSMUSG00000057863 ENSMUSG00000058600 ENSMUSG00000057841 ENSMUSG00000038900 ENSMUSG00000037805 ENSMUSG00000028936 ENSMUSG00000067274 ENSMUSG00000024683 ENSMUSG00000025794	'Large ribosomal subunit protein eL20'; '40S ribosomal protein S12'; 'Large ribosomal subunit protein eL36'; 'Large ribosomal subunit protein eL30'; 'Large ribosomal subunit protein eL32'; 'Large ribosomal subunit protein uL11'; 'Ribosomal protein'; 'Large ribosomal subunit protein eL22'; '60S acidic ribosomal protein P0'; 'Large ribosomal subunit protein uL16m'; 'Large ribosomal subunit protein …	Rpl18a Rps12 Rpl36 Rpl30 Rpl32 Rpl12 Rpl10a Rpl22 Rplp0 Mrpl16 Rpl14	A0A1D5RM85 A0A1W2P7A1 P47964 P62889 P62911 Q3TIQ2 Q3U561 Q4VAG4 Q5M8R8 Q99N93 Q9CWK0	A0A1D5RM85 A0A1W2P7A1 P47964 P62889 P62911 Q3TIQ2 Q3U561 Q4VAG4 Q5M8R8 Q99N93 Q9CWK0	2.49 11/441	8.66 11/127	5.90847e-05	GO:0044391
GO:0005839	proteasome core complex	A multisubunit barrel shaped endoprotease complex, which is the core of the proteasome complex.	ENSMUSG00000060073 ENSMUSG00000030751 ENSMUSG00000021024 ENSMUSG00000032301 ENSMUSG00000028837	'Proteasome subunit alpha type-3'; 'Proteasome subunit alpha type'; 'Proteasome subunit alpha type-6'; 'Proteasome subunit alpha type-4'; 'Proteasome subunit beta type-2'	Psma3 Psma1 Psma6 Psma4 Psmb2	O70435 Q3TS44 Q9QUM9 Q9R1P0 Q9R1P3	O70435 Q3TS44 Q9QUM9 Q9R1P0 Q9R1P3	1.13 5/441	26.32 5/19	8.05803e-05	GO:1902494;GO:0140535;GO:0000502
GO:0000502	proteasome complex	A large multisubunit complex which catalyzes protein degradation, found in eukaryotes, archaea and some bacteria. In eukaryotes, this complex consists of the barrel shaped proteasome core complex and one or two associated proteins or complexes that act in regulating entry into or exit from the core.	ENSMUSG00000039041 ENSMUSG00000060073 ENSMUSG00000028452 ENSMUSG00000030751 ENSMUSG00000026229 ENSMUSG00000021024 ENSMUSG00000032301 ENSMUSG00000028837	'Uncharacterized protein'; 'Proteasome subunit alpha type-3'; 'Transitional endoplasmic reticulum ATPase'; 'Proteasome subunit alpha type'; '26S proteasome non-ATPase regulatory subunit 1'; 'Proteasome subunit alpha type-6'; 'Proteasome subunit alpha type-4'; 'Proteasome subunit beta type-2'	Adrm1 Psma3 Vcp Psma1 Psmd1 Psma6 Psma4 Psmb2	A0A1S6GWG3 O70435 Q01853 Q3TS44 Q3TXS7 Q9QUM9 Q9R1P0 Q9R1P3	A0A1S6GWG3 O70435 Q01853 Q3TS44 Q3TXS7 Q9QUM9 Q9R1P0 Q9R1P3	1.81 8/441	11.94 8/67	9.73938e-05	GO:1905369;GO:0140535
GO:0005832	chaperonin-containing T-complex	A multisubunit ring-shaped complex that mediates protein folding in the cytosol without a cofactor.	ENSMUSG00000068039 ENSMUSG00000029447 ENSMUSG00000001416 ENSMUSG00000025613	'T-complex protein 1 subunit alpha'; 'T-complex protein 1 subunit zeta'; 'T-complex protein 1 subunit gamma'; 'T-complex protein 1 subunit theta'	Tcp1 Cct6a Cct3 Cct8	P11983 Q3TI05 Q3U4U6 Q6A0F1	P11983 Q3TI05 Q3U4U6 Q6A0F1	0.91 4/441	40.00 4/10	9.84833e-05	GO:0101031;GO:0005829
GO:0036477	somatodendritic compartment	The region of a neuron that includes the cell body (cell soma) and dendrite(s), but excludes the axon.	ENSMUSG00000053819 ENSMUSG00000026365 ENSMUSG00000022048 ENSMUSG00000030890 ENSMUSG00000004980 ENSMUSG00000000326 ENSMUSG00000031672 ENSMUSG00000032562 ENSMUSG00000024639 ENSMUSG00000022283 ENSMUSG00000028745 ENSMUSG00000027712 ENSMUSG00000015291 ENSMUSG00000004455 ENSMUSG00000078812 ENSMUSG00000020372 ENSMUSG00000032959 ENSMUSG00000006373 ENSMUSG00000031696 ENSMUSG00000020900 ENSMUSG00000042284 …	'Calcium/calmodulin-dependent protein kinase type II subunit delta'; 'Complement component factor h'; 'Dihydropyrimidinase-related protein 2'; 'Integrin-linked protein kinase'; 'Heterogeneous nuclear ribonucleoproteins A2/B1'; 'Catechol O-methyltransferase'; 'Aspartate aminotransferase, mitochondrial'; 'Guanine nucleotide-binding protein G'; 'Polyadenylate-binding protein 1'; 'F-actin-capping pro…	Camk2d Cfh Dpysl2 Ilk Hnrnpa2b1 Comt Got2 Gnai2 Gnaq Pabpc1 Capzb Anxa5 Gdi1 Ppp1cc Eif5a Rack1 Pebp1 Pgrmc1 Vps35 Myh10 Itga1 Cfl1 Rplp0 Ppp5c Kif5b Gnas Rangap1 Atp1a2 Hsp90ab1 Ppp2r1a Flnb Flna Acad9 Add1 Sirt2 Tf Dync1h1 Rhoa	A0A0G2JGS4 E9Q8I0 O08553 O55222 O88569 O88587 P05202 P08752 P21279 P29341 P47757 P48036 P50396 P63087 P63242 P68040 Q3TGC5 Q3TH84 Q3TRJ1 Q3UH59 Q3V3R4 Q544Y7 Q5M8R8 Q60676 Q61768 Q6R0H7 Q6ZPH4 Q6ZQ49 Q71LX8 Q76MZ3 Q80X90 Q8BTM8 Q8JZN5 Q8K232 Q8VDQ8 Q921I1 Q9JHU4 Q9QUI0	A0A0G2JGS4 E9Q8I0 O08553 O55222 O88569 O88587 P05202 P08752 P21279 P29341 P47757 P48036 P50396 P63087 P63242 P68040 Q3TGC5 Q3TH84 Q3TRJ1 Q3UH59 Q3V3R4 Q544Y7 Q5M8R8 Q60676 Q61768 Q6R0H7 Q6ZPH4 Q6ZQ49 Q71LX8 Q76MZ3 Q80X90 Q8BTM8 Q8JZN5 Q8K232 Q8VDQ8 Q921I1 Q9JHU4 Q9QUI0	8.62 38/441	3.45 38/1103	0.000100396	GO:0110165
GO:0005925	focal adhesion	A cell-substrate junction that anchors the cell to the extracellular matrix and that forms a point of termination of actin filaments. In insects focal adhesion has also been referred to as hemi-adherens junction (HAJ).	ENSMUSG00000054808 ENSMUSG00000030890 ENSMUSG00000018340 ENSMUSG00000028465 ENSMUSG00000031207 ENSMUSG00000062825 ENSMUSG00000027479 ENSMUSG00000042284 ENSMUSG00000056201 ENSMUSG00000025278 ENSMUSG00000022443 ENSMUSG00000024395 ENSMUSG00000019920	'Alpha-actinin-4'; 'Integrin-linked protein kinase'; 'Annexin A6'; 'Talin-1'; 'Moesin'; 'Actin, cytoplasmic 2'; 'Microtubule-associated protein RP/EB family member 1'; 'Integrin alpha-1'; 'Cofilin-1'; 'Filamin-B'; 'Myosin-9'; 'LIM and senescent cell antigen-like-containing domain protein 2'; 'LIM and senescent cell antigen-like-containing domain protein'	Actn4 Ilk Anxa6 Tln1 Msn Actg1 Mapre1 Itga1 Cfl1 Flnb Myh9 Lims2 Lims1	A0A1L1SV25 O55222 P14824 P26039 P26041 P63260 Q3U4H0 Q3V3R4 Q544Y7 Q80X90 Q8VDD5 Q91XD2 Q9D7B2	A0A1L1SV25 O55222 P14824 P26039 P26041 P63260 Q3U4H0 Q3V3R4 Q544Y7 Q80X90 Q8VDD5 Q91XD2 Q9D7B2	2.95 13/441	6.91 13/188	0.000101699	GO:0030055
GO:0005811	lipid droplet	An intracellular non-membrane-bounded organelle comprising a matrix of coalesced lipids surrounded by a phospholipid monolayer. May include associated proteins.	ENSMUSG00000057666 ENSMUSG00000003123 ENSMUSG00000018428 ENSMUSG00000028452 ENSMUSG00000054619 ENSMUSG00000042628 ENSMUSG00000025509 ENSMUSG00000020085 ENSMUSG00000030546 ENSMUSG00000056973	'Glyceraldehyde-3-phosphate dehydrogenase'; 'Hormone-sensitive lipase'; 'A-kinase anchor protein 1, mitochondrial'; 'Transitional endoplasmic reticulum ATPase'; 'UbiE1'; 'Zinc finger FYVE domain-containing protein 1'; 'Patatin-like phospholipase domain-containing protein 2'; 'Ferroptosis suppressor protein 1'; 'Perilipin-1'; 'Carboxylesterase 1D'	Gapdh Lipe Akap1 Vcp Tmt1a Zfyve1 Pnpla2 Aifm2 Plin1 Ces1d	A0A0A0MQF6 E9Q4M2 O08715 Q01853 Q1XG79 Q810J8 Q8BJ56 Q8BUE4 Q8CGN5 Q8VCT4	A0A0A0MQF6 E9Q4M2 O08715 Q01853 Q1XG79 Q810J8 Q8BJ56 Q8BUE4 Q8CGN5 Q8VCT4	2.27 10/441	8.93 10/112	0.000110009	GO:0043232
GO:1903561	extracellular vesicle	Any vesicle that is part of the extracellular region.	ENSMUSG00000030695 ENSMUSG00000069833 ENSMUSG00000074768 ENSMUSG00000069324 ENSMUSG00000004980 ENSMUSG00000025980 ENSMUSG00000062825 ENSMUSG00000029368 ENSMUSG00000020361 ENSMUSG00000027227	'Fructose-bisphosphate aldolase'; 'AHNAK nucleoprotein'; 'Betaine--homocysteine S-methyltransferase 1'; 'Heterogeneous nuclear ribonucleoproteins A2/B1'; '60 kDa heat shock protein, mitochondrial'; 'Actin, cytoplasmic 2'; 'Albumin'; 'Heat shock 70 kDa protein 4'; 'Sorbitol dehydrogenase'	Aldoa Ahnak Bhmt Hnrnpa2b1 Hspd1 Actg1 Alb Hspa4 Sord	A6ZI44 E9Q616 O35490 O88569 P63038 P63260 Q546G4 Q571M2 Q64442	A6ZI44 E9Q616 O35490 O88569 P63038 P63260 Q546G4 Q571M2 Q64442	2.27 10/441	8.62 10/116	0.000148236	GO:0031982;GO:0065010
GO:0032982	myosin filament	A supramolecular fiber containing myosin heavy chains, plus associated light chains and other proteins, in which the myosin heavy chains are arranged into a filament.	ENSMUSG00000053093 ENSMUSG00000020900 ENSMUSG00000056328 ENSMUSG00000038670 ENSMUSG00000022443	'Myosin-7'; 'Myosin, heavy polypeptide 10, non-muscle'; 'Myosin-1'; 'Myosin-binding protein C, fast-type'; 'Myosin-9'	Myh7 Myh10 Myh1 Mybpc2 Myh9	B2RXX9 Q3UH59 Q5SX40 Q5XKE0 Q8VDD5	B2RXX9 Q3UH59 Q5SX40 Q5XKE0 Q8VDD5	1.13 5/441	22.73 5/22	0.000162277	GO:0099512
GO:0101031	protein folding chaperone complex	A protein complex required for the non-covalent folding or unfolding, maturation, stabilization or assembly or disassembly of macromolecular structures. Usually active during or immediately after completion of translation. Many chaperone complexes contain heat shock proteins.	ENSMUSG00000068039 ENSMUSG00000029447 ENSMUSG00000001416 ENSMUSG00000003099 ENSMUSG00000025613 ENSMUSG00000023944	'T-complex protein 1 subunit alpha'; 'T-complex protein 1 subunit zeta'; 'T-complex protein 1 subunit gamma'; 'Serine/threonine-protein phosphatase 5'; 'T-complex protein 1 subunit theta'; 'Heat shock protein HSP 90-beta'	Tcp1 Cct6a Cct3 Ppp5c Cct8 Hsp90ab1	P11983 Q3TI05 Q3U4U6 Q60676 Q6A0F1 Q71LX8	P11983 Q3TI05 Q3U4U6 Q60676 Q6A0F1 Q71LX8	1.36 6/441	16.67 6/36	0.000162277	GO:0140535
GO:0030427	site of polarized growth	Any part of a cell where non-isotropic growth takes place.	ENSMUSG00000022048 ENSMUSG00000027940 ENSMUSG00000020849 ENSMUSG00000031010 ENSMUSG00000020900 ENSMUSG00000031827 ENSMUSG00000056201 ENSMUSG00000063524 ENSMUSG00000059040 ENSMUSG00000006740 ENSMUSG00000023944 ENSMUSG00000031328 ENSMUSG00000015149 ENSMUSG00000004558	'Dihydropyrimidinase-related protein 2'; 'Tropomyosin alpha-3 chain'; '14-3-3 protein epsilon'; 'Probable ubiquitin carboxyl-terminal hydrolase FAF-X'; 'Myosin, heavy polypeptide 10, non-muscle'; 'Cotl1 protein'; 'Cofilin-1'; 'phosphopyruvate hydratase'; 'Kinesin-1 heavy chain'; 'Heat shock protein HSP 90-beta'; 'Filamin-A'; 'NAD-dependent protein deacetylase sirtuin-2'; 'Protein NDRG2'	Dpysl2 Tpm3 Ywhae Usp9x Myh10 Cotl1 Cfl1 EG433182 Kif5b Hsp90ab1 Flna Sirt2 Ndrg2	O08553 P21107 P62259 P70398 Q3UH59 Q544F6 Q544Y7 Q5FW97 Q61768 Q71LX8 Q8BTM8 Q8VDQ8 Q9QYG0	O08553 P21107 P62259 P70398 Q3UH59 Q544F6 Q544Y7 Q5FW97 Q61768 Q71LX8 Q8BTM8 Q8VDQ8 Q9QYG0	3.17 14/441	6.14 14/228	0.000174398	GO:0110165
GO:0150034	distal axon	That part of an axon close to and including the growth cone or the axon terminus.	ENSMUSG00000022048 ENSMUSG00000020198 ENSMUSG00000030890 ENSMUSG00000027940 ENSMUSG00000027712 ENSMUSG00000020849 ENSMUSG00000062825 ENSMUSG00000020349 ENSMUSG00000031010 ENSMUSG00000032959 ENSMUSG00000020900 ENSMUSG00000056201 ENSMUSG00000063524 ENSMUSG00000059040 ENSMUSG00000006740 ENSMUSG00000023944 ENSMUSG00000031328 ENSMUSG00000015149 ENSMUSG00000004558	'Dihydropyrimidinase-related protein 2'; 'AP-3 complex subunit delta-1'; 'Integrin-linked protein kinase'; 'Tropomyosin alpha-3 chain'; 'Annexin A5'; '14-3-3 protein epsilon'; 'Actin, cytoplasmic 2'; 'Serine/threonine-protein phosphatase 2A catalytic subunit alpha isoform'; 'Probable ubiquitin carboxyl-terminal hydrolase FAF-X'; 'Phosphatidylethanolamine-binding protein 1'; 'Myosin, heavy polypep…	Dpysl2 Ap3d1 Ilk Tpm3 Anxa5 Ywhae Actg1 Ppp2ca Usp9x Pebp1 Myh10 Cfl1 EG433182 Kif5b Hsp90ab1 Flna Sirt2 Ndrg2	O08553 O54774 O55222 P21107 P48036 P62259 P63260 P63330 P70398 Q3TGC5 Q3UH59 Q544Y7 Q5FW97 Q61768 Q71LX8 Q8BTM8 Q8VDQ8 Q9QYG0	O08553 O54774 O55222 P21107 P48036 P62259 P63260 P63330 P70398 Q3TGC5 Q3UH59 Q544Y7 Q5FW97 Q61768 Q71LX8 Q8BTM8 Q8VDQ8 Q9QYG0	4.31 19/441	4.87 19/390	0.000178365	GO:0030424;GO:0110165
GO:0032153	cell division site	The eventual plane of cell division (also known as cell cleavage or cytokinesis) in a dividing cell. In Eukaryotes, the cleavage apparatus, composed of septin structures and the actomyosin contractile ring, forms along this plane, and the mitotic, or meiotic, spindle is aligned perpendicular to the division plane. In bacteria, the cell division site is generally located at mid-cell and is the sit…	ENSMUSG00000027940 ENSMUSG00000026276 ENSMUSG00000116048 ENSMUSG00000004455 ENSMUSG00000020900 ENSMUSG00000020132 ENSMUSG00000022443 ENSMUSG00000007815	'Tropomyosin alpha-3 chain'; 'Septin-2'; 'Serine/threonine-protein phosphatase PP1-gamma catalytic subunit'; 'Myosin, heavy polypeptide 10, non-muscle'; 'Ras-related protein Rab-21'; 'Myosin-9'; 'Transforming protein RhoA'	Tpm3 Septin2 Ppp1cc Myh10 Rab21 Myh9 Rhoa	P21107 P42208 P63087 Q3UH59 Q6A0C7 Q8VDD5 Q9QUI0	P21107 P42208 P63087 Q3UH59 Q6A0C7 Q8VDD5 Q9QUI0	1.81 8/441	10.81 8/74	0.000183869	GO:0110165
GO:0097517	contractile actin filament bundle	An actin filament bundle in which the filaments are loosely packed (approximately 30-60 nm apart) and arranged with opposing polarities; the loose packing allows myosin (usually myosin-II) to enter the bundle.	ENSMUSG00000031636 ENSMUSG00000054808 ENSMUSG00000053093 ENSMUSG00000030890 ENSMUSG00000027940 ENSMUSG00000035783 ENSMUSG00000020900 ENSMUSG00000025278 ENSMUSG00000022443	'PDZ and LIM domain protein 3'; 'Alpha-actinin-4'; 'Myosin-7'; 'Integrin-linked protein kinase'; 'Tropomyosin alpha-3 chain'; 'Actin, aortic smooth muscle'; 'Myosin, heavy polypeptide 10, non-muscle'; 'Filamin-B'; 'Myosin-9'	Pdlim3 Actn4 Myh7 Ilk Tpm3 Acta2 Myh10 Flnb Myh9	A0A1B0GSX6 A0A1L1SV25 B2RXX9 O55222 P21107 P62737 Q3UH59 Q80X90 Q8VDD5	A0A1B0GSX6 A0A1L1SV25 B2RXX9 O55222 P21107 P62737 Q3UH59 Q80X90 Q8VDD5	2.04 9/441	9.38 9/96	0.000183869	GO:0032432
GO:0001725	stress fiber	A contractile actin filament bundle that consists of short actin filaments with alternating polarity, cross-linked by alpha-actinin and possibly other actin bundling proteins, and with myosin present in a periodic distribution along the fiber.	ENSMUSG00000031636 ENSMUSG00000054808 ENSMUSG00000053093 ENSMUSG00000030890 ENSMUSG00000027940 ENSMUSG00000035783 ENSMUSG00000020900 ENSMUSG00000025278 ENSMUSG00000022443	'PDZ and LIM domain protein 3'; 'Alpha-actinin-4'; 'Myosin-7'; 'Integrin-linked protein kinase'; 'Tropomyosin alpha-3 chain'; 'Actin, aortic smooth muscle'; 'Myosin, heavy polypeptide 10, non-muscle'; 'Filamin-B'; 'Myosin-9'	Pdlim3 Actn4 Myh7 Ilk Tpm3 Acta2 Myh10 Flnb Myh9	A0A1B0GSX6 A0A1L1SV25 B2RXX9 O55222 P21107 P62737 Q3UH59 Q80X90 Q8VDD5	A0A1B0GSX6 A0A1L1SV25 B2RXX9 O55222 P21107 P62737 Q3UH59 Q80X90 Q8VDD5	2.04 9/441	9.38 9/96	0.000183869	GO:0042641;GO:0097517
GO:0099572	postsynaptic specialization	A network of proteins within and adjacent to the postsynaptic membrane. Its major components include neurotransmitter receptors and the proteins that spatially and functionally organize them such as anchoring and scaffolding molecules, signaling enzymes and cytoskeletal components.	ENSMUSG00000057666 ENSMUSG00000045128 ENSMUSG00000018428 ENSMUSG00000004980 ENSMUSG00000028745 ENSMUSG00000051695 ENSMUSG00000058600 ENSMUSG00000022285 ENSMUSG00000038845 ENSMUSG00000038900 ENSMUSG00000031696 ENSMUSG00000059005 ENSMUSG00000027533 ENSMUSG00000067274 ENSMUSG00000020402 ENSMUSG00000056851 ENSMUSG00000022781 ENSMUSG00000029106 ENSMUSG00000033161 ENSMUSG00000025794	'Glyceraldehyde-3-phosphate dehydrogenase'; 'Large ribosomal subunit protein eL20'; 'A-kinase anchor protein 1, mitochondrial'; 'Heterogeneous nuclear ribonucleoproteins A2/B1'; 'F-actin-capping protein subunit beta'; 'Poly'; 'Large ribosomal subunit protein eL30'; '14-3-3 protein zeta/delta'; 'Prohibitin 1'; 'Large ribosomal subunit protein uL11'; 'Vacuolar protein sorting-associated protein 35'…	Gapdh Rpl18a Akap1 Hnrnpa2b1 Capzb Pcbp1 Rpl30 Ywhaz Phb1 Rpl12 Vps35 Hnrnpa3 Fabp5 Rplp0 Vdac1 Pcbp2 Pak2 Add1 Atp1a1 Rpl14	A0A0A0MQF6 A0A1D5RM85 O08715 O88569 P47757 P60335 P62889 P63101 P67778 Q3TIQ2 Q3TRJ1 Q3UZG3 Q497I3 Q5M8R8 Q60932 Q61990 Q8CIN4 Q8K232 Q8VDN2 Q9CWK0	A0A0A0MQF6 A0A1D5RM85 O08715 O88569 P47757 P60335 P62889 P63101 P67778 Q3TIQ2 Q3TRJ1 Q3UZG3 Q497I3 Q5M8R8 Q60932 Q61990 Q8CIN4 Q8K232 Q8VDN2 Q9CWK0	4.54 20/441	4.68 20/427	0.000185793	GO:0098794;GO:0043226
GO:0043230	extracellular organelle	Organized structure of distinctive morphology and function, occurring outside the cell. Includes, for example, extracellular membrane vesicles (EMVs) and the cellulosomes of anaerobic bacteria and fungi.	ENSMUSG00000030695 ENSMUSG00000069833 ENSMUSG00000074768 ENSMUSG00000069324 ENSMUSG00000004980 ENSMUSG00000025980 ENSMUSG00000062825 ENSMUSG00000029368 ENSMUSG00000020361 ENSMUSG00000027227	'Fructose-bisphosphate aldolase'; 'AHNAK nucleoprotein'; 'Betaine--homocysteine S-methyltransferase 1'; 'Heterogeneous nuclear ribonucleoproteins A2/B1'; '60 kDa heat shock protein, mitochondrial'; 'Actin, cytoplasmic 2'; 'Albumin'; 'Heat shock 70 kDa protein 4'; 'Sorbitol dehydrogenase'	Aldoa Ahnak Bhmt Hnrnpa2b1 Hspd1 Actg1 Alb Hspa4 Sord	A6ZI44 E9Q616 O35490 O88569 P63038 P63260 Q546G4 Q571M2 Q64442	A6ZI44 E9Q616 O35490 O88569 P63038 P63260 Q546G4 Q571M2 Q64442	2.27 10/441	8.13 10/123	0.000225138	GO:0005576;GO:0043226
GO:0065010	extracellular membrane-bounded organelle	Organized structure of distinctive morphology and function, bounded by a lipid bilayer membrane and occurring outside the cell.	ENSMUSG00000030695 ENSMUSG00000069833 ENSMUSG00000074768 ENSMUSG00000069324 ENSMUSG00000004980 ENSMUSG00000025980 ENSMUSG00000062825 ENSMUSG00000029368 ENSMUSG00000020361 ENSMUSG00000027227	'Fructose-bisphosphate aldolase'; 'AHNAK nucleoprotein'; 'Betaine--homocysteine S-methyltransferase 1'; 'Heterogeneous nuclear ribonucleoproteins A2/B1'; '60 kDa heat shock protein, mitochondrial'; 'Actin, cytoplasmic 2'; 'Albumin'; 'Heat shock 70 kDa protein 4'; 'Sorbitol dehydrogenase'	Aldoa Ahnak Bhmt Hnrnpa2b1 Hspd1 Actg1 Alb Hspa4 Sord	A6ZI44 E9Q616 O35490 O88569 P63038 P63260 Q546G4 Q571M2 Q64442	A6ZI44 E9Q616 O35490 O88569 P63038 P63260 Q546G4 Q571M2 Q64442	2.27 10/441	8.13 10/123	0.000225138	GO:0043227;GO:0043230
GO:0032279	asymmetric synapse	A type of synapse occurring between an axon and a dendritic spine or dendritic shaft. Asymmetric synapses, the most abundant synapse type in the central nervous system, involve axons that contain predominantly spherical vesicles and contain a thickened postsynaptic density. Most or all synapses of this type are excitatory.	ENSMUSG00000057666 ENSMUSG00000045128 ENSMUSG00000004980 ENSMUSG00000028745 ENSMUSG00000051695 ENSMUSG00000058600 ENSMUSG00000038845 ENSMUSG00000018965 ENSMUSG00000038900 ENSMUSG00000031696 ENSMUSG00000059005 ENSMUSG00000027533 ENSMUSG00000067274 ENSMUSG00000020402 ENSMUSG00000056851 ENSMUSG00000022781 ENSMUSG00000029106 ENSMUSG00000033161 ENSMUSG00000025794	'Glyceraldehyde-3-phosphate dehydrogenase'; 'Large ribosomal subunit protein eL20'; 'Heterogeneous nuclear ribonucleoproteins A2/B1'; 'F-actin-capping protein subunit beta'; 'Poly'; 'Large ribosomal subunit protein eL30'; 'Prohibitin 1'; '14-3-3 protein eta'; 'Large ribosomal subunit protein uL11'; 'Vacuolar protein sorting-associated protein 35'; 'RRM domain-containing protein'; 'Fatty acid-bind…	Gapdh Rpl18a Hnrnpa2b1 Capzb Pcbp1 Rpl30 Phb1 Ywhah Rpl12 Vps35 Hnrnpa3 Fabp5 Rplp0 Vdac1 Pcbp2 Pak2 Add1 Atp1a1 Rpl14	A0A0A0MQF6 A0A1D5RM85 O88569 P47757 P60335 P62889 P67778 P68510 Q3TIQ2 Q3TRJ1 Q3UZG3 Q497I3 Q5M8R8 Q60932 Q61990 Q8CIN4 Q8K232 Q8VDN2 Q9CWK0	A0A0A0MQF6 A0A1D5RM85 O88569 P47757 P60335 P62889 P67778 P68510 Q3TIQ2 Q3TRJ1 Q3UZG3 Q497I3 Q5M8R8 Q60932 Q61990 Q8CIN4 Q8K232 Q8VDN2 Q9CWK0	4.31 19/441	4.75 19/400	0.000236432	GO:0098984
GO:0016459	myosin complex	A protein complex, formed of one or more myosin heavy chains plus associated light chains and other proteins, that functions as a molecular motor; uses the energy of ATP hydrolysis to move actin filaments or to move vesicles or other cargo on fixed actin filaments; has magnesium-ATPase activity and binds actin. Myosin classes are distinguished based on sequence features of the motor, or head, dom…	ENSMUSG00000053093 ENSMUSG00000030672 ENSMUSG00000020900 ENSMUSG00000056328 ENSMUSG00000018830 ENSMUSG00000022443 ENSMUSG00000017774	'Myosin-7'; 'Myosin regulatory light chain 11'; 'Myosin, heavy polypeptide 10, non-muscle'; 'Myosin-1'; 'Myosin-11'; 'Myosin-9'; 'Unconventional myosin-Ic'	Myh7 Myl11 Myh10 Myh1 Myh11 Myh9 Myo1c	B2RXX9 P97457 Q3UH59 Q5SX40 Q69ZX3 Q8VDD5 Q9WTI7	B2RXX9 P97457 Q3UH59 Q5SX40 Q69ZX3 Q8VDD5 Q9WTI7	1.59 7/441	12.28 7/57	0.00024138	GO:0032991;GO:0015629
GO:0098984	neuron to neuron synapse	A synapse in which pre and post-synaptic cells are neurons.	ENSMUSG00000057666 ENSMUSG00000045128 ENSMUSG00000004980 ENSMUSG00000028745 ENSMUSG00000051695 ENSMUSG00000058600 ENSMUSG00000022285 ENSMUSG00000038845 ENSMUSG00000018965 ENSMUSG00000038900 ENSMUSG00000031696 ENSMUSG00000059005 ENSMUSG00000027533 ENSMUSG00000067274 ENSMUSG00000020402 ENSMUSG00000056851 ENSMUSG00000022781 ENSMUSG00000029106 ENSMUSG00000033161 ENSMUSG00000025794	'Glyceraldehyde-3-phosphate dehydrogenase'; 'Large ribosomal subunit protein eL20'; 'Heterogeneous nuclear ribonucleoproteins A2/B1'; 'F-actin-capping protein subunit beta'; 'Poly'; 'Large ribosomal subunit protein eL30'; '14-3-3 protein zeta/delta'; 'Prohibitin 1'; '14-3-3 protein eta'; 'Large ribosomal subunit protein uL11'; 'Vacuolar protein sorting-associated protein 35'; 'RRM domain-containi…	Gapdh Rpl18a Hnrnpa2b1 Capzb Pcbp1 Rpl30 Ywhaz Phb1 Ywhah Rpl12 Vps35 Hnrnpa3 Fabp5 Rplp0 Vdac1 Pcbp2 Pak2 Add1 Atp1a1 Rpl14	A0A0A0MQF6 A0A1D5RM85 O88569 P47757 P60335 P62889 P63101 P67778 P68510 Q3TIQ2 Q3TRJ1 Q3UZG3 Q497I3 Q5M8R8 Q60932 Q61990 Q8CIN4 Q8K232 Q8VDN2 Q9CWK0	A0A0A0MQF6 A0A1D5RM85 O88569 P47757 P60335 P62889 P63101 P67778 P68510 Q3TIQ2 Q3TRJ1 Q3UZG3 Q497I3 Q5M8R8 Q60932 Q61990 Q8CIN4 Q8K232 Q8VDN2 Q9CWK0	4.54 20/441	4.58 20/437	0.000246206	GO:0045202
GO:0042641	actomyosin	Any complex of actin, myosin, and accessory proteins.	ENSMUSG00000031636 ENSMUSG00000054808 ENSMUSG00000053093 ENSMUSG00000030890 ENSMUSG00000027940 ENSMUSG00000035783 ENSMUSG00000020900 ENSMUSG00000025278 ENSMUSG00000022443	'PDZ and LIM domain protein 3'; 'Alpha-actinin-4'; 'Myosin-7'; 'Integrin-linked protein kinase'; 'Tropomyosin alpha-3 chain'; 'Actin, aortic smooth muscle'; 'Myosin, heavy polypeptide 10, non-muscle'; 'Filamin-B'; 'Myosin-9'	Pdlim3 Actn4 Myh7 Ilk Tpm3 Acta2 Myh10 Flnb Myh9	A0A1B0GSX6 A0A1L1SV25 B2RXX9 O55222 P21107 P62737 Q3UH59 Q80X90 Q8VDD5	A0A1B0GSX6 A0A1L1SV25 B2RXX9 O55222 P21107 P62737 Q3UH59 Q80X90 Q8VDD5	2.04 9/441	8.57 9/105	0.000352717	GO:0110165;GO:0015629
GO:0005783	endoplasmic reticulum	The irregular network of unit membranes, visible only by electron microscopy, that occurs in the cytoplasm of many eukaryotic cells. The membranes form a complex meshwork of tubular channels, which are often expanded into slitlike cavities called cisternae. The ER takes two forms, rough (or granular), with ribosomes adhering to the outer surface, and smooth (with no ribosomes attached).	ENSMUSG00000053819 ENSMUSG00000030592 ENSMUSG00000001924 ENSMUSG00000037722 ENSMUSG00000006676 ENSMUSG00000075307 ENSMUSG00000018796 ENSMUSG00000022789 ENSMUSG00000020788 ENSMUSG00000033400 ENSMUSG00000005873 ENSMUSG00000000628 ENSMUSG00000018428 ENSMUSG00000032249 ENSMUSG00000027195 ENSMUSG00000005514 ENSMUSG00000028410 ENSMUSG00000078812 ENSMUSG00000024066 ENSMUSG00000028452 ENSMUSG00000026922 …	'Calcium/calmodulin-dependent protein kinase type II subunit delta'; 'Ryanodine receptor 1'; 'Ubiquitin-like modifier-activating enzyme 1'; 'Glucosamine 6-phosphate N-acetyltransferase'; 'ubiquitinyl hydrolase 1'; 'Kelch-like protein 41'; 'Long-chain-fatty-acid--CoA ligase'; 'Dynamin-1-like protein'; 'Calcium-transporting ATPase'; 'Glycogen debranching enzyme'; 'Receptor expression-enhancing prot…	Camk2d Ryr1 Uba1 Gnpnat1 Usp19 Klhl41 Acsl1 Dnm1l Atp2a3 Agl Reep5 Hk2 Akap1 Anp32a Hsd17b12 Por Dnaja1 Eif5a Xdh Vcp Agpat2 Tmt1a Ahcy Pgrmc1 Gorasp2 Ahsa1 Npc2 Erp44 Alb Rplp0 Rab21 Gstm7 Ahcyl1 Zfyve1 Ganab Asph Plin1 Pck1 Pnpla8 Acat1 Atp2a1 Ces1d aco1 Atp1a1 Lrrc59 Hadhb Ctsf Jph2 Jph1 Cnpy2 Pygm Vapa	A0A0G2JGS4 A0A1L1SQG7 A0A1S6GWH5 A0A2I3BQY4 A0A991ELD7 A2AUC9 D3Z041 Q8K1M6 E9Q559 F8VPN4 G3X8R0 O08528 O08715 O35381 O70503 P37040 P63037 P63242 Q00519 Q01853 Q059U0 Q1XG79 Q3TF14 Q3TH84 Q3TIK1 Q3TL79 Q3U3C2 Q3URM4 Q546G4 Q5M8R8 Q6A0C7 Q6PJ91 Q80SW1 Q810J8 Q8BHN3 Q8BSY0 Q8CGN5 Q8CI37 Q8K1N1 Q8QZT1 Q8R429 Q8VCT4 Q8VDC3 Q8VDN2 Q922Q8 Q99JY0 Q9ES93 Q9ET78 Q9ET80 Q9QXT0 Q9WUB3 Q9WV55	A0A0G2JGS4 A0A1L1SQG7 A0A1S6GWH5 A0A2I3BQY4 A0A991ELD7 A2AUC9 D3Z041 E9PUD2 E9Q559 F8VPN4 G3X8R0 O08528 O08715 O35381 O70503 P37040 P63037 P63242 Q00519 Q01853 Q059U0 Q1XG79 Q3TF14 Q3TH84 Q3TIK1 Q3TL79 Q3U3C2 Q3URM4 Q546G4 Q5M8R8 Q6A0C7 Q6PJ91 Q80SW1 Q810J8 Q8BHN3 Q8BSY0 Q8CGN5 Q8CI37 Q8K1N1 Q8QZT1 Q8R429 Q8VCT4 Q8VDC3 Q8VDN2 Q922Q8 Q99JY0 Q9ES93 Q9ET78 Q9ET80 Q9QXT0 Q9WUB3 Q9WV55	12.02 53/441	2.85 53/1861	0.000355026	GO:0005737;GO:0043231;GO:0012505
GO:0014069	postsynaptic density	An electron dense network of proteins within and adjacent to the postsynaptic membrane of an asymmetric, neuron-neuron synapse. Its major components include neurotransmitter receptors and the proteins that spatially and functionally organize them such as anchoring and scaffolding molecules, signaling enzymes and cytoskeletal components.	ENSMUSG00000057666 ENSMUSG00000045128 ENSMUSG00000004980 ENSMUSG00000028745 ENSMUSG00000051695 ENSMUSG00000058600 ENSMUSG00000038845 ENSMUSG00000038900 ENSMUSG00000031696 ENSMUSG00000059005 ENSMUSG00000027533 ENSMUSG00000067274 ENSMUSG00000020402 ENSMUSG00000056851 ENSMUSG00000022781 ENSMUSG00000029106 ENSMUSG00000033161 ENSMUSG00000025794	'Glyceraldehyde-3-phosphate dehydrogenase'; 'Large ribosomal subunit protein eL20'; 'Heterogeneous nuclear ribonucleoproteins A2/B1'; 'F-actin-capping protein subunit beta'; 'Poly'; 'Large ribosomal subunit protein eL30'; 'Prohibitin 1'; 'Large ribosomal subunit protein uL11'; 'Vacuolar protein sorting-associated protein 35'; 'RRM domain-containing protein'; 'Fatty acid-binding protein 5'; '60S a…	Gapdh Rpl18a Hnrnpa2b1 Capzb Pcbp1 Rpl30 Phb1 Rpl12 Vps35 Hnrnpa3 Fabp5 Rplp0 Vdac1 Pcbp2 Pak2 Add1 Atp1a1 Rpl14	A0A0A0MQF6 A0A1D5RM85 O88569 P47757 P60335 P62889 P67778 Q3TIQ2 Q3TRJ1 Q3UZG3 Q497I3 Q5M8R8 Q60932 Q61990 Q8CIN4 Q8K232 Q8VDN2 Q9CWK0	A0A0A0MQF6 A0A1D5RM85 O88569 P47757 P60335 P62889 P67778 Q3TIQ2 Q3TRJ1 Q3UZG3 Q497I3 Q5M8R8 Q60932 Q61990 Q8CIN4 Q8K232 Q8VDN2 Q9CWK0	4.08 18/441	4.75 18/379	0.000361804	GO:0099572;GO:0032279
GO:0030426	growth cone	The migrating motile tip of a growing neuron projection, where actin accumulates, and the actin cytoskeleton is the most dynamic.	ENSMUSG00000022048 ENSMUSG00000027940 ENSMUSG00000020849 ENSMUSG00000031010 ENSMUSG00000020900 ENSMUSG00000056201 ENSMUSG00000063524 ENSMUSG00000059040 ENSMUSG00000006740 ENSMUSG00000023944 ENSMUSG00000031328 ENSMUSG00000015149 ENSMUSG00000004558	'Dihydropyrimidinase-related protein 2'; 'Tropomyosin alpha-3 chain'; '14-3-3 protein epsilon'; 'Probable ubiquitin carboxyl-terminal hydrolase FAF-X'; 'Myosin, heavy polypeptide 10, non-muscle'; 'Cofilin-1'; 'phosphopyruvate hydratase'; 'Kinesin-1 heavy chain'; 'Heat shock protein HSP 90-beta'; 'Filamin-A'; 'NAD-dependent protein deacetylase sirtuin-2'; 'Protein NDRG2'	Dpysl2 Tpm3 Ywhae Usp9x Myh10 Cfl1 EG433182 Kif5b Hsp90ab1 Flna Sirt2 Ndrg2	O08553 P21107 P62259 P70398 Q3UH59 Q544Y7 Q5FW97 Q61768 Q71LX8 Q8BTM8 Q8VDQ8 Q9QYG0	O08553 P21107 P62259 P70398 Q3UH59 Q544Y7 Q5FW97 Q61768 Q71LX8 Q8BTM8 Q8VDQ8 Q9QYG0	2.95 13/441	5.91 13/220	0.000441882	GO:0150034;GO:0030427
GO:0099513	polymeric cytoskeletal fiber	A component of the cytoskeleton consisting of a homo or heteropolymeric fiber constructed from an indeterminate number of protein subunits.	ENSMUSG00000026202 ENSMUSG00000036402 ENSMUSG00000031636 ENSMUSG00000022789 ENSMUSG00000022048 ENSMUSG00000068039 ENSMUSG00000027940 ENSMUSG00000026276 ENSMUSG00000116048 ENSMUSG00000028464 ENSMUSG00000062825 ENSMUSG00000026341 ENSMUSG00000029447 ENSMUSG00000027479 ENSMUSG00000001416 ENSMUSG00000031827 ENSMUSG00000067338 ENSMUSG00000067702 ENSMUSG00000006740 ENSMUSG00000025613 ENSMUSG00000024120 …	'Tubulin alpha chain'; 'Guanine nucleotide-binding protein subunit gamma'; 'PDZ and LIM domain protein 3'; 'Dynamin-1-like protein'; 'Dihydropyrimidinase-related protein 2'; 'T-complex protein 1 subunit alpha'; 'Tropomyosin alpha-3 chain'; 'Septin-2'; 'Tropomyosin beta chain'; 'Actin, cytoplasmic 2'; 'Actin-related protein 3'; 'T-complex protein 1 subunit zeta'; 'Microtubule-associated protein RP…	Tuba4a Gng12 Pdlim3 Dnm1l Dpysl2 Tcp1 Tpm3 Septin2 Tpm2 Actg1 Actr3 Cct6a Mapre1 Cct3 Cotl1 Tuba3a Kif5b Cct8 Lrpprc Tubb2a Eml2 Actbl2 Flna Myh9 Sirt2 Dync1h1 Myo1c	A0A0A0MQA5 A0A0N4SW28 A0A1B0GSX6 Q8K1M6 O08553 P11983 P21107 P42208 P58774 P63260 Q3TGE1 Q3TI05 Q3U4H0 Q3U4U6 Q544F6 Q5FW91 Q61768 Q6A0F1 Q6PB66 Q7TMM9 Q7TNG5 Q8BFZ3 Q8BTM8 Q8VDD5 Q8VDQ8 Q9JHU4 Q9WTI7	A0A0A0MQA5 A0A0N4SW28 A0A1B0GSX6 E9PUD2 O08553 P11983 P21107 P42208 P58774 P63260 Q3TGE1 Q3TI05 Q3U4H0 Q3U4U6 Q544F6 Q5FW91 Q61768 Q6A0F1 Q6PB66 Q7TMM9 Q7TNG5 Q8BFZ3 Q8BTM8 Q8VDD5 Q8VDQ8 Q9JHU4 Q9WTI7	6.58 29/441	3.58 29/809	0.000446184	GO:0005856;GO:0099512
GO:0005947	mitochondrial alpha-ketoglutarate dehydrogenase complex	Mitochondrial complex that possesses alpha-ketoglutarate dehydrogenase activity.	ENSMUSG00000000340 ENSMUSG00000060376 ENSMUSG00000032263	'Lipoamide acyltransferase component of branched-chain alpha-keto acid dehydrogenase complex, mitochondrial'; '2-oxoisovalerate dehydrogenase subunit alpha'; '2-oxoisovalerate dehydrogenase subunit beta, mitochondrial'	Dbt Bckdha Bckdhb	P53395 Q3U3J1 Q6P3A8	P53395 Q3U3J1 Q6P3A8	0.68 3/441	50.00 3/6	0.000487697	GO:0045240;GO:0030062
GO:0045240	dihydrolipoyl dehydrogenase complex	A protein complex that possesses alpha-ketoglutarate dehydrogenase activity.	ENSMUSG00000000340 ENSMUSG00000060376 ENSMUSG00000032263 ENSMUSG00000004789	'Lipoamide acyltransferase component of branched-chain alpha-keto acid dehydrogenase complex, mitochondrial'; '2-oxoisovalerate dehydrogenase subunit alpha'; '2-oxoisovalerate dehydrogenase subunit beta, mitochondrial'; 'Dihydrolipoyllysine-residue succinyltransferase component of 2-oxoglutarate dehydrogenase complex, mitochondrial'	Dbt Bckdha Bckdhb Dlst	P53395 Q3U3J1 Q6P3A8 Q9D2G2	P53395 Q3U3J1 Q6P3A8 Q9D2G2	0.91 4/441	26.67 4/15	0.000487697	GO:1990204;GO:0045239
GO:0015630	microtubule cytoskeleton	The part of the cytoskeleton (the internal framework of a cell) composed of microtubules and associated proteins.	ENSMUSG00000026202 ENSMUSG00000057666 ENSMUSG00000028906 ENSMUSG00000022789 ENSMUSG00000057738 ENSMUSG00000000628 ENSMUSG00000022048 ENSMUSG00000032562 ENSMUSG00000068039 ENSMUSG00000020321 ENSMUSG00000026276 ENSMUSG00000116048 ENSMUSG00000000340 ENSMUSG00000020849 ENSMUSG00000009630 ENSMUSG00000028410 ENSMUSG00000004455 ENSMUSG00000020349 ENSMUSG00000029447 ENSMUSG00000030751 ENSMUSG00000027479 …	'Tubulin alpha chain'; 'Glyceraldehyde-3-phosphate dehydrogenase'; 'Protein 4.1'; 'Dynamin-1-like protein'; 'Spectrin alpha, non-erythrocytic 1'; 'Hexokinase-2'; 'Dihydropyrimidinase-related protein 2'; 'Guanine nucleotide-binding protein G'; 'T-complex protein 1 subunit alpha'; 'Malate dehydrogenase, cytoplasmic'; 'Septin-2'; 'Lipoamide acyltransferase component of branched-chain alpha-keto acid…	Tuba4a Gapdh Epb41 Dnm1l Sptan1 Hk2 Dpysl2 Gnai2 Tcp1 Mdh1 Septin2 Dbt Ywhae Ppp2cb Dnaja1 Ppp1cc Ppp2ca Cct6a Psma1 Mapre1 Cct3 Myh10 Tuba3a Kif5b Cct8 Lrpprc Rangap1 Tubb2a Eml2 Ehd2 Myh9 Sirt2 Pcna Shmt2 Pycr3 Dync1h1 Nit2 Clic4 Vapa Pacsin2	A0A0A0MQA5 A0A0A0MQF6 A2A841 Q8K1M6 E9Q447 O08528 O08553 P08752 P11983 P14152 P42208 P53395 P62259 P62715 P63037 P63087 P63330 Q3TI05 Q3TS44 Q3U4H0 Q3U4U6 Q3UH59 Q5FW91 Q61768 Q6A0F1 Q6PB66 Q6ZPH4 Q7TMM9 Q7TNG5 Q8BH64 Q8VDD5 Q8VDQ8 Q9CZD6 Q9CZN7 Q9DCC4 Q9JHU4 Q9JHW2 Q9QYB1 Q9WV55 Q9WVE8	A0A0A0MQA5 A0A0A0MQF6 A2A841 E9PUD2 E9Q447 O08528 O08553 P08752 P11983 P14152 P42208 P53395 P62259 P62715 P63037 P63087 P63330 Q3TI05 Q3TS44 Q3U4H0 Q3U4U6 Q3UH59 Q5FW91 Q61768 Q6A0F1 Q6PB66 Q6ZPH4 Q7TMM9 Q7TNG5 Q8BH64 Q8VDD5 Q8VDQ8 Q9CZD6 Q9CZN7 Q9DCC4 Q9JHU4 Q9JHW2 Q9QYB1 Q9WV55 Q9WVE8	9.52 42/441	3.04 42/1380	0.000503232	GO:0005856
GO:0043025	neuronal cell body	The portion of a neuron that includes the nucleus, but excludes cell projections such as axons and dendrites.	ENSMUSG00000053819 ENSMUSG00000026365 ENSMUSG00000022048 ENSMUSG00000030890 ENSMUSG00000004980 ENSMUSG00000031672 ENSMUSG00000028745 ENSMUSG00000027712 ENSMUSG00000015291 ENSMUSG00000078812 ENSMUSG00000020372 ENSMUSG00000032959 ENSMUSG00000006373 ENSMUSG00000031696 ENSMUSG00000020900 ENSMUSG00000042284 ENSMUSG00000056201 ENSMUSG00000003099 ENSMUSG00000027523 ENSMUSG00000007097 ENSMUSG00000023944 …	'Calcium/calmodulin-dependent protein kinase type II subunit delta'; 'Complement component factor h'; 'Dihydropyrimidinase-related protein 2'; 'Integrin-linked protein kinase'; 'Heterogeneous nuclear ribonucleoproteins A2/B1'; 'Aspartate aminotransferase, mitochondrial'; 'F-actin-capping protein subunit beta'; 'Annexin A5'; 'Rab GDP dissociation inhibitor alpha'; 'Eukaryotic translation initiatio…	Camk2d Cfh Dpysl2 Ilk Hnrnpa2b1 Got2 Capzb Anxa5 Gdi1 Eif5a Rack1 Pebp1 Pgrmc1 Vps35 Myh10 Itga1 Cfl1 Ppp5c Gnas Atp1a2 Hsp90ab1 Ppp2r1a Flnb Flna Sirt2 Dync1h1 Rhoa	A0A0G2JGS4 E9Q8I0 O08553 O55222 O88569 P05202 P47757 P48036 P50396 P63242 P68040 Q3TGC5 Q3TH84 Q3TRJ1 Q3UH59 Q3V3R4 Q544Y7 Q60676 Q6R0H7 Q6ZQ49 Q71LX8 Q76MZ3 Q80X90 Q8BTM8 Q8VDQ8 Q9JHU4 Q9QUI0	A0A0G2JGS4 E9Q8I0 O08553 O55222 O88569 P05202 P47757 P48036 P50396 P63242 P68040 Q3TGC5 Q3TH84 Q3TRJ1 Q3UH59 Q3V3R4 Q544Y7 Q60676 Q6R0H7 Q6ZQ49 Q71LX8 Q76MZ3 Q80X90 Q8BTM8 Q8VDQ8 Q9JHU4 Q9QUI0	6.12 27/441	3.63 27/743	0.000610313	GO:0036477;GO:0044297
GO:0098793	presynapse	The part of a synapse that is part of the presynaptic cell.	ENSMUSG00000061983 ENSMUSG00000022789 ENSMUSG00000022048 ENSMUSG00000020198 ENSMUSG00000030890 ENSMUSG00000026276 ENSMUSG00000116048 ENSMUSG00000057863 ENSMUSG00000027712 ENSMUSG00000015291 ENSMUSG00000057841 ENSMUSG00000004455 ENSMUSG00000062825 ENSMUSG00000020349 ENSMUSG00000038845 ENSMUSG00000018965 ENSMUSG00000032959 ENSMUSG00000038900 ENSMUSG00000031696 ENSMUSG00000028936 ENSMUSG00000035152 …	'40S ribosomal protein S12'; 'Dynamin-1-like protein'; 'Dihydropyrimidinase-related protein 2'; 'AP-3 complex subunit delta-1'; 'Integrin-linked protein kinase'; 'Septin-2'; 'Large ribosomal subunit protein eL36'; 'Annexin A5'; 'Rab GDP dissociation inhibitor alpha'; 'Large ribosomal subunit protein eL32'; 'Serine/threonine-protein phosphatase PP1-gamma catalytic subunit'; 'Actin, cytoplasmic 2';…	Rps12 Dnm1l Dpysl2 Ap3d1 Ilk Septin2 Rpl36 Anxa5 Gdi1 Rpl32 Ppp1cc Actg1 Ppp2ca Phb1 Ywhah Pebp1 Rpl12 Vps35 Rpl22 Ap2b1 Vdac2 Vdac1 Sgta Ctsd Rpl14 Napa	A0A1W2P7A1 Q8K1M6 O08553 O54774 O55222 P42208 P47964 P48036 P50396 P62911 P63087 P63260 P63330 P67778 P68510 Q3TGC5 Q3TIQ2 Q3TRJ1 Q4VAG4 Q5SWR1 Q60930 Q60932 Q8BJU0 Q8C243 Q9CWK0 Q9DB05	A0A1W2P7A1 E9PUD2 O08553 O54774 O55222 P42208 P47964 P48036 P50396 P62911 P63087 P63260 P63330 P67778 P68510 Q3TGC5 Q3TIQ2 Q3TRJ1 Q4VAG4 Q5SWR1 Q60930 Q60932 Q8BJU0 Q8C243 Q9CWK0 Q9DB05	6.12 27/441	3.60 27/751	0.000721067	GO:0110165;GO:0045202
GO:0005903	brush border	The dense covering of microvilli on the apical surface of an epithelial cell in tissues such as the intestine, kidney, and choroid plexus; the microvilli aid absorption by increasing the surface area of the cell.	ENSMUSG00000054808 ENSMUSG00000022789 ENSMUSG00000028745 ENSMUSG00000026341 ENSMUSG00000020900 ENSMUSG00000023944 ENSMUSG00000025278 ENSMUSG00000031328 ENSMUSG00000022443 ENSMUSG00000017774	'Alpha-actinin-4'; 'Dynamin-1-like protein'; 'F-actin-capping protein subunit beta'; 'Actin-related protein 3'; 'Myosin, heavy polypeptide 10, non-muscle'; 'Heat shock protein HSP 90-beta'; 'Filamin-B'; 'Filamin-A'; 'Myosin-9'; 'Unconventional myosin-Ic'	Actn4 Dnm1l Capzb Actr3 Myh10 Hsp90ab1 Flnb Flna Myh9 Myo1c	A0A1L1SV25 Q8K1M6 P47757 Q3TGE1 Q3UH59 Q71LX8 Q80X90 Q8BTM8 Q8VDD5 Q9WTI7	A0A1L1SV25 E9PUD2 P47757 Q3TGE1 Q3UH59 Q71LX8 Q80X90 Q8BTM8 Q8VDD5 Q9WTI7	2.27 10/441	6.94 10/144	0.000759025	GO:0098862
GO:0005826	actomyosin contractile ring	A cytoskeletal structure composed of actin filaments and myosin that forms beneath the plasma membrane of many cells, including animal cells and yeast cells, in a plane perpendicular to the axis of the spindle, i.e. the cell division plane. In animal cells, the contractile ring is located at the cleavage furrow. In budding fungal cells, e.g. mitotic S. cerevisiae cells, the contractile ring forms…	ENSMUSG00000026276 ENSMUSG00000116048 ENSMUSG00000022443	'Septin-2'; 'Myosin-9'	Septin2 Myh9	P42208 Q8VDD5	P42208 Q8VDD5	0.68 3/441	42.86 3/7	0.000810928	GO:0070938;GO:0032153;GO:0030864
GO:0031410	cytoplasmic vesicle	A vesicle found in the cytoplasm of a cell.	ENSMUSG00000057666 ENSMUSG00000001924 ENSMUSG00000037722 ENSMUSG00000022789 ENSMUSG00000021996 ENSMUSG00000020198 ENSMUSG00000032458 ENSMUSG00000019804 ENSMUSG00000032562 ENSMUSG00000024661 ENSMUSG00000068039 ENSMUSG00000018340 ENSMUSG00000025153 ENSMUSG00000024997 ENSMUSG00000058799 ENSMUSG00000026276 ENSMUSG00000116048 ENSMUSG00000027712 ENSMUSG00000020849 ENSMUSG00000025980 ENSMUSG00000022285 …	'Glyceraldehyde-3-phosphate dehydrogenase'; 'Ubiquitin-like modifier-activating enzyme 1'; 'Glucosamine 6-phosphate N-acetyltransferase'; 'Dynamin-1-like protein'; 'S-formylglutathione hydrolase'; 'AP-3 complex subunit delta-1'; 'Coatomer subunit beta''; 'Sorting nexin-3'; 'Guanine nucleotide-binding protein G'; 'Ferritin heavy chain'; 'T-complex protein 1 subunit alpha'; 'Annexin A6'; 'Fatty aci…	Gapdh Uba1 Gnpnat1 Dnm1l Esd Ap3d1 Copb2 Snx3 Gnai2 Fth1 Tcp1 Anxa6 Fasn Prdx3 Nap1l1 Septin2 Anxa5 Ywhae Hspd1 Ywhaz Actg1 Phb1 Atp1b3 Anxa4 Anp32e Ahcy Pebp1 Vps35 Serhl Fgg Snx12 Itga1 Ap2b1 Vdac2 Vdac1 Kif5b Rab21 Gnas Atp1a2 Hsp90ab1 Flnb Ehd2 Ganab Sgta Ctsd Pak2 Rnpep Myh9 Atp1a1 Tf Rhoa Clic4 Myo1c Pacsin2	A0A0A0MQF6 A0A1S6GWH5 A0A2I3BQY4 Q8K1M6 H3BKH6 O54774 O55029 O70492 P08752 P09528 P11983 P14824 P19096 P20108 P28656 P42208 P48036 P62259 P63038 P63101 P63260 P67778 P97370 P97429 P97822 Q3TF14 Q3TGC5 Q3TRJ1 Q3U3G8 Q3UER8 Q3V2H3 Q3V3R4 Q5SWR1 Q60930 Q60932 Q61768 Q6A0C7 Q6R0H7 Q6ZQ49 Q71LX8 Q80X90 Q8BH64 Q8BHN3 Q8BJU0 Q8C243 Q8CIN4 Q8VCT3 Q8VDD5 Q8VDN2 Q921I1 Q9QUI0 Q9QYB1 Q9WTI7 Q9WVE8	A0A0A0MQF6 A0A1S6GWH5 A0A2I3BQY4 E9PUD2 H3BKH6 O54774 O55029 O70492 P08752 P09528 P11983 P14824 P19096 P20108 P28656 P42208 P48036 P62259 P63038 P63101 P63260 P67778 P97370 P97429 P97822 Q3TF14 Q3TGC5 Q3TRJ1 Q3U3G8 Q3UER8 Q3V2H3 Q3V3R4 Q5SWR1 Q60930 Q60932 Q61768 Q6A0C7 Q6R0H7 Q6ZQ49 Q71LX8 Q80X90 Q8BH64 Q8BHN3 Q8BJU0 Q8C243 Q8CIN4 Q8VCT3 Q8VDD5 Q8VDN2 Q921I1 Q9QUI0 Q9QYB1 Q9WTI7 Q9WVE8	12.70 56/441	2.70 56/2077	0.00084524	GO:0097708;GO:0005737
GO:0097708	intracellular vesicle	Any vesicle that is part of the intracellular region.	ENSMUSG00000057666 ENSMUSG00000001924 ENSMUSG00000037722 ENSMUSG00000022789 ENSMUSG00000021996 ENSMUSG00000020198 ENSMUSG00000032458 ENSMUSG00000019804 ENSMUSG00000032562 ENSMUSG00000024661 ENSMUSG00000068039 ENSMUSG00000018340 ENSMUSG00000025153 ENSMUSG00000024997 ENSMUSG00000058799 ENSMUSG00000026276 ENSMUSG00000116048 ENSMUSG00000027712 ENSMUSG00000020849 ENSMUSG00000025980 ENSMUSG00000022285 …	'Glyceraldehyde-3-phosphate dehydrogenase'; 'Ubiquitin-like modifier-activating enzyme 1'; 'Glucosamine 6-phosphate N-acetyltransferase'; 'Dynamin-1-like protein'; 'S-formylglutathione hydrolase'; 'AP-3 complex subunit delta-1'; 'Coatomer subunit beta''; 'Sorting nexin-3'; 'Guanine nucleotide-binding protein G'; 'Ferritin heavy chain'; 'T-complex protein 1 subunit alpha'; 'Annexin A6'; 'Fatty aci…	Gapdh Uba1 Gnpnat1 Dnm1l Esd Ap3d1 Copb2 Snx3 Gnai2 Fth1 Tcp1 Anxa6 Fasn Prdx3 Nap1l1 Septin2 Anxa5 Ywhae Hspd1 Ywhaz Actg1 Phb1 Atp1b3 Anxa4 Anp32e Ahcy Pebp1 Vps35 Serhl Fgg Snx12 Itga1 Ap2b1 Vdac2 Vdac1 Kif5b Rab21 Gnas Atp1a2 Hsp90ab1 Flnb Ehd2 Ganab Sgta Ctsd Pak2 Rnpep Myh9 Atp1a1 Tf Rhoa Clic4 Myo1c Pacsin2	A0A0A0MQF6 A0A1S6GWH5 A0A2I3BQY4 Q8K1M6 H3BKH6 O54774 O55029 O70492 P08752 P09528 P11983 P14824 P19096 P20108 P28656 P42208 P48036 P62259 P63038 P63101 P63260 P67778 P97370 P97429 P97822 Q3TF14 Q3TGC5 Q3TRJ1 Q3U3G8 Q3UER8 Q3V2H3 Q3V3R4 Q5SWR1 Q60930 Q60932 Q61768 Q6A0C7 Q6R0H7 Q6ZQ49 Q71LX8 Q80X90 Q8BH64 Q8BHN3 Q8BJU0 Q8C243 Q8CIN4 Q8VCT3 Q8VDD5 Q8VDN2 Q921I1 Q9QUI0 Q9QYB1 Q9WTI7 Q9WVE8	A0A0A0MQF6 A0A1S6GWH5 A0A2I3BQY4 E9PUD2 H3BKH6 O54774 O55029 O70492 P08752 P09528 P11983 P14824 P19096 P20108 P28656 P42208 P48036 P62259 P63038 P63101 P63260 P67778 P97370 P97429 P97822 Q3TF14 Q3TGC5 Q3TRJ1 Q3U3G8 Q3UER8 Q3V2H3 Q3V3R4 Q5SWR1 Q60930 Q60932 Q61768 Q6A0C7 Q6R0H7 Q6ZQ49 Q71LX8 Q80X90 Q8BH64 Q8BHN3 Q8BJU0 Q8C243 Q8CIN4 Q8VCT3 Q8VDD5 Q8VDN2 Q921I1 Q9QUI0 Q9QYB1 Q9WTI7 Q9WVE8	12.70 56/441	2.69 56/2081	0.000881325	GO:0043231;GO:0031982
GO:0002199	zona pellucida receptor complex	A multisubunit complex comprising the chaperonin-containing T-complex and several other components involved in mediating sperm-oocyte Interaction.	ENSMUSG00000068039 ENSMUSG00000001416 ENSMUSG00000025613	'T-complex protein 1 subunit alpha'; 'T-complex protein 1 subunit gamma'; 'T-complex protein 1 subunit theta'	Tcp1 Cct3 Cct8	P11983 Q3U4U6 Q6A0F1	P11983 Q3U4U6 Q6A0F1	0.68 3/441	37.50 3/8	0.00125305	GO:0032991
GO:0005834	heterotrimeric G-protein complex	Any of a family of heterotrimeric GTP-binding and hydrolyzing proteins; they belong to a superfamily of GTPases that includes monomeric proteins such as EF-Tu and RAS. Heterotrimeric G-proteins consist of three subunits; the alpha subunit contains the guanine nucleotide binding site and possesses GTPase activity; the beta and gamma subunits are tightly associated and function as a beta-gamma hete…	ENSMUSG00000036402 ENSMUSG00000029713 ENSMUSG00000032562 ENSMUSG00000024639 ENSMUSG00000027523	'Guanine nucleotide-binding protein subunit gamma'; 'Guanine nucleotide binding protein'; 'Guanine nucleotide-binding protein G'	Gng12 Gnb2 Gnai2 Gnaq Gnas	A0A0N4SW28 E9QKR0 P08752 P21279 Q6R0H7	A0A0N4SW28 E9QKR0 P08752 P21279 Q6R0H7	1.13 5/441	14.29 5/35	0.00134388	GO:1905360;GO:0098797;GO:0031234
GO:0098590	plasma membrane region	A membrane that is a (regional) part of the plasma membrane.	ENSMUSG00000028906 ENSMUSG00000022789 ENSMUSG00000003123 ENSMUSG00000018428 ENSMUSG00000000326 ENSMUSG00000006574 ENSMUSG00000036427 ENSMUSG00000018340 ENSMUSG00000027940 ENSMUSG00000024639 ENSMUSG00000028465 ENSMUSG00000031207 ENSMUSG00000026276 ENSMUSG00000116048 ENSMUSG00000033065 ENSMUSG00000004455 ENSMUSG00000038845 ENSMUSG00000032412 ENSMUSG00000029994 ENSMUSG00000027479 ENSMUSG00000020900 …	'Protein 4.1'; 'Dynamin-1-like protein'; 'Hormone-sensitive lipase'; 'A-kinase anchor protein 1, mitochondrial'; 'Catechol O-methyltransferase'; 'Band 3 anion transport protein'; 'Glucose-6-phosphate isomerase'; 'Annexin A6'; 'Tropomyosin alpha-3 chain'; 'Guanine nucleotide-binding protein G'; 'Talin-1'; 'Moesin'; 'Septin-2'; 'ATP-dependent 6-phosphofructokinase, muscle type'; 'Serine/threonine-p…	Epb41 Dnm1l Lipe Akap1 Comt Slc4a1 Gpi Anxa6 Tpm3 Gnaq Tln1 Msn Septin2 Pfkm Ppp1cc Phb1 Atp1b3 Anxa4 Mapre1 Myh10 Akr1a1 Cfl1 EG433182 Ap2b1 Vdac1 Rab21 Gnas Atp1a2 Hsp90ab1 Ahcyl1 Ehd2 Ide Myh9 Atp1a1 Tf Napa Rhoa Myo1c Pacsin2	A2A841 Q8K1M6 E9Q4M2 O08715 O88587 P04919 P06745 P14824 P21107 P21279 P26039 P26041 P42208 P47857 P63087 P67778 P97370 P97429 Q3U4H0 Q3UH59 Q3UJW9 Q544Y7 Q5FW97 Q5SWR1 Q60932 Q6A0C7 Q6R0H7 Q6ZQ49 Q71LX8 Q80SW1 Q8BH64 Q8CGB9 Q8VDD5 Q8VDN2 Q921I1 Q9DB05 Q9QUI0 Q9WTI7 Q9WVE8	A2A841 E9PUD2 E9Q4M2 O08715 O88587 P04919 P06745 P14824 P21107 P21279 P26039 P26041 P42208 P47857 P63087 P67778 P97370 P97429 Q3U4H0 Q3UH59 Q3UJW9 Q544Y7 Q5FW97 Q5SWR1 Q60932 Q6A0C7 Q6R0H7 Q6ZQ49 Q71LX8 Q80SW1 Q8BH64 Q8CGB9 Q8VDD5 Q8VDN2 Q921I1 Q9DB05 Q9QUI0 Q9WTI7 Q9WVE8	9.30 41/441	2.91 41/1408	0.00142126	GO:0016020;GO:0005886
GO:0045265	proton-transporting ATP synthase, stator stalk	One of two stalks that connect the catalytic core of the hydrogen-transporting ATP synthase to the membrane-associated Fo proteins; is thought to prevent futile rotation of the catalytic core.	ENSMUSG00000022956 ENSMUSG00000034566	'ATP synthase subunit O, mitochondrial'; 'ATP synthase subunit d, mitochondrial'	Atp5po Atp5pd	Q9DB20 Q9DCX2	Q9DB20 Q9DCX2	0.45 2/441	100.00 2/2	0.00142126	GO:0098796;GO:0045263
GO:0000274	mitochondrial proton-transporting ATP synthase, stator stalk	One of two stalks that connect the catalytic core of the hydrogen-transporting ATP synthase to the mitochondrial membrane-associated F0 proteins; is thought to prevent futile rotation of the catalytic core.	ENSMUSG00000022956 ENSMUSG00000034566	'ATP synthase subunit O, mitochondrial'; 'ATP synthase subunit d, mitochondrial'	Atp5po Atp5pd	Q9DB20 Q9DCX2	Q9DB20 Q9DCX2	0.45 2/441	100.00 2/2	0.00142126	GO:0045265;GO:0098800;GO:0000276
GO:0019898	extrinsic component of membrane	The component of a membrane consisting of gene products and protein complexes that are loosely bound to one of its surfaces, but not integrated into the hydrophobic region.	ENSMUSG00000036402 ENSMUSG00000030592 ENSMUSG00000029713 ENSMUSG00000032562 ENSMUSG00000024639 ENSMUSG00000038845 ENSMUSG00000030652 ENSMUSG00000035152 ENSMUSG00000027523 ENSMUSG00000042628 ENSMUSG00000004937 ENSMUSG00000021235	'Guanine nucleotide-binding protein subunit gamma'; 'Ryanodine receptor 1'; 'Guanine nucleotide binding protein'; 'Guanine nucleotide-binding protein G'; 'Prohibitin 1'; '5-demethoxyubiquinone hydroxylase, mitochondrial'; 'AP complex subunit beta'; 'Zinc finger FYVE domain-containing protein 1'; 'Small glutamine-rich tetratricopeptide repeat-containing protein alpha'; 'Ubiquinone biosynthesis mon…	Gng12 Ryr1 Gnb2 Gnai2 Gnaq Phb1 Coq7 Ap2b1 Gnas Zfyve1 Sgta Coq6	A0A0N4SW28 A0A1L1SQG7 E9QKR0 P08752 P21279 P67778 P97478 Q5SWR1 Q6R0H7 Q810J8 Q8BJU0 Q8R1S0	A0A0N4SW28 A0A1L1SQG7 E9QKR0 P08752 P21279 P67778 P97478 Q5SWR1 Q6R0H7 Q810J8 Q8BJU0 Q8R1S0	2.72 12/441	5.43 12/221	0.00160395	GO:0110165;GO:0016020
GO:0030314	junctional membrane complex	Complex formed in muscle cells between the membrane of the sarcoplasmic reticulum and invaginations of the plasma membrane (T-tubules).	ENSMUSG00000030592 ENSMUSG00000017817 ENSMUSG00000042686	'Ryanodine receptor 1'; 'Junctophilin-2'; 'Junctophilin-1'	Ryr1 Jph2 Jph1	A0A1L1SQG7 Q9ET78 Q9ET80	A0A1L1SQG7 Q9ET78 Q9ET80	0.68 3/441	33.33 3/9	0.00177721	GO:0032991;GO:0016528
GO:1990351	transporter complex	A protein complex facilitating transport of molecules (proteins, small molecules, nucleic acids) into, out of or within a cell, or between cells.	ENSMUSG00000064360 ENSMUSG00000020022 ENSMUSG00000030592 ENSMUSG00000026895 ENSMUSG00000028648 ENSMUSG00000002379 ENSMUSG00000020219 ENSMUSG00000032412 ENSMUSG00000063882 ENSMUSG00000025651 ENSMUSG00000030869 ENSMUSG00000025968 ENSMUSG00000007097 ENSMUSG00000033161 ENSMUSG00000037916 ENSMUSG00000026260 ENSMUSG00000037242 ENSMUSG00000041881	'NADH-ubiquinone oxidoreductase chain 3'; 'NADH dehydrogenase'; 'Ryanodine receptor 1'; 'Mitochondrial import inner membrane translocase subunit Tim13'; 'Sodium/potassium-transporting ATPase subunit beta-3'; 'Cytochrome b-c1 complex subunit 6, mitochondrial'; 'Cytochrome b-c1 complex subunit 1, mitochondrial'; 'Acyl carrier protein'; 'NADH-ubiquinone oxidoreductase 75 kDa subunit, mitochondrial';…	ND3 Ndufa12 Ryr1 Ndufa8 Ndufs5 Ndufa11 Timm13 Atp1b3 Uqcrh Uqcrc1 Ndufab1 Ndufs1 Atp1a2 Atp1a1 Ndufv1 Ndufa10 Clic4 Ndufa7	A0A023J682 A0A0R4J275 A0A1L1SQG7 A0A1S6GWI0 A0A1S6GWI4 G5E814 P62075 P97370 P99028 Q3TIC8 Q3TJG2 Q3UIQ2 Q6ZQ49 Q8VDN2 Q91YT0 Q99LC3 Q9QYB1 Q9Z1P6	A0A023J682 A0A0R4J275 A0A1L1SQG7 A0A1S6GWI0 A0A1S6GWI4 G5E814 P62075 P97370 P99028 Q3TIC8 Q3TJG2 Q3UIQ2 Q6ZQ49 Q8VDN2 Q91YT0 Q99LC3 Q9QYB1 Q9Z1P6	4.08 18/441	4.04 18/446	0.00231089	GO:0032991
GO:1905360	GTPase complex	A protein complex which is capable of GTPase activity.	ENSMUSG00000036402 ENSMUSG00000029713 ENSMUSG00000032562 ENSMUSG00000024639 ENSMUSG00000027523	'Guanine nucleotide-binding protein subunit gamma'; 'Guanine nucleotide binding protein'; 'Guanine nucleotide-binding protein G'	Gng12 Gnb2 Gnai2 Gnaq Gnas	A0A0N4SW28 E9QKR0 P08752 P21279 Q6R0H7	A0A0N4SW28 E9QKR0 P08752 P21279 Q6R0H7	1.13 5/441	12.50 5/40	0.00242198	GO:1902494
GO:0030425	dendrite	A neuron projection that has a short, tapering, morphology. Dendrites receive and integrate signals from other neurons or from sensory stimuli, and conduct nerve impulses towards the axon or the cell body. In most neurons, the impulse is conveyed from dendrites to axon via the cell body, but in some types of unipolar neuron, the impulse does not travel via the cell body.	ENSMUSG00000022048 ENSMUSG00000030890 ENSMUSG00000000326 ENSMUSG00000032562 ENSMUSG00000024639 ENSMUSG00000022283 ENSMUSG00000028745 ENSMUSG00000027712 ENSMUSG00000004455 ENSMUSG00000078812 ENSMUSG00000020372 ENSMUSG00000020900 ENSMUSG00000056201 ENSMUSG00000067274 ENSMUSG00000003099 ENSMUSG00000006740 ENSMUSG00000027523 ENSMUSG00000022391 ENSMUSG00000007097 ENSMUSG00000023944 ENSMUSG00000007564 …	'Dihydropyrimidinase-related protein 2'; 'Integrin-linked protein kinase'; 'Catechol O-methyltransferase'; 'Guanine nucleotide-binding protein G'; 'Polyadenylate-binding protein 1'; 'F-actin-capping protein subunit beta'; 'Annexin A5'; 'Serine/threonine-protein phosphatase PP1-gamma catalytic subunit'; 'Eukaryotic translation initiation factor 5A-1'; 'Small ribosomal subunit protein RACK1'; 'Myos…	Dpysl2 Ilk Comt Gnai2 Gnaq Pabpc1 Capzb Anxa5 Ppp1cc Eif5a Rack1 Myh10 Cfl1 Rplp0 Ppp5c Kif5b Gnas Rangap1 Atp1a2 Hsp90ab1 Ppp2r1a Flna Acad9 Add1 Tf Rhoa	O08553 O55222 O88587 P08752 P21279 P29341 P47757 P48036 P63087 P63242 P68040 Q3UH59 Q544Y7 Q5M8R8 Q60676 Q61768 Q6R0H7 Q6ZPH4 Q6ZQ49 Q71LX8 Q76MZ3 Q8BTM8 Q8JZN5 Q8K232 Q921I1 Q9QUI0	O08553 O55222 O88587 P08752 P21279 P29341 P47757 P48036 P63087 P63242 P68040 Q3UH59 Q544Y7 Q5M8R8 Q60676 Q61768 Q6R0H7 Q6ZPH4 Q6ZQ49 Q71LX8 Q76MZ3 Q8BTM8 Q8JZN5 Q8K232 Q921I1 Q9QUI0	5.90 26/441	3.32 26/783	0.00289176	GO:0097447;GO:0043005
GO:0097447	dendritic tree	The entire complement of dendrites for a neuron, consisting of each primary dendrite and all its branches.	ENSMUSG00000022048 ENSMUSG00000030890 ENSMUSG00000000326 ENSMUSG00000032562 ENSMUSG00000024639 ENSMUSG00000022283 ENSMUSG00000028745 ENSMUSG00000027712 ENSMUSG00000004455 ENSMUSG00000078812 ENSMUSG00000020372 ENSMUSG00000020900 ENSMUSG00000056201 ENSMUSG00000067274 ENSMUSG00000003099 ENSMUSG00000006740 ENSMUSG00000027523 ENSMUSG00000022391 ENSMUSG00000007097 ENSMUSG00000023944 ENSMUSG00000007564 …	'Dihydropyrimidinase-related protein 2'; 'Integrin-linked protein kinase'; 'Catechol O-methyltransferase'; 'Guanine nucleotide-binding protein G'; 'Polyadenylate-binding protein 1'; 'F-actin-capping protein subunit beta'; 'Annexin A5'; 'Serine/threonine-protein phosphatase PP1-gamma catalytic subunit'; 'Eukaryotic translation initiation factor 5A-1'; 'Small ribosomal subunit protein RACK1'; 'Myos…	Dpysl2 Ilk Comt Gnai2 Gnaq Pabpc1 Capzb Anxa5 Ppp1cc Eif5a Rack1 Myh10 Cfl1 Rplp0 Ppp5c Kif5b Gnas Rangap1 Atp1a2 Hsp90ab1 Ppp2r1a Flna Acad9 Add1 Tf Rhoa	O08553 O55222 O88587 P08752 P21279 P29341 P47757 P48036 P63087 P63242 P68040 Q3UH59 Q544Y7 Q5M8R8 Q60676 Q61768 Q6R0H7 Q6ZPH4 Q6ZQ49 Q71LX8 Q76MZ3 Q8BTM8 Q8JZN5 Q8K232 Q921I1 Q9QUI0	O08553 O55222 O88587 P08752 P21279 P29341 P47757 P48036 P63087 P63242 P68040 Q3UH59 Q544Y7 Q5M8R8 Q60676 Q61768 Q6R0H7 Q6ZPH4 Q6ZQ49 Q71LX8 Q76MZ3 Q8BTM8 Q8JZN5 Q8K232 Q921I1 Q9QUI0	5.90 26/441	3.31 26/785	0.00298147	GO:0036477;GO:0043005
GO:0031672	A band	The dark-staining region of a sarcomere, in which myosin thick filaments are present; the center is traversed by the paler H zone, which in turn contains the M line.	ENSMUSG00000075307 ENSMUSG00000030695 ENSMUSG00000031461 ENSMUSG00000056328 ENSMUSG00000030730	'Kelch-like protein 41'; 'Fructose-bisphosphate aldolase'; 'Myomesin 2'; 'Myosin-1'; 'Sarcoplasmic/endoplasmic reticulum calcium ATPase 1'	Klhl41 Aldoa Myom2 Myh1 Atp2a1	A2AUC9 A6ZI44 Q14BI5 Q5SX40 Q8R429	A2AUC9 A6ZI44 Q14BI5 Q5SX40 Q8R429	1.13 5/441	11.90 5/42	0.00298543	GO:0110165;GO:0030017
GO:1902495	transmembrane transporter complex	A transmembrane protein complex which enables the transfer of a substance from one side of a membrane to the other.	ENSMUSG00000064360 ENSMUSG00000020022 ENSMUSG00000030592 ENSMUSG00000026895 ENSMUSG00000028648 ENSMUSG00000002379 ENSMUSG00000032412 ENSMUSG00000063882 ENSMUSG00000025651 ENSMUSG00000030869 ENSMUSG00000025968 ENSMUSG00000007097 ENSMUSG00000033161 ENSMUSG00000037916 ENSMUSG00000026260 ENSMUSG00000037242 ENSMUSG00000041881	'NADH-ubiquinone oxidoreductase chain 3'; 'NADH dehydrogenase'; 'Ryanodine receptor 1'; 'Sodium/potassium-transporting ATPase subunit beta-3'; 'Cytochrome b-c1 complex subunit 6, mitochondrial'; 'Cytochrome b-c1 complex subunit 1, mitochondrial'; 'Acyl carrier protein'; 'NADH-ubiquinone oxidoreductase 75 kDa subunit, mitochondrial'; 'Sodium/potassium-transporting ATPase subunit alpha'; 'Sodium/po…	ND3 Ndufa12 Ryr1 Ndufa8 Ndufs5 Ndufa11 Atp1b3 Uqcrh Uqcrc1 Ndufab1 Ndufs1 Atp1a2 Atp1a1 Ndufv1 Ndufa10 Clic4 Ndufa7	A0A023J682 A0A0R4J275 A0A1L1SQG7 A0A1S6GWI0 A0A1S6GWI4 G5E814 P97370 P99028 Q3TIC8 Q3TJG2 Q3UIQ2 Q6ZQ49 Q8VDN2 Q91YT0 Q99LC3 Q9QYB1 Q9Z1P6	A0A023J682 A0A0R4J275 A0A1L1SQG7 A0A1S6GWI0 A0A1S6GWI4 G5E814 P97370 P99028 Q3TIC8 Q3TJG2 Q3UIQ2 Q6ZQ49 Q8VDN2 Q91YT0 Q99LC3 Q9QYB1 Q9Z1P6	3.85 17/441	4.05 17/420	0.00308758	GO:1990351;GO:0098796
GO:0042383	sarcolemma	The outer membrane of a muscle cell, consisting of the plasma membrane, a covering basement membrane (about 100 nm thick and sometimes common to more than one fiber), and the associated loose network of collagen fibers.	ENSMUSG00000053819 ENSMUSG00000030592 ENSMUSG00000069833 ENSMUSG00000031672 ENSMUSG00000018340 ENSMUSG00000031207 ENSMUSG00000027712 ENSMUSG00000027523 ENSMUSG00000007097 ENSMUSG00000033161	'Calcium/calmodulin-dependent protein kinase type II subunit delta'; 'Ryanodine receptor 1'; 'AHNAK nucleoprotein'; 'Aspartate aminotransferase, mitochondrial'; 'Annexin A6'; 'Moesin'; 'Annexin A5'; 'Guanine nucleotide-binding protein G'; 'Sodium/potassium-transporting ATPase subunit alpha'; 'Sodium/potassium-transporting ATPase subunit alpha-1'	Camk2d Ryr1 Ahnak Got2 Anxa6 Msn Anxa5 Gnas Atp1a2 Atp1a1	A0A0G2JGS4 A0A1L1SQG7 E9Q616 P05202 P14824 P26041 P48036 Q6R0H7 Q6ZQ49 Q8VDN2	A0A0G2JGS4 A0A1L1SQG7 E9Q616 P05202 P14824 P26041 P48036 Q6R0H7 Q6ZQ49 Q8VDN2	2.27 10/441	5.71 10/175	0.00319946	GO:0005886
GO:0033010	paranodal junction	A highly specialized cell-cell junction found in vertebrates, which forms between a neuron and a glial cell, and has structural similarity to Drosophila septate junctions. It flanks the node of Ranvier in myelinated nerve and electrically isolates the myelinated from unmyelinated nerve segments and physically separates the voltage-gated sodium channels at the node from the cluster of potassium ch…	ENSMUSG00000057738 ENSMUSG00000001642 ENSMUSG00000015149	'Spectrin alpha, non-erythrocytic 1'; 'Aldo-keto reductase family 1 member B1'; 'NAD-dependent protein deacetylase sirtuin-2'	Sptan1 Akr1b1 Sirt2	E9Q447 Q3UDY1 Q8VDQ8	E9Q447 Q3UDY1 Q8VDQ8	0.68 3/441	27.27 3/11	0.00322278	GO:0005911
GO:0016460	myosin II complex	A myosin complex containing two class II myosin heavy chains, two myosin essential light chains and two myosin regulatory light chains. Also known as classical myosin or conventional myosin, the myosin II class includes the major muscle myosin of vertebrate and invertebrate muscle, and is characterized by alpha-helical coiled coil tails that self assemble to form a variety of filament structures.	ENSMUSG00000053093 ENSMUSG00000020900 ENSMUSG00000056328 ENSMUSG00000022443	'Myosin-7'; 'Myosin, heavy polypeptide 10, non-muscle'; 'Myosin-1'; 'Myosin-9'	Myh7 Myh10 Myh1 Myh9	B2RXX9 Q3UH59 Q5SX40 Q8VDD5	B2RXX9 Q3UH59 Q5SX40 Q8VDD5	0.91 4/441	16.00 4/25	0.00334429	GO:0016459
GO:0009331	glycerol-3-phosphate dehydrogenase complex	An enzyme complex that catalyzes the dehydrogenation of sn-glycerol 3-phosphate to form glycerone phosphate.	ENSMUSG00000023019 ENSMUSG00000026827	'Glycerol-3-phosphate dehydrogenase'; 'Glycerol-3-phosphate dehydrogenase, mitochondrial'	Gpd1 Gpd2	P13707 Q64521	P13707 Q64521	0.45 2/441	66.67 2/3	0.00369087	GO:0005737;GO:1990204
GO:0099073	mitochondrion-derived vesicle	A vesicle derived via budding from a mitochondrion. These vesicles often contain inner membrane and, much more rarely, cristae.	ENSMUSG00000022789 ENSMUSG00000031696	'Dynamin-1-like protein'; 'Vacuolar protein sorting-associated protein 35'	Dnm1l Vps35	Q8K1M6 Q3TRJ1	E9PUD2 Q3TRJ1	0.45 2/441	66.67 2/3	0.00369087	GO:0031410
GO:0097513	myosin II filament	A bipolar filament composed of myosin II molecules.	ENSMUSG00000020900 ENSMUSG00000022443	'Myosin, heavy polypeptide 10, non-muscle'; 'Myosin-9'	Myh10 Myh9	Q3UH59 Q8VDD5	Q3UH59 Q8VDD5	0.45 2/441	66.67 2/3	0.00369087	GO:0032982
GO:0005874	microtubule	Any of the long, generally straight, hollow tubes of internal diameter 12-15 nm and external diameter 24 nm found in a wide variety of eukaryotic cells; each consists (usually) of 13 protofilaments of polymeric tubulin, staggered in such a manner that the tubulin monomers are arranged in a helical pattern on the microtubular surface, and with the alpha/beta axes of the tubulin subunits parallel t…	ENSMUSG00000026202 ENSMUSG00000022789 ENSMUSG00000022048 ENSMUSG00000068039 ENSMUSG00000026276 ENSMUSG00000116048 ENSMUSG00000029447 ENSMUSG00000027479 ENSMUSG00000001416 ENSMUSG00000067338 ENSMUSG00000067702 ENSMUSG00000006740 ENSMUSG00000025613 ENSMUSG00000024120 ENSMUSG00000058672 ENSMUSG00000040811 ENSMUSG00000015149 ENSMUSG00000018707	'Tubulin alpha chain'; 'Dynamin-1-like protein'; 'Dihydropyrimidinase-related protein 2'; 'T-complex protein 1 subunit alpha'; 'Septin-2'; 'T-complex protein 1 subunit zeta'; 'Microtubule-associated protein RP/EB family member 1'; 'T-complex protein 1 subunit gamma'; 'Kinesin-1 heavy chain'; 'T-complex protein 1 subunit theta'; 'Leucine-rich PPR motif-containing protein, mitochondrial'; 'Tubulin …	Tuba4a Dnm1l Dpysl2 Tcp1 Septin2 Cct6a Mapre1 Cct3 Tuba3a Kif5b Cct8 Lrpprc Tubb2a Eml2 Sirt2 Dync1h1	A0A0A0MQA5 Q8K1M6 O08553 P11983 P42208 Q3TI05 Q3U4H0 Q3U4U6 Q5FW91 Q61768 Q6A0F1 Q6PB66 Q7TMM9 Q7TNG5 Q8VDQ8 Q9JHU4	A0A0A0MQA5 E9PUD2 O08553 P11983 P42208 Q3TI05 Q3U4H0 Q3U4U6 Q5FW91 Q61768 Q6A0F1 Q6PB66 Q7TMM9 Q7TNG5 Q8VDQ8 Q9JHU4	4.08 18/441	3.84 18/469	0.00369087	GO:0015630;GO:0099513
GO:0005962	mitochondrial isocitrate dehydrogenase complex (NAD+)	Mitochondrial complex that possesses isocitrate dehydrogenase (NAD+) activity.	ENSMUSG00000032279 ENSMUSG00000027406	'Isocitrate dehydrogenase'	Idh3a Idh3b	A0A1L1STE6 A0A668KL51 Q91VA7	A0A1L1STE6 A0A668KL51 Q91VA7	0.45 2/441	66.67 2/3	0.00369087	GO:0045242;GO:0030062
GO:0045242	isocitrate dehydrogenase complex (NAD+)	Complex that possesses isocitrate dehydrogenase (NAD+) activity.	ENSMUSG00000032279 ENSMUSG00000027406	'Isocitrate dehydrogenase'	Idh3a Idh3b	A0A1L1STE6 A0A668KL51 Q91VA7	A0A1L1STE6 A0A668KL51 Q91VA7	0.45 2/441	66.67 2/3	0.00369087	GO:0045239;GO:1990204
GO:0005945	6-phosphofructokinase complex	A protein complex that possesses 6-phosphofructokinase activity; homodimeric, homooctameric, and allosteric homotetrameric forms are known.	ENSMUSG00000020277 ENSMUSG00000033065	'ATP-dependent 6-phosphofructokinase, liver type'; 'ATP-dependent 6-phosphofructokinase, muscle type'	Pfkl Pfkm	P12382 P47857	P12382 P47857	0.45 2/441	66.67 2/3	0.00369087	GO:0061695;GO:0005829
GO:0045251	electron transfer flavoprotein complex	A protein complex facilitating the electron transfer from an acyl-CoA molecule to ubiquinone via its flavin adenine dinucleotide (FAD) cofactor. Usually contains an alpha and a beta subunit and the structural cofactor adenosine monophosphate (AMP). Part of a system that oxidizes an acyl-CoA molecule and reduces ubiquinone and other acceptors in the electron transport system.	ENSMUSG00000027809 ENSMUSG00000004610	'Electron transfer flavoprotein-ubiquinone oxidoreductase, mitochondrial'; 'Electron transfer flavoprotein subunit beta'	Etfdh Etfb	Q921G7 Q9DCW4	Q921G7 Q9DCW4	0.45 2/441	66.67 2/3	0.00369087	GO:0032991;GO:0005737
GO:0017133	mitochondrial electron transfer flavoprotein complex	A protein complex located in the mitochondrion. It contains flavin adenine dinucleotide (FAD) that, together with an acyl-CoA dehydrogenase, forms a system that oxidizes an acyl-CoA molecule and reduces ubiquinone and other acceptors in the mitochondrial electron transport system.	ENSMUSG00000027809 ENSMUSG00000004610	'Electron transfer flavoprotein-ubiquinone oxidoreductase, mitochondrial'; 'Electron transfer flavoprotein subunit beta'	Etfdh Etfb	Q921G7 Q9DCW4	Q921G7 Q9DCW4	0.45 2/441	66.67 2/3	0.00369087	GO:0045251;GO:0098798;GO:0005759
GO:0005890	sodium:potassium-exchanging ATPase complex	Sodium:potassium-exchanging ATPases are tetrameric proteins, consisting of two large alpha subunits and two smaller beta subunits. The alpha subunits bear the active site and penetrate the membrane, while the beta subunits carry oligosaccharide groups and face the cell exterior.	ENSMUSG00000032412 ENSMUSG00000007097 ENSMUSG00000033161	'Sodium/potassium-transporting ATPase subunit beta-3'; 'Sodium/potassium-transporting ATPase subunit alpha'; 'Sodium/potassium-transporting ATPase subunit alpha-1'	Atp1b3 Atp1a2 Atp1a1	P97370 Q6ZQ49 Q8VDN2	P97370 Q6ZQ49 Q8VDN2	0.68 3/441	25.00 3/12	0.00393477	GO:0098797;GO:0090533
GO:0030315	T-tubule	Invagination of the plasma membrane of a muscle cell that extends inward from the cell surface around each myofibril. The ends of T-tubules make contact with the sarcoplasmic reticulum membrane.	ENSMUSG00000053819 ENSMUSG00000030592 ENSMUSG00000031672 ENSMUSG00000031207 ENSMUSG00000007097 ENSMUSG00000033161	'Calcium/calmodulin-dependent protein kinase type II subunit delta'; 'Ryanodine receptor 1'; 'Aspartate aminotransferase, mitochondrial'; 'Moesin'; 'Sodium/potassium-transporting ATPase subunit alpha'; 'Sodium/potassium-transporting ATPase subunit alpha-1'	Camk2d Ryr1 Got2 Msn Atp1a2 Atp1a1	A0A0G2JGS4 A0A1L1SQG7 P05202 P26041 Q6ZQ49 Q8VDN2	A0A0G2JGS4 A0A1L1SQG7 P05202 P26041 Q6ZQ49 Q8VDN2	1.36 6/441	8.82 6/68	0.00393477	GO:0042383;GO:0110165
GO:0070938	contractile ring	A cytoskeletal structure composed of filamentous protein that forms beneath the membrane of many cells or organelles, in the plane of cell or organelle division. Ring contraction is associated with centripetal growth of the membrane that divides the cytoplasm of the two daughter cells or organelles.	ENSMUSG00000026276 ENSMUSG00000116048 ENSMUSG00000022443	'Septin-2'; 'Myosin-9'	Septin2 Myh9	P42208 Q8VDD5	P42208 Q8VDD5	0.68 3/441	23.08 3/13	0.0050117	GO:0110165
GO:0031234	extrinsic component of cytoplasmic side of plasma membrane	The component of a plasma membrane consisting of gene products and protein complexes that are loosely bound to its cytoplasmic surface, but not integrated into the hydrophobic region.	ENSMUSG00000036402 ENSMUSG00000030592 ENSMUSG00000029713 ENSMUSG00000032562 ENSMUSG00000024639 ENSMUSG00000027523	'Guanine nucleotide-binding protein subunit gamma'; 'Ryanodine receptor 1'; 'Guanine nucleotide binding protein'; 'Guanine nucleotide-binding protein G'	Gng12 Ryr1 Gnb2 Gnai2 Gnaq Gnas	A0A0N4SW28 A0A1L1SQG7 E9QKR0 P08752 P21279 Q6R0H7	A0A0N4SW28 A0A1L1SQG7 E9QKR0 P08752 P21279 Q6R0H7	1.36 6/441	8.33 6/72	0.00525243	GO:0009898;GO:0019897
GO:0031143	pseudopodium	A temporary protrusion or retractile process of a cell, associated with flowing movements of the protoplasm, and serving for locomotion and feeding.	ENSMUSG00000054808 ENSMUSG00000075307 ENSMUSG00000031207	'Alpha-actinin-4'; 'Kelch-like protein 41'; 'Moesin'	Actn4 Klhl41 Msn	A0A1L1SV25 A2AUC9 P26041	A0A1L1SV25 A2AUC9 P26041	0.68 3/441	21.43 3/14	0.0062242	GO:0120025
GO:0005901	caveola	A membrane raft that forms small pit, depression, or invagination that communicates with the outside of a cell and extends inward, indenting the cytoplasm and the cell membrane. Examples include flask-shaped invaginations of the plasma membrane in adipocytes associated with caveolin proteins, and minute pits or incuppings of the cell membrane formed during pinocytosis. Caveolae may be pinched off…	ENSMUSG00000003123 ENSMUSG00000024639 ENSMUSG00000032412 ENSMUSG00000007097 ENSMUSG00000074364 ENSMUSG00000033161 ENSMUSG00000016664	'Hormone-sensitive lipase'; 'Guanine nucleotide-binding protein G'; 'Sodium/potassium-transporting ATPase subunit beta-3'; 'Sodium/potassium-transporting ATPase subunit alpha'; 'EH domain-containing protein 2'; 'Sodium/potassium-transporting ATPase subunit alpha-1'; 'Protein kinase C and casein kinase substrate in neurons protein 2'	Lipe Gnaq Atp1b3 Atp1a2 Ehd2 Atp1a1 Pacsin2	E9Q4M2 P21279 P97370 Q6ZQ49 Q8BH64 Q8VDN2 Q9WVE8	E9Q4M2 P21279 P97370 Q6ZQ49 Q8BH64 Q8VDN2 Q9WVE8	1.59 7/441	6.80 7/103	0.00685246	GO:0044853
GO:0005840	ribosome	An intracellular organelle, about 200 A in diameter, consisting of RNA and protein. It is the site of protein biosynthesis resulting from translation of messenger RNA (mRNA). It consists of two subunits, one large and one small, each containing only protein and RNA. Both the ribosome and its subunits are characterized by their sedimentation coefficients, expressed in Svedberg units (symbol: S). H…	ENSMUSG00000045128 ENSMUSG00000061983 ENSMUSG00000057863 ENSMUSG00000058600 ENSMUSG00000057841 ENSMUSG00000020372 ENSMUSG00000063884 ENSMUSG00000038900 ENSMUSG00000037805 ENSMUSG00000028936 ENSMUSG00000028234 ENSMUSG00000067274 ENSMUSG00000061787 ENSMUSG00000024683 ENSMUSG00000025794 ENSMUSG00000041881	'Large ribosomal subunit protein eL20'; '40S ribosomal protein S12'; 'Large ribosomal subunit protein eL36'; 'Large ribosomal subunit protein eL30'; 'Large ribosomal subunit protein eL32'; 'Small ribosomal subunit protein RACK1'; 'Small ribosomal subunit protein mS39'; 'Large ribosomal subunit protein uL11'; 'Ribosomal protein'; 'Large ribosomal subunit protein eL22'; 'Small ribosomal subunit pro…	Rpl18a Rps12 Rpl36 Rpl30 Rpl32 Rack1 Ptcd3 Rpl12 Rpl10a Rpl22 Rps20 Rplp0 Rps17 Mrpl16 Rpl14 Ndufa7	A0A1D5RM85 A0A1W2P7A1 P47964 P62889 P62911 P68040 Q14C51 Q3TIQ2 Q3U561 Q4VAG4 Q5BLK2 Q5M8R8 Q8BT90 Q99N93 Q9CWK0 Q9Z1P6	A0A1D5RM85 A0A1W2P7A1 P47964 P62889 P62911 P68040 Q14C51 Q3TIQ2 Q3U561 Q4VAG4 Q5BLK2 Q5M8R8 Q8BT90 Q99N93 Q9CWK0 Q9Z1P6	3.63 16/441	3.81 16/420	0.00731161	GO:0043232
GO:0036126	sperm flagellum	A microtubule-based flagellum (or cilium) that is part of a sperm, a mature male germ cell that develops from a spermatid.	ENSMUSG00000030695 ENSMUSG00000026276 ENSMUSG00000116048 ENSMUSG00000028745 ENSMUSG00000033065 ENSMUSG00000025980 ENSMUSG00000032412 ENSMUSG00000063229 ENSMUSG00000021771 ENSMUSG00000033161	'Fructose-bisphosphate aldolase'; 'Septin-2'; 'F-actin-capping protein subunit beta'; 'ATP-dependent 6-phosphofructokinase, muscle type'; '60 kDa heat shock protein, mitochondrial'; 'Sodium/potassium-transporting ATPase subunit beta-3'; 'L-lactate dehydrogenase'; 'Voltage-dependent anion-selective channel protein 2'; 'Sodium/potassium-transporting ATPase subunit alpha-1'	Aldoa Septin2 Capzb Pfkm Hspd1 Atp1b3 Ldha Vdac2 Atp1a1	A6ZI44 P42208 P47757 P47857 P63038 P97370 Q3THB4 Q60930 Q8VDN2	A6ZI44 P42208 P47757 P47857 P63038 P97370 Q3THB4 Q60930 Q8VDN2	2.27 10/441	5.00 10/200	0.00778325	GO:0097729
GO:0090533	cation-transporting ATPase complex	Protein complex that carries out the reaction: ATP + H2O + cation(out) = ADP + phosphate + cation(in).	ENSMUSG00000032412 ENSMUSG00000007097 ENSMUSG00000033161	'Sodium/potassium-transporting ATPase subunit beta-3'; 'Sodium/potassium-transporting ATPase subunit alpha'; 'Sodium/potassium-transporting ATPase subunit alpha-1'	Atp1b3 Atp1a2 Atp1a1	P97370 Q6ZQ49 Q8VDN2	P97370 Q6ZQ49 Q8VDN2	0.68 3/441	18.75 3/16	0.00912231	GO:0098533
GO:0098862	cluster of actin-based cell projections	A cell part consisting of multiple, closely packed actin-based cell projections.	ENSMUSG00000054808 ENSMUSG00000022789 ENSMUSG00000028745 ENSMUSG00000026341 ENSMUSG00000020900 ENSMUSG00000023944 ENSMUSG00000025278 ENSMUSG00000031328 ENSMUSG00000022443 ENSMUSG00000017774	'Alpha-actinin-4'; 'Dynamin-1-like protein'; 'F-actin-capping protein subunit beta'; 'Actin-related protein 3'; 'Myosin, heavy polypeptide 10, non-muscle'; 'Heat shock protein HSP 90-beta'; 'Filamin-B'; 'Filamin-A'; 'Myosin-9'; 'Unconventional myosin-Ic'	Actn4 Dnm1l Capzb Actr3 Myh10 Hsp90ab1 Flnb Flna Myh9 Myo1c	A0A1L1SV25 Q8K1M6 P47757 Q3TGE1 Q3UH59 Q71LX8 Q80X90 Q8BTM8 Q8VDD5 Q9WTI7	A0A1L1SV25 E9PUD2 P47757 Q3TGE1 Q3UH59 Q71LX8 Q80X90 Q8BTM8 Q8VDD5 Q9WTI7	2.27 10/441	4.88 10/205	0.00921792	GO:0110165
GO:0019897	extrinsic component of plasma membrane	The component of a plasma membrane consisting of gene products and protein complexes that are loosely bound to one of its surfaces, but not integrated into the hydrophobic region.	ENSMUSG00000036402 ENSMUSG00000030592 ENSMUSG00000029713 ENSMUSG00000032562 ENSMUSG00000024639 ENSMUSG00000038845 ENSMUSG00000035152 ENSMUSG00000027523	'Guanine nucleotide-binding protein subunit gamma'; 'Ryanodine receptor 1'; 'Guanine nucleotide binding protein'; 'Guanine nucleotide-binding protein G'; 'Prohibitin 1'; 'AP complex subunit beta'	Gng12 Ryr1 Gnb2 Gnai2 Gnaq Phb1 Ap2b1 Gnas	A0A0N4SW28 A0A1L1SQG7 E9QKR0 P08752 P21279 P67778 Q5SWR1 Q6R0H7	A0A0N4SW28 A0A1L1SQG7 E9QKR0 P08752 P21279 P67778 Q5SWR1 Q6R0H7	1.81 8/441	5.71 8/140	0.00949913	GO:0005886;GO:0019898
GO:0030139	endocytic vesicle	A membrane-bounded intracellular vesicle formed by invagination of the plasma membrane around an extracellular substance. Endocytic vesicles fuse with early endosomes to deliver the cargo for further sorting.	ENSMUSG00000019804 ENSMUSG00000024661 ENSMUSG00000062825 ENSMUSG00000035152 ENSMUSG00000006740 ENSMUSG00000025278 ENSMUSG00000074364 ENSMUSG00000022443 ENSMUSG00000032554 ENSMUSG00000017774	'Sorting nexin-3'; 'Ferritin heavy chain'; 'Actin, cytoplasmic 2'; 'AP complex subunit beta'; 'Kinesin-1 heavy chain'; 'Filamin-B'; 'EH domain-containing protein 2'; 'Myosin-9'; 'Serotransferrin'; 'Unconventional myosin-Ic'	Snx3 Fth1 Actg1 Ap2b1 Kif5b Flnb Ehd2 Myh9 Tf Myo1c	O70492 P09528 P63260 Q5SWR1 Q61768 Q80X90 Q8BH64 Q8VDD5 Q921I1 Q9WTI7	O70492 P09528 P63260 Q5SWR1 Q61768 Q80X90 Q8BH64 Q8VDD5 Q921I1 Q9WTI7	2.27 10/441	4.78 10/209	0.0104833	GO:0031410
GO:0000159	protein phosphatase type 2A complex	A protein complex that has protein serine/threonine phosphatase activity that is polycation-stimulated (PCS), being directly stimulated by protamine, polylysine, or histone H1; it constitutes a subclass of several enzymes activated by different histones and polylysine, and consists of catalytic, scaffolding, and regulatory subunits. The catalytic and scaffolding subunits form the core enzyme, and…	ENSMUSG00000009630 ENSMUSG00000020349 ENSMUSG00000007564	'Serine/threonine-protein phosphatase 2A catalytic subunit beta isoform'; 'Serine/threonine-protein phosphatase 2A catalytic subunit alpha isoform'; 'Serine/threonine-protein phosphatase 2A 65 kDa regulatory subunit A alpha isoform'	Ppp2cb Ppp2ca Ppp2r1a	P62715 P63330 Q76MZ3	P62715 P63330 Q76MZ3	0.68 3/441	17.65 3/17	0.0106877	GO:0008287
GO:0098830	presynaptic endosome	An endosome present in the presynapse that fuses with endocytic vesicles arising in the presynaptic endocytic zone. This organelle is believed to be involved in regeneration of synaptic vesicles.	ENSMUSG00000020198 ENSMUSG00000007891	'AP-3 complex subunit delta-1'; 'Cathepsin D'	Ap3d1 Ctsd	O54774 Q8C243	O54774 Q8C243	0.45 2/441	40.00 2/5	0.0108392	GO:0098793;GO:0005768
GO:0005859	muscle myosin complex	A filament of myosin found in a muscle cell of any type.	ENSMUSG00000053093 ENSMUSG00000056328	'Myosin-7'; 'Myosin-1'	Myh7 Myh1	B2RXX9 Q5SX40	B2RXX9 Q5SX40	0.45 2/441	40.00 2/5	0.0108392	GO:0043292;GO:0016460
GO:0000015	phosphopyruvate hydratase complex	A multimeric enzyme complex, usually a dimer or an octamer, that catalyzes the conversion of 2-phospho-D-glycerate to phosphoenolpyruvate and water.	ENSMUSG00000063524 ENSMUSG00000059040	'phosphopyruvate hydratase'	EG433182	Q5FW97	Q5FW97	0.45 2/441	40.00 2/5	0.0108392	GO:1902494;GO:0005829
GO:0001401	SAM complex	A large complex of the mitochondrial outer membrane that mediates sorting of some imported proteins to the outer membrane and their assembly in the membrane; functions after import of incoming proteins by the mitochondrial outer membrane translocase complex.	ENSMUSG00000027099 ENSMUSG00000022437	'Metaxin-2'; 'Sorting and assembly machinery component 50 homolog'	Mtx2 Samm50	O88441 Q8BGH2	O88441 Q8BGH2	0.45 2/441	40.00 2/5	0.0108392	GO:0005742
GO:0098533	ATPase dependent transmembrane transport complex	A transmembrane protein complex that functions in ATPase dependent active transport across a membrane.	ENSMUSG00000032412 ENSMUSG00000007097 ENSMUSG00000033161	'Sodium/potassium-transporting ATPase subunit beta-3'; 'Sodium/potassium-transporting ATPase subunit alpha'; 'Sodium/potassium-transporting ATPase subunit alpha-1'	Atp1b3 Atp1a2 Atp1a1	P97370 Q6ZQ49 Q8VDN2	P97370 Q6ZQ49 Q8VDN2	0.68 3/441	16.67 3/18	0.0122414	GO:1902495
GO:0043034	costamere	Regular periodic sub membranous arrays of vinculin in skeletal and cardiac muscle cells, these arrays link Z-discs to the sarcolemma and are associated with links to extracellular matrix.	ENSMUSG00000069833 ENSMUSG00000030890 ENSMUSG00000062825	'AHNAK nucleoprotein'; 'Integrin-linked protein kinase'; 'Actin, cytoplasmic 2'	Ahnak Ilk Actg1	E9Q616 O55222 P63260	E9Q616 O55222 P63260	0.68 3/441	16.67 3/18	0.0122414	GO:0110165;GO:0030016
GO:0001726	ruffle	Projection at the leading edge of a crawling cell; the protrusions are supported by a microfilament meshwork.	ENSMUSG00000075307 ENSMUSG00000028465 ENSMUSG00000026341 ENSMUSG00000056201 ENSMUSG00000027523 ENSMUSG00000022443 ENSMUSG00000007815 ENSMUSG00000017774 ENSMUSG00000016664	'Kelch-like protein 41'; 'Talin-1'; 'Actin-related protein 3'; 'Cofilin-1'; 'Guanine nucleotide-binding protein G'; 'Myosin-9'; 'Transforming protein RhoA'; 'Unconventional myosin-Ic'; 'Protein kinase C and casein kinase substrate in neurons protein 2'	Klhl41 Tln1 Actr3 Cfl1 Gnas Myh9 Rhoa Myo1c Pacsin2	A2AUC9 P26039 Q3TGE1 Q544Y7 Q6R0H7 Q8VDD5 Q9QUI0 Q9WTI7 Q9WVE8	A2AUC9 P26039 Q3TGE1 Q544Y7 Q6R0H7 Q8VDD5 Q9QUI0 Q9WTI7 Q9WVE8	2.04 9/441	4.95 9/182	0.0130575	GO:0120025;GO:0031252
GO:0030496	midbody	A thin cytoplasmic bridge formed between daughter cells at the end of cytokinesis. The midbody forms where the contractile ring constricts, and may persist for some time before finally breaking to complete cytokinesis.	ENSMUSG00000032562 ENSMUSG00000026276 ENSMUSG00000116048 ENSMUSG00000015291 ENSMUSG00000004455 ENSMUSG00000020372 ENSMUSG00000020900 ENSMUSG00000015149 ENSMUSG00000007815 ENSMUSG00000037242	'Guanine nucleotide-binding protein G'; 'Septin-2'; 'Rab GDP dissociation inhibitor alpha'; 'Serine/threonine-protein phosphatase PP1-gamma catalytic subunit'; 'Small ribosomal subunit protein RACK1'; 'Myosin, heavy polypeptide 10, non-muscle'; 'NAD-dependent protein deacetylase sirtuin-2'; 'Transforming protein RhoA'; 'Chloride intracellular channel protein 4'	Gnai2 Septin2 Gdi1 Ppp1cc Rack1 Myh10 Sirt2 Rhoa Clic4	P08752 P42208 P50396 P63087 P68040 Q3UH59 Q8VDQ8 Q9QUI0 Q9QYB1	P08752 P42208 P50396 P63087 P68040 Q3UH59 Q8VDQ8 Q9QUI0 Q9QYB1	2.27 10/441	4.55 10/220	0.0143731	GO:0110165
GO:0110142	ubiquinone biosynthesis complex	The cytosolic ubiquinone biosynthesis complex is composed of enzymes and accessory factors of the ubiquinone biosynthesis pathway and enables synthesis of the extremely hydrophobic molecule ubiquinone. In E. coli, the complex is composed of seven proteins: UbiE, F, G, H, I, J and K.	ENSMUSG00000030652 ENSMUSG00000021235	'5-demethoxyubiquinone hydroxylase, mitochondrial'; 'Ubiquinone biosynthesis monooxygenase COQ6, mitochondrial'	Coq7 Coq6	P97478 Q8R1S0	P97478 Q8R1S0	0.45 2/441	33.33 2/6	0.0156364	GO:0032991
GO:1904115	axon cytoplasm	Any cytoplasm that is part of a axon.	ENSMUSG00000020198 ENSMUSG00000006740 ENSMUSG00000020132 ENSMUSG00000022391 ENSMUSG00000018707	'AP-3 complex subunit delta-1'; 'Kinesin-1 heavy chain'; 'Ras-related protein Rab-21'; 'MKIAA1835 protein'; 'Cytoplasmic dynein 1 heavy chain 1'	Ap3d1 Kif5b Rab21 Rangap1 Dync1h1	O54774 Q61768 Q6A0C7 Q6ZPH4 Q9JHU4	O54774 Q61768 Q6A0C7 Q6ZPH4 Q9JHU4	1.13 5/441	7.81 5/64	0.0159972	GO:0120111;GO:0030424
GO:0097729	9+2 motile cilium	A motile cilium where the axoneme has a ring of nine outer microtubule doublets plus two central microtubules (and is therefore called a 9+2 axoneme).	ENSMUSG00000030695 ENSMUSG00000026276 ENSMUSG00000116048 ENSMUSG00000028745 ENSMUSG00000033065 ENSMUSG00000025980 ENSMUSG00000032412 ENSMUSG00000063229 ENSMUSG00000021771 ENSMUSG00000033161	'Fructose-bisphosphate aldolase'; 'Septin-2'; 'F-actin-capping protein subunit beta'; 'ATP-dependent 6-phosphofructokinase, muscle type'; '60 kDa heat shock protein, mitochondrial'; 'Sodium/potassium-transporting ATPase subunit beta-3'; 'L-lactate dehydrogenase'; 'Voltage-dependent anion-selective channel protein 2'; 'Sodium/potassium-transporting ATPase subunit alpha-1'	Aldoa Septin2 Capzb Pfkm Hspd1 Atp1b3 Ldha Vdac2 Atp1a1	A6ZI44 P42208 P47757 P47857 P63038 P97370 Q3THB4 Q60930 Q8VDN2	A6ZI44 P42208 P47757 P47857 P63038 P97370 Q3THB4 Q60930 Q8VDN2	2.27 10/441	4.46 10/224	0.0160501	GO:0031514
GO:0070069	cytochrome complex	A protein complex in which at least one of the proteins is a cytochrome, i.e. a heme-containing protein involved in catalysis of redox reactions.	ENSMUSG00000036751 ENSMUSG00000063882 ENSMUSG00000025651 ENSMUSG00000051671	'Cytochrome c oxidase subunit 6B1'; 'Cytochrome b-c1 complex subunit 6, mitochondrial'; 'Cytochrome b-c1 complex subunit 1, mitochondrial'; 'Cytochrome c oxidase assembly factor 6 homolog'	Cox6b1 Uqcrh Uqcrc1 Coa6	P56391 P99028 Q3TIC8 Q8BGD8	P56391 P99028 Q3TIC8 Q8BGD8	0.91 4/441	10.00 4/40	0.0162259	GO:1902494
GO:0034399	nuclear periphery	The portion of the nuclear lumen proximal to the inner nuclear membrane.	ENSMUSG00000024387 ENSMUSG00000032249 ENSMUSG00000004980 ENSMUSG00000062929 ENSMUSG00000056201 ENSMUSG00000027342 ENSMUSG00000021024 ENSMUSG00000037242	'Casein kinase II subunit beta'; 'Acidic leucine-rich nuclear phosphoprotein 32 family member A'; 'Heterogeneous nuclear ribonucleoproteins A2/B1'; 'Cofilin-2'; 'Cofilin-1'; 'Proliferating cell nuclear antigen'; 'Proteasome subunit alpha type-6'; 'Chloride intracellular channel protein 4'	Csnk2b Anp32a Hnrnpa2b1 Cfl2 Cfl1 Pcna Psma6 Clic4	G3UZX4 O35381 O88569 Q3UHW9 Q544Y7 Q9CZD6 Q9QUM9 Q9QYB1	G3UZX4 O35381 O88569 Q3UHW9 Q544Y7 Q9CZD6 Q9QUM9 Q9QYB1	1.81 8/441	5.13 8/156	0.0169314	GO:0031981;GO:0110165
GO:0031312	extrinsic component of organelle membrane	The component of an organelle membrane consisting of gene products and protein complexes that are loosely bound to one of its surfaces, but not integrated into the hydrophobic region.	ENSMUSG00000030652 ENSMUSG00000042628 ENSMUSG00000004937 ENSMUSG00000021235	'5-demethoxyubiquinone hydroxylase, mitochondrial'; 'Zinc finger FYVE domain-containing protein 1'; 'Small glutamine-rich tetratricopeptide repeat-containing protein alpha'; 'Ubiquinone biosynthesis monooxygenase COQ6, mitochondrial'	Coq7 Zfyve1 Sgta Coq6	P97478 Q810J8 Q8BJU0 Q8R1S0	P97478 Q810J8 Q8BJU0 Q8R1S0	0.91 4/441	9.76 4/41	0.0175598	GO:0031090;GO:0019898;GO:0043229
GO:0016363	nuclear matrix	The dense fibrillar network lying on the inner side of the nuclear membrane.	ENSMUSG00000024387 ENSMUSG00000032249 ENSMUSG00000004980 ENSMUSG00000062929 ENSMUSG00000056201 ENSMUSG00000021024 ENSMUSG00000037242	'Casein kinase II subunit beta'; 'Acidic leucine-rich nuclear phosphoprotein 32 family member A'; 'Heterogeneous nuclear ribonucleoproteins A2/B1'; 'Cofilin-2'; 'Cofilin-1'; 'Proteasome subunit alpha type-6'; 'Chloride intracellular channel protein 4'	Csnk2b Anp32a Hnrnpa2b1 Cfl2 Cfl1 Psma6 Clic4	G3UZX4 O35381 O88569 Q3UHW9 Q544Y7 Q9QUM9 Q9QYB1	G3UZX4 O35381 O88569 Q3UHW9 Q544Y7 Q9QUM9 Q9QYB1	1.59 7/441	5.60 7/125	0.0179395	GO:0110165;GO:0034399
GO:0031514	motile cilium	A cilium which may have a variable arrangement of axonemal microtubules and also contains molecular motors. It may beat with a whip-like pattern that promotes cell motility or transport of fluids and other cells across a cell surface, such as on epithelial cells that line the lumenal ducts of various tissues; or they may display a distinct twirling motion that directs fluid flow asymmetrically ac…	ENSMUSG00000030695 ENSMUSG00000026276 ENSMUSG00000116048 ENSMUSG00000028745 ENSMUSG00000033065 ENSMUSG00000035783 ENSMUSG00000025980 ENSMUSG00000032412 ENSMUSG00000063229 ENSMUSG00000021771 ENSMUSG00000027227 ENSMUSG00000033161	'Fructose-bisphosphate aldolase'; 'Septin-2'; 'F-actin-capping protein subunit beta'; 'ATP-dependent 6-phosphofructokinase, muscle type'; 'Actin, aortic smooth muscle'; '60 kDa heat shock protein, mitochondrial'; 'Sodium/potassium-transporting ATPase subunit beta-3'; 'L-lactate dehydrogenase'; 'Voltage-dependent anion-selective channel protein 2'; 'Sorbitol dehydrogenase'; 'Sodium/potassium-trans…	Aldoa Septin2 Capzb Pfkm Acta2 Hspd1 Atp1b3 Ldha Vdac2 Sord Atp1a1	A6ZI44 P42208 P47757 P47857 P62737 P63038 P97370 Q3THB4 Q60930 Q64442 Q8VDN2	A6ZI44 P42208 P47757 P47857 P62737 P63038 P97370 Q3THB4 Q60930 Q64442 Q8VDN2	2.72 12/441	3.92 12/306	0.0188356	GO:0005929
GO:0035770	ribonucleoprotein granule	A non-membranous macromolecular complex containing proteins and translationally silenced mRNAs. RNA granules contain proteins that control the localization, stability, and translation of their RNA cargo. Different types of RNA granules (RGs) exist, depending on the cell type and cellular conditions.	ENSMUSG00000004980 ENSMUSG00000022283 ENSMUSG00000051695 ENSMUSG00000028452 ENSMUSG00000028156 ENSMUSG00000059005 ENSMUSG00000067274 ENSMUSG00000056328 ENSMUSG00000058301 ENSMUSG00000021024 ENSMUSG00000032301	'Heterogeneous nuclear ribonucleoproteins A2/B1'; 'Polyadenylate-binding protein 1'; 'Poly'; 'Transitional endoplasmic reticulum ATPase'; 'Eukaryotic translation initiation factor 4E'; 'RRM domain-containing protein'; '60S acidic ribosomal protein P0'; 'Myosin-1'; 'Regulator of nonsense transcripts 1'; 'Proteasome subunit alpha type-6'; 'Proteasome subunit alpha type-4'	Hnrnpa2b1 Pabpc1 Pcbp1 Vcp Eif4e Hnrnpa3 Rplp0 Myh1 Upf1 Psma6 Psma4	O88569 P29341 P60335 Q01853 Q3TK95 Q3UZG3 Q5M8R8 Q5SX40 Q9EPU0 Q9QUM9 Q9R1P0	O88569 P29341 P60335 Q01853 Q3TK95 Q3UZG3 Q5M8R8 Q5SX40 Q9EPU0 Q9QUM9 Q9R1P0	2.49 11/441	4.09 11/269	0.0195235	GO:0099080;GO:0043232
GO:0097433	dense body	An electron dense body which may contain granules.	ENSMUSG00000062825 ENSMUSG00000032554	'Actin, cytoplasmic 2'; 'Serotransferrin'	Actg1 Tf	P63260 Q921I1	P63260 Q921I1	0.45 2/441	28.57 2/7	0.0200922	GO:0110165;GO:0005737
GO:0031314	extrinsic component of mitochondrial inner membrane	The component of mitochondrial inner membrane consisting of gene products and protein complexes that are loosely bound to one of its surfaces, but not integrated into the hydrophobic region.	ENSMUSG00000030652 ENSMUSG00000021235	'5-demethoxyubiquinone hydroxylase, mitochondrial'; 'Ubiquinone biosynthesis monooxygenase COQ6, mitochondrial'	Coq7 Coq6	P97478 Q8R1S0	P97478 Q8R1S0	0.45 2/441	28.57 2/7	0.0200922	GO:0005743;GO:0031312
GO:0031430	M band	The midline of aligned thick filaments in a sarcomere; location of specific proteins that link thick filaments. Depending on muscle type the M band consists of different numbers of M lines.	ENSMUSG00000075307 ENSMUSG00000030695 ENSMUSG00000031461	'Kelch-like protein 41'; 'Fructose-bisphosphate aldolase'; 'Myomesin 2'	Klhl41 Aldoa Myom2	A2AUC9 A6ZI44 Q14BI5	A2AUC9 A6ZI44 Q14BI5	0.68 3/441	13.64 3/22	0.0200922	GO:0031672;GO:0110165
GO:0005865	striated muscle thin filament	Filaments formed of actin and associated proteins; attached to Z discs at either end of sarcomeres in myofibrils.	ENSMUSG00000031097 ENSMUSG00000017300 ENSMUSG00000028464	'Troponin I, fast skeletal muscle'; 'Troponin C, skeletal muscle'; 'Tropomyosin beta chain'	Tnni2 Tnnc2 Tpm2	P13412 P20801 P58774	P13412 P20801 P58774	0.68 3/441	13.64 3/22	0.0200922	GO:0030017;GO:0036379;GO:0015629
GO:0005757	mitochondrial permeability transition pore complex	A protein complex that connects the inner and outer membranes of animal mitochondria and acts as a pore that can open transiently to allow free diffusion of solutes between the mitochondrial matrix and the cytosol. The pore complex is formed of the voltage-dependent anion channel (VDAC), the adenine nucleotide translocase (ANT) and cyclophilin-D (CyP-D).	ENSMUSG00000031633 ENSMUSG00000020402	'ADP/ATP translocase 1'; 'Voltage-dependent anion-selective channel protein 1'	Slc25a4 Vdac1	P48962 Q60932	P48962 Q60932	0.45 2/441	28.57 2/7	0.0200922	GO:0046930;GO:0098798;GO:0005740
GO:0072562	blood microparticle	A phospholipid microvesicle that is derived from any of several cell types, such as platelets, blood cells, endothelial cells, or others, and contains membrane receptors as well as other proteins characteristic of the parental cell. Microparticles are heterogeneous in size, and are characterized as microvesicles free of nucleic acids.	ENSMUSG00000027712 ENSMUSG00000033860	'Annexin A5'; 'Fibrinogen gamma chain'	Anxa5 Fgg	P48036 Q3UER8	P48036 Q3UER8	0.45 2/441	28.57 2/7	0.0200922	GO:0110165;GO:0005615
GO:0099522	cytosolic region	Any (proper) part of the cytosol of a single cell of sufficient size to still be considered cytosol.	ENSMUSG00000004980 ENSMUSG00000017390 ENSMUSG00000015291 ENSMUSG00000028156	'Heterogeneous nuclear ribonucleoproteins A2/B1'; 'Fructose-bisphosphate aldolase C'; 'Rab GDP dissociation inhibitor alpha'; 'Eukaryotic translation initiation factor 4E'	Hnrnpa2b1 Aldoc Gdi1 Eif4e	O88569 P05063 P50396 Q3TK95	O88569 P05063 P50396 Q3TK95	0.91 4/441	8.89 4/45	0.0232905	GO:0005829
GO:0042721	TIM22 mitochondrial import inner membrane insertion complex	A multi-subunit complex embedded in the mitochondrial inner membrane that mediates the inner membrane insertion of multi-transmembrane spanning proteins that contain internal targeting elements. In yeast cells, TIM22 is a 300-kDa complex, consisting of four membrane integral subunits, Tim22, Tim54, Tim18 and Sdh3, and a peripheral chaperone complex consisting of the small TIM proteins, Tim9-Tim10…	ENSMUSG00000048429 ENSMUSG00000029916	'Mitochondrial import inner membrane translocase subunit Tim29'; 'Acylglycerol kinase, mitochondrial'	Timm29 Agk	Q8BGX2 Q9ESW4	Q8BGX2 Q9ESW4	0.45 2/441	25.00 2/8	0.0259657	GO:0098800
GO:0005861	troponin complex	A complex of accessory proteins (typically troponin T, troponin I and troponin C) found associated with actin in muscle thin filaments; involved in calcium regulation of muscle contraction.	ENSMUSG00000031097 ENSMUSG00000017300	'Troponin I, fast skeletal muscle'; 'Troponin C, skeletal muscle'	Tnni2 Tnnc2	P13412 P20801	P13412 P20801	0.45 2/441	25.00 2/8	0.0259657	GO:0032991;GO:0005865
GO:0008290	F-actin capping protein complex	A heterodimer consisting of alpha and beta subunits that binds to and caps the barbed ends of actin filaments, thereby regulating the polymerization of actin monomers but not severing actin filaments.	ENSMUSG00000028745 ENSMUSG00000029106	'F-actin-capping protein subunit beta'; 'Adducin 1'	Capzb Add1	P47757 Q8K232	P47757 Q8K232	0.45 2/441	25.00 2/8	0.0259657	GO:0015629;GO:0032991
GO:0120111	neuron projection cytoplasm	All of the contents of a plasma membrane bounded neuron projection, excluding the plasma membrane surrounding the projection.	ENSMUSG00000020198 ENSMUSG00000004980 ENSMUSG00000006740 ENSMUSG00000020132 ENSMUSG00000022391 ENSMUSG00000018707	'AP-3 complex subunit delta-1'; 'Heterogeneous nuclear ribonucleoproteins A2/B1'; 'Kinesin-1 heavy chain'; 'Ras-related protein Rab-21'; 'MKIAA1835 protein'; 'Cytoplasmic dynein 1 heavy chain 1'	Ap3d1 Hnrnpa2b1 Kif5b Rab21 Rangap1 Dync1h1	O54774 O88569 Q61768 Q6A0C7 Q6ZPH4 Q9JHU4	O54774 O88569 Q61768 Q6A0C7 Q6ZPH4 Q9JHU4	1.36 6/441	5.71 6/105	0.0281424	GO:0032838;GO:0043005
GO:0044853	plasma membrane raft	A membrane raft that is part of the plasma membrane.	ENSMUSG00000003123 ENSMUSG00000024639 ENSMUSG00000032412 ENSMUSG00000007097 ENSMUSG00000074364 ENSMUSG00000033161 ENSMUSG00000016664	'Hormone-sensitive lipase'; 'Guanine nucleotide-binding protein G'; 'Sodium/potassium-transporting ATPase subunit beta-3'; 'Sodium/potassium-transporting ATPase subunit alpha'; 'EH domain-containing protein 2'; 'Sodium/potassium-transporting ATPase subunit alpha-1'; 'Protein kinase C and casein kinase substrate in neurons protein 2'	Lipe Gnaq Atp1b3 Atp1a2 Ehd2 Atp1a1 Pacsin2	E9Q4M2 P21279 P97370 Q6ZQ49 Q8BH64 Q8VDN2 Q9WVE8	E9Q4M2 P21279 P97370 Q6ZQ49 Q8BH64 Q8VDN2 Q9WVE8	1.59 7/441	5.07 7/138	0.0283479	GO:0045121;GO:0098590
GO:0140535	intracellular protein-containing complex	A protein-containing complex located intracellularly.	ENSMUSG00000079658 ENSMUSG00000053819 ENSMUSG00000039041 ENSMUSG00000075307 ENSMUSG00000011096 ENSMUSG00000024387 ENSMUSG00000060073 ENSMUSG00000068039 ENSMUSG00000062825 ENSMUSG00000028452 ENSMUSG00000029447 ENSMUSG00000028156 ENSMUSG00000030751 ENSMUSG00000026229 ENSMUSG00000001416 ENSMUSG00000029686 ENSMUSG00000003099 ENSMUSG00000025613 ENSMUSG00000020114 ENSMUSG00000023944 ENSMUSG00000055194 …	'Elongin-C'; 'Calcium/calmodulin-dependent protein kinase type II subunit delta'; 'Uncharacterized protein'; 'Kelch-like protein 41'; 'AKT1 substrate 1'; 'Casein kinase II subunit beta'; 'Proteasome subunit alpha type-3'; 'T-complex protein 1 subunit alpha'; 'Actin, cytoplasmic 2'; 'Transitional endoplasmic reticulum ATPase'; 'T-complex protein 1 subunit zeta'; 'Eukaryotic translation initiation …	Eloc Camk2d Adrm1 Klhl41 Akt1s1 Csnk2b Psma3 Tcp1 Actg1 Vcp Cct6a Eif4e Psma1 Psmd1 Cct3 Cul1 Ppp5c Cct8 Cand1 Hsp90ab1 Actbl2 Hsd17b10 Qrsl1 Psma6 Psma4 Psmb2	A0A087WNT1 A0A0G2JGS4 A0A1S6GWG3 A2AUC9 E9QKI4 G3UZX4 O70435 P11983 P63260 Q01853 Q3TI05 Q3TK95 Q3TS44 Q3TXS7 Q3U4U6 Q3UIA5 Q60676 Q6A0F1 Q6ZQ38 Q71LX8 Q8BFZ3 Q99N15 Q9CZN8 Q9QUM9 Q9R1P0 Q9R1P3	A0A087WNT1 A0A0G2JGS4 A0A1S6GWG3 A2AUC9 E9QKI4 G3UZX4 O70435 P11983 P63260 Q01853 Q3TI05 Q3TK95 Q3TS44 Q3TXS7 Q3U4U6 Q3UIA5 Q60676 Q6A0F1 Q6ZQ38 Q71LX8 Q8BFZ3 Q99N15 Q9CZN8 Q9QUM9 Q9R1P0 Q9R1P3	5.90 26/441	2.73 26/953	0.0289524	GO:0032991
GO:0030027	lamellipodium	A thin sheetlike process extended by the leading edge of a migrating cell or extending cell process; contains a dense meshwork of actin filaments.	ENSMUSG00000030890 ENSMUSG00000022283 ENSMUSG00000028745 ENSMUSG00000035783 ENSMUSG00000026341 ENSMUSG00000020900 ENSMUSG00000056201 ENSMUSG00000022443 ENSMUSG00000007815	'Integrin-linked protein kinase'; 'Polyadenylate-binding protein 1'; 'F-actin-capping protein subunit beta'; 'Actin, aortic smooth muscle'; 'Actin-related protein 3'; 'Myosin, heavy polypeptide 10, non-muscle'; 'Cofilin-1'; 'Myosin-9'; 'Transforming protein RhoA'	Ilk Pabpc1 Capzb Acta2 Actr3 Myh10 Cfl1 Myh9 Rhoa	O55222 P29341 P47757 P62737 Q3TGE1 Q3UH59 Q544Y7 Q8VDD5 Q9QUI0	O55222 P29341 P47757 P62737 Q3TGE1 Q3UH59 Q544Y7 Q8VDD5 Q9QUI0	2.04 9/441	4.29 9/210	0.0289524	GO:0120025;GO:0031252
GO:0031252	cell leading edge	The area of a motile cell closest to the direction of movement.	ENSMUSG00000075307 ENSMUSG00000030890 ENSMUSG00000028465 ENSMUSG00000022283 ENSMUSG00000028745 ENSMUSG00000035783 ENSMUSG00000022285 ENSMUSG00000026341 ENSMUSG00000020900 ENSMUSG00000056201 ENSMUSG00000027523 ENSMUSG00000022443 ENSMUSG00000007815 ENSMUSG00000017774 ENSMUSG00000016664	'Kelch-like protein 41'; 'Integrin-linked protein kinase'; 'Talin-1'; 'Polyadenylate-binding protein 1'; 'F-actin-capping protein subunit beta'; 'Actin, aortic smooth muscle'; '14-3-3 protein zeta/delta'; 'Actin-related protein 3'; 'Myosin, heavy polypeptide 10, non-muscle'; 'Cofilin-1'; 'Guanine nucleotide-binding protein G'; 'Myosin-9'; 'Transforming protein RhoA'; 'Unconventional myosin-Ic'; '…	Klhl41 Ilk Tln1 Pabpc1 Capzb Acta2 Ywhaz Actr3 Myh10 Cfl1 Gnas Myh9 Rhoa Myo1c Pacsin2	A2AUC9 O55222 P26039 P29341 P47757 P62737 P63101 Q3TGE1 Q3UH59 Q544Y7 Q6R0H7 Q8VDD5 Q9QUI0 Q9WTI7 Q9WVE8	A2AUC9 O55222 P26039 P29341 P47757 P62737 P63101 Q3TGE1 Q3UH59 Q544Y7 Q6R0H7 Q8VDD5 Q9QUI0 Q9WTI7 Q9WVE8	3.40 15/441	3.31 15/453	0.0293217	GO:0110165
GO:0046930	pore complex	A protein complex providing a discrete opening in a membrane that allows the passage of gases and/or liquids.	ENSMUSG00000031633 ENSMUSG00000021771 ENSMUSG00000020402	'ADP/ATP translocase 1'; 'Voltage-dependent anion-selective channel protein 2'; 'Voltage-dependent anion-selective channel protein 1'	Slc25a4 Vdac2 Vdac1	P48962 Q60930 Q60932	P48962 Q60930 Q60932	0.68 3/441	11.54 3/26	0.0305797	GO:0098796
GO:0036379	myofilament	Any of the smallest contractile units of a myofibril (striated muscle fiber).	ENSMUSG00000031097 ENSMUSG00000017300 ENSMUSG00000028464	'Troponin I, fast skeletal muscle'; 'Troponin C, skeletal muscle'; 'Tropomyosin beta chain'	Tnni2 Tnnc2 Tpm2	P13412 P20801 P58774	P13412 P20801 P58774	0.68 3/441	11.54 3/26	0.0305797	GO:0110165;GO:0030016
GO:0071013	catalytic step 2 spliceosome	A spliceosomal complex that contains three snRNPs, including U5, bound to a splicing intermediate in which the first catalytic cleavage of the 5' splice site has occurred. The precise subunit composition differs significantly from that of the catalytic step 1, or activated, spliceosome, and includes many proteins in addition to those found in the associated snRNPs.	ENSMUSG00000004980 ENSMUSG00000022283 ENSMUSG00000020180 ENSMUSG00000059005 ENSMUSG00000020719 ENSMUSG00000028902	'Heterogeneous nuclear ribonucleoproteins A2/B1'; 'Polyadenylate-binding protein 1'; 'Small nuclear ribonucleoprotein Sm D3'; 'RRM domain-containing protein'; 'Probable ATP-dependent RNA helicase DDX5'; 'Splicing factor 3A subunit 3'	Hnrnpa2b1 Pabpc1 Snrpd3 Hnrnpa3 Ddx5 Sf3a3	O88569 P29341 P62320 Q3UZG3 Q3V0Z8 Q9D554	O88569 P29341 P62320 Q3UZG3 Q3V0Z8 Q9D554	1.36 6/441	5.56 6/108	0.0310432	GO:0005681;GO:1902494
GO:0008287	protein serine/threonine phosphatase complex	A complex, normally consisting of a catalytic and a regulatory subunit, which catalyzes the removal of a phosphate group from a serine or threonine residue of a protein.	ENSMUSG00000009630 ENSMUSG00000004455 ENSMUSG00000020349 ENSMUSG00000007564	'Serine/threonine-protein phosphatase 2A catalytic subunit beta isoform'; 'Serine/threonine-protein phosphatase PP1-gamma catalytic subunit'; 'Serine/threonine-protein phosphatase 2A catalytic subunit alpha isoform'; 'Serine/threonine-protein phosphatase 2A 65 kDa regulatory subunit A alpha isoform'	Ppp2cb Ppp1cc Ppp2ca Ppp2r1a	P62715 P63087 P63330 Q76MZ3	P62715 P63087 P63330 Q76MZ3	0.91 4/441	8.00 4/50	0.0313677	GO:1903293
GO:1903293	phosphatase complex	A protein complex which is capable of phosphatase activity.	ENSMUSG00000009630 ENSMUSG00000004455 ENSMUSG00000020349 ENSMUSG00000007564	'Serine/threonine-protein phosphatase 2A catalytic subunit beta isoform'; 'Serine/threonine-protein phosphatase PP1-gamma catalytic subunit'; 'Serine/threonine-protein phosphatase 2A catalytic subunit alpha isoform'; 'Serine/threonine-protein phosphatase 2A 65 kDa regulatory subunit A alpha isoform'	Ppp2cb Ppp1cc Ppp2ca Ppp2r1a	P62715 P63087 P63330 Q76MZ3	P62715 P63087 P63330 Q76MZ3	0.91 4/441	8.00 4/50	0.0313677	GO:1902494
GO:0097227	sperm annulus	The ring-like, filamentous structure located at the distal end of the midpiece of the sperm flagellum; the annulus is thought to form a diffusion barrier between the midpiece and the principal piece and serve as a stabilizing structure for tail rigidity.	ENSMUSG00000026276 ENSMUSG00000116048	'Septin-2'	Septin2	P42208	P42208	0.45 2/441	22.22 2/9	0.0313677	GO:0036126;GO:0110165
GO:0036464	cytoplasmic ribonucleoprotein granule	A ribonucleoprotein granule located in the cytoplasm.	ENSMUSG00000004980 ENSMUSG00000022283 ENSMUSG00000051695 ENSMUSG00000028452 ENSMUSG00000028156 ENSMUSG00000067274 ENSMUSG00000056328 ENSMUSG00000058301 ENSMUSG00000021024 ENSMUSG00000032301	'Heterogeneous nuclear ribonucleoproteins A2/B1'; 'Polyadenylate-binding protein 1'; 'Poly'; 'Transitional endoplasmic reticulum ATPase'; 'Eukaryotic translation initiation factor 4E'; '60S acidic ribosomal protein P0'; 'Myosin-1'; 'Regulator of nonsense transcripts 1'; 'Proteasome subunit alpha type-6'; 'Proteasome subunit alpha type-4'	Hnrnpa2b1 Pabpc1 Pcbp1 Vcp Eif4e Rplp0 Myh1 Upf1 Psma6 Psma4	O88569 P29341 P60335 Q01853 Q3TK95 Q5M8R8 Q5SX40 Q9EPU0 Q9QUM9 Q9R1P0	O88569 P29341 P60335 Q01853 Q3TK95 Q5M8R8 Q5SX40 Q9EPU0 Q9QUM9 Q9R1P0	2.27 10/441	3.97 10/252	0.0313677	GO:0035770;GO:0005737
GO:0099524	postsynaptic cytosol	The region of the cytosol consisting of all cytosol that is part of the postsynapse.	ENSMUSG00000004980 ENSMUSG00000017390 ENSMUSG00000028156	'Heterogeneous nuclear ribonucleoproteins A2/B1'; 'Fructose-bisphosphate aldolase C'; 'Eukaryotic translation initiation factor 4E'	Hnrnpa2b1 Aldoc Eif4e	O88569 P05063 Q3TK95	O88569 P05063 Q3TK95	0.68 3/441	11.11 3/27	0.0327147	GO:0098794;GO:0099522
GO:0031907	microbody lumen	The volume enclosed by the membranes of a microbody.	ENSMUSG00000028691 ENSMUSG00000025980 ENSMUSG00000021417	'Peroxiredoxin-1'; '60 kDa heat shock protein, mitochondrial'; 'Enoyl-CoA delta isomerase 2'	Prdx1 Hspd1 Eci2	P35700 P63038 Q9WUR2	P35700 P63038 Q9WUR2	0.68 3/441	11.11 3/27	0.0327147	GO:0070013;GO:0042579
GO:0005782	peroxisomal matrix	The volume contained within the membranes of a peroxisome; in many cells the matrix contains a crystalloid core largely composed of urate oxidase.	ENSMUSG00000028691 ENSMUSG00000025980 ENSMUSG00000021417	'Peroxiredoxin-1'; '60 kDa heat shock protein, mitochondrial'; 'Enoyl-CoA delta isomerase 2'	Prdx1 Hspd1 Eci2	P35700 P63038 Q9WUR2	P35700 P63038 Q9WUR2	0.68 3/441	11.11 3/27	0.0327147	GO:0005777;GO:0031907
GO:0015935	small ribosomal subunit	The smaller of the two subunits of a ribosome.	ENSMUSG00000061983 ENSMUSG00000020372 ENSMUSG00000063884 ENSMUSG00000028234 ENSMUSG00000061787	'40S ribosomal protein S12'; 'Small ribosomal subunit protein RACK1'; 'Small ribosomal subunit protein mS39'; 'Small ribosomal subunit protein uS10'; 'Small ribosomal subunit protein eS17'	Rps12 Rack1 Ptcd3 Rps20 Rps17	A0A1W2P7A1 P68040 Q14C51 Q5BLK2 Q8BT90	A0A1W2P7A1 P68040 Q14C51 Q5BLK2 Q8BT90	1.13 5/441	6.17 5/81	0.0363346	GO:0044391
GO:0045335	phagocytic vesicle	A membrane-bounded intracellular vesicle that arises from the ingestion of particulate material by phagocytosis.	ENSMUSG00000019804 ENSMUSG00000062825 ENSMUSG00000006740 ENSMUSG00000025278 ENSMUSG00000022443 ENSMUSG00000017774	'Sorting nexin-3'; 'Actin, cytoplasmic 2'; 'Kinesin-1 heavy chain'; 'Filamin-B'; 'Myosin-9'; 'Unconventional myosin-Ic'	Snx3 Actg1 Kif5b Flnb Myh9 Myo1c	O70492 P63260 Q61768 Q80X90 Q8VDD5 Q9WTI7	O70492 P63260 Q61768 Q80X90 Q8VDD5 Q9WTI7	1.36 6/441	5.31 6/113	0.0367147	GO:0030139
GO:0051286	cell tip	The region at the end of the longest axis of a cylindrical or elongated cell.	ENSMUSG00000031207 ENSMUSG00000032554	'Moesin'; 'Serotransferrin'	Msn Tf	P26041 Q921I1	P26041 Q921I1	0.45 2/441	20.00 2/10	0.0374353	GO:0060187
GO:0009986	cell surface	The external part of the cell wall and/or plasma membrane.	ENSMUSG00000026365 ENSMUSG00000018446 ENSMUSG00000006574 ENSMUSG00000031672 ENSMUSG00000068220 ENSMUSG00000028465 ENSMUSG00000031207 ENSMUSG00000033307 ENSMUSG00000026276 ENSMUSG00000116048 ENSMUSG00000031584 ENSMUSG00000027712 ENSMUSG00000025980 ENSMUSG00000038845 ENSMUSG00000029994 ENSMUSG00000032959 ENSMUSG00000033860 ENSMUSG00000028343 ENSMUSG00000042284 ENSMUSG00000063524 ENSMUSG00000059040 …	'Complement component factor h'; 'Complement component 1 Q subcomponent-binding protein, mitochondrial'; 'Band 3 anion transport protein'; 'Aspartate aminotransferase, mitochondrial'; 'Galectin-1'; 'Talin-1'; 'Moesin'; 'Macrophage migration inhibitory factor'; 'Septin-2'; 'Glutathione reductase, mitochondrial'; 'Annexin A5'; '60 kDa heat shock protein, mitochondrial'; 'Prohibitin 1'; 'Annexin A4'…	Cfh C1qbp Slc4a1 Got2 Lgals1 Tln1 Msn Mif Septin2 Gsr Anxa5 Hspd1 Phb1 Anxa4 Pebp1 Fgg Erp44 Itga1 EG433182 Hsp90ab1 Ide Rnpep Tf Atp5po Clic4	E9Q8I0 O35658 P04919 P05202 P16045 P26039 P26041 P34884 P42208 P47791 P48036 P63038 P67778 P97429 Q3TGC5 Q3UER8 Q3URM4 Q3V3R4 Q5FW97 Q71LX8 Q8CGB9 Q8VCT3 Q921I1 Q9DB20 Q9QYB1	E9Q8I0 O35658 P04919 P05202 P16045 P26039 P26041 P34884 P42208 P47791 P48036 P63038 P67778 P97429 Q3TGC5 Q3UER8 Q3URM4 Q3V3R4 Q5FW97 Q71LX8 Q8CGB9 Q8VCT3 Q921I1 Q9DB20 Q9QYB1	6.12 27/441	2.60 27/1037	0.0415739	GO:0110165
GO:0001931	uropod	A membrane projection with related cytoskeletal components at the trailing edge of a cell in the process of migrating or being activated, found on the opposite side of the cell from the leading edge or immunological synapse, respectively.	ENSMUSG00000031207 ENSMUSG00000022443	'Moesin'; 'Myosin-9'	Msn Myh9	P26041 Q8VDD5	P26041 Q8VDD5	0.45 2/441	18.18 2/11	0.0448483	GO:0031254;GO:0120025
GO:0098552	side of membrane	A cellular component consisting of one leaflet of a membrane bilayer and any proteins embedded or anchored in it or attached to its surface.	ENSMUSG00000036402 ENSMUSG00000030592 ENSMUSG00000028906 ENSMUSG00000026365 ENSMUSG00000029713 ENSMUSG00000006574 ENSMUSG00000032562 ENSMUSG00000024639 ENSMUSG00000031207 ENSMUSG00000031584 ENSMUSG00000027712 ENSMUSG00000033860 ENSMUSG00000020900 ENSMUSG00000042284 ENSMUSG00000035152 ENSMUSG00000020132 ENSMUSG00000027523 ENSMUSG00000056999 ENSMUSG00000041926 ENSMUSG00000022443 ENSMUSG00000037710 …	'Guanine nucleotide-binding protein subunit gamma'; 'Ryanodine receptor 1'; 'Protein 4.1'; 'Complement component factor h'; 'Guanine nucleotide binding protein'; 'Band 3 anion transport protein'; 'Guanine nucleotide-binding protein G'; 'Moesin'; 'Glutathione reductase, mitochondrial'; 'Annexin A5'; 'Fibrinogen gamma chain'; 'Myosin, heavy polypeptide 10, non-muscle'; 'Integrin alpha-1'; 'AP compl…	Gng12 Ryr1 Epb41 Cfh Gnb2 Slc4a1 Gnai2 Gnaq Msn Gsr Anxa5 Fgg Myh10 Itga1 Ap2b1 Rab21 Gnas Ide Rnpep Myh9 Cisd1 Rhoa	A0A0N4SW28 A0A1L1SQG7 A2A841 E9Q8I0 E9QKR0 P04919 P08752 P21279 P26041 P47791 P48036 Q3UER8 Q3UH59 Q3V3R4 Q5SWR1 Q6A0C7 Q6R0H7 Q8CGB9 Q8VCT3 Q8VDD5 Q91WS0 Q9QUI0	A0A0N4SW28 A0A1L1SQG7 A2A841 E9Q8I0 E9QKR0 P04919 P08752 P21279 P26041 P47791 P48036 Q3UER8 Q3UH59 Q3V3R4 Q5SWR1 Q6A0C7 Q6R0H7 Q8CGB9 Q8VCT3 Q8VDD5 Q91WS0 Q9QUI0	4.99 22/441	2.74 22/803	0.0448768	GO:0016020;GO:0110165
GO:0031903	microbody membrane	The lipid bilayer surrounding a microbody.	ENSMUSG00000018796 ENSMUSG00000027187 ENSMUSG00000036257 ENSMUSG00000037523	'Long-chain-fatty-acid--CoA ligase'; 'Catalase'; 'Calcium-independent phospholipase A2-gamma'; 'Mitochondrial antiviral-signaling protein'	Acsl1 Cat Pnpla8 Mavs	D3Z041 P24270 Q8K1N1 Q8VCF0	D3Z041 P24270 Q8K1N1 Q8VCF0	0.91 4/441	6.90 4/58	0.0496155	GO:0042579;GO:0098588
GO:0005778	peroxisomal membrane	The lipid bilayer surrounding a peroxisome.	ENSMUSG00000018796 ENSMUSG00000027187 ENSMUSG00000036257 ENSMUSG00000037523	'Long-chain-fatty-acid--CoA ligase'; 'Catalase'; 'Calcium-independent phospholipase A2-gamma'; 'Mitochondrial antiviral-signaling protein'	Acsl1 Cat Pnpla8 Mavs	D3Z041 P24270 Q8K1N1 Q8VCF0	D3Z041 P24270 Q8K1N1 Q8VCF0	0.91 4/441	6.90 4/58	0.0496155	GO:0005777;GO:0031903
GO:0031002	actin rod	A cellular structure consisting of parallel, hexagonally arranged actin tubules, comprising filamentous actin and associated proteins. Actin rod structures are found in diverse organisms, having been observed in spores of Dictyostelium discoideum, Drosophila melanogaster oocytes, as well as in numerous animal cells under stress conditions.	ENSMUSG00000056201	'Cofilin-1'	Cfl1	Q544Y7	Q544Y7	0.23 1/441	100.00 1/1	0.0498903	GO:0032432
GO:0099143	presynaptic actin cytoskeleton	The actin cytoskeleton that is part of a presynapse.	ENSMUSG00000062825	'Actin, cytoplasmic 2'	Actg1	P63260	P63260	0.23 1/441	100.00 1/1	0.0498903	GO:0099569;GO:0015629
GO:0045275	respiratory chain complex III	A protein complex that transfers electrons from ubiquinol to cytochrome c and translocates two protons across a membrane. The complex contains a core structure of three catalytic subunits: cytochrome b, the Rieske iron sulfur protein (ISP), and cytochrome c1, which are arranged in an integral membrane-bound dimeric complex; additional subunits are present, and vary among different species.	ENSMUSG00000063882 ENSMUSG00000025651	'Cytochrome b-c1 complex subunit 6, mitochondrial'; 'Cytochrome b-c1 complex subunit 1, mitochondrial'	Uqcrh Uqcrc1	P99028 Q3TIC8	P99028 Q3TIC8	0.45 2/441	16.67 2/12	0.0498903	GO:1902495;GO:0070069;GO:1990204;GO:0098803
GO:0000276	mitochondrial proton-transporting ATP synthase complex, coupling factor F(o)	All non-F1 subunits of the mitochondrial hydrogen-transporting ATP synthase, including integral and peripheral mitochondrial inner membrane proteins.	ENSMUSG00000022956 ENSMUSG00000034566	'ATP synthase subunit O, mitochondrial'; 'ATP synthase subunit d, mitochondrial'	Atp5po Atp5pd	Q9DB20 Q9DCX2	Q9DB20 Q9DCX2	0.45 2/441	16.67 2/12	0.0498903	GO:0098800;GO:0005753;GO:0045263
GO:0120220	basal body patch	The region in the apical portion of multiciliated epithelial cells where the ciliary basal bodies cluster.	ENSMUSG00000062825	'Actin, cytoplasmic 2'	Actg1	P63260	P63260	0.23 1/441	100.00 1/1	0.0498903	GO:0045177;GO:0110165
GO:0005589	collagen type VI trimer	A collagen heterotrimer containing type VI alpha chains in alpha1(VI)alpha2(VI)alpha3(VI) trimers; type VI collagen triple helices associate to form beaded fibrils.	ENSMUSG00000019929	'Decorin'	Dcn	Q3UKR1	Q3UKR1	0.23 1/441	100.00 1/1	0.0498903	GO:0005581;GO:0098647
GO:0044796	DNA polymerase processivity factor complex	A protein complex which is capable of increasing the processivity of nucleotide polymerization by DNA polymerase as a part of DNA replication.	ENSMUSG00000027342	'Proliferating cell nuclear antigen'	Pcna	Q9CZD6	Q9CZD6	0.23 1/441	100.00 1/1	0.0498903	GO:0150005
GO:0005654	nucleoplasm	That part of the nuclear content other than the chromosomes or the nucleolus.	ENSMUSG00000079658 ENSMUSG00000027782 ENSMUSG00000039041 ENSMUSG00000001924 ENSMUSG00000013465 ENSMUSG00000028906 ENSMUSG00000027428 ENSMUSG00000075307 ENSMUSG00000022536 ENSMUSG00000024387 ENSMUSG00000024908 ENSMUSG00000060073 ENSMUSG00000004980 ENSMUSG00000074207 ENSMUSG00000032562 ENSMUSG00000024997 ENSMUSG00000015889 ENSMUSG00000033307 ENSMUSG00000026276 ENSMUSG00000116048 ENSMUSG00000018574 …	'Elongin-C'; 'Karyopherin'; 'Uncharacterized protein'; 'Ubiquitin-like modifier-activating enzyme 1'; 'Negative elongation factor B'; 'Protein 4.1'; 'Retinoblastoma binding protein 9'; 'Kelch-like protein 41'; 'Cytokine-like nuclear factor N-PAC'; 'Casein kinase II subunit beta'; 'Protein phosphatase 6, regulatory subunit 3'; 'Proteasome subunit alpha type-3'; 'Heterogeneous nuclear ribonucleopro…	Eloc Kpna4 Adrm1 Uba1 Nelfb Epb41 Rbbp9 Klhl41 Glyr1 Csnk2b Ppp6r3 Psma3 Hnrnpa2b1 Adh1 Gnai2 Prdx3 Lta4h Mif Septin2 Acadvl Pcbp1 Snrpd3 Ppp1cc Phb1 Rack1 Csrp1 Smyd1 Anp32e Vcp Ptcd3 Acly Oat Ndufab1 Trap1 Eif4e Nampt Psma1 Rnf126 Cmpk2 Cpt2 Akr1b1 Cul1 Bcat2 Fubp1 Ddx5 Csrp3 Samhd1 Hadh Pcbp2 Cct8 Bckdhb Tatdn1 Lrpprc Rangap1 Cand1 Epb41l2 Coa6 Pnpla2 Adprs Add1 Myh9 No gene name for Q91V76 Sp…	A0A087WNT1 A0A0B4J1E7 A0A1S6GWG3 A0A1S6GWH5 A0A5H1ZRL3 A2A841 A2AN96 A2AUC9 D3YYT1 G3UZX4 G5E8R4 O70435 O88569 P00329 P08752 P20108 P24527 P34884 P42208 P50544 P60335 P62320 P63087 P67778 P68040 P97315 P97443 P97822 Q01853 Q14C51 Q3TED3 Q3TG75 Q3TJG2 Q3TK29 Q3TK95 Q3TLX1 Q3TS44 Q3U3G2 Q3U5Q7 Q3UDA8 Q3UDY1 Q3UIA5 Q3ULU3 Q3UUU2 Q3V0Z8 Q545C7 Q60710 Q61425 Q61990 Q6A0F1 Q6P3A8 Q6P8M1 Q6PB66 Q6ZPH4 Q…	A0A087WNT1 A0A0B4J1E7 A0A1S6GWG3 A0A1S6GWH5 A0A5H1ZRL3 A2A841 A2AN96 A2AUC9 D3YYT1 G3UZX4 G5E8R4 O70435 O88569 P00329 P08752 P20108 P24527 P34884 P42208 P50544 P60335 P62320 P63087 P67778 P68040 P97315 P97443 P97822 Q01853 Q14C51 Q3TED3 Q3TG75 Q3TJG2 Q3TK29 Q3TK95 Q3TLX1 Q3TS44 Q3U3G2 Q3U5Q7 Q3UDA8 Q3UDY1 Q3UIA5 Q3ULU3 Q3UUU2 Q3V0Z8 Q545C7 Q60710 Q61425 Q61990 Q6A0F1 Q6P3A8 Q6P8M1 Q6PB66 Q6ZPH4 Q…	18.14 80/441	2.06 80/3883	0.0498903	GO:0031981;GO:0110165
GO:0098647	collagen beaded filament	A supramolecular assembly of collagen trimers with a 'beads on a string'-like structure.	ENSMUSG00000019929	'Decorin'	Dcn	Q3UKR1	Q3UKR1	0.23 1/441	100.00 1/1	0.0498903	GO:0099512
GO:0062151	catalase complex	A protein-containing complex that is capable of catalase activity.	ENSMUSG00000027187	'Catalase'	Cat	P24270	P24270	0.23 1/441	100.00 1/1	0.0498903	GO:1990204
GO:0005750	mitochondrial respiratory chain complex III	A protein complex located in the mitochondrial inner membrane that forms part of the mitochondrial respiratory chain. Contains about 10 polypeptide subunits including four redox centers: cytochrome b/b6, cytochrome c1 and an 2Fe-2S cluster. Catalyzes the oxidation of ubiquinol by oxidized cytochrome c1.	ENSMUSG00000063882 ENSMUSG00000025651	'Cytochrome b-c1 complex subunit 6, mitochondrial'; 'Cytochrome b-c1 complex subunit 1, mitochondrial'	Uqcrh Uqcrc1	P99028 Q3TIC8	P99028 Q3TIC8	0.45 2/441	16.67 2/12	0.0498903	GO:0045275;GO:0098800;GO:0005746
GO:0043626	PCNA complex	A protein complex composed of three identical PCNA monomers, each comprising two similar domains, which are joined in a head-to-tail arrangement to form a homotrimer. Forms a ring-like structure in solution, with a central hole sufficiently large to accommodate the double helix of DNA. Originally characterized as a DNA sliding clamp for replicative DNA polymerases and as an essential component of…	ENSMUSG00000027342	'Proliferating cell nuclear antigen'	Pcna	Q9CZD6	Q9CZD6	0.23 1/441	100.00 1/1	0.0498903	GO:0140513;GO:0044796
GO:0005940	septin ring	A tight ring-shaped structure that forms in the division plane at the site of cytokinesis; composed of members of the conserved family of filament-forming proteins called septins as well as septin-associated proteins. This type of septin structure is observed at the bud neck of budding fungal cells, at the site of cell division in animal cells, at the junction between the mother cell and a pseudo…	ENSMUSG00000026276 ENSMUSG00000116048	'Septin-2'	Septin2	P42208	P42208	0.45 2/441	16.67 2/12	0.0498903	GO:0005938;GO:0005856;GO:0032156
GO:0009317	acetyl-CoA carboxylase complex	A protein complex that catalyzes the first step in long-chain fatty acid biosynthesis. For example, in E. coli the complex is heterohexameric and composed of biotin carbonyl carrier protein, biotin carboxylase and the acetate CoA-transferase complex.	ENSMUSG00000032527	'Propionyl-CoA carboxylase beta chain, mitochondrial'	Pccb	Q7TMF4	Q7TMF4	0.23 1/441	100.00 1/1	0.0498903	GO:1902494;GO:0005737
GO:0035686	sperm fibrous sheath	A cytoskeletal structure surrounding the axoneme and outer dense fibers of the sperm flagellum. Consists of two longitudinal columns connected by closely arrayed semicircular ribs that assemble from distal to proximal throughout spermiogenesis. The fibrous sheath probably influences the degree of flexibility, plane of flagellar motion, and the shape of the flagellar beat.	ENSMUSG00000030695 ENSMUSG00000063229	'Fructose-bisphosphate aldolase'; 'L-lactate dehydrogenase'	Aldoa Ldha	A6ZI44 Q3THB4	A6ZI44 Q3THB4	0.45 2/441	16.67 2/12	0.0498903	GO:0036126;GO:0110165
GO:0017087	mitochondrial processing peptidase complex	A protein complex consisting of a regulatory subunit (alpha-MPP) and a catalytic subunit (beta-MPP) that catalyzes the release of N-terminal targeting peptides from precursor proteins imported into the mitochondrion.	ENSMUSG00000029017	'Mitochondrial-processing peptidase subunit beta'	Pmpcb	Q9CXT8	Q9CXT8	0.23 1/441	100.00 1/1	0.0498903	GO:1902494;GO:0005759;GO:0098798
GO:0090732	cofilin-actin rod	A cellular structure consisting of parallel, hexagonally arranged actin tubules, comprising filamentous actin and disulfide cross-linked cofilin multimers.	ENSMUSG00000056201	'Cofilin-1'	Cfl1	Q544Y7	Q544Y7	0.23 1/441	100.00 1/1	0.0498903	GO:0031002
GO:0097456	terminal loop	Portion of myelin-forming Schwann cell consisting of terminal cytoplasmic extensions adhered to the axon at the beginning and end of the myelin sheath.	ENSMUSG00000015149	'NAD-dependent protein deacetylase sirtuin-2'	Sirt2	Q8VDQ8	Q8VDQ8	0.23 1/441	100.00 1/1	0.0498903	GO:0097386
GO:0031254	cell trailing edge	The area of a motile cell opposite to the direction of movement.	ENSMUSG00000031207 ENSMUSG00000022443	'Moesin'; 'Myosin-9'	Msn Myh9	P26041 Q8VDD5	P26041 Q8VDD5	0.45 2/441	16.67 2/12	0.0498903	GO:0110165
GO:0009841	mitochondrial endopeptidase Clp complex	A Clp endopeptidase complex located in the mitochondrion.	ENSMUSG00000015357	'ATP-dependent Clp protease ATP-binding subunit clpX-like, mitochondrial'	Clpx	Q9JHS4	Q9JHS4	0.23 1/441	100.00 1/1	0.0498903	GO:0009368;GO:0098798;GO:0005759
GO:0016328	lateral plasma membrane	The portion of the plasma membrane at the lateral side of the cell. In epithelial cells, lateral plasma membranes are on the sides of cells which lie at the interface of adjacent cells.	ENSMUSG00000057738 ENSMUSG00000007564 ENSMUSG00000022443 ENSMUSG00000033161 ENSMUSG00000017774	'Spectrin alpha, non-erythrocytic 1'; 'Serine/threonine-protein phosphatase 2A 65 kDa regulatory subunit A alpha isoform'; 'Myosin-9'; 'Sodium/potassium-transporting ATPase subunit alpha-1'; 'Unconventional myosin-Ic'	Sptan1 Ppp2r1a Myh9 Atp1a1 Myo1c	E9Q447 Q76MZ3 Q8VDD5 Q8VDN2 Q9WTI7	E9Q447 Q76MZ3 Q8VDD5 Q8VDN2 Q9WTI7	1.13 5/441	5.43 5/92	0.0533916	GO:0110165;GO:0005886
GO:0061827	sperm head	The part of the late spermatid or spermatozoon that contains the nucleus and acrosome.	ENSMUSG00000030695 ENSMUSG00000026341 ENSMUSG00000023944	'Fructose-bisphosphate aldolase'; 'Actin-related protein 3'; 'Heat shock protein HSP 90-beta'	Aldoa Actr3 Hsp90ab1	A6ZI44 Q3TGE1 Q71LX8	A6ZI44 Q3TGE1 Q71LX8	0.68 3/441	8.82 3/34	0.0535092	GO:0110165
GO:0008180	COP9 signalosome	A protein complex that catalyzes the deneddylation of proteins, including the cullin component of SCF ubiquitin E3 ligase; deneddylation increases the activity of cullin family ubiquitin ligases. The signalosome is involved in many regulatory process, including some which control development, in many species; also regulates photomorphogenesis in plants; in many species its subunits are highly sim…	ENSMUSG00000023944 ENSMUSG00000019978 ENSMUSG00000022443	'Heat shock protein HSP 90-beta'; 'Epb4.1l2 protein'; 'Myosin-9'	Hsp90ab1 Epb41l2 Myh9	Q71LX8 Q80UE5 Q8VDD5	Q71LX8 Q80UE5 Q8VDD5	0.68 3/441	8.82 3/34	0.0535092	GO:0140513
GO:0005640	nuclear outer membrane	The outer, i.e. cytoplasm-facing, lipid bilayer of the nuclear envelope; continuous with the endoplasmic reticulum of the cell and sometimes studded with ribosomes.	ENSMUSG00000063524 ENSMUSG00000059040 ENSMUSG00000024120	'phosphopyruvate hydratase'; 'Leucine-rich PPR motif-containing protein, mitochondrial'	EG433182 Lrpprc	Q5FW97 Q6PB66	Q5FW97 Q6PB66	0.68 3/441	8.82 3/34	0.0535092	GO:0031968;GO:0031965;GO:0042175
GO:0005742	mitochondrial outer membrane translocase complex	A large complex of the mitochondrial outer membrane that mediates transport of proteins into all mitochondrial compartments.	ENSMUSG00000027099 ENSMUSG00000022437	'Metaxin-2'; 'Sorting and assembly machinery component 50 homolog'	Mtx2 Samm50	O88441 Q8BGH2	O88441 Q8BGH2	0.45 2/441	15.38 2/13	0.054281	GO:0098799
GO:0031105	septin complex	A protein complex containing septins. Typically, these complexes contain multiple septins and are oligomeric.	ENSMUSG00000026276 ENSMUSG00000116048	'Septin-2'	Septin2	P42208	P42208	0.45 2/441	15.38 2/13	0.054281	GO:0005938;GO:0032156;GO:0032991
GO:0098888	extrinsic component of presynaptic membrane	The component of the presynaptic membrane consisting of gene products and protein complexes that are loosely bound to one of its surfaces, but not integrated into the hydrophobic region.	ENSMUSG00000038845 ENSMUSG00000035152	'Prohibitin 1'; 'AP complex subunit beta'	Phb1 Ap2b1	P67778 Q5SWR1	P67778 Q5SWR1	0.45 2/441	15.38 2/13	0.054281	GO:0099243;GO:0042734
GO:0060187	cell pole	Either of two different areas at opposite ends of an axis of a cell.	ENSMUSG00000031207 ENSMUSG00000032554	'Moesin'; 'Serotransferrin'	Msn Tf	P26041 Q921I1	P26041 Q921I1	0.45 2/441	15.38 2/13	0.054281	GO:0110165
GO:0098835	presynaptic endocytic zone membrane	The region of the presynaptic membrane that is part of the presynaptic endocytic zone - where synaptic vesicles are endocytosed and recycled following release.	ENSMUSG00000022789 ENSMUSG00000035152	'Dynamin-1-like protein'; 'AP complex subunit beta'	Dnm1l Ap2b1	Q8K1M6 Q5SWR1	E9PUD2 Q5SWR1	0.45 2/441	15.38 2/13	0.054281	GO:0097060;GO:0042734;GO:0098833
GO:0031941	filamentous actin	A two-stranded helical polymer of the protein actin.	ENSMUSG00000031636 ENSMUSG00000062825 ENSMUSG00000017774	'PDZ and LIM domain protein 3'; 'Actin, cytoplasmic 2'; 'Unconventional myosin-Ic'	Pdlim3 Actg1 Myo1c	A0A1B0GSX6 P63260 Q9WTI7	A0A1B0GSX6 P63260 Q9WTI7	0.68 3/441	8.33 3/36	0.06061	GO:0032991;GO:0005884
GO:0032587	ruffle membrane	The portion of the plasma membrane surrounding a ruffle.	ENSMUSG00000028465 ENSMUSG00000056201 ENSMUSG00000007815 ENSMUSG00000017774 ENSMUSG00000016664	'Talin-1'; 'Cofilin-1'; 'Transforming protein RhoA'; 'Unconventional myosin-Ic'; 'Protein kinase C and casein kinase substrate in neurons protein 2'	Tln1 Cfl1 Rhoa Myo1c Pacsin2	P26039 Q544Y7 Q9QUI0 Q9WTI7 Q9WVE8	P26039 Q544Y7 Q9QUI0 Q9WTI7 Q9WVE8	1.13 5/441	5.21 5/96	0.06061	GO:0001726;GO:0031253;GO:0031256
GO:0098799	outer mitochondrial membrane protein complex	Any protein complex that is part of the outer mitochondrial membrane.	ENSMUSG00000027099 ENSMUSG00000022437	'Metaxin-2'; 'Sorting and assembly machinery component 50 homolog'	Mtx2 Samm50	O88441 Q8BGH2	O88441 Q8BGH2	0.45 2/441	14.29 2/14	0.061423	GO:0098798;GO:0098796;GO:0005741
GO:0031904	endosome lumen	The volume enclosed by the membrane of an endosome.	ENSMUSG00000057666 ENSMUSG00000007891	'Glyceraldehyde-3-phosphate dehydrogenase'; 'Cathepsin D'	Gapdh Ctsd	A0A0A0MQF6 Q8C243	A0A0A0MQF6 Q8C243	0.45 2/441	14.29 2/14	0.061423	GO:0070013;GO:0005768
GO:0045263	proton-transporting ATP synthase complex, coupling factor F(o)	All non-F1 subunits of a hydrogen-transporting ATP synthase, including integral and peripheral membrane proteins.	ENSMUSG00000022956 ENSMUSG00000034566	'ATP synthase subunit O, mitochondrial'; 'ATP synthase subunit d, mitochondrial'	Atp5po Atp5pd	Q9DB20 Q9DCX2	Q9DB20 Q9DCX2	0.45 2/441	14.29 2/14	0.061423	GO:0045259;GO:0005622;GO:0033177
GO:0002102	podosome	An actin-rich adhesion structure characterized by formation upon cell substrate contact and localization at the substrate-attached part of the cell, contain an F-actin-rich core surrounded by a ring structure containing proteins such as vinculin and talin, and have a diameter of 0.5 mm.	ENSMUSG00000005103 ENSMUSG00000027940 ENSMUSG00000026341	'WD repeat-containing protein 1'; 'Tropomyosin alpha-3 chain'; 'Actin-related protein 3'	Wdr1 Tpm3 Actr3	O88342 P21107 Q3TGE1	O88342 P21107 Q3TGE1	0.68 3/441	8.11 3/37	0.0641588	GO:0015629;GO:0043232
GO:0005819	spindle	The array of microtubules and associated molecules that forms between opposite poles of a eukaryotic cell during mitosis or meiosis and serves to move the duplicated chromosomes apart.	ENSMUSG00000028906 ENSMUSG00000026276 ENSMUSG00000116048 ENSMUSG00000009630 ENSMUSG00000020349 ENSMUSG00000027479 ENSMUSG00000020900 ENSMUSG00000022391 ENSMUSG00000058672 ENSMUSG00000040811 ENSMUSG00000022443 ENSMUSG00000015149 ENSMUSG00000022571	'Protein 4.1'; 'Septin-2'; 'Serine/threonine-protein phosphatase 2A catalytic subunit beta isoform'; 'Serine/threonine-protein phosphatase 2A catalytic subunit alpha isoform'; 'Microtubule-associated protein RP/EB family member 1'; 'Myosin, heavy polypeptide 10, non-muscle'; 'MKIAA1835 protein'; 'Tubulin beta-2A chain'; 'Echinoderm microtubule-associated protein-like 2'; 'Myosin-9'; 'NAD-dependen…	Epb41 Septin2 Ppp2cb Ppp2ca Mapre1 Myh10 Rangap1 Tubb2a Eml2 Myh9 Sirt2 Pycr3	A2A841 P42208 P62715 P63330 Q3U4H0 Q3UH59 Q6ZPH4 Q7TMM9 Q7TNG5 Q8VDD5 Q8VDQ8 Q9DCC4	A2A841 P42208 P62715 P63330 Q3U4H0 Q3UH59 Q6ZPH4 Q7TMM9 Q7TNG5 Q8VDD5 Q8VDQ8 Q9DCC4	2.95 13/441	3.07 13/423	0.0650877	GO:0043232;GO:0015630
GO:0043204	perikaryon	The portion of the cell soma (neuronal cell body) that excludes the nucleus.	ENSMUSG00000004980 ENSMUSG00000031672 ENSMUSG00000027712 ENSMUSG00000020372 ENSMUSG00000042284 ENSMUSG00000003099 ENSMUSG00000031328 ENSMUSG00000015149	'Heterogeneous nuclear ribonucleoproteins A2/B1'; 'Aspartate aminotransferase, mitochondrial'; 'Annexin A5'; 'Small ribosomal subunit protein RACK1'; 'Integrin alpha-1'; 'Serine/threonine-protein phosphatase 5'; 'Filamin-A'; 'NAD-dependent protein deacetylase sirtuin-2'	Hnrnpa2b1 Got2 Anxa5 Rack1 Itga1 Ppp5c Flna Sirt2	O88569 P05202 P48036 P68040 Q3V3R4 Q60676 Q8BTM8 Q8VDQ8	O88569 P05202 P48036 P68040 Q3V3R4 Q60676 Q8BTM8 Q8VDQ8	1.81 8/441	3.79 8/211	0.0661667	GO:0043025;GO:0110165
GO:0031594	neuromuscular junction	The junction between the axon of a motor neuron and a muscle fiber. In response to the arrival of action potentials, the presynaptic button releases molecules of neurotransmitters into the synaptic cleft. These diffuse across the cleft and transmit the signal to the postsynaptic membrane of the muscle fiber, leading to a change in post-synaptic potential.	ENSMUSG00000053819 ENSMUSG00000018428 ENSMUSG00000020900 ENSMUSG00000022443 ENSMUSG00000006024	'Calcium/calmodulin-dependent protein kinase type II subunit delta'; 'A-kinase anchor protein 1, mitochondrial'; 'Myosin, heavy polypeptide 10, non-muscle'; 'Myosin-9'; 'Alpha-soluble NSF attachment protein'	Camk2d Akap1 Myh10 Myh9 Napa	A0A0G2JGS4 O08715 Q3UH59 Q8VDD5 Q9DB05	A0A0G2JGS4 O08715 Q3UH59 Q8VDD5 Q9DB05	1.13 5/441	5.05 5/99	0.0662225	GO:0045202
GO:0043220	Schmidt-Lanterman incisure	Regions within compact myelin in which the cytoplasmic faces of the enveloping myelin sheath are not tightly juxtaposed, and include cytoplasm from the cell responsible for making the myelin. Schmidt-Lanterman incisures occur in the compact myelin internode, while lateral loops are analogous structures found in the paranodal region adjacent to the nodes of Ranvier.	ENSMUSG00000001642 ENSMUSG00000015149	'Aldo-keto reductase family 1 member B1'; 'NAD-dependent protein deacetylase sirtuin-2'	Akr1b1 Sirt2	Q3UDY1 Q8VDQ8	Q3UDY1 Q8VDQ8	0.45 2/441	13.33 2/15	0.067984	GO:0110165;GO:0043218
GO:0098871	postsynaptic actin cytoskeleton	The actin cytoskeleton that is part of a postsynapse.	ENSMUSG00000062825 ENSMUSG00000020900	'Actin, cytoplasmic 2'; 'Myosin, heavy polypeptide 10, non-muscle'	Actg1 Myh10	P63260 Q3UH59	P63260 Q3UH59	0.45 2/441	13.33 2/15	0.067984	GO:0015629;GO:0099571
GO:1990124	messenger ribonucleoprotein complex	A ribonucleoprotein complex containing both protein and messenger RNA (mRNA) molecules.	ENSMUSG00000022283 ENSMUSG00000059005	'Polyadenylate-binding protein 1'; 'RRM domain-containing protein'	Pabpc1 Hnrnpa3	P29341 Q3UZG3	P29341 Q3UZG3	0.45 2/441	13.33 2/15	0.067984	GO:1990904
GO:0032156	septin cytoskeleton	The part of the cytoskeleton (the internal framework of a cell) composed of septins and associated proteins. Includes septin cytoskeleton-associated complexes.	ENSMUSG00000026276 ENSMUSG00000116048	'Septin-2'	Septin2	P42208	P42208	0.45 2/441	13.33 2/15	0.067984	GO:0005856
GO:0005905	clathrin-coated pit	A part of the endomembrane system in the form of an invagination of a membrane upon which a clathrin coat forms, and that can be converted by vesicle budding into a clathrin-coated vesicle. Coated pits form on the plasma membrane, where they are involved in receptor-mediated selective transport of many proteins and other macromolecules across the cell membrane, in the trans-Golgi network, and on …	ENSMUSG00000022789 ENSMUSG00000025980 ENSMUSG00000035152 ENSMUSG00000032554	'Dynamin-1-like protein'; '60 kDa heat shock protein, mitochondrial'; 'AP complex subunit beta'; 'Serotransferrin'	Dnm1l Hspd1 Ap2b1 Tf	Q8K1M6 P63038 Q5SWR1 Q921I1	E9PUD2 P63038 Q5SWR1 Q921I1	0.91 4/441	5.88 4/68	0.0702836	GO:0012505;GO:0016020
GO:0072686	mitotic spindle	A spindle that forms as part of mitosis. Mitotic and meiotic spindles contain distinctive complements of proteins associated with microtubules.	ENSMUSG00000028906 ENSMUSG00000027479 ENSMUSG00000022391 ENSMUSG00000058672 ENSMUSG00000040811 ENSMUSG00000015149 ENSMUSG00000022571	'Protein 4.1'; 'Microtubule-associated protein RP/EB family member 1'; 'MKIAA1835 protein'; 'Tubulin beta-2A chain'; 'Echinoderm microtubule-associated protein-like 2'; 'NAD-dependent protein deacetylase sirtuin-2'; 'Pyrroline-5-carboxylate reductase 3'	Epb41 Mapre1 Rangap1 Tubb2a Eml2 Sirt2 Pycr3	A2A841 Q3U4H0 Q6ZPH4 Q7TMM9 Q7TNG5 Q8VDQ8 Q9DCC4	A2A841 Q3U4H0 Q6ZPH4 Q7TMM9 Q7TNG5 Q8VDQ8 Q9DCC4	1.59 7/441	4.00 7/175	0.0703745	GO:0005819
GO:0030061	mitochondrial crista	Any of the inward folds of the mitochondrial inner membrane. Their number, extent, and shape differ in mitochondria from different tissues and organisms. They appear to be devices for increasing the surface area of the mitochondrial inner membrane, where the enzymes of electron transport and oxidative phosphorylation are found. Their shape can vary with the respiratory state of the mitochondria.	ENSMUSG00000018428 ENSMUSG00000025980	'A-kinase anchor protein 1, mitochondrial'; '60 kDa heat shock protein, mitochondrial'	Akap1 Hspd1	O08715 P63038	O08715 P63038	0.45 2/441	12.50 2/16	0.0760015	GO:0110165;GO:0005743
GO:1990425	ryanodine receptor complex	A voltage-gated calcium-release channel complex of the sarcoplasmic or endoplasmic reticulum. It plays an important role in the excitation-contraction (E-C) coupling of muscle cells. RyR comprises a family of ryanodine receptors, widely expressed throughout the animal kingdom.	ENSMUSG00000030592	'Ryanodine receptor 1'	Ryr1	A0A1L1SQG7	A0A1L1SQG7	0.23 1/441	50.00 1/2	0.0795038	GO:0005891;GO:0033017;GO:0140534
GO:0009923	fatty acid elongase complex	A tetrameric complex of four different subunits which catalyzes the elongation of a fatty acid chain 2 carbon units at a time in the synthesis of very long chain fatty acids.	ENSMUSG00000027195	'Very-long-chain 3-oxoacyl-CoA reductase'	Hsd17b12	O70503	O70503	0.23 1/441	50.00 1/2	0.0795038	GO:0005789;GO:1990234;GO:0140534;GO:0098796
GO:0009368	endopeptidase Clp complex	A protein complex comprised of members of the ClpX, ClpC, ClpD, ClpP or ClpR protein families. ClpPs are the proteolytic subunit of active complexes, and ClpA and ClpX form the regulatory subunits. Enzymatically active and inactive complexes can form.	ENSMUSG00000015357	'ATP-dependent Clp protease ATP-binding subunit clpX-like, mitochondrial'	Clpx	Q9JHS4	Q9JHS4	0.23 1/441	50.00 1/2	0.0795038	GO:1902494
GO:0005960	glycine cleavage complex	A protein complex that catalyzes the reversible oxidation of glycine. In E. coli, it has four components: dihydrolipoamide dehydrogenase, glycine dehydrogenase (decarboxylating), lipoyl-GcvH-protein and aminomethyltransferase, also known as L, P, H, and T.	ENSMUSG00000034424	'Glycine cleavage system H protein, mitochondrial'	Gcsh	Q91WK5	Q91WK5	0.23 1/441	50.00 1/2	0.0795038	GO:1990204;GO:0005737
GO:1990565	HSP90-CDC37 chaperone complex	A protein kinase chaperone complex required for the proper folding, maturation and stabilization of target proteins (mostly signaling protein kinases, some steroid hormone receptors), usually during or immediately after completion of translation. The highly conserved, phosphorylated CDC37-Ser13 (vertebrates) or cdc37-Ser14 (yeast) is essential for complex assembly and target protein binding. CDC3…	ENSMUSG00000023944	'Heat shock protein HSP 90-beta'	Hsp90ab1	Q71LX8	Q71LX8	0.23 1/441	50.00 1/2	0.0795038	GO:0005737;GO:0101031
GO:0070557	PCNA-p21 complex	A protein complex that contains the cyclin-dependent protein kinase inhibitor p21WAF1/CIP1 bound to PCNA; formation of the complex inhibits DNA replication.	ENSMUSG00000027342	'Proliferating cell nuclear antigen'	Pcna	Q9CZD6	Q9CZD6	0.23 1/441	50.00 1/2	0.0795038	GO:0140513
GO:1902560	GMP reductase complex	An oxidoreductase complex which is capable of GMP reductase activity. It catalyses the irreversible reaction: GMP + 2 H+ + NADPH => IMP + NADP+ + NH4.	ENSMUSG00000000253	'GMP reductase 1'	Gmpr	Q9DCZ1	Q9DCZ1	0.23 1/441	50.00 1/2	0.0795038	GO:1990204
GO:0005862	muscle thin filament tropomyosin	A form of the tropomyosin dimer found associated with actin and the troponin complex in muscle thin filaments.	ENSMUSG00000028464	'Tropomyosin beta chain'	Tpm2	P58774	P58774	0.23 1/441	50.00 1/2	0.0795038	GO:0005865;GO:0032991
GO:1990630	IRE1-RACK1-PP2A complex	A protein complex consisting of IRE1 (Inositol-requiring enzyme-1), RACK1 (Receptor of activated protein kinase C 1, GNB2L1) and PP2A (protein phosphatase 2A). RACK1 acts as an adaptor to bridge an interaction between IRE1 and PP2A.	ENSMUSG00000020372	'Small ribosomal subunit protein RACK1'	Rack1	P68040	P68040	0.23 1/441	50.00 1/2	0.0795038	GO:0032991
GO:0009328	phenylalanine-tRNA ligase complex	An enzyme complex that catalyzes the ligation of phenylalanine to tRNA(Phe), forming L-phenylalanyl-tRNA(Phe).	ENSMUSG00000026245	'Phenylalanine--tRNA ligase beta subunit'	Farsb	Q3TI98	Q3TI98	0.23 1/441	50.00 1/2	0.0795038	GO:0005737;GO:1902494
GO:0098833	presynaptic endocytic zone	A specialized region of the plasma membrane and underlying cytoplasm which surround the the active zone, into which synaptic vesicle membranes are recycled following exocytosis. It is especially enriched in endocytic proteins following intense activity.	ENSMUSG00000022789 ENSMUSG00000035152	'Dynamin-1-like protein'; 'AP complex subunit beta'	Dnm1l Ap2b1	Q8K1M6 Q5SWR1	E9PUD2 Q5SWR1	0.45 2/441	11.76 2/17	0.0795038	GO:0098793;GO:0110165
GO:0034665	integrin alpha1-beta1 complex	An integrin complex that comprises one alpha1 subunit and one beta1 subunit.	ENSMUSG00000042284	'Integrin alpha-1'	Itga1	Q3V3R4	Q3V3R4	0.23 1/441	50.00 1/2	0.0795038	GO:0008305
GO:1905202	methylcrotonoyl-CoA carboxylase complex	A protein complex which is capable of methylcrotonoyl-CoA carboxylase activity.	ENSMUSG00000027709	'Methylcrotonoyl-CoA carboxylase subunit alpha, mitochondrial'	Mccc1	Q99MR8	Q99MR8	0.23 1/441	50.00 1/2	0.0795038	GO:1902494
GO:0097629	extrinsic component of omegasome membrane	The component of the omegasome membrane consisting of gene products and protein complexes that are loosely bound to one of its surfaces, but not integrated into the hydrophobic region.	ENSMUSG00000042628	'Zinc finger FYVE domain-containing protein 1'	Zfyve1	Q810J8	Q810J8	0.23 1/441	50.00 1/2	0.0795038	GO:0031312;GO:1903349
GO:0030142	COPI-coated Golgi to ER transport vesicle	A vesicle that mediates transport from the Golgi to the endoplasmic reticulum.	ENSMUSG00000027523	'Guanine nucleotide-binding protein G'	Gnas	Q6R0H7	Q6R0H7	0.23 1/441	50.00 1/2	0.0795038	GO:0030137;GO:0030133
GO:1990724	galectin complex	A homodimeric protein complex that is capable of binding a range of carbohydrates and is involved in anti-inflammatory and pro-apoptotic processes.	ENSMUSG00000068220	'Galectin-1'	Lgals1	P16045	P16045	0.23 1/441	50.00 1/2	0.0795038	GO:0098635
GO:0061828	apical tubulobulbar complex	Actin-based structures involved in establishing close contact between mature spermatids and Sertoli cells at the luminal end of the Sertoli cell.	ENSMUSG00000026341	'Actin-related protein 3'	Actr3	Q3TGE1	Q3TGE1	0.23 1/441	50.00 1/2	0.0795038	GO:0036284
GO:0042175	nuclear outer membrane-endoplasmic reticulum membrane network	The continuous network of membranes encompassing the nuclear outer membrane and the endoplasmic reticulum membrane.	ENSMUSG00000053819 ENSMUSG00000030592 ENSMUSG00000001924 ENSMUSG00000006676 ENSMUSG00000075307 ENSMUSG00000018796 ENSMUSG00000020788 ENSMUSG00000027195 ENSMUSG00000005514 ENSMUSG00000078812 ENSMUSG00000028452 ENSMUSG00000026922 ENSMUSG00000006373 ENSMUSG00000014959 ENSMUSG00000028343 ENSMUSG00000063524 ENSMUSG00000059040 ENSMUSG00000020132 ENSMUSG00000024120 ENSMUSG00000042628 ENSMUSG00000028207 …	'Calcium/calmodulin-dependent protein kinase type II subunit delta'; 'Ryanodine receptor 1'; 'Ubiquitin-like modifier-activating enzyme 1'; 'ubiquitinyl hydrolase 1'; 'Kelch-like protein 41'; 'Long-chain-fatty-acid--CoA ligase'; 'Calcium-transporting ATPase'; 'Very-long-chain 3-oxoacyl-CoA reductase'; 'NADPH--cytochrome P450 reductase'; 'Eukaryotic translation initiation factor 5A-1'; 'Transition…	Camk2d Ryr1 Uba1 Usp19 Klhl41 Acsl1 Atp2a3 Hsd17b12 Por Eif5a Vcp Agpat2 Pgrmc1 Gorasp2 Erp44 EG433182 Rab21 Lrpprc Zfyve1 Asph Pnpla8 Atp2a1 Lrrc59 Jph2 Jph1 Vapa	A0A0G2JGS4 A0A1L1SQG7 A0A1S6GWH5 A0A991ELD7 A2AUC9 D3Z041 E9Q559 O70503 P37040 P63242 Q01853 Q059U0 Q3TH84 Q3TIK1 Q3URM4 Q5FW97 Q6A0C7 Q6PB66 Q810J8 Q8BSY0 Q8K1N1 Q8R429 Q922Q8 Q9ET78 Q9ET80 Q9WV55	A0A0G2JGS4 A0A1L1SQG7 A0A1S6GWH5 A0A991ELD7 A2AUC9 D3Z041 E9Q559 O70503 P37040 P63242 Q01853 Q059U0 Q3TH84 Q3TIK1 Q3URM4 Q5FW97 Q6A0C7 Q6PB66 Q810J8 Q8BSY0 Q8K1N1 Q8R429 Q922Q8 Q9ET78 Q9ET80 Q9WV55	6.12 27/441	2.40 27/1127	0.0795038	GO:0012505;GO:0016020
GO:0035632	mitochondrial prohibitin complex	A complex composed of two proteins, prohibitin 1 and prohibitin 2 (PHB1/PHB-1 and PHB2/PHB-2) that is highly conserved amongst eukaryotes and associated with the inner mitochondrial membrane. The mitochondrial prohibitin complex is a macromolecular supercomplex composed of repeating heterodimeric subunits of PHB1 and PHB2. The mitochondrial prohibitin complex plays a role in a number of biologica…	ENSMUSG00000038845	'Prohibitin 1'	Phb1	P67778	P67778	0.23 1/441	50.00 1/2	0.0795038	GO:0098800
GO:0031673	H zone	A relatively pale zone traversing the center of the A band of a sarcomere, visible in relaxed muscle fibers; consists of the central portion of thick (myosin) filaments that are not overlapped by thin (actin) filaments.	ENSMUSG00000030730	'Sarcoplasmic/endoplasmic reticulum calcium ATPase 1'	Atp2a1	Q8R429	Q8R429	0.23 1/441	50.00 1/2	0.0795038	GO:0110165;GO:0031672
GO:0031906	late endosome lumen	The volume enclosed by the membrane of a late endosome.	ENSMUSG00000057666	'Glyceraldehyde-3-phosphate dehydrogenase'	Gapdh	A0A0A0MQF6	A0A0A0MQF6	0.23 1/441	50.00 1/2	0.0795038	GO:0031904;GO:0005770
GO:0034719	SMN-Sm protein complex	A protein complex formed by the association of several methylated Sm proteins with the SMN complex; the latter contains the survival motor neuron (SMN) protein and at least eight additional integral components, including the Gemin2-8 and unrip proteins; additional proteins, including galectin-1 and galectin-3, are also found in the SMN-SM complex. The SMN-Sm complex is involved in spliceosomal sn…	ENSMUSG00000030224 ENSMUSG00000020180	'Serine-threonine kinase receptor-associated protein'; 'Small nuclear ribonucleoprotein Sm D3'	Strap Snrpd3	B2RUC7 P62320	B2RUC7 P62320	0.45 2/441	11.76 2/17	0.0795038	GO:0005737;GO:0120114
GO:1990730	VCP-NSFL1C complex	A protein complex between the ATPase VCP (p97) and its cofactor p47 (NSFL1C). In human, the protein complex consists of one homotrimer of NSFL1C/p47 per homohexamer of VCP/p97.	ENSMUSG00000028452	'Transitional endoplasmic reticulum ATPase'	Vcp	Q01853	Q01853	0.23 1/441	50.00 1/2	0.0795038	GO:0005737;GO:0032991
GO:0033150	cytoskeletal calyx	A large cytoskeletal structure located at the posterior end of the perinuclear theca of a mammalian sperm head. The nucleus is tightly associated with the calyx, which contains calicin and basic cylicin proteins.	ENSMUSG00000028745	'F-actin-capping protein subunit beta'	Capzb	P47757	P47757	0.23 1/441	50.00 1/2	0.0795038	GO:0110165;GO:0033011
GO:0033270	paranode region of axon	An axon part that is located adjacent to the nodes of Ranvier and surrounded by lateral loop portions of myelin sheath.	ENSMUSG00000057738 ENSMUSG00000015149	'Spectrin alpha, non-erythrocytic 1'; 'NAD-dependent protein deacetylase sirtuin-2'	Sptan1 Sirt2	E9Q447 Q8VDQ8	E9Q447 Q8VDQ8	0.45 2/441	11.76 2/17	0.0795038	GO:0110165;GO:0044304
GO:0034515	proteasome storage granule	An aggregation of proteasome core protease (CP) and regulatory particle (RP) complexes that localizes in the cytoplasm as dot-like structures when cells are in a quiescent state.	ENSMUSG00000026229	'26S proteasome non-ATPase regulatory subunit 1'	Psmd1	Q3TXS7	Q3TXS7	0.23 1/441	50.00 1/2	0.0795038	GO:0043232;GO:0005737
GO:0017177	glucosidase II complex	A heterodimeric complex that catalyzes the trimming of glucose residues from N-linked core glycans on newly synthesized glycoproteins.	ENSMUSG00000071650	'Neutral alpha-glucosidase AB'	Ganab	Q8BHN3	Q8BHN3	0.23 1/441	50.00 1/2	0.0795038	GO:1902494;GO:0140534
GO:0043197	dendritic spine	A small, membranous protrusion from a dendrite that forms a postsynaptic compartment, typically receiving input from a single presynapse. They function as partially isolated biochemical and an electrical compartments. Spine morphology is variable:they can be thin, stubby, mushroom, or branched, with a continuum of intermediate morphologies. They typically terminate in a bulb shape, linked to the …	ENSMUSG00000000326 ENSMUSG00000028745 ENSMUSG00000004455 ENSMUSG00000020900 ENSMUSG00000056201 ENSMUSG00000007097 ENSMUSG00000029106 ENSMUSG00000007815	'Catechol O-methyltransferase'; 'F-actin-capping protein subunit beta'; 'Serine/threonine-protein phosphatase PP1-gamma catalytic subunit'; 'Myosin, heavy polypeptide 10, non-muscle'; 'Cofilin-1'; 'Sodium/potassium-transporting ATPase subunit alpha'; 'Adducin 1'; 'Transforming protein RhoA'	Comt Capzb Ppp1cc Myh10 Cfl1 Atp1a2 Add1 Rhoa	O88587 P47757 P63087 Q3UH59 Q544Y7 Q6ZQ49 Q8K232 Q9QUI0	O88587 P47757 P63087 Q3UH59 Q544Y7 Q6ZQ49 Q8K232 Q9QUI0	1.81 8/441	3.56 8/225	0.0795038	GO:0098794;GO:0044309;GO:0030425
GO:0045025	mitochondrial degradosome	A mitochondrial protein complex with 3' to 5' exoribonuclease activity that participates in intron-independent turnover and processing of mitochondrial transcripts. In humans, the mitochondrial degradosome is a pentameric complex, and in yeast it exists as a heterodimer.	ENSMUSG00000020079	'ATP-dependent RNA helicase SUPV3L1, mitochondrial'	Supv3l1	Q80YD1	Q80YD1	0.23 1/441	50.00 1/2	0.0795038	GO:0098798;GO:0000177
GO:0072380	TRC complex	A protein complex found in yeast that contains GET4, MDY2 (GET5), SGT2, and at least two heat shock proteins, HSP104 and YBR137W. The TRC complex transfers tail-anchored (TA) proteins to GET3 for targeting to the endoplasmic reticulum membrane.	ENSMUSG00000004937	'Small glutamine-rich tetratricopeptide repeat-containing protein alpha'	Sgta	Q8BJU0	Q8BJU0	0.23 1/441	50.00 1/2	0.0795038	GO:0072379
GO:0002169	3-methylcrotonyl-CoA carboxylase complex, mitochondrial	A mitochondrial protein complex which is capable of 3-methylcrotonyl-CoA carboxylase activity. In mammals, at least, consists as a dodecamer of 6 alpha and 6 beta subunits. MCCC-alpha has a covalently bound biotin essential for the ATP-dependent carboxylation. MCCC-beta possesses carboxyltransferase activity which presumably is essential for binding to 3-methylcrotonyl-CoA.	ENSMUSG00000027709	'Methylcrotonoyl-CoA carboxylase subunit alpha, mitochondrial'	Mccc1	Q99MR8	Q99MR8	0.23 1/441	50.00 1/2	0.0795038	GO:1905202;GO:0098798
GO:0071682	endocytic vesicle lumen	The volume enclosed by the membrane of an endocytic vesicle.	ENSMUSG00000024661	'Ferritin heavy chain'	Fth1	P09528	P09528	0.23 1/441	50.00 1/2	0.0795038	GO:0030139;GO:0070013
GO:0072563	endothelial microparticle	A blood microparticle that is derived from, and contains membrane receptors as well as other proteins characteristic of, an endothelial cell.	ENSMUSG00000027712	'Annexin A5'	Anxa5	P48036	P48036	0.23 1/441	50.00 1/2	0.0795038	GO:0072562
GO:1990723	cytoplasmic periphery of the nuclear pore complex	Cytoplasm situated in close proximity to a nuclear pore complex.	ENSMUSG00000022391	'MKIAA1835 protein'	Rangap1	Q6ZPH4	Q6ZPH4	0.23 1/441	50.00 1/2	0.0795038	GO:0048471
GO:0043679	axon terminus	Terminal inflated portion of the axon, containing the specialized apparatus necessary to release neurotransmitters. The axon terminus is considered to be the whole region of thickening and the terminal button is a specialized region of it.	ENSMUSG00000022048 ENSMUSG00000020198 ENSMUSG00000030890 ENSMUSG00000027712 ENSMUSG00000062825 ENSMUSG00000020349 ENSMUSG00000032959	'Dihydropyrimidinase-related protein 2'; 'AP-3 complex subunit delta-1'; 'Integrin-linked protein kinase'; 'Annexin A5'; 'Actin, cytoplasmic 2'; 'Serine/threonine-protein phosphatase 2A catalytic subunit alpha isoform'; 'Phosphatidylethanolamine-binding protein 1'	Dpysl2 Ap3d1 Ilk Anxa5 Actg1 Ppp2ca Pebp1	O08553 O54774 O55222 P48036 P63260 P63330 Q3TGC5	O08553 O54774 O55222 P48036 P63260 P63330 Q3TGC5	1.59 7/441	3.78 7/185	0.0803664	GO:0044306;GO:0098793;GO:0150034
GO:0044295	axonal growth cone	The migrating motile tip of a growing nerve cell axon.	ENSMUSG00000006740 ENSMUSG00000023944 ENSMUSG00000031328	'Kinesin-1 heavy chain'; 'Heat shock protein HSP 90-beta'; 'Filamin-A'	Kif5b Hsp90ab1 Flna	Q61768 Q71LX8 Q8BTM8	Q61768 Q71LX8 Q8BTM8	0.68 3/441	6.98 3/43	0.0804429	GO:0030426
GO:0016234	inclusion body	A discrete intracellular part formed of aggregated molecules such as proteins or other biopolymers.	ENSMUSG00000033400 ENSMUSG00000034994 ENSMUSG00000022391 ENSMUSG00000023944	'Glycogen debranching enzyme'; 'Elongation factor 2'; 'MKIAA1835 protein'; 'Heat shock protein HSP 90-beta'	Agl Eef2 Rangap1 Hsp90ab1	F8VPN4 P58252 Q6ZPH4 Q71LX8	F8VPN4 P58252 Q6ZPH4 Q71LX8	0.91 4/441	5.26 4/76	0.0871898	GO:0005622
GO:0044309	neuron spine	A small membranous protrusion, often ending in a bulbous head and attached to the neuron by a narrow stalk or neck.	ENSMUSG00000000326 ENSMUSG00000028745 ENSMUSG00000004455 ENSMUSG00000020900 ENSMUSG00000056201 ENSMUSG00000007097 ENSMUSG00000029106 ENSMUSG00000007815	'Catechol O-methyltransferase'; 'F-actin-capping protein subunit beta'; 'Serine/threonine-protein phosphatase PP1-gamma catalytic subunit'; 'Myosin, heavy polypeptide 10, non-muscle'; 'Cofilin-1'; 'Sodium/potassium-transporting ATPase subunit alpha'; 'Adducin 1'; 'Transforming protein RhoA'	Comt Capzb Ppp1cc Myh10 Cfl1 Atp1a2 Add1 Rhoa	O88587 P47757 P63087 Q3UH59 Q544Y7 Q6ZQ49 Q8K232 Q9QUI0	O88587 P47757 P63087 Q3UH59 Q544Y7 Q6ZQ49 Q8K232 Q9QUI0	1.81 8/441	3.48 8/230	0.0871898	GO:0043005
GO:0022627	cytosolic small ribosomal subunit	The small subunit of a ribosome located in the cytosol.	ENSMUSG00000061983 ENSMUSG00000028234 ENSMUSG00000061787	'40S ribosomal protein S12'; 'Small ribosomal subunit protein uS10'; 'Small ribosomal subunit protein eS17'	Rps12 Rps20 Rps17	A0A1W2P7A1 Q5BLK2 Q8BT90	A0A1W2P7A1 Q5BLK2 Q8BT90	0.68 3/441	6.67 3/45	0.0894447	GO:0015935;GO:0022626
GO:0000145	exocyst	A protein complex peripherally associated with the plasma membrane that determines where vesicles dock and fuse. At least eight complex components are conserved between yeast and mammals.	ENSMUSG00000026276 ENSMUSG00000116048	'Septin-2'	Septin2	P42208	P42208	0.45 2/441	10.00 2/20	0.099262	GO:0099023;GO:0005938
GO:0099571	postsynaptic cytoskeleton	The portion of the cytoskeleton contained within the postsynapse.	ENSMUSG00000062825 ENSMUSG00000020900	'Actin, cytoplasmic 2'; 'Myosin, heavy polypeptide 10, non-muscle'	Actg1 Myh10	P63260 Q3UH59	P63260 Q3UH59	0.45 2/441	10.00 2/20	0.099262	GO:0098794;GO:0005856
GO:0043218	compact myelin	The portion of the myelin sheath in which layers of cell membrane are tightly juxtaposed, completely excluding cytoplasm. The juxtaposed cytoplasmic surfaces form the major dense line, while the juxtaposed extracellular surfaces form the interperiod line visible in electron micrographs.	ENSMUSG00000001642 ENSMUSG00000015149	'Aldo-keto reductase family 1 member B1'; 'NAD-dependent protein deacetylase sirtuin-2'	Akr1b1 Sirt2	Q3UDY1 Q8VDQ8	Q3UDY1 Q8VDQ8	0.45 2/441	10.00 2/20	0.099262	GO:0043209;GO:0110165
GO:0030904	retromer complex	A conserved hetero-pentameric membrane-associated complex involved in retrograde transport from endosomes to the Golgi apparatus. The budding yeast retromer comprises Vps35p, Vps29p, Vps26p, Vps5p, and Vps17p. The mammalian complex shows slight variation in composition compared to yeast, and comprises SNX1 or SNX2, SNX5 or SNX6, VPS26A or VPS26B, VPS29, and VPS35.	ENSMUSG00000019804 ENSMUSG00000031696	'Sorting nexin-3'; 'Vacuolar protein sorting-associated protein 35'	Snx3 Vps35	O70492 Q3TRJ1	O70492 Q3TRJ1	0.45 2/441	10.00 2/20	0.099262	GO:0012505;GO:0098796
GO:0044304	main axon	The main axonal trunk, as opposed to the collaterals; i.e., excluding collaterals, terminal, spines, or dendrites.	ENSMUSG00000053819 ENSMUSG00000057738 ENSMUSG00000033174 ENSMUSG00000015149	'Calcium/calmodulin-dependent protein kinase type II subunit delta'; 'Spectrin alpha, non-erythrocytic 1'; 'Serine aminopeptidase S33 domain-containing protein'; 'NAD-dependent protein deacetylase sirtuin-2'	Camk2d Sptan1 Mgll Sirt2	A0A0G2JGS4 E9Q447 Q3UFX6 Q8VDQ8	A0A0G2JGS4 E9Q447 Q3UFX6 Q8VDQ8	0.91 4/441	5.00 4/80	0.100032	GO:0110165;GO:0030424
GO:0031253	cell projection membrane	The portion of the plasma membrane surrounding a plasma membrane bounded cell surface projection.	ENSMUSG00000036427 ENSMUSG00000028465 ENSMUSG00000031207 ENSMUSG00000026276 ENSMUSG00000116048 ENSMUSG00000027479 ENSMUSG00000056201 ENSMUSG00000023944 ENSMUSG00000007815 ENSMUSG00000017774 ENSMUSG00000016664	'Glucose-6-phosphate isomerase'; 'Talin-1'; 'Moesin'; 'Septin-2'; 'Microtubule-associated protein RP/EB family member 1'; 'Cofilin-1'; 'Heat shock protein HSP 90-beta'; 'Transforming protein RhoA'; 'Unconventional myosin-Ic'; 'Protein kinase C and casein kinase substrate in neurons protein 2'	Gpi Tln1 Msn Septin2 Mapre1 Cfl1 Hsp90ab1 Rhoa Myo1c Pacsin2	P06745 P26039 P26041 P42208 Q3U4H0 Q544Y7 Q71LX8 Q9QUI0 Q9WTI7 Q9WVE8	P06745 P26039 P26041 P42208 Q3U4H0 Q544Y7 Q71LX8 Q9QUI0 Q9WTI7 Q9WVE8	2.49 11/441	2.96 11/371	0.100596	GO:0098590;GO:0120025
GO:0062023	collagen-containing extracellular matrix	An extracellular matrix consisting mainly of proteins (especially collagen) and glycosaminoglycans (mostly as proteoglycans) that provides not only essential physical scaffolding for the cellular constituents but can also initiate crucial biochemical and biomechanical cues required for tissue morphogenesis, differentiation and homeostasis. The components are secreted by cells in the vicinity and …	ENSMUSG00000018340 ENSMUSG00000068220 ENSMUSG00000027712 ENSMUSG00000036446 ENSMUSG00000035783 ENSMUSG00000029994 ENSMUSG00000033860 ENSMUSG00000019929 ENSMUSG00000029368 ENSMUSG00000007891 ENSMUSG00000032554	'Annexin A6'; 'Galectin-1'; 'Annexin A5'; 'Lumican'; 'Actin, aortic smooth muscle'; 'Annexin A4'; 'Fibrinogen gamma chain'; 'Decorin'; 'Albumin'; 'Cathepsin D'; 'Serotransferrin'	Anxa6 Lgals1 Anxa5 Lum Acta2 Anxa4 Fgg Dcn Alb Ctsd Tf	P14824 P16045 P48036 P51885 P62737 P97429 Q3UER8 Q3UKR1 Q546G4 Q8C243 Q921I1	P14824 P16045 P48036 P51885 P62737 P97429 Q3UER8 Q3UKR1 Q546G4 Q8C243 Q921I1	2.49 11/441	2.96 11/371	0.100596	GO:0031012
GO:0090734	site of DNA damage	A region of a chromosome at which DNA damage has occurred. DNA damage signaling and repair proteins accumulate at the lesion to respond to the damage and repair the DNA to form a continuous DNA helix.	ENSMUSG00000026526 ENSMUSG00000028452 ENSMUSG00000026341 ENSMUSG00000027639 ENSMUSG00000042558	'Fumarate hydratase, mitochondrial'; 'Transitional endoplasmic reticulum ATPase'; 'Actin-related protein 3'; 'Deoxynucleoside triphosphate triphosphohydrolase SAMHD1'; 'ADP-ribosylhydrolase ARH3'	Fh Vcp Actr3 Samhd1 Adprs	P97807 Q01853 Q3TGE1 Q60710 Q8CG72	P97807 Q01853 Q3TGE1 Q60710 Q8CG72	1.13 5/441	4.27 5/117	0.101648	GO:0005694;GO:0110165
GO:0045177	apical part of cell	The region of a polarized cell that forms a tip or is distal to a base. For example, in a polarized epithelial cell, the apical region has an exposed surface and lies opposite to the basal lamina that separates the epithelium from other tissue.	ENSMUSG00000018340 ENSMUSG00000031207 ENSMUSG00000033065 ENSMUSG00000062825 ENSMUSG00000032412 ENSMUSG00000029994 ENSMUSG00000032959 ENSMUSG00000028692 ENSMUSG00000027523 ENSMUSG00000023944 ENSMUSG00000027893 ENSMUSG00000022443 ENSMUSG00000033161 ENSMUSG00000032554 ENSMUSG00000037242	'Annexin A6'; 'Moesin'; 'ATP-dependent 6-phosphofructokinase, muscle type'; 'Actin, cytoplasmic 2'; 'Sodium/potassium-transporting ATPase subunit beta-3'; 'Annexin A4'; 'Phosphatidylethanolamine-binding protein 1'; 'Aldo-keto reductase family 1 member A1'; 'Guanine nucleotide-binding protein G'; 'Heat shock protein HSP 90-beta'; 'S-adenosylhomocysteine hydrolase-like protein 1'; 'Myosin-9'; 'Sodi…	Anxa6 Msn Pfkm Actg1 Atp1b3 Anxa4 Pebp1 Akr1a1 Gnas Hsp90ab1 Ahcyl1 Myh9 Atp1a1 Tf Clic4	P14824 P26041 P47857 P63260 P97370 P97429 Q3TGC5 Q3UJW9 Q6R0H7 Q71LX8 Q80SW1 Q8VDD5 Q8VDN2 Q921I1 Q9QYB1	P14824 P26041 P47857 P63260 P97370 P97429 Q3TGC5 Q3UJW9 Q6R0H7 Q71LX8 Q80SW1 Q8VDD5 Q8VDN2 Q921I1 Q9QYB1	3.40 15/441	2.67 15/562	0.104174	GO:0110165
GO:0043195	terminal bouton	Terminal inflated portion of the axon, containing the specialized apparatus necessary to release neurotransmitters. The axon terminus is considered to be the whole region of thickening and the terminal bouton is a specialized region of it.	ENSMUSG00000022048 ENSMUSG00000020198 ENSMUSG00000030890 ENSMUSG00000020349	'Dihydropyrimidinase-related protein 2'; 'AP-3 complex subunit delta-1'; 'Integrin-linked protein kinase'; 'Serine/threonine-protein phosphatase 2A catalytic subunit alpha isoform'	Dpysl2 Ap3d1 Ilk Ppp2ca	O08553 O54774 O55222 P63330	O08553 O54774 O55222 P63330	0.91 4/441	4.82 4/83	0.104678	GO:0098793;GO:0043679
GO:0061831	apical ectoplasmic specialization	Testis-specific junction between mature spermatids and Sertoli cells at the luminal end of the Sertoli cell.	ENSMUSG00000026341	'Actin-related protein 3'	Actr3	Q3TGE1	Q3TGE1	0.23 1/441	33.33 1/3	0.104678	GO:0005911
GO:0061830	concave side of sperm head	The concave part of the late spermatid head or spermatozoon head that forms the ventral portion of the head, particularly in some rodent species.	ENSMUSG00000026341	'Actin-related protein 3'	Actr3	Q3TGE1	Q3TGE1	0.23 1/441	33.33 1/3	0.104678	GO:0110165;GO:0061827
GO:0098891	extrinsic component of presynaptic active zone membrane	The component of the presynaptic active zone membrane consisting of gene products and protein complexes that are loosely bound to one of its surfaces, but not integrated into the hydrophobic region.	ENSMUSG00000038845	'Prohibitin 1'	Phb1	P67778	P67778	0.23 1/441	33.33 1/3	0.104678	GO:0098888;GO:0048787
GO:1990452	Parkin-FBXW7-Cul1 ubiquitin ligase complex	A ubiquitin ligase complex containing Parkin (PARK2), the F-box protein FBXW7 (also called SEL-10) and a cullin from the Cul1 subfamily; substrate specificity is conferred by the F-box protein.	ENSMUSG00000029686	'Cullin family profile domain-containing protein'	Cul1	Q3UIA5	Q3UIA5	0.23 1/441	33.33 1/3	0.104678	GO:0000151
GO:0030678	mitochondrial ribonuclease P complex	A ribonuclease P complex located in the mitochondrion of a eukaryotic cell, where it catalyzes the 5' endonucleolytic cleavage of precursor tRNAs to yield mature tRNAs. The subunit composition of mitochondrial ribonuclease P complexes varies between species. The complex contains a single RNA molecule and a single protein molecule in yeast (PMID:12045094), but comprises three proteins and lacks an…	ENSMUSG00000025260	'17beta-hydroxysteroid dehydrogenase type 10/short chain L-3-hydroxyacyl-CoA dehydrogenase'	Hsd17b10	Q99N15	Q99N15	0.23 1/441	33.33 1/3	0.104678	GO:0030677;GO:0098798
GO:0005956	protein kinase CK2 complex	A protein complex that possesses protein serine/threonine kinase activity, and contains two catalytic alpha subunits and two regulatory beta subunits. Protein kinase CK2 complexes are found in nearly every subcellular compartment, and can phosphorylate many protein substrates in addition to casein.	ENSMUSG00000024387	'Casein kinase II subunit beta'	Csnk2b	G3UZX4	G3UZX4	0.23 1/441	33.33 1/3	0.104678	GO:1902554;GO:0140535
GO:0014701	junctional sarcoplasmic reticulum membrane	The part of the sarcoplasmic reticulum membrane that contains calcium release channels, is devoted to calcium release and is juxtaposed to transverse tubule membrane. The junctional sarcoplasmic reticulum membrane consists of the junctional region of the terminal cisterna membrane.	ENSMUSG00000042686	'Junctophilin-1'	Jph1	Q9ET80	Q9ET80	0.23 1/441	33.33 1/3	0.104678	GO:0033017
GO:0061832	basal ectoplasmic specialization	Testis-specific junction between mature Sertoli cells involved in establishing the blood-testis barrier of the Sertoli cell.	ENSMUSG00000026341	'Actin-related protein 3'	Actr3	Q3TGE1	Q3TGE1	0.23 1/441	33.33 1/3	0.104678	GO:0005911
GO:0030906	retromer, cargo-selective complex	The trimeric subcomplex of the retromer, believed to be closely associated with the membrane. This trimeric complex is responsible for recognizing and binding to cargo molecules. The complex comprises three Vps proteins in both yeast and mammalian cells: Vps35p, Vps29p, and Vps26p in yeast, and VPS35, VPS29 and VPS26A or VPS26B in mammals.	ENSMUSG00000031696	'Vacuolar protein sorting-associated protein 35'	Vps35	Q3TRJ1	Q3TRJ1	0.23 1/441	33.33 1/3	0.104678	GO:0030904;GO:0098796
GO:0097454	Schwann cell microvillus	Small finger-like extension of a Schwann cell that contacts the nodal membrane.	ENSMUSG00000001642	'Aldo-keto reductase family 1 member B1'	Akr1b1	Q3UDY1	Q3UDY1	0.23 1/441	33.33 1/3	0.104678	GO:0097386;GO:0005902
GO:0044614	nuclear pore cytoplasmic filaments	Filamentous extensions on cytoplasmic face of the nuclear pore complex (NPC). In S. cerevisiae, Nup159p, Nup82p, and Nup42p contribute to the cytoplasmic filaments. In vertebrates, Nup358 is a major component.	ENSMUSG00000022391	'MKIAA1835 protein'	Rangap1	Q6ZPH4	Q6ZPH4	0.23 1/441	33.33 1/3	0.104678	GO:0140513;GO:0005643
GO:0032838	plasma membrane bounded cell projection cytoplasm	All of the contents of a plasma membrane bounded cell projection, excluding the plasma membrane surrounding the projection.	ENSMUSG00000020198 ENSMUSG00000004980 ENSMUSG00000026276 ENSMUSG00000116048 ENSMUSG00000001642 ENSMUSG00000006740 ENSMUSG00000020132 ENSMUSG00000022391 ENSMUSG00000018707	'AP-3 complex subunit delta-1'; 'Heterogeneous nuclear ribonucleoproteins A2/B1'; 'Septin-2'; 'Aldo-keto reductase family 1 member B1'; 'Kinesin-1 heavy chain'; 'Ras-related protein Rab-21'; 'MKIAA1835 protein'; 'Cytoplasmic dynein 1 heavy chain 1'	Ap3d1 Hnrnpa2b1 Septin2 Akr1b1 Kif5b Rab21 Rangap1 Dync1h1	O54774 O88569 P42208 Q3UDY1 Q61768 Q6A0C7 Q6ZPH4 Q9JHU4	O54774 O88569 P42208 Q3UDY1 Q61768 Q6A0C7 Q6ZPH4 Q9JHU4	2.04 9/441	3.12 9/288	0.104678	GO:0120025;GO:0099568
GO:0032473	cytoplasmic side of mitochondrial outer membrane	The external (cytoplasmic) face of the mitochondrial outer membrane.	ENSMUSG00000037710	'CDGSH iron-sulfur domain-containing protein 1'	Cisd1	Q91WS0	Q91WS0	0.23 1/441	33.33 1/3	0.104678	GO:0005741;GO:0098562
GO:1905721	mitotic spindle astral microtubule end	Any microtubule end that is part of a mitotic spindle astral microtubule.	ENSMUSG00000027479	'Microtubule-associated protein RP/EB family member 1'	Mapre1	Q3U4H0	Q3U4H0	0.23 1/441	33.33 1/3	0.104678	GO:0061673;GO:1990752
GO:0016507	mitochondrial fatty acid beta-oxidation multienzyme complex	A complex that includes the long-chain 3-hydroxyacyl-CoA dehydrogenase and long-chain enoyl-CoA hydratase activities in two subunits (alpha and beta), catalyzing two steps of the fatty acid beta-oxidation cycle within the mitochondrial matrix.	ENSMUSG00000059447	'Trifunctional enzyme subunit beta, mitochondrial'	Hadhb	Q99JY0	Q99JY0	0.23 1/441	33.33 1/3	0.104678	GO:0098798;GO:0005759;GO:0036125
GO:0061825	podosome core	The F-actin-rich core of an adhesion structure characterized by formation upon cell substrate contact and localization at the substrate-attached part of the cell.	ENSMUSG00000026341	'Actin-related protein 3'	Actr3	Q3TGE1	Q3TGE1	0.23 1/441	33.33 1/3	0.104678	GO:0110165;GO:0002102
GO:0045178	basal part of cell	The region of a cell situated near the base. For example, in a polarized epithelial cell, the basal surface rests on the basal lamina that separates the epithelium from other tissue.	ENSMUSG00000028906 ENSMUSG00000006574 ENSMUSG00000031207 ENSMUSG00000032412 ENSMUSG00000042284 ENSMUSG00000023944 ENSMUSG00000056999 ENSMUSG00000033161 ENSMUSG00000032554 ENSMUSG00000017774	'Protein 4.1'; 'Band 3 anion transport protein'; 'Moesin'; 'Sodium/potassium-transporting ATPase subunit beta-3'; 'Integrin alpha-1'; 'Heat shock protein HSP 90-beta'; 'Insulin degrading enzyme'; 'Sodium/potassium-transporting ATPase subunit alpha-1'; 'Serotransferrin'; 'Unconventional myosin-Ic'	Epb41 Slc4a1 Msn Atp1b3 Itga1 Hsp90ab1 Ide Atp1a1 Tf Myo1c	A2A841 P04919 P26041 P97370 Q3V3R4 Q71LX8 Q8CGB9 Q8VDN2 Q921I1 Q9WTI7	A2A841 P04919 P26041 P97370 Q3V3R4 Q71LX8 Q8CGB9 Q8VDN2 Q921I1 Q9WTI7	2.27 10/441	3.02 10/331	0.104678	GO:0110165
GO:0036125	fatty acid beta-oxidation multienzyme complex	A multienzyme complex possessing three kinds of enzymes that catalyze the chain reactions in the fatty acid beta-oxidation cycle, enoyl-CoA hydratase (ECH), 3-hydroxyacyl-CoA dehydrogenase (HACD), and acetyl-CoA C-acyltransferase (KACT).	ENSMUSG00000059447	'Trifunctional enzyme subunit beta, mitochondrial'	Hadhb	Q99JY0	Q99JY0	0.23 1/441	33.33 1/3	0.104678	GO:1902494
GO:0036284	tubulobulbar complex	Actin-based structures involved in establishing close contact between Sertoli-Sertoli cells or Sertoli-spermatids in the seminiferous tubules of the testes.	ENSMUSG00000026341	'Actin-related protein 3'	Actr3	Q3TGE1	Q3TGE1	0.23 1/441	33.33 1/3	0.104678	GO:0032991
GO:0005753	mitochondrial proton-transporting ATP synthase complex	A proton-transporting ATP synthase complex found in the mitochondrial membrane.	ENSMUSG00000022956 ENSMUSG00000034566	'ATP synthase subunit O, mitochondrial'; 'ATP synthase subunit d, mitochondrial'	Atp5po Atp5pd	Q9DB20 Q9DCX2	Q9DB20 Q9DCX2	0.45 2/441	9.52 2/21	0.104678	GO:0098800;GO:0045259
GO:0030981	cortical microtubule cytoskeleton	The portion of the microtubule cytoskeleton that lies just beneath the plasma membrane.	ENSMUSG00000027479	'Microtubule-associated protein RP/EB family member 1'	Mapre1	Q3U4H0	Q3U4H0	0.23 1/441	33.33 1/3	0.104678	GO:0030863;GO:0015630
GO:0005745	m-AAA complex	Protease complex of the mitochondrial inner membrane that is involved in mitochondrial protein turnover and in processing of proteins imported into mitochondria.	ENSMUSG00000024527	'AFG3-like protein 2'	Afg3l2	Q8JZQ2	Q8JZQ2	0.23 1/441	33.33 1/3	0.104678	GO:1905368;GO:0098800
GO:0030956	glutamyl-tRNA(Gln) amidotransferase complex	A protein complex that possesses glutamyl-tRNA(Gln) amidotransferase activity, and therefore creates Gln-tRNA by amidating Glu-tRNA; usually composed of 3 subunits: A, B, and C. Note that the C subunit may not be required in all organisms.	ENSMUSG00000019863	'Glutamyl-tRNA'	Qrsl1	Q9CZN8	Q9CZN8	0.23 1/441	33.33 1/3	0.104678	GO:1902494;GO:0140535
GO:0014802	terminal cisterna	The portion of sarcoplasmic reticulum devoted to calcium ion storage and calcium ion release.	ENSMUSG00000030592	'Ryanodine receptor 1'	Ryr1	A0A1L1SQG7	A0A1L1SQG7	0.23 1/441	33.33 1/3	0.104678	GO:0098827;GO:0016529
GO:0045259	proton-transporting ATP synthase complex	A proton-transporting two-sector ATPase complex that catalyzes the phosphorylation of ADP to ATP during oxidative phosphorylation. The complex comprises a membrane sector (F0) that carries out proton transport and a cytoplasmic compartment sector (F1) that catalyzes ATP synthesis by a rotational mechanism; the extramembrane sector (containing 3 a and 3 b subunits) is connected via the d-subunit t…	ENSMUSG00000022956 ENSMUSG00000034566	'ATP synthase subunit O, mitochondrial'; 'ATP synthase subunit d, mitochondrial'	Atp5po Atp5pd	Q9DB20 Q9DCX2	Q9DB20 Q9DCX2	0.45 2/441	9.09 2/22	0.107058	GO:0016469
GO:0044233	mitochondria-associated endoplasmic reticulum membrane	A zone of apposition between endoplasmic-reticulum and mitochondrial membranes, structured by bridging complexes. These contact sites are thought to facilitate inter-organelle calcium and phospholipid exchange.	ENSMUSG00000027893 ENSMUSG00000042628	'S-adenosylhomocysteine hydrolase-like protein 1'; 'Zinc finger FYVE domain-containing protein 1'	Ahcyl1 Zfyve1	Q80SW1 Q810J8	Q80SW1 Q810J8	0.45 2/441	9.09 2/22	0.107058	GO:0044232
GO:0044306	neuron projection terminus	The specialized, terminal region of a neuron projection such as an axon or a dendrite.	ENSMUSG00000022048 ENSMUSG00000020198 ENSMUSG00000030890 ENSMUSG00000027712 ENSMUSG00000062825 ENSMUSG00000020349 ENSMUSG00000032959	'Dihydropyrimidinase-related protein 2'; 'AP-3 complex subunit delta-1'; 'Integrin-linked protein kinase'; 'Annexin A5'; 'Actin, cytoplasmic 2'; 'Serine/threonine-protein phosphatase 2A catalytic subunit alpha isoform'; 'Phosphatidylethanolamine-binding protein 1'	Dpysl2 Ap3d1 Ilk Anxa5 Actg1 Ppp2ca Pebp1	O08553 O54774 O55222 P48036 P63260 P63330 Q3TGC5	O08553 O54774 O55222 P48036 P63260 P63330 Q3TGC5	1.59 7/441	3.41 7/205	0.112081	GO:0043005;GO:0110165
GO:0035861	site of double-strand break	A region of a chromosome at which a DNA double-strand break has occurred. DNA damage signaling and repair proteins accumulate at the lesion to respond to the damage and repair the DNA to form a continuous DNA helix.	ENSMUSG00000026526 ENSMUSG00000028452 ENSMUSG00000026341 ENSMUSG00000027639	'Fumarate hydratase, mitochondrial'; 'Transitional endoplasmic reticulum ATPase'; 'Actin-related protein 3'; 'Deoxynucleoside triphosphate triphosphohydrolase SAMHD1'	Fh Vcp Actr3 Samhd1	P97807 Q01853 Q3TGE1 Q60710	P97807 Q01853 Q3TGE1 Q60710	0.91 4/441	4.65 4/86	0.11266	GO:0090734
GO:0005929	cilium	A specialized eukaryotic organelle that consists of a filiform extrusion of the cell surface and of some cytoplasmic parts. Each cilium is largely bounded by an extrusion of the cytoplasmic (plasma) membrane, and contains a regular longitudinal array of microtubules, anchored to a basal body.	ENSMUSG00000030695 ENSMUSG00000036427 ENSMUSG00000026276 ENSMUSG00000116048 ENSMUSG00000028745 ENSMUSG00000033065 ENSMUSG00000035783 ENSMUSG00000025980 ENSMUSG00000031010 ENSMUSG00000032412 ENSMUSG00000063229 ENSMUSG00000027479 ENSMUSG00000067338 ENSMUSG00000067702 ENSMUSG00000021771 ENSMUSG00000006740 ENSMUSG00000027227 ENSMUSG00000025613 ENSMUSG00000033161	'Fructose-bisphosphate aldolase'; 'Glucose-6-phosphate isomerase'; 'Septin-2'; 'F-actin-capping protein subunit beta'; 'ATP-dependent 6-phosphofructokinase, muscle type'; 'Actin, aortic smooth muscle'; '60 kDa heat shock protein, mitochondrial'; 'Probable ubiquitin carboxyl-terminal hydrolase FAF-X'; 'Sodium/potassium-transporting ATPase subunit beta-3'; 'L-lactate dehydrogenase'; 'Microtubule-as…	Aldoa Gpi Septin2 Capzb Pfkm Acta2 Hspd1 Usp9x Atp1b3 Ldha Mapre1 Tuba3a Vdac2 Kif5b Sord Cct8 Atp1a1	A6ZI44 P06745 P42208 P47757 P47857 P62737 P63038 P70398 P97370 Q3THB4 Q3U4H0 Q5FW91 Q60930 Q61768 Q64442 Q6A0F1 Q8VDN2	A6ZI44 P06745 P42208 P47757 P47857 P62737 P63038 P70398 P97370 Q3THB4 Q3U4H0 Q5FW91 Q60930 Q61768 Q64442 Q6A0F1 Q8VDN2	4.31 19/441	2.45 19/775	0.113542	GO:0043227;GO:0120025
GO:0005838	proteasome regulatory particle	A multisubunit complex, which caps one or both ends of the proteasome core complex. This complex recognizes and unfolds ubiquitinated proteins, and translocates them to the proteasome core complex.	ENSMUSG00000039041 ENSMUSG00000026229	'Uncharacterized protein'; '26S proteasome non-ATPase regulatory subunit 1'	Adrm1 Psmd1	A0A1S6GWG3 Q3TXS7	A0A1S6GWG3 Q3TXS7	0.45 2/441	8.70 2/23	0.114672	GO:0022624;GO:0032991
GO:0031984	organelle subcompartment	A compartment that consists of a lumen and an enclosing membrane, and is part of an organelle.	ENSMUSG00000053819 ENSMUSG00000030592 ENSMUSG00000001924 ENSMUSG00000006676 ENSMUSG00000075307 ENSMUSG00000018796 ENSMUSG00000020788 ENSMUSG00000005873 ENSMUSG00000020198 ENSMUSG00000027195 ENSMUSG00000005514 ENSMUSG00000025980 ENSMUSG00000078812 ENSMUSG00000028452 ENSMUSG00000026922 ENSMUSG00000006373 ENSMUSG00000014959 ENSMUSG00000028343 ENSMUSG00000020132 ENSMUSG00000027523 ENSMUSG00000042628 …	'Calcium/calmodulin-dependent protein kinase type II subunit delta'; 'Ryanodine receptor 1'; 'Ubiquitin-like modifier-activating enzyme 1'; 'ubiquitinyl hydrolase 1'; 'Kelch-like protein 41'; 'Long-chain-fatty-acid--CoA ligase'; 'Calcium-transporting ATPase'; 'Receptor expression-enhancing protein'; 'AP-3 complex subunit delta-1'; 'Very-long-chain 3-oxoacyl-CoA reductase'; 'NADPH--cytochrome P450…	Camk2d Ryr1 Uba1 Usp19 Klhl41 Acsl1 Atp2a3 Reep5 Ap3d1 Hsd17b12 Por Hspd1 Eif5a Vcp Agpat2 Pgrmc1 Gorasp2 Erp44 Rab21 Gnas Zfyve1 Asph Flna Pnpla8 Atp2a1 Lrrc59 Lap3 Jph2 Jph1 Lypla2 Vapa	A0A0G2JGS4 A0A1L1SQG7 A0A1S6GWH5 A0A991ELD7 A2AUC9 D3Z041 E9Q559 G3X8R0 O54774 O70503 P37040 P63038 P63242 Q01853 Q059U0 Q3TH84 Q3TIK1 Q3URM4 Q6A0C7 Q6R0H7 Q810J8 Q8BSY0 Q8BTM8 Q8K1N1 Q8R429 Q922Q8 Q9CPY7 Q9ET78 Q9ET80 Q9WTL7 Q9WV55	A0A0G2JGS4 A0A1L1SQG7 A0A1S6GWH5 A0A991ELD7 A2AUC9 D3Z041 E9Q559 G3X8R0 O54774 O70503 P37040 P63038 P63242 Q01853 Q059U0 Q3TH84 Q3TIK1 Q3URM4 Q6A0C7 Q6R0H7 Q810J8 Q8BSY0 Q8BTM8 Q8K1N1 Q8R429 Q922Q8 Q9CPY7 Q9ET78 Q9ET80 Q9WTL7 Q9WV55	7.03 31/441	2.21 31/1403	0.117704	GO:0110165;GO:0043229;GO:0043227
GO:0008021	synaptic vesicle	A secretory organelle, typically 50 nm in diameter, of presynaptic nerve terminals; accumulates in high concentrations of neurotransmitters and secretes these into the synaptic cleft by fusion with the 'active zone' of the presynaptic plasma membrane.	ENSMUSG00000022789 ENSMUSG00000026276 ENSMUSG00000116048 ENSMUSG00000027712 ENSMUSG00000032959 ENSMUSG00000021771 ENSMUSG00000020402 ENSMUSG00000004937	'Dynamin-1-like protein'; 'Septin-2'; 'Annexin A5'; 'Phosphatidylethanolamine-binding protein 1'; 'Voltage-dependent anion-selective channel protein 2'; 'Voltage-dependent anion-selective channel protein 1'; 'Small glutamine-rich tetratricopeptide repeat-containing protein alpha'	Dnm1l Septin2 Anxa5 Pebp1 Vdac2 Vdac1 Sgta	Q8K1M6 P42208 P48036 Q3TGC5 Q60930 Q60932 Q8BJU0	E9PUD2 P42208 P48036 Q3TGC5 Q60930 Q60932 Q8BJU0	1.81 8/441	3.12 8/256	0.127793	GO:0070382;GO:0098793
GO:1903349	omegasome membrane	Any membrane that is part of an omegasome.	ENSMUSG00000042628	'Zinc finger FYVE domain-containing protein 1'	Zfyve1	Q810J8	Q810J8	0.23 1/441	25.00 1/4	0.128227	GO:0098588;GO:1990462
GO:0048787	presynaptic active zone membrane	The membrane portion of the presynaptic active zone; it is the site where docking and fusion of synaptic vesicles occurs for the release of neurotransmitters.	ENSMUSG00000038845 ENSMUSG00000020402 ENSMUSG00000006024	'Prohibitin 1'; 'Voltage-dependent anion-selective channel protein 1'; 'Alpha-soluble NSF attachment protein'	Phb1 Vdac1 Napa	P67778 Q60932 Q9DB05	P67778 Q60932 Q9DB05	0.68 3/441	5.45 3/55	0.128227	GO:0048786;GO:0097060;GO:0042734
GO:0005749	mitochondrial respiratory chain complex II, succinate dehydrogenase complex (ubiquinone)	A protein complex located in the mitochondrial inner membrane that forms part of the mitochondrial respiratory chain. Contains the four polypeptide subunits of succinate dehydrogenase, flavin-adenine dinucleotide and iron-sulfur. Catalyzes the oxidation of succinate by ubiquinone. Connects the TCA cycle with the respiratory chain.	ENSMUSG00000021577	'Succinate dehydrogenase'	Sdha	Q8K2B3	Q8K2B3	0.23 1/441	25.00 1/4	0.128227	GO:0045257;GO:0045283;GO:0005746;GO:0098800
GO:0032021	NELF complex	A complex of five proteins, designated NELF-A, -B, -C, -D, and -E in human, that can physically associate with RNP polymerase II to induce transcriptional pausing.	ENSMUSG00000013465	'Negative elongation factor B'	Nelfb	A0A5H1ZRL3	A0A5H1ZRL3	0.23 1/441	25.00 1/4	0.128227	GO:0008023
GO:0045283	fumarate reductase complex	A membrane-bound flavoenzyme complex consisting of four subunits, A, B, C, and D. A and B comprise the membrane-extrinsic catalytic domain and C (InterPro:IPR003510; InterPro:IPR004224) and D (InterPro:IPR003418) link the catalytic centers to the electron-transport chain. This family consists of the 13 kDa hydrophobic subunit D. This component may be required to anchor the catalytic components of…	ENSMUSG00000021577	'Succinate dehydrogenase'	Sdha	Q8K2B3	Q8K2B3	0.23 1/441	25.00 1/4	0.128227	GO:0098803;GO:1902494;GO:0045273
GO:0045281	succinate dehydrogenase complex	A multimeric complex which consists of flavoprotein (subunit A ; InterPro:IPR003952), iron-sulfur protein (subunit B) and membrane-bound cytochrome b560 (subunit C; InterPro:IPR000701). In some Archaea, the membrane-bound subunits (C or C and D) do not necessarily contain heme. Membrane-bound subunits can bind or react with quinones.	ENSMUSG00000021577	'Succinate dehydrogenase'	Sdha	Q8K2B3	Q8K2B3	0.23 1/441	25.00 1/4	0.128227	GO:0098803;GO:1990204;GO:0005622;GO:0045273
GO:0061851	leading edge of lamellipodium	That part of the lamellipodium which represents the distal part of the structure.	ENSMUSG00000026341	'Actin-related protein 3'	Actr3	Q3TGE1	Q3TGE1	0.23 1/441	25.00 1/4	0.128227	GO:0030027;GO:0031252
GO:0045273	respiratory chain complex II	A part of the respiratory chain, containing the four polypeptide subunits of succinate dehydrogenase, flavin-adenine dinucleotide and iron-sulfur. Catalyzes the oxidation of succinate by ubiquinone. Connects the TCA cycle with the respiratory chain.	ENSMUSG00000021577	'Succinate dehydrogenase'	Sdha	Q8K2B3	Q8K2B3	0.23 1/441	25.00 1/4	0.128227	GO:1902494;GO:0098803
GO:0140494	migrasome	A vesicular organelle that forms on retraction fibers behind migrating cells and mediates the release of cytoplasmic contents during cell migration.	ENSMUSG00000025980	'60 kDa heat shock protein, mitochondrial'	Hspd1	P63038	P63038	0.23 1/441	25.00 1/4	0.128227	GO:0043231
GO:0005635	nuclear envelope	The double lipid bilayer enclosing the nucleus and separating its contents from the rest of the cytoplasm; includes the intermembrane space, a gap of width 20-40 nm (also called the perinuclear space).	ENSMUSG00000057666 ENSMUSG00000027782 ENSMUSG00000024639 ENSMUSG00000078812 ENSMUSG00000029994 ENSMUSG00000063524 ENSMUSG00000059040 ENSMUSG00000024120 ENSMUSG00000022391 ENSMUSG00000075706 ENSMUSG00000020869 ENSMUSG00000018707 ENSMUSG00000024091	'Glyceraldehyde-3-phosphate dehydrogenase'; 'Karyopherin'; 'Guanine nucleotide-binding protein G'; 'Eukaryotic translation initiation factor 5A-1'; 'Annexin A4'; 'phosphopyruvate hydratase'; 'Leucine-rich PPR motif-containing protein, mitochondrial'; 'MKIAA1835 protein'; 'Glutathione peroxidase'; 'Leucine-rich repeat-containing protein 59'; 'Cytoplasmic dynein 1 heavy chain 1'; 'Vesicle-associate…	Gapdh Kpna4 Gnaq Eif5a Anxa4 EG433182 Lrpprc Rangap1 Gpx4 Lrrc59 Dync1h1 Vapa	A0A0A0MQF6 A0A0B4J1E7 P21279 P63242 P97429 Q5FW97 Q6PB66 Q6ZPH4 Q76LV0 Q922Q8 Q9JHU4 Q9WV55	A0A0A0MQF6 A0A0B4J1E7 P21279 P63242 P97429 Q5FW97 Q6PB66 Q6ZPH4 Q76LV0 Q922Q8 Q9JHU4 Q9WV55	2.95 13/441	2.64 13/492	0.128227	GO:0031967;GO:0005634;GO:0012505
GO:0045257	succinate dehydrogenase complex (ubiquinone)	The enzyme that catalyzes the oxidation of succinate and ubiquinone to fumarate and ubiquinol; involved in aerobic respiration, repressed in anaerobic respiration.	ENSMUSG00000021577	'Succinate dehydrogenase'	Sdha	Q8K2B3	Q8K2B3	0.23 1/441	25.00 1/4	0.128227	GO:0045281
GO:0098827	endoplasmic reticulum subcompartment	A distinct region of the endoplasmic reticulum.	ENSMUSG00000053819 ENSMUSG00000030592 ENSMUSG00000001924 ENSMUSG00000006676 ENSMUSG00000075307 ENSMUSG00000018796 ENSMUSG00000020788 ENSMUSG00000005873 ENSMUSG00000027195 ENSMUSG00000005514 ENSMUSG00000078812 ENSMUSG00000028452 ENSMUSG00000026922 ENSMUSG00000006373 ENSMUSG00000014959 ENSMUSG00000028343 ENSMUSG00000020132 ENSMUSG00000042628 ENSMUSG00000028207 ENSMUSG00000036257 ENSMUSG00000030730 …	'Calcium/calmodulin-dependent protein kinase type II subunit delta'; 'Ryanodine receptor 1'; 'Ubiquitin-like modifier-activating enzyme 1'; 'ubiquitinyl hydrolase 1'; 'Kelch-like protein 41'; 'Long-chain-fatty-acid--CoA ligase'; 'Calcium-transporting ATPase'; 'Receptor expression-enhancing protein'; 'Very-long-chain 3-oxoacyl-CoA reductase'; 'NADPH--cytochrome P450 reductase'; 'Eukaryotic transla…	Camk2d Ryr1 Uba1 Usp19 Klhl41 Acsl1 Atp2a3 Reep5 Hsd17b12 Por Eif5a Vcp Agpat2 Pgrmc1 Gorasp2 Erp44 Rab21 Zfyve1 Asph Pnpla8 Atp2a1 Lrrc59 Jph2 Jph1 Vapa	A0A0G2JGS4 A0A1L1SQG7 A0A1S6GWH5 A0A991ELD7 A2AUC9 D3Z041 E9Q559 G3X8R0 O70503 P37040 P63242 Q01853 Q059U0 Q3TH84 Q3TIK1 Q3URM4 Q6A0C7 Q810J8 Q8BSY0 Q8K1N1 Q8R429 Q922Q8 Q9ET78 Q9ET80 Q9WV55	A0A0G2JGS4 A0A1L1SQG7 A0A1S6GWH5 A0A991ELD7 A2AUC9 D3Z041 E9Q559 G3X8R0 O70503 P37040 P63242 Q01853 Q059U0 Q3TH84 Q3TIK1 Q3URM4 Q6A0C7 Q810J8 Q8BSY0 Q8K1N1 Q8R429 Q922Q8 Q9ET78 Q9ET80 Q9WV55	5.67 25/441	2.26 25/1104	0.128227	GO:0005783;GO:0031984
GO:0110158	calpain complex	A calcium-dependent protease complex that processes its substrate by limited proteolysis rather than degrading it. In some cases limited proteolysis is required for the activation of its substrate.	ENSMUSG00000001794	'Calpain small subunit 1'	Capns1	O88456	O88456	0.23 1/441	25.00 1/4	0.128227	GO:0005737;GO:0008303
GO:0030485	smooth muscle contractile fiber	The contractile fiber of smooth muscle cells.	ENSMUSG00000035783	'Actin, aortic smooth muscle'	Acta2	P62737	P62737	0.23 1/441	25.00 1/4	0.128227	GO:0043292
GO:0044530	supraspliceosomal complex	Multicomponent complex of RNA and proteins that is composed of four active spliceosomes, termed native spliceosomes, connected to each other by the pre-mRNA. The supraspliceosome is the nuclear machine where the pre-mRNA processing takes place, like the 5'-end capping, 3'-end cleavage, splicing and editing.	ENSMUSG00000058301	'Regulator of nonsense transcripts 1'	Upf1	Q9EPU0	Q9EPU0	0.23 1/441	25.00 1/4	0.128227	GO:0005681
GO:0031523	Myb complex	A multisubunit complex consisting of Myb and other proteins that regulates site specific DNA replication, gene amplification and transcriptional repression.	ENSMUSG00000031328	'Filamin-A'	Flna	Q8BTM8	Q8BTM8	0.23 1/441	25.00 1/4	0.128227	GO:0140513
GO:0098559	cytoplasmic side of early endosome membrane	The side (leaflet) of the early endosome membrane that faces the cytoplasm.	ENSMUSG00000020132	'Ras-related protein Rab-21'	Rab21	Q6A0C7	Q6A0C7	0.23 1/441	25.00 1/4	0.128227	GO:0031901;GO:0010009
GO:0000243	commitment complex	A spliceosomal complex that is formed by association of the U1 snRNP with the 5' splice site of an unspliced intron in an RNA transcript.	ENSMUSG00000020180	'Small nuclear ribonucleoprotein Sm D3'	Snrpd3	P62320	P62320	0.23 1/441	25.00 1/4	0.128227	GO:0005684
GO:0101004	cytolytic granule membrane	The lipid bilayer surrounding the cytolytic granule.	ENSMUSG00000006740	'Kinesin-1 heavy chain'	Kif5b	Q61768	Q61768	0.23 1/441	25.00 1/4	0.128227	GO:0005765;GO:0044194
GO:0043189	H4/H2A histone acetyltransferase complex	A multisubunit complex that catalyzes the acetylation of histones H4 and H2A.	ENSMUSG00000062825 ENSMUSG00000055194	'Actin, cytoplasmic 2'; 'Beta-actin-like protein 2'	Actg1 Actbl2	P63260 Q8BFZ3	P63260 Q8BFZ3	0.45 2/441	7.69 2/26	0.133426	GO:1902562
GO:0035267	NuA4 histone acetyltransferase complex	A complex having histone acetylase activity on chromatin, as well as ATPase, DNA helicase and structural DNA binding activities. The complex is thought to be involved in double-strand DNA break repair. Subunits of the human complex include HTATIP/TIP60, TRRAP, RUVBL1, BUVBL2, beta-actin and BAF53/ACTL6A. In yeast, the complex has 13 subunits, including the catalytic subunit Esa1 (homologous to hu…	ENSMUSG00000062825 ENSMUSG00000055194	'Actin, cytoplasmic 2'; 'Beta-actin-like protein 2'	Actg1 Actbl2	P63260 Q8BFZ3	P63260 Q8BFZ3	0.45 2/441	7.69 2/26	0.133426	GO:0043189
GO:0097524	sperm plasma membrane	A plasma membrane that is part of a sperm cell.	ENSMUSG00000025980 ENSMUSG00000023944	'60 kDa heat shock protein, mitochondrial'; 'Heat shock protein HSP 90-beta'	Hspd1 Hsp90ab1	P63038 Q71LX8	P63038 Q71LX8	0.45 2/441	7.69 2/26	0.133426	GO:0005886
GO:0005681	spliceosomal complex	Any of a series of ribonucleoprotein complexes that contain snRNA(s) and small nuclear ribonucleoproteins (snRNPs), and are formed sequentially during the spliceosomal splicing of one or more substrate RNAs, and which also contain the RNA substrate(s) from the initial target RNAs of splicing, the splicing intermediate RNA(s), to the final RNA products. During cis-splicing, the initial target RNA …	ENSMUSG00000004980 ENSMUSG00000022283 ENSMUSG00000020180 ENSMUSG00000059005 ENSMUSG00000020719 ENSMUSG00000028902 ENSMUSG00000058301	'Heterogeneous nuclear ribonucleoproteins A2/B1'; 'Polyadenylate-binding protein 1'; 'Small nuclear ribonucleoprotein Sm D3'; 'RRM domain-containing protein'; 'Probable ATP-dependent RNA helicase DDX5'; 'Splicing factor 3A subunit 3'; 'Regulator of nonsense transcripts 1'	Hnrnpa2b1 Pabpc1 Snrpd3 Hnrnpa3 Ddx5 Sf3a3 Upf1	O88569 P29341 P62320 Q3UZG3 Q3V0Z8 Q9D554 Q9EPU0	O88569 P29341 P62320 Q3UZG3 Q3V0Z8 Q9D554 Q9EPU0	1.59 7/441	3.20 7/219	0.137292	GO:0140513;GO:1990904
GO:0030117	membrane coat	Any of several different proteinaceous coats that can associate with membranes. Membrane coats include those formed by clathrin plus an adaptor complex, the COPI and COPII complexes, and possibly others. They are found associated with membranes on many vesicles as well as other membrane features such as pits and perhaps tubules.	ENSMUSG00000020198 ENSMUSG00000032458 ENSMUSG00000035152 ENSMUSG00000032554	'AP-3 complex subunit delta-1'; 'Coatomer subunit beta''; 'AP complex subunit beta'; 'Serotransferrin'	Ap3d1 Copb2 Ap2b1 Tf	O54774 O55029 Q5SWR1 Q921I1	O54774 O55029 Q5SWR1 Q921I1	0.91 4/441	4.21 4/95	0.139316	GO:0098796;GO:0048475;GO:0005737
GO:0048475	coated membrane	A single or double lipid bilayer with any of several different proteinaceous coats that can associate with membranes. Membrane coats include those formed by clathrin plus an adaptor complex, the COPI and COPII complexes.	ENSMUSG00000020198 ENSMUSG00000032458 ENSMUSG00000035152 ENSMUSG00000032554	'AP-3 complex subunit delta-1'; 'Coatomer subunit beta''; 'AP complex subunit beta'; 'Serotransferrin'	Ap3d1 Copb2 Ap2b1 Tf	O54774 O55029 Q5SWR1 Q921I1	O54774 O55029 Q5SWR1 Q921I1	0.91 4/441	4.21 4/95	0.139316	GO:0016020
GO:0022624	proteasome accessory complex	A protein complex, that caps one or both ends of the proteasome core complex and regulates entry into, or exit from, the proteasome core complex.	ENSMUSG00000039041 ENSMUSG00000026229	'Uncharacterized protein'; '26S proteasome non-ATPase regulatory subunit 1'	Adrm1 Psmd1	A0A1S6GWG3 Q3TXS7	A0A1S6GWG3 Q3TXS7	0.45 2/441	7.41 2/27	0.140308	GO:0032991;GO:0000502;GO:0005622
GO:0033177	proton-transporting two-sector ATPase complex, proton-transporting domain	A protein complex that forms part of a proton-transporting two-sector ATPase complex and carries out proton transport across a membrane. The proton-transporting domain (F0, V0, or A0) includes integral and peripheral membrane proteins.	ENSMUSG00000022956 ENSMUSG00000034566	'ATP synthase subunit O, mitochondrial'; 'ATP synthase subunit d, mitochondrial'	Atp5po Atp5pd	Q9DB20 Q9DCX2	Q9DB20 Q9DCX2	0.45 2/441	7.41 2/27	0.140308	GO:0016469;GO:0098796
GO:0099243	extrinsic component of synaptic membrane	The component of the synaptic membrane consisting of gene products and protein complexes that are loosely bound to one of its surfaces, but not integrated into the hydrophobic region.	ENSMUSG00000038845 ENSMUSG00000035152	'Prohibitin 1'; 'AP complex subunit beta'	Phb1 Ap2b1	P67778 Q5SWR1	P67778 Q5SWR1	0.45 2/441	7.41 2/27	0.140308	GO:0019897;GO:0097060
GO:0009925	basal plasma membrane	The region of the plasma membrane located at the basal end of the cell. Often used in reference to animal polarized epithelial membranes, where the basal membrane is the part attached to the extracellular matrix, or in plant cells, where the basal membrane is defined with respect to the zygotic axis.	ENSMUSG00000028906 ENSMUSG00000006574 ENSMUSG00000031207 ENSMUSG00000032412 ENSMUSG00000023944 ENSMUSG00000056999 ENSMUSG00000033161 ENSMUSG00000032554 ENSMUSG00000017774	'Protein 4.1'; 'Band 3 anion transport protein'; 'Moesin'; 'Sodium/potassium-transporting ATPase subunit beta-3'; 'Heat shock protein HSP 90-beta'; 'Insulin degrading enzyme'; 'Sodium/potassium-transporting ATPase subunit alpha-1'; 'Serotransferrin'; 'Unconventional myosin-Ic'	Epb41 Slc4a1 Msn Atp1b3 Hsp90ab1 Ide Atp1a1 Tf Myo1c	A2A841 P04919 P26041 P97370 Q71LX8 Q8CGB9 Q8VDN2 Q921I1 Q9WTI7	A2A841 P04919 P26041 P97370 Q71LX8 Q8CGB9 Q8VDN2 Q921I1 Q9WTI7	2.04 9/441	2.88 9/312	0.140536	GO:0045178;GO:0098590
GO:0030120	vesicle coat	A membrane coat found on a coated vesicle.	ENSMUSG00000032458 ENSMUSG00000035152 ENSMUSG00000032554	'Coatomer subunit beta''; 'AP complex subunit beta'; 'Serotransferrin'	Copb2 Ap2b1 Tf	O55029 Q5SWR1 Q921I1	O55029 Q5SWR1 Q921I1	0.68 3/441	5.08 3/59	0.140658	GO:0030662;GO:0030117
GO:0000932	P-body	A focus in the cytoplasm where mRNAs may become inactivated by decapping or some other mechanism. Protein and RNA localized to these foci are involved in mRNA degradation, nonsense-mediated mRNA decay (NMD), translational repression, and RNA-mediated gene silencing.	ENSMUSG00000028156 ENSMUSG00000058301 ENSMUSG00000021024 ENSMUSG00000032301	'Eukaryotic translation initiation factor 4E'; 'Regulator of nonsense transcripts 1'; 'Proteasome subunit alpha type-6'; 'Proteasome subunit alpha type-4'	Eif4e Upf1 Psma6 Psma4	Q3TK95 Q9EPU0 Q9QUM9 Q9R1P0	Q3TK95 Q9EPU0 Q9QUM9 Q9R1P0	0.91 4/441	4.12 4/97	0.145586	GO:0036464
GO:0045277	respiratory chain complex IV	A part of the respiratory chain, containing the 13 polypeptide subunits of cytochrome c oxidase, including cytochrome a and cytochrome a3. Catalyzes the oxidation of reduced cytochrome c by dioxygen (O2).	ENSMUSG00000036751 ENSMUSG00000051671	'Cytochrome c oxidase subunit 6B1'; 'Cytochrome c oxidase assembly factor 6 homolog'	Cox6b1 Coa6	P56391 Q8BGD8	P56391 Q8BGD8	0.45 2/441	7.14 2/28	0.147466	GO:0070069;GO:0098803
GO:0042588	zymogen granule	A membrane-bounded, cytoplasmic secretory granule found in enzyme-secreting cells and visible by light microscopy. Contain zymogen, an inactive enzyme precursor, often of a digestive enzyme.	ENSMUSG00000025980 ENSMUSG00000029994	'60 kDa heat shock protein, mitochondrial'; 'Annexin A4'	Hspd1 Anxa4	P63038 P97429	P63038 P97429	0.45 2/441	7.14 2/28	0.147466	GO:0030141
GO:0031965	nuclear membrane	Either of the lipid bilayers that surround the nucleus and form the nuclear envelope; excludes the intermembrane space.	ENSMUSG00000057666 ENSMUSG00000027782 ENSMUSG00000024639 ENSMUSG00000029994 ENSMUSG00000063524 ENSMUSG00000059040 ENSMUSG00000024120 ENSMUSG00000022391 ENSMUSG00000024091	'Glyceraldehyde-3-phosphate dehydrogenase'; 'Karyopherin'; 'Guanine nucleotide-binding protein G'; 'Annexin A4'; 'phosphopyruvate hydratase'; 'Leucine-rich PPR motif-containing protein, mitochondrial'; 'MKIAA1835 protein'; 'Vesicle-associated membrane protein-associated protein A'	Gapdh Kpna4 Gnaq Anxa4 EG433182 Lrpprc Rangap1 Vapa	A0A0A0MQF6 A0A0B4J1E7 P21279 P97429 Q5FW97 Q6PB66 Q6ZPH4 Q9WV55	A0A0A0MQF6 A0A0B4J1E7 P21279 P97429 Q5FW97 Q6PB66 Q6ZPH4 Q9WV55	2.04 9/441	2.85 9/316	0.147466	GO:0031090;GO:0005635
GO:1990779	glycoprotein Ib-IX-V complex	A transmembrane signaling receptor complex found exclusively on platelets. Involved in haemostasis and thrombosis where it aids blood coagulation.	ENSMUSG00000031328	'Filamin-A'	Flna	Q8BTM8	Q8BTM8	0.23 1/441	20.00 1/5	0.148822	GO:0090665;GO:0098802
GO:0106139	symbiont cell surface	The cell surface of a secondary, endosymbiont organism with which the first organism is interacting. The symbiont is defined as the smaller of the organisms involved in a symbiotic interaction.	ENSMUSG00000026365	'Complement component factor h'	Cfh	E9Q8I0	E9Q8I0	0.23 1/441	20.00 1/5	0.148822	GO:0044217
GO:0005954	calcium- and calmodulin-dependent protein kinase complex	An enzyme complex which in eukaryotes is composed of four different chains: alpha, beta, gamma, and delta. The different isoforms assemble into homo- or heteromultimeric holoenzymes composed of 8 to 12 subunits. Catalyzes the phosphorylation of proteins to O-phosphoproteins.	ENSMUSG00000053819	'Calcium/calmodulin-dependent protein kinase type II subunit delta'	Camk2d	A0A0G2JGS4	A0A0G2JGS4	0.23 1/441	20.00 1/5	0.148822	GO:1902494;GO:0140535
GO:0106002	mCRD-mediated mRNA stability complex	A protein complex that binds to, and promotes stabilization of, mRNA molecules containing the major coding region instability determinant (mCRD) by bridging the mCRD domain and the poly(A) tail of the mRNA. In human, it consists of CSDE1, HNRPD, PABPC1, PAIP1 and SYNCRIP.	ENSMUSG00000022283	'Polyadenylate-binding protein 1'	Pabpc1	P29341	P29341	0.23 1/441	20.00 1/5	0.148822	GO:0032991;GO:0005829
GO:0070044	synaptobrevin 2-SNAP-25-syntaxin-1a complex	A SNARE complex that contains synaptobrevin 2 (VAMP2), SNAP-25, and syntaxin 1a (or orthologs thereof).	ENSMUSG00000006024	'Alpha-soluble NSF attachment protein'	Napa	Q9DB05	Q9DB05	0.23 1/441	20.00 1/5	0.148822	GO:0031201
GO:0016324	apical plasma membrane	The region of the plasma membrane located at the apical end of the cell.	ENSMUSG00000018340 ENSMUSG00000031207 ENSMUSG00000033065 ENSMUSG00000032412 ENSMUSG00000029994 ENSMUSG00000028692 ENSMUSG00000027523 ENSMUSG00000023944 ENSMUSG00000027893 ENSMUSG00000022443 ENSMUSG00000033161 ENSMUSG00000032554	'Annexin A6'; 'Moesin'; 'ATP-dependent 6-phosphofructokinase, muscle type'; 'Sodium/potassium-transporting ATPase subunit beta-3'; 'Annexin A4'; 'Aldo-keto reductase family 1 member A1'; 'Guanine nucleotide-binding protein G'; 'Heat shock protein HSP 90-beta'; 'S-adenosylhomocysteine hydrolase-like protein 1'; 'Myosin-9'; 'Sodium/potassium-transporting ATPase subunit alpha-1'; 'Serotransferrin'	Anxa6 Msn Pfkm Atp1b3 Anxa4 Akr1a1 Gnas Hsp90ab1 Ahcyl1 Myh9 Atp1a1 Tf	P14824 P26041 P47857 P97370 P97429 Q3UJW9 Q6R0H7 Q71LX8 Q80SW1 Q8VDD5 Q8VDN2 Q921I1	P14824 P26041 P47857 P97370 P97429 Q3UJW9 Q6R0H7 Q71LX8 Q80SW1 Q8VDD5 Q8VDN2 Q921I1	2.72 12/441	2.60 12/461	0.148822	GO:0045177;GO:0098590
GO:0097422	tubular endosome	A network of fine tubules in the vicinity of the Golgi complex and around the centriole.	ENSMUSG00000031696	'Vacuolar protein sorting-associated protein 35'	Vps35	Q3TRJ1	Q3TRJ1	0.23 1/441	20.00 1/5	0.148822	GO:0005768;GO:0110165
GO:0070449	elongin complex	A transcription elongation factor complex that suppresses RNA polymerase II pausing, and may act by promoting proper alignment of the 3'-end of nascent transcripts with the polymerase catalytic site. Consists of a transcriptionally active Elongin A subunit (about 100 kDa) and two smaller Elongin B (about 18 kDa) and Elongin C (about 15 kDa) subunits.	ENSMUSG00000079658	'Elongin-C'	Eloc	A0A087WNT1	A0A087WNT1	0.23 1/441	20.00 1/5	0.148822	GO:0008023
GO:0033011	perinuclear theca	A condensed cytoplasmic structure that covers the nucleus of mammalian spermatozoa except for a narrow zone around the insertion of the tail. It shows two distinct regions, a subacrosomal layer and, continuing caudally beyond the acrosomic system, the postacrosomal sheath. The perinuclear theca has been considered a cytoskeletal scaffold responsible for maintaining the overall architecture of the…	ENSMUSG00000028745	'F-actin-capping protein subunit beta'	Capzb	P47757	P47757	0.23 1/441	20.00 1/5	0.148822	GO:0048471;GO:0005856
GO:1990917	ooplasm	The cytoplasm of an ovum.	ENSMUSG00000023944	'Heat shock protein HSP 90-beta'	Hsp90ab1	Q71LX8	Q71LX8	0.23 1/441	20.00 1/5	0.148822	GO:0005737
GO:0099503	secretory vesicle	A cytoplasmic, membrane bound vesicle that is capable of fusing to the plasma membrane to release its contents into the extracellular space.	ENSMUSG00000022789 ENSMUSG00000032562 ENSMUSG00000068039 ENSMUSG00000026276 ENSMUSG00000116048 ENSMUSG00000027712 ENSMUSG00000025980 ENSMUSG00000029994 ENSMUSG00000032959 ENSMUSG00000033860 ENSMUSG00000042284 ENSMUSG00000021771 ENSMUSG00000020402 ENSMUSG00000004937 ENSMUSG00000022781 ENSMUSG00000041926 ENSMUSG00000022443	'Dynamin-1-like protein'; 'Guanine nucleotide-binding protein G'; 'T-complex protein 1 subunit alpha'; 'Septin-2'; 'Annexin A5'; '60 kDa heat shock protein, mitochondrial'; 'Annexin A4'; 'Phosphatidylethanolamine-binding protein 1'; 'Fibrinogen gamma chain'; 'Integrin alpha-1'; 'Voltage-dependent anion-selective channel protein 2'; 'Voltage-dependent anion-selective channel protein 1'; 'Small glu…	Dnm1l Gnai2 Tcp1 Septin2 Anxa5 Hspd1 Anxa4 Pebp1 Fgg Itga1 Vdac2 Vdac1 Sgta Pak2 Rnpep Myh9	Q8K1M6 P08752 P11983 P42208 P48036 P63038 P97429 Q3TGC5 Q3UER8 Q3V3R4 Q60930 Q60932 Q8BJU0 Q8CIN4 Q8VCT3 Q8VDD5	E9PUD2 P08752 P11983 P42208 P48036 P63038 P97429 Q3TGC5 Q3UER8 Q3V3R4 Q60930 Q60932 Q8BJU0 Q8CIN4 Q8VCT3 Q8VDD5	3.85 17/441	2.38 17/714	0.1494	GO:0031410
GO:0071782	endoplasmic reticulum tubular network	A subcompartment of the endoplasmic reticulum consisting of tubules having membranes with high curvature in cross-section.	ENSMUSG00000005873 ENSMUSG00000028207	'Receptor expression-enhancing protein'; 'Aspartyl/asparaginyl beta-hydroxylase'	Reep5 Asph	G3X8R0 Q8BSY0	G3X8R0 Q8BSY0	0.45 2/441	6.90 2/29	0.151638	GO:0098827
GO:0070382	exocytic vesicle	A transport vesicle that mediates transport from an intracellular compartment to the plasma membrane, and fuses with the plasma membrane to release various cargo molecules, such as proteins or hormones, by exocytosis.	ENSMUSG00000022789 ENSMUSG00000026276 ENSMUSG00000116048 ENSMUSG00000027712 ENSMUSG00000032959 ENSMUSG00000021771 ENSMUSG00000020402 ENSMUSG00000004937	'Dynamin-1-like protein'; 'Septin-2'; 'Annexin A5'; 'Phosphatidylethanolamine-binding protein 1'; 'Voltage-dependent anion-selective channel protein 2'; 'Voltage-dependent anion-selective channel protein 1'; 'Small glutamine-rich tetratricopeptide repeat-containing protein alpha'	Dnm1l Septin2 Anxa5 Pebp1 Vdac2 Vdac1 Sgta	Q8K1M6 P42208 P48036 Q3TGC5 Q60930 Q60932 Q8BJU0	E9PUD2 P42208 P48036 Q3TGC5 Q60930 Q60932 Q8BJU0	1.81 8/441	2.91 8/275	0.155463	GO:0099503;GO:0030133
GO:0000792	heterochromatin	A compact and highly condensed form of chromatin that is refractory to transcription.	ENSMUSG00000001924 ENSMUSG00000030695 ENSMUSG00000068039 ENSMUSG00000015149	'Ubiquitin-like modifier-activating enzyme 1'; 'Fructose-bisphosphate aldolase'; 'T-complex protein 1 subunit alpha'; 'NAD-dependent protein deacetylase sirtuin-2'	Uba1 Aldoa Tcp1 Sirt2	A0A1S6GWH5 A6ZI44 P11983 Q8VDQ8	A0A1S6GWH5 A6ZI44 P11983 Q8VDQ8	0.91 4/441	3.92 4/102	0.160686	GO:0000785
GO:0099568	cytoplasmic region	Any (proper) part of the cytoplasm of a single cell of sufficient size to still be considered cytoplasm.	ENSMUSG00000020198 ENSMUSG00000004980 ENSMUSG00000026276 ENSMUSG00000116048 ENSMUSG00000001642 ENSMUSG00000006740 ENSMUSG00000020132 ENSMUSG00000022391 ENSMUSG00000018707	'AP-3 complex subunit delta-1'; 'Heterogeneous nuclear ribonucleoproteins A2/B1'; 'Septin-2'; 'Aldo-keto reductase family 1 member B1'; 'Kinesin-1 heavy chain'; 'Ras-related protein Rab-21'; 'MKIAA1835 protein'; 'Cytoplasmic dynein 1 heavy chain 1'	Ap3d1 Hnrnpa2b1 Septin2 Akr1b1 Kif5b Rab21 Rangap1 Dync1h1	O54774 O88569 P42208 Q3UDY1 Q61768 Q6A0C7 Q6ZPH4 Q9JHU4	O54774 O88569 P42208 Q3UDY1 Q61768 Q6A0C7 Q6ZPH4 Q9JHU4	2.04 9/441	2.76 9/326	0.164387	GO:0005737
GO:0005769	early endosome	A membrane-bounded organelle that receives incoming material from primary endocytic vesicles that have been generated by clathrin-dependent and clathrin-independent endocytosis; vesicles fuse with the early endosome to deliver cargo for sorting into recycling or degradation pathways.	ENSMUSG00000020198 ENSMUSG00000019804 ENSMUSG00000024997 ENSMUSG00000025980 ENSMUSG00000038845 ENSMUSG00000031696 ENSMUSG00000046032 ENSMUSG00000020132 ENSMUSG00000074364 ENSMUSG00000032554 ENSMUSG00000016664	'AP-3 complex subunit delta-1'; 'Sorting nexin-3'; 'Thioredoxin-dependent peroxide reductase, mitochondrial'; '60 kDa heat shock protein, mitochondrial'; 'Prohibitin 1'; 'Vacuolar protein sorting-associated protein 35'; 'Sorting nexin 12'; 'Ras-related protein Rab-21'; 'EH domain-containing protein 2'; 'Serotransferrin'; 'Protein kinase C and casein kinase substrate in neurons protein 2'	Ap3d1 Snx3 Prdx3 Hspd1 Phb1 Vps35 Snx12 Rab21 Ehd2 Tf Pacsin2	O54774 O70492 P20108 P63038 P67778 Q3TRJ1 Q3V2H3 Q6A0C7 Q8BH64 Q921I1 Q9WVE8	O54774 O70492 P20108 P63038 P67778 Q3TRJ1 Q3V2H3 Q6A0C7 Q8BH64 Q921I1 Q9WVE8	2.49 11/441	2.60 11/423	0.164766	GO:0005768
GO:0098894	extrinsic component of presynaptic endocytic zone membrane	The component of the presynaptic endocytic zone membrane consisting of gene products and protein complexes that are loosely bound to one of its surfaces, but not integrated into the hydrophobic region.	ENSMUSG00000035152	'AP complex subunit beta'	Ap2b1	Q5SWR1	Q5SWR1	0.23 1/441	16.67 1/6	0.165309	GO:0098835;GO:0098888
GO:0005795	Golgi stack	The set of thin, flattened membrane-bounded compartments, called cisternae, that form the central portion of the Golgi complex. The stack usually comprises cis, medial, and trans cisternae; the cis- and trans-Golgi networks are not considered part of the stack.	ENSMUSG00000025980 ENSMUSG00000014959 ENSMUSG00000020132 ENSMUSG00000042628 ENSMUSG00000028670	'60 kDa heat shock protein, mitochondrial'; 'PDZ GRASP-type domain-containing protein'; 'Ras-related protein Rab-21'; 'Zinc finger FYVE domain-containing protein 1'; 'Acyl-protein thioesterase 2'	Hspd1 Gorasp2 Rab21 Zfyve1 Lypla2	P63038 Q3TIK1 Q6A0C7 Q810J8 Q9WTL7	P63038 Q3TIK1 Q6A0C7 Q810J8 Q9WTL7	1.13 5/441	3.45 5/145	0.165309	GO:0098791
GO:0170014	ankyrin-1 complex	A complex composed of ANK1, RHCE, RHAG, SLC4A1, EPB42, GYPA, GYPB and AQP1, that functions in the stability and shape of the erythrocyte membrane in human.	ENSMUSG00000006574	'Band 3 anion transport protein'	Slc4a1	P04919	P04919	0.23 1/441	16.67 1/6	0.165309	GO:0098796
GO:0060473	cortical granule	A secretory vesicle that is stored under the cell membrane of an egg. These vesicles fuse with the egg plasma membrane as part of egg activation and are part of the block to polyspermy.	ENSMUSG00000022443	'Myosin-9'	Myh9	Q8VDD5	Q8VDD5	0.23 1/441	16.67 1/6	0.165309	GO:0030141
GO:0042719	mitochondrial intermembrane space protein transporter complex	Soluble complex of the mitochondrial intermembrane space composed of various combinations of small Tim proteins; acts as a protein transporter to guide proteins to the Tim22 complex for insertion into the mitochondrial inner membrane.	ENSMUSG00000020219	'Mitochondrial import inner membrane translocase subunit Tim13'	Timm13	P62075	P62075	0.23 1/441	16.67 1/6	0.165309	GO:1990351;GO:0005758;GO:0098798
GO:0005789	endoplasmic reticulum membrane	The lipid bilayer surrounding the endoplasmic reticulum.	ENSMUSG00000053819 ENSMUSG00000030592 ENSMUSG00000001924 ENSMUSG00000006676 ENSMUSG00000075307 ENSMUSG00000018796 ENSMUSG00000020788 ENSMUSG00000027195 ENSMUSG00000005514 ENSMUSG00000078812 ENSMUSG00000028452 ENSMUSG00000026922 ENSMUSG00000006373 ENSMUSG00000014959 ENSMUSG00000028343 ENSMUSG00000020132 ENSMUSG00000042628 ENSMUSG00000028207 ENSMUSG00000036257 ENSMUSG00000030730 ENSMUSG00000020869 …	'Calcium/calmodulin-dependent protein kinase type II subunit delta'; 'Ryanodine receptor 1'; 'Ubiquitin-like modifier-activating enzyme 1'; 'ubiquitinyl hydrolase 1'; 'Kelch-like protein 41'; 'Long-chain-fatty-acid--CoA ligase'; 'Calcium-transporting ATPase'; 'Very-long-chain 3-oxoacyl-CoA reductase'; 'NADPH--cytochrome P450 reductase'; 'Eukaryotic translation initiation factor 5A-1'; 'Transition…	Camk2d Ryr1 Uba1 Usp19 Klhl41 Acsl1 Atp2a3 Hsd17b12 Por Eif5a Vcp Agpat2 Pgrmc1 Gorasp2 Erp44 Rab21 Zfyve1 Asph Pnpla8 Atp2a1 Lrrc59 Jph2 Jph1 Vapa	A0A0G2JGS4 A0A1L1SQG7 A0A1S6GWH5 A0A991ELD7 A2AUC9 D3Z041 E9Q559 O70503 P37040 P63242 Q01853 Q059U0 Q3TH84 Q3TIK1 Q3URM4 Q6A0C7 Q810J8 Q8BSY0 Q8K1N1 Q8R429 Q922Q8 Q9ET78 Q9ET80 Q9WV55	A0A0G2JGS4 A0A1L1SQG7 A0A1S6GWH5 A0A991ELD7 A2AUC9 D3Z041 E9Q559 O70503 P37040 P63242 Q01853 Q059U0 Q3TH84 Q3TIK1 Q3URM4 Q6A0C7 Q810J8 Q8BSY0 Q8K1N1 Q8R429 Q922Q8 Q9ET78 Q9ET80 Q9WV55	5.44 24/441	2.19 24/1097	0.165309	GO:0042175;GO:0031090;GO:0098827
GO:0042629	mast cell granule	Coarse, bluish-black staining cytoplasmic granules, bounded by a plasma membrane and found in mast cells and basophils. Contents include histamine, heparin, chondroitin sulfates, chymase and tryptase.	ENSMUSG00000001642	'Aldo-keto reductase family 1 member B1'	Akr1b1	Q3UDY1	Q3UDY1	0.23 1/441	16.67 1/6	0.165309	GO:0005764
GO:0008091	spectrin	Membrane associated dimeric protein (240 and 220 kDa) of erythrocytes. Forms a complex with ankyrin, actin and probably other components of the membrane cytoskeleton, so that there is a mesh of proteins underlying the plasma membrane, potentially restricting the lateral mobility of integral proteins.	ENSMUSG00000021061	'Spectrin beta chain'	Sptb	B2RX08	B2RX08	0.23 1/441	16.67 1/6	0.165309	GO:0032991;GO:0030864
GO:0150048	cerebellar granule cell to Purkinje cell synapse	A synapse of a granule cell fiber onto the dendrites of a Purkinje cell in cerebellum.	ENSMUSG00000018965	'14-3-3 protein eta'	Ywhah	P68510	P68510	0.23 1/441	16.67 1/6	0.165309	GO:0098985
GO:0030137	COPI-coated vesicle	A vesicle with a coat formed of the COPI coat complex proteins. COPI-coated vesicles are found associated with Golgi membranes at steady state, are involved in Golgi to endoplasmic reticulum (retrograde) vesicle transport, and possibly also in intra-Golgi transport.	ENSMUSG00000032458 ENSMUSG00000027523	'Coatomer subunit beta''; 'Guanine nucleotide-binding protein G'	Copb2 Gnas	O55029 Q6R0H7	O55029 Q6R0H7	0.45 2/441	6.45 2/31	0.165309	GO:0005798;GO:0030135
GO:1904949	ATPase complex	A protein complex which is capable of ATPase activity.	ENSMUSG00000015749 ENSMUSG00000028452 ENSMUSG00000022956 ENSMUSG00000034566 ENSMUSG00000017774	'Acidic leucine-rich nuclear phosphoprotein 32 family member E'; 'Transitional endoplasmic reticulum ATPase'; 'ATP synthase subunit O, mitochondrial'; 'ATP synthase subunit d, mitochondrial'; 'Unconventional myosin-Ic'	Anp32e Vcp Atp5po Atp5pd Myo1c	P97822 Q01853 Q9DB20 Q9DCX2 Q9WTI7	P97822 Q01853 Q9DB20 Q9DCX2 Q9WTI7	1.13 5/441	3.42 5/146	0.165309	GO:1902494
GO:0034715	pICln-Sm protein complex	A protein complex that contains pICln (CLNS1A) and several Sm proteins, including SmD1, SmD2, SmE, SmF, and SmG.	ENSMUSG00000020180	'Small nuclear ribonucleoprotein Sm D3'	Snrpd3	P62320	P62320	0.23 1/441	16.67 1/6	0.165309	GO:0120114;GO:0005737
GO:0030891	VCB complex	A protein complex that possesses ubiquitin ligase activity; the complex is usually pentameric; for example, in mammals the subunits are pVHL, elongin B, elongin C, cullin-2 (Cul2), and Rbx1.	ENSMUSG00000079658	'Elongin-C'	Eloc	A0A087WNT1	A0A087WNT1	0.23 1/441	16.67 1/6	0.165309	GO:0000153
GO:0098635	protein complex involved in cell-cell adhesion	Any protein complex that is capable of carrying out some part of the process of cell-cell adhesion.	ENSMUSG00000068220	'Galectin-1'	Lgals1	P16045	P16045	0.23 1/441	16.67 1/6	0.165309	GO:0098636
GO:0044217	other organism part	Any constituent part of a secondary organism with which the first organism is interacting.	ENSMUSG00000026365	'Complement component factor h'	Cfh	E9Q8I0	E9Q8I0	0.23 1/441	16.67 1/6	0.165309	GO:0110165
GO:0043527	tRNA methyltransferase complex	A multimeric protein complex involved in the methylation of specific nucleotides in tRNA.	ENSMUSG00000025260	'17beta-hydroxysteroid dehydrogenase type 10/short chain L-3-hydroxyacyl-CoA dehydrogenase'	Hsd17b10	Q99N15	Q99N15	0.23 1/441	16.67 1/6	0.165309	GO:0034708
GO:0046696	lipopolysaccharide receptor complex	A multiprotein complex that consists of at least three proteins, CD14, TLR4, and MD-2, each of which is glycosylated and which functions as a lipopolysaccharide (LPS) receptor that primes the innate immune response against bacterial pathogens.	ENSMUSG00000025980	'60 kDa heat shock protein, mitochondrial'	Hspd1	P63038	P63038	0.23 1/441	16.67 1/6	0.165309	GO:0043235;GO:0098796
GO:0005577	fibrinogen complex	A highly soluble, elongated protein complex found in blood plasma and involved in clot formation. It is converted into fibrin monomer by the action of thrombin. In the mouse, fibrinogen is a hexamer, 46 nm long and 9 nm maximal diameter, containing two sets of nonidentical chains (alpha, beta, and gamma) linked together by disulfide bonds.	ENSMUSG00000033860	'Fibrinogen gamma chain'	Fgg	Q3UER8	Q3UER8	0.23 1/441	16.67 1/6	0.165309	GO:0032991;GO:0005615
GO:0045261	proton-transporting ATP synthase complex, catalytic core F(1)	The sector of a hydrogen-transporting ATP synthase complex in which the catalytic activity resides; it comprises the catalytic core and central stalk, and is peripherally associated with a membrane, such as the plasma membrane or the mitochondrial inner membrane, when the entire ATP synthase is assembled.	ENSMUSG00000022956	'ATP synthase subunit O, mitochondrial'	Atp5po	Q9DB20	Q9DB20	0.23 1/441	16.67 1/6	0.165309	GO:0033178;GO:0045259;GO:0005622
GO:0097452	GAIT complex	A protein complex which mediates interferon-gamma-induced transcript-selective translation inhibition in inflammation processes. The complex binds to stem loop-containing GAIT elements in the 3'-UTR of diverse inflammatory mRNAs and suppresses their translation by blocking the recruitment of the 43S ribosomal complex to m7G cap-bound eIF4G. In humans it includes RPL13A, EPRS, SYNCRIP and GAPDH; m…	ENSMUSG00000057666	'Glyceraldehyde-3-phosphate dehydrogenase'	Gapdh	A0A0A0MQF6	A0A0A0MQF6	0.23 1/441	16.67 1/6	0.165309	GO:0032991
GO:0043219	lateral loop	Non-compact myelin located adjacent to the nodes of Ranvier in a myelin segment. These non-compact regions include cytoplasm from the cell responsible for synthesizing the myelin. Lateral loops are found in the paranodal region adjacent to the nodes of Ranvier, while Schmidt-Lantermann clefts are analogous structures found within the compact myelin internode.	ENSMUSG00000015149	'NAD-dependent protein deacetylase sirtuin-2'	Sirt2	Q8VDQ8	Q8VDQ8	0.23 1/441	16.67 1/6	0.165309	GO:0110165;GO:0043209
GO:1990712	HFE-transferrin receptor complex	A protein complex containing at least HFE and a transferrin receptor (either TFR1/TFRC or TFR2), proposed to play a role in the sensing of transferrin-bound Fe (Fe2-Tf) on the plasma membrane to regulate hepcidin transcription.	ENSMUSG00000032554	'Serotransferrin'	Tf	Q921I1	Q921I1	0.23 1/441	16.67 1/6	0.165309	GO:0098802
GO:0060170	ciliary membrane	The portion of the plasma membrane surrounding a cilium.	ENSMUSG00000036427 ENSMUSG00000026276 ENSMUSG00000116048	'Glucose-6-phosphate isomerase'; 'Septin-2'	Gpi Septin2	P06745 P42208	P06745 P42208	0.68 3/441	4.35 3/69	0.180764	GO:0098588;GO:0031253;GO:0005929
GO:0098797	plasma membrane protein complex	Any protein complex that is part of the plasma membrane.	ENSMUSG00000036402 ENSMUSG00000030592 ENSMUSG00000069833 ENSMUSG00000029713 ENSMUSG00000032562 ENSMUSG00000024639 ENSMUSG00000032412 ENSMUSG00000042284 ENSMUSG00000035152 ENSMUSG00000027523 ENSMUSG00000007097 ENSMUSG00000031328 ENSMUSG00000033161 ENSMUSG00000032554	'Guanine nucleotide-binding protein subunit gamma'; 'Ryanodine receptor 1'; 'AHNAK nucleoprotein'; 'Guanine nucleotide binding protein'; 'Guanine nucleotide-binding protein G'; 'Sodium/potassium-transporting ATPase subunit beta-3'; 'Integrin alpha-1'; 'AP complex subunit beta'; 'Sodium/potassium-transporting ATPase subunit alpha'; 'Filamin-A'; 'Sodium/potassium-transporting ATPase subunit alpha-1…	Gng12 Ryr1 Ahnak Gnb2 Gnai2 Gnaq Atp1b3 Itga1 Ap2b1 Gnas Atp1a2 Flna Atp1a1 Tf	A0A0N4SW28 A0A1L1SQG7 E9Q616 E9QKR0 P08752 P21279 P97370 Q3V3R4 Q5SWR1 Q6R0H7 Q6ZQ49 Q8BTM8 Q8VDN2 Q921I1	A0A0N4SW28 A0A1L1SQG7 E9Q616 E9QKR0 P08752 P21279 P97370 Q3V3R4 Q5SWR1 Q6R0H7 Q6ZQ49 Q8BTM8 Q8VDN2 Q921I1	3.17 14/441	2.39 14/587	0.180764	GO:0005886;GO:0098796
GO:0060171	stereocilium membrane	The portion of the plasma membrane surrounding a stereocilium.	ENSMUSG00000017774	'Unconventional myosin-Ic'	Myo1c	Q9WTI7	Q9WTI7	0.23 1/441	14.29 1/7	0.185125	GO:0005622;GO:0032589;GO:0032420
GO:0045252	oxoglutarate dehydrogenase complex	A complex of multiple copies of three enzymatic components: oxoglutarate dehydrogenase (lipoamide) (E1), dihydrolipoamide S-succinyltransferase (E2) and dihydrolipoamide dehydrogenase (E3); catalyzes the overall conversion of 2-oxoglutarate to succinyl-CoA and carbon dioxide (CO2).	ENSMUSG00000004789	'Dihydrolipoyllysine-residue succinyltransferase component of 2-oxoglutarate dehydrogenase complex, mitochondrial'	Dlst	Q9D2G2	Q9D2G2	0.23 1/441	14.29 1/7	0.185125	GO:0045240;GO:1990234
GO:0042587	glycogen granule	Cytoplasmic bead-like structures of animal cells, visible by electron microscope. Each granule is a functional unit with the biosynthesis and catabolism of glycogen being catalyzed by enzymes bound to the granule surface.	ENSMUSG00000025153	'Fatty acid synthase'	Fasn	P19096	P19096	0.23 1/441	14.29 1/7	0.185125	GO:0005737;GO:0110165
GO:0010009	cytoplasmic side of endosome membrane	The side (leaflet) of the endosome membrane that faces the cytoplasm.	ENSMUSG00000020132	'Ras-related protein Rab-21'	Rab21	Q6A0C7	Q6A0C7	0.23 1/441	14.29 1/7	0.185125	GO:0098562;GO:0010008
GO:0014731	spectrin-associated cytoskeleton	The part of the cytoskeleton composed of spectrin, protein 4.1 and ankyrin. Spectrin-associated cytoskeleton is associated with the plasma membrane.	ENSMUSG00000021061	'Spectrin beta chain'	Sptb	B2RX08	B2RX08	0.23 1/441	14.29 1/7	0.185125	GO:0005856
GO:0031931	TORC1 complex	A protein complex that contains at least TOR (target of rapamycin) and Raptor (regulatory-associated protein of TOR), or orthologs of, in complex with other signaling components. Mediates the phosphorylation and activation of S6K. In Saccharomyces, the complex contains Kog1p, Lst8p, Tco89p, and either Tor1p or Tor2p.	ENSMUSG00000011096	'AKT1 substrate 1'	Akt1s1	E9QKI4	E9QKI4	0.23 1/441	14.29 1/7	0.185125	GO:0038201
GO:0090724	central region of growth cone	The center of the migrating motile tip of a growing nerve cell axon or dendrite.	ENSMUSG00000020849	'14-3-3 protein epsilon'	Ywhae	P62259	P62259	0.23 1/441	14.29 1/7	0.185125	GO:0030426;GO:0110165
GO:0005642	annulate lamellae	Stacks of endoplasmic reticulum (ER) membranes containing a high density of nuclear pores, thought to form from excess nuclear membrane components, that have been described in a number of different cells. Annulate lamellar membranes are continuous with and embedded within the ER.	ENSMUSG00000078812	'Eukaryotic translation initiation factor 5A-1'	Eif5a	P63242	P63242	0.23 1/441	14.29 1/7	0.185125	GO:0016020;GO:0042175
GO:0034751	aryl hydrocarbon receptor complex	A protein complex that acts as an aryl hydrocarbon (Ah) receptor. Cytosolic and nuclear Ah receptor complexes have different subunit composition, but both contain the ligand-binding subunit AhR.	ENSMUSG00000023944	'Heat shock protein HSP 90-beta'	Hsp90ab1	Q71LX8	Q71LX8	0.23 1/441	14.29 1/7	0.185125	GO:0140535;GO:0043235
GO:0070552	BRISC complex	A protein complex that contains the FAM175B/ABRO1, BRCC3/BRCC36, BRE/BRCC45 and MERIT40/NBA1 proteins, and specifically cleaves K63-linked polyubiquitin chains.	ENSMUSG00000025403	'Serine hydroxymethyltransferase, mitochondrial'	Shmt2	Q9CZN7	Q9CZN7	0.23 1/441	14.29 1/7	0.185125	GO:0140513
GO:0005683	U7 snRNP	A ribonucleoprotein complex that contains the U7 snRNA and is required for the 3'-end processing of replication-dependent histone pre-mRNAs.	ENSMUSG00000020180	'Small nuclear ribonucleoprotein Sm D3'	Snrpd3	P62320	P62320	0.23 1/441	14.29 1/7	0.185125	GO:0030532
GO:0072357	PTW/PP1 phosphatase complex	A protein serine/threonine phosphatase complex that contains a catalytic subunit (PPP1CA, PPP1CB or PPP1CC) and the regulatory subunits PPP1R10 (PNUTS), TOX4 and WDR82, and plays a role in the control of chromatin structure and cell cycle progression during the transition from mitosis into interphase.	ENSMUSG00000004455	'Serine/threonine-protein phosphatase PP1-gamma catalytic subunit'	Ppp1cc	P63087	P63087	0.23 1/441	14.29 1/7	0.185125	GO:0000164
GO:0005615	extracellular space	That part of a multicellular organism outside the cells proper, usually taken to be outside the plasma membranes, and occupied by fluid.	ENSMUSG00000078687 ENSMUSG00000030695 ENSMUSG00000003123 ENSMUSG00000069833 ENSMUSG00000026365 ENSMUSG00000074768 ENSMUSG00000069324 ENSMUSG00000004980 ENSMUSG00000036427 ENSMUSG00000030399 ENSMUSG00000062070 ENSMUSG00000068220 ENSMUSG00000027187 ENSMUSG00000033307 ENSMUSG00000027712 ENSMUSG00000036446 ENSMUSG00000025980 ENSMUSG00000062825 ENSMUSG00000024066 ENSMUSG00000032959 ENSMUSG00000020572 …	'Major urinary protein 5'; 'Fructose-bisphosphate aldolase'; 'Hormone-sensitive lipase'; 'AHNAK nucleoprotein'; 'Complement component factor h'; 'Betaine--homocysteine S-methyltransferase 1'; 'Heterogeneous nuclear ribonucleoproteins A2/B1'; 'Glucose-6-phosphate isomerase'; 'Creatine kinase M-type'; 'Phosphoglycerate kinase 1'; 'Galectin-1'; 'Catalase'; 'Macrophage migration inhibitory factor'; '…	Mup8 Aldoa Lipe Ahnak Cfh Bhmt Hnrnpa2b1 Gpi Ckm Pgk1 Lgals1 Cat Mif Anxa5 Lum Hspd1 Actg1 Xdh Pebp1 Nampt Npc2 Akr1b1 Fgg Dcn Ddt Fabp5 Alb Hspa4 Cfi Sord Ctsd Ide Rnpep Hpx Tf Ctsf	A2AKN8 A6ZI44 E9Q4M2 E9Q616 E9Q8I0 O35490 O88569 P06745 P07310 P09411 P16045 P24270 P34884 P48036 P51885 P63038 P63260 Q00519 Q3TGC5 Q3TLX1 Q3U3C2 Q3UDY1 Q3UER8 Q3UKR1 Q3UNI8 Q497I3 Q546G4 Q571M2 Q61129 Q64442 Q8C243 Q8CGB9 Q8VCT3 Q91X72 Q921I1 Q9ES93	A2AKN8 A6ZI44 E9Q4M2 E9Q616 E9Q8I0 O35490 O88569 P06745 P07310 P09411 P16045 P24270 P34884 P48036 P51885 P63038 P63260 Q00519 Q3TGC5 Q3TLX1 Q3U3C2 Q3UDY1 Q3UER8 Q3UKR1 Q3UNI8 Q497I3 Q546G4 Q571M2 Q61129 Q64442 Q8C243 Q8CGB9 Q8VCT3 Q91X72 Q921I1 Q9ES93	8.39 37/441	2.02 37/1836	0.185793	GO:0110165;GO:0005576
GO:0005902	microvillus	Thin cylindrical membrane-covered projections on the surface of an animal cell containing a core bundle of actin filaments. Present in especially large numbers on the absorptive surface of intestinal cells.	ENSMUSG00000031207 ENSMUSG00000001642 ENSMUSG00000037242 ENSMUSG00000017774	'Moesin'; 'Aldo-keto reductase family 1 member B1'; 'Chloride intracellular channel protein 4'; 'Unconventional myosin-Ic'	Msn Akr1b1 Clic4 Myo1c	P26041 Q3UDY1 Q9QYB1 Q9WTI7	P26041 Q3UDY1 Q9QYB1 Q9WTI7	0.91 4/441	3.57 4/112	0.188706	GO:0098858
GO:0016235	aggresome	An inclusion body formed by dynein-dependent retrograde transport of an aggregated protein on microtubules.	ENSMUSG00000034994 ENSMUSG00000022391	'Elongation factor 2'; 'MKIAA1835 protein'	Eef2 Rangap1	P58252 Q6ZPH4	P58252 Q6ZPH4	0.45 2/441	5.56 2/36	0.196963	GO:0016234
GO:0030175	filopodium	Thin, stiff, actin-based protrusion extended by the leading edge of a motile cell such as a crawling fibroblast or amoeba, or an axonal or dendritic growth cone, or a dendritic shaft.	ENSMUSG00000031207 ENSMUSG00000035783 ENSMUSG00000056201 ENSMUSG00000018707	'Moesin'; 'Actin, aortic smooth muscle'; 'Cofilin-1'; 'Cytoplasmic dynein 1 heavy chain 1'	Msn Acta2 Cfl1 Dync1h1	P26041 P62737 Q544Y7 Q9JHU4	P26041 P62737 Q544Y7 Q9JHU4	0.91 4/441	3.51 4/114	0.196963	GO:0098858
GO:0098858	actin-based cell projection	A cell projection supported by an assembly of actin filaments, and which lacks microtubules.	ENSMUSG00000031207 ENSMUSG00000035783 ENSMUSG00000001642 ENSMUSG00000056201 ENSMUSG00000018707 ENSMUSG00000037242 ENSMUSG00000017774	'Moesin'; 'Actin, aortic smooth muscle'; 'Aldo-keto reductase family 1 member B1'; 'Cofilin-1'; 'Cytoplasmic dynein 1 heavy chain 1'; 'Chloride intracellular channel protein 4'; 'Unconventional myosin-Ic'	Msn Acta2 Akr1b1 Cfl1 Dync1h1 Clic4 Myo1c	P26041 P62737 Q3UDY1 Q544Y7 Q9JHU4 Q9QYB1 Q9WTI7	P26041 P62737 Q3UDY1 Q544Y7 Q9JHU4 Q9QYB1 Q9WTI7	1.59 7/441	2.79 7/251	0.199467	GO:0120025
GO:0031012	extracellular matrix	A structure lying external to one or more cells, which provides structural support, biochemical or biomechanical cues for cells or tissues.	ENSMUSG00000027195 ENSMUSG00000018340 ENSMUSG00000068220 ENSMUSG00000027712 ENSMUSG00000036446 ENSMUSG00000035783 ENSMUSG00000029994 ENSMUSG00000033860 ENSMUSG00000019929 ENSMUSG00000029368 ENSMUSG00000007891 ENSMUSG00000032554	'Very-long-chain 3-oxoacyl-CoA reductase'; 'Annexin A6'; 'Galectin-1'; 'Annexin A5'; 'Lumican'; 'Actin, aortic smooth muscle'; 'Annexin A4'; 'Fibrinogen gamma chain'; 'Decorin'; 'Albumin'; 'Cathepsin D'; 'Serotransferrin'	Hsd17b12 Anxa6 Lgals1 Anxa5 Lum Acta2 Anxa4 Fgg Dcn Alb Ctsd Tf	O70503 P14824 P16045 P48036 P51885 P62737 P97429 Q3UER8 Q3UKR1 Q546G4 Q8C243 Q921I1	O70503 P14824 P16045 P48036 P51885 P62737 P97429 Q3UER8 Q3UKR1 Q546G4 Q8C243 Q921I1	2.72 12/441	2.40 12/499	0.200125	GO:0030312
GO:0005768	endosome	A vacuole to which materials ingested by endocytosis are delivered.	ENSMUSG00000057666 ENSMUSG00000001924 ENSMUSG00000037722 ENSMUSG00000020198 ENSMUSG00000019804 ENSMUSG00000018340 ENSMUSG00000024997 ENSMUSG00000025980 ENSMUSG00000038845 ENSMUSG00000031696 ENSMUSG00000046032 ENSMUSG00000020132 ENSMUSG00000027523 ENSMUSG00000007097 ENSMUSG00000074364 ENSMUSG00000007891 ENSMUSG00000022443 ENSMUSG00000033161 ENSMUSG00000032554 ENSMUSG00000007815 ENSMUSG00000016664	'Glyceraldehyde-3-phosphate dehydrogenase'; 'Ubiquitin-like modifier-activating enzyme 1'; 'Glucosamine 6-phosphate N-acetyltransferase'; 'AP-3 complex subunit delta-1'; 'Sorting nexin-3'; 'Annexin A6'; 'Thioredoxin-dependent peroxide reductase, mitochondrial'; '60 kDa heat shock protein, mitochondrial'; 'Prohibitin 1'; 'Vacuolar protein sorting-associated protein 35'; 'Sorting nexin 12'; 'Ras-re…	Gapdh Uba1 Gnpnat1 Ap3d1 Snx3 Anxa6 Prdx3 Hspd1 Phb1 Vps35 Snx12 Rab21 Gnas Atp1a2 Ehd2 Ctsd Myh9 Atp1a1 Tf Rhoa Pacsin2	A0A0A0MQF6 A0A1S6GWH5 A0A2I3BQY4 O54774 O70492 P14824 P20108 P63038 P67778 Q3TRJ1 Q3V2H3 Q6A0C7 Q6R0H7 Q6ZQ49 Q8BH64 Q8C243 Q8VDD5 Q8VDN2 Q921I1 Q9QUI0 Q9WVE8	A0A0A0MQF6 A0A1S6GWH5 A0A2I3BQY4 O54774 O70492 P14824 P20108 P63038 P67778 Q3TRJ1 Q3V2H3 Q6A0C7 Q6R0H7 Q6ZQ49 Q8BH64 Q8C243 Q8VDD5 Q8VDN2 Q921I1 Q9QUI0 Q9WVE8	4.76 21/441	2.16 21/973	0.200888	GO:0012505;GO:0031410
GO:0030312	external encapsulating structure	A structure that lies outside the plasma membrane and surrounds the entire cell or cells. This does not include the periplasmic space.	ENSMUSG00000027195 ENSMUSG00000018340 ENSMUSG00000068220 ENSMUSG00000027712 ENSMUSG00000036446 ENSMUSG00000035783 ENSMUSG00000029994 ENSMUSG00000033860 ENSMUSG00000019929 ENSMUSG00000029368 ENSMUSG00000007891 ENSMUSG00000032554	'Very-long-chain 3-oxoacyl-CoA reductase'; 'Annexin A6'; 'Galectin-1'; 'Annexin A5'; 'Lumican'; 'Actin, aortic smooth muscle'; 'Annexin A4'; 'Fibrinogen gamma chain'; 'Decorin'; 'Albumin'; 'Cathepsin D'; 'Serotransferrin'	Hsd17b12 Anxa6 Lgals1 Anxa5 Lum Acta2 Anxa4 Fgg Dcn Alb Ctsd Tf	O70503 P14824 P16045 P48036 P51885 P62737 P97429 Q3UER8 Q3UKR1 Q546G4 Q8C243 Q921I1	O70503 P14824 P16045 P48036 P51885 P62737 P97429 Q3UER8 Q3UKR1 Q546G4 Q8C243 Q921I1	2.72 12/441	2.40 12/501	0.201499	GO:0110165;GO:0071944
GO:0045254	pyruvate dehydrogenase complex	Complex that carries out the oxidative decarboxylation of pyruvate to form acetyl-CoA; comprises subunits possessing three catalytic activities: pyruvate dehydrogenase (E1), dihydrolipoamide S-acetyltransferase (E2), and dihydrolipoamide dehydrogenase (E3).	ENSMUSG00000038967		Pdk2	Q9JK42	Q9JK42	0.23 1/441	12.50 1/8	0.201499	GO:1990204;GO:0005737
GO:0071598	neuronal ribonucleoprotein granule	A ribonucleoprotein complex that is found in the cytoplasm of axons and dendrites, and transports translationally silenced mRNAs to dendritic synapses, where they are released and translated in response to specific exogenous stimuli.	ENSMUSG00000004980	'Heterogeneous nuclear ribonucleoproteins A2/B1'	Hnrnpa2b1	O88569	O88569	0.23 1/441	12.50 1/8	0.201499	GO:0036464;GO:0120111
GO:0005967	mitochondrial pyruvate dehydrogenase complex	Complex that carries out the oxidative decarboxylation of pyruvate to form acetyl-CoA in eukaryotes; includes subunits possessing three catalytic activities: pyruvate dehydrogenase (E1), dihydrolipoamide S-acetyltransferase (E2), and dihydrolipoamide dehydrogenase (E3). The This Eukaryotic form usually contains more subunits than its bacterial counterpart; for example, one known complex contains …	ENSMUSG00000038967		Pdk2	Q9JK42	Q9JK42	0.23 1/441	12.50 1/8	0.201499	GO:0005759;GO:0098798;GO:0045254
GO:0032541	cortical endoplasmic reticulum	A cortical network of highly dynamic tubules that are juxtaposed to the plasma membrane and undergo ring closure and tubule-branching movements.	ENSMUSG00000028207	'Aspartyl/asparaginyl beta-hydroxylase'	Asph	Q8BSY0	Q8BSY0	0.23 1/441	12.50 1/8	0.201499	GO:0071782;GO:0005938
GO:0071541	eukaryotic translation initiation factor 3 complex, eIF3m	An eukaryotic translation initiation factor 3 complex that contains the PCI-domain protein eIF3m.	ENSMUSG00000016554	'Eukaryotic translation initiation factor 3 subunit D'	Eif3d	O70194	O70194	0.23 1/441	12.50 1/8	0.201499	GO:0005852
GO:0061673	mitotic spindle astral microtubule	Any of the mitotic spindle microtubules that radiate in all directions from the spindle poles and are thought to contribute to the forces that separate the poles and position them in relation to the rest of the cell.	ENSMUSG00000027479	'Microtubule-associated protein RP/EB family member 1'	Mapre1	Q3U4H0	Q3U4H0	0.23 1/441	12.50 1/8	0.201499	GO:0072686;GO:0000235
GO:0110016	B-WICH complex	A chromatin remodeling complex that positively regulates histone H3 acetylation, in particular H3K9, by recruiting histone acetyltransferases to rDNA gene regions. Located in the nucleolus where it assembles on RNA Polymerase I (Pol I) and possibly on RNA Polymerase III (Pol III) promoter and coding regions during early G1 phase and activates the post-initiation phases of Pol I transcription. May…	ENSMUSG00000017774	'Unconventional myosin-Ic'	Myo1c	Q9WTI7	Q9WTI7	0.23 1/441	12.50 1/8	0.201499	GO:0005730;GO:0070603
GO:0034098	VCP-NPL4-UFD1 AAA ATPase complex	A multiprotein ATPase complex required for the efficient dislocation of ER-lumenal degradation substrates, and their subsequent proteolysis by the proteasome. In budding yeast, this complex includes Cdc48p, Npl4p and Ufd1p proteins. In mammals, this complex includes a hexamer of VCP/p97 (a cytosolic ATPase) and trimers of each of its cofactors UFD1L and NPL4 (NPLOC4) (e.g. a 6:3:3 stoichiometry).	ENSMUSG00000028452	'Transitional endoplasmic reticulum ATPase'	Vcp	Q01853	Q01853	0.23 1/441	12.50 1/8	0.201499	GO:0098796;GO:0140534;GO:0005789
GO:1905370	serine-type endopeptidase complex	A protein complex which is capable of serine-type endopeptidase activity.	ENSMUSG00000026365	'Complement component factor h'	Cfh	E9Q8I0	E9Q8I0	0.23 1/441	12.50 1/8	0.201499	GO:1905286;GO:1905369
GO:0036513	Derlin-1 retrotranslocation complex	A protein complex that functions in the retrotranslocation step of ERAD (ER-associated protein degradation), and includes at its core Derlin-1 oligomers forming a retrotranslocation channel.	ENSMUSG00000028452	'Transitional endoplasmic reticulum ATPase'	Vcp	Q01853	Q01853	0.23 1/441	12.50 1/8	0.201499	GO:0005789;GO:0098796;GO:0140534
GO:0005794	Golgi apparatus	A membrane-bound cytoplasmic organelle of the endomembrane system that further processes the core oligosaccharides (e.g. N-glycans) added to proteins in the endoplasmic reticulum and packages them into membrane-bound vesicles. The Golgi apparatus operates at the intersection of the secretory, lysosomal, and endocytic pathways.	ENSMUSG00000026307 ENSMUSG00000061983 ENSMUSG00000037722 ENSMUSG00000022789 ENSMUSG00000020198 ENSMUSG00000032458 ENSMUSG00000068039 ENSMUSG00000025153 ENSMUSG00000024639 ENSMUSG00000015291 ENSMUSG00000025980 ENSMUSG00000026341 ENSMUSG00000014959 ENSMUSG00000027479 ENSMUSG00000021218 ENSMUSG00000029368 ENSMUSG00000020132 ENSMUSG00000027523 ENSMUSG00000020114 ENSMUSG00000042628 ENSMUSG00000071650 …	'Selenocysteine lyase'; '40S ribosomal protein S12'; 'Glucosamine 6-phosphate N-acetyltransferase'; 'Dynamin-1-like protein'; 'AP-3 complex subunit delta-1'; 'Coatomer subunit beta''; 'T-complex protein 1 subunit alpha'; 'Fatty acid synthase'; 'Guanine nucleotide-binding protein G'; 'Rab GDP dissociation inhibitor alpha'; '60 kDa heat shock protein, mitochondrial'; 'Actin-related protein 3'; 'PDZ…	Scly Rps12 Gnpnat1 Dnm1l Ap3d1 Copb2 Tcp1 Fasn Gnaq Gdi1 Hspd1 Actr3 Gorasp2 Mapre1 Gdi2 Alb Rab21 Gnas Cand1 Zfyve1 Ganab Flna Ptges2 Coq6 aco1 Atp1a1 Lap3 Ndrg2 Lypla2 Vapa	A0A0R4J069 A0A1W2P7A1 A0A2I3BQY4 Q8K1M6 O54774 O55029 P11983 P19096 P21279 P50396 P63038 Q3TGE1 Q3TIK1 Q3U4H0 Q3UPA3 Q546G4 Q6A0C7 Q6R0H7 Q6ZQ38 Q810J8 Q8BHN3 Q8BTM8 Q8BWM0 Q8R1S0 Q8VDC3 Q8VDN2 Q9CPY7 Q9QYG0 Q9WTL7 Q9WV55	A0A0R4J069 A0A1W2P7A1 A0A2I3BQY4 E9PUD2 O54774 O55029 P11983 P19096 P21279 P50396 P63038 Q3TGE1 Q3TIK1 Q3U4H0 Q3UPA3 Q546G4 Q6A0C7 Q6R0H7 Q6ZQ38 Q810J8 Q8BHN3 Q8BTM8 Q8BWM0 Q8R1S0 Q8VDC3 Q8VDN2 Q9CPY7 Q9QYG0 Q9WTL7 Q9WV55	6.80 30/441	2.04 30/1473	0.206412	GO:0005737;GO:0043231;GO:0012505
GO:0098791	Golgi apparatus subcompartment	A compartment that consists of a lumen and an enclosing membrane, and is part of the Golgi apparatus.	ENSMUSG00000020198 ENSMUSG00000025980 ENSMUSG00000014959 ENSMUSG00000020132 ENSMUSG00000027523 ENSMUSG00000042628 ENSMUSG00000031328 ENSMUSG00000039682 ENSMUSG00000028670	'AP-3 complex subunit delta-1'; '60 kDa heat shock protein, mitochondrial'; 'PDZ GRASP-type domain-containing protein'; 'Ras-related protein Rab-21'; 'Guanine nucleotide-binding protein G'; 'Zinc finger FYVE domain-containing protein 1'; 'Filamin-A'; 'Cytosol aminopeptidase'; 'Acyl-protein thioesterase 2'	Ap3d1 Hspd1 Gorasp2 Rab21 Gnas Zfyve1 Flna Lap3 Lypla2	O54774 P63038 Q3TIK1 Q6A0C7 Q6R0H7 Q810J8 Q8BTM8 Q9CPY7 Q9WTL7	O54774 P63038 Q3TIK1 Q6A0C7 Q6R0H7 Q810J8 Q8BTM8 Q9CPY7 Q9WTL7	2.04 9/441	2.52 9/357	0.215696	GO:0005794;GO:0031984
GO:0005912	adherens junction	A cell-cell junction composed of the epithelial cadherin-catenin complex. The epithelial cadherins, or E-cadherins, of each interacting cell extend through the plasma membrane into the extracellular space and bind to each other. The E-cadherins bind to catenins on the cytoplasmic side of the membrane, where the E-cadherin-catenin complex binds to cytoskeletal components and regulatory and signali…	ENSMUSG00000031636 ENSMUSG00000028465 ENSMUSG00000031207 ENSMUSG00000029106 ENSMUSG00000022443	'PDZ and LIM domain protein 3'; 'Talin-1'; 'Moesin'; 'Adducin 1'; 'Myosin-9'	Pdlim3 Tln1 Msn Add1 Myh9	A0A1B0GSX6 P26039 P26041 Q8K232 Q8VDD5	A0A1B0GSX6 P26039 P26041 Q8K232 Q8VDD5	1.13 5/441	3.03 5/165	0.217586	GO:0005911
GO:0005876	spindle microtubule	Any microtubule that is part of a mitotic or meiotic spindle; anchored at one spindle pole.	ENSMUSG00000026276 ENSMUSG00000116048 ENSMUSG00000027479	'Septin-2'; 'Microtubule-associated protein RP/EB family member 1'	Septin2 Mapre1	P42208 Q3U4H0	P42208 Q3U4H0	0.68 3/441	3.85 3/78	0.218512	GO:0005874;GO:0005819
GO:0005643	nuclear pore	A protein complex providing a discrete opening in the nuclear envelope of a eukaryotic cell, where the inner and outer nuclear membranes are joined.	ENSMUSG00000027782 ENSMUSG00000078812 ENSMUSG00000022391	'Karyopherin'; 'Eukaryotic translation initiation factor 5A-1'; 'MKIAA1835 protein'	Kpna4 Eif5a Rangap1	A0A0B4J1E7 P63242 Q6ZPH4	A0A0B4J1E7 P63242 Q6ZPH4	0.68 3/441	3.85 3/78	0.218512	GO:0005635;GO:0140513
GO:0005885	Arp2/3 protein complex	A stable protein complex that contains two actin-related proteins, Arp2 and Arp3, and five novel proteins (ARPC1-5), and functions in the nucleation of branched actin filaments.	ENSMUSG00000026341	'Actin-related protein 3'	Actr3	Q3TGE1	Q3TGE1	0.23 1/441	11.11 1/9	0.219519	GO:0032991;GO:0015629
GO:0030056	hemidesmosome	A cell-substrate junction (attachment structure) found in epithelial cells that links intermediate filaments to extracellular matrices via transmembrane complexes. In vertebrates, hemidesmosomes mediate contact between the basal side of epithelial cells and the basal lamina. In C. elegans, hemidesmosomes connect epithelial cells to distinct extracellular matrices on both the apical and basal cell…	ENSMUSG00000026341	'Actin-related protein 3'	Actr3	Q3TGE1	Q3TGE1	0.23 1/441	11.11 1/9	0.219519	GO:0030055
GO:0035748	myelin sheath abaxonal region	The region of the myelin sheath furthest from the axon.	ENSMUSG00000015149	'NAD-dependent protein deacetylase sirtuin-2'	Sirt2	Q8VDQ8	Q8VDQ8	0.23 1/441	11.11 1/9	0.219519	GO:0043209;GO:0110165
GO:0016281	eukaryotic translation initiation factor 4F complex	The eukaryotic translation initiation factor 4F complex is composed of eIF4E, eIF4A and eIF4G; it is involved in the recognition of the mRNA cap, ATP-dependent unwinding of the 5'-terminal secondary structure and recruitment of the mRNA to the ribosome.	ENSMUSG00000028156	'Eukaryotic translation initiation factor 4E'	Eif4e	Q3TK95	Q3TK95	0.23 1/441	11.11 1/9	0.219519	GO:0005737;GO:0034518
GO:0061617	MICOS complex	Mitochondrial inner membrane complex involved in maintenance of crista junctions, inner membrane architecture, and formation of contact sites to the outer membrane. In Saccharomyces cerevisiae the complex has six subunits: MIC10, MIC12, MIC19, MIC26, MIC27, and MIC60.	ENSMUSG00000052337	'MICOS complex subunit MIC60'	Immt	Q3U7N2	Q3U7N2	0.23 1/441	11.11 1/9	0.219519	GO:0098800
GO:0008541	proteasome regulatory particle, lid subcomplex	The subcomplex of the proteasome regulatory particle that forms the peripheral lid, which is added on top of the base subcomplex.	ENSMUSG00000039041	'Uncharacterized protein'	Adrm1	A0A1S6GWG3	A0A1S6GWG3	0.23 1/441	11.11 1/9	0.219519	GO:0032991;GO:0005838
GO:1902562	H4 histone acetyltransferase complex	A protein complex which is capable of H4 histone acetyltransferase activity.	ENSMUSG00000062825 ENSMUSG00000055194	'Actin, cytoplasmic 2'; 'Beta-actin-like protein 2'	Actg1 Actbl2	P63260 Q8BFZ3	P63260 Q8BFZ3	0.45 2/441	5.00 2/40	0.220514	GO:0000123
GO:1905286	serine-type peptidase complex	A protein complex which is capable of serine-type peptidase activity.	ENSMUSG00000026365	'Complement component factor h'	Cfh	E9Q8I0	E9Q8I0	0.23 1/441	10.00 1/10	0.238354	GO:1905368
GO:0032797	SMN complex	A protein complex that contains the survival motor neuron (SMN) protein and at least eight additional integral components, including the Gemin2-8 and Unrip proteins; the complex is found in the cytoplasm and in nuclear Gems, and is involved in spliceosomal snRNP assembly in the cytoplasm and in pre-mRNA splicing in the nucleus.	ENSMUSG00000030224	'Serine-threonine kinase receptor-associated protein'	Strap	B2RUC7	B2RUC7	0.23 1/441	10.00 1/10	0.238354	GO:0034719;GO:0120114
GO:0042564	NLS-dependent protein nuclear import complex	A dimer consisting of an alpha and a beta-subunit that imports proteins with an NLS into the nucleus through a nuclear pore.	ENSMUSG00000027782	'Karyopherin'	Kpna4	A0A0B4J1E7	A0A0B4J1E7	0.23 1/441	10.00 1/10	0.238354	GO:0031074
GO:0019774	proteasome core complex, beta-subunit complex	The proteasome core subcomplex that constitutes the two inner rings of the proteasome core complex. An example of this component is found in Mus musculus.	ENSMUSG00000028837	'Proteasome subunit beta type-2'	Psmb2	Q9R1P3	Q9R1P3	0.23 1/441	10.00 1/10	0.238354	GO:0005622;GO:0005839;GO:0032991
GO:0097197	tetraspanin-enriched microdomain	A pre-organized unit composed either of adhesion molecules (mainly integrins and members of the Ig superfamily), signaling receptors and/or enzyme-enriched plasma membrane domains that compartmentalizes cellular processes. Tetraspanin-enriched microdomains might be specially suited for the regulation of avidity of adhesion receptors and the compartmentalization of enzymatic activities.	ENSMUSG00000027639	'Deoxynucleoside triphosphate triphosphohydrolase SAMHD1'	Samhd1	Q60710	Q60710	0.23 1/441	10.00 1/10	0.238354	GO:0110165;GO:0005886
GO:0008303	caspase complex	A protein complex that contains one or more cysteine-type endopeptidases (also called caspases), which give the complex a peptidase activity with specificity for the hydrolysis of aspartyl bonds. These complexes may be involved e.g. in apoptotic or inflammation processes.	ENSMUSG00000001794	'Calpain small subunit 1'	Capns1	O88456	O88456	0.23 1/441	10.00 1/10	0.238354	GO:1905369
GO:0030119	AP-type membrane coat adaptor complex	Any of several heterotetrameric complexes that link clathrin (or another coat-forming molecule, as hypothesized for AP-3 and AP-4) to a membrane surface; they are found on coated pits and coated vesicles, and mediate sorting of cargo proteins into vesicles. Each AP complex contains two large (a beta and one of either an alpha, gamma, delta, or epsilon) subunits (110-130 kDa), a medium (mu) subuni…	ENSMUSG00000020198 ENSMUSG00000035152	'AP-3 complex subunit delta-1'; 'AP complex subunit beta'	Ap3d1 Ap2b1	O54774 Q5SWR1	O54774 Q5SWR1	0.45 2/441	4.65 2/43	0.242284	GO:0098796;GO:0030117
GO:0032391	photoreceptor connecting cilium	The portion of the photoreceptor cell cilium linking the photoreceptor inner and outer segments. It's considered to be equivalent to the ciliary transition zone.	ENSMUSG00000026276 ENSMUSG00000116048	'Septin-2'	Septin2	P42208	P42208	0.45 2/441	4.65 2/43	0.242284	GO:0097733;GO:0035869
GO:0097386	glial cell projection	A prolongation or process extending from a glial cell.	ENSMUSG00000001642 ENSMUSG00000015149	'Aldo-keto reductase family 1 member B1'; 'NAD-dependent protein deacetylase sirtuin-2'	Akr1b1 Sirt2	Q3UDY1 Q8VDQ8	Q3UDY1 Q8VDQ8	0.45 2/441	4.65 2/43	0.242284	GO:0120025
GO:0005871	kinesin complex	Any complex that includes a dimer of molecules from the kinesin superfamily, a group of related proteins that contain an extended region of predicted alpha-helical coiled coil in the main chain that likely produces dimerization. The native complexes of several kinesin family members have also been shown to contain additional peptides, often designated light chains as all of the noncatalytic subun…	ENSMUSG00000020849 ENSMUSG00000006740	'14-3-3 protein epsilon'; 'Kinesin-1 heavy chain'	Ywhae Kif5b	P62259 Q61768	P62259 Q61768	0.45 2/441	4.65 2/43	0.242284	GO:0005875
GO:0000775	chromosome, centromeric region	The region of a chromosome that includes the centromeric DNA and associated proteins. In monocentric chromosomes, this region corresponds to a single area of the chromosome, whereas in holocentric chromosomes, it is evenly distributed along the chromosome.	ENSMUSG00000026276 ENSMUSG00000116048 ENSMUSG00000009630 ENSMUSG00000004455 ENSMUSG00000020349 ENSMUSG00000022391 ENSMUSG00000007564	'Septin-2'; 'Serine/threonine-protein phosphatase 2A catalytic subunit beta isoform'; 'Serine/threonine-protein phosphatase PP1-gamma catalytic subunit'; 'Serine/threonine-protein phosphatase 2A catalytic subunit alpha isoform'; 'MKIAA1835 protein'; 'Serine/threonine-protein phosphatase 2A 65 kDa regulatory subunit A alpha isoform'	Septin2 Ppp2cb Ppp1cc Ppp2ca Rangap1 Ppp2r1a	P42208 P62715 P63087 P63330 Q6ZPH4 Q76MZ3	P42208 P62715 P63087 P63330 Q6ZPH4 Q76MZ3	1.59 7/441	2.58 7/271	0.243936	GO:0098687
GO:0000812	Swr1 complex	A multisubunit protein complex that is involved in chromatin remodeling. It is required for the incorporation of the histone variant H2AZ into chromatin. In S. cerevisiae, the complex contains Swr1p, a Swi2/Snf2-related ATPase, and 12 additional subunits.	ENSMUSG00000015749	'Acidic leucine-rich nuclear phosphoprotein 32 family member E'	Anp32e	P97822	P97822	0.23 1/441	9.09 1/11	0.252044	GO:0000118;GO:0000228;GO:0097346
GO:0031466	Cul5-RING ubiquitin ligase complex	A ubiquitin ligase complex in which a cullin from the Cul5 subfamily and a RING domain protein form the catalytic core; substrate specificity is conferred by an elongin-BC adaptor and a SOCS/BC box protein.	ENSMUSG00000079658	'Elongin-C'	Eloc	A0A087WNT1	A0A087WNT1	0.23 1/441	9.09 1/11	0.252044	GO:0031461
GO:0099569	presynaptic cytoskeleton	The portion of the cytoskeleton contained within the presynapse.	ENSMUSG00000062825	'Actin, cytoplasmic 2'	Actg1	P63260	P63260	0.23 1/441	9.09 1/11	0.252044	GO:0098793;GO:0005856
GO:0016323	basolateral plasma membrane	The region of the plasma membrane that includes the basal end and sides of the cell. Often used in reference to animal polarized epithelial membranes, where the basal membrane is the part attached to the extracellular matrix, or in plant cells, where the basal membrane is defined with respect to the zygotic axis.	ENSMUSG00000028906 ENSMUSG00000006574 ENSMUSG00000031207 ENSMUSG00000032412 ENSMUSG00000023944 ENSMUSG00000056999 ENSMUSG00000033161	'Protein 4.1'; 'Band 3 anion transport protein'; 'Moesin'; 'Sodium/potassium-transporting ATPase subunit beta-3'; 'Heat shock protein HSP 90-beta'; 'Insulin degrading enzyme'; 'Sodium/potassium-transporting ATPase subunit alpha-1'	Epb41 Slc4a1 Msn Atp1b3 Hsp90ab1 Ide Atp1a1	A2A841 P04919 P26041 P97370 Q71LX8 Q8CGB9 Q8VDN2	A2A841 P04919 P26041 P97370 Q71LX8 Q8CGB9 Q8VDN2	1.59 7/441	2.55 7/275	0.252044	GO:0098590;GO:0009925
GO:0005916	fascia adherens	A cell-cell junction that contains the transmembrane protein N-cadherin, which interacts with identical molecules from neighbouring cells to form a tight mechanical intercellular link; forms a large portion of the intercalated disc, the structure at which myofibrils terminate in cardiomyocytes.	ENSMUSG00000057738	'Spectrin alpha, non-erythrocytic 1'	Sptan1	E9Q447	E9Q447	0.23 1/441	9.09 1/11	0.252044	GO:0014704;GO:0005911
GO:0030122	AP-2 adaptor complex	A heterotetrameric AP-type membrane coat adaptor complex that consists of alpha, beta2, mu2 and sigma2 subunits, and links clathrin to the membrane surface of a vesicle, and the cargo receptors during receptor/clathrin mediated endocytosis. Vesicles with AP-2-containing coats are normally found primarily near the plasma membrane, on endocytic vesicles. In at least humans, the AP-2 complex can be …	ENSMUSG00000035152	'AP complex subunit beta'	Ap2b1	Q5SWR1	Q5SWR1	0.23 1/441	9.09 1/11	0.252044	GO:0030132;GO:0030131;GO:0030128;GO:0098797
[truncated: 256 more rows]
