# Supplementary material for: Cysteine redoxome landscape in mouse brown adipose tissue under acute cold exposure
Source: iScience. 2025 Feb 17;28(3):112051. doi: 10.1016/j.isci.2025.112051 (PMC11915156; doi:10.1016/j.isci.2025.112051)
Supplement: Table S13. Biological processes enriched in GO analysis observed in exclusively found cysteine residues in BAT under cold exposure, related to Figure S6D [file mmc14.xlsx]

## Sheet: Sheet1
GO_BP	Name	Function	Ensembl	Protein Name	Gene Name	Uniprot	Query	Term frequency within the dataset (%)	Term frequency within the genome (%)	P-value (fdr)	Parents term
GO:0043603	amide metabolic process	The chemical reactions and pathways involving an amide, any derivative of an oxoacid in which an acidic hydroxy group has been replaced by an amino or substituted amino group, as carried out by individual cells.	ENSMUSG00000004929 ENSMUSG00000097239 ENSMUSG00000042010 ENSMUSG00000020664 ENSMUSG00000025967 ENSMUSG00000058135 ENSMUSG00000025153 ENSMUSG00000044533 ENSMUSG00000004032 ENSMUSG00000030057 ENSMUSG00000039680 ENSMUSG00000034994 ENSMUSG00000031320 ENSMUSG00000045128 ENSMUSG00000020372 ENSMUSG00000020122 ENSMUSG00000007029 ENSMUSG00000020917 ENSMUSG00000007892 ENSMUSG00000020532 ENSMUSG00000027680 …	'Thimet oligopeptidase'; 'Predicted gene, 27029'; 'Acetyl-CoA carboxylase 2'; 'Dihydrolipoyl dehydrogenase, mitochondrial'; 'Elongation factor 1-beta'; 'Glutathione S-transferase Mu 1'; 'Fatty acid synthase'; 'Small ribosomal subunit protein uS5'; 'Glutathione S-transferase Mu 5'; 'CCHC-type zinc finger nucleic acid binding protein'; 'Small ribosomal subunit protein bS6m'; 'Elongation factor 2'; …	Thop1 Gm27029 Acacb Dld Eef1b Gstm1 Fasn Rps2 Gstm5 Cnbp Mrps6 Eef2 Rps4x Rpl18a Rack1 Egfr Vars1 Acly Rplp1 Acaca Fxr1 Gpx4 Tufm Dlat Nars1 Acaa2 Lnpep Oplah Acat1 Dlst	A0A0R4IZY0 A2A4P4 E9Q4Z2 O08749 O70251 P10649 P19096 P25444 P48774 P53996 P58064 P58252 P62702 P62717 P68040 Q01279 Q3U3D3 Q3V117 Q58E35 Q5SWU9 Q61584 Q76LV0 Q8BFR5 Q8BMF4 Q8BP47 Q8BWT1 Q8C129 Q8K010 Q8QZT1 Q9D2G2	A0A0R4IZY0 A2A4P4 E9Q4Z2 O08749 O70251 P10649 P19096 P25444 P48774 P53996 P58064 P58252 P62702 P62717 P68040 Q01279 Q3U3D3 Q3V117 Q58E35 Q5SWU9 Q61584 Q76LV0 Q8BFR5 Q8BMF4 Q8BP47 Q8BWT1 Q8C129 Q8K010 Q8QZT1 Q9D2G2	30.00 30/100	2.53 30/1186	5.60252e-14	GO:0006807
GO:0019752	carboxylic acid metabolic process	The chemical reactions and pathways involving carboxylic acids, any organic acid containing one or more carboxyl (COOH) groups or anions (COO-).	ENSMUSG00000030695 ENSMUSG00000063129 ENSMUSG00000042010 ENSMUSG00000000628 ENSMUSG00000020664 ENSMUSG00000024164 ENSMUSG00000032418 ENSMUSG00000019179 ENSMUSG00000058135 ENSMUSG00000015568 ENSMUSG00000026473 ENSMUSG00000025153 ENSMUSG00000073422 ENSMUSG00000020917 ENSMUSG00000020532 ENSMUSG00000075706 ENSMUSG00000000168 ENSMUSG00000036880 ENSMUSG00000022546 ENSMUSG00000032047 ENSMUSG00000022477 …	'Fructose-bisphosphate aldolase'; 'Acetyl-CoA carboxylase 2'; 'Hexokinase-2'; 'Dihydrolipoyl dehydrogenase, mitochondrial'; 'Complement C3'; 'NADP-dependent malic enzyme'; 'Malate dehydrogenase, mitochondrial'; 'Glutathione S-transferase Mu 1'; 'Lipoprotein lipase'; 'Glutamine synthetase'; 'Fatty acid synthase'; 'ATP-citrate synthase'; 'Acetyl-CoA carboxylase 1'; 'Glutathione peroxidase'; 'Dihydr…	Aldoa Aldoart2 Acacb Hk2 Dld C3 Me1 Mdh2 Gstm1 Lpl Glul Fasn Hsd17b8 Acly Acaca Gpx4 Dlat Acaa2 Gpt Acat1 Aco2 Pccb Decr1 Dlst Aldh6a1 Acox1	A6ZI44 A6ZI47 E9Q4Z2 O08528 O08749 P01027 P06801 P08249 P10649 P11152 P15105 P19096 P50171 Q3V117 Q5SWU9 Q76LV0 Q8BMF4 Q8BWT1 Q8QZR5 Q8QZT1 Q99KI0 Q99MN9 Q9CQ62 Q9D2G2 Q9EQ20 Q9R0H0	A6ZI44 A6ZI47 E9Q4Z2 O08528 O08749 P01027 P06801 P08249 P10649 P11152 P15105 P19096 P50171 Q3V117 Q5SWU9 Q76LV0 Q8BMF4 Q8BWT1 Q8QZR5 Q8QZT1 Q99KI0 Q99MN9 Q9CQ62 Q9D2G2 Q9EQ20 Q9R0H0	26.00 26/100	2.75 26/945	7.72505e-13	GO:0043436
GO:0043436	oxoacid metabolic process	The chemical reactions and pathways involving any oxoacid; an oxoacid is a compound which contains oxygen, at least one other element, and at least one hydrogen bound to oxygen, and which produces a conjugate base by loss of positive hydrogen ion(s) (hydrons).	ENSMUSG00000030695 ENSMUSG00000063129 ENSMUSG00000042010 ENSMUSG00000000628 ENSMUSG00000020664 ENSMUSG00000024164 ENSMUSG00000032418 ENSMUSG00000019179 ENSMUSG00000058135 ENSMUSG00000015568 ENSMUSG00000026473 ENSMUSG00000025153 ENSMUSG00000073422 ENSMUSG00000020917 ENSMUSG00000020532 ENSMUSG00000075706 ENSMUSG00000000168 ENSMUSG00000036880 ENSMUSG00000022546 ENSMUSG00000032047 ENSMUSG00000022477 …	'Fructose-bisphosphate aldolase'; 'Acetyl-CoA carboxylase 2'; 'Hexokinase-2'; 'Dihydrolipoyl dehydrogenase, mitochondrial'; 'Complement C3'; 'NADP-dependent malic enzyme'; 'Malate dehydrogenase, mitochondrial'; 'Glutathione S-transferase Mu 1'; 'Lipoprotein lipase'; 'Glutamine synthetase'; 'Fatty acid synthase'; 'ATP-citrate synthase'; 'Acetyl-CoA carboxylase 1'; 'Glutathione peroxidase'; 'Dihydr…	Aldoa Aldoart2 Acacb Hk2 Dld C3 Me1 Mdh2 Gstm1 Lpl Glul Fasn Hsd17b8 Acly Acaca Gpx4 Dlat Acaa2 Gpt Acat1 Aco2 Pccb Decr1 Dlst Aldh6a1 Acox1	A6ZI44 A6ZI47 E9Q4Z2 O08528 O08749 P01027 P06801 P08249 P10649 P11152 P15105 P19096 P50171 Q3V117 Q5SWU9 Q76LV0 Q8BMF4 Q8BWT1 Q8QZR5 Q8QZT1 Q99KI0 Q99MN9 Q9CQ62 Q9D2G2 Q9EQ20 Q9R0H0	A6ZI44 A6ZI47 E9Q4Z2 O08528 O08749 P01027 P06801 P08249 P10649 P11152 P15105 P19096 P50171 Q3V117 Q5SWU9 Q76LV0 Q8BMF4 Q8BWT1 Q8QZR5 Q8QZT1 Q99KI0 Q99MN9 Q9CQ62 Q9D2G2 Q9EQ20 Q9R0H0	26.00 26/100	2.69 26/965	7.72505e-13	GO:0006082
GO:0006082	organic acid metabolic process	The chemical reactions and pathways involving organic acids, any acidic compound containing carbon in covalent linkage.	ENSMUSG00000030695 ENSMUSG00000063129 ENSMUSG00000042010 ENSMUSG00000000628 ENSMUSG00000020664 ENSMUSG00000024164 ENSMUSG00000032418 ENSMUSG00000019179 ENSMUSG00000058135 ENSMUSG00000015568 ENSMUSG00000026473 ENSMUSG00000025153 ENSMUSG00000073422 ENSMUSG00000020917 ENSMUSG00000020532 ENSMUSG00000075706 ENSMUSG00000000168 ENSMUSG00000036880 ENSMUSG00000022546 ENSMUSG00000032047 ENSMUSG00000022477 …	'Fructose-bisphosphate aldolase'; 'Acetyl-CoA carboxylase 2'; 'Hexokinase-2'; 'Dihydrolipoyl dehydrogenase, mitochondrial'; 'Complement C3'; 'NADP-dependent malic enzyme'; 'Malate dehydrogenase, mitochondrial'; 'Glutathione S-transferase Mu 1'; 'Lipoprotein lipase'; 'Glutamine synthetase'; 'Fatty acid synthase'; 'ATP-citrate synthase'; 'Acetyl-CoA carboxylase 1'; 'Glutathione peroxidase'; 'Dihydr…	Aldoa Aldoart2 Acacb Hk2 Dld C3 Me1 Mdh2 Gstm1 Lpl Glul Fasn Hsd17b8 Acly Acaca Gpx4 Dlat Acaa2 Gpt Acat1 Aco2 Pccb Decr1 Dlst Aldh6a1 Acox1	A6ZI44 A6ZI47 E9Q4Z2 O08528 O08749 P01027 P06801 P08249 P10649 P11152 P15105 P19096 P50171 Q3V117 Q5SWU9 Q76LV0 Q8BMF4 Q8BWT1 Q8QZR5 Q8QZT1 Q99KI0 Q99MN9 Q9CQ62 Q9D2G2 Q9EQ20 Q9R0H0	A6ZI44 A6ZI47 E9Q4Z2 O08528 O08749 P01027 P06801 P08249 P10649 P11152 P15105 P19096 P50171 Q3V117 Q5SWU9 Q76LV0 Q8BMF4 Q8BWT1 Q8QZR5 Q8QZT1 Q99KI0 Q99MN9 Q9CQ62 Q9D2G2 Q9EQ20 Q9R0H0	26.00 26/100	2.68 26/971	7.72505e-13	GO:0044281;GO:0071704;GO:0044237
GO:0044281	small molecule metabolic process	The chemical reactions and pathways involving small molecules, any low molecular weight, monomeric, non-encoded molecule.	ENSMUSG00000030695 ENSMUSG00000063129 ENSMUSG00000026005 ENSMUSG00000042010 ENSMUSG00000000628 ENSMUSG00000020664 ENSMUSG00000024164 ENSMUSG00000032418 ENSMUSG00000019179 ENSMUSG00000058135 ENSMUSG00000015568 ENSMUSG00000026473 ENSMUSG00000025153 ENSMUSG00000035540 ENSMUSG00000073422 ENSMUSG00000052459 ENSMUSG00000020917 ENSMUSG00000020532 ENSMUSG00000026827 ENSMUSG00000075706 ENSMUSG00000000168 …	'Fructose-bisphosphate aldolase'; 'Ribulose-phosphate 3-epimerase'; 'Acetyl-CoA carboxylase 2'; 'Hexokinase-2'; 'Dihydrolipoyl dehydrogenase, mitochondrial'; 'Complement C3'; 'NADP-dependent malic enzyme'; 'Malate dehydrogenase, mitochondrial'; 'Glutathione S-transferase Mu 1'; 'Lipoprotein lipase'; 'Glutamine synthetase'; 'Fatty acid synthase'; 'Vitamin D-binding protein'; 'V-type proton ATPase …	Aldoa Aldoart2 Rpe Acacb Hk2 Dld C3 Me1 Mdh2 Gstm1 Lpl Glul Fasn Gc Hsd17b8 Atp6v1a Acly Acaca Gpd2 Gpx4 Dlat Acaa2 Gpt Acat1 Clybl Ndufs1 Aco2 Nampt Pccb Decr1 Dlst Aldh6a1 Acox1	A6ZI44 A6ZI47 B2KGF0 E9Q4Z2 O08528 O08749 P01027 P06801 P08249 P10649 P11152 P15105 P19096 P21614 P50171 P50516 Q3V117 Q5SWU9 Q64521 Q76LV0 Q8BMF4 Q8BWT1 Q8QZR5 Q8QZT1 Q8R4N0 Q91VD9 Q99KI0 Q99KQ4 Q99MN9 Q9CQ62 Q9D2G2 Q9EQ20 Q9R0H0	A6ZI44 A6ZI47 B2KGF0 E9Q4Z2 O08528 O08749 P01027 P06801 P08249 P10649 P11152 P15105 P19096 P21614 P50171 P50516 Q3V117 Q5SWU9 Q64521 Q76LV0 Q8BMF4 Q8BWT1 Q8QZR5 Q8QZT1 Q8R4N0 Q91VD9 Q99KI0 Q99KQ4 Q99MN9 Q9CQ62 Q9D2G2 Q9EQ20 Q9R0H0	33.00 33/100	1.80 33/1836	4.13801e-12	GO:0008152
GO:0006084	acetyl-CoA metabolic process	The chemical reactions and pathways involving acetyl-CoA, a derivative of coenzyme A in which the sulfhydryl group is acetylated; it is a metabolite derived from several pathways (e.g. glycolysis, fatty acid oxidation, amino-acid catabolism) and is further metabolized by the tricarboxylic acid cycle. It is a key intermediate in lipid and terpenoid biosynthesis.	ENSMUSG00000042010 ENSMUSG00000020664 ENSMUSG00000025153 ENSMUSG00000020917 ENSMUSG00000020532 ENSMUSG00000000168 ENSMUSG00000036880 ENSMUSG00000032047 ENSMUSG00000004789	'Acetyl-CoA carboxylase 2'; 'Dihydrolipoyl dehydrogenase, mitochondrial'; 'Fatty acid synthase'; 'ATP-citrate synthase'; 'Acetyl-CoA carboxylase 1'; 'Dihydrolipoyllysine-residue acetyltransferase component of pyruvate dehydrogenase complex, mitochondrial'; '3-ketoacyl-CoA thiolase, mitochondrial'; 'Acetyl-CoA acetyltransferase, mitochondrial'; 'Dihydrolipoyllysine-residue succinyltransferase comp…	Acacb Dld Fasn Acly Acaca Dlat Acaa2 Acat1 Dlst	E9Q4Z2 O08749 P19096 Q3V117 Q5SWU9 Q8BMF4 Q8BWT1 Q8QZT1 Q9D2G2	E9Q4Z2 O08749 P19096 Q3V117 Q5SWU9 Q8BMF4 Q8BWT1 Q8QZT1 Q9D2G2	9.00 9/100	21.95 9/41	1.27333e-11	GO:0006637
GO:1901564	organonitrogen compound metabolic process	The chemical reactions and pathways involving organonitrogen compound.	ENSMUSG00000004929 ENSMUSG00000059263 ENSMUSG00000097239 ENSMUSG00000030695 ENSMUSG00000063129 ENSMUSG00000026005 ENSMUSG00000030681 ENSMUSG00000042010 ENSMUSG00000000628 ENSMUSG00000020664 ENSMUSG00000025967 ENSMUSG00000024164 ENSMUSG00000032418 ENSMUSG00000019179 ENSMUSG00000021939 ENSMUSG00000058135 ENSMUSG00000026473 ENSMUSG00000025153 ENSMUSG00000059481 ENSMUSG00000044533 ENSMUSG00000004032 …	'Thimet oligopeptidase'; 'Ubiquitin carboxyl-terminal hydrolase 47'; 'Predicted gene, 27029'; 'Fructose-bisphosphate aldolase'; 'Ribulose-phosphate 3-epimerase'; 'Major vault protein'; 'Acetyl-CoA carboxylase 2'; 'Hexokinase-2'; 'Dihydrolipoyl dehydrogenase, mitochondrial'; 'Elongation factor 1-beta'; 'Complement C3'; 'NADP-dependent malic enzyme'; 'Malate dehydrogenase, mitochondrial'; 'Cathepsi…	Thop1 Usp47 Gm27029 Aldoa Aldoart2 Rpe Mvp Acacb Hk2 Dld Eef1b C3 Me1 Mdh2 Ctsb Gstm1 Glul Fasn Plg Rps2 Gstm5 Atp6v1a Cnbp Mrps6 Eef2 Rps4x Rpl18a Rack1 Egfr Apoh Fgb Vps35 Vars1 Spg7 Acly Cct2 Rplp1 Acaca Fxr1 Gpd2 Gpx4 Tufm Dlat Rpn1 Nars1 Acaa2 Lnpep Oplah Gpt Acat1 Clybl Ndufs1 Nampt Dlst Aldh6a1 Tollip	A0A0R4IZY0 A0A1L1SV73 A2A4P4 A6ZI44 A6ZI47 B2KGF0 E9Q3X0 E9Q4Z2 O08528 O08749 O70251 P01027 P06801 P08249 P10605 P10649 P15105 P19096 P20918 P25444 P48774 P50516 P53996 P58064 P58252 P62702 P62717 P68040 Q01279 Q01339 Q3TGR2 Q3TJ43 Q3U3D3 Q3ULF4 Q3V117 Q542X7 Q58E35 Q5SWU9 Q61584 Q64521 Q76LV0 Q8BFR5 Q8BMF4 Q8BMR3 Q8BP47 Q8BWT1 Q8C129 Q8K010 Q8QZR5 Q8QZT1 Q8R4N0 Q91VD9 Q99KQ4 Q9D2G2 Q9EQ20 Q9QZ06	A0A0R4IZY0 A0A1L1SV73 A2A4P4 A6ZI44 A6ZI47 B2KGF0 E9Q3X0 E9Q4Z2 O08528 O08749 O70251 P01027 P06801 P08249 P10605 P10649 P15105 P19096 P20918 P25444 P48774 P50516 P53996 P58064 P58252 P62702 P62717 P68040 Q01279 Q01339 Q3TGR2 Q3TJ43 Q3U3D3 Q3ULF4 Q3V117 Q542X7 Q58E35 Q5SWU9 Q61584 Q64521 Q76LV0 Q8BFR5 Q8BMF4 Q8BMR3 Q8BP47 Q8BWT1 Q8C129 Q8K010 Q8QZR5 Q8QZT1 Q8R4N0 Q91VD9 Q99KQ4 Q9D2G2 Q9EQ20 Q9QZ06	56.00 56/100	0.97 56/5744	1.36786e-11	GO:0071704;GO:0006807
GO:0006163	purine nucleotide metabolic process	The chemical reactions and pathways involving a purine nucleotide, a compound consisting of nucleoside (a purine base linked to a deoxyribose or ribose sugar) esterified with a phosphate group at either the 3' or 5'-hydroxyl group of the sugar.	ENSMUSG00000030695 ENSMUSG00000063129 ENSMUSG00000026005 ENSMUSG00000042010 ENSMUSG00000000628 ENSMUSG00000020664 ENSMUSG00000032418 ENSMUSG00000019179 ENSMUSG00000025153 ENSMUSG00000052459 ENSMUSG00000020917 ENSMUSG00000020532 ENSMUSG00000026827 ENSMUSG00000000168 ENSMUSG00000036880 ENSMUSG00000032047 ENSMUSG00000025968 ENSMUSG00000020572 ENSMUSG00000004789	'Fructose-bisphosphate aldolase'; 'Ribulose-phosphate 3-epimerase'; 'Acetyl-CoA carboxylase 2'; 'Hexokinase-2'; 'Dihydrolipoyl dehydrogenase, mitochondrial'; 'NADP-dependent malic enzyme'; 'Malate dehydrogenase, mitochondrial'; 'Fatty acid synthase'; 'V-type proton ATPase catalytic subunit A'; 'ATP-citrate synthase'; 'Acetyl-CoA carboxylase 1'; 'Glycerol-3-phosphate dehydrogenase, mitochondrial';…	Aldoa Aldoart2 Rpe Acacb Hk2 Dld Me1 Mdh2 Fasn Atp6v1a Acly Acaca Gpd2 Dlat Acaa2 Acat1 Ndufs1 Nampt Dlst	A6ZI44 A6ZI47 B2KGF0 E9Q4Z2 O08528 O08749 P06801 P08249 P19096 P50516 Q3V117 Q5SWU9 Q64521 Q8BMF4 Q8BWT1 Q8QZT1 Q91VD9 Q99KQ4 Q9D2G2	A6ZI44 A6ZI47 B2KGF0 E9Q4Z2 O08528 O08749 P06801 P08249 P19096 P50516 Q3V117 Q5SWU9 Q64521 Q8BMF4 Q8BWT1 Q8QZT1 Q91VD9 Q99KQ4 Q9D2G2	19.00 19/100	3.46 19/549	5.12217e-11	GO:0009117;GO:0072521
GO:0072521	purine-containing compound metabolic process	The chemical reactions and pathways involving a purine-containing compound, i.e. any compound that contains purine or a formal derivative thereof.	ENSMUSG00000030695 ENSMUSG00000063129 ENSMUSG00000026005 ENSMUSG00000042010 ENSMUSG00000000628 ENSMUSG00000020664 ENSMUSG00000032418 ENSMUSG00000019179 ENSMUSG00000025153 ENSMUSG00000052459 ENSMUSG00000020917 ENSMUSG00000020532 ENSMUSG00000026827 ENSMUSG00000000168 ENSMUSG00000036880 ENSMUSG00000032047 ENSMUSG00000025968 ENSMUSG00000020572 ENSMUSG00000004789	'Fructose-bisphosphate aldolase'; 'Ribulose-phosphate 3-epimerase'; 'Acetyl-CoA carboxylase 2'; 'Hexokinase-2'; 'Dihydrolipoyl dehydrogenase, mitochondrial'; 'NADP-dependent malic enzyme'; 'Malate dehydrogenase, mitochondrial'; 'Fatty acid synthase'; 'V-type proton ATPase catalytic subunit A'; 'ATP-citrate synthase'; 'Acetyl-CoA carboxylase 1'; 'Glycerol-3-phosphate dehydrogenase, mitochondrial';…	Aldoa Aldoart2 Rpe Acacb Hk2 Dld Me1 Mdh2 Fasn Atp6v1a Acly Acaca Gpd2 Dlat Acaa2 Acat1 Ndufs1 Nampt Dlst	A6ZI44 A6ZI47 B2KGF0 E9Q4Z2 O08528 O08749 P06801 P08249 P19096 P50516 Q3V117 Q5SWU9 Q64521 Q8BMF4 Q8BWT1 Q8QZT1 Q91VD9 Q99KQ4 Q9D2G2	A6ZI44 A6ZI47 B2KGF0 E9Q4Z2 O08528 O08749 P06801 P08249 P19096 P50516 Q3V117 Q5SWU9 Q64521 Q8BMF4 Q8BWT1 Q8QZT1 Q91VD9 Q99KQ4 Q9D2G2	19.00 19/100	3.26 19/583	1.3161e-10	GO:0046483;GO:0034641;GO:0006725;GO:1901564;GO:1901360
GO:0055086	nucleobase-containing small molecule metabolic process	The cellular chemical reactions and pathways involving a nucleobase-containing small molecule: a nucleobase, a nucleoside, or a nucleotide.	ENSMUSG00000030695 ENSMUSG00000063129 ENSMUSG00000026005 ENSMUSG00000042010 ENSMUSG00000000628 ENSMUSG00000020664 ENSMUSG00000032418 ENSMUSG00000019179 ENSMUSG00000025153 ENSMUSG00000052459 ENSMUSG00000020917 ENSMUSG00000020532 ENSMUSG00000026827 ENSMUSG00000000168 ENSMUSG00000036880 ENSMUSG00000032047 ENSMUSG00000025968 ENSMUSG00000020572 ENSMUSG00000004789 ENSMUSG00000021238	'Fructose-bisphosphate aldolase'; 'Ribulose-phosphate 3-epimerase'; 'Acetyl-CoA carboxylase 2'; 'Hexokinase-2'; 'Dihydrolipoyl dehydrogenase, mitochondrial'; 'NADP-dependent malic enzyme'; 'Malate dehydrogenase, mitochondrial'; 'Fatty acid synthase'; 'V-type proton ATPase catalytic subunit A'; 'ATP-citrate synthase'; 'Acetyl-CoA carboxylase 1'; 'Glycerol-3-phosphate dehydrogenase, mitochondrial';…	Aldoa Aldoart2 Rpe Acacb Hk2 Dld Me1 Mdh2 Fasn Atp6v1a Acly Acaca Gpd2 Dlat Acaa2 Acat1 Ndufs1 Nampt Dlst Aldh6a1	A6ZI44 A6ZI47 B2KGF0 E9Q4Z2 O08528 O08749 P06801 P08249 P19096 P50516 Q3V117 Q5SWU9 Q64521 Q8BMF4 Q8BWT1 Q8QZT1 Q91VD9 Q99KQ4 Q9D2G2 Q9EQ20	A6ZI44 A6ZI47 B2KGF0 E9Q4Z2 O08528 O08749 P06801 P08249 P19096 P50516 Q3V117 Q5SWU9 Q64521 Q8BMF4 Q8BWT1 Q8QZT1 Q91VD9 Q99KQ4 Q9D2G2 Q9EQ20	20.00 20/100	2.97 20/674	1.49804e-10	GO:0006139;GO:0044281
GO:0009117	nucleotide metabolic process	The chemical reactions and pathways involving a nucleotide, a nucleoside that is esterified with (ortho)phosphate or an oligophosphate at any hydroxyl group on the glycose moiety; may be mono-, di- or triphosphate; this definition includes cyclic nucleotides (nucleoside cyclic phosphates).	ENSMUSG00000030695 ENSMUSG00000063129 ENSMUSG00000026005 ENSMUSG00000042010 ENSMUSG00000000628 ENSMUSG00000020664 ENSMUSG00000032418 ENSMUSG00000019179 ENSMUSG00000025153 ENSMUSG00000052459 ENSMUSG00000020917 ENSMUSG00000020532 ENSMUSG00000026827 ENSMUSG00000000168 ENSMUSG00000036880 ENSMUSG00000032047 ENSMUSG00000025968 ENSMUSG00000020572 ENSMUSG00000004789	'Fructose-bisphosphate aldolase'; 'Ribulose-phosphate 3-epimerase'; 'Acetyl-CoA carboxylase 2'; 'Hexokinase-2'; 'Dihydrolipoyl dehydrogenase, mitochondrial'; 'NADP-dependent malic enzyme'; 'Malate dehydrogenase, mitochondrial'; 'Fatty acid synthase'; 'V-type proton ATPase catalytic subunit A'; 'ATP-citrate synthase'; 'Acetyl-CoA carboxylase 1'; 'Glycerol-3-phosphate dehydrogenase, mitochondrial';…	Aldoa Aldoart2 Rpe Acacb Hk2 Dld Me1 Mdh2 Fasn Atp6v1a Acly Acaca Gpd2 Dlat Acaa2 Acat1 Ndufs1 Nampt Dlst	A6ZI44 A6ZI47 B2KGF0 E9Q4Z2 O08528 O08749 P06801 P08249 P19096 P50516 Q3V117 Q5SWU9 Q64521 Q8BMF4 Q8BWT1 Q8QZT1 Q91VD9 Q99KQ4 Q9D2G2	A6ZI44 A6ZI47 B2KGF0 E9Q4Z2 O08528 O08749 P06801 P08249 P19096 P50516 Q3V117 Q5SWU9 Q64521 Q8BMF4 Q8BWT1 Q8QZT1 Q91VD9 Q99KQ4 Q9D2G2	19.00 19/100	3.14 19/605	2.06412e-10	GO:0006753
GO:0006753	nucleoside phosphate metabolic process	The chemical reactions and pathways involving any phosphorylated nucleoside.	ENSMUSG00000030695 ENSMUSG00000063129 ENSMUSG00000026005 ENSMUSG00000042010 ENSMUSG00000000628 ENSMUSG00000020664 ENSMUSG00000032418 ENSMUSG00000019179 ENSMUSG00000025153 ENSMUSG00000052459 ENSMUSG00000020917 ENSMUSG00000020532 ENSMUSG00000026827 ENSMUSG00000000168 ENSMUSG00000036880 ENSMUSG00000032047 ENSMUSG00000025968 ENSMUSG00000020572 ENSMUSG00000004789	'Fructose-bisphosphate aldolase'; 'Ribulose-phosphate 3-epimerase'; 'Acetyl-CoA carboxylase 2'; 'Hexokinase-2'; 'Dihydrolipoyl dehydrogenase, mitochondrial'; 'NADP-dependent malic enzyme'; 'Malate dehydrogenase, mitochondrial'; 'Fatty acid synthase'; 'V-type proton ATPase catalytic subunit A'; 'ATP-citrate synthase'; 'Acetyl-CoA carboxylase 1'; 'Glycerol-3-phosphate dehydrogenase, mitochondrial';…	Aldoa Aldoart2 Rpe Acacb Hk2 Dld Me1 Mdh2 Fasn Atp6v1a Acly Acaca Gpd2 Dlat Acaa2 Acat1 Ndufs1 Nampt Dlst	A6ZI44 A6ZI47 B2KGF0 E9Q4Z2 O08528 O08749 P06801 P08249 P19096 P50516 Q3V117 Q5SWU9 Q64521 Q8BMF4 Q8BWT1 Q8QZT1 Q91VD9 Q99KQ4 Q9D2G2	A6ZI44 A6ZI47 B2KGF0 E9Q4Z2 O08528 O08749 P06801 P08249 P19096 P50516 Q3V117 Q5SWU9 Q64521 Q8BMF4 Q8BWT1 Q8QZT1 Q91VD9 Q99KQ4 Q9D2G2	19.00 19/100	3.09 19/614	2.26202e-10	GO:0019637;GO:0006796;GO:0055086
GO:0032787	monocarboxylic acid metabolic process	The chemical reactions and pathways involving monocarboxylic acids, any organic acid containing one carboxyl (COOH) group or anion (COO-).	ENSMUSG00000030695 ENSMUSG00000063129 ENSMUSG00000042010 ENSMUSG00000000628 ENSMUSG00000020664 ENSMUSG00000024164 ENSMUSG00000032418 ENSMUSG00000058135 ENSMUSG00000015568 ENSMUSG00000025153 ENSMUSG00000073422 ENSMUSG00000020917 ENSMUSG00000020532 ENSMUSG00000075706 ENSMUSG00000000168 ENSMUSG00000036880 ENSMUSG00000032047 ENSMUSG00000032527 ENSMUSG00000028223 ENSMUSG00000020777	'Fructose-bisphosphate aldolase'; 'Acetyl-CoA carboxylase 2'; 'Hexokinase-2'; 'Dihydrolipoyl dehydrogenase, mitochondrial'; 'Complement C3'; 'NADP-dependent malic enzyme'; 'Glutathione S-transferase Mu 1'; 'Lipoprotein lipase'; 'Fatty acid synthase'; 'ATP-citrate synthase'; 'Acetyl-CoA carboxylase 1'; 'Glutathione peroxidase'; 'Dihydrolipoyllysine-residue acetyltransferase component of pyruvate d…	Aldoa Aldoart2 Acacb Hk2 Dld C3 Me1 Gstm1 Lpl Fasn Hsd17b8 Acly Acaca Gpx4 Dlat Acaa2 Acat1 Pccb Decr1 Acox1	A6ZI44 A6ZI47 E9Q4Z2 O08528 O08749 P01027 P06801 P10649 P11152 P19096 P50171 Q3V117 Q5SWU9 Q76LV0 Q8BMF4 Q8BWT1 Q8QZT1 Q99MN9 Q9CQ62 Q9R0H0	A6ZI44 A6ZI47 E9Q4Z2 O08528 O08749 P01027 P06801 P10649 P11152 P19096 P50171 Q3V117 Q5SWU9 Q76LV0 Q8BMF4 Q8BWT1 Q8QZT1 Q99MN9 Q9CQ62 Q9R0H0	20.00 20/100	2.86 20/699	2.26202e-10	GO:0019752
GO:1901566	organonitrogen compound biosynthetic process	The chemical reactions and pathways resulting in the formation of organonitrogen compound.	ENSMUSG00000097239 ENSMUSG00000030695 ENSMUSG00000042010 ENSMUSG00000020664 ENSMUSG00000025967 ENSMUSG00000058135 ENSMUSG00000026473 ENSMUSG00000044533 ENSMUSG00000052459 ENSMUSG00000030057 ENSMUSG00000039680 ENSMUSG00000034994 ENSMUSG00000031320 ENSMUSG00000045128 ENSMUSG00000020372 ENSMUSG00000020122 ENSMUSG00000031696 ENSMUSG00000007029 ENSMUSG00000020917 ENSMUSG00000007892 ENSMUSG00000020532 …	'Predicted gene, 27029'; 'Fructose-bisphosphate aldolase'; 'Acetyl-CoA carboxylase 2'; 'Dihydrolipoyl dehydrogenase, mitochondrial'; 'Elongation factor 1-beta'; 'Glutathione S-transferase Mu 1'; 'Glutamine synthetase'; 'Small ribosomal subunit protein uS5'; 'V-type proton ATPase catalytic subunit A'; 'CCHC-type zinc finger nucleic acid binding protein'; 'Small ribosomal subunit protein bS6m'; 'El…	Gm27029 Aldoa Acacb Dld Eef1b Gstm1 Glul Rps2 Atp6v1a Cnbp Mrps6 Eef2 Rps4x Rpl18a Rack1 Egfr Vps35 Vars1 Acly Rplp1 Acaca Fxr1 Tufm Dlat Rpn1 Nars1 Acat1 Ndufs1 Nampt	A2A4P4 A6ZI44 E9Q4Z2 O08749 O70251 P10649 P15105 P25444 P50516 P53996 P58064 P58252 P62702 P62717 P68040 Q01279 Q3TJ43 Q3U3D3 Q3V117 Q58E35 Q5SWU9 Q61584 Q8BFR5 Q8BMF4 Q8BMR3 Q8BP47 Q8QZT1 Q91VD9 Q99KQ4	A2A4P4 A6ZI44 E9Q4Z2 O08749 O70251 P10649 P15105 P25444 P50516 P53996 P58064 P58252 P62702 P62717 P68040 Q01279 Q3TJ43 Q3U3D3 Q3V117 Q58E35 Q5SWU9 Q61584 Q8BFR5 Q8BMF4 Q8BMR3 Q8BP47 Q8QZT1 Q91VD9 Q99KQ4	29.00 29/100	1.70 29/1707	4.01323e-10	GO:1901576;GO:1901564
GO:0043604	amide biosynthetic process	The chemical reactions and pathways resulting in the formation of an amide, any derivative of an oxoacid in which an acidic hydroxy group has been replaced by an amino or substituted amino group.	ENSMUSG00000097239 ENSMUSG00000042010 ENSMUSG00000020664 ENSMUSG00000025967 ENSMUSG00000044533 ENSMUSG00000030057 ENSMUSG00000039680 ENSMUSG00000034994 ENSMUSG00000031320 ENSMUSG00000045128 ENSMUSG00000020372 ENSMUSG00000020122 ENSMUSG00000007029 ENSMUSG00000020917 ENSMUSG00000007892 ENSMUSG00000020532 ENSMUSG00000027680 ENSMUSG00000073838 ENSMUSG00000000168 ENSMUSG00000024587 ENSMUSG00000032047	'Predicted gene, 27029'; 'Acetyl-CoA carboxylase 2'; 'Dihydrolipoyl dehydrogenase, mitochondrial'; 'Elongation factor 1-beta'; 'Small ribosomal subunit protein uS5'; 'CCHC-type zinc finger nucleic acid binding protein'; 'Small ribosomal subunit protein bS6m'; 'Elongation factor 2'; 'Small ribosomal subunit protein eS4'; 'Large ribosomal subunit protein eL20'; 'Small ribosomal subunit protein RACK…	Gm27029 Acacb Dld Eef1b Rps2 Cnbp Mrps6 Eef2 Rps4x Rpl18a Rack1 Egfr Vars1 Acly Rplp1 Acaca Fxr1 Tufm Dlat Nars1 Acat1	A2A4P4 E9Q4Z2 O08749 O70251 P25444 P53996 P58064 P58252 P62702 P62717 P68040 Q01279 Q3U3D3 Q3V117 Q58E35 Q5SWU9 Q61584 Q8BFR5 Q8BMF4 Q8BP47 Q8QZT1	A2A4P4 E9Q4Z2 O08749 O70251 P25444 P53996 P58064 P58252 P62702 P62717 P68040 Q01279 Q3U3D3 Q3V117 Q58E35 Q5SWU9 Q61584 Q8BFR5 Q8BMF4 Q8BP47 Q8QZT1	21.00 21/100	2.42 21/868	1.17862e-09	GO:0044271;GO:0043603
GO:0006518	peptide metabolic process	The chemical reactions and pathways involving peptides, compounds of two or more amino acids where the alpha carboxyl group of one is bound to the alpha amino group of another.	ENSMUSG00000004929 ENSMUSG00000097239 ENSMUSG00000025967 ENSMUSG00000058135 ENSMUSG00000044533 ENSMUSG00000004032 ENSMUSG00000030057 ENSMUSG00000039680 ENSMUSG00000034994 ENSMUSG00000031320 ENSMUSG00000045128 ENSMUSG00000020372 ENSMUSG00000020122 ENSMUSG00000007029 ENSMUSG00000007892 ENSMUSG00000027680 ENSMUSG00000075706 ENSMUSG00000073838 ENSMUSG00000024587 ENSMUSG00000023845 ENSMUSG00000022562	'Thimet oligopeptidase'; 'Predicted gene, 27029'; 'Elongation factor 1-beta'; 'Glutathione S-transferase Mu 1'; 'Small ribosomal subunit protein uS5'; 'Glutathione S-transferase Mu 5'; 'CCHC-type zinc finger nucleic acid binding protein'; 'Small ribosomal subunit protein bS6m'; 'Elongation factor 2'; 'Small ribosomal subunit protein eS4'; 'Large ribosomal subunit protein eL20'; 'Small ribosomal s…	Thop1 Gm27029 Eef1b Gstm1 Rps2 Gstm5 Cnbp Mrps6 Eef2 Rps4x Rpl18a Rack1 Egfr Vars1 Rplp1 Fxr1 Gpx4 Tufm Nars1 Lnpep Oplah	A0A0R4IZY0 A2A4P4 O70251 P10649 P25444 P48774 P53996 P58064 P58252 P62702 P62717 P68040 Q01279 Q3U3D3 Q58E35 Q61584 Q76LV0 Q8BFR5 Q8BP47 Q8C129 Q8K010	A0A0R4IZY0 A2A4P4 O70251 P10649 P25444 P48774 P53996 P58064 P58252 P62702 P62717 P68040 Q01279 Q3U3D3 Q58E35 Q61584 Q76LV0 Q8BFR5 Q8BP47 Q8C129 Q8K010	21.00 21/100	2.30 21/912	2.78287e-09	GO:0043603;GO:1901564
GO:0006790	sulfur compound metabolic process	The chemical reactions and pathways involving the nonmetallic element sulfur or compounds that contain sulfur, such as the amino acids methionine and cysteine or the tripeptide glutathione.	ENSMUSG00000042010 ENSMUSG00000020664 ENSMUSG00000058135 ENSMUSG00000025153 ENSMUSG00000004032 ENSMUSG00000005803 ENSMUSG00000020917 ENSMUSG00000020532 ENSMUSG00000075706 ENSMUSG00000000168 ENSMUSG00000036880 ENSMUSG00000022562 ENSMUSG00000032047 ENSMUSG00000004789	'Acetyl-CoA carboxylase 2'; 'Dihydrolipoyl dehydrogenase, mitochondrial'; 'Glutathione S-transferase Mu 1'; 'Fatty acid synthase'; 'Glutathione S-transferase Mu 5'; 'FAD/NAD'; 'ATP-citrate synthase'; 'Acetyl-CoA carboxylase 1'; 'Glutathione peroxidase'; 'Dihydrolipoyllysine-residue acetyltransferase component of pyruvate dehydrogenase complex, mitochondrial'; '3-ketoacyl-CoA thiolase, mitochondri…	Acacb Dld Gstm1 Fasn Gstm5 Sqor Acly Acaca Gpx4 Dlat Acaa2 Oplah Acat1 Dlst	E9Q4Z2 O08749 P10649 P19096 P48774 Q3UDS4 Q3V117 Q5SWU9 Q76LV0 Q8BMF4 Q8BWT1 Q8K010 Q8QZT1 Q9D2G2	E9Q4Z2 O08749 P10649 P19096 P48774 Q3UDS4 Q3V117 Q5SWU9 Q76LV0 Q8BMF4 Q8BWT1 Q8K010 Q8QZT1 Q9D2G2	14.00 14/100	4.24 14/330	3.40468e-09	GO:0044237
GO:0006637	acyl-CoA metabolic process	The chemical reactions and pathways involving acyl-CoA, any derivative of coenzyme A in which the sulfhydryl group is in thiolester linkage with an acyl group.	ENSMUSG00000042010 ENSMUSG00000020664 ENSMUSG00000025153 ENSMUSG00000020917 ENSMUSG00000020532 ENSMUSG00000000168 ENSMUSG00000036880 ENSMUSG00000032047 ENSMUSG00000004789	'Acetyl-CoA carboxylase 2'; 'Dihydrolipoyl dehydrogenase, mitochondrial'; 'Fatty acid synthase'; 'ATP-citrate synthase'; 'Acetyl-CoA carboxylase 1'; 'Dihydrolipoyllysine-residue acetyltransferase component of pyruvate dehydrogenase complex, mitochondrial'; '3-ketoacyl-CoA thiolase, mitochondrial'; 'Acetyl-CoA acetyltransferase, mitochondrial'; 'Dihydrolipoyllysine-residue succinyltransferase comp…	Acacb Dld Fasn Acly Acaca Dlat Acaa2 Acat1 Dlst	E9Q4Z2 O08749 P19096 Q3V117 Q5SWU9 Q8BMF4 Q8BWT1 Q8QZT1 Q9D2G2	E9Q4Z2 O08749 P19096 Q3V117 Q5SWU9 Q8BMF4 Q8BWT1 Q8QZT1 Q9D2G2	9.00 9/100	9.09 9/99	1.66506e-08	GO:0009150;GO:0034032;GO:0035383;GO:0033875;GO:0043603
GO:0035383	thioester metabolic process	The chemical reactions and pathways involving a thioester, a compound of general formula RC(=O)SR' in which the linking oxygen in an ester is replaced by a sulfur atom. They are the product of esterification between a carboxylic acid and a thiol.	ENSMUSG00000042010 ENSMUSG00000020664 ENSMUSG00000025153 ENSMUSG00000020917 ENSMUSG00000020532 ENSMUSG00000000168 ENSMUSG00000036880 ENSMUSG00000032047 ENSMUSG00000004789	'Acetyl-CoA carboxylase 2'; 'Dihydrolipoyl dehydrogenase, mitochondrial'; 'Fatty acid synthase'; 'ATP-citrate synthase'; 'Acetyl-CoA carboxylase 1'; 'Dihydrolipoyllysine-residue acetyltransferase component of pyruvate dehydrogenase complex, mitochondrial'; '3-ketoacyl-CoA thiolase, mitochondrial'; 'Acetyl-CoA acetyltransferase, mitochondrial'; 'Dihydrolipoyllysine-residue succinyltransferase comp…	Acacb Dld Fasn Acly Acaca Dlat Acaa2 Acat1 Dlst	E9Q4Z2 O08749 P19096 Q3V117 Q5SWU9 Q8BMF4 Q8BWT1 Q8QZT1 Q9D2G2	E9Q4Z2 O08749 P19096 Q3V117 Q5SWU9 Q8BMF4 Q8BWT1 Q8QZT1 Q9D2G2	9.00 9/100	9.09 9/99	1.66506e-08	GO:0006790;GO:0071704
GO:0006631	fatty acid metabolic process	The chemical reactions and pathways involving fatty acids, aliphatic monocarboxylic acids liberated from naturally occurring fats and oils by hydrolysis.	ENSMUSG00000042010 ENSMUSG00000020664 ENSMUSG00000024164 ENSMUSG00000058135 ENSMUSG00000015568 ENSMUSG00000025153 ENSMUSG00000073422 ENSMUSG00000020917 ENSMUSG00000020532 ENSMUSG00000075706 ENSMUSG00000036880 ENSMUSG00000032047 ENSMUSG00000032527 ENSMUSG00000028223 ENSMUSG00000020777	'Acetyl-CoA carboxylase 2'; 'Dihydrolipoyl dehydrogenase, mitochondrial'; 'Complement C3'; 'Glutathione S-transferase Mu 1'; 'Lipoprotein lipase'; 'Fatty acid synthase'; 'ATP-citrate synthase'; 'Acetyl-CoA carboxylase 1'; 'Glutathione peroxidase'; '3-ketoacyl-CoA thiolase, mitochondrial'; 'Acetyl-CoA acetyltransferase, mitochondrial'; 'Propionyl-CoA carboxylase beta chain, mitochondrial'; '2,4-di…	Acacb Dld C3 Gstm1 Lpl Fasn Hsd17b8 Acly Acaca Gpx4 Acaa2 Acat1 Pccb Decr1 Acox1	E9Q4Z2 O08749 P01027 P10649 P11152 P19096 P50171 Q3V117 Q5SWU9 Q76LV0 Q8BWT1 Q8QZT1 Q99MN9 Q9CQ62 Q9R0H0	E9Q4Z2 O08749 P01027 P10649 P11152 P19096 P50171 Q3V117 Q5SWU9 Q76LV0 Q8BWT1 Q8QZT1 Q99MN9 Q9CQ62 Q9R0H0	15.00 15/100	3.25 15/462	2.26229e-08	GO:0044255;GO:0032787
GO:0019693	ribose phosphate metabolic process	The chemical reactions and pathways involving ribose phosphate, any phosphorylated ribose sugar.	ENSMUSG00000030695 ENSMUSG00000063129 ENSMUSG00000026005 ENSMUSG00000042010 ENSMUSG00000000628 ENSMUSG00000020664 ENSMUSG00000025153 ENSMUSG00000052459 ENSMUSG00000020917 ENSMUSG00000020532 ENSMUSG00000000168 ENSMUSG00000036880 ENSMUSG00000032047 ENSMUSG00000025968 ENSMUSG00000004789	'Fructose-bisphosphate aldolase'; 'Ribulose-phosphate 3-epimerase'; 'Acetyl-CoA carboxylase 2'; 'Hexokinase-2'; 'Dihydrolipoyl dehydrogenase, mitochondrial'; 'Fatty acid synthase'; 'V-type proton ATPase catalytic subunit A'; 'ATP-citrate synthase'; 'Acetyl-CoA carboxylase 1'; 'Dihydrolipoyllysine-residue acetyltransferase component of pyruvate dehydrogenase complex, mitochondrial'; '3-ketoacyl-Co…	Aldoa Aldoart2 Rpe Acacb Hk2 Dld Fasn Atp6v1a Acly Acaca Dlat Acaa2 Acat1 Ndufs1 Dlst	A6ZI44 A6ZI47 B2KGF0 E9Q4Z2 O08528 O08749 P19096 P50516 Q3V117 Q5SWU9 Q8BMF4 Q8BWT1 Q8QZT1 Q91VD9 Q9D2G2	A6ZI44 A6ZI47 B2KGF0 E9Q4Z2 O08528 O08749 P19096 P50516 Q3V117 Q5SWU9 Q8BMF4 Q8BWT1 Q8QZT1 Q91VD9 Q9D2G2	15.00 15/100	3.03 15/495	5.57968e-08	GO:0019637;GO:1901135;GO:0006796
GO:0019637	organophosphate metabolic process	The chemical reactions and pathways involving organophosphates, any phosphate-containing organic compound.	ENSMUSG00000030695 ENSMUSG00000063129 ENSMUSG00000026005 ENSMUSG00000042010 ENSMUSG00000000628 ENSMUSG00000020664 ENSMUSG00000032418 ENSMUSG00000019179 ENSMUSG00000025153 ENSMUSG00000052459 ENSMUSG00000020917 ENSMUSG00000020532 ENSMUSG00000026827 ENSMUSG00000000168 ENSMUSG00000028093 ENSMUSG00000036880 ENSMUSG00000032047 ENSMUSG00000025968 ENSMUSG00000020572 ENSMUSG00000004789	'Fructose-bisphosphate aldolase'; 'Ribulose-phosphate 3-epimerase'; 'Acetyl-CoA carboxylase 2'; 'Hexokinase-2'; 'Dihydrolipoyl dehydrogenase, mitochondrial'; 'NADP-dependent malic enzyme'; 'Malate dehydrogenase, mitochondrial'; 'Fatty acid synthase'; 'V-type proton ATPase catalytic subunit A'; 'ATP-citrate synthase'; 'Acetyl-CoA carboxylase 1'; 'Glycerol-3-phosphate dehydrogenase, mitochondrial';…	Aldoa Aldoart2 Rpe Acacb Hk2 Dld Me1 Mdh2 Fasn Atp6v1a Acly Acaca Gpd2 Dlat Acp6 Acaa2 Acat1 Ndufs1 Nampt Dlst	A6ZI44 A6ZI47 B2KGF0 E9Q4Z2 O08528 O08749 P06801 P08249 P19096 P50516 Q3V117 Q5SWU9 Q64521 Q8BMF4 Q8BP40 Q8BWT1 Q8QZT1 Q91VD9 Q99KQ4 Q9D2G2	A6ZI44 A6ZI47 B2KGF0 E9Q4Z2 O08528 O08749 P06801 P08249 P19096 P50516 Q3V117 Q5SWU9 Q64521 Q8BMF4 Q8BP40 Q8BWT1 Q8QZT1 Q91VD9 Q99KQ4 Q9D2G2	20.00 20/100	1.97 20/1017	1.03784e-07	GO:0071704;GO:0006793
GO:0033865	nucleoside bisphosphate metabolic process	The chemical reactions and pathways involving a nucleoside bisphosphate, a compound consisting of a nucleobase linked to a deoxyribose or ribose sugar esterified with one phosphate group attached to each of two different hydroxyl groups on the sugar.	ENSMUSG00000042010 ENSMUSG00000020664 ENSMUSG00000025153 ENSMUSG00000020917 ENSMUSG00000020532 ENSMUSG00000000168 ENSMUSG00000036880 ENSMUSG00000032047 ENSMUSG00000004789	'Acetyl-CoA carboxylase 2'; 'Dihydrolipoyl dehydrogenase, mitochondrial'; 'Fatty acid synthase'; 'ATP-citrate synthase'; 'Acetyl-CoA carboxylase 1'; 'Dihydrolipoyllysine-residue acetyltransferase component of pyruvate dehydrogenase complex, mitochondrial'; '3-ketoacyl-CoA thiolase, mitochondrial'; 'Acetyl-CoA acetyltransferase, mitochondrial'; 'Dihydrolipoyllysine-residue succinyltransferase comp…	Acacb Dld Fasn Acly Acaca Dlat Acaa2 Acat1 Dlst	E9Q4Z2 O08749 P19096 Q3V117 Q5SWU9 Q8BMF4 Q8BWT1 Q8QZT1 Q9D2G2	E9Q4Z2 O08749 P19096 Q3V117 Q5SWU9 Q8BMF4 Q8BWT1 Q8QZT1 Q9D2G2	9.00 9/100	7.03 9/128	1.27574e-07	GO:0006753
GO:0034032	purine nucleoside bisphosphate metabolic process	The chemical reactions and pathways involving a purine nucleoside bisphosphate, a compound consisting of a purine base linked to a deoxyribose or ribose sugar esterified with one phosphate group attached to each of two different hydroxyl groups on the sugar.	ENSMUSG00000042010 ENSMUSG00000020664 ENSMUSG00000025153 ENSMUSG00000020917 ENSMUSG00000020532 ENSMUSG00000000168 ENSMUSG00000036880 ENSMUSG00000032047 ENSMUSG00000004789	'Acetyl-CoA carboxylase 2'; 'Dihydrolipoyl dehydrogenase, mitochondrial'; 'Fatty acid synthase'; 'ATP-citrate synthase'; 'Acetyl-CoA carboxylase 1'; 'Dihydrolipoyllysine-residue acetyltransferase component of pyruvate dehydrogenase complex, mitochondrial'; '3-ketoacyl-CoA thiolase, mitochondrial'; 'Acetyl-CoA acetyltransferase, mitochondrial'; 'Dihydrolipoyllysine-residue succinyltransferase comp…	Acacb Dld Fasn Acly Acaca Dlat Acaa2 Acat1 Dlst	E9Q4Z2 O08749 P19096 Q3V117 Q5SWU9 Q8BMF4 Q8BWT1 Q8QZT1 Q9D2G2	E9Q4Z2 O08749 P19096 Q3V117 Q5SWU9 Q8BMF4 Q8BWT1 Q8QZT1 Q9D2G2	9.00 9/100	7.03 9/128	1.27574e-07	GO:0033865;GO:0072521
GO:0033875	ribonucleoside bisphosphate metabolic process	The chemical reactions and pathways involving a ribonucleoside bisphosphate, a compound consisting of a nucleobase linked to a ribose sugar esterified with one phosphate group attached to each of two different hydroxyl groups on the sugar.	ENSMUSG00000042010 ENSMUSG00000020664 ENSMUSG00000025153 ENSMUSG00000020917 ENSMUSG00000020532 ENSMUSG00000000168 ENSMUSG00000036880 ENSMUSG00000032047 ENSMUSG00000004789	'Acetyl-CoA carboxylase 2'; 'Dihydrolipoyl dehydrogenase, mitochondrial'; 'Fatty acid synthase'; 'ATP-citrate synthase'; 'Acetyl-CoA carboxylase 1'; 'Dihydrolipoyllysine-residue acetyltransferase component of pyruvate dehydrogenase complex, mitochondrial'; '3-ketoacyl-CoA thiolase, mitochondrial'; 'Acetyl-CoA acetyltransferase, mitochondrial'; 'Dihydrolipoyllysine-residue succinyltransferase comp…	Acacb Dld Fasn Acly Acaca Dlat Acaa2 Acat1 Dlst	E9Q4Z2 O08749 P19096 Q3V117 Q5SWU9 Q8BMF4 Q8BWT1 Q8QZT1 Q9D2G2	E9Q4Z2 O08749 P19096 Q3V117 Q5SWU9 Q8BMF4 Q8BWT1 Q8QZT1 Q9D2G2	9.00 9/100	7.03 9/128	1.27574e-07	GO:0033865
GO:0046496	nicotinamide nucleotide metabolic process	The chemical reactions and pathways involving nicotinamide nucleotides, any nucleotide that contains combined nicotinamide.	ENSMUSG00000030695 ENSMUSG00000063129 ENSMUSG00000026005 ENSMUSG00000042010 ENSMUSG00000000628 ENSMUSG00000032418 ENSMUSG00000019179 ENSMUSG00000026827 ENSMUSG00000020572 ENSMUSG00000004789	'Fructose-bisphosphate aldolase'; 'Ribulose-phosphate 3-epimerase'; 'Acetyl-CoA carboxylase 2'; 'Hexokinase-2'; 'NADP-dependent malic enzyme'; 'Malate dehydrogenase, mitochondrial'; 'Glycerol-3-phosphate dehydrogenase, mitochondrial'; 'Nicotinamide phosphoribosyltransferase'; 'Dihydrolipoyllysine-residue succinyltransferase component of 2-oxoglutarate dehydrogenase complex, mitochondrial'	Aldoa Aldoart2 Rpe Acacb Hk2 Me1 Mdh2 Gpd2 Nampt Dlst	A6ZI44 A6ZI47 B2KGF0 E9Q4Z2 O08528 P06801 P08249 Q64521 Q99KQ4 Q9D2G2	A6ZI44 A6ZI47 B2KGF0 E9Q4Z2 O08528 P06801 P08249 Q64521 Q99KQ4 Q9D2G2	10.00 10/100	5.59 10/179	1.29551e-07	GO:0019362
GO:0019362	pyridine nucleotide metabolic process	The chemical reactions and pathways involving a pyridine nucleotide, a nucleotide characterized by a pyridine derivative as a nitrogen base.	ENSMUSG00000030695 ENSMUSG00000063129 ENSMUSG00000026005 ENSMUSG00000042010 ENSMUSG00000000628 ENSMUSG00000032418 ENSMUSG00000019179 ENSMUSG00000026827 ENSMUSG00000020572 ENSMUSG00000004789	'Fructose-bisphosphate aldolase'; 'Ribulose-phosphate 3-epimerase'; 'Acetyl-CoA carboxylase 2'; 'Hexokinase-2'; 'NADP-dependent malic enzyme'; 'Malate dehydrogenase, mitochondrial'; 'Glycerol-3-phosphate dehydrogenase, mitochondrial'; 'Nicotinamide phosphoribosyltransferase'; 'Dihydrolipoyllysine-residue succinyltransferase component of 2-oxoglutarate dehydrogenase complex, mitochondrial'	Aldoa Aldoart2 Rpe Acacb Hk2 Me1 Mdh2 Gpd2 Nampt Dlst	A6ZI44 A6ZI47 B2KGF0 E9Q4Z2 O08528 P06801 P08249 Q64521 Q99KQ4 Q9D2G2	A6ZI44 A6ZI47 B2KGF0 E9Q4Z2 O08528 P06801 P08249 Q64521 Q99KQ4 Q9D2G2	10.00 10/100	5.59 10/179	1.29551e-07	GO:0009117;GO:0072524
GO:0009150	purine ribonucleotide metabolic process	The chemical reactions and pathways involving a purine ribonucleotide, a compound consisting of ribonucleoside (a purine base linked to a ribose sugar) esterified with a phosphate group at either the 3' or 5'-hydroxyl group of the sugar.	ENSMUSG00000030695 ENSMUSG00000063129 ENSMUSG00000042010 ENSMUSG00000000628 ENSMUSG00000020664 ENSMUSG00000025153 ENSMUSG00000052459 ENSMUSG00000020917 ENSMUSG00000020532 ENSMUSG00000000168 ENSMUSG00000036880 ENSMUSG00000032047 ENSMUSG00000025968 ENSMUSG00000004789	'Fructose-bisphosphate aldolase'; 'Acetyl-CoA carboxylase 2'; 'Hexokinase-2'; 'Dihydrolipoyl dehydrogenase, mitochondrial'; 'Fatty acid synthase'; 'V-type proton ATPase catalytic subunit A'; 'ATP-citrate synthase'; 'Acetyl-CoA carboxylase 1'; 'Dihydrolipoyllysine-residue acetyltransferase component of pyruvate dehydrogenase complex, mitochondrial'; '3-ketoacyl-CoA thiolase, mitochondrial'; 'Acety…	Aldoa Aldoart2 Acacb Hk2 Dld Fasn Atp6v1a Acly Acaca Dlat Acaa2 Acat1 Ndufs1 Dlst	A6ZI44 A6ZI47 E9Q4Z2 O08528 O08749 P19096 P50516 Q3V117 Q5SWU9 Q8BMF4 Q8BWT1 Q8QZT1 Q91VD9 Q9D2G2	A6ZI44 A6ZI47 E9Q4Z2 O08528 O08749 P19096 P50516 Q3V117 Q5SWU9 Q8BMF4 Q8BWT1 Q8QZT1 Q91VD9 Q9D2G2	14.00 14/100	3.03 14/462	1.67393e-07	GO:0006163;GO:0009259
GO:0072524	pyridine-containing compound metabolic process	The chemical reactions and pathways involving a pyridine-containing compound, i.e. any compound that contains pyridine or a formal derivative thereof.	ENSMUSG00000030695 ENSMUSG00000063129 ENSMUSG00000026005 ENSMUSG00000042010 ENSMUSG00000000628 ENSMUSG00000032418 ENSMUSG00000019179 ENSMUSG00000026827 ENSMUSG00000020572 ENSMUSG00000004789	'Fructose-bisphosphate aldolase'; 'Ribulose-phosphate 3-epimerase'; 'Acetyl-CoA carboxylase 2'; 'Hexokinase-2'; 'NADP-dependent malic enzyme'; 'Malate dehydrogenase, mitochondrial'; 'Glycerol-3-phosphate dehydrogenase, mitochondrial'; 'Nicotinamide phosphoribosyltransferase'; 'Dihydrolipoyllysine-residue succinyltransferase component of 2-oxoglutarate dehydrogenase complex, mitochondrial'	Aldoa Aldoart2 Rpe Acacb Hk2 Me1 Mdh2 Gpd2 Nampt Dlst	A6ZI44 A6ZI47 B2KGF0 E9Q4Z2 O08528 P06801 P08249 Q64521 Q99KQ4 Q9D2G2	A6ZI44 A6ZI47 B2KGF0 E9Q4Z2 O08528 P06801 P08249 Q64521 Q99KQ4 Q9D2G2	10.00 10/100	5.38 10/186	1.74986e-07	GO:0034641;GO:0046483;GO:1901564;GO:1901360
GO:0044237	cellular metabolic process	The chemical reactions and pathways by which individual cells transform chemical substances.	ENSMUSG00000004929 ENSMUSG00000059263 ENSMUSG00000035284 ENSMUSG00000097239 ENSMUSG00000030695 ENSMUSG00000063129 ENSMUSG00000026005 ENSMUSG00000038587 ENSMUSG00000030681 ENSMUSG00000042010 ENSMUSG00000069833 ENSMUSG00000000628 ENSMUSG00000020664 ENSMUSG00000025967 ENSMUSG00000024164 ENSMUSG00000032418 ENSMUSG00000019179 ENSMUSG00000021939 ENSMUSG00000058135 ENSMUSG00000015568 ENSMUSG00000031710 …	'Thimet oligopeptidase'; 'Ubiquitin carboxyl-terminal hydrolase 47'; 'Chorein'; 'Predicted gene, 27029'; 'Fructose-bisphosphate aldolase'; 'Ribulose-phosphate 3-epimerase'; 'A kinase'; 'Major vault protein'; 'Acetyl-CoA carboxylase 2'; 'AHNAK nucleoprotein'; 'Hexokinase-2'; 'Dihydrolipoyl dehydrogenase, mitochondrial'; 'Elongation factor 1-beta'; 'Complement C3'; 'NADP-dependent malic enzyme'; 'M…	Thop1 Usp47 Vps13c Gm27029 Aldoa Aldoart2 Rpe Akap12 Mvp Acacb Ahnak Hk2 Dld Eef1b C3 Me1 Mdh2 Ctsb Gstm1 Lpl Ucp1 Glul Pcna Fasn Rps2 Gstm5 Hsd17b8 Atp6v1a Hdgf Slc25a5 Cnbp Mrps6 Eef2 Rps4x Rpl18a Rack1 Ywhaq Egfr Apoh Fgb Vps35 Vars1 Cd274 Ddx17 Sqor Spg7 Ruvbl2 Acly Cct2 Rplp1 Acaca Fxr1 Gpd2 Gpx4 Frg1 Tomm70a Tufm Nup93 Dlat Rpn1 Acp6 Nars1 Acaa2 Lnpep Oplah Gpt Acat1 Clybl Ndufs1 Aco2 Nampt…	A0A0R4IZY0 A0A1L1SV73 A1ILG8 A2A4P4 A6ZI44 A6ZI47 B2KGF0 B2RRE0 E9Q3X0 E9Q4Z2 E9Q616 O08528 O08749 O70251 P01027 P06801 P08249 P10605 P10649 P11152 P12242 P15105 P17918 P19096 P25444 P48774 P50171 P50516 P51859 P51881 P53996 P58064 P58252 P62702 P62717 P68040 P68254 Q01279 Q01339 Q3TGR2 Q3TJ43 Q3U3D3 Q3U472 Q3U741 Q3UDS4 Q3ULF4 Q3UXP2 Q3V117 Q542X7 Q58E35 Q5SWU9 Q61584 Q64521 Q76LV0 Q78P92 Q80TT4…	A0A0R4IZY0 A0A1L1SV73 A1ILG8 A2A4P4 A6ZI44 A6ZI47 B2KGF0 B2RRE0 E9Q3X0 E9Q4Z2 E9Q616 O08528 O08749 O70251 P01027 P06801 P08249 P10605 P10649 P11152 P12242 P15105 P17918 P19096 P25444 P48774 P50171 P50516 P51859 P51881 P53996 P58064 P58252 P62702 P62717 P68040 P68254 Q01279 Q01339 Q3TGR2 Q3TJ43 Q3U3D3 Q3U472 Q3U741 Q3UDS4 Q3ULF4 Q3UXP2 Q3V117 Q542X7 Q58E35 Q5SWU9 Q61584 Q64521 Q76LV0 Q78P92 Q80TT4…	77.00 77/100	0.59 77/12956	2.56323e-07	GO:0009987;GO:0008152
GO:0071616	acyl-CoA biosynthetic process	The chemical reactions and pathways resulting in the formation of acyl-CoA, any derivative of coenzyme A in which the sulfhydryl group is in thiolester linkage with an acyl group.	ENSMUSG00000042010 ENSMUSG00000020664 ENSMUSG00000020917 ENSMUSG00000020532 ENSMUSG00000000168 ENSMUSG00000032047	'Acetyl-CoA carboxylase 2'; 'Dihydrolipoyl dehydrogenase, mitochondrial'; 'ATP-citrate synthase'; 'Acetyl-CoA carboxylase 1'; 'Dihydrolipoyllysine-residue acetyltransferase component of pyruvate dehydrogenase complex, mitochondrial'; 'Acetyl-CoA acetyltransferase, mitochondrial'	Acacb Dld Acly Acaca Dlat Acat1	E9Q4Z2 O08749 Q3V117 Q5SWU9 Q8BMF4 Q8QZT1	E9Q4Z2 O08749 Q3V117 Q5SWU9 Q8BMF4 Q8QZT1	6.00 6/100	17.14 6/35	2.63456e-07	GO:0035384;GO:0043604;GO:0034033;GO:0009152;GO:0006637;GO:0034030
GO:0035384	thioester biosynthetic process	The chemical reactions and pathways resulting in the formation of a thioester, a compound of general formula RC(=O)SR' in which the linking oxygen in an ester is replaced by a sulfur atom. They are the product of esterification between a carboxylic acid and a thiol.	ENSMUSG00000042010 ENSMUSG00000020664 ENSMUSG00000020917 ENSMUSG00000020532 ENSMUSG00000000168 ENSMUSG00000032047	'Acetyl-CoA carboxylase 2'; 'Dihydrolipoyl dehydrogenase, mitochondrial'; 'ATP-citrate synthase'; 'Acetyl-CoA carboxylase 1'; 'Dihydrolipoyllysine-residue acetyltransferase component of pyruvate dehydrogenase complex, mitochondrial'; 'Acetyl-CoA acetyltransferase, mitochondrial'	Acacb Dld Acly Acaca Dlat Acat1	E9Q4Z2 O08749 Q3V117 Q5SWU9 Q8BMF4 Q8QZT1	E9Q4Z2 O08749 Q3V117 Q5SWU9 Q8BMF4 Q8QZT1	6.00 6/100	17.14 6/35	2.63456e-07	GO:0035383;GO:1901576;GO:0044272
GO:0009259	ribonucleotide metabolic process	The chemical reactions and pathways involving a ribonucleotide, a compound consisting of ribonucleoside (a base linked to a ribose sugar) esterified with a phosphate group at either the 3' or 5'-hydroxyl group of the sugar.	ENSMUSG00000030695 ENSMUSG00000063129 ENSMUSG00000042010 ENSMUSG00000000628 ENSMUSG00000020664 ENSMUSG00000025153 ENSMUSG00000052459 ENSMUSG00000020917 ENSMUSG00000020532 ENSMUSG00000000168 ENSMUSG00000036880 ENSMUSG00000032047 ENSMUSG00000025968 ENSMUSG00000004789	'Fructose-bisphosphate aldolase'; 'Acetyl-CoA carboxylase 2'; 'Hexokinase-2'; 'Dihydrolipoyl dehydrogenase, mitochondrial'; 'Fatty acid synthase'; 'V-type proton ATPase catalytic subunit A'; 'ATP-citrate synthase'; 'Acetyl-CoA carboxylase 1'; 'Dihydrolipoyllysine-residue acetyltransferase component of pyruvate dehydrogenase complex, mitochondrial'; '3-ketoacyl-CoA thiolase, mitochondrial'; 'Acety…	Aldoa Aldoart2 Acacb Hk2 Dld Fasn Atp6v1a Acly Acaca Dlat Acaa2 Acat1 Ndufs1 Dlst	A6ZI44 A6ZI47 E9Q4Z2 O08528 O08749 P19096 P50516 Q3V117 Q5SWU9 Q8BMF4 Q8BWT1 Q8QZT1 Q91VD9 Q9D2G2	A6ZI44 A6ZI47 E9Q4Z2 O08528 O08749 P19096 P50516 Q3V117 Q5SWU9 Q8BMF4 Q8BWT1 Q8QZT1 Q91VD9 Q9D2G2	14.00 14/100	2.90 14/483	2.63456e-07	GO:0009117;GO:0019693
GO:0006091	generation of precursor metabolites and energy	The chemical reactions and pathways resulting in the formation of precursor metabolites, substances from which energy is derived, and any process involved in the liberation of energy from these substances.	ENSMUSG00000030695 ENSMUSG00000063129 ENSMUSG00000026005 ENSMUSG00000042010 ENSMUSG00000000628 ENSMUSG00000020664 ENSMUSG00000019179 ENSMUSG00000020917 ENSMUSG00000000168 ENSMUSG00000032047 ENSMUSG00000025968 ENSMUSG00000022477 ENSMUSG00000004789 ENSMUSG00000020777	'Fructose-bisphosphate aldolase'; 'Ribulose-phosphate 3-epimerase'; 'Acetyl-CoA carboxylase 2'; 'Hexokinase-2'; 'Dihydrolipoyl dehydrogenase, mitochondrial'; 'Malate dehydrogenase, mitochondrial'; 'ATP-citrate synthase'; 'Dihydrolipoyllysine-residue acetyltransferase component of pyruvate dehydrogenase complex, mitochondrial'; 'Acetyl-CoA acetyltransferase, mitochondrial'; 'NADH-ubiquinone oxidor…	Aldoa Aldoart2 Rpe Acacb Hk2 Dld Mdh2 Acly Dlat Acat1 Ndufs1 Aco2 Dlst Acox1	A6ZI44 A6ZI47 B2KGF0 E9Q4Z2 O08528 O08749 P08249 Q3V117 Q8BMF4 Q8QZT1 Q91VD9 Q99KI0 Q9D2G2 Q9R0H0	A6ZI44 A6ZI47 B2KGF0 E9Q4Z2 O08528 O08749 P08249 Q3V117 Q8BMF4 Q8QZT1 Q91VD9 Q99KI0 Q9D2G2 Q9R0H0	14.00 14/100	2.85 14/491	2.99759e-07	GO:0044237
GO:0044248	cellular catabolic process	The chemical reactions and pathways resulting in the breakdown of substances, carried out by individual cells.	ENSMUSG00000004929 ENSMUSG00000035284 ENSMUSG00000030695 ENSMUSG00000063129 ENSMUSG00000042010 ENSMUSG00000000628 ENSMUSG00000020664 ENSMUSG00000058135 ENSMUSG00000015568 ENSMUSG00000004032 ENSMUSG00000016319 ENSMUSG00000000049 ENSMUSG00000027680 ENSMUSG00000036880 ENSMUSG00000023845 ENSMUSG00000022546 ENSMUSG00000032047 ENSMUSG00000020572 ENSMUSG00000028223 ENSMUSG00000004789 ENSMUSG00000021238 …	'Thimet oligopeptidase'; 'Chorein'; 'Fructose-bisphosphate aldolase'; 'Acetyl-CoA carboxylase 2'; 'Hexokinase-2'; 'Dihydrolipoyl dehydrogenase, mitochondrial'; 'Glutathione S-transferase Mu 1'; 'Lipoprotein lipase'; 'Glutathione S-transferase Mu 5'; 'ADP/ATP translocase 2'; 'Beta-2-glycoprotein 1'; 'RNA-binding protein FXR1'; '3-ketoacyl-CoA thiolase, mitochondrial'; 'Leucyl-cystinyl aminopeptida…	Thop1 Vps13c Aldoa Aldoart2 Acacb Hk2 Dld Gstm1 Lpl Gstm5 Slc25a5 Apoh Fxr1 Acaa2 Lnpep Gpt Acat1 Nampt Decr1 Dlst Aldh6a1 Tollip Acox1	A0A0R4IZY0 A1ILG8 A6ZI44 A6ZI47 E9Q4Z2 O08528 O08749 P10649 P11152 P48774 P51881 Q01339 Q61584 Q8BWT1 Q8C129 Q8QZR5 Q8QZT1 Q99KQ4 Q9CQ62 Q9D2G2 Q9EQ20 Q9QZ06 Q9R0H0	A0A0R4IZY0 A1ILG8 A6ZI44 A6ZI47 E9Q4Z2 O08528 O08749 P10649 P11152 P48774 P51881 Q01339 Q61584 Q8BWT1 Q8C129 Q8QZR5 Q8QZT1 Q99KQ4 Q9CQ62 Q9D2G2 Q9EQ20 Q9QZ06 Q9R0H0	23.00 23/100	1.51 23/1524	4.73874e-07	GO:0044237;GO:0009056
GO:0009056	catabolic process	The chemical reactions and pathways resulting in the breakdown of substances, including the breakdown of carbon compounds with the liberation of energy for use by the cell or organism.	ENSMUSG00000004929 ENSMUSG00000035284 ENSMUSG00000030695 ENSMUSG00000063129 ENSMUSG00000042010 ENSMUSG00000000628 ENSMUSG00000020664 ENSMUSG00000021939 ENSMUSG00000058135 ENSMUSG00000015568 ENSMUSG00000059481 ENSMUSG00000004032 ENSMUSG00000016319 ENSMUSG00000020372 ENSMUSG00000020122 ENSMUSG00000000049 ENSMUSG00000031696 ENSMUSG00000027680 ENSMUSG00000026827 ENSMUSG00000036880 ENSMUSG00000023845 …	'Thimet oligopeptidase'; 'Chorein'; 'Fructose-bisphosphate aldolase'; 'Acetyl-CoA carboxylase 2'; 'Hexokinase-2'; 'Dihydrolipoyl dehydrogenase, mitochondrial'; 'Cathepsin B'; 'Glutathione S-transferase Mu 1'; 'Lipoprotein lipase'; 'Plasminogen'; 'Glutathione S-transferase Mu 5'; 'ADP/ATP translocase 2'; 'Small ribosomal subunit protein RACK1'; 'Epidermal growth factor receptor'; 'Beta-2-glycoprot…	Thop1 Vps13c Aldoa Aldoart2 Acacb Hk2 Dld Ctsb Gstm1 Lpl Plg Gstm5 Slc25a5 Rack1 Egfr Apoh Vps35 Fxr1 Gpd2 Acaa2 Lnpep Gpt Acat1 Nampt Decr1 Dlst Aldh6a1 Tollip Acox1	A0A0R4IZY0 A1ILG8 A6ZI44 A6ZI47 E9Q4Z2 O08528 O08749 P10605 P10649 P11152 P20918 P48774 P51881 P68040 Q01279 Q01339 Q3TJ43 Q61584 Q64521 Q8BWT1 Q8C129 Q8QZR5 Q8QZT1 Q99KQ4 Q9CQ62 Q9D2G2 Q9EQ20 Q9QZ06 Q9R0H0	A0A0R4IZY0 A1ILG8 A6ZI44 A6ZI47 E9Q4Z2 O08528 O08749 P10605 P10649 P11152 P20918 P48774 P51881 P68040 Q01279 Q01339 Q3TJ43 Q61584 Q64521 Q8BWT1 Q8C129 Q8QZR5 Q8QZT1 Q99KQ4 Q9CQ62 Q9D2G2 Q9EQ20 Q9QZ06 Q9R0H0	29.00 29/100	1.16 29/2495	1.17507e-06	GO:0008152
GO:1901135	carbohydrate derivative metabolic process	The chemical reactions and pathways involving carbohydrate derivative.	ENSMUSG00000030695 ENSMUSG00000063129 ENSMUSG00000026005 ENSMUSG00000042010 ENSMUSG00000000628 ENSMUSG00000020664 ENSMUSG00000019179 ENSMUSG00000025153 ENSMUSG00000052459 ENSMUSG00000020917 ENSMUSG00000020532 ENSMUSG00000026827 ENSMUSG00000000168 ENSMUSG00000030062 ENSMUSG00000028093 ENSMUSG00000036880 ENSMUSG00000032047 ENSMUSG00000025968 ENSMUSG00000004789	'Fructose-bisphosphate aldolase'; 'Ribulose-phosphate 3-epimerase'; 'Acetyl-CoA carboxylase 2'; 'Hexokinase-2'; 'Dihydrolipoyl dehydrogenase, mitochondrial'; 'Malate dehydrogenase, mitochondrial'; 'Fatty acid synthase'; 'V-type proton ATPase catalytic subunit A'; 'ATP-citrate synthase'; 'Acetyl-CoA carboxylase 1'; 'Glycerol-3-phosphate dehydrogenase, mitochondrial'; 'Dihydrolipoyllysine-residue a…	Aldoa Aldoart2 Rpe Acacb Hk2 Dld Mdh2 Fasn Atp6v1a Acly Acaca Gpd2 Dlat Rpn1 Acp6 Acaa2 Acat1 Ndufs1 Dlst	A6ZI44 A6ZI47 B2KGF0 E9Q4Z2 O08528 O08749 P08249 P19096 P50516 Q3V117 Q5SWU9 Q64521 Q8BMF4 Q8BMR3 Q8BP40 Q8BWT1 Q8QZT1 Q91VD9 Q9D2G2	A6ZI44 A6ZI47 B2KGF0 E9Q4Z2 O08528 O08749 P08249 P19096 P50516 Q3V117 Q5SWU9 Q64521 Q8BMF4 Q8BMR3 Q8BP40 Q8BWT1 Q8QZT1 Q91VD9 Q9D2G2	19.00 19/100	1.74 19/1092	1.25081e-06	GO:0071704
GO:0006164	purine nucleotide biosynthetic process	The chemical reactions and pathways resulting in the formation of a purine nucleotide, a compound consisting of nucleoside (a purine base linked to a deoxyribose or ribose sugar) esterified with a phosphate group at either the 3' or 5'-hydroxyl group of the sugar.	ENSMUSG00000030695 ENSMUSG00000042010 ENSMUSG00000020664 ENSMUSG00000052459 ENSMUSG00000020917 ENSMUSG00000020532 ENSMUSG00000000168 ENSMUSG00000032047 ENSMUSG00000025968 ENSMUSG00000020572	'Fructose-bisphosphate aldolase'; 'Acetyl-CoA carboxylase 2'; 'Dihydrolipoyl dehydrogenase, mitochondrial'; 'V-type proton ATPase catalytic subunit A'; 'ATP-citrate synthase'; 'Acetyl-CoA carboxylase 1'; 'Dihydrolipoyllysine-residue acetyltransferase component of pyruvate dehydrogenase complex, mitochondrial'; 'Acetyl-CoA acetyltransferase, mitochondrial'; 'NADH-ubiquinone oxidoreductase 75 kDa s…	Aldoa Acacb Dld Atp6v1a Acly Acaca Dlat Acat1 Ndufs1 Nampt	A6ZI44 E9Q4Z2 O08749 P50516 Q3V117 Q5SWU9 Q8BMF4 Q8QZT1 Q91VD9 Q99KQ4	A6ZI44 E9Q4Z2 O08749 P50516 Q3V117 Q5SWU9 Q8BMF4 Q8QZT1 Q91VD9 Q99KQ4	10.00 10/100	4.17 10/240	1.53295e-06	GO:0009165;GO:0072522;GO:0006163
GO:0034033	purine nucleoside bisphosphate biosynthetic process	The chemical reactions and pathways resulting in the formation of a purine nucleoside bisphosphate, a compound consisting of a purine base linked to a deoxyribose or ribose sugar esterified with one phosphate group attached to each of two different hydroxyl groups on the sugar.	ENSMUSG00000042010 ENSMUSG00000020664 ENSMUSG00000020917 ENSMUSG00000020532 ENSMUSG00000000168 ENSMUSG00000032047	'Acetyl-CoA carboxylase 2'; 'Dihydrolipoyl dehydrogenase, mitochondrial'; 'ATP-citrate synthase'; 'Acetyl-CoA carboxylase 1'; 'Dihydrolipoyllysine-residue acetyltransferase component of pyruvate dehydrogenase complex, mitochondrial'; 'Acetyl-CoA acetyltransferase, mitochondrial'	Acacb Dld Acly Acaca Dlat Acat1	E9Q4Z2 O08749 Q3V117 Q5SWU9 Q8BMF4 Q8QZT1	E9Q4Z2 O08749 Q3V117 Q5SWU9 Q8BMF4 Q8QZT1	6.00 6/100	12.50 6/48	1.54199e-06	GO:0034032;GO:0033866;GO:0072522
GO:0033866	nucleoside bisphosphate biosynthetic process	The chemical reactions and pathways resulting in the formation of a nucleoside bisphosphate, a compound consisting of a nucleobase linked to a deoxyribose or ribose sugar esterified with one phosphate group attached to each of two different hydroxyl groups on the sugar.	ENSMUSG00000042010 ENSMUSG00000020664 ENSMUSG00000020917 ENSMUSG00000020532 ENSMUSG00000000168 ENSMUSG00000032047	'Acetyl-CoA carboxylase 2'; 'Dihydrolipoyl dehydrogenase, mitochondrial'; 'ATP-citrate synthase'; 'Acetyl-CoA carboxylase 1'; 'Dihydrolipoyllysine-residue acetyltransferase component of pyruvate dehydrogenase complex, mitochondrial'; 'Acetyl-CoA acetyltransferase, mitochondrial'	Acacb Dld Acly Acaca Dlat Acat1	E9Q4Z2 O08749 Q3V117 Q5SWU9 Q8BMF4 Q8QZT1	E9Q4Z2 O08749 Q3V117 Q5SWU9 Q8BMF4 Q8QZT1	6.00 6/100	12.50 6/48	1.54199e-06	GO:1901293;GO:0033865
GO:0034030	ribonucleoside bisphosphate biosynthetic process	The chemical reactions and pathways resulting in the formation of a ribonucleoside bisphosphate, a compound consisting of a nucleobase linked to a ribose sugar esterified with one phosphate group attached to each of two different hydroxyl groups on the sugar.	ENSMUSG00000042010 ENSMUSG00000020664 ENSMUSG00000020917 ENSMUSG00000020532 ENSMUSG00000000168 ENSMUSG00000032047	'Acetyl-CoA carboxylase 2'; 'Dihydrolipoyl dehydrogenase, mitochondrial'; 'ATP-citrate synthase'; 'Acetyl-CoA carboxylase 1'; 'Dihydrolipoyllysine-residue acetyltransferase component of pyruvate dehydrogenase complex, mitochondrial'; 'Acetyl-CoA acetyltransferase, mitochondrial'	Acacb Dld Acly Acaca Dlat Acat1	E9Q4Z2 O08749 Q3V117 Q5SWU9 Q8BMF4 Q8QZT1	E9Q4Z2 O08749 Q3V117 Q5SWU9 Q8BMF4 Q8QZT1	6.00 6/100	12.50 6/48	1.54199e-06	GO:0033866;GO:0033875
GO:0072522	purine-containing compound biosynthetic process	The chemical reactions and pathways resulting in the formation of a purine-containing compound, i.e. any compound that contains purine or a formal derivative thereof.	ENSMUSG00000030695 ENSMUSG00000042010 ENSMUSG00000020664 ENSMUSG00000052459 ENSMUSG00000020917 ENSMUSG00000020532 ENSMUSG00000000168 ENSMUSG00000032047 ENSMUSG00000025968 ENSMUSG00000020572	'Fructose-bisphosphate aldolase'; 'Acetyl-CoA carboxylase 2'; 'Dihydrolipoyl dehydrogenase, mitochondrial'; 'V-type proton ATPase catalytic subunit A'; 'ATP-citrate synthase'; 'Acetyl-CoA carboxylase 1'; 'Dihydrolipoyllysine-residue acetyltransferase component of pyruvate dehydrogenase complex, mitochondrial'; 'Acetyl-CoA acetyltransferase, mitochondrial'; 'NADH-ubiquinone oxidoreductase 75 kDa s…	Aldoa Acacb Dld Atp6v1a Acly Acaca Dlat Acat1 Ndufs1 Nampt	A6ZI44 E9Q4Z2 O08749 P50516 Q3V117 Q5SWU9 Q8BMF4 Q8QZT1 Q91VD9 Q99KQ4	A6ZI44 E9Q4Z2 O08749 P50516 Q3V117 Q5SWU9 Q8BMF4 Q8QZT1 Q91VD9 Q99KQ4	10.00 10/100	4.03 10/248	1.8905e-06	GO:0044271;GO:0019438;GO:0072521;GO:0018130;GO:1901566;GO:1901362
GO:0044255	cellular lipid metabolic process	The chemical reactions and pathways involving lipids, as carried out by individual cells.	ENSMUSG00000042010 ENSMUSG00000020664 ENSMUSG00000024164 ENSMUSG00000058135 ENSMUSG00000015568 ENSMUSG00000025153 ENSMUSG00000073422 ENSMUSG00000020122 ENSMUSG00000000049 ENSMUSG00000020917 ENSMUSG00000020532 ENSMUSG00000075706 ENSMUSG00000028093 ENSMUSG00000036880 ENSMUSG00000032047 ENSMUSG00000032527 ENSMUSG00000028223 ENSMUSG00000020777	'Acetyl-CoA carboxylase 2'; 'Dihydrolipoyl dehydrogenase, mitochondrial'; 'Complement C3'; 'Glutathione S-transferase Mu 1'; 'Lipoprotein lipase'; 'Fatty acid synthase'; 'Epidermal growth factor receptor'; 'Beta-2-glycoprotein 1'; 'ATP-citrate synthase'; 'Acetyl-CoA carboxylase 1'; 'Glutathione peroxidase'; 'Lysophosphatidic acid phosphatase type 6'; '3-ketoacyl-CoA thiolase, mitochondrial'; 'Ace…	Acacb Dld C3 Gstm1 Lpl Fasn Hsd17b8 Egfr Apoh Acly Acaca Gpx4 Acp6 Acaa2 Acat1 Pccb Decr1 Acox1	E9Q4Z2 O08749 P01027 P10649 P11152 P19096 P50171 Q01279 Q01339 Q3V117 Q5SWU9 Q76LV0 Q8BP40 Q8BWT1 Q8QZT1 Q99MN9 Q9CQ62 Q9R0H0	E9Q4Z2 O08749 P01027 P10649 P11152 P19096 P50171 Q01279 Q01339 Q3V117 Q5SWU9 Q76LV0 Q8BP40 Q8BWT1 Q8QZT1 Q99MN9 Q9CQ62 Q9R0H0	18.00 18/100	1.73 18/1041	2.96171e-06	GO:0006629;GO:0044237
GO:0009987	cellular process	Any process that is carried out at the cellular level, but not necessarily restricted to a single cell. For example, cell communication occurs among more than one cell, but occurs at the cellular level.	ENSMUSG00000004929 ENSMUSG00000066839 ENSMUSG00000059263 ENSMUSG00000064210 ENSMUSG00000055322 ENSMUSG00000035284 ENSMUSG00000097239 ENSMUSG00000030695 ENSMUSG00000063129 ENSMUSG00000034810 ENSMUSG00000026005 ENSMUSG00000038587 ENSMUSG00000019978 ENSMUSG00000030681 ENSMUSG00000042010 ENSMUSG00000069833 ENSMUSG00000027940 ENSMUSG00000029713 ENSMUSG00000022807 ENSMUSG00000000628 ENSMUSG00000020664 …	'Thimet oligopeptidase'; 'Evolutionarily conserved signaling intermediate in Toll pathway, mitochondrial'; 'Ubiquitin carboxyl-terminal hydrolase 47'; 'Anoctamin'; 'Tensin 1'; 'Chorein'; 'Predicted gene, 27029'; 'Fructose-bisphosphate aldolase'; 'Sodium channel protein type 7 subunit alpha'; 'Ribulose-phosphate 3-epimerase'; 'A kinase'; 'Erythrocyte protein band 4.1-like 2'; 'Major vault protein'…	Thop1 Ecsit Usp47 Ano6 Tns1 Vps13c Gm27029 Aldoa Aldoart2 Scn7a Rpe Akap12 Epb41l2 Mvp Acacb Ahnak Tpm3 Gnb2 Osbpl11 Hk2 Dld Eef1b C3 Me1 Mdh2 Ctsb Gstm1 Lpl Ucp1 Glul Pcna Fasn Plg Gc Rps2 Gstm5 Hsd17b8 Atp6v1a Hdgf Slc25a5 Cnbp Mrps6 Eef2 Rps4x Rpl18a Rack1 Ywhaq Egfr Apoh Cd300lg Fgb Vps35 Vars1 Cd274 Ddx17 Sqor Cpne3 Spg7 Ruvbl2 Acly Rab10 Cct2 Rplp1 Acaca Eps15l1 Fxr1 Dbnl Gpd2 Gpx4 Frg1 Tom…	A0A0R4IZY0 A0A0R4J174 A0A1L1SV73 A0A2I3BPX3 A0A6I8MWZ2 A1ILG8 A2A4P4 A6ZI44 A6ZI47 B1AYL1 B2KGF0 B2RRE0 B6ZHD0 E9Q3X0 E9Q4Z2 E9Q616 E9Q7Q3 E9QKR0 G5E8A0 O08528 O08749 O70251 P01027 P06801 P08249 P10605 P10649 P11152 P12242 P15105 P17918 P19096 P20918 P21614 P25444 P48774 P50171 P50516 P51859 P51881 P53996 P58064 P58252 P62702 P62717 P68040 P68254 Q01279 Q01339 Q1ERP8 Q3TGR2 Q3TJ43 Q3U3D3 Q3U472 Q…	A0A0R4IZY0 A0A0R4J174 A0A1L1SV73 A0A2I3BPX3 A0A6I8MWZ2 A1ILG8 A2A4P4 A6ZI44 A6ZI47 B1AYL1 B2KGF0 B2RRE0 B6ZHD0 E9Q3X0 E9Q4Z2 E9Q616 E9Q7Q3 E9QKR0 G5E8A0 O08528 O08749 O70251 P01027 P06801 P08249 P10605 P10649 P11152 P12242 P15105 P17918 P19096 P20918 P21614 P25444 P48774 P50171 P50516 P51859 P51881 P53996 P58064 P58252 P62702 P62717 P68040 P68254 Q01279 Q01339 Q1ERP8 Q3TGR2 Q3TJ43 Q3U3D3 Q3U472 Q…	97.00 97/100	0.46 97/20967	3.04259e-06	GO:0008150
GO:0006412	translation	The cellular metabolic process in which a protein is formed, using the sequence of a mature mRNA or circRNA molecule to specify the sequence of amino acids in a polypeptide chain. Translation is mediated by the ribosome, and begins with the formation of a ternary complex between aminoacylated initiator methionine tRNA, GTP, and initiation factor 2, which subsequently associates with the small sub…	ENSMUSG00000097239 ENSMUSG00000025967 ENSMUSG00000044533 ENSMUSG00000030057 ENSMUSG00000039680 ENSMUSG00000034994 ENSMUSG00000031320 ENSMUSG00000045128 ENSMUSG00000020372 ENSMUSG00000020122 ENSMUSG00000007029 ENSMUSG00000007892 ENSMUSG00000027680 ENSMUSG00000073838 ENSMUSG00000024587	'Predicted gene, 27029'; 'Elongation factor 1-beta'; 'Small ribosomal subunit protein uS5'; 'CCHC-type zinc finger nucleic acid binding protein'; 'Small ribosomal subunit protein bS6m'; 'Elongation factor 2'; 'Small ribosomal subunit protein eS4'; 'Large ribosomal subunit protein eL20'; 'Small ribosomal subunit protein RACK1'; 'Epidermal growth factor receptor'; 'Valine--tRNA ligase'; 'Large ribo…	Gm27029 Eef1b Rps2 Cnbp Mrps6 Eef2 Rps4x Rpl18a Rack1 Egfr Vars1 Rplp1 Fxr1 Tufm Nars1	A2A4P4 O70251 P25444 P53996 P58064 P58252 P62702 P62717 P68040 Q01279 Q3U3D3 Q58E35 Q61584 Q8BFR5 Q8BP47	A2A4P4 O70251 P25444 P53996 P58064 P58252 P62702 P62717 P68040 Q01279 Q3U3D3 Q58E35 Q61584 Q8BFR5 Q8BP47	15.00 15/100	2.08 15/722	4.05559e-06	GO:0010467;GO:0019538;GO:0009059;GO:0043043
GO:0008152	metabolic process	The chemical reactions and pathways, including anabolism and catabolism, by which living organisms transform chemical substances. Metabolic processes typically transform small molecules, but also include macromolecular processes such as DNA repair and replication, and protein synthesis and degradation.	ENSMUSG00000004929 ENSMUSG00000059263 ENSMUSG00000035284 ENSMUSG00000097239 ENSMUSG00000030695 ENSMUSG00000063129 ENSMUSG00000026005 ENSMUSG00000038587 ENSMUSG00000030681 ENSMUSG00000042010 ENSMUSG00000069833 ENSMUSG00000000628 ENSMUSG00000020664 ENSMUSG00000025967 ENSMUSG00000024164 ENSMUSG00000032418 ENSMUSG00000019179 ENSMUSG00000021939 ENSMUSG00000058135 ENSMUSG00000015568 ENSMUSG00000031710 …	'Thimet oligopeptidase'; 'Ubiquitin carboxyl-terminal hydrolase 47'; 'Chorein'; 'Predicted gene, 27029'; 'Fructose-bisphosphate aldolase'; 'Ribulose-phosphate 3-epimerase'; 'A kinase'; 'Major vault protein'; 'Acetyl-CoA carboxylase 2'; 'AHNAK nucleoprotein'; 'Hexokinase-2'; 'Dihydrolipoyl dehydrogenase, mitochondrial'; 'Elongation factor 1-beta'; 'Complement C3'; 'NADP-dependent malic enzyme'; 'M…	Thop1 Usp47 Vps13c Gm27029 Aldoa Aldoart2 Rpe Akap12 Mvp Acacb Ahnak Hk2 Dld Eef1b C3 Me1 Mdh2 Ctsb Gstm1 Lpl Ucp1 Glul Pcna Fasn Plg Gc Rps2 Gstm5 Hsd17b8 Atp6v1a Hdgf Slc25a5 Cnbp Mrps6 Eef2 Rps4x Rpl18a Rack1 Ywhaq Egfr Apoh Fgb Vps35 Vars1 Cd274 Ddx17 Sqor Spg7 Ruvbl2 Acly Cct2 Rplp1 Acaca Fxr1 Gpd2 Gpx4 Frg1 Tomm70a Tufm Nup93 Dlat Rpn1 Acp6 Nars1 Acaa2 Lnpep Oplah Gpt Acat1 Clybl Ndufs1 Aco…	A0A0R4IZY0 A0A1L1SV73 A1ILG8 A2A4P4 A6ZI44 A6ZI47 B2KGF0 B2RRE0 E9Q3X0 E9Q4Z2 E9Q616 O08528 O08749 O70251 P01027 P06801 P08249 P10605 P10649 P11152 P12242 P15105 P17918 P19096 P20918 P21614 P25444 P48774 P50171 P50516 P51859 P51881 P53996 P58064 P58252 P62702 P62717 P68040 P68254 Q01279 Q01339 Q3TGR2 Q3TJ43 Q3U3D3 Q3U472 Q3U741 Q3UDS4 Q3ULF4 Q3UXP2 Q3V117 Q542X7 Q58E35 Q5SWU9 Q61584 Q64521 Q76LV0…	A0A0R4IZY0 A0A1L1SV73 A1ILG8 A2A4P4 A6ZI44 A6ZI47 B2KGF0 B2RRE0 E9Q3X0 E9Q4Z2 E9Q616 O08528 O08749 O70251 P01027 P06801 P08249 P10605 P10649 P11152 P12242 P15105 P17918 P19096 P20918 P21614 P25444 P48774 P50171 P50516 P51859 P51881 P53996 P58064 P58252 P62702 P62717 P68040 P68254 Q01279 Q01339 Q3TGR2 Q3TJ43 Q3U3D3 Q3U472 Q3U741 Q3UDS4 Q3ULF4 Q3UXP2 Q3V117 Q542X7 Q58E35 Q5SWU9 Q61584 Q64521 Q76LV0…	79.00 79/100	0.55 79/14364	4.60858e-06	GO:0008150
GO:0009165	nucleotide biosynthetic process	The chemical reactions and pathways resulting in the formation of nucleotides, any nucleoside that is esterified with (ortho)phosphate or an oligophosphate at any hydroxyl group on the glycose moiety; may be mono-, di- or triphosphate; this definition includes cyclic-nucleotides (nucleoside cyclic phosphates).	ENSMUSG00000030695 ENSMUSG00000042010 ENSMUSG00000020664 ENSMUSG00000052459 ENSMUSG00000020917 ENSMUSG00000020532 ENSMUSG00000000168 ENSMUSG00000032047 ENSMUSG00000025968 ENSMUSG00000020572	'Fructose-bisphosphate aldolase'; 'Acetyl-CoA carboxylase 2'; 'Dihydrolipoyl dehydrogenase, mitochondrial'; 'V-type proton ATPase catalytic subunit A'; 'ATP-citrate synthase'; 'Acetyl-CoA carboxylase 1'; 'Dihydrolipoyllysine-residue acetyltransferase component of pyruvate dehydrogenase complex, mitochondrial'; 'Acetyl-CoA acetyltransferase, mitochondrial'; 'NADH-ubiquinone oxidoreductase 75 kDa s…	Aldoa Acacb Dld Atp6v1a Acly Acaca Dlat Acat1 Ndufs1 Nampt	A6ZI44 E9Q4Z2 O08749 P50516 Q3V117 Q5SWU9 Q8BMF4 Q8QZT1 Q91VD9 Q99KQ4	A6ZI44 E9Q4Z2 O08749 P50516 Q3V117 Q5SWU9 Q8BMF4 Q8QZT1 Q91VD9 Q99KQ4	10.00 10/100	3.60 10/278	4.82529e-06	GO:1901293;GO:0009117
GO:0009152	purine ribonucleotide biosynthetic process	The chemical reactions and pathways resulting in the formation of a purine ribonucleotide, a compound consisting of ribonucleoside (a purine base linked to a ribose sugar) esterified with a phosphate group at either the 3' or 5'-hydroxyl group of the sugar.	ENSMUSG00000030695 ENSMUSG00000042010 ENSMUSG00000020664 ENSMUSG00000052459 ENSMUSG00000020917 ENSMUSG00000020532 ENSMUSG00000000168 ENSMUSG00000032047 ENSMUSG00000025968	'Fructose-bisphosphate aldolase'; 'Acetyl-CoA carboxylase 2'; 'Dihydrolipoyl dehydrogenase, mitochondrial'; 'V-type proton ATPase catalytic subunit A'; 'ATP-citrate synthase'; 'Acetyl-CoA carboxylase 1'; 'Dihydrolipoyllysine-residue acetyltransferase component of pyruvate dehydrogenase complex, mitochondrial'; 'Acetyl-CoA acetyltransferase, mitochondrial'; 'NADH-ubiquinone oxidoreductase 75 kDa s…	Aldoa Acacb Dld Atp6v1a Acly Acaca Dlat Acat1 Ndufs1	A6ZI44 E9Q4Z2 O08749 P50516 Q3V117 Q5SWU9 Q8BMF4 Q8QZT1 Q91VD9	A6ZI44 E9Q4Z2 O08749 P50516 Q3V117 Q5SWU9 Q8BMF4 Q8QZT1 Q91VD9	9.00 9/100	4.31 9/209	4.82529e-06	GO:0006164;GO:0009260;GO:0009150
GO:1901293	nucleoside phosphate biosynthetic process	The chemical reactions and pathways resulting in the formation of a nucleoside phosphate.	ENSMUSG00000030695 ENSMUSG00000042010 ENSMUSG00000020664 ENSMUSG00000052459 ENSMUSG00000020917 ENSMUSG00000020532 ENSMUSG00000000168 ENSMUSG00000032047 ENSMUSG00000025968 ENSMUSG00000020572	'Fructose-bisphosphate aldolase'; 'Acetyl-CoA carboxylase 2'; 'Dihydrolipoyl dehydrogenase, mitochondrial'; 'V-type proton ATPase catalytic subunit A'; 'ATP-citrate synthase'; 'Acetyl-CoA carboxylase 1'; 'Dihydrolipoyllysine-residue acetyltransferase component of pyruvate dehydrogenase complex, mitochondrial'; 'Acetyl-CoA acetyltransferase, mitochondrial'; 'NADH-ubiquinone oxidoreductase 75 kDa s…	Aldoa Acacb Dld Atp6v1a Acly Acaca Dlat Acat1 Ndufs1 Nampt	A6ZI44 E9Q4Z2 O08749 P50516 Q3V117 Q5SWU9 Q8BMF4 Q8QZT1 Q91VD9 Q99KQ4	A6ZI44 E9Q4Z2 O08749 P50516 Q3V117 Q5SWU9 Q8BMF4 Q8QZT1 Q91VD9 Q99KQ4	10.00 10/100	3.56 10/281	5.22373e-06	GO:0090407;GO:0034654;GO:0006753
GO:0043043	peptide biosynthetic process	The chemical reactions and pathways resulting in the formation of peptides, compounds of 2 or more (but usually less than 100) amino acids where the alpha carboxyl group of one is bound to the alpha amino group of another. This may include the translation of a precursor protein and its subsequent processing into a functional peptide.	ENSMUSG00000097239 ENSMUSG00000025967 ENSMUSG00000044533 ENSMUSG00000030057 ENSMUSG00000039680 ENSMUSG00000034994 ENSMUSG00000031320 ENSMUSG00000045128 ENSMUSG00000020372 ENSMUSG00000020122 ENSMUSG00000007029 ENSMUSG00000007892 ENSMUSG00000027680 ENSMUSG00000073838 ENSMUSG00000024587	'Predicted gene, 27029'; 'Elongation factor 1-beta'; 'Small ribosomal subunit protein uS5'; 'CCHC-type zinc finger nucleic acid binding protein'; 'Small ribosomal subunit protein bS6m'; 'Elongation factor 2'; 'Small ribosomal subunit protein eS4'; 'Large ribosomal subunit protein eL20'; 'Small ribosomal subunit protein RACK1'; 'Epidermal growth factor receptor'; 'Valine--tRNA ligase'; 'Large ribo…	Gm27029 Eef1b Rps2 Cnbp Mrps6 Eef2 Rps4x Rpl18a Rack1 Egfr Vars1 Rplp1 Fxr1 Tufm Nars1	A2A4P4 O70251 P25444 P53996 P58064 P58252 P62702 P62717 P68040 Q01279 Q3U3D3 Q58E35 Q61584 Q8BFR5 Q8BP47	A2A4P4 O70251 P25444 P53996 P58064 P58252 P62702 P62717 P68040 Q01279 Q3U3D3 Q58E35 Q61584 Q8BFR5 Q8BP47	15.00 15/100	2.01 15/746	5.57194e-06	GO:1901566;GO:0043604;GO:0006518
GO:0019674	NAD metabolic process	The chemical reactions and pathways involving nicotinamide adenine dinucleotide (NAD), a coenzyme present in most living cells and derived from the B vitamin nicotinic acid.	ENSMUSG00000030695 ENSMUSG00000032418 ENSMUSG00000019179 ENSMUSG00000026827 ENSMUSG00000020572 ENSMUSG00000004789	'Fructose-bisphosphate aldolase'; 'NADP-dependent malic enzyme'; 'Malate dehydrogenase, mitochondrial'; 'Glycerol-3-phosphate dehydrogenase, mitochondrial'; 'Nicotinamide phosphoribosyltransferase'; 'Dihydrolipoyllysine-residue succinyltransferase component of 2-oxoglutarate dehydrogenase complex, mitochondrial'	Aldoa Me1 Mdh2 Gpd2 Nampt Dlst	A6ZI44 P06801 P08249 Q64521 Q99KQ4 Q9D2G2	A6ZI44 P06801 P08249 Q64521 Q99KQ4 Q9D2G2	6.00 6/100	9.68 6/62	5.95534e-06	GO:0046496;GO:0006163
GO:0006633	fatty acid biosynthetic process	The chemical reactions and pathways resulting in the formation of a fatty acid, any of the aliphatic monocarboxylic acids that can be liberated by hydrolysis from naturally occurring fats and oils. Fatty acids are predominantly straight-chain acids of 4 to 24 carbon atoms, which may be saturated or unsaturated; branched fatty acids and hydroxy fatty acids also occur, and very long chain acids of …	ENSMUSG00000042010 ENSMUSG00000058135 ENSMUSG00000015568 ENSMUSG00000025153 ENSMUSG00000073422 ENSMUSG00000020917 ENSMUSG00000020532 ENSMUSG00000032527	'Acetyl-CoA carboxylase 2'; 'Glutathione S-transferase Mu 1'; 'Lipoprotein lipase'; 'Fatty acid synthase'; 'ATP-citrate synthase'; 'Acetyl-CoA carboxylase 1'; 'Propionyl-CoA carboxylase beta chain, mitochondrial'	Acacb Gstm1 Lpl Fasn Hsd17b8 Acly Acaca Pccb	E9Q4Z2 P10649 P11152 P19096 P50171 Q3V117 Q5SWU9 Q99MN9	E9Q4Z2 P10649 P11152 P19096 P50171 Q3V117 Q5SWU9 Q99MN9	8.00 8/100	5.06 8/158	6.90235e-06	GO:0008610;GO:0006631;GO:0072330
GO:0006796	phosphate-containing compound metabolic process	The chemical reactions and pathways involving the phosphate group, the anion or salt of any phosphoric acid.	ENSMUSG00000030695 ENSMUSG00000063129 ENSMUSG00000026005 ENSMUSG00000038587 ENSMUSG00000030681 ENSMUSG00000042010 ENSMUSG00000000628 ENSMUSG00000020664 ENSMUSG00000024164 ENSMUSG00000032418 ENSMUSG00000019179 ENSMUSG00000025153 ENSMUSG00000052459 ENSMUSG00000020372 ENSMUSG00000020122 ENSMUSG00000020917 ENSMUSG00000020532 ENSMUSG00000027680 ENSMUSG00000026827 ENSMUSG00000000168 ENSMUSG00000028093 …	'Fructose-bisphosphate aldolase'; 'Ribulose-phosphate 3-epimerase'; 'A kinase'; 'Major vault protein'; 'Acetyl-CoA carboxylase 2'; 'Hexokinase-2'; 'Dihydrolipoyl dehydrogenase, mitochondrial'; 'Complement C3'; 'NADP-dependent malic enzyme'; 'Malate dehydrogenase, mitochondrial'; 'Fatty acid synthase'; 'V-type proton ATPase catalytic subunit A'; 'Small ribosomal subunit protein RACK1'; 'Epidermal …	Aldoa Aldoart2 Rpe Akap12 Mvp Acacb Hk2 Dld C3 Me1 Mdh2 Fasn Atp6v1a Rack1 Egfr Acly Acaca Fxr1 Gpd2 Dlat Acp6 Acaa2 Acat1 Ndufs1 Nampt Dlst Tollip	A6ZI44 A6ZI47 B2KGF0 B2RRE0 E9Q3X0 E9Q4Z2 O08528 O08749 P01027 P06801 P08249 P19096 P50516 P68040 Q01279 Q3V117 Q5SWU9 Q61584 Q64521 Q8BMF4 Q8BP40 Q8BWT1 Q8QZT1 Q91VD9 Q99KQ4 Q9D2G2 Q9QZ06	A6ZI44 A6ZI47 B2KGF0 B2RRE0 E9Q3X0 E9Q4Z2 O08528 O08749 P01027 P06801 P08249 P19096 P50516 P68040 Q01279 Q3V117 Q5SWU9 Q61584 Q64521 Q8BMF4 Q8BP40 Q8BWT1 Q8QZT1 Q91VD9 Q99KQ4 Q9D2G2 Q9QZ06	27.00 27/100	1.11 27/2428	7.17222e-06	GO:0006793
GO:0009260	ribonucleotide biosynthetic process	The chemical reactions and pathways resulting in the formation of a ribonucleotide, a compound consisting of ribonucleoside (a base linked to a ribose sugar) esterified with a phosphate group at either the 3' or 5'-hydroxyl group of the sugar.	ENSMUSG00000030695 ENSMUSG00000042010 ENSMUSG00000020664 ENSMUSG00000052459 ENSMUSG00000020917 ENSMUSG00000020532 ENSMUSG00000000168 ENSMUSG00000032047 ENSMUSG00000025968	'Fructose-bisphosphate aldolase'; 'Acetyl-CoA carboxylase 2'; 'Dihydrolipoyl dehydrogenase, mitochondrial'; 'V-type proton ATPase catalytic subunit A'; 'ATP-citrate synthase'; 'Acetyl-CoA carboxylase 1'; 'Dihydrolipoyllysine-residue acetyltransferase component of pyruvate dehydrogenase complex, mitochondrial'; 'Acetyl-CoA acetyltransferase, mitochondrial'; 'NADH-ubiquinone oxidoreductase 75 kDa s…	Aldoa Acacb Dld Atp6v1a Acly Acaca Dlat Acat1 Ndufs1	A6ZI44 E9Q4Z2 O08749 P50516 Q3V117 Q5SWU9 Q8BMF4 Q8QZT1 Q91VD9	A6ZI44 E9Q4Z2 O08749 P50516 Q3V117 Q5SWU9 Q8BMF4 Q8QZT1 Q91VD9	9.00 9/100	4.02 9/224	7.68956e-06	GO:0046390;GO:0009165;GO:0009259
GO:0006099	tricarboxylic acid cycle	A nearly universal metabolic pathway in which the acetyl group of acetyl coenzyme A is effectively oxidized to two CO2 and four pairs of electrons are transferred to coenzymes. The acetyl group combines with oxaloacetate to form citrate, which undergoes successive transformations to isocitrate, 2-oxoglutarate, succinyl-CoA, succinate, fumarate, malate, and oxaloacetate again, thus completing the …	ENSMUSG00000019179 ENSMUSG00000020917 ENSMUSG00000000168 ENSMUSG00000022477 ENSMUSG00000004789	'Malate dehydrogenase, mitochondrial'; 'ATP-citrate synthase'; 'Dihydrolipoyllysine-residue acetyltransferase component of pyruvate dehydrogenase complex, mitochondrial'; 'Aconitate hydratase, mitochondrial'; 'Dihydrolipoyllysine-residue succinyltransferase component of 2-oxoglutarate dehydrogenase complex, mitochondrial'	Mdh2 Acly Dlat Aco2 Dlst	P08249 Q3V117 Q8BMF4 Q99KI0 Q9D2G2	P08249 Q3V117 Q8BMF4 Q99KI0 Q9D2G2	5.00 5/100	14.71 5/34	7.69612e-06	GO:0044238;GO:0009060
GO:0006793	phosphorus metabolic process	The chemical reactions and pathways involving the nonmetallic element phosphorus or compounds that contain phosphorus, usually in the form of a phosphate group (PO4).	ENSMUSG00000030695 ENSMUSG00000063129 ENSMUSG00000026005 ENSMUSG00000038587 ENSMUSG00000030681 ENSMUSG00000042010 ENSMUSG00000000628 ENSMUSG00000020664 ENSMUSG00000024164 ENSMUSG00000032418 ENSMUSG00000019179 ENSMUSG00000025153 ENSMUSG00000052459 ENSMUSG00000020372 ENSMUSG00000020122 ENSMUSG00000020917 ENSMUSG00000020532 ENSMUSG00000027680 ENSMUSG00000026827 ENSMUSG00000000168 ENSMUSG00000028093 …	'Fructose-bisphosphate aldolase'; 'Ribulose-phosphate 3-epimerase'; 'A kinase'; 'Major vault protein'; 'Acetyl-CoA carboxylase 2'; 'Hexokinase-2'; 'Dihydrolipoyl dehydrogenase, mitochondrial'; 'Complement C3'; 'NADP-dependent malic enzyme'; 'Malate dehydrogenase, mitochondrial'; 'Fatty acid synthase'; 'V-type proton ATPase catalytic subunit A'; 'Small ribosomal subunit protein RACK1'; 'Epidermal …	Aldoa Aldoart2 Rpe Akap12 Mvp Acacb Hk2 Dld C3 Me1 Mdh2 Fasn Atp6v1a Rack1 Egfr Acly Acaca Fxr1 Gpd2 Dlat Acp6 Acaa2 Acat1 Ndufs1 Nampt Dlst Tollip	A6ZI44 A6ZI47 B2KGF0 B2RRE0 E9Q3X0 E9Q4Z2 O08528 O08749 P01027 P06801 P08249 P19096 P50516 P68040 Q01279 Q3V117 Q5SWU9 Q61584 Q64521 Q8BMF4 Q8BP40 Q8BWT1 Q8QZT1 Q91VD9 Q99KQ4 Q9D2G2 Q9QZ06	A6ZI44 A6ZI47 B2KGF0 B2RRE0 E9Q3X0 E9Q4Z2 O08528 O08749 P01027 P06801 P08249 P19096 P50516 P68040 Q01279 Q3V117 Q5SWU9 Q61584 Q64521 Q8BMF4 Q8BP40 Q8BWT1 Q8QZT1 Q91VD9 Q99KQ4 Q9D2G2 Q9QZ06	27.00 27/100	1.10 27/2450	8.14745e-06	GO:0044237
GO:0046390	ribose phosphate biosynthetic process	The chemical reactions and pathways resulting in the formation of ribose phosphate, any phosphorylated ribose sugar.	ENSMUSG00000030695 ENSMUSG00000042010 ENSMUSG00000020664 ENSMUSG00000052459 ENSMUSG00000020917 ENSMUSG00000020532 ENSMUSG00000000168 ENSMUSG00000032047 ENSMUSG00000025968	'Fructose-bisphosphate aldolase'; 'Acetyl-CoA carboxylase 2'; 'Dihydrolipoyl dehydrogenase, mitochondrial'; 'V-type proton ATPase catalytic subunit A'; 'ATP-citrate synthase'; 'Acetyl-CoA carboxylase 1'; 'Dihydrolipoyllysine-residue acetyltransferase component of pyruvate dehydrogenase complex, mitochondrial'; 'Acetyl-CoA acetyltransferase, mitochondrial'; 'NADH-ubiquinone oxidoreductase 75 kDa s…	Aldoa Acacb Dld Atp6v1a Acly Acaca Dlat Acat1 Ndufs1	A6ZI44 E9Q4Z2 O08749 P50516 Q3V117 Q5SWU9 Q8BMF4 Q8QZT1 Q91VD9	A6ZI44 E9Q4Z2 O08749 P50516 Q3V117 Q5SWU9 Q8BMF4 Q8QZT1 Q91VD9	9.00 9/100	3.91 9/230	9.11317e-06	GO:0019693;GO:1901137;GO:0090407
GO:0044282	small molecule catabolic process	The chemical reactions and pathways resulting in the breakdown of small molecules, any low molecular weight, monomeric, non-encoded molecule.	ENSMUSG00000030695 ENSMUSG00000042010 ENSMUSG00000020664 ENSMUSG00000026827 ENSMUSG00000036880 ENSMUSG00000022546 ENSMUSG00000032047 ENSMUSG00000028223 ENSMUSG00000004789 ENSMUSG00000021238 ENSMUSG00000020777	'Fructose-bisphosphate aldolase'; 'Acetyl-CoA carboxylase 2'; 'Dihydrolipoyl dehydrogenase, mitochondrial'; 'Glycerol-3-phosphate dehydrogenase, mitochondrial'; '3-ketoacyl-CoA thiolase, mitochondrial'; 'Alanine aminotransferase 1'; 'Acetyl-CoA acetyltransferase, mitochondrial'; '2,4-dienoyl-CoA reductase'; 'Dihydrolipoyllysine-residue succinyltransferase component of 2-oxoglutarate dehydrogenase…	Aldoa Acacb Dld Gpd2 Acaa2 Gpt Acat1 Decr1 Dlst Aldh6a1 Acox1	A6ZI44 E9Q4Z2 O08749 Q64521 Q8BWT1 Q8QZR5 Q8QZT1 Q9CQ62 Q9D2G2 Q9EQ20 Q9R0H0	A6ZI44 E9Q4Z2 O08749 Q64521 Q8BWT1 Q8QZR5 Q8QZT1 Q9CQ62 Q9D2G2 Q9EQ20 Q9R0H0	11.00 11/100	2.85 11/386	9.20157e-06	GO:0044281;GO:0009056
GO:0006839	mitochondrial transport	Transport of substances into, out of or within a mitochondrion.	ENSMUSG00000000628 ENSMUSG00000031710 ENSMUSG00000016319 ENSMUSG00000031696 ENSMUSG00000000738 ENSMUSG00000022752 ENSMUSG00000036880 ENSMUSG00000005299	'Hexokinase-2'; 'Mitochondrial brown fat uncoupling protein 1'; 'ADP/ATP translocase 2'; 'Vacuolar protein sorting-associated protein 35'; 'Paraplegin'; 'MKIAA0719 protein'; '3-ketoacyl-CoA thiolase, mitochondrial'; 'Mitochondrial proton/calcium exchanger protein'	Hk2 Ucp1 Slc25a5 Vps35 Spg7 Tomm70a Acaa2 Letm1	O08528 P12242 P51881 Q3TJ43 Q3ULF4 Q80TT4 Q8BWT1 Q9Z2I0	O08528 P12242 P51881 Q3TJ43 Q3ULF4 Q80TT4 Q8BWT1 Q9Z2I0	8.00 8/100	4.55 8/176	1.39112e-05	GO:0006810
GO:0006734	NADH metabolic process	The chemical reactions and pathways involving reduced nicotinamide adenine dinucleotide (NADH), a coenzyme present in most living cells and derived from the B vitamin nicotinic acid.	ENSMUSG00000030695 ENSMUSG00000032418 ENSMUSG00000019179 ENSMUSG00000026827 ENSMUSG00000004789	'Fructose-bisphosphate aldolase'; 'NADP-dependent malic enzyme'; 'Malate dehydrogenase, mitochondrial'; 'Glycerol-3-phosphate dehydrogenase, mitochondrial'; 'Dihydrolipoyllysine-residue succinyltransferase component of 2-oxoglutarate dehydrogenase complex, mitochondrial'	Aldoa Me1 Mdh2 Gpd2 Dlst	A6ZI44 P06801 P08249 Q64521 Q9D2G2	A6ZI44 P06801 P08249 Q64521 Q9D2G2	5.00 5/100	12.82 5/39	1.43846e-05	GO:0019674
GO:0044283	small molecule biosynthetic process	The chemical reactions and pathways resulting in the formation of small molecules, any low molecular weight, monomeric, non-encoded molecule.	ENSMUSG00000030695 ENSMUSG00000042010 ENSMUSG00000019179 ENSMUSG00000058135 ENSMUSG00000015568 ENSMUSG00000026473 ENSMUSG00000025153 ENSMUSG00000073422 ENSMUSG00000020917 ENSMUSG00000020532 ENSMUSG00000026827 ENSMUSG00000022546 ENSMUSG00000032527	'Fructose-bisphosphate aldolase'; 'Acetyl-CoA carboxylase 2'; 'Malate dehydrogenase, mitochondrial'; 'Glutathione S-transferase Mu 1'; 'Lipoprotein lipase'; 'Glutamine synthetase'; 'Fatty acid synthase'; 'ATP-citrate synthase'; 'Acetyl-CoA carboxylase 1'; 'Glycerol-3-phosphate dehydrogenase, mitochondrial'; 'Alanine aminotransferase 1'; 'Propionyl-CoA carboxylase beta chain, mitochondrial'	Aldoa Acacb Mdh2 Gstm1 Lpl Glul Fasn Hsd17b8 Acly Acaca Gpd2 Gpt Pccb	A6ZI44 E9Q4Z2 P08249 P10649 P11152 P15105 P19096 P50171 Q3V117 Q5SWU9 Q64521 Q8QZR5 Q99MN9	A6ZI44 E9Q4Z2 P08249 P10649 P11152 P15105 P19096 P50171 Q3V117 Q5SWU9 Q64521 Q8QZR5 Q99MN9	13.00 13/100	2.15 13/605	1.6491e-05	GO:0044281;GO:0009058
GO:0010033	response to organic substance	Any process that results in a change in state or activity of a cell or an organism (in terms of movement, secretion, enzyme production, gene expression, etc.) as a result of an organic substance stimulus.	ENSMUSG00000035284 ENSMUSG00000038587 ENSMUSG00000042010 ENSMUSG00000000628 ENSMUSG00000025967 ENSMUSG00000032418 ENSMUSG00000021939 ENSMUSG00000015568 ENSMUSG00000031710 ENSMUSG00000026473 ENSMUSG00000027342 ENSMUSG00000025153 ENSMUSG00000044533 ENSMUSG00000004032 ENSMUSG00000004897 ENSMUSG00000016319 ENSMUSG00000020372 ENSMUSG00000020122 ENSMUSG00000033831 ENSMUSG00000031696 ENSMUSG00000016496 …	'Chorein'; 'A kinase'; 'Acetyl-CoA carboxylase 2'; 'Hexokinase-2'; 'Elongation factor 1-beta'; 'NADP-dependent malic enzyme'; 'Cathepsin B'; 'Lipoprotein lipase'; 'Mitochondrial brown fat uncoupling protein 1'; 'Glutamine synthetase'; 'Proliferating cell nuclear antigen'; 'Fatty acid synthase'; 'Small ribosomal subunit protein uS5'; 'Glutathione S-transferase Mu 5'; 'Hepatoma-derived growth facto…	Vps13c Akap12 Acacb Hk2 Eef1b Me1 Ctsb Lpl Ucp1 Glul Pcna Fasn Rps2 Gstm5 Hdgf Slc25a5 Rack1 Egfr Fgb Vps35 Cd274 Ddx17 Ruvbl2 Rab10 Acaca Gpx4 Tomm70a Tufm Lnpep Gpt Acat1 Tollip	A1ILG8 B2RRE0 E9Q4Z2 O08528 O70251 P06801 P10605 P11152 P12242 P15105 P17918 P19096 P25444 P48774 P51859 P51881 P68040 Q01279 Q3TGR2 Q3TJ43 Q3U472 Q3U741 Q3UXP2 Q4FJL0 Q5SWU9 Q76LV0 Q80TT4 Q8BFR5 Q8C129 Q8QZR5 Q8QZT1 Q9QZ06	A1ILG8 B2RRE0 E9Q4Z2 O08528 O70251 P06801 P10605 P11152 P12242 P15105 P17918 P19096 P25444 P48774 P51859 P51881 P68040 Q01279 Q3TGR2 Q3TJ43 Q3U472 Q3U741 Q3UXP2 Q4FJL0 Q5SWU9 Q76LV0 Q80TT4 Q8BFR5 Q8C129 Q8QZR5 Q8QZT1 Q9QZ06	32.00 32/100	0.93 32/3435	1.7765e-05	GO:0042221
GO:1901575	organic substance catabolic process	The chemical reactions and pathways resulting in the breakdown of an organic substance, any molecular entity containing carbon.	ENSMUSG00000004929 ENSMUSG00000030695 ENSMUSG00000063129 ENSMUSG00000042010 ENSMUSG00000000628 ENSMUSG00000020664 ENSMUSG00000021939 ENSMUSG00000015568 ENSMUSG00000059481 ENSMUSG00000020372 ENSMUSG00000020122 ENSMUSG00000000049 ENSMUSG00000031696 ENSMUSG00000027680 ENSMUSG00000026827 ENSMUSG00000036880 ENSMUSG00000023845 ENSMUSG00000022546 ENSMUSG00000032047 ENSMUSG00000028223 ENSMUSG00000004789 …	'Thimet oligopeptidase'; 'Fructose-bisphosphate aldolase'; 'Acetyl-CoA carboxylase 2'; 'Hexokinase-2'; 'Dihydrolipoyl dehydrogenase, mitochondrial'; 'Cathepsin B'; 'Lipoprotein lipase'; 'Plasminogen'; 'Small ribosomal subunit protein RACK1'; 'Epidermal growth factor receptor'; 'Beta-2-glycoprotein 1'; 'Vacuolar protein sorting-associated protein 35'; 'RNA-binding protein FXR1'; 'Glycerol-3-phosph…	Thop1 Aldoa Aldoart2 Acacb Hk2 Dld Ctsb Lpl Plg Rack1 Egfr Apoh Vps35 Fxr1 Gpd2 Acaa2 Lnpep Gpt Acat1 Decr1 Dlst Aldh6a1 Tollip Acox1	A0A0R4IZY0 A6ZI44 A6ZI47 E9Q4Z2 O08528 O08749 P10605 P11152 P20918 P68040 Q01279 Q01339 Q3TJ43 Q61584 Q64521 Q8BWT1 Q8C129 Q8QZR5 Q8QZT1 Q9CQ62 Q9D2G2 Q9EQ20 Q9QZ06 Q9R0H0	A0A0R4IZY0 A6ZI44 A6ZI47 E9Q4Z2 O08528 O08749 P10605 P11152 P20918 P68040 Q01279 Q01339 Q3TJ43 Q61584 Q64521 Q8BWT1 Q8C129 Q8QZR5 Q8QZT1 Q9CQ62 Q9D2G2 Q9EQ20 Q9QZ06 Q9R0H0	24.00 24/100	1.16 24/2076	1.7765e-05	GO:0009056;GO:0071704
GO:0071704	organic substance metabolic process	The chemical reactions and pathways involving an organic substance, any molecular entity containing carbon.	ENSMUSG00000004929 ENSMUSG00000059263 ENSMUSG00000097239 ENSMUSG00000030695 ENSMUSG00000063129 ENSMUSG00000026005 ENSMUSG00000038587 ENSMUSG00000030681 ENSMUSG00000042010 ENSMUSG00000069833 ENSMUSG00000000628 ENSMUSG00000020664 ENSMUSG00000025967 ENSMUSG00000024164 ENSMUSG00000032418 ENSMUSG00000019179 ENSMUSG00000021939 ENSMUSG00000058135 ENSMUSG00000015568 ENSMUSG00000031710 ENSMUSG00000026473 …	'Thimet oligopeptidase'; 'Ubiquitin carboxyl-terminal hydrolase 47'; 'Predicted gene, 27029'; 'Fructose-bisphosphate aldolase'; 'Ribulose-phosphate 3-epimerase'; 'A kinase'; 'Major vault protein'; 'Acetyl-CoA carboxylase 2'; 'AHNAK nucleoprotein'; 'Hexokinase-2'; 'Dihydrolipoyl dehydrogenase, mitochondrial'; 'Elongation factor 1-beta'; 'Complement C3'; 'NADP-dependent malic enzyme'; 'Malate dehyd…	Thop1 Usp47 Gm27029 Aldoa Aldoart2 Rpe Akap12 Mvp Acacb Ahnak Hk2 Dld Eef1b C3 Me1 Mdh2 Ctsb Gstm1 Lpl Ucp1 Glul Pcna Fasn Plg Gc Rps2 Gstm5 Hsd17b8 Atp6v1a Hdgf Cnbp Mrps6 Eef2 Rps4x Rpl18a Rack1 Ywhaq Egfr Apoh Fgb Vps35 Vars1 Cd274 Ddx17 Spg7 Ruvbl2 Acly Cct2 Rplp1 Acaca Fxr1 Gpd2 Gpx4 Frg1 Tomm70a Tufm Nup93 Dlat Rpn1 Acp6 Nars1 Acaa2 Lnpep Oplah Gpt Acat1 Clybl Ndufs1 Aco2 Nampt Pccb Decr1 D…	A0A0R4IZY0 A0A1L1SV73 A2A4P4 A6ZI44 A6ZI47 B2KGF0 B2RRE0 E9Q3X0 E9Q4Z2 E9Q616 O08528 O08749 O70251 P01027 P06801 P08249 P10605 P10649 P11152 P12242 P15105 P17918 P19096 P20918 P21614 P25444 P48774 P50171 P50516 P51859 P53996 P58064 P58252 P62702 P62717 P68040 P68254 Q01279 Q01339 Q3TGR2 Q3TJ43 Q3U3D3 Q3U472 Q3U741 Q3ULF4 Q3UXP2 Q3V117 Q542X7 Q58E35 Q5SWU9 Q61584 Q64521 Q76LV0 Q78P92 Q80TT4 Q8BFR5…	A0A0R4IZY0 A0A1L1SV73 A2A4P4 A6ZI44 A6ZI47 B2KGF0 B2RRE0 E9Q3X0 E9Q4Z2 E9Q616 O08528 O08749 O70251 P01027 P06801 P08249 P10605 P10649 P11152 P12242 P15105 P17918 P19096 P20918 P21614 P25444 P48774 P50171 P50516 P51859 P53996 P58064 P58252 P62702 P62717 P68040 P68254 Q01279 Q01339 Q3TGR2 Q3TJ43 Q3U3D3 Q3U472 Q3U741 Q3ULF4 Q3UXP2 Q3V117 Q542X7 Q58E35 Q5SWU9 Q61584 Q64521 Q76LV0 Q78P92 Q80TT4 Q8BFR5…	76.00 76/100	0.55 76/13942	2.09964e-05	GO:0008152
GO:0016054	organic acid catabolic process	The chemical reactions and pathways resulting in the breakdown of organic acids, any acidic compound containing carbon in covalent linkage.	ENSMUSG00000042010 ENSMUSG00000020664 ENSMUSG00000036880 ENSMUSG00000022546 ENSMUSG00000032047 ENSMUSG00000028223 ENSMUSG00000004789 ENSMUSG00000021238 ENSMUSG00000020777	'Acetyl-CoA carboxylase 2'; 'Dihydrolipoyl dehydrogenase, mitochondrial'; '3-ketoacyl-CoA thiolase, mitochondrial'; 'Alanine aminotransferase 1'; 'Acetyl-CoA acetyltransferase, mitochondrial'; '2,4-dienoyl-CoA reductase'; 'Dihydrolipoyllysine-residue succinyltransferase component of 2-oxoglutarate dehydrogenase complex, mitochondrial'; 'Methylmalonate-semialdehyde/malonate-semialdehyde dehydrogen…	Acacb Dld Acaa2 Gpt Acat1 Decr1 Dlst Aldh6a1 Acox1	E9Q4Z2 O08749 Q8BWT1 Q8QZR5 Q8QZT1 Q9CQ62 Q9D2G2 Q9EQ20 Q9R0H0	E9Q4Z2 O08749 Q8BWT1 Q8QZR5 Q8QZT1 Q9CQ62 Q9D2G2 Q9EQ20 Q9R0H0	9.00 9/100	3.44 9/262	2.35143e-05	GO:1901575;GO:0006082;GO:0044282;GO:0044248
GO:0046395	carboxylic acid catabolic process	The chemical reactions and pathways resulting in the breakdown of carboxylic acids, any organic acid containing one or more carboxyl (-COOH) groups.	ENSMUSG00000042010 ENSMUSG00000020664 ENSMUSG00000036880 ENSMUSG00000022546 ENSMUSG00000032047 ENSMUSG00000028223 ENSMUSG00000004789 ENSMUSG00000021238 ENSMUSG00000020777	'Acetyl-CoA carboxylase 2'; 'Dihydrolipoyl dehydrogenase, mitochondrial'; '3-ketoacyl-CoA thiolase, mitochondrial'; 'Alanine aminotransferase 1'; 'Acetyl-CoA acetyltransferase, mitochondrial'; '2,4-dienoyl-CoA reductase'; 'Dihydrolipoyllysine-residue succinyltransferase component of 2-oxoglutarate dehydrogenase complex, mitochondrial'; 'Methylmalonate-semialdehyde/malonate-semialdehyde dehydrogen…	Acacb Dld Acaa2 Gpt Acat1 Decr1 Dlst Aldh6a1 Acox1	E9Q4Z2 O08749 Q8BWT1 Q8QZR5 Q8QZT1 Q9CQ62 Q9D2G2 Q9EQ20 Q9R0H0	E9Q4Z2 O08749 Q8BWT1 Q8QZR5 Q8QZT1 Q9CQ62 Q9D2G2 Q9EQ20 Q9R0H0	9.00 9/100	3.44 9/262	2.35143e-05	GO:0019752;GO:0016054
GO:0006085	acetyl-CoA biosynthetic process	The chemical reactions and pathways resulting in the formation of acetyl-CoA, a derivative of coenzyme A in which the sulfhydryl group is acetylated.	ENSMUSG00000020664 ENSMUSG00000020917 ENSMUSG00000000168 ENSMUSG00000032047	'Dihydrolipoyl dehydrogenase, mitochondrial'; 'ATP-citrate synthase'; 'Dihydrolipoyllysine-residue acetyltransferase component of pyruvate dehydrogenase complex, mitochondrial'; 'Acetyl-CoA acetyltransferase, mitochondrial'	Dld Acly Dlat Acat1	O08749 Q3V117 Q8BMF4 Q8QZT1	O08749 Q3V117 Q8BMF4 Q8QZT1	4.00 4/100	20.00 4/20	3.21181e-05	GO:0071616;GO:0006084
GO:0006520	amino acid metabolic process	The chemical reactions and pathways involving amino acids, carboxylic acids containing one or more amino groups.	ENSMUSG00000097239 ENSMUSG00000020664 ENSMUSG00000026473 ENSMUSG00000007029 ENSMUSG00000024587 ENSMUSG00000022546 ENSMUSG00000032047 ENSMUSG00000004789 ENSMUSG00000021238	'Predicted gene, 27029'; 'Dihydrolipoyl dehydrogenase, mitochondrial'; 'Glutamine synthetase'; 'Valine--tRNA ligase'; 'Asparagine--tRNA ligase, cytoplasmic'; 'Alanine aminotransferase 1'; 'Acetyl-CoA acetyltransferase, mitochondrial'; 'Dihydrolipoyllysine-residue succinyltransferase component of 2-oxoglutarate dehydrogenase complex, mitochondrial'; 'Methylmalonate-semialdehyde/malonate-semialdehy…	Gm27029 Dld Glul Vars1 Nars1 Gpt Acat1 Dlst Aldh6a1	A2A4P4 O08749 P15105 Q3U3D3 Q8BP47 Q8QZR5 Q8QZT1 Q9D2G2 Q9EQ20	A2A4P4 O08749 P15105 Q3U3D3 Q8BP47 Q8QZR5 Q8QZT1 Q9D2G2 Q9EQ20	9.00 9/100	3.27 9/275	3.41457e-05	GO:0071704;GO:0044238
GO:0009725	response to hormone	Any process that results in a change in state or activity of a cell or an organism (in terms of movement, secretion, enzyme production, gene expression, etc.) as a result of a hormone stimulus.	ENSMUSG00000035284 ENSMUSG00000032418 ENSMUSG00000021939 ENSMUSG00000015568 ENSMUSG00000031710 ENSMUSG00000027342 ENSMUSG00000004032 ENSMUSG00000020122 ENSMUSG00000033831 ENSMUSG00000055065 ENSMUSG00000020671 ENSMUSG00000020532 ENSMUSG00000022752 ENSMUSG00000023845 ENSMUSG00000022546 ENSMUSG00000032047	'Chorein'; 'NADP-dependent malic enzyme'; 'Cathepsin B'; 'Lipoprotein lipase'; 'Mitochondrial brown fat uncoupling protein 1'; 'Proliferating cell nuclear antigen'; 'Glutathione S-transferase Mu 5'; 'Epidermal growth factor receptor'; 'Fibrinogen C-terminal domain-containing protein'; 'RNA helicase'; 'Ras-related protein Rab-10'; 'Acetyl-CoA carboxylase 1'; 'MKIAA0719 protein'; 'Leucyl-cystinyl a…	Vps13c Me1 Ctsb Lpl Ucp1 Pcna Gstm5 Egfr Fgb Ddx17 Rab10 Acaca Tomm70a Lnpep Gpt Acat1	A1ILG8 P06801 P10605 P11152 P12242 P17918 P48774 Q01279 Q3TGR2 Q3U741 Q4FJL0 Q5SWU9 Q80TT4 Q8C129 Q8QZR5 Q8QZT1	A1ILG8 P06801 P10605 P11152 P12242 P17918 P48774 Q01279 Q3TGR2 Q3U741 Q4FJL0 Q5SWU9 Q80TT4 Q8C129 Q8QZR5 Q8QZT1	16.00 16/100	1.59 16/1008	3.48257e-05	GO:0010033;GO:0009719
GO:0006629	lipid metabolic process	The chemical reactions and pathways involving lipids, compounds soluble in an organic solvent but not, or sparingly, in an aqueous solvent. Includes fatty acids; neutral fats, other fatty-acid esters, and soaps; long-chain (fatty) alcohols and waxes; sphingoids and other long-chain bases; glycolipids, phospholipids and sphingolipids; and carotenes, polyprenols, sterols, terpenes and other isopren…	ENSMUSG00000042010 ENSMUSG00000020664 ENSMUSG00000024164 ENSMUSG00000058135 ENSMUSG00000015568 ENSMUSG00000025153 ENSMUSG00000035540 ENSMUSG00000073422 ENSMUSG00000020122 ENSMUSG00000000049 ENSMUSG00000020917 ENSMUSG00000020532 ENSMUSG00000075706 ENSMUSG00000028093 ENSMUSG00000036880 ENSMUSG00000032047 ENSMUSG00000032527 ENSMUSG00000028223 ENSMUSG00000020777	'Acetyl-CoA carboxylase 2'; 'Dihydrolipoyl dehydrogenase, mitochondrial'; 'Complement C3'; 'Glutathione S-transferase Mu 1'; 'Lipoprotein lipase'; 'Fatty acid synthase'; 'Vitamin D-binding protein'; 'Epidermal growth factor receptor'; 'Beta-2-glycoprotein 1'; 'ATP-citrate synthase'; 'Acetyl-CoA carboxylase 1'; 'Glutathione peroxidase'; 'Lysophosphatidic acid phosphatase type 6'; '3-ketoacyl-CoA t…	Acacb Dld C3 Gstm1 Lpl Fasn Gc Hsd17b8 Egfr Apoh Acly Acaca Gpx4 Acp6 Acaa2 Acat1 Pccb Decr1 Acox1	E9Q4Z2 O08749 P01027 P10649 P11152 P19096 P21614 P50171 Q01279 Q01339 Q3V117 Q5SWU9 Q76LV0 Q8BP40 Q8BWT1 Q8QZT1 Q99MN9 Q9CQ62 Q9R0H0	E9Q4Z2 O08749 P01027 P10649 P11152 P19096 P21614 P50171 Q01279 Q01339 Q3V117 Q5SWU9 Q76LV0 Q8BP40 Q8BWT1 Q8QZT1 Q99MN9 Q9CQ62 Q9R0H0	19.00 19/100	1.34 19/1417	3.70029e-05	GO:0071704;GO:0044238
GO:0044272	sulfur compound biosynthetic process	The chemical reactions and pathways resulting in the formation of compounds that contain sulfur, such as the amino acids methionine and cysteine or the tripeptide glutathione.	ENSMUSG00000042010 ENSMUSG00000020664 ENSMUSG00000058135 ENSMUSG00000020917 ENSMUSG00000020532 ENSMUSG00000000168 ENSMUSG00000032047	'Acetyl-CoA carboxylase 2'; 'Dihydrolipoyl dehydrogenase, mitochondrial'; 'Glutathione S-transferase Mu 1'; 'ATP-citrate synthase'; 'Acetyl-CoA carboxylase 1'; 'Dihydrolipoyllysine-residue acetyltransferase component of pyruvate dehydrogenase complex, mitochondrial'; 'Acetyl-CoA acetyltransferase, mitochondrial'	Acacb Dld Gstm1 Acly Acaca Dlat Acat1	E9Q4Z2 O08749 P10649 Q3V117 Q5SWU9 Q8BMF4 Q8QZT1	E9Q4Z2 O08749 P10649 Q3V117 Q5SWU9 Q8BMF4 Q8QZT1	7.00 7/100	4.86 7/144	4.1693e-05	GO:0044249;GO:0006790
GO:0043648	dicarboxylic acid metabolic process	The chemical reactions and pathways involving dicarboxylic acids, any organic acid containing two carboxyl (COOH) groups or anions (COO-).	ENSMUSG00000020664 ENSMUSG00000032418 ENSMUSG00000019179 ENSMUSG00000026473 ENSMUSG00000020917 ENSMUSG00000004789	'Dihydrolipoyl dehydrogenase, mitochondrial'; 'NADP-dependent malic enzyme'; 'Malate dehydrogenase, mitochondrial'; 'Glutamine synthetase'; 'ATP-citrate synthase'; 'Dihydrolipoyllysine-residue succinyltransferase component of 2-oxoglutarate dehydrogenase complex, mitochondrial'	Dld Me1 Mdh2 Glul Acly Dlst	O08749 P06801 P08249 P15105 Q3V117 Q9D2G2	O08749 P06801 P08249 P15105 Q3V117 Q9D2G2	6.00 6/100	6.25 6/96	5.74675e-05	GO:0019752
GO:0072330	monocarboxylic acid biosynthetic process	The chemical reactions and pathways resulting in the formation of monocarboxylic acids, any organic acid containing one carboxyl (-COOH) group.	ENSMUSG00000042010 ENSMUSG00000058135 ENSMUSG00000015568 ENSMUSG00000025153 ENSMUSG00000073422 ENSMUSG00000020917 ENSMUSG00000020532 ENSMUSG00000032527	'Acetyl-CoA carboxylase 2'; 'Glutathione S-transferase Mu 1'; 'Lipoprotein lipase'; 'Fatty acid synthase'; 'ATP-citrate synthase'; 'Acetyl-CoA carboxylase 1'; 'Propionyl-CoA carboxylase beta chain, mitochondrial'	Acacb Gstm1 Lpl Fasn Hsd17b8 Acly Acaca Pccb	E9Q4Z2 P10649 P11152 P19096 P50171 Q3V117 Q5SWU9 Q99MN9	E9Q4Z2 P10649 P11152 P19096 P50171 Q3V117 Q5SWU9 Q99MN9	8.00 8/100	3.62 8/221	6.26648e-05	GO:0046394;GO:0032787
GO:0010884	positive regulation of lipid storage	Any process that increases the rate, frequency or extent of lipid storage. Lipid storage is the accumulation and maintenance in cells or tissues of lipids, compounds soluble in organic solvents but insoluble or sparingly soluble in aqueous solvents. Lipid reserves can be accumulated during early developmental stages for mobilization and utilization at later stages of development.	ENSMUSG00000042010 ENSMUSG00000022807 ENSMUSG00000024164 ENSMUSG00000015568	'Acetyl-CoA carboxylase 2'; 'Oxysterol-binding protein'; 'Complement C3'; 'Lipoprotein lipase'	Acacb Osbpl11 C3 Lpl	E9Q4Z2 G5E8A0 P01027 P11152	E9Q4Z2 G5E8A0 P01027 P11152	4.00 4/100	16.67 4/24	6.30547e-05	GO:1905954;GO:0010883;GO:0019915
GO:0070887	cellular response to chemical stimulus	Any process that results in a change in state or activity of a cell (in terms of movement, secretion, enzyme production, gene expression, etc.) as a result of a chemical stimulus.	ENSMUSG00000064210 ENSMUSG00000038587 ENSMUSG00000000628 ENSMUSG00000021939 ENSMUSG00000058135 ENSMUSG00000015568 ENSMUSG00000031710 ENSMUSG00000027342 ENSMUSG00000025153 ENSMUSG00000044533 ENSMUSG00000004032 ENSMUSG00000052459 ENSMUSG00000004897 ENSMUSG00000016319 ENSMUSG00000020372 ENSMUSG00000020122 ENSMUSG00000033831 ENSMUSG00000031696 ENSMUSG00000016496 ENSMUSG00000055065 ENSMUSG00000028228 …	'Anoctamin'; 'A kinase'; 'Hexokinase-2'; 'Cathepsin B'; 'Glutathione S-transferase Mu 1'; 'Lipoprotein lipase'; 'Mitochondrial brown fat uncoupling protein 1'; 'Proliferating cell nuclear antigen'; 'Fatty acid synthase'; 'Small ribosomal subunit protein uS5'; 'Glutathione S-transferase Mu 5'; 'V-type proton ATPase catalytic subunit A'; 'Hepatoma-derived growth factor'; 'ADP/ATP translocase 2'; 'S…	Ano6 Akap12 Hk2 Ctsb Gstm1 Lpl Ucp1 Pcna Fasn Rps2 Gstm5 Atp6v1a Hdgf Slc25a5 Rack1 Egfr Fgb Vps35 Cd274 Ddx17 Cpne3 Ruvbl2 Rab10 Acaca Gpx4 Acaa2 Gpt Tollip Letm1	A0A2I3BPX3 B2RRE0 O08528 P10605 P10649 P11152 P12242 P17918 P19096 P25444 P48774 P50516 P51859 P51881 P68040 Q01279 Q3TGR2 Q3TJ43 Q3U472 Q3U741 Q3UJS6 Q3UXP2 Q4FJL0 Q5SWU9 Q76LV0 Q8BWT1 Q8QZR5 Q9QZ06 Q9Z2I0	A0A2I3BPX3 B2RRE0 O08528 P10605 P10649 P11152 P12242 P17918 P19096 P25444 P48774 P50516 P51859 P51881 P68040 Q01279 Q3TGR2 Q3TJ43 Q3U472 Q3U741 Q3UJS6 Q3UXP2 Q4FJL0 Q5SWU9 Q76LV0 Q8BWT1 Q8QZR5 Q9QZ06 Q9Z2I0	29.00 29/100	0.92 29/3162	8.67154e-05	GO:0042221;GO:0051716
GO:0006950	response to stress	Any process that results in a change in state or activity of a cell or an organism (in terms of movement, secretion, enzyme production, gene expression, etc.) as a result of a disturbance in organismal or cellular homeostasis, usually, but not necessarily, exogenous (e.g. temperature, humidity, ionizing radiation).	ENSMUSG00000066839 ENSMUSG00000059263 ENSMUSG00000064210 ENSMUSG00000035284 ENSMUSG00000042010 ENSMUSG00000069833 ENSMUSG00000000628 ENSMUSG00000024164 ENSMUSG00000058135 ENSMUSG00000015568 ENSMUSG00000031710 ENSMUSG00000026473 ENSMUSG00000027342 ENSMUSG00000025153 ENSMUSG00000059481 ENSMUSG00000004032 ENSMUSG00000020372 ENSMUSG00000020122 ENSMUSG00000000049 ENSMUSG00000033831 ENSMUSG00000031696 …	'Evolutionarily conserved signaling intermediate in Toll pathway, mitochondrial'; 'Ubiquitin carboxyl-terminal hydrolase 47'; 'Anoctamin'; 'Chorein'; 'Acetyl-CoA carboxylase 2'; 'AHNAK nucleoprotein'; 'Hexokinase-2'; 'Complement C3'; 'Glutathione S-transferase Mu 1'; 'Lipoprotein lipase'; 'Mitochondrial brown fat uncoupling protein 1'; 'Glutamine synthetase'; 'Proliferating cell nuclear antigen';…	Ecsit Usp47 Ano6 Vps13c Acacb Ahnak Hk2 C3 Gstm1 Lpl Ucp1 Glul Pcna Fasn Plg Gstm5 Rack1 Egfr Apoh Fgb Vps35 Ddx17 Ruvbl2 Fxr1 Gpx4 Tomm70a Acaa2 Gpt Acat1 Aco2 Nampt Tollip Letm1	A0A0R4J174 A0A1L1SV73 A0A2I3BPX3 A1ILG8 E9Q4Z2 E9Q616 O08528 P01027 P10649 P11152 P12242 P15105 P17918 P19096 P20918 P48774 P68040 Q01279 Q01339 Q3TGR2 Q3TJ43 Q3U741 Q3UXP2 Q61584 Q76LV0 Q80TT4 Q8BWT1 Q8QZR5 Q8QZT1 Q99KI0 Q99KQ4 Q9QZ06 Q9Z2I0	A0A0R4J174 A0A1L1SV73 A0A2I3BPX3 A1ILG8 E9Q4Z2 E9Q616 O08528 P01027 P10649 P11152 P12242 P15105 P17918 P19096 P20918 P48774 P68040 Q01279 Q01339 Q3TGR2 Q3TJ43 Q3U741 Q3UXP2 Q61584 Q76LV0 Q80TT4 Q8BWT1 Q8QZR5 Q8QZT1 Q99KI0 Q99KQ4 Q9QZ06 Q9Z2I0	33.00 33/100	0.84 33/3936	9.84389e-05	GO:0050896
GO:0007006	mitochondrial membrane organization	A process that is carried out at the cellular level which results in the assembly, arrangement of constituent parts, or disassembly of a mitochondrial membrane, either of the lipid bilayer surrounding a mitochondrion.	ENSMUSG00000000628 ENSMUSG00000016319 ENSMUSG00000000738 ENSMUSG00000022752 ENSMUSG00000036880 ENSMUSG00000005299	'Hexokinase-2'; 'ADP/ATP translocase 2'; 'Paraplegin'; 'MKIAA0719 protein'; '3-ketoacyl-CoA thiolase, mitochondrial'; 'Mitochondrial proton/calcium exchanger protein'	Hk2 Slc25a5 Spg7 Tomm70a Acaa2 Letm1	O08528 P51881 Q3ULF4 Q80TT4 Q8BWT1 Q9Z2I0	O08528 P51881 Q3ULF4 Q80TT4 Q8BWT1 Q9Z2I0	6.00 6/100	5.56 6/108	0.000107014	GO:0007005;GO:0061024
GO:0046394	carboxylic acid biosynthetic process	The chemical reactions and pathways resulting in the formation of carboxylic acids, any organic acid containing one or more carboxyl (-COOH) groups.	ENSMUSG00000042010 ENSMUSG00000058135 ENSMUSG00000015568 ENSMUSG00000026473 ENSMUSG00000025153 ENSMUSG00000073422 ENSMUSG00000020917 ENSMUSG00000020532 ENSMUSG00000032527	'Acetyl-CoA carboxylase 2'; 'Glutathione S-transferase Mu 1'; 'Lipoprotein lipase'; 'Glutamine synthetase'; 'Fatty acid synthase'; 'ATP-citrate synthase'; 'Acetyl-CoA carboxylase 1'; 'Propionyl-CoA carboxylase beta chain, mitochondrial'	Acacb Gstm1 Lpl Glul Fasn Hsd17b8 Acly Acaca Pccb	E9Q4Z2 P10649 P11152 P15105 P19096 P50171 Q3V117 Q5SWU9 Q99MN9	E9Q4Z2 P10649 P11152 P15105 P19096 P50171 Q3V117 Q5SWU9 Q99MN9	9.00 9/100	2.80 9/322	0.000108832	GO:0016053;GO:0019752
GO:0044238	primary metabolic process	The chemical reactions and pathways involving those compounds which are formed as a part of the normal anabolic and catabolic processes. These processes take place in most, if not all, cells of the organism.	ENSMUSG00000004929 ENSMUSG00000059263 ENSMUSG00000097239 ENSMUSG00000030695 ENSMUSG00000063129 ENSMUSG00000026005 ENSMUSG00000030681 ENSMUSG00000042010 ENSMUSG00000069833 ENSMUSG00000000628 ENSMUSG00000020664 ENSMUSG00000025967 ENSMUSG00000024164 ENSMUSG00000032418 ENSMUSG00000019179 ENSMUSG00000021939 ENSMUSG00000058135 ENSMUSG00000015568 ENSMUSG00000031710 ENSMUSG00000026473 ENSMUSG00000027342 …	'Thimet oligopeptidase'; 'Ubiquitin carboxyl-terminal hydrolase 47'; 'Predicted gene, 27029'; 'Fructose-bisphosphate aldolase'; 'Ribulose-phosphate 3-epimerase'; 'Major vault protein'; 'Acetyl-CoA carboxylase 2'; 'AHNAK nucleoprotein'; 'Hexokinase-2'; 'Dihydrolipoyl dehydrogenase, mitochondrial'; 'Elongation factor 1-beta'; 'Complement C3'; 'NADP-dependent malic enzyme'; 'Malate dehydrogenase, mi…	Thop1 Usp47 Gm27029 Aldoa Aldoart2 Rpe Mvp Acacb Ahnak Hk2 Dld Eef1b C3 Me1 Mdh2 Ctsb Gstm1 Lpl Ucp1 Glul Pcna Fasn Plg Gc Rps2 Hsd17b8 Atp6v1a Hdgf Cnbp Mrps6 Eef2 Rps4x Rpl18a Rack1 Ywhaq Egfr Apoh Fgb Vps35 Vars1 Cd274 Ddx17 Spg7 Ruvbl2 Acly Cct2 Rplp1 Acaca Fxr1 Gpd2 Gpx4 Frg1 Tufm Dlat Rpn1 Acp6 Nars1 Acaa2 Lnpep Gpt Acat1 Ndufs1 Aco2 Nampt Pccb Decr1 Dlst Aldh6a1 Tollip Acox1	A0A0R4IZY0 A0A1L1SV73 A2A4P4 A6ZI44 A6ZI47 B2KGF0 E9Q3X0 E9Q4Z2 E9Q616 O08528 O08749 O70251 P01027 P06801 P08249 P10605 P10649 P11152 P12242 P15105 P17918 P19096 P20918 P21614 P25444 P50171 P50516 P51859 P53996 P58064 P58252 P62702 P62717 P68040 P68254 Q01279 Q01339 Q3TGR2 Q3TJ43 Q3U3D3 Q3U472 Q3U741 Q3ULF4 Q3UXP2 Q3V117 Q542X7 Q58E35 Q5SWU9 Q61584 Q64521 Q76LV0 Q78P92 Q8BFR5 Q8BMF4 Q8BMR3 Q8BP40…	A0A0R4IZY0 A0A1L1SV73 A2A4P4 A6ZI44 A6ZI47 B2KGF0 E9Q3X0 E9Q4Z2 E9Q616 O08528 O08749 O70251 P01027 P06801 P08249 P10605 P10649 P11152 P12242 P15105 P17918 P19096 P20918 P21614 P25444 P50171 P50516 P51859 P53996 P58064 P58252 P62702 P62717 P68040 P68254 Q01279 Q01339 Q3TGR2 Q3TJ43 Q3U3D3 Q3U472 Q3U741 Q3ULF4 Q3UXP2 Q3V117 Q542X7 Q58E35 Q5SWU9 Q61584 Q64521 Q76LV0 Q78P92 Q8BFR5 Q8BMF4 Q8BMR3 Q8BP40…	70.00 70/100	0.55 70/12727	0.000108995	GO:0008152
GO:0016053	organic acid biosynthetic process	The chemical reactions and pathways resulting in the formation of organic acids, any acidic compound containing carbon in covalent linkage.	ENSMUSG00000042010 ENSMUSG00000058135 ENSMUSG00000015568 ENSMUSG00000026473 ENSMUSG00000025153 ENSMUSG00000073422 ENSMUSG00000020917 ENSMUSG00000020532 ENSMUSG00000032527	'Acetyl-CoA carboxylase 2'; 'Glutathione S-transferase Mu 1'; 'Lipoprotein lipase'; 'Glutamine synthetase'; 'Fatty acid synthase'; 'ATP-citrate synthase'; 'Acetyl-CoA carboxylase 1'; 'Propionyl-CoA carboxylase beta chain, mitochondrial'	Acacb Gstm1 Lpl Glul Fasn Hsd17b8 Acly Acaca Pccb	E9Q4Z2 P10649 P11152 P15105 P19096 P50171 Q3V117 Q5SWU9 Q99MN9	E9Q4Z2 P10649 P11152 P15105 P19096 P50171 Q3V117 Q5SWU9 Q99MN9	9.00 9/100	2.76 9/326	0.000117309	GO:0044283;GO:0044249;GO:0006082;GO:1901576
GO:0065008	regulation of biological quality	Any process that modulates a qualitative or quantitative trait of a biological quality. A biological quality is a measurable attribute of an organism or part of an organism, such as size, mass, shape, color, etc.	ENSMUSG00000066839 ENSMUSG00000064210 ENSMUSG00000030695 ENSMUSG00000034810 ENSMUSG00000038587 ENSMUSG00000019978 ENSMUSG00000000628 ENSMUSG00000020664 ENSMUSG00000021939 ENSMUSG00000026473 ENSMUSG00000059481 ENSMUSG00000073422 ENSMUSG00000016319 ENSMUSG00000020372 ENSMUSG00000086784 ENSMUSG00000020122 ENSMUSG00000000049 ENSMUSG00000033831 ENSMUSG00000031696 ENSMUSG00000007029 ENSMUSG00000000738 …	'Evolutionarily conserved signaling intermediate in Toll pathway, mitochondrial'; 'Anoctamin'; 'Fructose-bisphosphate aldolase'; 'Sodium channel protein type 7 subunit alpha'; 'A kinase'; 'Erythrocyte protein band 4.1-like 2'; 'Hexokinase-2'; 'Dihydrolipoyl dehydrogenase, mitochondrial'; 'Cathepsin B'; 'Glutamine synthetase'; 'Plasminogen'; 'ADP/ATP translocase 2'; 'Small ribosomal subunit protei…	Ecsit Ano6 Aldoa Scn7a Akap12 Epb41l2 Hk2 Dld Ctsb Glul Plg Hsd17b8 Slc25a5 Rack1 Isoc2a Egfr Apoh Fgb Vps35 Vars1 Spg7 Cct2 Fxr1 Dbnl Acaa2 Lnpep Ndufs1 Nampt	A0A0R4J174 A0A2I3BPX3 A6ZI44 B1AYL1 B2RRE0 B6ZHD0 O08528 O08749 P10605 P15105 P20918 P50171 P51881 P68040 P85094 Q01279 Q01339 Q3TGR2 Q3TJ43 Q3U3D3 Q3ULF4 Q542X7 Q61584 Q62418 Q8BWT1 Q8C129 Q91VD9 Q99KQ4	A0A0R4J174 A0A2I3BPX3 A6ZI44 B1AYL1 B2RRE0 B6ZHD0 O08528 O08749 P10605 P15105 P20918 P50171 P51881 P68040 P85094 Q01279 Q01339 Q3TGR2 Q3TJ43 Q3U3D3 Q3ULF4 Q542X7 Q61584 Q62418 Q8BWT1 Q8C129 Q91VD9 Q99KQ4	28.00 28/100	0.89 28/3134	0.000210887	GO:0065007
GO:0090407	organophosphate biosynthetic process	The chemical reactions and pathways resulting in the biosynthesis of deoxyribose phosphate, the phosphorylated sugar 2-deoxy-erythro-pentose.	ENSMUSG00000030695 ENSMUSG00000042010 ENSMUSG00000020664 ENSMUSG00000019179 ENSMUSG00000052459 ENSMUSG00000020917 ENSMUSG00000020532 ENSMUSG00000000168 ENSMUSG00000032047 ENSMUSG00000025968 ENSMUSG00000020572	'Fructose-bisphosphate aldolase'; 'Acetyl-CoA carboxylase 2'; 'Dihydrolipoyl dehydrogenase, mitochondrial'; 'Malate dehydrogenase, mitochondrial'; 'V-type proton ATPase catalytic subunit A'; 'ATP-citrate synthase'; 'Acetyl-CoA carboxylase 1'; 'Dihydrolipoyllysine-residue acetyltransferase component of pyruvate dehydrogenase complex, mitochondrial'; 'Acetyl-CoA acetyltransferase, mitochondrial'; '…	Aldoa Acacb Dld Mdh2 Atp6v1a Acly Acaca Dlat Acat1 Ndufs1 Nampt	A6ZI44 E9Q4Z2 O08749 P08249 P50516 Q3V117 Q5SWU9 Q8BMF4 Q8QZT1 Q91VD9 Q99KQ4	A6ZI44 E9Q4Z2 O08749 P08249 P50516 Q3V117 Q5SWU9 Q8BMF4 Q8QZT1 Q91VD9 Q99KQ4	11.00 11/100	1.97 11/558	0.000232095	GO:1901576;GO:0019637
GO:0051179	localization	Any process in which a cell, a substance, or a cellular entity, such as a protein complex or organelle, is transported, tethered to or otherwise maintained in a specific location. In the case of substances, localization may also be achieved via selective degradation.	ENSMUSG00000064210 ENSMUSG00000035284 ENSMUSG00000034810 ENSMUSG00000019978 ENSMUSG00000042010 ENSMUSG00000029713 ENSMUSG00000022807 ENSMUSG00000000628 ENSMUSG00000024164 ENSMUSG00000015568 ENSMUSG00000031710 ENSMUSG00000026473 ENSMUSG00000035540 ENSMUSG00000052459 ENSMUSG00000004897 ENSMUSG00000016319 ENSMUSG00000020372 ENSMUSG00000076432 ENSMUSG00000020122 ENSMUSG00000000049 ENSMUSG00000017309 …	'Anoctamin'; 'Chorein'; 'Sodium channel protein type 7 subunit alpha'; 'Erythrocyte protein band 4.1-like 2'; 'Acetyl-CoA carboxylase 2'; 'Guanine nucleotide binding protein'; 'Oxysterol-binding protein'; 'Hexokinase-2'; 'Complement C3'; 'Lipoprotein lipase'; 'Mitochondrial brown fat uncoupling protein 1'; 'Glutamine synthetase'; 'Vitamin D-binding protein'; 'V-type proton ATPase catalytic subuni…	Ano6 Vps13c Scn7a Epb41l2 Acacb Gnb2 Osbpl11 Hk2 C3 Lpl Ucp1 Glul Gc Atp6v1a Hdgf Slc25a5 Rack1 Ywhaq Egfr Apoh Cd300lg Fgb Vps35 Spg7 Ruvbl2 Rab10 Cct2 Eps15l1 Fxr1 Dbnl Tomm70a Nup93 Sec62 Acaa2 Dync1li1 Rrbp1 Coro7 Tollip Letm1	A0A2I3BPX3 A1ILG8 B1AYL1 B6ZHD0 E9Q4Z2 E9QKR0 G5E8A0 O08528 P01027 P11152 P12242 P15105 P21614 P50516 P51859 P51881 P68040 P68254 Q01279 Q01339 Q1ERP8 Q3TGR2 Q3TJ43 Q3ULF4 Q3UXP2 Q4FJL0 Q542X7 Q60902 Q61584 Q62418 Q80TT4 Q8BJ71 Q8BU14 Q8BWT1 Q8R1Q8 Q99PL5 Q9D2V7 Q9QZ06 Q9Z2I0	A0A2I3BPX3 A1ILG8 B1AYL1 B6ZHD0 E9Q4Z2 E9QKR0 G5E8A0 O08528 P01027 P11152 P12242 P15105 P21614 P50516 P51859 P51881 P68040 P68254 Q01279 Q01339 Q1ERP8 Q3TGR2 Q3TJ43 Q3ULF4 Q3UXP2 Q4FJL0 Q542X7 Q60902 Q61584 Q62418 Q80TT4 Q8BJ71 Q8BU14 Q8BWT1 Q8R1Q8 Q99PL5 Q9D2V7 Q9QZ06 Q9Z2I0	39.00 39/100	0.73 39/5364	0.000260067	GO:0008150
GO:0051259	protein complex oligomerization	The process of creating protein oligomers, compounds composed of a small number, usually between three and ten, of component monomers; protein oligomers may be composed of different or identical monomers. Oligomers may be formed by the polymerization of a number of monomers or the depolymerization of a large protein polymer.	ENSMUSG00000030695 ENSMUSG00000042010 ENSMUSG00000032418 ENSMUSG00000073422 ENSMUSG00000031696 ENSMUSG00000020532 ENSMUSG00000025545 ENSMUSG00000005299	'Fructose-bisphosphate aldolase'; 'Acetyl-CoA carboxylase 2'; 'NADP-dependent malic enzyme'; 'Vacuolar protein sorting-associated protein 35'; 'Acetyl-CoA carboxylase 1'; 'Citramalyl-CoA lyase, mitochondrial'; 'Mitochondrial proton/calcium exchanger protein'	Aldoa Acacb Me1 Hsd17b8 Vps35 Acaca Clybl Letm1	A6ZI44 E9Q4Z2 P06801 P50171 Q3TJ43 Q5SWU9 Q8R4N0 Q9Z2I0	A6ZI44 E9Q4Z2 P06801 P50171 Q3TJ43 Q5SWU9 Q8R4N0 Q9Z2I0	8.00 8/100	2.88 8/278	0.000294898	GO:0065003
GO:0006090	pyruvate metabolic process	The chemical reactions and pathways involving pyruvate, 2-oxopropanoate.	ENSMUSG00000030695 ENSMUSG00000063129 ENSMUSG00000000628 ENSMUSG00000020664 ENSMUSG00000032418 ENSMUSG00000000168	'Fructose-bisphosphate aldolase'; 'Hexokinase-2'; 'Dihydrolipoyl dehydrogenase, mitochondrial'; 'NADP-dependent malic enzyme'; 'Dihydrolipoyllysine-residue acetyltransferase component of pyruvate dehydrogenase complex, mitochondrial'	Aldoa Aldoart2 Hk2 Dld Me1 Dlat	A6ZI44 A6ZI47 O08528 O08749 P06801 Q8BMF4	A6ZI44 A6ZI47 O08528 O08749 P06801 Q8BMF4	6.00 6/100	4.58 6/131	0.000295607	GO:0032787
GO:0009060	aerobic respiration	The enzymatic release of energy from inorganic and organic compounds (especially carbohydrates and fats) which requires oxygen as the terminal electron acceptor.	ENSMUSG00000020664 ENSMUSG00000019179 ENSMUSG00000020917 ENSMUSG00000000168 ENSMUSG00000025968 ENSMUSG00000022477 ENSMUSG00000004789	'Dihydrolipoyl dehydrogenase, mitochondrial'; 'Malate dehydrogenase, mitochondrial'; 'ATP-citrate synthase'; 'Dihydrolipoyllysine-residue acetyltransferase component of pyruvate dehydrogenase complex, mitochondrial'; 'NADH-ubiquinone oxidoreductase 75 kDa subunit, mitochondrial'; 'Aconitate hydratase, mitochondrial'; 'Dihydrolipoyllysine-residue succinyltransferase component of 2-oxoglutarate deh…	Dld Mdh2 Acly Dlat Ndufs1 Aco2 Dlst	O08749 P08249 Q3V117 Q8BMF4 Q91VD9 Q99KI0 Q9D2G2	O08749 P08249 Q3V117 Q8BMF4 Q91VD9 Q99KI0 Q9D2G2	7.00 7/100	3.47 7/202	0.000322425	GO:0045333
GO:0080134	regulation of response to stress	Any process that modulates the frequency, rate or extent of a response to stress. Response to stress is a change in state or activity of a cell or an organism (in terms of movement, secretion, enzyme production, gene expression, etc.) as a result of a disturbance in organismal or cellular homeostasis, usually, but not necessarily, exogenous (e.g. temperature, humidity, ionizing radiation).	ENSMUSG00000066839 ENSMUSG00000059263 ENSMUSG00000064210 ENSMUSG00000035284 ENSMUSG00000042010 ENSMUSG00000024164 ENSMUSG00000015568 ENSMUSG00000027342 ENSMUSG00000059481 ENSMUSG00000020122 ENSMUSG00000000049 ENSMUSG00000033831 ENSMUSG00000031696 ENSMUSG00000003868 ENSMUSG00000027680 ENSMUSG00000022752 ENSMUSG00000005299	'Evolutionarily conserved signaling intermediate in Toll pathway, mitochondrial'; 'Ubiquitin carboxyl-terminal hydrolase 47'; 'Anoctamin'; 'Chorein'; 'Acetyl-CoA carboxylase 2'; 'Complement C3'; 'Lipoprotein lipase'; 'Proliferating cell nuclear antigen'; 'Plasminogen'; 'Epidermal growth factor receptor'; 'Beta-2-glycoprotein 1'; 'Fibrinogen C-terminal domain-containing protein'; 'Vacuolar protein…	Ecsit Usp47 Ano6 Vps13c Acacb C3 Lpl Pcna Plg Egfr Apoh Fgb Vps35 Ruvbl2 Fxr1 Tomm70a Letm1	A0A0R4J174 A0A1L1SV73 A0A2I3BPX3 A1ILG8 E9Q4Z2 P01027 P11152 P17918 P20918 Q01279 Q01339 Q3TGR2 Q3TJ43 Q3UXP2 Q61584 Q80TT4 Q9Z2I0	A0A0R4J174 A0A1L1SV73 A0A2I3BPX3 A1ILG8 E9Q4Z2 P01027 P11152 P17918 P20918 Q01279 Q01339 Q3TGR2 Q3TJ43 Q3UXP2 Q61584 Q80TT4 Q9Z2I0	17.00 17/100	1.24 17/1374	0.00034551	GO:0048583;GO:0006950
GO:0051260	protein homooligomerization	The process of creating protein oligomers, compounds composed of a small number, usually between three and ten, of identical component monomers. Oligomers may be formed by the polymerization of a number of monomers or the depolymerization of a large protein polymer.	ENSMUSG00000030695 ENSMUSG00000042010 ENSMUSG00000032418 ENSMUSG00000031696 ENSMUSG00000020532 ENSMUSG00000025545 ENSMUSG00000005299	'Fructose-bisphosphate aldolase'; 'Acetyl-CoA carboxylase 2'; 'NADP-dependent malic enzyme'; 'Vacuolar protein sorting-associated protein 35'; 'Acetyl-CoA carboxylase 1'; 'Citramalyl-CoA lyase, mitochondrial'; 'Mitochondrial proton/calcium exchanger protein'	Aldoa Acacb Me1 Vps35 Acaca Clybl Letm1	A6ZI44 E9Q4Z2 P06801 Q3TJ43 Q5SWU9 Q8R4N0 Q9Z2I0	A6ZI44 E9Q4Z2 P06801 Q3TJ43 Q5SWU9 Q8R4N0 Q9Z2I0	7.00 7/100	3.40 7/206	0.000357861	GO:0051259
GO:2001295	malonyl-CoA biosynthetic process	The chemical reactions and pathways resulting in the formation of malonyl-CoA, the S-malonyl derivative of coenzyme A.	ENSMUSG00000042010 ENSMUSG00000020532	'Acetyl-CoA carboxylase 2'; 'Acetyl-CoA carboxylase 1'	Acacb Acaca	E9Q4Z2 Q5SWU9	E9Q4Z2 Q5SWU9	2.00 2/100	100.00 2/2	0.000398852	GO:0071616;GO:2001293
GO:0006635	fatty acid beta-oxidation	A fatty acid oxidation process that results in the complete oxidation of a long-chain fatty acid. Fatty acid beta-oxidation begins with the addition of coenzyme A to a fatty acid, and occurs by successive cycles of reactions during each of which the fatty acid is shortened by a two-carbon fragment removed as acetyl coenzyme A; the cycle continues until only two or three carbons remain (as acetyl-…	ENSMUSG00000042010 ENSMUSG00000036880 ENSMUSG00000032047 ENSMUSG00000028223 ENSMUSG00000020777	'Acetyl-CoA carboxylase 2'; '3-ketoacyl-CoA thiolase, mitochondrial'; 'Acetyl-CoA acetyltransferase, mitochondrial'; '2,4-dienoyl-CoA reductase'; 'Peroxisomal acyl-coenzyme A oxidase 1'	Acacb Acaa2 Acat1 Decr1 Acox1	E9Q4Z2 Q8BWT1 Q8QZT1 Q9CQ62 Q9R0H0	E9Q4Z2 Q8BWT1 Q8QZT1 Q9CQ62 Q9R0H0	5.00 5/100	6.10 5/82	0.00040059	GO:0009062;GO:0019395
GO:0042221	response to chemical	Any process that results in a change in state or activity of a cell or an organism (in terms of movement, secretion, enzyme production, gene expression, etc.) as a result of a chemical stimulus.	ENSMUSG00000059263 ENSMUSG00000064210 ENSMUSG00000035284 ENSMUSG00000038587 ENSMUSG00000042010 ENSMUSG00000000628 ENSMUSG00000025967 ENSMUSG00000032418 ENSMUSG00000021939 ENSMUSG00000058135 ENSMUSG00000015568 ENSMUSG00000031710 ENSMUSG00000026473 ENSMUSG00000027342 ENSMUSG00000025153 ENSMUSG00000044533 ENSMUSG00000004032 ENSMUSG00000052459 ENSMUSG00000004897 ENSMUSG00000016319 ENSMUSG00000020372 …	'Ubiquitin carboxyl-terminal hydrolase 47'; 'Anoctamin'; 'Chorein'; 'A kinase'; 'Acetyl-CoA carboxylase 2'; 'Hexokinase-2'; 'Elongation factor 1-beta'; 'NADP-dependent malic enzyme'; 'Cathepsin B'; 'Glutathione S-transferase Mu 1'; 'Lipoprotein lipase'; 'Mitochondrial brown fat uncoupling protein 1'; 'Glutamine synthetase'; 'Proliferating cell nuclear antigen'; 'Fatty acid synthase'; 'Small ribos…	Usp47 Ano6 Vps13c Akap12 Acacb Hk2 Eef1b Me1 Ctsb Gstm1 Lpl Ucp1 Glul Pcna Fasn Rps2 Gstm5 Atp6v1a Hdgf Slc25a5 Rack1 Egfr Fgb Vps35 Cd274 Ddx17 Cpne3 Ruvbl2 Rab10 Acaca Gpx4 Tomm70a Tufm Acaa2 Lnpep Gpt Acat1 Tollip Letm1	A0A1L1SV73 A0A2I3BPX3 A1ILG8 B2RRE0 E9Q4Z2 O08528 O70251 P06801 P10605 P10649 P11152 P12242 P15105 P17918 P19096 P25444 P48774 P50516 P51859 P51881 P68040 Q01279 Q3TGR2 Q3TJ43 Q3U472 Q3U741 Q3UJS6 Q3UXP2 Q4FJL0 Q5SWU9 Q76LV0 Q80TT4 Q8BFR5 Q8BWT1 Q8C129 Q8QZR5 Q8QZT1 Q9QZ06 Q9Z2I0	A0A1L1SV73 A0A2I3BPX3 A1ILG8 B2RRE0 E9Q4Z2 O08528 O70251 P06801 P10605 P10649 P11152 P12242 P15105 P17918 P19096 P25444 P48774 P50516 P51859 P51881 P68040 Q01279 Q3TGR2 Q3TJ43 Q3U472 Q3U741 Q3UJS6 Q3UXP2 Q4FJL0 Q5SWU9 Q76LV0 Q80TT4 Q8BFR5 Q8BWT1 Q8C129 Q8QZR5 Q8QZT1 Q9QZ06 Q9Z2I0	39.00 39/100	0.70 39/5561	0.000564899	GO:0050896
GO:0006006	glucose metabolic process	The chemical reactions and pathways involving glucose, the aldohexose gluco-hexose. D-glucose is dextrorotatory and is sometimes known as dextrose; it is an important source of energy for living organisms and is found free as well as combined in homo- and hetero-oligosaccharides and polysaccharides.	ENSMUSG00000030695 ENSMUSG00000042010 ENSMUSG00000000628 ENSMUSG00000019179 ENSMUSG00000026827 ENSMUSG00000000168 ENSMUSG00000022546	'Fructose-bisphosphate aldolase'; 'Acetyl-CoA carboxylase 2'; 'Hexokinase-2'; 'Malate dehydrogenase, mitochondrial'; 'Glycerol-3-phosphate dehydrogenase, mitochondrial'; 'Dihydrolipoyllysine-residue acetyltransferase component of pyruvate dehydrogenase complex, mitochondrial'; 'Alanine aminotransferase 1'	Aldoa Acacb Hk2 Mdh2 Gpd2 Dlat Gpt	A6ZI44 E9Q4Z2 O08528 P08249 Q64521 Q8BMF4 Q8QZR5	A6ZI44 E9Q4Z2 O08528 P08249 Q64521 Q8BMF4 Q8QZR5	7.00 7/100	3.14 7/223	0.000564899	GO:0019318
GO:0044271	cellular nitrogen compound biosynthetic process	The chemical reactions and pathways resulting in the formation of organic and inorganic nitrogenous compounds.	ENSMUSG00000059263 ENSMUSG00000097239 ENSMUSG00000030695 ENSMUSG00000042010 ENSMUSG00000020664 ENSMUSG00000025967 ENSMUSG00000031710 ENSMUSG00000027342 ENSMUSG00000044533 ENSMUSG00000052459 ENSMUSG00000004897 ENSMUSG00000030057 ENSMUSG00000039680 ENSMUSG00000034994 ENSMUSG00000031320 ENSMUSG00000045128 ENSMUSG00000020372 ENSMUSG00000076432 ENSMUSG00000020122 ENSMUSG00000031696 ENSMUSG00000007029 …	'Ubiquitin carboxyl-terminal hydrolase 47'; 'Predicted gene, 27029'; 'Fructose-bisphosphate aldolase'; 'Acetyl-CoA carboxylase 2'; 'Dihydrolipoyl dehydrogenase, mitochondrial'; 'Elongation factor 1-beta'; 'Mitochondrial brown fat uncoupling protein 1'; 'Proliferating cell nuclear antigen'; 'Small ribosomal subunit protein uS5'; 'V-type proton ATPase catalytic subunit A'; 'Hepatoma-derived growth …	Usp47 Gm27029 Aldoa Acacb Dld Eef1b Ucp1 Pcna Rps2 Atp6v1a Hdgf Cnbp Mrps6 Eef2 Rps4x Rpl18a Rack1 Ywhaq Egfr Vps35 Vars1 Cd274 Ddx17 Ruvbl2 Acly Cct2 Rplp1 Acaca Fxr1 Tufm Dlat Nars1 Acat1 Ndufs1 Nampt	A0A1L1SV73 A2A4P4 A6ZI44 E9Q4Z2 O08749 O70251 P12242 P17918 P25444 P50516 P51859 P53996 P58064 P58252 P62702 P62717 P68040 P68254 Q01279 Q3TJ43 Q3U3D3 Q3U472 Q3U741 Q3UXP2 Q3V117 Q542X7 Q58E35 Q5SWU9 Q61584 Q8BFR5 Q8BMF4 Q8BP47 Q8QZT1 Q91VD9 Q99KQ4	A0A1L1SV73 A2A4P4 A6ZI44 E9Q4Z2 O08749 O70251 P12242 P17918 P25444 P50516 P51859 P53996 P58064 P58252 P62702 P62717 P68040 P68254 Q01279 Q3TJ43 Q3U3D3 Q3U472 Q3U741 Q3UXP2 Q3V117 Q542X7 Q58E35 Q5SWU9 Q61584 Q8BFR5 Q8BMF4 Q8BP47 Q8QZT1 Q91VD9 Q99KQ4	35.00 35/100	0.74 35/4715	0.000564899	GO:0044249;GO:0034641
GO:0051262	protein tetramerization	The formation of a protein tetramer, a macromolecular structure consisting of four noncovalently associated identical or nonidentical subunits.	ENSMUSG00000030695 ENSMUSG00000042010 ENSMUSG00000032418 ENSMUSG00000073422 ENSMUSG00000020532	'Fructose-bisphosphate aldolase'; 'Acetyl-CoA carboxylase 2'; 'NADP-dependent malic enzyme'; 'Acetyl-CoA carboxylase 1'	Aldoa Acacb Me1 Hsd17b8 Acaca	A6ZI44 E9Q4Z2 P06801 P50171 Q5SWU9	A6ZI44 E9Q4Z2 P06801 P50171 Q5SWU9	5.00 5/100	5.49 5/91	0.00063669	GO:0051259
GO:0009719	response to endogenous stimulus	Any process that results in a change in state or activity of a cell or an organism (in terms of movement, secretion, enzyme production, gene expression, etc.) as a result of a stimulus arising within the organism.	ENSMUSG00000035284 ENSMUSG00000032418 ENSMUSG00000021939 ENSMUSG00000015568 ENSMUSG00000031710 ENSMUSG00000027342 ENSMUSG00000004032 ENSMUSG00000020372 ENSMUSG00000020122 ENSMUSG00000033831 ENSMUSG00000031696 ENSMUSG00000055065 ENSMUSG00000028228 ENSMUSG00000020671 ENSMUSG00000020532 ENSMUSG00000022752 ENSMUSG00000023845 ENSMUSG00000022546 ENSMUSG00000032047 ENSMUSG00000032435	'Chorein'; 'NADP-dependent malic enzyme'; 'Cathepsin B'; 'Lipoprotein lipase'; 'Mitochondrial brown fat uncoupling protein 1'; 'Proliferating cell nuclear antigen'; 'Glutathione S-transferase Mu 5'; 'Small ribosomal subunit protein RACK1'; 'Epidermal growth factor receptor'; 'Fibrinogen C-terminal domain-containing protein'; 'Vacuolar protein sorting-associated protein 35'; 'RNA helicase'; 'C2 do…	Vps13c Me1 Ctsb Lpl Ucp1 Pcna Gstm5 Rack1 Egfr Fgb Vps35 Ddx17 Cpne3 Rab10 Acaca Tomm70a Lnpep Gpt Acat1 Dync1li1	A1ILG8 P06801 P10605 P11152 P12242 P17918 P48774 P68040 Q01279 Q3TGR2 Q3TJ43 Q3U741 Q3UJS6 Q4FJL0 Q5SWU9 Q80TT4 Q8C129 Q8QZR5 Q8QZT1 Q8R1Q8	A1ILG8 P06801 P10605 P11152 P12242 P17918 P48774 P68040 Q01279 Q3TGR2 Q3TJ43 Q3U741 Q3UJS6 Q4FJL0 Q5SWU9 Q80TT4 Q8C129 Q8QZR5 Q8QZT1 Q8R1Q8	20.00 20/100	1.03 20/1935	0.00067705	GO:0050896
GO:0006414	translational elongation	The successive addition of amino acid residues to a nascent polypeptide chain during protein biosynthesis.	ENSMUSG00000025967 ENSMUSG00000034994 ENSMUSG00000020372 ENSMUSG00000007892 ENSMUSG00000073838	'Elongation factor 1-beta'; 'Elongation factor 2'; 'Small ribosomal subunit protein RACK1'; 'Large ribosomal subunit protein P1'; 'Elongation factor Tu, mitochondrial'	Eef1b Eef2 Rack1 Rplp1 Tufm	O70251 P58252 P68040 Q58E35 Q8BFR5	O70251 P58252 P68040 Q58E35 Q8BFR5	5.00 5/100	5.38 5/93	0.000692643	GO:0009059;GO:0006412
GO:0002181	cytoplasmic translation	The chemical reactions and pathways resulting in the formation of a protein in the cytoplasm. This is a ribosome-mediated process in which the information in messenger RNA (mRNA) is used to specify the sequence of amino acids in the protein.	ENSMUSG00000044533 ENSMUSG00000030057 ENSMUSG00000034994 ENSMUSG00000031320 ENSMUSG00000045128 ENSMUSG00000007892	'Small ribosomal subunit protein uS5'; 'CCHC-type zinc finger nucleic acid binding protein'; 'Elongation factor 2'; 'Small ribosomal subunit protein eS4'; 'Large ribosomal subunit protein eL20'; 'Large ribosomal subunit protein P1'	Rps2 Cnbp Eef2 Rps4x Rpl18a Rplp1	P25444 P53996 P58252 P62702 P62717 Q58E35	P25444 P53996 P58252 P62702 P62717 Q58E35	6.00 6/100	3.80 6/158	0.000750646	GO:0006412
GO:1901137	carbohydrate derivative biosynthetic process	The chemical reactions and pathways resulting in the formation of carbohydrate derivative.	ENSMUSG00000030695 ENSMUSG00000042010 ENSMUSG00000020664 ENSMUSG00000019179 ENSMUSG00000052459 ENSMUSG00000020917 ENSMUSG00000020532 ENSMUSG00000000168 ENSMUSG00000030062 ENSMUSG00000032047 ENSMUSG00000025968	'Fructose-bisphosphate aldolase'; 'Acetyl-CoA carboxylase 2'; 'Dihydrolipoyl dehydrogenase, mitochondrial'; 'Malate dehydrogenase, mitochondrial'; 'V-type proton ATPase catalytic subunit A'; 'ATP-citrate synthase'; 'Acetyl-CoA carboxylase 1'; 'Dihydrolipoyllysine-residue acetyltransferase component of pyruvate dehydrogenase complex, mitochondrial'; 'Dolichyl-diphosphooligosaccharide--protein glyc…	Aldoa Acacb Dld Mdh2 Atp6v1a Acly Acaca Dlat Rpn1 Acat1 Ndufs1	A6ZI44 E9Q4Z2 O08749 P08249 P50516 Q3V117 Q5SWU9 Q8BMF4 Q8BMR3 Q8QZT1 Q91VD9	A6ZI44 E9Q4Z2 O08749 P08249 P50516 Q3V117 Q5SWU9 Q8BMF4 Q8BMR3 Q8QZT1 Q91VD9	11.00 11/100	1.70 11/648	0.000775122	GO:1901576;GO:1901135
GO:0044242	cellular lipid catabolic process	The chemical reactions and pathways resulting in the breakdown of lipids, as carried out by individual cells.	ENSMUSG00000042010 ENSMUSG00000015568 ENSMUSG00000000049 ENSMUSG00000036880 ENSMUSG00000032047 ENSMUSG00000028223 ENSMUSG00000020777	'Acetyl-CoA carboxylase 2'; 'Lipoprotein lipase'; 'Beta-2-glycoprotein 1'; '3-ketoacyl-CoA thiolase, mitochondrial'; 'Acetyl-CoA acetyltransferase, mitochondrial'; '2,4-dienoyl-CoA reductase'; 'Peroxisomal acyl-coenzyme A oxidase 1'	Acacb Lpl Apoh Acaa2 Acat1 Decr1 Acox1	E9Q4Z2 P11152 Q01339 Q8BWT1 Q8QZT1 Q9CQ62 Q9R0H0	E9Q4Z2 P11152 Q01339 Q8BWT1 Q8QZT1 Q9CQ62 Q9R0H0	7.00 7/100	2.92 7/240	0.000848931	GO:0044248;GO:0044255;GO:0016042
GO:0009063	amino acid catabolic process	The chemical reactions and pathways resulting in the breakdown of amino acids, organic acids containing one or more amino substituents.	ENSMUSG00000020664 ENSMUSG00000022546 ENSMUSG00000032047 ENSMUSG00000004789 ENSMUSG00000021238	'Dihydrolipoyl dehydrogenase, mitochondrial'; 'Alanine aminotransferase 1'; 'Acetyl-CoA acetyltransferase, mitochondrial'; 'Dihydrolipoyllysine-residue succinyltransferase component of 2-oxoglutarate dehydrogenase complex, mitochondrial'; 'Methylmalonate-semialdehyde/malonate-semialdehyde dehydrogenase'	Dld Gpt Acat1 Dlst Aldh6a1	O08749 Q8QZR5 Q8QZT1 Q9D2G2 Q9EQ20	O08749 Q8QZR5 Q8QZT1 Q9D2G2 Q9EQ20	5.00 5/100	4.81 5/104	0.00113931	GO:1901565;GO:0046395
GO:0006807	nitrogen compound metabolic process	The chemical reactions and pathways involving organic or inorganic compounds that contain nitrogen.	ENSMUSG00000004929 ENSMUSG00000059263 ENSMUSG00000097239 ENSMUSG00000030695 ENSMUSG00000063129 ENSMUSG00000026005 ENSMUSG00000030681 ENSMUSG00000042010 ENSMUSG00000069833 ENSMUSG00000000628 ENSMUSG00000020664 ENSMUSG00000025967 ENSMUSG00000024164 ENSMUSG00000032418 ENSMUSG00000019179 ENSMUSG00000021939 ENSMUSG00000058135 ENSMUSG00000031710 ENSMUSG00000026473 ENSMUSG00000027342 ENSMUSG00000025153 …	'Thimet oligopeptidase'; 'Ubiquitin carboxyl-terminal hydrolase 47'; 'Predicted gene, 27029'; 'Fructose-bisphosphate aldolase'; 'Ribulose-phosphate 3-epimerase'; 'Major vault protein'; 'Acetyl-CoA carboxylase 2'; 'AHNAK nucleoprotein'; 'Hexokinase-2'; 'Dihydrolipoyl dehydrogenase, mitochondrial'; 'Elongation factor 1-beta'; 'Complement C3'; 'NADP-dependent malic enzyme'; 'Malate dehydrogenase, mi…	Thop1 Usp47 Gm27029 Aldoa Aldoart2 Rpe Mvp Acacb Ahnak Hk2 Dld Eef1b C3 Me1 Mdh2 Ctsb Gstm1 Ucp1 Glul Pcna Fasn Plg Rps2 Gstm5 Atp6v1a Hdgf Cnbp Mrps6 Eef2 Rps4x Rpl18a Rack1 Ywhaq Egfr Apoh Fgb Vps35 Vars1 Cd274 Ddx17 Spg7 Ruvbl2 Acly Cct2 Rplp1 Acaca Fxr1 Gpd2 Gpx4 Frg1 Tufm Dlat Rpn1 Nars1 Acaa2 Lnpep Oplah Gpt Acat1 Clybl Ndufs1 Nampt Dlst Aldh6a1 Tollip	A0A0R4IZY0 A0A1L1SV73 A2A4P4 A6ZI44 A6ZI47 B2KGF0 E9Q3X0 E9Q4Z2 E9Q616 O08528 O08749 O70251 P01027 P06801 P08249 P10605 P10649 P12242 P15105 P17918 P19096 P20918 P25444 P48774 P50516 P51859 P53996 P58064 P58252 P62702 P62717 P68040 P68254 Q01279 Q01339 Q3TGR2 Q3TJ43 Q3U3D3 Q3U472 Q3U741 Q3ULF4 Q3UXP2 Q3V117 Q542X7 Q58E35 Q5SWU9 Q61584 Q64521 Q76LV0 Q78P92 Q8BFR5 Q8BMF4 Q8BMR3 Q8BP47 Q8BWT1 Q8C129…	A0A0R4IZY0 A0A1L1SV73 A2A4P4 A6ZI44 A6ZI47 B2KGF0 E9Q3X0 E9Q4Z2 E9Q616 O08528 O08749 O70251 P01027 P06801 P08249 P10605 P10649 P12242 P15105 P17918 P19096 P20918 P25444 P48774 P50516 P51859 P53996 P58064 P58252 P62702 P62717 P68040 P68254 Q01279 Q01339 Q3TGR2 Q3TJ43 Q3U3D3 Q3U472 Q3U741 Q3ULF4 Q3UXP2 Q3V117 Q542X7 Q58E35 Q5SWU9 Q61584 Q64521 Q76LV0 Q78P92 Q8BFR5 Q8BMF4 Q8BMR3 Q8BP47 Q8BWT1 Q8C129…	65.00 65/100	0.54 65/12143	0.00116218	GO:0008152
GO:1901565	organonitrogen compound catabolic process	The chemical reactions and pathways resulting in the breakdown of organonitrogen compound.	ENSMUSG00000004929 ENSMUSG00000030695 ENSMUSG00000063129 ENSMUSG00000000628 ENSMUSG00000020664 ENSMUSG00000021939 ENSMUSG00000059481 ENSMUSG00000020372 ENSMUSG00000020122 ENSMUSG00000031696 ENSMUSG00000023845 ENSMUSG00000022546 ENSMUSG00000032047 ENSMUSG00000004789 ENSMUSG00000021238 ENSMUSG00000025139	'Thimet oligopeptidase'; 'Fructose-bisphosphate aldolase'; 'Hexokinase-2'; 'Dihydrolipoyl dehydrogenase, mitochondrial'; 'Cathepsin B'; 'Plasminogen'; 'Small ribosomal subunit protein RACK1'; 'Epidermal growth factor receptor'; 'Vacuolar protein sorting-associated protein 35'; 'Leucyl-cystinyl aminopeptidase'; 'Alanine aminotransferase 1'; 'Acetyl-CoA acetyltransferase, mitochondrial'; 'Dihydroli…	Thop1 Aldoa Aldoart2 Hk2 Dld Ctsb Plg Rack1 Egfr Vps35 Lnpep Gpt Acat1 Dlst Aldh6a1 Tollip	A0A0R4IZY0 A6ZI44 A6ZI47 O08528 O08749 P10605 P20918 P68040 Q01279 Q3TJ43 Q8C129 Q8QZR5 Q8QZT1 Q9D2G2 Q9EQ20 Q9QZ06	A0A0R4IZY0 A6ZI44 A6ZI47 O08528 O08749 P10605 P20918 P68040 Q01279 Q3TJ43 Q8C129 Q8QZR5 Q8QZT1 Q9D2G2 Q9EQ20 Q9QZ06	16.00 16/100	1.16 16/1378	0.00116218	GO:1901575;GO:1901564
GO:0009083	branched-chain amino acid catabolic process	The chemical reactions and pathways resulting in the breakdown of amino acids containing a branched carbon skeleton, comprising isoleucine, leucine and valine.	ENSMUSG00000020664 ENSMUSG00000032047 ENSMUSG00000021238	'Dihydrolipoyl dehydrogenase, mitochondrial'; 'Acetyl-CoA acetyltransferase, mitochondrial'; 'Methylmalonate-semialdehyde/malonate-semialdehyde dehydrogenase'	Dld Acat1 Aldh6a1	O08749 Q8QZT1 Q9EQ20	O08749 Q8QZT1 Q9EQ20	3.00 3/100	15.79 3/19	0.00116218	GO:0009063;GO:0009081
GO:0072350	tricarboxylic acid metabolic process	The chemical reactions and pathways involving dicarboxylic acids, any organic acid containing three carboxyl (COOH) groups or anions (COO-).	ENSMUSG00000042010 ENSMUSG00000020917 ENSMUSG00000022477	'Acetyl-CoA carboxylase 2'; 'ATP-citrate synthase'; 'Aconitate hydratase, mitochondrial'	Acacb Acly Aco2	E9Q4Z2 Q3V117 Q99KI0	E9Q4Z2 Q3V117 Q99KI0	3.00 3/100	15.79 3/19	0.00116218	GO:0019752
GO:0051234	establishment of localization	Any process that localizes a substance or cellular component. This may occur via movement, tethering or selective degradation.	ENSMUSG00000064210 ENSMUSG00000035284 ENSMUSG00000034810 ENSMUSG00000042010 ENSMUSG00000029713 ENSMUSG00000022807 ENSMUSG00000000628 ENSMUSG00000024164 ENSMUSG00000031710 ENSMUSG00000026473 ENSMUSG00000035540 ENSMUSG00000052459 ENSMUSG00000016319 ENSMUSG00000020372 ENSMUSG00000076432 ENSMUSG00000020122 ENSMUSG00000000049 ENSMUSG00000017309 ENSMUSG00000033831 ENSMUSG00000031696 ENSMUSG00000000738 …	'Anoctamin'; 'Chorein'; 'Sodium channel protein type 7 subunit alpha'; 'Acetyl-CoA carboxylase 2'; 'Guanine nucleotide binding protein'; 'Oxysterol-binding protein'; 'Hexokinase-2'; 'Complement C3'; 'Mitochondrial brown fat uncoupling protein 1'; 'Glutamine synthetase'; 'Vitamin D-binding protein'; 'V-type proton ATPase catalytic subunit A'; 'ADP/ATP translocase 2'; 'Small ribosomal subunit prote…	Ano6 Vps13c Scn7a Acacb Gnb2 Osbpl11 Hk2 C3 Ucp1 Glul Gc Atp6v1a Slc25a5 Rack1 Ywhaq Egfr Apoh Cd300lg Fgb Vps35 Spg7 Ruvbl2 Rab10 Cct2 Eps15l1 Dbnl Tomm70a Nup93 Sec62 Acaa2 Dync1li1 Rrbp1 Coro7 Letm1	A0A2I3BPX3 A1ILG8 B1AYL1 E9Q4Z2 E9QKR0 G5E8A0 O08528 P01027 P12242 P15105 P21614 P50516 P51881 P68040 P68254 Q01279 Q01339 Q1ERP8 Q3TGR2 Q3TJ43 Q3ULF4 Q3UXP2 Q4FJL0 Q542X7 Q60902 Q62418 Q80TT4 Q8BJ71 Q8BU14 Q8BWT1 Q8R1Q8 Q99PL5 Q9D2V7 Q9Z2I0	A0A2I3BPX3 A1ILG8 B1AYL1 E9Q4Z2 E9QKR0 G5E8A0 O08528 P01027 P12242 P15105 P21614 P50516 P51881 P68040 P68254 Q01279 Q01339 Q1ERP8 Q3TGR2 Q3TJ43 Q3ULF4 Q3UXP2 Q4FJL0 Q542X7 Q60902 Q62418 Q80TT4 Q8BJ71 Q8BU14 Q8BWT1 Q8R1Q8 Q99PL5 Q9D2V7 Q9Z2I0	34.00 34/100	0.72 34/4696	0.00117499	GO:0051179
GO:0019318	hexose metabolic process	The chemical reactions and pathways involving a hexose, any monosaccharide with a chain of six carbon atoms in the molecule.	ENSMUSG00000030695 ENSMUSG00000042010 ENSMUSG00000000628 ENSMUSG00000019179 ENSMUSG00000026827 ENSMUSG00000000168 ENSMUSG00000022546	'Fructose-bisphosphate aldolase'; 'Acetyl-CoA carboxylase 2'; 'Hexokinase-2'; 'Malate dehydrogenase, mitochondrial'; 'Glycerol-3-phosphate dehydrogenase, mitochondrial'; 'Dihydrolipoyllysine-residue acetyltransferase component of pyruvate dehydrogenase complex, mitochondrial'; 'Alanine aminotransferase 1'	Aldoa Acacb Hk2 Mdh2 Gpd2 Dlat Gpt	A6ZI44 E9Q4Z2 O08528 P08249 Q64521 Q8BMF4 Q8QZR5	A6ZI44 E9Q4Z2 O08528 P08249 Q64521 Q8BMF4 Q8QZR5	7.00 7/100	2.72 7/257	0.00122343	GO:0005996
GO:0045333	cellular respiration	The enzymatic release of energy from inorganic and organic compounds (especially carbohydrates and fats) which either requires oxygen (aerobic respiration) or does not (anaerobic respiration).	ENSMUSG00000020664 ENSMUSG00000019179 ENSMUSG00000020917 ENSMUSG00000000168 ENSMUSG00000025968 ENSMUSG00000022477 ENSMUSG00000004789	'Dihydrolipoyl dehydrogenase, mitochondrial'; 'Malate dehydrogenase, mitochondrial'; 'ATP-citrate synthase'; 'Dihydrolipoyllysine-residue acetyltransferase component of pyruvate dehydrogenase complex, mitochondrial'; 'NADH-ubiquinone oxidoreductase 75 kDa subunit, mitochondrial'; 'Aconitate hydratase, mitochondrial'; 'Dihydrolipoyllysine-residue succinyltransferase component of 2-oxoglutarate deh…	Dld Mdh2 Acly Dlat Ndufs1 Aco2 Dlst	O08749 P08249 Q3V117 Q8BMF4 Q91VD9 Q99KI0 Q9D2G2	O08749 P08249 Q3V117 Q8BMF4 Q91VD9 Q99KI0 Q9D2G2	7.00 7/100	2.65 7/264	0.00143549	GO:0015980
GO:0046931	pore complex assembly	The aggregation, arrangement and bonding together of a set of components to form a pore complex. A pore complex is a small opening in a membrane that allows the passage of liquids and/or gases.	ENSMUSG00000064210 ENSMUSG00000027680 ENSMUSG00000032939	'Anoctamin'; 'RNA-binding protein FXR1'; 'Nuclear pore complex protein Nup93'	Ano6 Fxr1 Nup93	A0A2I3BPX3 Q61584 Q8BJ71	A0A2I3BPX3 Q61584 Q8BJ71	3.00 3/100	14.29 3/21	0.00150076	GO:0065003
GO:0035795	negative regulation of mitochondrial membrane permeability	Any process that decreases the frequency, rate or extent of the passage or uptake of molecules by the mitochondrial membrane.	ENSMUSG00000000628 ENSMUSG00000016319 ENSMUSG00000036880	'Hexokinase-2'; 'ADP/ATP translocase 2'; '3-ketoacyl-CoA thiolase, mitochondrial'	Hk2 Slc25a5 Acaa2	O08528 P51881 Q8BWT1	O08528 P51881 Q8BWT1	3.00 3/100	14.29 3/21	0.00150076	GO:1905709;GO:0046902
GO:0046902	regulation of mitochondrial membrane permeability	Any process that modulates the frequency, rate or extent of the passage or uptake of molecules by the mitochondrial membrane.	ENSMUSG00000000628 ENSMUSG00000016319 ENSMUSG00000000738 ENSMUSG00000036880	'Hexokinase-2'; 'ADP/ATP translocase 2'; 'Paraplegin'; '3-ketoacyl-CoA thiolase, mitochondrial'	Hk2 Slc25a5 Spg7 Acaa2	O08528 P51881 Q3ULF4 Q8BWT1	O08528 P51881 Q3ULF4 Q8BWT1	4.00 4/100	6.90 4/58	0.00153749	GO:0090559;GO:0007006;GO:0006839
GO:0006749	glutathione metabolic process	The chemical reactions and pathways involving glutathione, the tripeptide glutamylcysteinylglycine, which acts as a coenzyme for some enzymes and as an antioxidant in the protection of sulfhydryl groups in enzymes and other proteins; it has a specific role in the reduction of hydrogen peroxide (H2O2) and oxidized ascorbate, and it participates in the gamma-glutamyl cycle.	ENSMUSG00000058135 ENSMUSG00000004032 ENSMUSG00000075706 ENSMUSG00000022562	'Glutathione S-transferase Mu 1'; 'Glutathione S-transferase Mu 5'; 'Glutathione peroxidase'; '5-oxoprolinase'	Gstm1 Gstm5 Gpx4 Oplah	P10649 P48774 Q76LV0 Q8K010	P10649 P48774 Q76LV0 Q8K010	4.00 4/100	6.78 4/59	0.00161526	GO:0006575;GO:0006790;GO:0006518
GO:0051289	protein homotetramerization	The formation of a protein homotetramer, a macromolecular structure consisting of four noncovalently associated identical subunits.	ENSMUSG00000030695 ENSMUSG00000042010 ENSMUSG00000032418 ENSMUSG00000020532	'Fructose-bisphosphate aldolase'; 'Acetyl-CoA carboxylase 2'; 'NADP-dependent malic enzyme'; 'Acetyl-CoA carboxylase 1'	Aldoa Acacb Me1 Acaca	A6ZI44 E9Q4Z2 P06801 Q5SWU9	A6ZI44 E9Q4Z2 P06801 Q5SWU9	4.00 4/100	6.78 4/59	0.00161526	GO:0051260;GO:0051262
GO:0009081	branched-chain amino acid metabolic process	The chemical reactions and pathways involving amino acids containing a branched carbon skeleton, comprising isoleucine, leucine and valine.	ENSMUSG00000020664 ENSMUSG00000032047 ENSMUSG00000021238	'Dihydrolipoyl dehydrogenase, mitochondrial'; 'Acetyl-CoA acetyltransferase, mitochondrial'; 'Methylmalonate-semialdehyde/malonate-semialdehyde dehydrogenase'	Dld Acat1 Aldh6a1	O08749 Q8QZT1 Q9EQ20	O08749 Q8QZT1 Q9EQ20	3.00 3/100	13.64 3/22	0.00165703	GO:0019752;GO:0006520;GO:1901564
GO:0042730	fibrinolysis	A process that solubilizes fibrin in the bloodstream of a multicellular organism, chiefly by the proteolytic action of plasmin.	ENSMUSG00000059481 ENSMUSG00000000049 ENSMUSG00000033831	'Plasminogen'; 'Beta-2-glycoprotein 1'; 'Fibrinogen C-terminal domain-containing protein'	Plg Apoh Fgb	P20918 Q01339 Q3TGR2	P20918 Q01339 Q3TGR2	3.00 3/100	13.64 3/22	0.00165703	GO:0030195
GO:0106077	histone succinylation	The modification of a histone by the addition of an succinyl group.	ENSMUSG00000020664 ENSMUSG00000004789	'Dihydrolipoyl dehydrogenase, mitochondrial'; 'Dihydrolipoyllysine-residue succinyltransferase component of 2-oxoglutarate dehydrogenase complex, mitochondrial'	Dld Dlst	O08749 Q9D2G2	O08749 Q9D2G2	2.00 2/100	50.00 2/4	0.00176629	GO:0018335
GO:0018335	protein succinylation	The modification of a protein by the addition of a succinyl group (CO-CH2-CH2-CO) to an amino acid residue.	ENSMUSG00000020664 ENSMUSG00000004789	'Dihydrolipoyl dehydrogenase, mitochondrial'; 'Dihydrolipoyllysine-residue succinyltransferase component of 2-oxoglutarate dehydrogenase complex, mitochondrial'	Dld Dlst	O08749 Q9D2G2	O08749 Q9D2G2	2.00 2/100	50.00 2/4	0.00176629	GO:0043543
GO:0033365	protein localization to organelle	A process in which a protein is transported to, or maintained in, a location within an organelle.	ENSMUSG00000035284 ENSMUSG00000000628 ENSMUSG00000026473 ENSMUSG00000004897 ENSMUSG00000020122 ENSMUSG00000031696 ENSMUSG00000003868 ENSMUSG00000020671 ENSMUSG00000034024 ENSMUSG00000022752 ENSMUSG00000032939 ENSMUSG00000027706 ENSMUSG00000025139	'Chorein'; 'Hexokinase-2'; 'Glutamine synthetase'; 'Hepatoma-derived growth factor'; 'Epidermal growth factor receptor'; 'Vacuolar protein sorting-associated protein 35'; 'RuvB-like helicase'; 'Ras-related protein Rab-10'; 'T-complex protein 1 subunit beta'; 'MKIAA0719 protein'; 'Nuclear pore complex protein Nup93'; 'Translocation protein SEC62'; 'Toll-interacting protein'	Vps13c Hk2 Glul Hdgf Egfr Vps35 Ruvbl2 Rab10 Cct2 Tomm70a Nup93 Sec62 Tollip	A1ILG8 O08528 P15105 P51859 Q01279 Q3TJ43 Q3UXP2 Q4FJL0 Q542X7 Q80TT4 Q8BJ71 Q8BU14 Q9QZ06	A1ILG8 O08528 P15105 P51859 Q01279 Q3TJ43 Q3UXP2 Q4FJL0 Q542X7 Q80TT4 Q8BJ71 Q8BU14 Q9QZ06	13.00 13/100	1.31 13/996	0.00176629	GO:0008104
GO:0006810	transport	The directed movement of substances (such as macromolecules, small molecules, ions) or cellular components (such as complexes and organelles) into, out of or within a cell, or between cells, or within a multicellular organism by means of some agent such as a transporter or a transporter complex, a pore or a motor protein.	ENSMUSG00000064210 ENSMUSG00000035284 ENSMUSG00000034810 ENSMUSG00000042010 ENSMUSG00000029713 ENSMUSG00000022807 ENSMUSG00000000628 ENSMUSG00000024164 ENSMUSG00000031710 ENSMUSG00000026473 ENSMUSG00000035540 ENSMUSG00000052459 ENSMUSG00000016319 ENSMUSG00000020372 ENSMUSG00000076432 ENSMUSG00000020122 ENSMUSG00000000049 ENSMUSG00000017309 ENSMUSG00000033831 ENSMUSG00000031696 ENSMUSG00000000738 …	'Anoctamin'; 'Chorein'; 'Sodium channel protein type 7 subunit alpha'; 'Acetyl-CoA carboxylase 2'; 'Guanine nucleotide binding protein'; 'Oxysterol-binding protein'; 'Hexokinase-2'; 'Complement C3'; 'Mitochondrial brown fat uncoupling protein 1'; 'Glutamine synthetase'; 'Vitamin D-binding protein'; 'V-type proton ATPase catalytic subunit A'; 'ADP/ATP translocase 2'; 'Small ribosomal subunit prote…	Ano6 Vps13c Scn7a Acacb Gnb2 Osbpl11 Hk2 C3 Ucp1 Glul Gc Atp6v1a Slc25a5 Rack1 Ywhaq Egfr Apoh Cd300lg Fgb Vps35 Spg7 Rab10 Eps15l1 Dbnl Tomm70a Nup93 Sec62 Acaa2 Dync1li1 Rrbp1 Coro7 Letm1	A0A2I3BPX3 A1ILG8 B1AYL1 E9Q4Z2 E9QKR0 G5E8A0 O08528 P01027 P12242 P15105 P21614 P50516 P51881 P68040 P68254 Q01279 Q01339 Q1ERP8 Q3TGR2 Q3TJ43 Q3ULF4 Q4FJL0 Q60902 Q62418 Q80TT4 Q8BJ71 Q8BU14 Q8BWT1 Q8R1Q8 Q99PL5 Q9D2V7 Q9Z2I0	A0A2I3BPX3 A1ILG8 B1AYL1 E9Q4Z2 E9QKR0 G5E8A0 O08528 P01027 P12242 P15105 P21614 P50516 P51881 P68040 P68254 Q01279 Q01339 Q1ERP8 Q3TGR2 Q3TJ43 Q3ULF4 Q4FJL0 Q60902 Q62418 Q80TT4 Q8BJ71 Q8BU14 Q8BWT1 Q8R1Q8 Q99PL5 Q9D2V7 Q9Z2I0	32.00 32/100	0.73 32/4397	0.00176629	GO:0051234
GO:0008637	apoptotic mitochondrial changes	The morphological and physiological alterations undergone by mitochondria during apoptosis.	ENSMUSG00000000628 ENSMUSG00000016319 ENSMUSG00000031696 ENSMUSG00000036880 ENSMUSG00000025968	'Hexokinase-2'; 'ADP/ATP translocase 2'; 'Vacuolar protein sorting-associated protein 35'; '3-ketoacyl-CoA thiolase, mitochondrial'; 'NADH-ubiquinone oxidoreductase 75 kDa subunit, mitochondrial'	Hk2 Slc25a5 Vps35 Acaa2 Ndufs1	O08528 P51881 Q3TJ43 Q8BWT1 Q91VD9	O08528 P51881 Q3TJ43 Q8BWT1 Q91VD9	5.00 5/100	4.24 5/118	0.00176629	GO:0007005;GO:0006915
GO:0005996	monosaccharide metabolic process	The chemical reactions and pathways involving monosaccharides, the simplest carbohydrates. They are polyhydric alcohols containing either an aldehyde or a keto group and between three to ten or more carbon atoms. They form the constitutional repeating units of oligo- and polysaccharides.	ENSMUSG00000030695 ENSMUSG00000042010 ENSMUSG00000000628 ENSMUSG00000019179 ENSMUSG00000026827 ENSMUSG00000000168 ENSMUSG00000022546	'Fructose-bisphosphate aldolase'; 'Acetyl-CoA carboxylase 2'; 'Hexokinase-2'; 'Malate dehydrogenase, mitochondrial'; 'Glycerol-3-phosphate dehydrogenase, mitochondrial'; 'Dihydrolipoyllysine-residue acetyltransferase component of pyruvate dehydrogenase complex, mitochondrial'; 'Alanine aminotransferase 1'	Aldoa Acacb Hk2 Mdh2 Gpd2 Dlat Gpt	A6ZI44 E9Q4Z2 O08528 P08249 Q64521 Q8BMF4 Q8QZR5	A6ZI44 E9Q4Z2 O08528 P08249 Q64521 Q8BMF4 Q8QZR5	7.00 7/100	2.53 7/277	0.00176629	GO:0044281;GO:0005975
GO:1905709	negative regulation of membrane permeability	Any process that stops, prevents or reduces the frequency, rate or extent of the passage or uptake of molecules by a membrane.	ENSMUSG00000000628 ENSMUSG00000016319 ENSMUSG00000036880	'Hexokinase-2'; 'ADP/ATP translocase 2'; '3-ketoacyl-CoA thiolase, mitochondrial'	Hk2 Slc25a5 Acaa2	O08528 P51881 Q8BWT1	O08528 P51881 Q8BWT1	3.00 3/100	13.04 3/23	0.00179052	GO:0090559
GO:0048518	positive regulation of biological process	Any process that activates or increases the frequency, rate or extent of a biological process. Biological processes are regulated by many means; examples include the control of gene expression, protein modification or interaction with a protein or substrate molecule.	ENSMUSG00000066839 ENSMUSG00000059263 ENSMUSG00000064210 ENSMUSG00000030695 ENSMUSG00000038587 ENSMUSG00000019978 ENSMUSG00000042010 ENSMUSG00000069833 ENSMUSG00000022807 ENSMUSG00000000628 ENSMUSG00000024164 ENSMUSG00000015568 ENSMUSG00000031710 ENSMUSG00000026473 ENSMUSG00000027342 ENSMUSG00000059481 ENSMUSG00000004897 ENSMUSG00000016319 ENSMUSG00000030057 ENSMUSG00000034994 ENSMUSG00000031320 …	'Evolutionarily conserved signaling intermediate in Toll pathway, mitochondrial'; 'Ubiquitin carboxyl-terminal hydrolase 47'; 'Anoctamin'; 'Fructose-bisphosphate aldolase'; 'A kinase'; 'Erythrocyte protein band 4.1-like 2'; 'Acetyl-CoA carboxylase 2'; 'AHNAK nucleoprotein'; 'Oxysterol-binding protein'; 'Hexokinase-2'; 'Complement C3'; 'Lipoprotein lipase'; 'Mitochondrial brown fat uncoupling prot…	Ecsit Usp47 Ano6 Aldoa Akap12 Epb41l2 Acacb Ahnak Osbpl11 Hk2 C3 Lpl Ucp1 Glul Pcna Plg Hdgf Slc25a5 Cnbp Eef2 Rps4x Rack1 Egfr Apoh Fgb Vps35 Cd274 Ddx17 Cpne3 Ruvbl2 Cct2 Fxr1 Dbnl Tomm70a Nup93 Gpt Dync1li1 Clybl Nampt Decr1 Coro7 Tollip	A0A0R4J174 A0A1L1SV73 A0A2I3BPX3 A6ZI44 B2RRE0 B6ZHD0 E9Q4Z2 E9Q616 G5E8A0 O08528 P01027 P11152 P12242 P15105 P17918 P20918 P51859 P51881 P53996 P58252 P62702 P68040 Q01279 Q01339 Q3TGR2 Q3TJ43 Q3U472 Q3U741 Q3UJS6 Q3UXP2 Q542X7 Q61584 Q62418 Q80TT4 Q8BJ71 Q8QZR5 Q8R1Q8 Q8R4N0 Q99KQ4 Q9CQ62 Q9D2V7 Q9QZ06	A0A0R4J174 A0A1L1SV73 A0A2I3BPX3 A6ZI44 B2RRE0 B6ZHD0 E9Q4Z2 E9Q616 G5E8A0 O08528 P01027 P11152 P12242 P15105 P17918 P20918 P51859 P51881 P53996 P58252 P62702 P68040 Q01279 Q01339 Q3TGR2 Q3TJ43 Q3U472 Q3U741 Q3UJS6 Q3UXP2 Q542X7 Q61584 Q62418 Q80TT4 Q8BJ71 Q8QZR5 Q8R1Q8 Q8R4N0 Q99KQ4 Q9CQ62 Q9D2V7 Q9QZ06	42.00 42/100	0.64 42/6589	0.00179523	GO:0008150;GO:0050789
GO:0019395	fatty acid oxidation	The removal of one or more electrons from a fatty acid, with or without the concomitant removal of a proton or protons, by reaction with an electron-accepting substance, by addition of oxygen or by removal of hydrogen.	ENSMUSG00000042010 ENSMUSG00000036880 ENSMUSG00000032047 ENSMUSG00000028223 ENSMUSG00000020777	'Acetyl-CoA carboxylase 2'; '3-ketoacyl-CoA thiolase, mitochondrial'; 'Acetyl-CoA acetyltransferase, mitochondrial'; '2,4-dienoyl-CoA reductase'; 'Peroxisomal acyl-coenzyme A oxidase 1'	Acacb Acaa2 Acat1 Decr1 Acox1	E9Q4Z2 Q8BWT1 Q8QZT1 Q9CQ62 Q9R0H0	E9Q4Z2 Q8BWT1 Q8QZT1 Q9CQ62 Q9R0H0	5.00 5/100	4.10 5/122	0.00196478	GO:0006631;GO:0034440
GO:0009062	fatty acid catabolic process	The chemical reactions and pathways resulting in the breakdown of a fatty acid, any of the aliphatic monocarboxylic acids that can be liberated by hydrolysis from naturally occurring fats and oils. Fatty acids are predominantly straight-chain acids of 4 to 24 carbon atoms, which may be saturated or unsaturated; branched fatty acids and hydroxy fatty acids also occur, and very long chain acids of …	ENSMUSG00000042010 ENSMUSG00000036880 ENSMUSG00000032047 ENSMUSG00000028223 ENSMUSG00000020777	'Acetyl-CoA carboxylase 2'; '3-ketoacyl-CoA thiolase, mitochondrial'; 'Acetyl-CoA acetyltransferase, mitochondrial'; '2,4-dienoyl-CoA reductase'; 'Peroxisomal acyl-coenzyme A oxidase 1'	Acacb Acaa2 Acat1 Decr1 Acox1	E9Q4Z2 Q8BWT1 Q8QZT1 Q9CQ62 Q9R0H0	E9Q4Z2 Q8BWT1 Q8QZT1 Q9CQ62 Q9R0H0	5.00 5/100	4.10 5/122	0.00196478	GO:0072329;GO:0006631;GO:0044242
GO:0010883	regulation of lipid storage	Any process that modulates the rate, frequency or extent of lipid storage. Lipid storage is the accumulation and maintenance in cells or tissues of lipids, compounds soluble in organic solvents but insoluble or sparingly soluble in aqueous solvents. Lipid reserves can be accumulated during early developmental stages for mobilization and utilization at later stages of development.	ENSMUSG00000042010 ENSMUSG00000022807 ENSMUSG00000024164 ENSMUSG00000015568	'Acetyl-CoA carboxylase 2'; 'Oxysterol-binding protein'; 'Complement C3'; 'Lipoprotein lipase'	Acacb Osbpl11 C3 Lpl	E9Q4Z2 G5E8A0 P01027 P11152	E9Q4Z2 G5E8A0 P01027 P11152	4.00 4/100	6.25 4/64	0.00199197	GO:0019915;GO:0032879
GO:1900048	positive regulation of hemostasis	Any process that activates or increases the frequency, rate or extent of hemostasis.	ENSMUSG00000064210 ENSMUSG00000059481 ENSMUSG00000000049	'Anoctamin'; 'Plasminogen'; 'Beta-2-glycoprotein 1'	Ano6 Plg Apoh	A0A2I3BPX3 P20918 Q01339	A0A2I3BPX3 P20918 Q01339	3.00 3/100	12.00 3/25	0.00219408	GO:0007599;GO:0048518;GO:1900046
GO:0030193	regulation of blood coagulation	Any process that modulates the frequency, rate or extent of blood coagulation.	ENSMUSG00000064210 ENSMUSG00000059481 ENSMUSG00000000049 ENSMUSG00000033831	'Anoctamin'; 'Plasminogen'; 'Beta-2-glycoprotein 1'; 'Fibrinogen C-terminal domain-containing protein'	Ano6 Plg Apoh Fgb	A0A2I3BPX3 P20918 Q01339 Q3TGR2	A0A2I3BPX3 P20918 Q01339 Q3TGR2	4.00 4/100	6.06 4/66	0.00219408	GO:0007596;GO:0061041;GO:1900046;GO:0050818;GO:0032101
GO:0030194	positive regulation of blood coagulation	Any process that activates or increases the frequency, rate or extent of blood coagulation.	ENSMUSG00000064210 ENSMUSG00000059481 ENSMUSG00000000049	'Anoctamin'; 'Plasminogen'; 'Beta-2-glycoprotein 1'	Ano6 Plg Apoh	A0A2I3BPX3 P20918 Q01339	A0A2I3BPX3 P20918 Q01339	3.00 3/100	12.00 3/25	0.00219408	GO:0090303;GO:0007596;GO:1900048;GO:0050820;GO:0030193
GO:0032879	regulation of localization	Any process that modulates the frequency, rate or extent of any process in which a cell, a substance, or a cellular entity is transported to, or maintained in, a specific location.	ENSMUSG00000064210 ENSMUSG00000019978 ENSMUSG00000042010 ENSMUSG00000029713 ENSMUSG00000022807 ENSMUSG00000000628 ENSMUSG00000024164 ENSMUSG00000015568 ENSMUSG00000026473 ENSMUSG00000016319 ENSMUSG00000020372 ENSMUSG00000076432 ENSMUSG00000020122 ENSMUSG00000033831 ENSMUSG00000031696 ENSMUSG00000034024 ENSMUSG00000022752 ENSMUSG00000036880 ENSMUSG00000032435 ENSMUSG00000005299	'Anoctamin'; 'Erythrocyte protein band 4.1-like 2'; 'Acetyl-CoA carboxylase 2'; 'Guanine nucleotide binding protein'; 'Oxysterol-binding protein'; 'Hexokinase-2'; 'Complement C3'; 'Lipoprotein lipase'; 'Glutamine synthetase'; 'ADP/ATP translocase 2'; 'Small ribosomal subunit protein RACK1'; '14-3-3 protein theta'; 'Epidermal growth factor receptor'; 'Fibrinogen C-terminal domain-containing protei…	Ano6 Epb41l2 Acacb Gnb2 Osbpl11 Hk2 C3 Lpl Glul Slc25a5 Rack1 Ywhaq Egfr Fgb Vps35 Cct2 Tomm70a Acaa2 Dync1li1 Letm1	A0A2I3BPX3 B6ZHD0 E9Q4Z2 E9QKR0 G5E8A0 O08528 P01027 P11152 P15105 P51881 P68040 P68254 Q01279 Q3TGR2 Q3TJ43 Q542X7 Q80TT4 Q8BWT1 Q8R1Q8 Q9Z2I0	A0A2I3BPX3 B6ZHD0 E9Q4Z2 E9QKR0 G5E8A0 O08528 P01027 P11152 P15105 P51881 P68040 P68254 Q01279 Q3TGR2 Q3TJ43 Q542X7 Q80TT4 Q8BWT1 Q8R1Q8 Q9Z2I0	20.00 20/100	0.93 20/2161	0.00233329	GO:0051179;GO:0050789
GO:0019538	protein metabolic process	The chemical reactions and pathways involving a protein. Includes protein modification.	ENSMUSG00000004929 ENSMUSG00000059263 ENSMUSG00000097239 ENSMUSG00000030681 ENSMUSG00000020664 ENSMUSG00000025967 ENSMUSG00000024164 ENSMUSG00000021939 ENSMUSG00000026473 ENSMUSG00000059481 ENSMUSG00000044533 ENSMUSG00000030057 ENSMUSG00000039680 ENSMUSG00000034994 ENSMUSG00000031320 ENSMUSG00000045128 ENSMUSG00000020372 ENSMUSG00000020122 ENSMUSG00000000049 ENSMUSG00000033831 ENSMUSG00000031696 …	'Thimet oligopeptidase'; 'Ubiquitin carboxyl-terminal hydrolase 47'; 'Predicted gene, 27029'; 'Major vault protein'; 'Dihydrolipoyl dehydrogenase, mitochondrial'; 'Elongation factor 1-beta'; 'Complement C3'; 'Cathepsin B'; 'Glutamine synthetase'; 'Plasminogen'; 'Small ribosomal subunit protein uS5'; 'CCHC-type zinc finger nucleic acid binding protein'; 'Small ribosomal subunit protein bS6m'; 'Elo…	Thop1 Usp47 Gm27029 Mvp Dld Eef1b C3 Ctsb Glul Plg Rps2 Cnbp Mrps6 Eef2 Rps4x Rpl18a Rack1 Egfr Apoh Fgb Vps35 Vars1 Spg7 Cct2 Rplp1 Acaca Fxr1 Tufm Rpn1 Nars1 Lnpep Dlst Tollip	A0A0R4IZY0 A0A1L1SV73 A2A4P4 E9Q3X0 O08749 O70251 P01027 P10605 P15105 P20918 P25444 P53996 P58064 P58252 P62702 P62717 P68040 Q01279 Q01339 Q3TGR2 Q3TJ43 Q3U3D3 Q3ULF4 Q542X7 Q58E35 Q5SWU9 Q61584 Q8BFR5 Q8BMR3 Q8BP47 Q8C129 Q9D2G2 Q9QZ06	A0A0R4IZY0 A0A1L1SV73 A2A4P4 E9Q3X0 O08749 O70251 P01027 P10605 P15105 P20918 P25444 P53996 P58064 P58252 P62702 P62717 P68040 Q01279 Q01339 Q3TGR2 Q3TJ43 Q3U3D3 Q3ULF4 Q542X7 Q58E35 Q5SWU9 Q61584 Q8BFR5 Q8BMR3 Q8BP47 Q8C129 Q9D2G2 Q9QZ06	33.00 33/100	0.70 33/4698	0.0023748	GO:1901564;GO:0043170;GO:0044238
GO:1900046	regulation of hemostasis	Any process that modulates the frequency, rate or extent of hemostasis.	ENSMUSG00000064210 ENSMUSG00000059481 ENSMUSG00000000049 ENSMUSG00000033831	'Anoctamin'; 'Plasminogen'; 'Beta-2-glycoprotein 1'; 'Fibrinogen C-terminal domain-containing protein'	Ano6 Plg Apoh Fgb	A0A2I3BPX3 P20918 Q01339 Q3TGR2	A0A2I3BPX3 P20918 Q01339 Q3TGR2	4.00 4/100	5.88 4/68	0.00240874	GO:0007599;GO:0050878;GO:0050789
GO:0033036	macromolecule localization	Any process in which a macromolecule is transported to, or maintained in, a specific location.	ENSMUSG00000064210 ENSMUSG00000035284 ENSMUSG00000019978 ENSMUSG00000042010 ENSMUSG00000022807 ENSMUSG00000000628 ENSMUSG00000024164 ENSMUSG00000015568 ENSMUSG00000026473 ENSMUSG00000004897 ENSMUSG00000020372 ENSMUSG00000076432 ENSMUSG00000020122 ENSMUSG00000000049 ENSMUSG00000033831 ENSMUSG00000031696 ENSMUSG00000003868 ENSMUSG00000020671 ENSMUSG00000034024 ENSMUSG00000022752 ENSMUSG00000032939 …	'Anoctamin'; 'Chorein'; 'Erythrocyte protein band 4.1-like 2'; 'Acetyl-CoA carboxylase 2'; 'Oxysterol-binding protein'; 'Hexokinase-2'; 'Complement C3'; 'Lipoprotein lipase'; 'Glutamine synthetase'; 'Hepatoma-derived growth factor'; 'Small ribosomal subunit protein RACK1'; '14-3-3 protein theta'; 'Epidermal growth factor receptor'; 'Beta-2-glycoprotein 1'; 'Fibrinogen C-terminal domain-containing…	Ano6 Vps13c Epb41l2 Acacb Osbpl11 Hk2 C3 Lpl Glul Hdgf Rack1 Ywhaq Egfr Apoh Fgb Vps35 Ruvbl2 Rab10 Cct2 Tomm70a Nup93 Sec62 Rrbp1 Coro7 Tollip	A0A2I3BPX3 A1ILG8 B6ZHD0 E9Q4Z2 G5E8A0 O08528 P01027 P11152 P15105 P51859 P68040 P68254 Q01279 Q01339 Q3TGR2 Q3TJ43 Q3UXP2 Q4FJL0 Q542X7 Q80TT4 Q8BJ71 Q8BU14 Q99PL5 Q9D2V7 Q9QZ06	A0A2I3BPX3 A1ILG8 B6ZHD0 E9Q4Z2 G5E8A0 O08528 P01027 P11152 P15105 P51859 P68040 P68254 Q01279 Q01339 Q3TGR2 Q3TJ43 Q3UXP2 Q4FJL0 Q542X7 Q80TT4 Q8BJ71 Q8BU14 Q99PL5 Q9D2V7 Q9QZ06	25.00 25/100	0.81 25/3092	0.00243311	GO:0051179
GO:0034440	lipid oxidation	The removal of one or more electrons from a lipid, with or without the concomitant removal of a proton or protons, by reaction with an electron-accepting substance, by addition of oxygen or by removal of hydrogen.	ENSMUSG00000042010 ENSMUSG00000036880 ENSMUSG00000032047 ENSMUSG00000028223 ENSMUSG00000020777	'Acetyl-CoA carboxylase 2'; '3-ketoacyl-CoA thiolase, mitochondrial'; 'Acetyl-CoA acetyltransferase, mitochondrial'; '2,4-dienoyl-CoA reductase'; 'Peroxisomal acyl-coenzyme A oxidase 1'	Acacb Acaa2 Acat1 Decr1 Acox1	E9Q4Z2 Q8BWT1 Q8QZT1 Q9CQ62 Q9R0H0	E9Q4Z2 Q8BWT1 Q8QZT1 Q9CQ62 Q9R0H0	5.00 5/100	3.85 5/130	0.0024711	GO:0030258
GO:0007005	mitochondrion organization	A process that is carried out at the cellular level which results in the assembly, arrangement of constituent parts, or disassembly of a mitochondrion; includes mitochondrial morphogenesis and distribution, and replication of the mitochondrial genome as well as synthesis of new mitochondrial components.	ENSMUSG00000035284 ENSMUSG00000000628 ENSMUSG00000016319 ENSMUSG00000031696 ENSMUSG00000000738 ENSMUSG00000022752 ENSMUSG00000036880 ENSMUSG00000025968 ENSMUSG00000005299	'Chorein'; 'Hexokinase-2'; 'ADP/ATP translocase 2'; 'Vacuolar protein sorting-associated protein 35'; 'Paraplegin'; 'MKIAA0719 protein'; '3-ketoacyl-CoA thiolase, mitochondrial'; 'NADH-ubiquinone oxidoreductase 75 kDa subunit, mitochondrial'; 'Mitochondrial proton/calcium exchanger protein'	Vps13c Hk2 Slc25a5 Vps35 Spg7 Tomm70a Acaa2 Ndufs1 Letm1	A1ILG8 O08528 P51881 Q3TJ43 Q3ULF4 Q80TT4 Q8BWT1 Q91VD9 Q9Z2I0	A1ILG8 O08528 P51881 Q3TJ43 Q3ULF4 Q80TT4 Q8BWT1 Q91VD9 Q9Z2I0	9.00 9/100	1.75 9/514	0.00247909	GO:0006996
GO:0042592	homeostatic process	Any biological process involved in the maintenance of an internal steady state.	ENSMUSG00000064210 ENSMUSG00000030695 ENSMUSG00000034810 ENSMUSG00000042010 ENSMUSG00000000628 ENSMUSG00000015568 ENSMUSG00000031710 ENSMUSG00000026473 ENSMUSG00000059481 ENSMUSG00000052459 ENSMUSG00000016319 ENSMUSG00000020372 ENSMUSG00000020122 ENSMUSG00000020532 ENSMUSG00000023845 ENSMUSG00000028223 ENSMUSG00000020777 ENSMUSG00000005299	'Anoctamin'; 'Fructose-bisphosphate aldolase'; 'Sodium channel protein type 7 subunit alpha'; 'Acetyl-CoA carboxylase 2'; 'Hexokinase-2'; 'Lipoprotein lipase'; 'Mitochondrial brown fat uncoupling protein 1'; 'Glutamine synthetase'; 'Plasminogen'; 'V-type proton ATPase catalytic subunit A'; 'ADP/ATP translocase 2'; 'Small ribosomal subunit protein RACK1'; 'Epidermal growth factor receptor'; 'Acety…	Ano6 Aldoa Scn7a Acacb Hk2 Lpl Ucp1 Glul Plg Atp6v1a Slc25a5 Rack1 Egfr Acaca Lnpep Decr1 Acox1 Letm1	A0A2I3BPX3 A6ZI44 B1AYL1 E9Q4Z2 O08528 P11152 P12242 P15105 P20918 P50516 P51881 P68040 Q01279 Q5SWU9 Q8C129 Q9CQ62 Q9R0H0 Q9Z2I0	A0A2I3BPX3 A6ZI44 B1AYL1 E9Q4Z2 O08528 P11152 P12242 P15105 P20918 P50516 P51881 P68040 Q01279 Q5SWU9 Q8C129 Q9CQ62 Q9R0H0 Q9Z2I0	18.00 18/100	0.98 18/1835	0.00251949	GO:0008150
GO:0036010	protein localization to endosome	A process in which a protein is transported to, or maintained in, a location within an endosome.	ENSMUSG00000020122 ENSMUSG00000031696 ENSMUSG00000025139	'Epidermal growth factor receptor'; 'Vacuolar protein sorting-associated protein 35'; 'Toll-interacting protein'	Egfr Vps35 Tollip	Q01279 Q3TJ43 Q9QZ06	Q01279 Q3TJ43 Q9QZ06	3.00 3/100	11.11 3/27	0.00256513	GO:0033365
GO:0050820	positive regulation of coagulation	Any process that activates or increases the frequency, rate or extent of coagulation.	ENSMUSG00000064210 ENSMUSG00000059481 ENSMUSG00000000049	'Anoctamin'; 'Plasminogen'; 'Beta-2-glycoprotein 1'	Ano6 Plg Apoh	A0A2I3BPX3 P20918 Q01339	A0A2I3BPX3 P20918 Q01339	3.00 3/100	11.11 3/27	0.00256513	GO:0051240;GO:0050817;GO:0050818
GO:0050818	regulation of coagulation	Any process that modulates the frequency, rate or extent of coagulation, the process in which a fluid solution, or part of it, changes into a solid or semisolid mass.	ENSMUSG00000064210 ENSMUSG00000059481 ENSMUSG00000000049 ENSMUSG00000033831	'Anoctamin'; 'Plasminogen'; 'Beta-2-glycoprotein 1'; 'Fibrinogen C-terminal domain-containing protein'	Ano6 Plg Apoh Fgb	A0A2I3BPX3 P20918 Q01339 Q3TGR2	A0A2I3BPX3 P20918 Q01339 Q3TGR2	4.00 4/100	5.71 4/70	0.00256513	GO:0050817;GO:0051239
GO:0090559	regulation of membrane permeability	Any process that modulates the frequency, rate or extent of the passage or uptake of molecules by a membrane.	ENSMUSG00000000628 ENSMUSG00000016319 ENSMUSG00000000738 ENSMUSG00000036880	'Hexokinase-2'; 'ADP/ATP translocase 2'; 'Paraplegin'; '3-ketoacyl-CoA thiolase, mitochondrial'	Hk2 Slc25a5 Spg7 Acaa2	O08528 P51881 Q3ULF4 Q8BWT1	O08528 P51881 Q3ULF4 Q8BWT1	4.00 4/100	5.56 4/72	0.00283539	GO:0065008
GO:1904377	positive regulation of protein localization to cell periphery	Any process that activates or increases the frequency, rate or extent of protein localization to cell periphery.	ENSMUSG00000019978 ENSMUSG00000020372 ENSMUSG00000020122 ENSMUSG00000031696	'Erythrocyte protein band 4.1-like 2'; 'Small ribosomal subunit protein RACK1'; 'Epidermal growth factor receptor'; 'Vacuolar protein sorting-associated protein 35'	Epb41l2 Rack1 Egfr Vps35	B6ZHD0 P68040 Q01279 Q3TJ43	B6ZHD0 P68040 Q01279 Q3TJ43	4.00 4/100	5.41 4/74	0.00313071	GO:1990778;GO:1904375;GO:1903829
GO:0051156	glucose 6-phosphate metabolic process	The chemical reactions and pathways involving glucose 6-phosphate, a monophosphorylated derivative of glucose with the phosphate group attached to C-6.	ENSMUSG00000026005 ENSMUSG00000042010 ENSMUSG00000000628	'Ribulose-phosphate 3-epimerase'; 'Acetyl-CoA carboxylase 2'; 'Hexokinase-2'	Rpe Acacb Hk2	B2KGF0 E9Q4Z2 O08528	B2KGF0 E9Q4Z2 O08528	3.00 3/100	10.00 3/30	0.00345669	GO:0006796;GO:1901135;GO:0019637
GO:0006101	citrate metabolic process	The chemical reactions and pathways involving citrate, 2-hydroxy-1,2,3-propanetricarboyxlate. Citrate is widely distributed in nature and is an important intermediate in the TCA cycle and the glyoxylate cycle.	ENSMUSG00000020917 ENSMUSG00000022477	'ATP-citrate synthase'; 'Aconitate hydratase, mitochondrial'	Acly Aco2	Q3V117 Q99KI0	Q3V117 Q99KI0	2.00 2/100	33.33 2/6	0.00371354	GO:0072350
GO:0008610	lipid biosynthetic process	The chemical reactions and pathways resulting in the formation of lipids, compounds soluble in an organic solvent but not, or sparingly, in an aqueous solvent.	ENSMUSG00000042010 ENSMUSG00000024164 ENSMUSG00000058135 ENSMUSG00000015568 ENSMUSG00000025153 ENSMUSG00000073422 ENSMUSG00000020917 ENSMUSG00000020532 ENSMUSG00000032047 ENSMUSG00000032527	'Acetyl-CoA carboxylase 2'; 'Complement C3'; 'Glutathione S-transferase Mu 1'; 'Lipoprotein lipase'; 'Fatty acid synthase'; 'ATP-citrate synthase'; 'Acetyl-CoA carboxylase 1'; 'Acetyl-CoA acetyltransferase, mitochondrial'; 'Propionyl-CoA carboxylase beta chain, mitochondrial'	Acacb C3 Gstm1 Lpl Fasn Hsd17b8 Acly Acaca Acat1 Pccb	E9Q4Z2 P01027 P10649 P11152 P19096 P50171 Q3V117 Q5SWU9 Q8QZT1 Q99MN9	E9Q4Z2 P01027 P10649 P11152 P19096 P50171 Q3V117 Q5SWU9 Q8QZT1 Q99MN9	10.00 10/100	1.46 10/686	0.00430918	GO:1901576;GO:0006629
GO:0072329	monocarboxylic acid catabolic process	The chemical reactions and pathways resulting in the breakdown of monocarboxylic acids, any organic acid containing one carboxyl (-COOH) group.	ENSMUSG00000042010 ENSMUSG00000036880 ENSMUSG00000032047 ENSMUSG00000028223 ENSMUSG00000020777	'Acetyl-CoA carboxylase 2'; '3-ketoacyl-CoA thiolase, mitochondrial'; 'Acetyl-CoA acetyltransferase, mitochondrial'; '2,4-dienoyl-CoA reductase'; 'Peroxisomal acyl-coenzyme A oxidase 1'	Acacb Acaa2 Acat1 Decr1 Acox1	E9Q4Z2 Q8BWT1 Q8QZT1 Q9CQ62 Q9R0H0	E9Q4Z2 Q8BWT1 Q8QZT1 Q9CQ62 Q9R0H0	5.00 5/100	3.33 5/150	0.00444941	GO:0046395;GO:0032787
GO:0008219	cell death	Any biological process that results in permanent cessation of all vital functions of a cell. A cell should be considered dead when any one of the following molecular or morphological criteria is met: (1) the cell has lost the integrity of its plasma membrane; (2) the cell, including its nucleus, has undergone complete fragmentation into discrete bodies (frequently referred to as apoptotic bodies)…	ENSMUSG00000059263 ENSMUSG00000064210 ENSMUSG00000038587 ENSMUSG00000000628 ENSMUSG00000021939 ENSMUSG00000004897 ENSMUSG00000016319 ENSMUSG00000020372 ENSMUSG00000020122 ENSMUSG00000000049 ENSMUSG00000033831 ENSMUSG00000031696 ENSMUSG00000016496 ENSMUSG00000000738 ENSMUSG00000003868 ENSMUSG00000075706 ENSMUSG00000022752 ENSMUSG00000036880 ENSMUSG00000025968	'Ubiquitin carboxyl-terminal hydrolase 47'; 'Anoctamin'; 'A kinase'; 'Hexokinase-2'; 'Cathepsin B'; 'Hepatoma-derived growth factor'; 'ADP/ATP translocase 2'; 'Small ribosomal subunit protein RACK1'; 'Epidermal growth factor receptor'; 'Beta-2-glycoprotein 1'; 'Fibrinogen C-terminal domain-containing protein'; 'Vacuolar protein sorting-associated protein 35'; 'PD-L1'; 'Paraplegin'; 'RuvB-like hel…	Usp47 Ano6 Akap12 Hk2 Ctsb Hdgf Slc25a5 Rack1 Egfr Apoh Fgb Vps35 Cd274 Spg7 Ruvbl2 Gpx4 Tomm70a Acaa2 Ndufs1	A0A1L1SV73 A0A2I3BPX3 B2RRE0 O08528 P10605 P51859 P51881 P68040 Q01279 Q01339 Q3TGR2 Q3TJ43 Q3U472 Q3ULF4 Q3UXP2 Q76LV0 Q80TT4 Q8BWT1 Q91VD9	A0A1L1SV73 A0A2I3BPX3 B2RRE0 O08528 P10605 P51859 P51881 P68040 Q01279 Q01339 Q3TGR2 Q3TJ43 Q3U472 Q3ULF4 Q3UXP2 Q76LV0 Q80TT4 Q8BWT1 Q91VD9	19.00 19/100	0.89 19/2125	0.00488997	GO:0009987
GO:0012501	programmed cell death	A process which begins when a cell receives an internal or external signal and activates a series of biochemical events (signaling pathway). The process ends with the death of the cell.	ENSMUSG00000059263 ENSMUSG00000064210 ENSMUSG00000038587 ENSMUSG00000000628 ENSMUSG00000021939 ENSMUSG00000004897 ENSMUSG00000016319 ENSMUSG00000020372 ENSMUSG00000020122 ENSMUSG00000000049 ENSMUSG00000033831 ENSMUSG00000031696 ENSMUSG00000016496 ENSMUSG00000000738 ENSMUSG00000003868 ENSMUSG00000075706 ENSMUSG00000022752 ENSMUSG00000036880 ENSMUSG00000025968	'Ubiquitin carboxyl-terminal hydrolase 47'; 'Anoctamin'; 'A kinase'; 'Hexokinase-2'; 'Cathepsin B'; 'Hepatoma-derived growth factor'; 'ADP/ATP translocase 2'; 'Small ribosomal subunit protein RACK1'; 'Epidermal growth factor receptor'; 'Beta-2-glycoprotein 1'; 'Fibrinogen C-terminal domain-containing protein'; 'Vacuolar protein sorting-associated protein 35'; 'PD-L1'; 'Paraplegin'; 'RuvB-like hel…	Usp47 Ano6 Akap12 Hk2 Ctsb Hdgf Slc25a5 Rack1 Egfr Apoh Fgb Vps35 Cd274 Spg7 Ruvbl2 Gpx4 Tomm70a Acaa2 Ndufs1	A0A1L1SV73 A0A2I3BPX3 B2RRE0 O08528 P10605 P51859 P51881 P68040 Q01279 Q01339 Q3TGR2 Q3TJ43 Q3U472 Q3ULF4 Q3UXP2 Q76LV0 Q80TT4 Q8BWT1 Q91VD9	A0A1L1SV73 A0A2I3BPX3 B2RRE0 O08528 P10605 P51859 P51881 P68040 Q01279 Q01339 Q3TGR2 Q3TJ43 Q3U472 Q3ULF4 Q3UXP2 Q76LV0 Q80TT4 Q8BWT1 Q91VD9	19.00 19/100	0.89 19/2125	0.00488997	GO:0008219
GO:0018916	nitrobenzene metabolic process	The chemical reactions and pathways involving nitrobenzene (nitrobenzol), a derivative of benzene with an NO2 group attached to the ring. It is a yellow aromatic liquid used in perfumery and manufactured in large quantities in the preparation of aniline.	ENSMUSG00000058135 ENSMUSG00000004032	'Glutathione S-transferase Mu 1'; 'Glutathione S-transferase Mu 5'	Gstm1 Gstm5	P10649 P48774	P10649 P48774	2.00 2/100	28.57 2/7	0.00494271	GO:0006807;GO:0042537
GO:0005975	carbohydrate metabolic process	The chemical reactions and pathways involving carbohydrates, any of a group of organic compounds based of the general formula Cx(H2O)y.	ENSMUSG00000030695 ENSMUSG00000063129 ENSMUSG00000026005 ENSMUSG00000042010 ENSMUSG00000000628 ENSMUSG00000019179 ENSMUSG00000026827 ENSMUSG00000000168 ENSMUSG00000022546	'Fructose-bisphosphate aldolase'; 'Ribulose-phosphate 3-epimerase'; 'Acetyl-CoA carboxylase 2'; 'Hexokinase-2'; 'Malate dehydrogenase, mitochondrial'; 'Glycerol-3-phosphate dehydrogenase, mitochondrial'; 'Dihydrolipoyllysine-residue acetyltransferase component of pyruvate dehydrogenase complex, mitochondrial'; 'Alanine aminotransferase 1'	Aldoa Aldoart2 Rpe Acacb Hk2 Mdh2 Gpd2 Dlat Gpt	A6ZI44 A6ZI47 B2KGF0 E9Q4Z2 O08528 P08249 Q64521 Q8BMF4 Q8QZR5	A6ZI44 A6ZI47 B2KGF0 E9Q4Z2 O08528 P08249 Q64521 Q8BMF4 Q8QZR5	9.00 9/100	1.57 9/572	0.00494271	GO:0044238;GO:0071704
GO:2001293	malonyl-CoA metabolic process	The chemical reactions and pathways involving malonyl-CoA, the S-malonyl derivative of coenzyme A.	ENSMUSG00000042010 ENSMUSG00000020532	'Acetyl-CoA carboxylase 2'; 'Acetyl-CoA carboxylase 1'	Acacb Acaca	E9Q4Z2 Q5SWU9	E9Q4Z2 Q5SWU9	2.00 2/100	28.57 2/7	0.00494271	GO:0006637
GO:0072594	establishment of protein localization to organelle	The directed movement of a protein to a specific location on or in an organelle. Encompasses establishment of localization in the membrane or lumen of a membrane-bounded organelle.	ENSMUSG00000035284 ENSMUSG00000000628 ENSMUSG00000003868 ENSMUSG00000020671 ENSMUSG00000034024 ENSMUSG00000022752 ENSMUSG00000032939 ENSMUSG00000027706	'Chorein'; 'Hexokinase-2'; 'RuvB-like helicase'; 'Ras-related protein Rab-10'; 'T-complex protein 1 subunit beta'; 'MKIAA0719 protein'; 'Nuclear pore complex protein Nup93'; 'Translocation protein SEC62'	Vps13c Hk2 Ruvbl2 Rab10 Cct2 Tomm70a Nup93 Sec62	A1ILG8 O08528 Q3UXP2 Q4FJL0 Q542X7 Q80TT4 Q8BJ71 Q8BU14	A1ILG8 O08528 Q3UXP2 Q4FJL0 Q542X7 Q80TT4 Q8BJ71 Q8BU14	8.00 8/100	1.77 8/453	0.00502469	GO:0033365;GO:0045184
GO:1901606	alpha-amino acid catabolic process	The chemical reactions and pathways resulting in the breakdown of an alpha-amino acid.	ENSMUSG00000022546 ENSMUSG00000032047 ENSMUSG00000004789 ENSMUSG00000021238	'Alanine aminotransferase 1'; 'Acetyl-CoA acetyltransferase, mitochondrial'; 'Dihydrolipoyllysine-residue succinyltransferase component of 2-oxoglutarate dehydrogenase complex, mitochondrial'; 'Methylmalonate-semialdehyde/malonate-semialdehyde dehydrogenase'	Gpt Acat1 Dlst Aldh6a1	Q8QZR5 Q8QZT1 Q9D2G2 Q9EQ20	Q8QZR5 Q8QZT1 Q9D2G2 Q9EQ20	4.00 4/100	4.60 4/87	0.00541202	GO:1901605;GO:0046395;GO:1901565
GO:1902686	mitochondrial outer membrane permeabilization involved in programmed cell death	The process by which the mitochondrial outer membrane becomes permeable to the passing of proteins and other molecules from the intermembrane space to the cytosol as part of a programmed cell death process.	ENSMUSG00000016319 ENSMUSG00000000738 ENSMUSG00000036880	'ADP/ATP translocase 2'; 'Paraplegin'; '3-ketoacyl-CoA thiolase, mitochondrial'	Slc25a5 Spg7 Acaa2	P51881 Q3ULF4 Q8BWT1	P51881 Q3ULF4 Q8BWT1	3.00 3/100	8.33 3/36	0.00554873	GO:0035794;GO:0012501
GO:0051240	positive regulation of multicellular organismal process	Any process that activates or increases the frequency, rate or extent of an organismal process, any of the processes pertinent to the function of an organism above the cellular level; includes the integrated processes of tissues and organs.	ENSMUSG00000064210 ENSMUSG00000038587 ENSMUSG00000042010 ENSMUSG00000000628 ENSMUSG00000024164 ENSMUSG00000015568 ENSMUSG00000031710 ENSMUSG00000059481 ENSMUSG00000020372 ENSMUSG00000020122 ENSMUSG00000000049 ENSMUSG00000033831 ENSMUSG00000031696 ENSMUSG00000016496 ENSMUSG00000020476 ENSMUSG00000022752 ENSMUSG00000028223	'Anoctamin'; 'A kinase'; 'Acetyl-CoA carboxylase 2'; 'Hexokinase-2'; 'Complement C3'; 'Lipoprotein lipase'; 'Mitochondrial brown fat uncoupling protein 1'; 'Plasminogen'; 'Small ribosomal subunit protein RACK1'; 'Epidermal growth factor receptor'; 'Beta-2-glycoprotein 1'; 'Fibrinogen C-terminal domain-containing protein'; 'Vacuolar protein sorting-associated protein 35'; 'PD-L1'; 'Drebrin-like pr…	Ano6 Akap12 Acacb Hk2 C3 Lpl Ucp1 Plg Rack1 Egfr Apoh Fgb Vps35 Cd274 Dbnl Tomm70a Decr1	A0A2I3BPX3 B2RRE0 E9Q4Z2 O08528 P01027 P11152 P12242 P20918 P68040 Q01279 Q01339 Q3TGR2 Q3TJ43 Q3U472 Q62418 Q80TT4 Q9CQ62	A0A2I3BPX3 B2RRE0 E9Q4Z2 O08528 P01027 P11152 P12242 P20918 P68040 Q01279 Q01339 Q3TGR2 Q3TJ43 Q3U472 Q62418 Q80TT4 Q9CQ62	17.00 17/100	0.94 17/1804	0.00561274	GO:0032501;GO:0051239;GO:0048518
GO:1904951	positive regulation of establishment of protein localization	Any process that activates or increases the frequency, rate or extent of establishment of protein localization.	ENSMUSG00000026473 ENSMUSG00000020372 ENSMUSG00000020122 ENSMUSG00000033831 ENSMUSG00000031696 ENSMUSG00000034024 ENSMUSG00000022752	'Glutamine synthetase'; 'Small ribosomal subunit protein RACK1'; 'Epidermal growth factor receptor'; 'Fibrinogen C-terminal domain-containing protein'; 'Vacuolar protein sorting-associated protein 35'; 'T-complex protein 1 subunit beta'; 'MKIAA0719 protein'	Glul Rack1 Egfr Fgb Vps35 Cct2 Tomm70a	P15105 P68040 Q01279 Q3TGR2 Q3TJ43 Q542X7 Q80TT4	P15105 P68040 Q01279 Q3TGR2 Q3TJ43 Q542X7 Q80TT4	7.00 7/100	2.00 7/350	0.00565469	GO:0070201;GO:0045184;GO:1903829
GO:0015980	energy derivation by oxidation of organic compounds	The chemical reactions and pathways by which a cell derives energy from organic compounds; results in the oxidation of the compounds from which energy is released.	ENSMUSG00000020664 ENSMUSG00000019179 ENSMUSG00000020917 ENSMUSG00000000168 ENSMUSG00000025968 ENSMUSG00000022477 ENSMUSG00000004789	'Dihydrolipoyl dehydrogenase, mitochondrial'; 'Malate dehydrogenase, mitochondrial'; 'ATP-citrate synthase'; 'Dihydrolipoyllysine-residue acetyltransferase component of pyruvate dehydrogenase complex, mitochondrial'; 'NADH-ubiquinone oxidoreductase 75 kDa subunit, mitochondrial'; 'Aconitate hydratase, mitochondrial'; 'Dihydrolipoyllysine-residue succinyltransferase component of 2-oxoglutarate deh…	Dld Mdh2 Acly Dlat Ndufs1 Aco2 Dlst	O08749 P08249 Q3V117 Q8BMF4 Q91VD9 Q99KI0 Q9D2G2	O08749 P08249 Q3V117 Q8BMF4 Q91VD9 Q99KI0 Q9D2G2	7.00 7/100	1.98 7/354	0.00601485	GO:0006091
GO:0070458	cellular detoxification of nitrogen compound	Any cellular process that reduces or removes the toxicity of nitrogenous compounds which are dangerous or toxic. This includes the aerobic conversion of toxic compounds to harmless substances.	ENSMUSG00000058135 ENSMUSG00000004032	'Glutathione S-transferase Mu 1'; 'Glutathione S-transferase Mu 5'	Gstm1 Gstm5	P10649 P48774	P10649 P48774	2.00 2/100	25.00 2/8	0.00623932	GO:1990748;GO:0051410;GO:0033554
GO:0051410	detoxification of nitrogen compound	Any process that reduces or removes the toxicity of nitrogenous compounds which are dangerous or toxic. This includes the aerobic conversion of toxic compounds to harmless substances.	ENSMUSG00000058135 ENSMUSG00000004032	'Glutathione S-transferase Mu 1'; 'Glutathione S-transferase Mu 5'	Gstm1 Gstm5	P10649 P48774	P10649 P48774	2.00 2/100	25.00 2/8	0.00623932	GO:0098754;GO:1901698
GO:0035794	positive regulation of mitochondrial membrane permeability	Any process that increases the frequency, rate or extent of the passage or uptake of molecules by the mitochondrial membrane.	ENSMUSG00000016319 ENSMUSG00000000738 ENSMUSG00000036880	'ADP/ATP translocase 2'; 'Paraplegin'; '3-ketoacyl-CoA thiolase, mitochondrial'	Slc25a5 Spg7 Acaa2	P51881 Q3ULF4 Q8BWT1	P51881 Q3ULF4 Q8BWT1	3.00 3/100	7.89 3/38	0.0062731	GO:0046902;GO:1905710
GO:0016042	lipid catabolic process	The chemical reactions and pathways resulting in the breakdown of lipids, compounds soluble in an organic solvent but not, or sparingly, in an aqueous solvent.	ENSMUSG00000042010 ENSMUSG00000015568 ENSMUSG00000000049 ENSMUSG00000036880 ENSMUSG00000032047 ENSMUSG00000028223 ENSMUSG00000020777	'Acetyl-CoA carboxylase 2'; 'Lipoprotein lipase'; 'Beta-2-glycoprotein 1'; '3-ketoacyl-CoA thiolase, mitochondrial'; 'Acetyl-CoA acetyltransferase, mitochondrial'; '2,4-dienoyl-CoA reductase'; 'Peroxisomal acyl-coenzyme A oxidase 1'	Acacb Lpl Apoh Acaa2 Acat1 Decr1 Acox1	E9Q4Z2 P11152 Q01339 Q8BWT1 Q8QZT1 Q9CQ62 Q9R0H0	E9Q4Z2 P11152 Q01339 Q8BWT1 Q8QZT1 Q9CQ62 Q9R0H0	7.00 7/100	1.95 7/359	0.00633748	GO:1901575;GO:0006629
GO:1990542	mitochondrial transmembrane transport	The process in which a solute is transported from one side of a membrane to the other into, out of or within a mitochondrion.	ENSMUSG00000031710 ENSMUSG00000016319 ENSMUSG00000022752 ENSMUSG00000005299	'Mitochondrial brown fat uncoupling protein 1'; 'ADP/ATP translocase 2'; 'MKIAA0719 protein'; 'Mitochondrial proton/calcium exchanger protein'	Ucp1 Slc25a5 Tomm70a Letm1	P12242 P51881 Q80TT4 Q9Z2I0	P12242 P51881 Q80TT4 Q9Z2I0	4.00 4/100	4.35 4/92	0.00633748	GO:0006839;GO:0055085
GO:0050896	response to stimulus	Any process that results in a change in state or activity of a cell or an organism (in terms of movement, secretion, enzyme production, gene expression, etc.) as a result of a stimulus. The process begins with detection of the stimulus and ends with a change in state or activity or the cell or organism.	ENSMUSG00000066839 ENSMUSG00000059263 ENSMUSG00000064210 ENSMUSG00000035284 ENSMUSG00000034810 ENSMUSG00000038587 ENSMUSG00000030681 ENSMUSG00000042010 ENSMUSG00000069833 ENSMUSG00000029713 ENSMUSG00000000628 ENSMUSG00000025967 ENSMUSG00000024164 ENSMUSG00000032418 ENSMUSG00000021939 ENSMUSG00000058135 ENSMUSG00000015568 ENSMUSG00000031710 ENSMUSG00000026473 ENSMUSG00000027342 ENSMUSG00000025153 …	'Evolutionarily conserved signaling intermediate in Toll pathway, mitochondrial'; 'Ubiquitin carboxyl-terminal hydrolase 47'; 'Anoctamin'; 'Chorein'; 'Sodium channel protein type 7 subunit alpha'; 'A kinase'; 'Major vault protein'; 'Acetyl-CoA carboxylase 2'; 'AHNAK nucleoprotein'; 'Guanine nucleotide binding protein'; 'Hexokinase-2'; 'Elongation factor 1-beta'; 'Complement C3'; 'NADP-dependent m…	Ecsit Usp47 Ano6 Vps13c Scn7a Akap12 Mvp Acacb Ahnak Gnb2 Hk2 Eef1b C3 Me1 Ctsb Gstm1 Lpl Ucp1 Glul Pcna Fasn Plg Rps2 Gstm5 Atp6v1a Hdgf Slc25a5 Rack1 Ywhaq Egfr Apoh Fgb Vps35 Cd274 Ddx17 Cpne3 Ruvbl2 Rab10 Acaca Fxr1 Dbnl Gpx4 Tomm70a Tufm Nup93 Acaa2 Lnpep Gpt Acat1 Dync1li1 Aco2 Nampt Rrbp1 Coro7 Tollip Letm1	A0A0R4J174 A0A1L1SV73 A0A2I3BPX3 A1ILG8 B1AYL1 B2RRE0 E9Q3X0 E9Q4Z2 E9Q616 E9QKR0 O08528 O70251 P01027 P06801 P10605 P10649 P11152 P12242 P15105 P17918 P19096 P20918 P25444 P48774 P50516 P51859 P51881 P68040 P68254 Q01279 Q01339 Q3TGR2 Q3TJ43 Q3U472 Q3U741 Q3UJS6 Q3UXP2 Q4FJL0 Q5SWU9 Q61584 Q62418 Q76LV0 Q80TT4 Q8BFR5 Q8BJ71 Q8BWT1 Q8C129 Q8QZR5 Q8QZT1 Q8R1Q8 Q99KI0 Q99KQ4 Q99PL5 Q9D2V7 Q9QZ06 Q9…	A0A0R4J174 A0A1L1SV73 A0A2I3BPX3 A1ILG8 B1AYL1 B2RRE0 E9Q3X0 E9Q4Z2 E9Q616 E9QKR0 O08528 O70251 P01027 P06801 P10605 P10649 P11152 P12242 P15105 P17918 P19096 P20918 P25444 P48774 P50516 P51859 P51881 P68040 P68254 Q01279 Q01339 Q3TGR2 Q3TJ43 Q3U472 Q3U741 Q3UJS6 Q3UXP2 Q4FJL0 Q5SWU9 Q61584 Q62418 Q76LV0 Q80TT4 Q8BFR5 Q8BJ71 Q8BWT1 Q8C129 Q8QZR5 Q8QZT1 Q8R1Q8 Q99KI0 Q99KQ4 Q99PL5 Q9D2V7 Q9QZ06 Q9…	56.00 56/100	0.53 56/10506	0.0066887	GO:0008150
GO:0051235	maintenance of location	Any process in which a cell, substance or cellular entity, such as a protein complex or organelle, is maintained in a location and prevented from moving elsewhere.	ENSMUSG00000035284 ENSMUSG00000042010 ENSMUSG00000022807 ENSMUSG00000000628 ENSMUSG00000024164 ENSMUSG00000015568 ENSMUSG00000005299	'Chorein'; 'Acetyl-CoA carboxylase 2'; 'Oxysterol-binding protein'; 'Hexokinase-2'; 'Complement C3'; 'Lipoprotein lipase'; 'Mitochondrial proton/calcium exchanger protein'	Vps13c Acacb Osbpl11 Hk2 C3 Lpl Letm1	A1ILG8 E9Q4Z2 G5E8A0 O08528 P01027 P11152 Q9Z2I0	A1ILG8 E9Q4Z2 G5E8A0 O08528 P01027 P11152 Q9Z2I0	7.00 7/100	1.90 7/369	0.00737397	GO:0051179
GO:0006108	malate metabolic process	The chemical reactions and pathways involving malate, the anion of hydroxybutanedioic acid, a chiral hydroxydicarboxylic acid. The (+) enantiomer is an important intermediate in metabolism as a component of both the TCA cycle and the glyoxylate cycle.	ENSMUSG00000032418 ENSMUSG00000019179	'NADP-dependent malic enzyme'; 'Malate dehydrogenase, mitochondrial'	Me1 Mdh2	P06801 P08249	P06801 P08249	2.00 2/100	22.22 2/9	0.00756869	GO:0043648
GO:0010890	positive regulation of sequestering of triglyceride	Any process that increases the rate, frequency or extent of sequestering of triglyceride. Triglyceride sequestration is the process of binding or confining any triester of glycerol such that it is separated from other components of a biological system.	ENSMUSG00000022807 ENSMUSG00000015568	'Oxysterol-binding protein'; 'Lipoprotein lipase'	Osbpl11 Lpl	G5E8A0 P11152	G5E8A0 P11152	2.00 2/100	22.22 2/9	0.00756869	GO:0010884;GO:0030730;GO:0010889
GO:1905710	positive regulation of membrane permeability	Any process that activates or increases the frequency, rate or extent of the passage or uptake of molecules by a membrane.	ENSMUSG00000016319 ENSMUSG00000000738 ENSMUSG00000036880	'ADP/ATP translocase 2'; 'Paraplegin'; '3-ketoacyl-CoA thiolase, mitochondrial'	Slc25a5 Spg7 Acaa2	P51881 Q3ULF4 Q8BWT1	P51881 Q3ULF4 Q8BWT1	3.00 3/100	7.32 3/41	0.00756869	GO:0090559
GO:0051918	negative regulation of fibrinolysis	Any process that stops, prevents, or reduces the frequency, rate or extent of fibrinolysis, an ongoing process that solubilizes fibrin, resulting in the removal of small blood clots.	ENSMUSG00000059481 ENSMUSG00000000049	'Plasminogen'; 'Beta-2-glycoprotein 1'	Plg Apoh	P20918 Q01339	P20918 Q01339	2.00 2/100	22.22 2/9	0.00756869	GO:0048519;GO:0051917;GO:0032103;GO:0042730;GO:0030194
GO:0006418	tRNA aminoacylation for protein translation	The synthesis of aminoacyl tRNA by the formation of an ester bond between the 3'-hydroxyl group of the most 3' adenosine of the tRNA and the alpha carboxylic acid group of an amino acid, to be used in ribosome-mediated polypeptide synthesis.	ENSMUSG00000097239 ENSMUSG00000007029 ENSMUSG00000024587	'Predicted gene, 27029'; 'Valine--tRNA ligase'; 'Asparagine--tRNA ligase, cytoplasmic'	Gm27029 Vars1 Nars1	A2A4P4 Q3U3D3 Q8BP47	A2A4P4 Q3U3D3 Q8BP47	3.00 3/100	7.14 3/42	0.00793377	GO:0006412;GO:0043039
GO:0071310	cellular response to organic substance	Any process that results in a change in state or activity of a cell (in terms of movement, secretion, enzyme production, gene expression, etc.) as a result of an organic substance stimulus.	ENSMUSG00000038587 ENSMUSG00000000628 ENSMUSG00000021939 ENSMUSG00000015568 ENSMUSG00000031710 ENSMUSG00000025153 ENSMUSG00000044533 ENSMUSG00000004897 ENSMUSG00000016319 ENSMUSG00000020372 ENSMUSG00000020122 ENSMUSG00000033831 ENSMUSG00000031696 ENSMUSG00000016496 ENSMUSG00000055065 ENSMUSG00000003868 ENSMUSG00000020671 ENSMUSG00000020532 ENSMUSG00000022546 ENSMUSG00000025139	'A kinase'; 'Hexokinase-2'; 'Cathepsin B'; 'Lipoprotein lipase'; 'Mitochondrial brown fat uncoupling protein 1'; 'Fatty acid synthase'; 'Small ribosomal subunit protein uS5'; 'Hepatoma-derived growth factor'; 'ADP/ATP translocase 2'; 'Small ribosomal subunit protein RACK1'; 'Epidermal growth factor receptor'; 'Fibrinogen C-terminal domain-containing protein'; 'Vacuolar protein sorting-associated …	Akap12 Hk2 Ctsb Lpl Ucp1 Fasn Rps2 Hdgf Slc25a5 Rack1 Egfr Fgb Vps35 Cd274 Ddx17 Ruvbl2 Rab10 Acaca Gpt Tollip	B2RRE0 O08528 P10605 P11152 P12242 P19096 P25444 P51859 P51881 P68040 Q01279 Q3TGR2 Q3TJ43 Q3U472 Q3U741 Q3UXP2 Q4FJL0 Q5SWU9 Q8QZR5 Q9QZ06	B2RRE0 O08528 P10605 P11152 P12242 P19096 P25444 P51859 P51881 P68040 Q01279 Q3TGR2 Q3TJ43 Q3U472 Q3U741 Q3UXP2 Q4FJL0 Q5SWU9 Q8QZR5 Q9QZ06	20.00 20/100	0.83 20/2420	0.00793377	GO:0070887;GO:0010033
GO:0071702	organic substance transport	The directed movement of organic substances into, out of or within a cell, or between cells, or within a multicellular organism by means of some agent such as a transporter or pore. An organic substance is a molecular entity that contains carbon.	ENSMUSG00000064210 ENSMUSG00000035284 ENSMUSG00000042010 ENSMUSG00000022807 ENSMUSG00000000628 ENSMUSG00000024164 ENSMUSG00000026473 ENSMUSG00000016319 ENSMUSG00000020372 ENSMUSG00000076432 ENSMUSG00000020122 ENSMUSG00000000049 ENSMUSG00000033831 ENSMUSG00000031696 ENSMUSG00000020671 ENSMUSG00000022752 ENSMUSG00000032939 ENSMUSG00000027706 ENSMUSG00000027422 ENSMUSG00000039637	'Anoctamin'; 'Chorein'; 'Acetyl-CoA carboxylase 2'; 'Oxysterol-binding protein'; 'Hexokinase-2'; 'Complement C3'; 'Glutamine synthetase'; 'ADP/ATP translocase 2'; 'Small ribosomal subunit protein RACK1'; '14-3-3 protein theta'; 'Epidermal growth factor receptor'; 'Beta-2-glycoprotein 1'; 'Fibrinogen C-terminal domain-containing protein'; 'Vacuolar protein sorting-associated protein 35'; 'Ras-rela…	Ano6 Vps13c Acacb Osbpl11 Hk2 C3 Glul Slc25a5 Rack1 Ywhaq Egfr Apoh Fgb Vps35 Rab10 Tomm70a Nup93 Sec62 Rrbp1 Coro7	A0A2I3BPX3 A1ILG8 E9Q4Z2 G5E8A0 O08528 P01027 P15105 P51881 P68040 P68254 Q01279 Q01339 Q3TGR2 Q3TJ43 Q4FJL0 Q80TT4 Q8BJ71 Q8BU14 Q99PL5 Q9D2V7	A0A2I3BPX3 A1ILG8 E9Q4Z2 G5E8A0 O08528 P01027 P15105 P51881 P68040 P68254 Q01279 Q01339 Q3TGR2 Q3TJ43 Q4FJL0 Q80TT4 Q8BJ71 Q8BU14 Q99PL5 Q9D2V7	20.00 20/100	0.83 20/2419	0.00793377	GO:0006810
GO:0040017	positive regulation of locomotion	Any process that activates or increases the frequency, rate or extent of locomotion of a cell or organism.	ENSMUSG00000064210 ENSMUSG00000030695 ENSMUSG00000038587 ENSMUSG00000059481 ENSMUSG00000020372 ENSMUSG00000020122 ENSMUSG00000031696 ENSMUSG00000016496 ENSMUSG00000028228	'Anoctamin'; 'Fructose-bisphosphate aldolase'; 'A kinase'; 'Plasminogen'; 'Small ribosomal subunit protein RACK1'; 'Epidermal growth factor receptor'; 'Vacuolar protein sorting-associated protein 35'; 'PD-L1'; 'C2 domain-containing protein'	Ano6 Aldoa Akap12 Plg Rack1 Egfr Vps35 Cd274 Cpne3	A0A2I3BPX3 A6ZI44 B2RRE0 P20918 P68040 Q01279 Q3TJ43 Q3U472 Q3UJS6	A0A2I3BPX3 A6ZI44 B2RRE0 P20918 P68040 Q01279 Q3TJ43 Q3U472 Q3UJS6	9.00 9/100	1.44 9/624	0.00811139	GO:0040012;GO:0040011;GO:0048518
GO:0006575	cellular modified amino acid metabolic process	The chemical reactions and pathways involving compounds derived from amino acids, organic acids containing one or more amino substituents.	ENSMUSG00000021939 ENSMUSG00000058135 ENSMUSG00000004032 ENSMUSG00000075706 ENSMUSG00000022562	'Cathepsin B'; 'Glutathione S-transferase Mu 1'; 'Glutathione S-transferase Mu 5'; 'Glutathione peroxidase'; '5-oxoprolinase'	Ctsb Gstm1 Gstm5 Gpx4 Oplah	P10605 P10649 P48774 Q76LV0 Q8K010	P10605 P10649 P48774 Q76LV0 Q8K010	5.00 5/100	2.76 5/181	0.0088593	GO:1901564;GO:0044237
GO:1901700	response to oxygen-containing compound	Any process that results in a change in state or activity of a cell or an organism (in terms of movement, secretion, enzyme production, gene expression, etc.) as a result of an oxygen-containing compound stimulus.	ENSMUSG00000035284 ENSMUSG00000038587 ENSMUSG00000025967 ENSMUSG00000015568 ENSMUSG00000031710 ENSMUSG00000026473 ENSMUSG00000027342 ENSMUSG00000020372 ENSMUSG00000020122 ENSMUSG00000031696 ENSMUSG00000016496 ENSMUSG00000003868 ENSMUSG00000020671 ENSMUSG00000020532 ENSMUSG00000075706 ENSMUSG00000022752 ENSMUSG00000073838 ENSMUSG00000022546	'Chorein'; 'A kinase'; 'Elongation factor 1-beta'; 'Lipoprotein lipase'; 'Mitochondrial brown fat uncoupling protein 1'; 'Glutamine synthetase'; 'Proliferating cell nuclear antigen'; 'Small ribosomal subunit protein RACK1'; 'Epidermal growth factor receptor'; 'Vacuolar protein sorting-associated protein 35'; 'PD-L1'; 'RuvB-like helicase'; 'Ras-related protein Rab-10'; 'Acetyl-CoA carboxylase 1'; …	Vps13c Akap12 Eef1b Lpl Ucp1 Glul Pcna Rack1 Egfr Vps35 Cd274 Ruvbl2 Rab10 Acaca Gpx4 Tomm70a Tufm Gpt	A1ILG8 B2RRE0 O70251 P11152 P12242 P15105 P17918 P68040 Q01279 Q3TJ43 Q3U472 Q3UXP2 Q4FJL0 Q5SWU9 Q76LV0 Q80TT4 Q8BFR5 Q8QZR5	A1ILG8 B2RRE0 O70251 P11152 P12242 P15105 P17918 P68040 Q01279 Q3TJ43 Q3U472 Q3UXP2 Q4FJL0 Q5SWU9 Q76LV0 Q80TT4 Q8BFR5 Q8QZR5	18.00 18/100	0.87 18/2077	0.00887302	GO:0042221
GO:0045184	establishment of protein localization	The directed movement of a protein to a specific location.	ENSMUSG00000035284 ENSMUSG00000000628 ENSMUSG00000026473 ENSMUSG00000020372 ENSMUSG00000076432 ENSMUSG00000020122 ENSMUSG00000033831 ENSMUSG00000031696 ENSMUSG00000003868 ENSMUSG00000020671 ENSMUSG00000034024 ENSMUSG00000022752 ENSMUSG00000032939 ENSMUSG00000027706 ENSMUSG00000027422 ENSMUSG00000039637	'Chorein'; 'Hexokinase-2'; 'Glutamine synthetase'; 'Small ribosomal subunit protein RACK1'; '14-3-3 protein theta'; 'Epidermal growth factor receptor'; 'Fibrinogen C-terminal domain-containing protein'; 'Vacuolar protein sorting-associated protein 35'; 'RuvB-like helicase'; 'Ras-related protein Rab-10'; 'T-complex protein 1 subunit beta'; 'MKIAA0719 protein'; 'Nuclear pore complex protein Nup93';…	Vps13c Hk2 Glul Rack1 Ywhaq Egfr Fgb Vps35 Ruvbl2 Rab10 Cct2 Tomm70a Nup93 Sec62 Rrbp1 Coro7	A1ILG8 O08528 P15105 P68040 P68254 Q01279 Q3TGR2 Q3TJ43 Q3UXP2 Q4FJL0 Q542X7 Q80TT4 Q8BJ71 Q8BU14 Q99PL5 Q9D2V7	A1ILG8 O08528 P15105 P68040 P68254 Q01279 Q3TGR2 Q3TJ43 Q3UXP2 Q4FJL0 Q542X7 Q80TT4 Q8BJ71 Q8BU14 Q99PL5 Q9D2V7	16.00 16/100	0.93 16/1722	0.00887302	GO:0008104;GO:0051234
GO:0051292	nuclear pore complex assembly	The aggregation, arrangement and bonding together of a set of components to form a nuclear pore complex.	ENSMUSG00000027680 ENSMUSG00000032939	'RNA-binding protein FXR1'; 'Nuclear pore complex protein Nup93'	Fxr1 Nup93	Q61584 Q8BJ71	Q61584 Q8BJ71	2.00 2/100	20.00 2/10	0.00900404	GO:0006999;GO:0046931
GO:0030195	negative regulation of blood coagulation	Any process that stops, prevents, or reduces the frequency, rate or extent of blood coagulation.	ENSMUSG00000059481 ENSMUSG00000000049 ENSMUSG00000033831	'Plasminogen'; 'Beta-2-glycoprotein 1'; 'Fibrinogen C-terminal domain-containing protein'	Plg Apoh Fgb	P20918 Q01339 Q3TGR2	P20918 Q01339 Q3TGR2	3.00 3/100	6.67 3/45	0.00929608	GO:1900047;GO:0061045;GO:0050819;GO:0030193;GO:0007596
GO:0043039	tRNA aminoacylation	The chemical reactions and pathways by which the various amino acids become bonded to their corresponding tRNAs. The most common route for synthesis of aminoacyl tRNA is by the formation of an ester bond between the 3'-hydroxyl group of the most 3' adenosine of the tRNA and the alpha carboxylic acid group of an amino acid, usually catalyzed by the cognate aminoacyl-tRNA ligase. A given aminoacyl-…	ENSMUSG00000097239 ENSMUSG00000007029 ENSMUSG00000024587	'Predicted gene, 27029'; 'Valine--tRNA ligase'; 'Asparagine--tRNA ligase, cytoplasmic'	Gm27029 Vars1 Nars1	A2A4P4 Q3U3D3 Q8BP47	A2A4P4 Q3U3D3 Q8BP47	3.00 3/100	6.67 3/45	0.00929608	GO:0006399;GO:0043038
GO:0061024	membrane organization	A process which results in the assembly, arrangement of constituent parts, or disassembly of a membrane. A membrane is a double layer of lipid molecules that encloses all cells, and, in eukaryotes, many organelles; may be a single or double lipid bilayer; also includes associated proteins.	ENSMUSG00000064210 ENSMUSG00000069833 ENSMUSG00000000628 ENSMUSG00000024164 ENSMUSG00000016319 ENSMUSG00000000738 ENSMUSG00000022752 ENSMUSG00000032939 ENSMUSG00000036880 ENSMUSG00000005299	'Anoctamin'; 'AHNAK nucleoprotein'; 'Hexokinase-2'; 'Complement C3'; 'ADP/ATP translocase 2'; 'Paraplegin'; 'MKIAA0719 protein'; 'Nuclear pore complex protein Nup93'; '3-ketoacyl-CoA thiolase, mitochondrial'; 'Mitochondrial proton/calcium exchanger protein'	Ano6 Ahnak Hk2 C3 Slc25a5 Spg7 Tomm70a Nup93 Acaa2 Letm1	A0A2I3BPX3 E9Q616 O08528 P01027 P51881 Q3ULF4 Q80TT4 Q8BJ71 Q8BWT1 Q9Z2I0	A0A2I3BPX3 E9Q616 O08528 P01027 P51881 Q3ULF4 Q80TT4 Q8BJ71 Q8BWT1 Q9Z2I0	10.00 10/100	1.28 10/782	0.00970518	GO:0016043
GO:1900047	negative regulation of hemostasis	Any process that stops, prevents or reduces the frequency, rate or extent of hemostasis.	ENSMUSG00000059481 ENSMUSG00000000049 ENSMUSG00000033831	'Plasminogen'; 'Beta-2-glycoprotein 1'; 'Fibrinogen C-terminal domain-containing protein'	Plg Apoh Fgb	P20918 Q01339 Q3TGR2	P20918 Q01339 Q3TGR2	3.00 3/100	6.52 3/46	0.00975174	GO:0007599;GO:0048519;GO:1900046
GO:0043038	amino acid activation	The modification of an amino acid to an active form, for incorporation into a peptide, protein or other macromolecule.	ENSMUSG00000097239 ENSMUSG00000007029 ENSMUSG00000024587	'Predicted gene, 27029'; 'Valine--tRNA ligase'; 'Asparagine--tRNA ligase, cytoplasmic'	Gm27029 Vars1 Nars1	A2A4P4 Q3U3D3 Q8BP47	A2A4P4 Q3U3D3 Q8BP47	3.00 3/100	6.52 3/46	0.00975174	GO:0006520
GO:0019915	lipid storage	The accumulation and maintenance in cells or tissues of lipids, compounds soluble in organic solvents but insoluble or sparingly soluble in aqueous solvents. Lipid reserves can be accumulated during early developmental stages for mobilization and utilization at later stages of development.	ENSMUSG00000042010 ENSMUSG00000022807 ENSMUSG00000024164 ENSMUSG00000015568	'Acetyl-CoA carboxylase 2'; 'Oxysterol-binding protein'; 'Complement C3'; 'Lipoprotein lipase'	Acacb Osbpl11 C3 Lpl	E9Q4Z2 G5E8A0 P01027 P11152	E9Q4Z2 G5E8A0 P01027 P11152	4.00 4/100	3.74 4/107	0.00994662	GO:0051235;GO:0010876
GO:0006107	oxaloacetate metabolic process	The chemical reactions and pathways involving oxaloacetate, the anion of oxobutanedioic acid, an important intermediate in metabolism, especially as a component of the TCA cycle.	ENSMUSG00000019179 ENSMUSG00000020917	'Malate dehydrogenase, mitochondrial'; 'ATP-citrate synthase'	Mdh2 Acly	P08249 Q3V117	P08249 Q3V117	2.00 2/100	18.18 2/11	0.0104957	GO:0043648
GO:0030388	fructose 1,6-bisphosphate metabolic process	The chemical reactions and pathways involving fructose 1,6-bisphosphate, also known as FBP. The D enantiomer is a metabolic intermediate in glycolysis and gluconeogenesis.	ENSMUSG00000030695 ENSMUSG00000063129	'Fructose-bisphosphate aldolase'	Aldoa Aldoart2	A6ZI44 A6ZI47	A6ZI44 A6ZI47	2.00 2/100	18.18 2/11	0.0104957	GO:0006796;GO:1901135;GO:0019637
GO:1903829	positive regulation of protein localization	Any process that activates or increases the frequency, rate or extent of a protein localization.	ENSMUSG00000019978 ENSMUSG00000026473 ENSMUSG00000020372 ENSMUSG00000020122 ENSMUSG00000033831 ENSMUSG00000031696 ENSMUSG00000034024 ENSMUSG00000022752	'Erythrocyte protein band 4.1-like 2'; 'Glutamine synthetase'; 'Small ribosomal subunit protein RACK1'; 'Epidermal growth factor receptor'; 'Fibrinogen C-terminal domain-containing protein'; 'Vacuolar protein sorting-associated protein 35'; 'T-complex protein 1 subunit beta'; 'MKIAA0719 protein'	Epb41l2 Glul Rack1 Egfr Fgb Vps35 Cct2 Tomm70a	B6ZHD0 P15105 P68040 Q01279 Q3TGR2 Q3TJ43 Q542X7 Q80TT4	B6ZHD0 P15105 P68040 Q01279 Q3TGR2 Q3TJ43 Q542X7 Q80TT4	8.00 8/100	1.53 8/523	0.0106085	GO:0008104;GO:0032880;GO:0048522
GO:0050819	negative regulation of coagulation	Any process that stops, prevents, or reduces the frequency, rate or extent of coagulation.	ENSMUSG00000059481 ENSMUSG00000000049 ENSMUSG00000033831	'Plasminogen'; 'Beta-2-glycoprotein 1'; 'Fibrinogen C-terminal domain-containing protein'	Plg Apoh Fgb	P20918 Q01339 Q3TGR2	P20918 Q01339 Q3TGR2	3.00 3/100	6.25 3/48	0.0107512	GO:0050818;GO:0050817;GO:0051241
GO:0006739	NADP metabolic process	The chemical reactions and pathways involving nicotinamide-adenine dinucleotide phosphate, a coenzyme involved in many redox and biosynthetic reactions; metabolism may be of either the oxidized form, NADP, or the reduced form, NADPH.	ENSMUSG00000026005 ENSMUSG00000042010 ENSMUSG00000032418	'Ribulose-phosphate 3-epimerase'; 'Acetyl-CoA carboxylase 2'; 'NADP-dependent malic enzyme'	Rpe Acacb Me1	B2KGF0 E9Q4Z2 P06801	B2KGF0 E9Q4Z2 P06801	3.00 3/100	6.12 3/49	0.01136	GO:0046496;GO:0006163
GO:0051641	cellular localization	A cellular localization process whereby a substance or cellular entity, such as a protein complex or organelle, is transported to, and/or maintained in, a specific location within a cell including the localization of substances or cellular entities to the cell membrane.	ENSMUSG00000064210 ENSMUSG00000035284 ENSMUSG00000019978 ENSMUSG00000000628 ENSMUSG00000026473 ENSMUSG00000052459 ENSMUSG00000004897 ENSMUSG00000020372 ENSMUSG00000076432 ENSMUSG00000020122 ENSMUSG00000033831 ENSMUSG00000031696 ENSMUSG00000000738 ENSMUSG00000003868 ENSMUSG00000020671 ENSMUSG00000034024 ENSMUSG00000006276 ENSMUSG00000027680 ENSMUSG00000022752 ENSMUSG00000032939 ENSMUSG00000027706 …	'Anoctamin'; 'Chorein'; 'Erythrocyte protein band 4.1-like 2'; 'Hexokinase-2'; 'Glutamine synthetase'; 'V-type proton ATPase catalytic subunit A'; 'Hepatoma-derived growth factor'; 'Small ribosomal subunit protein RACK1'; '14-3-3 protein theta'; 'Epidermal growth factor receptor'; 'Fibrinogen C-terminal domain-containing protein'; 'Vacuolar protein sorting-associated protein 35'; 'Paraplegin'; 'R…	Ano6 Vps13c Epb41l2 Hk2 Glul Atp6v1a Hdgf Rack1 Ywhaq Egfr Fgb Vps35 Spg7 Ruvbl2 Rab10 Cct2 Eps15l1 Fxr1 Tomm70a Nup93 Sec62 Rrbp1 Coro7 Tollip Letm1	A0A2I3BPX3 A1ILG8 B6ZHD0 O08528 P15105 P50516 P51859 P68040 P68254 Q01279 Q3TGR2 Q3TJ43 Q3ULF4 Q3UXP2 Q4FJL0 Q542X7 Q60902 Q61584 Q80TT4 Q8BJ71 Q8BU14 Q99PL5 Q9D2V7 Q9QZ06 Q9Z2I0	A0A2I3BPX3 A1ILG8 B6ZHD0 O08528 P15105 P50516 P51859 P68040 P68254 Q01279 Q3TGR2 Q3TJ43 Q3ULF4 Q3UXP2 Q4FJL0 Q542X7 Q60902 Q61584 Q80TT4 Q8BJ71 Q8BU14 Q99PL5 Q9D2V7 Q9QZ06 Q9Z2I0	25.00 25/100	0.71 25/3502	0.0116458	GO:0051179;GO:0009987
GO:0032502	developmental process	A biological process whose specific outcome is the progression of an integrated living unit: an anatomical structure (which may be a subcellular structure, cell, tissue, or organ), or organism over time from an initial condition to a later condition.	ENSMUSG00000064210 ENSMUSG00000030695 ENSMUSG00000019978 ENSMUSG00000042010 ENSMUSG00000022807 ENSMUSG00000000628 ENSMUSG00000020664 ENSMUSG00000024164 ENSMUSG00000021939 ENSMUSG00000015568 ENSMUSG00000031710 ENSMUSG00000026473 ENSMUSG00000027342 ENSMUSG00000025153 ENSMUSG00000059481 ENSMUSG00000052459 ENSMUSG00000016319 ENSMUSG00000034994 ENSMUSG00000020372 ENSMUSG00000020122 ENSMUSG00000000049 …	'Anoctamin'; 'Fructose-bisphosphate aldolase'; 'Erythrocyte protein band 4.1-like 2'; 'Acetyl-CoA carboxylase 2'; 'Oxysterol-binding protein'; 'Hexokinase-2'; 'Dihydrolipoyl dehydrogenase, mitochondrial'; 'Complement C3'; 'Cathepsin B'; 'Lipoprotein lipase'; 'Mitochondrial brown fat uncoupling protein 1'; 'Glutamine synthetase'; 'Proliferating cell nuclear antigen'; 'Fatty acid synthase'; 'Plasmi…	Ano6 Aldoa Epb41l2 Acacb Osbpl11 Hk2 Dld C3 Ctsb Lpl Ucp1 Glul Pcna Fasn Plg Atp6v1a Slc25a5 Eef2 Rack1 Egfr Apoh Vps35 Cd274 Ddx17 Ruvbl2 Rab10 Fxr1 Pzp Dbnl Gpd2 Gpx4 Frg1 Tomm70a Acp6 Nars1 Acat1 Aco2 Aldh6a1 Tollip Acox1	A0A2I3BPX3 A6ZI44 B6ZHD0 E9Q4Z2 G5E8A0 O08528 O08749 P01027 P10605 P11152 P12242 P15105 P17918 P19096 P20918 P50516 P51881 P58252 P68040 Q01279 Q01339 Q3TJ43 Q3U472 Q3U741 Q3UXP2 Q4FJL0 Q61584 Q61838 Q62418 Q64521 Q76LV0 Q78P92 Q80TT4 Q8BP40 Q8BP47 Q8QZT1 Q99KI0 Q9EQ20 Q9QZ06 Q9R0H0	A0A2I3BPX3 A6ZI44 B6ZHD0 E9Q4Z2 G5E8A0 O08528 O08749 P01027 P10605 P11152 P12242 P15105 P17918 P19096 P20918 P50516 P51881 P58252 P68040 Q01279 Q01339 Q3TJ43 Q3U472 Q3U741 Q3UXP2 Q4FJL0 Q61584 Q61838 Q62418 Q64521 Q76LV0 Q78P92 Q80TT4 Q8BP40 Q8BP47 Q8QZT1 Q99KI0 Q9EQ20 Q9QZ06 Q9R0H0	40.00 40/100	0.58 40/6854	0.0134584	GO:0008150
GO:1901605	alpha-amino acid metabolic process	The chemical reactions and pathways involving an alpha-amino acid.	ENSMUSG00000026473 ENSMUSG00000022546 ENSMUSG00000032047 ENSMUSG00000004789 ENSMUSG00000021238	'Glutamine synthetase'; 'Alanine aminotransferase 1'; 'Acetyl-CoA acetyltransferase, mitochondrial'; 'Dihydrolipoyllysine-residue succinyltransferase component of 2-oxoglutarate dehydrogenase complex, mitochondrial'; 'Methylmalonate-semialdehyde/malonate-semialdehyde dehydrogenase'	Glul Gpt Acat1 Dlst Aldh6a1	P15105 Q8QZR5 Q8QZT1 Q9D2G2 Q9EQ20	P15105 Q8QZR5 Q8QZT1 Q9D2G2 Q9EQ20	5.00 5/100	2.46 5/203	0.0134944	GO:1901564;GO:0006520;GO:0019752
GO:0032870	cellular response to hormone stimulus	Any process that results in a change in state or activity of a cell (in terms of movement, secretion, enzyme production, gene expression, etc.) as a result of a hormone stimulus.	ENSMUSG00000021939 ENSMUSG00000015568 ENSMUSG00000031710 ENSMUSG00000020122 ENSMUSG00000033831 ENSMUSG00000055065 ENSMUSG00000020671 ENSMUSG00000020532 ENSMUSG00000022546	'Cathepsin B'; 'Lipoprotein lipase'; 'Mitochondrial brown fat uncoupling protein 1'; 'Epidermal growth factor receptor'; 'Fibrinogen C-terminal domain-containing protein'; 'RNA helicase'; 'Ras-related protein Rab-10'; 'Acetyl-CoA carboxylase 1'; 'Alanine aminotransferase 1'	Ctsb Lpl Ucp1 Egfr Fgb Ddx17 Rab10 Acaca Gpt	P10605 P11152 P12242 Q01279 Q3TGR2 Q3U741 Q4FJL0 Q5SWU9 Q8QZR5	P10605 P11152 P12242 Q01279 Q3TGR2 Q3U741 Q4FJL0 Q5SWU9 Q8QZR5	9.00 9/100	1.32 9/681	0.0135078	GO:0071495;GO:0071310;GO:0009725
GO:0048584	positive regulation of response to stimulus	Any process that activates, maintains or increases the rate of a response to a stimulus. Response to stimulus is a change in state or activity of a cell or an organism (in terms of movement, secretion, enzyme production, gene expression, etc.) as a result of a stimulus.	ENSMUSG00000066839 ENSMUSG00000059263 ENSMUSG00000064210 ENSMUSG00000038587 ENSMUSG00000024164 ENSMUSG00000015568 ENSMUSG00000027342 ENSMUSG00000059481 ENSMUSG00000020372 ENSMUSG00000020122 ENSMUSG00000000049 ENSMUSG00000033831 ENSMUSG00000031696 ENSMUSG00000016496 ENSMUSG00000003868 ENSMUSG00000022752 ENSMUSG00000032939 ENSMUSG00000032435 ENSMUSG00000039637	'Evolutionarily conserved signaling intermediate in Toll pathway, mitochondrial'; 'Ubiquitin carboxyl-terminal hydrolase 47'; 'Anoctamin'; 'A kinase'; 'Complement C3'; 'Lipoprotein lipase'; 'Proliferating cell nuclear antigen'; 'Plasminogen'; 'Small ribosomal subunit protein RACK1'; 'Epidermal growth factor receptor'; 'Beta-2-glycoprotein 1'; 'Fibrinogen C-terminal domain-containing protein'; 'Va…	Ecsit Usp47 Ano6 Akap12 C3 Lpl Pcna Plg Rack1 Egfr Apoh Fgb Vps35 Cd274 Ruvbl2 Tomm70a Nup93 Dync1li1 Coro7	A0A0R4J174 A0A1L1SV73 A0A2I3BPX3 B2RRE0 P01027 P11152 P17918 P20918 P68040 Q01279 Q01339 Q3TGR2 Q3TJ43 Q3U472 Q3UXP2 Q80TT4 Q8BJ71 Q8R1Q8 Q9D2V7	A0A0R4J174 A0A1L1SV73 A0A2I3BPX3 B2RRE0 P01027 P11152 P17918 P20918 P68040 Q01279 Q01339 Q3TGR2 Q3TJ43 Q3U472 Q3UXP2 Q80TT4 Q8BJ71 Q8R1Q8 Q9D2V7	19.00 19/100	0.81 19/2359	0.0135078	GO:0048583;GO:0048518;GO:0050896
GO:0071840	cellular component organization or biogenesis	A process that results in the biosynthesis of constituent macromolecules, assembly, arrangement of constituent parts, or disassembly of a cellular component.	ENSMUSG00000059263 ENSMUSG00000064210 ENSMUSG00000055322 ENSMUSG00000035284 ENSMUSG00000030695 ENSMUSG00000019978 ENSMUSG00000042010 ENSMUSG00000069833 ENSMUSG00000027940 ENSMUSG00000000628 ENSMUSG00000024164 ENSMUSG00000032418 ENSMUSG00000015568 ENSMUSG00000026473 ENSMUSG00000027342 ENSMUSG00000059481 ENSMUSG00000073422 ENSMUSG00000052459 ENSMUSG00000004897 ENSMUSG00000016319 ENSMUSG00000031320 …	'Ubiquitin carboxyl-terminal hydrolase 47'; 'Anoctamin'; 'Tensin 1'; 'Chorein'; 'Fructose-bisphosphate aldolase'; 'Erythrocyte protein band 4.1-like 2'; 'Acetyl-CoA carboxylase 2'; 'AHNAK nucleoprotein'; 'Tropomyosin 3, gamma'; 'Hexokinase-2'; 'Complement C3'; 'NADP-dependent malic enzyme'; 'Lipoprotein lipase'; 'Glutamine synthetase'; 'Proliferating cell nuclear antigen'; 'Plasminogen'; 'V-type …	Usp47 Ano6 Tns1 Vps13c Aldoa Epb41l2 Acacb Ahnak Tpm3 Hk2 C3 Me1 Lpl Glul Pcna Plg Hsd17b8 Atp6v1a Hdgf Slc25a5 Rps4x Rack1 Egfr Fgb Vps35 Ddx17 Spg7 Ruvbl2 Rab10 Cct2 Acaca Fxr1 Dbnl Gpx4 Frg1 Tomm70a Nup93 Acaa2 Dync1li1 Clybl Ndufs1 Coro7 Acox1 Letm1	A0A1L1SV73 A0A2I3BPX3 A0A6I8MWZ2 A1ILG8 A6ZI44 B6ZHD0 E9Q4Z2 E9Q616 E9Q7Q3 O08528 P01027 P06801 P11152 P15105 P17918 P20918 P50171 P50516 P51859 P51881 P62702 P68040 Q01279 Q3TGR2 Q3TJ43 Q3U741 Q3ULF4 Q3UXP2 Q4FJL0 Q542X7 Q5SWU9 Q61584 Q62418 Q76LV0 Q78P92 Q80TT4 Q8BJ71 Q8BWT1 Q8R1Q8 Q8R4N0 Q91VD9 Q9D2V7 Q9R0H0 Q9Z2I0	A0A1L1SV73 A0A2I3BPX3 A0A6I8MWZ2 A1ILG8 A6ZI44 B6ZHD0 E9Q4Z2 E9Q616 E9Q7Q3 O08528 P01027 P06801 P11152 P15105 P17918 P20918 P50171 P50516 P51859 P51881 P62702 P68040 Q01279 Q3TGR2 Q3TJ43 Q3U741 Q3ULF4 Q3UXP2 Q4FJL0 Q542X7 Q5SWU9 Q61584 Q62418 Q76LV0 Q78P92 Q80TT4 Q8BJ71 Q8BWT1 Q8R1Q8 Q8R4N0 Q91VD9 Q9D2V7 Q9R0H0 Q9Z2I0	44.00 44/100	0.56 44/7815	0.0135078	GO:0009987
GO:0051917	regulation of fibrinolysis	Any process that modulates the frequency, rate or extent of fibrinolysis, an ongoing process that solubilizes fibrin, resulting in the removal of small blood clots.	ENSMUSG00000059481 ENSMUSG00000000049	'Plasminogen'; 'Beta-2-glycoprotein 1'	Plg Apoh	P20918 Q01339	P20918 Q01339	2.00 2/100	15.38 2/13	0.0137549	GO:0042730;GO:0030193
GO:1901029	negative regulation of mitochondrial outer membrane permeabilization involved in apoptotic signaling pathway	Any process that stops, prevents or reduces the frequency, rate or extent of mitochondrial outer membrane permeabilization involved in apoptotic signaling pathway.	ENSMUSG00000016319 ENSMUSG00000036880	'ADP/ATP translocase 2'; '3-ketoacyl-CoA thiolase, mitochondrial'	Slc25a5 Acaa2	P51881 Q8BWT1	P51881 Q8BWT1	2.00 2/100	15.38 2/13	0.0137549	GO:2001234;GO:1901028;GO:0035795;GO:0010823;GO:0097345
GO:0006086	acetyl-CoA biosynthetic process from pyruvate	The chemical reactions and pathways resulting in the formation of acetyl-CoA from pyruvate.	ENSMUSG00000020664 ENSMUSG00000000168	'Dihydrolipoyl dehydrogenase, mitochondrial'; 'Dihydrolipoyllysine-residue acetyltransferase component of pyruvate dehydrogenase complex, mitochondrial'	Dld Dlat	O08749 Q8BMF4	O08749 Q8BMF4	2.00 2/100	15.38 2/13	0.0137549	GO:0006085;GO:0006090
GO:1905954	positive regulation of lipid localization	Any process that activates or increases the frequency, rate or extent of lipid localization.	ENSMUSG00000042010 ENSMUSG00000022807 ENSMUSG00000024164 ENSMUSG00000015568	'Acetyl-CoA carboxylase 2'; 'Oxysterol-binding protein'; 'Complement C3'; 'Lipoprotein lipase'	Acacb Osbpl11 C3 Lpl	E9Q4Z2 G5E8A0 P01027 P11152	E9Q4Z2 G5E8A0 P01027 P11152	4.00 4/100	3.36 4/119	0.0137549	GO:0048518;GO:1905952;GO:0010876
GO:0052646	alditol phosphate metabolic process	The chemical reactions and pathways involving alditol phosphates, any phosphorylated polyhydric alcohol derived from the acyclic form of a monosaccharide by reduction of its aldehyde or keto group to an alcoholic group.	ENSMUSG00000026827 ENSMUSG00000028093	'Glycerol-3-phosphate dehydrogenase, mitochondrial'; 'Lysophosphatidic acid phosphatase type 6'	Gpd2 Acp6	Q64521 Q8BP40	Q64521 Q8BP40	2.00 2/100	15.38 2/13	0.0137549	GO:1901135;GO:0006796;GO:0019637
GO:0030258	lipid modification	The covalent alteration of one or more fatty acids in a lipid, resulting in a change in the properties of the lipid.	ENSMUSG00000042010 ENSMUSG00000036880 ENSMUSG00000032047 ENSMUSG00000028223 ENSMUSG00000020777	'Acetyl-CoA carboxylase 2'; '3-ketoacyl-CoA thiolase, mitochondrial'; 'Acetyl-CoA acetyltransferase, mitochondrial'; '2,4-dienoyl-CoA reductase'; 'Peroxisomal acyl-coenzyme A oxidase 1'	Acacb Acaa2 Acat1 Decr1 Acox1	E9Q4Z2 Q8BWT1 Q8QZT1 Q9CQ62 Q9R0H0	E9Q4Z2 Q8BWT1 Q8QZT1 Q9CQ62 Q9R0H0	5.00 5/100	2.38 5/210	0.0149742	GO:0044255
GO:0061041	regulation of wound healing	Any process that modulates the rate, frequency, or extent of the series of events that restore integrity to a damaged tissue, following an injury.	ENSMUSG00000064210 ENSMUSG00000059481 ENSMUSG00000000049 ENSMUSG00000033831	'Anoctamin'; 'Plasminogen'; 'Beta-2-glycoprotein 1'; 'Fibrinogen C-terminal domain-containing protein'	Ano6 Plg Apoh Fgb	A0A2I3BPX3 P20918 Q01339 Q3TGR2	A0A2I3BPX3 P20918 Q01339 Q3TGR2	4.00 4/100	3.23 4/124	0.0156669	GO:1903034;GO:0042060
GO:0072378	blood coagulation, fibrin clot formation	A protein activation cascade that contributes to blood coagulation and consists of the cascade of enzymatic reactions initiated by physical damage to the wall of a blood vessel, leading to the formation of a formation of a fibrin clot at the site of the injury. The process also includes numerous positive and negative regulatory events.	ENSMUSG00000000049 ENSMUSG00000033831	'Beta-2-glycoprotein 1'; 'Fibrinogen C-terminal domain-containing protein'	Apoh Fgb	Q01339 Q3TGR2	Q01339 Q3TGR2	2.00 2/100	14.29 2/14	0.0156884	GO:0007596;GO:0072376
GO:0010889	regulation of sequestering of triglyceride	Any process that modulates the rate, frequency or extent of sequestering of triglyceride. Triglyceride sequestration is the process of binding or confining any triester of glycerol such that it is separated from other components of a biological system.	ENSMUSG00000022807 ENSMUSG00000015568	'Oxysterol-binding protein'; 'Lipoprotein lipase'	Osbpl11 Lpl	G5E8A0 P11152	G5E8A0 P11152	2.00 2/100	14.29 2/14	0.0156884	GO:0010883;GO:0030730
GO:0006915	apoptotic process	A programmed cell death process which begins when a cell receives an internal (e.g. DNA damage) or external signal (e.g. an extracellular death ligand), and proceeds through a series of biochemical events (signaling pathway phase) which trigger an execution phase. The execution phase is the last step of an apoptotic process, and is typically characterized by rounding-up of the cell, retraction of…	ENSMUSG00000059263 ENSMUSG00000064210 ENSMUSG00000038587 ENSMUSG00000000628 ENSMUSG00000021939 ENSMUSG00000004897 ENSMUSG00000016319 ENSMUSG00000020372 ENSMUSG00000020122 ENSMUSG00000000049 ENSMUSG00000033831 ENSMUSG00000031696 ENSMUSG00000016496 ENSMUSG00000003868 ENSMUSG00000022752 ENSMUSG00000036880 ENSMUSG00000025968	'Ubiquitin carboxyl-terminal hydrolase 47'; 'Anoctamin'; 'A kinase'; 'Hexokinase-2'; 'Cathepsin B'; 'Hepatoma-derived growth factor'; 'ADP/ATP translocase 2'; 'Small ribosomal subunit protein RACK1'; 'Epidermal growth factor receptor'; 'Beta-2-glycoprotein 1'; 'Fibrinogen C-terminal domain-containing protein'; 'Vacuolar protein sorting-associated protein 35'; 'PD-L1'; 'RuvB-like helicase'; 'MKIAA…	Usp47 Ano6 Akap12 Hk2 Ctsb Hdgf Slc25a5 Rack1 Egfr Apoh Fgb Vps35 Cd274 Ruvbl2 Tomm70a Acaa2 Ndufs1	A0A1L1SV73 A0A2I3BPX3 B2RRE0 O08528 P10605 P51859 P51881 P68040 Q01279 Q01339 Q3TGR2 Q3TJ43 Q3U472 Q3UXP2 Q80TT4 Q8BWT1 Q91VD9	A0A1L1SV73 A0A2I3BPX3 B2RRE0 O08528 P10605 P51859 P51881 P68040 Q01279 Q01339 Q3TGR2 Q3TJ43 Q3U472 Q3UXP2 Q80TT4 Q8BWT1 Q91VD9	17.00 17/100	0.83 17/2050	0.0177042	GO:0012501
GO:1904925	positive regulation of autophagy of mitochondrion in response to mitochondrial depolarization	Any process that activates or increases the frequency, rate or extent of autophagy of the mitochondrion in response to mitochondrial depolarization.	ENSMUSG00000035284 ENSMUSG00000000628	'Chorein'; 'Hexokinase-2'	Vps13c Hk2	A1ILG8 O08528	A1ILG8 O08528	2.00 2/100	13.33 2/15	0.0177042	GO:1904923;GO:0000422
GO:0006999	nuclear pore organization	A process that is carried out at the cellular level which results in the assembly, arrangement of constituent parts, or disassembly of the nuclear pore.	ENSMUSG00000027680 ENSMUSG00000032939	'RNA-binding protein FXR1'; 'Nuclear pore complex protein Nup93'	Fxr1 Nup93	Q61584 Q8BJ71	Q61584 Q8BJ71	2.00 2/100	13.33 2/15	0.0177042	GO:0006997;GO:0043933
GO:2000767	positive regulation of cytoplasmic translation	Any process that activates or increases the frequency, rate or extent of cytoplasmic translation.	ENSMUSG00000030057 ENSMUSG00000034994	'CCHC-type zinc finger nucleic acid binding protein'; 'Elongation factor 2'	Cnbp Eef2	P53996 P58252	P53996 P58252	2.00 2/100	13.33 2/15	0.0177042	GO:0002181;GO:0045727;GO:2000765
GO:0030335	positive regulation of cell migration	Any process that activates or increases the frequency, rate or extent of cell migration.	ENSMUSG00000064210 ENSMUSG00000030695 ENSMUSG00000038587 ENSMUSG00000059481 ENSMUSG00000020372 ENSMUSG00000020122 ENSMUSG00000016496 ENSMUSG00000028228	'Anoctamin'; 'Fructose-bisphosphate aldolase'; 'A kinase'; 'Plasminogen'; 'Small ribosomal subunit protein RACK1'; 'Epidermal growth factor receptor'; 'PD-L1'; 'C2 domain-containing protein'	Ano6 Aldoa Akap12 Plg Rack1 Egfr Cd274 Cpne3	A0A2I3BPX3 A6ZI44 B2RRE0 P20918 P68040 Q01279 Q3U472 Q3UJS6	A0A2I3BPX3 A6ZI44 B2RRE0 P20918 P68040 Q01279 Q3U472 Q3UJS6	8.00 8/100	1.39 8/577	0.0177456	GO:0016477;GO:0030334;GO:2000147
GO:0019725	cellular homeostasis	Any process involved in the maintenance of an internal steady state at the level of the cell.	ENSMUSG00000064210 ENSMUSG00000030695 ENSMUSG00000034810 ENSMUSG00000042010 ENSMUSG00000000628 ENSMUSG00000026473 ENSMUSG00000059481 ENSMUSG00000052459 ENSMUSG00000020372 ENSMUSG00000005299	'Anoctamin'; 'Fructose-bisphosphate aldolase'; 'Sodium channel protein type 7 subunit alpha'; 'Acetyl-CoA carboxylase 2'; 'Hexokinase-2'; 'Glutamine synthetase'; 'Plasminogen'; 'V-type proton ATPase catalytic subunit A'; 'Small ribosomal subunit protein RACK1'; 'Mitochondrial proton/calcium exchanger protein'	Ano6 Aldoa Scn7a Acacb Hk2 Glul Plg Atp6v1a Rack1 Letm1	A0A2I3BPX3 A6ZI44 B1AYL1 E9Q4Z2 O08528 P15105 P20918 P50516 P68040 Q9Z2I0	A0A2I3BPX3 A6ZI44 B1AYL1 E9Q4Z2 O08528 P15105 P20918 P50516 P68040 Q9Z2I0	10.00 10/100	1.15 10/869	0.0184766	GO:0042592
GO:0055085	transmembrane transport	The process in which a solute is transported across a lipid bilayer, from one side of a membrane to the other.	ENSMUSG00000064210 ENSMUSG00000034810 ENSMUSG00000042010 ENSMUSG00000029713 ENSMUSG00000000628 ENSMUSG00000024164 ENSMUSG00000031710 ENSMUSG00000035540 ENSMUSG00000052459 ENSMUSG00000016319 ENSMUSG00000076432 ENSMUSG00000022752 ENSMUSG00000027706 ENSMUSG00000005299	'Anoctamin'; 'Sodium channel protein type 7 subunit alpha'; 'Acetyl-CoA carboxylase 2'; 'Guanine nucleotide binding protein'; 'Hexokinase-2'; 'Complement C3'; 'Mitochondrial brown fat uncoupling protein 1'; 'Vitamin D-binding protein'; 'V-type proton ATPase catalytic subunit A'; 'ADP/ATP translocase 2'; '14-3-3 protein theta'; 'MKIAA0719 protein'; 'Translocation protein SEC62'; 'Mitochondrial pro…	Ano6 Scn7a Acacb Gnb2 Hk2 C3 Ucp1 Gc Atp6v1a Slc25a5 Ywhaq Tomm70a Sec62 Letm1	A0A2I3BPX3 B1AYL1 E9Q4Z2 E9QKR0 O08528 P01027 P12242 P21614 P50516 P51881 P68254 Q80TT4 Q8BU14 Q9Z2I0	A0A2I3BPX3 B1AYL1 E9Q4Z2 E9QKR0 O08528 P01027 P12242 P21614 P50516 P51881 P68254 Q80TT4 Q8BU14 Q9Z2I0	14.00 14/100	0.92 14/1525	0.0187783	GO:0009987;GO:0006810
GO:0060100	positive regulation of phagocytosis, engulfment	Any process that activates or increases the frequency, rate or extent of the internalization of bacteria, immune complexes and other particulate matter or of an apoptotic cell by phagocytosis.	ENSMUSG00000064210 ENSMUSG00000024164	'Anoctamin'; 'Complement C3'	Ano6 C3	A0A2I3BPX3 P01027	A0A2I3BPX3 P01027	2.00 2/100	12.50 2/16	0.0195633	GO:0060099;GO:1905155;GO:0050766;GO:0006911
GO:0032355	response to estradiol	Any process that results in a change in state or activity of a cell or an organism (in terms of movement, secretion, enzyme production, gene expression, etc.) as a result of stimulus by estradiol, a C18 steroid hormone hydroxylated at C3 and C17 that acts as a potent estrogen.	ENSMUSG00000027342 ENSMUSG00000020122 ENSMUSG00000003868 ENSMUSG00000075706	'Proliferating cell nuclear antigen'; 'Epidermal growth factor receptor'; 'RuvB-like helicase'; 'Glutathione peroxidase'	Pcna Egfr Ruvbl2 Gpx4	P17918 Q01279 Q3UXP2 Q76LV0	P17918 Q01279 Q3UXP2 Q76LV0	4.00 4/100	2.99 4/134	0.0195633	GO:1901700;GO:0033993;GO:0014070
GO:1905155	positive regulation of membrane invagination	Any process that activates or increases the frequency, rate or extent of membrane invagination.	ENSMUSG00000064210 ENSMUSG00000024164	'Anoctamin'; 'Complement C3'	Ano6 C3	A0A2I3BPX3 P01027	A0A2I3BPX3 P01027	2.00 2/100	12.50 2/16	0.0195633	GO:0010324;GO:0051130;GO:1905153
GO:1904923	regulation of autophagy of mitochondrion in response to mitochondrial depolarization	Any process that modulates the frequency, rate or extent of autophagy of mitochondrion in response to mitochondrial depolarization.	ENSMUSG00000035284 ENSMUSG00000000628	'Chorein'; 'Hexokinase-2'	Vps13c Hk2	A1ILG8 O08528	A1ILG8 O08528	2.00 2/100	12.50 2/16	0.0195633	GO:0000422;GO:0098780
GO:0090303	positive regulation of wound healing	Any process that increases the rate, frequency, or extent of the series of events that restore integrity to a damaged tissue, following an injury.	ENSMUSG00000064210 ENSMUSG00000059481 ENSMUSG00000000049	'Anoctamin'; 'Plasminogen'; 'Beta-2-glycoprotein 1'	Ano6 Plg Apoh	A0A2I3BPX3 P20918 Q01339	A0A2I3BPX3 P20918 Q01339	3.00 3/100	4.84 3/62	0.019652	GO:0061041;GO:1903036;GO:0042060
GO:0061045	negative regulation of wound healing	Any process that decreases the rate, frequency, or extent of the series of events that restore integrity to a damaged tissue, following an injury.	ENSMUSG00000059481 ENSMUSG00000000049 ENSMUSG00000033831	'Plasminogen'; 'Beta-2-glycoprotein 1'; 'Fibrinogen C-terminal domain-containing protein'	Plg Apoh Fgb	P20918 Q01339 Q3TGR2	P20918 Q01339 Q3TGR2	3.00 3/100	4.76 3/63	0.0204828	GO:0042060;GO:1903035;GO:0061041;GO:0032102
GO:0046034	ATP metabolic process	The chemical reactions and pathways involving ATP, adenosine triphosphate, a universally important coenzyme and enzyme regulator.	ENSMUSG00000030695 ENSMUSG00000063129 ENSMUSG00000000628 ENSMUSG00000052459 ENSMUSG00000025968	'Fructose-bisphosphate aldolase'; 'Hexokinase-2'; 'V-type proton ATPase catalytic subunit A'; 'NADH-ubiquinone oxidoreductase 75 kDa subunit, mitochondrial'	Aldoa Aldoart2 Hk2 Atp6v1a Ndufs1	A6ZI44 A6ZI47 O08528 P50516 Q91VD9	A6ZI44 A6ZI47 O08528 P50516 Q91VD9	5.00 5/100	2.17 5/230	0.0205838	GO:0009150;GO:0009205
GO:1902600	proton transmembrane transport	The directed movement of a proton across a membrane.	ENSMUSG00000031710 ENSMUSG00000052459 ENSMUSG00000016319 ENSMUSG00000005299	'Mitochondrial brown fat uncoupling protein 1'; 'V-type proton ATPase catalytic subunit A'; 'ADP/ATP translocase 2'; 'Mitochondrial proton/calcium exchanger protein'	Ucp1 Atp6v1a Slc25a5 Letm1	P12242 P50516 P51881 Q9Z2I0	P12242 P50516 P51881 Q9Z2I0	4.00 4/100	2.90 4/138	0.0213825	GO:0098662;GO:0098655
GO:0030730	sequestering of triglyceride	The process of binding or confining any triester of glycerol such that it is separated from other components of a biological system.	ENSMUSG00000022807 ENSMUSG00000015568	'Oxysterol-binding protein'; 'Lipoprotein lipase'	Osbpl11 Lpl	G5E8A0 P11152	G5E8A0 P11152	2.00 2/100	11.76 2/17	0.0215527	GO:0019915
GO:0045727	positive regulation of translation	Any process that activates or increases the frequency, rate or extent of the chemical reactions and pathways resulting in the formation of proteins by the translation of mRNA or circRNA.	ENSMUSG00000030057 ENSMUSG00000034994 ENSMUSG00000031320 ENSMUSG00000027680	'CCHC-type zinc finger nucleic acid binding protein'; 'Elongation factor 2'; 'Small ribosomal subunit protein eS4'; 'RNA-binding protein FXR1'	Cnbp Eef2 Rps4x Fxr1	P53996 P58252 P62702 Q61584	P53996 P58252 P62702 Q61584	4.00 4/100	2.84 4/141	0.0228153	GO:0034250;GO:0006417;GO:0006412;GO:0010628;GO:0051247
GO:0061951	establishment of protein localization to plasma membrane	The directed movement of a protein to a specific location in a plasma membrane.	ENSMUSG00000020372 ENSMUSG00000031696 ENSMUSG00000020671	'Small ribosomal subunit protein RACK1'; 'Vacuolar protein sorting-associated protein 35'; 'Ras-related protein Rab-10'	Rack1 Vps35 Rab10	P68040 Q3TJ43 Q4FJL0	P68040 Q3TJ43 Q4FJL0	3.00 3/100	4.55 3/66	0.0228153	GO:0090150;GO:0072659
GO:2000147	positive regulation of cell motility	Any process that activates or increases the frequency, rate or extent of cell motility.	ENSMUSG00000064210 ENSMUSG00000030695 ENSMUSG00000038587 ENSMUSG00000059481 ENSMUSG00000020372 ENSMUSG00000020122 ENSMUSG00000016496 ENSMUSG00000028228	'Anoctamin'; 'Fructose-bisphosphate aldolase'; 'A kinase'; 'Plasminogen'; 'Small ribosomal subunit protein RACK1'; 'Epidermal growth factor receptor'; 'PD-L1'; 'C2 domain-containing protein'	Ano6 Aldoa Akap12 Plg Rack1 Egfr Cd274 Cpne3	A0A2I3BPX3 A6ZI44 B2RRE0 P20918 P68040 Q01279 Q3U472 Q3UJS6	A0A2I3BPX3 A6ZI44 B2RRE0 P20918 P68040 Q01279 Q3U472 Q3UJS6	8.00 8/100	1.32 8/607	0.0228153	GO:0048870;GO:0048522;GO:0040017;GO:2000145
GO:0022603	regulation of anatomical structure morphogenesis	Any process that modulates the frequency, rate or extent of anatomical structure morphogenesis.	ENSMUSG00000030695 ENSMUSG00000019978 ENSMUSG00000000628 ENSMUSG00000024164 ENSMUSG00000026473 ENSMUSG00000059481 ENSMUSG00000020372 ENSMUSG00000000049 ENSMUSG00000031696 ENSMUSG00000020476	'Fructose-bisphosphate aldolase'; 'Erythrocyte protein band 4.1-like 2'; 'Hexokinase-2'; 'Complement C3'; 'Glutamine synthetase'; 'Plasminogen'; 'Small ribosomal subunit protein RACK1'; 'Beta-2-glycoprotein 1'; 'Vacuolar protein sorting-associated protein 35'; 'Drebrin-like protein'	Aldoa Epb41l2 Hk2 C3 Glul Plg Rack1 Apoh Vps35 Dbnl	A6ZI44 B6ZHD0 O08528 P01027 P15105 P20918 P68040 Q01339 Q3TJ43 Q62418	A6ZI44 B6ZHD0 O08528 P01027 P15105 P20918 P68040 Q01339 Q3TJ43 Q62418	10.00 10/100	1.11 10/904	0.0231274	GO:0050793;GO:0009653
GO:0006103	2-oxoglutarate metabolic process	The chemical reactions and pathways involving oxoglutarate, the dianion of 2-oxoglutaric acid. It is a key constituent of the TCA cycle and a key intermediate in amino-acid metabolism.	ENSMUSG00000020664 ENSMUSG00000004789	'Dihydrolipoyl dehydrogenase, mitochondrial'; 'Dihydrolipoyllysine-residue succinyltransferase component of 2-oxoglutarate dehydrogenase complex, mitochondrial'	Dld Dlst	O08749 Q9D2G2	O08749 Q9D2G2	2.00 2/100	11.11 2/18	0.0234289	GO:0043648
GO:0019682	glyceraldehyde-3-phosphate metabolic process	The chemical reactions and pathways involving glyceraldehyde-3-phosphate, an important intermediate in glycolysis.	ENSMUSG00000026005 ENSMUSG00000019179	'Ribulose-phosphate 3-epimerase'; 'Malate dehydrogenase, mitochondrial'	Rpe Mdh2	B2KGF0 P08249	B2KGF0 P08249	2.00 2/100	11.11 2/18	0.0234289	GO:1901135;GO:0006796;GO:0006081;GO:0019637
GO:0072376	protein activation cascade	A sequential series of modifications to a set of proteins where the product of one reaction catalyzes the following reaction, ultimately leading to the generation of a mature protein. Modifications typically include proteolysis or covalent modification, and may also include binding events.	ENSMUSG00000000049 ENSMUSG00000033831	'Beta-2-glycoprotein 1'; 'Fibrinogen C-terminal domain-containing protein'	Apoh Fgb	Q01339 Q3TGR2	Q01339 Q3TGR2	2.00 2/100	11.11 2/18	0.0234289	GO:0051604
GO:0009058	biosynthetic process	The chemical reactions and pathways resulting in the formation of substances; typically the energy-requiring part of metabolism in which simpler substances are transformed into more complex ones.	ENSMUSG00000059263 ENSMUSG00000097239 ENSMUSG00000030695 ENSMUSG00000038587 ENSMUSG00000042010 ENSMUSG00000069833 ENSMUSG00000020664 ENSMUSG00000025967 ENSMUSG00000024164 ENSMUSG00000019179 ENSMUSG00000058135 ENSMUSG00000015568 ENSMUSG00000031710 ENSMUSG00000026473 ENSMUSG00000027342 ENSMUSG00000025153 ENSMUSG00000044533 ENSMUSG00000073422 ENSMUSG00000052459 ENSMUSG00000004897 ENSMUSG00000030057 …	'Ubiquitin carboxyl-terminal hydrolase 47'; 'Predicted gene, 27029'; 'Fructose-bisphosphate aldolase'; 'A kinase'; 'Acetyl-CoA carboxylase 2'; 'AHNAK nucleoprotein'; 'Dihydrolipoyl dehydrogenase, mitochondrial'; 'Elongation factor 1-beta'; 'Complement C3'; 'Malate dehydrogenase, mitochondrial'; 'Glutathione S-transferase Mu 1'; 'Lipoprotein lipase'; 'Mitochondrial brown fat uncoupling protein 1';…	Usp47 Gm27029 Aldoa Akap12 Acacb Ahnak Dld Eef1b C3 Mdh2 Gstm1 Lpl Ucp1 Glul Pcna Fasn Rps2 Hsd17b8 Atp6v1a Hdgf Cnbp Mrps6 Eef2 Rps4x Rpl18a Rack1 Ywhaq Egfr Apoh Fgb Vps35 Vars1 Cd274 Ddx17 Spg7 Ruvbl2 Acly Cct2 Rplp1 Acaca Fxr1 Gpd2 Frg1 Tomm70a Tufm Nup93 Dlat Rpn1 Nars1 Gpt Acat1 Ndufs1 Nampt Pccb Acox1	A0A1L1SV73 A2A4P4 A6ZI44 B2RRE0 E9Q4Z2 E9Q616 O08749 O70251 P01027 P08249 P10649 P11152 P12242 P15105 P17918 P19096 P25444 P50171 P50516 P51859 P53996 P58064 P58252 P62702 P62717 P68040 P68254 Q01279 Q01339 Q3TGR2 Q3TJ43 Q3U3D3 Q3U472 Q3U741 Q3ULF4 Q3UXP2 Q3V117 Q542X7 Q58E35 Q5SWU9 Q61584 Q64521 Q78P92 Q80TT4 Q8BFR5 Q8BJ71 Q8BMF4 Q8BMR3 Q8BP47 Q8QZR5 Q8QZT1 Q91VD9 Q99KQ4 Q99MN9 Q9R0H0	A0A1L1SV73 A2A4P4 A6ZI44 B2RRE0 E9Q4Z2 E9Q616 O08749 O70251 P01027 P08249 P10649 P11152 P12242 P15105 P17918 P19096 P25444 P50171 P50516 P51859 P53996 P58064 P58252 P62702 P62717 P68040 P68254 Q01279 Q01339 Q3TGR2 Q3TJ43 Q3U3D3 Q3U472 Q3U741 Q3ULF4 Q3UXP2 Q3V117 Q542X7 Q58E35 Q5SWU9 Q61584 Q64521 Q78P92 Q80TT4 Q8BFR5 Q8BJ71 Q8BMF4 Q8BMR3 Q8BP47 Q8QZR5 Q8QZT1 Q91VD9 Q99KQ4 Q99MN9 Q9R0H0	55.00 55/100	0.51 55/10857	0.0237382	GO:0008152
GO:0050878	regulation of body fluid levels	Any process that modulates the levels of body fluids.	ENSMUSG00000064210 ENSMUSG00000000628 ENSMUSG00000059481 ENSMUSG00000020122 ENSMUSG00000000049 ENSMUSG00000033831	'Anoctamin'; 'Hexokinase-2'; 'Plasminogen'; 'Epidermal growth factor receptor'; 'Beta-2-glycoprotein 1'; 'Fibrinogen C-terminal domain-containing protein'	Ano6 Hk2 Plg Egfr Apoh Fgb	A0A2I3BPX3 O08528 P20918 Q01279 Q01339 Q3TGR2	A0A2I3BPX3 O08528 P20918 Q01279 Q01339 Q3TGR2	6.00 6/100	1.69 6/354	0.0241345	GO:0065008
GO:2001234	negative regulation of apoptotic signaling pathway	Any process that stops, prevents or reduces the frequency, rate or extent of apoptotic signaling pathway.	ENSMUSG00000059263 ENSMUSG00000016319 ENSMUSG00000020372 ENSMUSG00000033831 ENSMUSG00000036880	'Ubiquitin carboxyl-terminal hydrolase 47'; 'ADP/ATP translocase 2'; 'Small ribosomal subunit protein RACK1'; 'Fibrinogen C-terminal domain-containing protein'; '3-ketoacyl-CoA thiolase, mitochondrial'	Usp47 Slc25a5 Rack1 Fgb Acaa2	A0A1L1SV73 P51881 P68040 Q3TGR2 Q8BWT1	A0A1L1SV73 P51881 P68040 Q3TGR2 Q8BWT1	5.00 5/100	2.06 5/243	0.0247583	GO:2001233;GO:0009968;GO:0097190;GO:0043066
GO:0009893	positive regulation of metabolic process	Any process that activates or increases the frequency, rate or extent of the chemical reactions and pathways within a cell or an organism.	ENSMUSG00000038587 ENSMUSG00000024164 ENSMUSG00000015568 ENSMUSG00000031710 ENSMUSG00000027342 ENSMUSG00000004897 ENSMUSG00000016319 ENSMUSG00000030057 ENSMUSG00000034994 ENSMUSG00000031320 ENSMUSG00000020372 ENSMUSG00000020122 ENSMUSG00000000049 ENSMUSG00000031696 ENSMUSG00000016496 ENSMUSG00000055065 ENSMUSG00000003868 ENSMUSG00000034024 ENSMUSG00000027680 ENSMUSG00000022752 ENSMUSG00000022546 …	'A kinase'; 'Complement C3'; 'Lipoprotein lipase'; 'Mitochondrial brown fat uncoupling protein 1'; 'Proliferating cell nuclear antigen'; 'Hepatoma-derived growth factor'; 'ADP/ATP translocase 2'; 'CCHC-type zinc finger nucleic acid binding protein'; 'Elongation factor 2'; 'Small ribosomal subunit protein eS4'; 'Small ribosomal subunit protein RACK1'; 'Epidermal growth factor receptor'; 'Beta-2-gl…	Akap12 C3 Lpl Ucp1 Pcna Hdgf Slc25a5 Cnbp Eef2 Rps4x Rack1 Egfr Apoh Vps35 Cd274 Ddx17 Ruvbl2 Cct2 Fxr1 Tomm70a Gpt Clybl Nampt Decr1 Tollip	B2RRE0 P01027 P11152 P12242 P17918 P51859 P51881 P53996 P58252 P62702 P68040 Q01279 Q01339 Q3TJ43 Q3U472 Q3U741 Q3UXP2 Q542X7 Q61584 Q80TT4 Q8QZR5 Q8R4N0 Q99KQ4 Q9CQ62 Q9QZ06	B2RRE0 P01027 P11152 P12242 P17918 P51859 P51881 P53996 P58252 P62702 P68040 Q01279 Q01339 Q3TJ43 Q3U472 Q3U741 Q3UXP2 Q542X7 Q61584 Q80TT4 Q8QZR5 Q8R4N0 Q99KQ4 Q9CQ62 Q9QZ06	25.00 25/100	0.67 25/3745	0.0247583	GO:0019222;GO:0008152;GO:0048518
GO:0010821	regulation of mitochondrion organization	Any process that modulates the frequency, rate or extent of a process involved in the formation, arrangement of constituent parts, or disassembly of a mitochondrion.	ENSMUSG00000035284 ENSMUSG00000016319 ENSMUSG00000031696 ENSMUSG00000036880	'Chorein'; 'ADP/ATP translocase 2'; 'Vacuolar protein sorting-associated protein 35'; '3-ketoacyl-CoA thiolase, mitochondrial'	Vps13c Slc25a5 Vps35 Acaa2	A1ILG8 P51881 Q3TJ43 Q8BWT1	A1ILG8 P51881 Q3TJ43 Q8BWT1	4.00 4/100	2.74 4/146	0.0247583	GO:0033043;GO:0007005
GO:0072593	reactive oxygen species metabolic process	The chemical reactions and pathways involving a reactive oxygen species, any molecules or ions formed by the incomplete one-electron reduction of oxygen. They contribute to the microbicidal activity of phagocytes, regulation of signal transduction and gene expression, and the oxidative damage to biopolymers.	ENSMUSG00000000628 ENSMUSG00000031710 ENSMUSG00000020122 ENSMUSG00000025968 ENSMUSG00000020777	'Hexokinase-2'; 'Mitochondrial brown fat uncoupling protein 1'; 'Epidermal growth factor receptor'; 'NADH-ubiquinone oxidoreductase 75 kDa subunit, mitochondrial'; 'Peroxisomal acyl-coenzyme A oxidase 1'	Hk2 Ucp1 Egfr Ndufs1 Acox1	O08528 P12242 Q01279 Q91VD9 Q9R0H0	O08528 P12242 Q01279 Q91VD9 Q9R0H0	5.00 5/100	2.05 5/244	0.0248808	GO:0044237
GO:1901524	regulation of mitophagy	Any process that modulates the frequency, rate or extent of macromitophagy.	ENSMUSG00000035284 ENSMUSG00000016319	'Chorein'; 'ADP/ATP translocase 2'	Vps13c Slc25a5	A1ILG8 P51881	A1ILG8 P51881	2.00 2/100	10.53 2/19	0.0251087	GO:0016241;GO:1903146;GO:0000423
GO:0051770	positive regulation of nitric-oxide synthase biosynthetic process	Any process that activates or increases the frequency, rate or extent of the chemical reactions and pathways resulting in the formation of a nitric oxide synthase enzyme.	ENSMUSG00000038587 ENSMUSG00000020572	'A kinase'; 'Nicotinamide phosphoribosyltransferase'	Akap12 Nampt	B2RRE0 Q99KQ4	B2RRE0 Q99KQ4	2.00 2/100	10.53 2/19	0.0251087	GO:0010557;GO:0051769;GO:0051767
GO:0060099	regulation of phagocytosis, engulfment	Any process that modulates the frequency, rate or extent of the internalization of bacteria, immune complexes and other particulate matter or of an apoptotic cell by phagocytosis.	ENSMUSG00000064210 ENSMUSG00000024164	'Anoctamin'; 'Complement C3'	Ano6 C3	A0A2I3BPX3 P01027	A0A2I3BPX3 P01027	2.00 2/100	10.53 2/19	0.0251087	GO:0006911;GO:0050764;GO:1905153
GO:0006417	regulation of translation	Any process that modulates the frequency, rate or extent of the chemical reactions and pathways resulting in the formation of proteins by the translation of mRNA or circRNA.	ENSMUSG00000030057 ENSMUSG00000034994 ENSMUSG00000031320 ENSMUSG00000020372 ENSMUSG00000007892 ENSMUSG00000027680	'CCHC-type zinc finger nucleic acid binding protein'; 'Elongation factor 2'; 'Small ribosomal subunit protein eS4'; 'Small ribosomal subunit protein RACK1'; 'Large ribosomal subunit protein P1'; 'RNA-binding protein FXR1'	Cnbp Eef2 Rps4x Rack1 Rplp1 Fxr1	P53996 P58252 P62702 P68040 Q58E35 Q61584	P53996 P58252 P62702 P68040 Q58E35 Q61584	6.00 6/100	1.65 6/363	0.0264043	GO:0034248;GO:0006412;GO:0051246;GO:0010608
GO:0040012	regulation of locomotion	Any process that modulates the frequency, rate or extent of locomotion of a cell or organism.	ENSMUSG00000064210 ENSMUSG00000030695 ENSMUSG00000038587 ENSMUSG00000026473 ENSMUSG00000059481 ENSMUSG00000020372 ENSMUSG00000020122 ENSMUSG00000000049 ENSMUSG00000031696 ENSMUSG00000016496 ENSMUSG00000028228	'Anoctamin'; 'Fructose-bisphosphate aldolase'; 'A kinase'; 'Glutamine synthetase'; 'Plasminogen'; 'Small ribosomal subunit protein RACK1'; 'Epidermal growth factor receptor'; 'Beta-2-glycoprotein 1'; 'Vacuolar protein sorting-associated protein 35'; 'PD-L1'; 'C2 domain-containing protein'	Ano6 Aldoa Akap12 Glul Plg Rack1 Egfr Apoh Vps35 Cd274 Cpne3	A0A2I3BPX3 A6ZI44 B2RRE0 P15105 P20918 P68040 Q01279 Q01339 Q3TJ43 Q3U472 Q3UJS6	A0A2I3BPX3 A6ZI44 B2RRE0 P15105 P20918 P68040 Q01279 Q01339 Q3TJ43 Q3U472 Q3UJS6	11.00 11/100	1.01 11/1089	0.0264043	GO:0050789;GO:0040011
GO:0009154	purine ribonucleotide catabolic process	The chemical reactions and pathways resulting in the breakdown of a purine ribonucleotide, a compound consisting of ribonucleoside (a purine base linked to a ribose sugar) esterified with a phosphate group at either the 3' or 5'-hydroxyl group of the sugar.	ENSMUSG00000030695 ENSMUSG00000063129 ENSMUSG00000000628 ENSMUSG00000032047	'Fructose-bisphosphate aldolase'; 'Hexokinase-2'; 'Acetyl-CoA acetyltransferase, mitochondrial'	Aldoa Aldoart2 Hk2 Acat1	A6ZI44 A6ZI47 O08528 Q8QZT1	A6ZI44 A6ZI47 O08528 Q8QZT1	4.00 4/100	2.67 4/150	0.0264931	GO:0006195;GO:0009150;GO:0009261
GO:0048583	regulation of response to stimulus	Any process that modulates the frequency, rate or extent of a response to a stimulus. Response to stimulus is a change in state or activity of a cell or an organism (in terms of movement, secretion, enzyme production, gene expression, etc.) as a result of a stimulus.	ENSMUSG00000066839 ENSMUSG00000059263 ENSMUSG00000064210 ENSMUSG00000035284 ENSMUSG00000038587 ENSMUSG00000030681 ENSMUSG00000042010 ENSMUSG00000024164 ENSMUSG00000015568 ENSMUSG00000027342 ENSMUSG00000059481 ENSMUSG00000016319 ENSMUSG00000020372 ENSMUSG00000020122 ENSMUSG00000000049 ENSMUSG00000033831 ENSMUSG00000031696 ENSMUSG00000016496 ENSMUSG00000003868 ENSMUSG00000027680 ENSMUSG00000022752 …	'Evolutionarily conserved signaling intermediate in Toll pathway, mitochondrial'; 'Ubiquitin carboxyl-terminal hydrolase 47'; 'Anoctamin'; 'Chorein'; 'A kinase'; 'Major vault protein'; 'Acetyl-CoA carboxylase 2'; 'Complement C3'; 'Lipoprotein lipase'; 'Proliferating cell nuclear antigen'; 'Plasminogen'; 'ADP/ATP translocase 2'; 'Small ribosomal subunit protein RACK1'; 'Epidermal growth factor rec…	Ecsit Usp47 Ano6 Vps13c Akap12 Mvp Acacb C3 Lpl Pcna Plg Slc25a5 Rack1 Egfr Apoh Fgb Vps35 Cd274 Ruvbl2 Fxr1 Tomm70a Nup93 Acaa2 Dync1li1 Coro7 Letm1	A0A0R4J174 A0A1L1SV73 A0A2I3BPX3 A1ILG8 B2RRE0 E9Q3X0 E9Q4Z2 P01027 P11152 P17918 P20918 P51881 P68040 Q01279 Q01339 Q3TGR2 Q3TJ43 Q3U472 Q3UXP2 Q61584 Q80TT4 Q8BJ71 Q8BWT1 Q8R1Q8 Q9D2V7 Q9Z2I0	A0A0R4J174 A0A1L1SV73 A0A2I3BPX3 A1ILG8 B2RRE0 E9Q3X0 E9Q4Z2 P01027 P11152 P17918 P20918 P51881 P68040 Q01279 Q01339 Q3TGR2 Q3TJ43 Q3U472 Q3UXP2 Q61584 Q80TT4 Q8BJ71 Q8BWT1 Q8R1Q8 Q9D2V7 Q9Z2I0	26.00 26/100	0.65 26/3987	0.0265479	GO:0050789;GO:0050896
GO:0006098	pentose-phosphate shunt	The metabolic process in which glucose-6-phosphate is oxidized to form carbon dioxide (CO2) and ribulose 5-phosphate, coupled to reduction of NADP+ to NADPH; ribulose 5-P then enters a series of reactions that can yield biosynthetic precursors (ribose-5-phosphate and erythrose-4-phosphate) and glycolytic intermediates (fructose-6-phosphate and glyceraldehyde-3-phosphate).	ENSMUSG00000026005 ENSMUSG00000042010	'Ribulose-phosphate 3-epimerase'; 'Acetyl-CoA carboxylase 2'	Rpe Acacb	B2KGF0 E9Q4Z2	B2KGF0 E9Q4Z2	2.00 2/100	10.00 2/20	0.0271296	GO:0006740;GO:0051156
GO:1905153	regulation of membrane invagination	Any process that modulates the frequency, rate or extent of membrane invagination.	ENSMUSG00000064210 ENSMUSG00000024164	'Anoctamin'; 'Complement C3'	Ano6 C3	A0A2I3BPX3 P01027	A0A2I3BPX3 P01027	2.00 2/100	10.00 2/20	0.0271296	GO:0010324;GO:0051128
GO:1904375	regulation of protein localization to cell periphery	Any process that modulates the frequency, rate or extent of protein localization to cell periphery.	ENSMUSG00000019978 ENSMUSG00000020372 ENSMUSG00000020122 ENSMUSG00000031696	'Erythrocyte protein band 4.1-like 2'; 'Small ribosomal subunit protein RACK1'; 'Epidermal growth factor receptor'; 'Vacuolar protein sorting-associated protein 35'	Epb41l2 Rack1 Egfr Vps35	B6ZHD0 P68040 Q01279 Q3TJ43	B6ZHD0 P68040 Q01279 Q3TJ43	4.00 4/100	2.63 4/152	0.0273274	GO:1990778;GO:0032880
GO:0009205	purine ribonucleoside triphosphate metabolic process	The chemical reactions and pathways involving purine ribonucleoside triphosphate, a compound consisting of a purine base linked to a ribose sugar esterified with triphosphate on the sugar.	ENSMUSG00000030695 ENSMUSG00000063129 ENSMUSG00000000628 ENSMUSG00000052459 ENSMUSG00000025968	'Fructose-bisphosphate aldolase'; 'Hexokinase-2'; 'V-type proton ATPase catalytic subunit A'; 'NADH-ubiquinone oxidoreductase 75 kDa subunit, mitochondrial'	Aldoa Aldoart2 Hk2 Atp6v1a Ndufs1	A6ZI44 A6ZI47 O08528 P50516 Q91VD9	A6ZI44 A6ZI47 O08528 P50516 Q91VD9	5.00 5/100	1.97 5/254	0.0281202	GO:0009199;GO:0009144
GO:0034641	cellular nitrogen compound metabolic process	The chemical reactions and pathways involving various organic and inorganic nitrogenous compounds, as carried out by individual cells.	ENSMUSG00000059263 ENSMUSG00000097239 ENSMUSG00000030695 ENSMUSG00000063129 ENSMUSG00000026005 ENSMUSG00000042010 ENSMUSG00000069833 ENSMUSG00000000628 ENSMUSG00000020664 ENSMUSG00000025967 ENSMUSG00000032418 ENSMUSG00000019179 ENSMUSG00000031710 ENSMUSG00000027342 ENSMUSG00000025153 ENSMUSG00000044533 ENSMUSG00000052459 ENSMUSG00000004897 ENSMUSG00000030057 ENSMUSG00000039680 ENSMUSG00000034994 …	'Ubiquitin carboxyl-terminal hydrolase 47'; 'Predicted gene, 27029'; 'Fructose-bisphosphate aldolase'; 'Ribulose-phosphate 3-epimerase'; 'Acetyl-CoA carboxylase 2'; 'AHNAK nucleoprotein'; 'Hexokinase-2'; 'Dihydrolipoyl dehydrogenase, mitochondrial'; 'Elongation factor 1-beta'; 'NADP-dependent malic enzyme'; 'Malate dehydrogenase, mitochondrial'; 'Mitochondrial brown fat uncoupling protein 1'; 'Pr…	Usp47 Gm27029 Aldoa Aldoart2 Rpe Acacb Ahnak Hk2 Dld Eef1b Me1 Mdh2 Ucp1 Pcna Fasn Rps2 Atp6v1a Hdgf Cnbp Mrps6 Eef2 Rps4x Rpl18a Rack1 Ywhaq Egfr Vps35 Vars1 Cd274 Ddx17 Ruvbl2 Acly Cct2 Rplp1 Acaca Fxr1 Gpd2 Frg1 Tufm Dlat Nars1 Acaa2 Acat1 Ndufs1 Nampt Dlst Aldh6a1	A0A1L1SV73 A2A4P4 A6ZI44 A6ZI47 B2KGF0 E9Q4Z2 E9Q616 O08528 O08749 O70251 P06801 P08249 P12242 P17918 P19096 P25444 P50516 P51859 P53996 P58064 P58252 P62702 P62717 P68040 P68254 Q01279 Q3TJ43 Q3U3D3 Q3U472 Q3U741 Q3UXP2 Q3V117 Q542X7 Q58E35 Q5SWU9 Q61584 Q64521 Q78P92 Q8BFR5 Q8BMF4 Q8BP47 Q8BWT1 Q8QZT1 Q91VD9 Q99KQ4 Q9D2G2 Q9EQ20	A0A1L1SV73 A2A4P4 A6ZI44 A6ZI47 B2KGF0 E9Q4Z2 E9Q616 O08528 O08749 O70251 P06801 P08249 P12242 P17918 P19096 P25444 P50516 P51859 P53996 P58064 P58252 P62702 P62717 P68040 P68254 Q01279 Q3TJ43 Q3U3D3 Q3U472 Q3U741 Q3UXP2 Q3V117 Q542X7 Q58E35 Q5SWU9 Q61584 Q64521 Q78P92 Q8BFR5 Q8BMF4 Q8BP47 Q8BWT1 Q8QZT1 Q91VD9 Q99KQ4 Q9D2G2 Q9EQ20	47.00 47/100	0.53 47/8912	0.0281202	GO:0006807;GO:0044237
GO:0009411	response to UV	Any process that results in a change in state or activity of a cell or an organism (in terms of movement, secretion, enzyme production, gene expression, etc.) as a result of an ultraviolet radiation (UV light) stimulus. Ultraviolet radiation is electromagnetic radiation with a wavelength in the range of 10 to 380 nanometers.	ENSMUSG00000059263 ENSMUSG00000027342 ENSMUSG00000020122 ENSMUSG00000003868	'Ubiquitin carboxyl-terminal hydrolase 47'; 'Proliferating cell nuclear antigen'; 'Epidermal growth factor receptor'; 'RuvB-like helicase'	Usp47 Pcna Egfr Ruvbl2	A0A1L1SV73 P17918 Q01279 Q3UXP2	A0A1L1SV73 P17918 Q01279 Q3UXP2	4.00 4/100	2.60 4/154	0.0282925	GO:0009416
GO:0044249	cellular biosynthetic process	The chemical reactions and pathways resulting in the formation of substances, carried out by individual cells.	ENSMUSG00000059263 ENSMUSG00000097239 ENSMUSG00000030695 ENSMUSG00000038587 ENSMUSG00000042010 ENSMUSG00000069833 ENSMUSG00000020664 ENSMUSG00000025967 ENSMUSG00000024164 ENSMUSG00000019179 ENSMUSG00000058135 ENSMUSG00000015568 ENSMUSG00000031710 ENSMUSG00000026473 ENSMUSG00000027342 ENSMUSG00000025153 ENSMUSG00000044533 ENSMUSG00000073422 ENSMUSG00000052459 ENSMUSG00000004897 ENSMUSG00000030057 …	'Ubiquitin carboxyl-terminal hydrolase 47'; 'Predicted gene, 27029'; 'Fructose-bisphosphate aldolase'; 'A kinase'; 'Acetyl-CoA carboxylase 2'; 'AHNAK nucleoprotein'; 'Dihydrolipoyl dehydrogenase, mitochondrial'; 'Elongation factor 1-beta'; 'Complement C3'; 'Malate dehydrogenase, mitochondrial'; 'Glutathione S-transferase Mu 1'; 'Lipoprotein lipase'; 'Mitochondrial brown fat uncoupling protein 1';…	Usp47 Gm27029 Aldoa Akap12 Acacb Ahnak Dld Eef1b C3 Mdh2 Gstm1 Lpl Ucp1 Glul Pcna Fasn Rps2 Hsd17b8 Atp6v1a Hdgf Cnbp Mrps6 Eef2 Rps4x Rpl18a Rack1 Ywhaq Egfr Apoh Fgb Vps35 Vars1 Cd274 Ddx17 Spg7 Ruvbl2 Acly Cct2 Rplp1 Acaca Fxr1 Frg1 Tomm70a Tufm Nup93 Dlat Rpn1 Nars1 Gpt Acat1 Ndufs1 Nampt Pccb Acox1	A0A1L1SV73 A2A4P4 A6ZI44 B2RRE0 E9Q4Z2 E9Q616 O08749 O70251 P01027 P08249 P10649 P11152 P12242 P15105 P17918 P19096 P25444 P50171 P50516 P51859 P53996 P58064 P58252 P62702 P62717 P68040 P68254 Q01279 Q01339 Q3TGR2 Q3TJ43 Q3U3D3 Q3U472 Q3U741 Q3ULF4 Q3UXP2 Q3V117 Q542X7 Q58E35 Q5SWU9 Q61584 Q78P92 Q80TT4 Q8BFR5 Q8BJ71 Q8BMF4 Q8BMR3 Q8BP47 Q8QZR5 Q8QZT1 Q91VD9 Q99KQ4 Q99MN9 Q9R0H0	A0A1L1SV73 A2A4P4 A6ZI44 B2RRE0 E9Q4Z2 E9Q616 O08749 O70251 P01027 P08249 P10649 P11152 P12242 P15105 P17918 P19096 P25444 P50171 P50516 P51859 P53996 P58064 P58252 P62702 P62717 P68040 P68254 Q01279 Q01339 Q3TGR2 Q3TJ43 Q3U3D3 Q3U472 Q3U741 Q3ULF4 Q3UXP2 Q3V117 Q542X7 Q58E35 Q5SWU9 Q61584 Q78P92 Q80TT4 Q8BFR5 Q8BJ71 Q8BMF4 Q8BMR3 Q8BP47 Q8QZR5 Q8QZT1 Q91VD9 Q99KQ4 Q99MN9 Q9R0H0	54.00 54/100	0.50 54/10717	0.0292359	GO:0009058;GO:0044237
GO:0015031	protein transport	The directed movement of proteins into, out of or within a cell, or between cells, by means of some agent such as a transporter or pore.	ENSMUSG00000035284 ENSMUSG00000026473 ENSMUSG00000020372 ENSMUSG00000076432 ENSMUSG00000020122 ENSMUSG00000033831 ENSMUSG00000031696 ENSMUSG00000020671 ENSMUSG00000022752 ENSMUSG00000032939 ENSMUSG00000027706 ENSMUSG00000027422 ENSMUSG00000039637	'Chorein'; 'Glutamine synthetase'; 'Small ribosomal subunit protein RACK1'; '14-3-3 protein theta'; 'Epidermal growth factor receptor'; 'Fibrinogen C-terminal domain-containing protein'; 'Vacuolar protein sorting-associated protein 35'; 'Ras-related protein Rab-10'; 'MKIAA0719 protein'; 'Nuclear pore complex protein Nup93'; 'Translocation protein SEC62'; 'Ribosome-binding protein 1'; 'Coronin-7'	Vps13c Glul Rack1 Ywhaq Egfr Fgb Vps35 Rab10 Tomm70a Nup93 Sec62 Rrbp1 Coro7	A1ILG8 P15105 P68040 P68254 Q01279 Q3TGR2 Q3TJ43 Q4FJL0 Q80TT4 Q8BJ71 Q8BU14 Q99PL5 Q9D2V7	A1ILG8 P15105 P68040 P68254 Q01279 Q3TGR2 Q3TJ43 Q4FJL0 Q80TT4 Q8BJ71 Q8BU14 Q99PL5 Q9D2V7	13.00 13/100	0.90 13/1452	0.029452	GO:0071705;GO:0071702;GO:0045184
GO:0008104	protein localization	Any process in which a protein is transported to, or maintained in, a specific location.	ENSMUSG00000035284 ENSMUSG00000019978 ENSMUSG00000000628 ENSMUSG00000026473 ENSMUSG00000004897 ENSMUSG00000020372 ENSMUSG00000076432 ENSMUSG00000020122 ENSMUSG00000033831 ENSMUSG00000031696 ENSMUSG00000003868 ENSMUSG00000020671 ENSMUSG00000034024 ENSMUSG00000022752 ENSMUSG00000032939 ENSMUSG00000027706 ENSMUSG00000027422 ENSMUSG00000039637 ENSMUSG00000025139	'Chorein'; 'Erythrocyte protein band 4.1-like 2'; 'Hexokinase-2'; 'Glutamine synthetase'; 'Hepatoma-derived growth factor'; 'Small ribosomal subunit protein RACK1'; '14-3-3 protein theta'; 'Epidermal growth factor receptor'; 'Fibrinogen C-terminal domain-containing protein'; 'Vacuolar protein sorting-associated protein 35'; 'RuvB-like helicase'; 'Ras-related protein Rab-10'; 'T-complex protein 1 …	Vps13c Epb41l2 Hk2 Glul Hdgf Rack1 Ywhaq Egfr Fgb Vps35 Ruvbl2 Rab10 Cct2 Tomm70a Nup93 Sec62 Rrbp1 Coro7 Tollip	A1ILG8 B6ZHD0 O08528 P15105 P51859 P68040 P68254 Q01279 Q3TGR2 Q3TJ43 Q3UXP2 Q4FJL0 Q542X7 Q80TT4 Q8BJ71 Q8BU14 Q99PL5 Q9D2V7 Q9QZ06	A1ILG8 B6ZHD0 O08528 P15105 P51859 P68040 P68254 Q01279 Q3TGR2 Q3TJ43 Q3UXP2 Q4FJL0 Q542X7 Q80TT4 Q8BJ71 Q8BU14 Q99PL5 Q9D2V7 Q9QZ06	19.00 19/100	0.73 19/2594	0.0306366	GO:0070727
GO:0009144	purine nucleoside triphosphate metabolic process	The chemical reactions and pathways involving purine nucleoside triphosphate, a compound consisting of a purine base linked to a ribose or deoxyribose sugar esterified with triphosphate on the sugar.	ENSMUSG00000030695 ENSMUSG00000063129 ENSMUSG00000000628 ENSMUSG00000052459 ENSMUSG00000025968	'Fructose-bisphosphate aldolase'; 'Hexokinase-2'; 'V-type proton ATPase catalytic subunit A'; 'NADH-ubiquinone oxidoreductase 75 kDa subunit, mitochondrial'	Aldoa Aldoart2 Hk2 Atp6v1a Ndufs1	A6ZI44 A6ZI47 O08528 P50516 Q91VD9	A6ZI44 A6ZI47 O08528 P50516 Q91VD9	5.00 5/100	1.91 5/262	0.0306366	GO:0009141
GO:0006740	NADPH regeneration	A metabolic process that generates a pool of NADPH by the reduction of NADP+.	ENSMUSG00000026005 ENSMUSG00000042010	'Ribulose-phosphate 3-epimerase'; 'Acetyl-CoA carboxylase 2'	Rpe Acacb	B2KGF0 E9Q4Z2	B2KGF0 E9Q4Z2	2.00 2/100	9.09 2/22	0.0306366	GO:0006739;GO:0006091
GO:0045056	transcytosis	The directed movement of endocytosed material through the cell and its exocytosis from the plasma membrane at the opposite side.	ENSMUSG00000017309 ENSMUSG00000031696	'CMRF35-like molecule 9'; 'Vacuolar protein sorting-associated protein 35'	Cd300lg Vps35	Q1ERP8 Q3TJ43	Q1ERP8 Q3TJ43	2.00 2/100	9.09 2/22	0.0306366	GO:0032501;GO:0016192
GO:0009199	ribonucleoside triphosphate metabolic process	The chemical reactions and pathways involving a ribonucleoside triphosphate, a compound consisting of a nucleobase linked to a ribose sugar esterified with triphosphate on the sugar.	ENSMUSG00000030695 ENSMUSG00000063129 ENSMUSG00000000628 ENSMUSG00000052459 ENSMUSG00000025968	'Fructose-bisphosphate aldolase'; 'Hexokinase-2'; 'V-type proton ATPase catalytic subunit A'; 'NADH-ubiquinone oxidoreductase 75 kDa subunit, mitochondrial'	Aldoa Aldoart2 Hk2 Atp6v1a Ndufs1	A6ZI44 A6ZI47 O08528 P50516 Q91VD9	A6ZI44 A6ZI47 O08528 P50516 Q91VD9	5.00 5/100	1.91 5/262	0.0306366	GO:0009141
GO:1901028	regulation of mitochondrial outer membrane permeabilization involved in apoptotic signaling pathway	Any process that modulates the frequency, rate or extent of mitochondrial outer membrane permeabilization involved in apoptotic signaling pathway.	ENSMUSG00000016319 ENSMUSG00000036880	'ADP/ATP translocase 2'; '3-ketoacyl-CoA thiolase, mitochondrial'	Slc25a5 Acaa2	P51881 Q8BWT1	P51881 Q8BWT1	2.00 2/100	9.09 2/22	0.0306366	GO:0010821;GO:0046902;GO:0097345;GO:0051049
GO:0038128	ERBB2 signaling pathway	The series of molecular signals initiated by binding of a ligand to the tyrosine kinase receptor ERBB2 on the surface of a cell. The pathway ends with regulation of a downstream cellular process, e.g. transcription. ERBB2 receptors are themselves unable to bind to ligands, but act as a signal-amplifying tyrosine kinase within a heterodimeric pair.	ENSMUSG00000020122 ENSMUSG00000028228	'Epidermal growth factor receptor'; 'C2 domain-containing protein'	Egfr Cpne3	Q01279 Q3UJS6	Q01279 Q3UJS6	2.00 2/100	9.09 2/22	0.0306366	GO:0038127
GO:0009261	ribonucleotide catabolic process	The chemical reactions and pathways resulting in the breakdown of a ribonucleotide, a compound consisting of ribonucleoside (a base linked to a ribose sugar) esterified with a phosphate group at either the 3' or 5'-hydroxyl group of the sugar.	ENSMUSG00000030695 ENSMUSG00000063129 ENSMUSG00000000628 ENSMUSG00000032047	'Fructose-bisphosphate aldolase'; 'Hexokinase-2'; 'Acetyl-CoA acetyltransferase, mitochondrial'	Aldoa Aldoart2 Hk2 Acat1	A6ZI44 A6ZI47 O08528 Q8QZT1	A6ZI44 A6ZI47 O08528 Q8QZT1	4.00 4/100	2.52 4/159	0.0306366	GO:1901136;GO:0009259;GO:0009166
GO:1990845	adaptive thermogenesis	The regulated production of heat in response to short term environmental changes, such as stress, diet or reduced temperature.	ENSMUSG00000031710 ENSMUSG00000016319 ENSMUSG00000023845 ENSMUSG00000028223	'Mitochondrial brown fat uncoupling protein 1'; 'ADP/ATP translocase 2'; 'Leucyl-cystinyl aminopeptidase'; '2,4-dienoyl-CoA reductase'	Ucp1 Slc25a5 Lnpep Decr1	P12242 P51881 Q8C129 Q9CQ62	P12242 P51881 Q8C129 Q9CQ62	4.00 4/100	2.52 4/159	0.0306366	GO:0008152
GO:0098780	response to mitochondrial depolarisation	Any process that results in a change in state or activity of a cell (in terms of movement, secretion, enzyme production, gene expression, etc.) in response to the depolarization of one or more mitochondria.	ENSMUSG00000035284 ENSMUSG00000000628	'Chorein'; 'Hexokinase-2'	Vps13c Hk2	A1ILG8 O08528	A1ILG8 O08528	2.00 2/100	9.09 2/22	0.0306366	GO:0033554
GO:0034614	cellular response to reactive oxygen species	Any process that results in a change in state or activity of a cell (in terms of movement, secretion, enzyme production, gene expression, etc.) as a result of a reactive oxygen species stimulus. Reactive oxygen species include singlet oxygen, superoxide, and oxygen free radicals.	ENSMUSG00000031710 ENSMUSG00000027342 ENSMUSG00000020372 ENSMUSG00000020122	'Mitochondrial brown fat uncoupling protein 1'; 'Proliferating cell nuclear antigen'; 'Small ribosomal subunit protein RACK1'; 'Epidermal growth factor receptor'	Ucp1 Pcna Rack1 Egfr	P12242 P17918 P68040 Q01279	P12242 P17918 P68040 Q01279	4.00 4/100	2.52 4/159	0.0306366	GO:0034599;GO:0000302;GO:1901701
GO:0070727	cellular macromolecule localization	Any process in which a macromolecule is transported to, and/or maintained in, a specific location at the level of a cell. Localization at the cellular level encompasses movement within the cell, from within the cell to the cell surface, or from one location to another at the surface of a cell.	ENSMUSG00000035284 ENSMUSG00000019978 ENSMUSG00000000628 ENSMUSG00000026473 ENSMUSG00000004897 ENSMUSG00000020372 ENSMUSG00000076432 ENSMUSG00000020122 ENSMUSG00000033831 ENSMUSG00000031696 ENSMUSG00000003868 ENSMUSG00000020671 ENSMUSG00000034024 ENSMUSG00000022752 ENSMUSG00000032939 ENSMUSG00000027706 ENSMUSG00000027422 ENSMUSG00000039637 ENSMUSG00000025139	'Chorein'; 'Erythrocyte protein band 4.1-like 2'; 'Hexokinase-2'; 'Glutamine synthetase'; 'Hepatoma-derived growth factor'; 'Small ribosomal subunit protein RACK1'; '14-3-3 protein theta'; 'Epidermal growth factor receptor'; 'Fibrinogen C-terminal domain-containing protein'; 'Vacuolar protein sorting-associated protein 35'; 'RuvB-like helicase'; 'Ras-related protein Rab-10'; 'T-complex protein 1 …	Vps13c Epb41l2 Hk2 Glul Hdgf Rack1 Ywhaq Egfr Fgb Vps35 Ruvbl2 Rab10 Cct2 Tomm70a Nup93 Sec62 Rrbp1 Coro7 Tollip	A1ILG8 B6ZHD0 O08528 P15105 P51859 P68040 P68254 Q01279 Q3TGR2 Q3TJ43 Q3UXP2 Q4FJL0 Q542X7 Q80TT4 Q8BJ71 Q8BU14 Q99PL5 Q9D2V7 Q9QZ06	A1ILG8 B6ZHD0 O08528 P15105 P51859 P68040 P68254 Q01279 Q3TGR2 Q3TJ43 Q3UXP2 Q4FJL0 Q542X7 Q80TT4 Q8BJ71 Q8BU14 Q99PL5 Q9D2V7 Q9QZ06	19.00 19/100	0.73 19/2604	0.0311297	GO:0033036;GO:0051641
GO:1903036	positive regulation of response to wounding	Any process that activates or increases the frequency, rate or extent of response to wounding.	ENSMUSG00000064210 ENSMUSG00000059481 ENSMUSG00000000049	'Anoctamin'; 'Plasminogen'; 'Beta-2-glycoprotein 1'	Ano6 Plg Apoh	A0A2I3BPX3 P20918 Q01339	A0A2I3BPX3 P20918 Q01339	3.00 3/100	3.85 3/78	0.0311297	GO:0048584;GO:0009611;GO:1903034
GO:0006195	purine nucleotide catabolic process	The chemical reactions and pathways resulting in the breakdown of a purine nucleotide, a compound consisting of nucleoside (a purine base linked to a deoxyribose or ribose sugar) esterified with a phosphate group at either the 3' or 5'-hydroxyl group of the sugar.	ENSMUSG00000030695 ENSMUSG00000063129 ENSMUSG00000000628 ENSMUSG00000032047	'Fructose-bisphosphate aldolase'; 'Hexokinase-2'; 'Acetyl-CoA acetyltransferase, mitochondrial'	Aldoa Aldoart2 Hk2 Acat1	A6ZI44 A6ZI47 O08528 Q8QZT1	A6ZI44 A6ZI47 O08528 Q8QZT1	4.00 4/100	2.48 4/161	0.0311297	GO:0009166;GO:0006163;GO:0072523
GO:0048522	positive regulation of cellular process	Any process that activates or increases the frequency, rate or extent of a cellular process, any of those that are carried out at the cellular level, but are not necessarily restricted to a single cell. For example, cell communication occurs among more than one cell, but occurs at the cellular level.	ENSMUSG00000059263 ENSMUSG00000064210 ENSMUSG00000030695 ENSMUSG00000038587 ENSMUSG00000019978 ENSMUSG00000069833 ENSMUSG00000024164 ENSMUSG00000015568 ENSMUSG00000026473 ENSMUSG00000027342 ENSMUSG00000059481 ENSMUSG00000004897 ENSMUSG00000016319 ENSMUSG00000030057 ENSMUSG00000034994 ENSMUSG00000031320 ENSMUSG00000020372 ENSMUSG00000020122 ENSMUSG00000000049 ENSMUSG00000033831 ENSMUSG00000031696 …	'Ubiquitin carboxyl-terminal hydrolase 47'; 'Anoctamin'; 'Fructose-bisphosphate aldolase'; 'A kinase'; 'Erythrocyte protein band 4.1-like 2'; 'AHNAK nucleoprotein'; 'Complement C3'; 'Lipoprotein lipase'; 'Glutamine synthetase'; 'Proliferating cell nuclear antigen'; 'Plasminogen'; 'Hepatoma-derived growth factor'; 'ADP/ATP translocase 2'; 'CCHC-type zinc finger nucleic acid binding protein'; 'Elon…	Usp47 Ano6 Aldoa Akap12 Epb41l2 Ahnak C3 Lpl Glul Pcna Plg Hdgf Slc25a5 Cnbp Eef2 Rps4x Rack1 Egfr Apoh Fgb Vps35 Cd274 Ddx17 Cpne3 Ruvbl2 Cct2 Fxr1 Dbnl Tomm70a Nup93 Gpt Dync1li1 Clybl Nampt Coro7	A0A1L1SV73 A0A2I3BPX3 A6ZI44 B2RRE0 B6ZHD0 E9Q616 P01027 P11152 P15105 P17918 P20918 P51859 P51881 P53996 P58252 P62702 P68040 Q01279 Q01339 Q3TGR2 Q3TJ43 Q3U472 Q3U741 Q3UJS6 Q3UXP2 Q542X7 Q61584 Q62418 Q80TT4 Q8BJ71 Q8QZR5 Q8R1Q8 Q8R4N0 Q99KQ4 Q9D2V7	A0A1L1SV73 A0A2I3BPX3 A6ZI44 B2RRE0 B6ZHD0 E9Q616 P01027 P11152 P15105 P17918 P20918 P51859 P51881 P53996 P58252 P62702 P68040 Q01279 Q01339 Q3TGR2 Q3TJ43 Q3U472 Q3U741 Q3UJS6 Q3UXP2 Q542X7 Q61584 Q62418 Q80TT4 Q8BJ71 Q8QZR5 Q8R1Q8 Q8R4N0 Q99KQ4 Q9D2V7	35.00 35/100	0.58 35/6078	0.0311297	GO:0048518;GO:0050794;GO:0009987
GO:1903008	organelle disassembly	The disaggregation of an organelle into its constituent components.	ENSMUSG00000035284 ENSMUSG00000000628 ENSMUSG00000016319 ENSMUSG00000020372	'Chorein'; 'Hexokinase-2'; 'ADP/ATP translocase 2'; 'Small ribosomal subunit protein RACK1'	Vps13c Hk2 Slc25a5 Rack1	A1ILG8 O08528 P51881 P68040	A1ILG8 O08528 P51881 P68040	4.00 4/100	2.47 4/162	0.0315911	GO:0006996;GO:0022411
GO:0006954	inflammatory response	The immediate defensive reaction (by vertebrate tissue) to infection or injury caused by chemical or physical agents. The process is characterized by local vasodilation, extravasation of plasma into intercellular spaces and accumulation of white blood cells and macrophages.	ENSMUSG00000064210 ENSMUSG00000024164 ENSMUSG00000015568 ENSMUSG00000025153 ENSMUSG00000020122 ENSMUSG00000031696 ENSMUSG00000027680 ENSMUSG00000020572 ENSMUSG00000025139	'Anoctamin'; 'Complement C3'; 'Lipoprotein lipase'; 'Fatty acid synthase'; 'Epidermal growth factor receptor'; 'Vacuolar protein sorting-associated protein 35'; 'RNA-binding protein FXR1'; 'Nicotinamide phosphoribosyltransferase'; 'Toll-interacting protein'	Ano6 C3 Lpl Fasn Egfr Vps35 Fxr1 Nampt Tollip	A0A2I3BPX3 P01027 P11152 P19096 Q01279 Q3TJ43 Q61584 Q99KQ4 Q9QZ06	A0A2I3BPX3 P01027 P11152 P19096 Q01279 Q3TJ43 Q61584 Q99KQ4 Q9QZ06	9.00 9/100	1.11 9/811	0.032116	GO:0006952
GO:0010876	lipid localization	Any process in which a lipid is transported to, or maintained in, a specific location.	ENSMUSG00000064210 ENSMUSG00000035284 ENSMUSG00000042010 ENSMUSG00000022807 ENSMUSG00000024164 ENSMUSG00000015568 ENSMUSG00000000049	'Anoctamin'; 'Chorein'; 'Acetyl-CoA carboxylase 2'; 'Oxysterol-binding protein'; 'Complement C3'; 'Lipoprotein lipase'; 'Beta-2-glycoprotein 1'	Ano6 Vps13c Acacb Osbpl11 C3 Lpl Apoh	A0A2I3BPX3 A1ILG8 E9Q4Z2 G5E8A0 P01027 P11152 Q01339	A0A2I3BPX3 A1ILG8 E9Q4Z2 G5E8A0 P01027 P11152 Q01339	7.00 7/100	1.35 7/519	0.0322098	GO:0033036
GO:1901576	organic substance biosynthetic process	The chemical reactions and pathways resulting in the formation of an organic substance, any molecular entity containing carbon.	ENSMUSG00000059263 ENSMUSG00000097239 ENSMUSG00000030695 ENSMUSG00000038587 ENSMUSG00000042010 ENSMUSG00000069833 ENSMUSG00000020664 ENSMUSG00000025967 ENSMUSG00000024164 ENSMUSG00000019179 ENSMUSG00000058135 ENSMUSG00000015568 ENSMUSG00000031710 ENSMUSG00000026473 ENSMUSG00000027342 ENSMUSG00000025153 ENSMUSG00000044533 ENSMUSG00000073422 ENSMUSG00000052459 ENSMUSG00000004897 ENSMUSG00000030057 …	'Ubiquitin carboxyl-terminal hydrolase 47'; 'Predicted gene, 27029'; 'Fructose-bisphosphate aldolase'; 'A kinase'; 'Acetyl-CoA carboxylase 2'; 'AHNAK nucleoprotein'; 'Dihydrolipoyl dehydrogenase, mitochondrial'; 'Elongation factor 1-beta'; 'Complement C3'; 'Malate dehydrogenase, mitochondrial'; 'Glutathione S-transferase Mu 1'; 'Lipoprotein lipase'; 'Mitochondrial brown fat uncoupling protein 1';…	Usp47 Gm27029 Aldoa Akap12 Acacb Ahnak Dld Eef1b C3 Mdh2 Gstm1 Lpl Ucp1 Glul Pcna Fasn Rps2 Hsd17b8 Atp6v1a Hdgf Cnbp Mrps6 Eef2 Rps4x Rpl18a Rack1 Ywhaq Egfr Apoh Fgb Vps35 Vars1 Cd274 Ddx17 Spg7 Ruvbl2 Acly Cct2 Rplp1 Acaca Fxr1 Gpd2 Frg1 Tomm70a Tufm Nup93 Dlat Rpn1 Nars1 Gpt Acat1 Ndufs1 Nampt Pccb	A0A1L1SV73 A2A4P4 A6ZI44 B2RRE0 E9Q4Z2 E9Q616 O08749 O70251 P01027 P08249 P10649 P11152 P12242 P15105 P17918 P19096 P25444 P50171 P50516 P51859 P53996 P58064 P58252 P62702 P62717 P68040 P68254 Q01279 Q01339 Q3TGR2 Q3TJ43 Q3U3D3 Q3U472 Q3U741 Q3ULF4 Q3UXP2 Q3V117 Q542X7 Q58E35 Q5SWU9 Q61584 Q64521 Q78P92 Q80TT4 Q8BFR5 Q8BJ71 Q8BMF4 Q8BMR3 Q8BP47 Q8QZR5 Q8QZT1 Q91VD9 Q99KQ4 Q99MN9	A0A1L1SV73 A2A4P4 A6ZI44 B2RRE0 E9Q4Z2 E9Q616 O08749 O70251 P01027 P08249 P10649 P11152 P12242 P15105 P17918 P19096 P25444 P50171 P50516 P51859 P53996 P58064 P58252 P62702 P62717 P68040 P68254 Q01279 Q01339 Q3TGR2 Q3TJ43 Q3U3D3 Q3U472 Q3U741 Q3ULF4 Q3UXP2 Q3V117 Q542X7 Q58E35 Q5SWU9 Q61584 Q64521 Q78P92 Q80TT4 Q8BFR5 Q8BJ71 Q8BMF4 Q8BMR3 Q8BP47 Q8QZR5 Q8QZT1 Q91VD9 Q99KQ4 Q99MN9	54.00 54/100	0.50 54/10794	0.0323323	GO:0009058;GO:0071704
GO:0042059	negative regulation of epidermal growth factor receptor signaling pathway	Any process that stops, prevents, or reduces the frequency, rate or extent of epidermal growth factor receptor signaling pathway activity.	ENSMUSG00000030681 ENSMUSG00000020122	'Major vault protein'; 'Epidermal growth factor receptor'	Mvp Egfr	E9Q3X0 Q01279	E9Q3X0 Q01279	2.00 2/100	8.70 2/23	0.0323323	GO:1901185;GO:0007173;GO:0042058
GO:0014070	response to organic cyclic compound	Any process that results in a change in state or activity of a cell or an organism (in terms of movement, secretion, enzyme production, gene expression, etc.) as a result of an organic cyclic compound stimulus.	ENSMUSG00000042010 ENSMUSG00000031710 ENSMUSG00000027342 ENSMUSG00000020122 ENSMUSG00000031696 ENSMUSG00000055065 ENSMUSG00000003868 ENSMUSG00000020532 ENSMUSG00000075706 ENSMUSG00000022752 ENSMUSG00000032047	'Acetyl-CoA carboxylase 2'; 'Mitochondrial brown fat uncoupling protein 1'; 'Proliferating cell nuclear antigen'; 'Epidermal growth factor receptor'; 'Vacuolar protein sorting-associated protein 35'; 'RNA helicase'; 'RuvB-like helicase'; 'Acetyl-CoA carboxylase 1'; 'Glutathione peroxidase'; 'MKIAA0719 protein'; 'Acetyl-CoA acetyltransferase, mitochondrial'	Acacb Ucp1 Pcna Egfr Vps35 Ddx17 Ruvbl2 Acaca Gpx4 Tomm70a Acat1	E9Q4Z2 P12242 P17918 Q01279 Q3TJ43 Q3U741 Q3UXP2 Q5SWU9 Q76LV0 Q80TT4 Q8QZT1	E9Q4Z2 P12242 P17918 Q01279 Q3TJ43 Q3U741 Q3UXP2 Q5SWU9 Q76LV0 Q80TT4 Q8QZT1	11.00 11/100	0.97 11/1137	0.0324342	GO:0010033
GO:0002543	activation of blood coagulation via clotting cascade	Any process that initiates the clotting cascade of blood coagulation, a cascade of plasma enzymes that is triggered following damage to blood vessels, leading to formation of a clot.	ENSMUSG00000064210	'Anoctamin'	Ano6	A0A2I3BPX3	A0A2I3BPX3	1.00 1/100	100.00 1/1	0.0328598	GO:0002526;GO:0030194
GO:0002413	tolerance induction to tumor cell	A process of tolerance induction which leads to immunological tolerance of a tumor.	ENSMUSG00000016496	'PD-L1'	Cd274	Q3U472	Q3U472	1.00 1/100	100.00 1/1	0.0328598	GO:0002418;GO:0002465
GO:1903034	regulation of response to wounding	Any process that modulates the frequency, rate or extent of response to wounding.	ENSMUSG00000064210 ENSMUSG00000059481 ENSMUSG00000000049 ENSMUSG00000033831	'Anoctamin'; 'Plasminogen'; 'Beta-2-glycoprotein 1'; 'Fibrinogen C-terminal domain-containing protein'	Ano6 Plg Apoh Fgb	A0A2I3BPX3 P20918 Q01339 Q3TGR2	A0A2I3BPX3 P20918 Q01339 Q3TGR2	4.00 4/100	2.41 4/166	0.0328598	GO:0080134;GO:0009611
GO:1903495	cellular response to dehydroepiandrosterone	Any process that results in a change in state or activity of a cell (in terms of movement, secretion, enzyme production, gene expression, etc.) as a result of a dehydroepiandrosterone stimulus.	ENSMUSG00000031710	'Mitochondrial brown fat uncoupling protein 1'	Ucp1	P12242	P12242	1.00 1/100	100.00 1/1	0.0328598	GO:1901655;GO:0071407;GO:0071396;GO:0097306;GO:1903494
GO:0090459	intracellular aspartate homeostasis	A homeostatic process involved in the maintenance of a steady state level of aspartate within a cell.	ENSMUSG00000042010	'Acetyl-CoA carboxylase 2'	Acacb	E9Q4Z2	E9Q4Z2	1.00 1/100	100.00 1/1	0.0328598	GO:0080144
GO:0009605	response to external stimulus	Any process that results in a change in state or activity of a cell or an organism (in terms of movement, secretion, enzyme production, gene expression, etc.) as a result of an external stimulus.	ENSMUSG00000066839 ENSMUSG00000064210 ENSMUSG00000034810 ENSMUSG00000038587 ENSMUSG00000042010 ENSMUSG00000024164 ENSMUSG00000015568 ENSMUSG00000031710 ENSMUSG00000026473 ENSMUSG00000059481 ENSMUSG00000020122 ENSMUSG00000000049 ENSMUSG00000033831 ENSMUSG00000031696 ENSMUSG00000016496 ENSMUSG00000055065 ENSMUSG00000027680 ENSMUSG00000022752 ENSMUSG00000022546 ENSMUSG00000032047 ENSMUSG00000025139	'Evolutionarily conserved signaling intermediate in Toll pathway, mitochondrial'; 'Anoctamin'; 'Sodium channel protein type 7 subunit alpha'; 'A kinase'; 'Acetyl-CoA carboxylase 2'; 'Complement C3'; 'Lipoprotein lipase'; 'Mitochondrial brown fat uncoupling protein 1'; 'Glutamine synthetase'; 'Plasminogen'; 'Epidermal growth factor receptor'; 'Beta-2-glycoprotein 1'; 'Fibrinogen C-terminal domain-…	Ecsit Ano6 Scn7a Akap12 Acacb C3 Lpl Ucp1 Glul Plg Egfr Apoh Fgb Vps35 Cd274 Ddx17 Fxr1 Tomm70a Gpt Acat1 Tollip	A0A0R4J174 A0A2I3BPX3 B1AYL1 B2RRE0 E9Q4Z2 P01027 P11152 P12242 P15105 P20918 Q01279 Q01339 Q3TGR2 Q3TJ43 Q3U472 Q3U741 Q61584 Q80TT4 Q8QZR5 Q8QZT1 Q9QZ06	A0A0R4J174 A0A2I3BPX3 B1AYL1 B2RRE0 E9Q4Z2 P01027 P11152 P12242 P15105 P20918 Q01279 Q01339 Q3TGR2 Q3TJ43 Q3U472 Q3U741 Q61584 Q80TT4 Q8QZR5 Q8QZT1 Q9QZ06	21.00 21/100	0.69 21/3042	0.0328598	GO:0050896
GO:0030334	regulation of cell migration	Any process that modulates the frequency, rate or extent of cell migration.	ENSMUSG00000064210 ENSMUSG00000030695 ENSMUSG00000038587 ENSMUSG00000026473 ENSMUSG00000059481 ENSMUSG00000020372 ENSMUSG00000020122 ENSMUSG00000000049 ENSMUSG00000016496 ENSMUSG00000028228	'Anoctamin'; 'Fructose-bisphosphate aldolase'; 'A kinase'; 'Glutamine synthetase'; 'Plasminogen'; 'Small ribosomal subunit protein RACK1'; 'Epidermal growth factor receptor'; 'Beta-2-glycoprotein 1'; 'PD-L1'; 'C2 domain-containing protein'	Ano6 Aldoa Akap12 Glul Plg Rack1 Egfr Apoh Cd274 Cpne3	A0A2I3BPX3 A6ZI44 B2RRE0 P15105 P20918 P68040 Q01279 Q01339 Q3U472 Q3UJS6	A0A2I3BPX3 A6ZI44 B2RRE0 P15105 P20918 P68040 Q01279 Q01339 Q3U472 Q3UJS6	10.00 10/100	1.02 10/984	0.0328598	GO:0016477;GO:2000145
GO:0051068	dihydrolipoamide metabolic process	The chemical reactions and pathways involving dihydrolipoamide, the reduced form of lipoamide, produced as an intermediate in the reactions in which lipoamide acts as a cofactor.	ENSMUSG00000020664	'Dihydrolipoyl dehydrogenase, mitochondrial'	Dld	O08749	O08749	1.00 1/100	100.00 1/1	0.0328598	GO:0006790;GO:1901564;GO:0043603
GO:1902823	negative regulation of late endosome to lysosome transport	Any process that stops, prevents or reduces the frequency, rate or extent of late endosome to lysosome transport.	ENSMUSG00000031696	'Vacuolar protein sorting-associated protein 35'	Vps35	Q3TJ43	Q3TJ43	1.00 1/100	100.00 1/1	0.0328598	GO:1902774;GO:1902822;GO:1903336
GO:1902860	propionyl-CoA biosynthetic process	The chemical reactions and pathways resulting in the formation of propionyl-CoA.	ENSMUSG00000032047	'Acetyl-CoA acetyltransferase, mitochondrial'	Acat1	Q8QZT1	Q8QZT1	1.00 1/100	100.00 1/1	0.0328598	GO:1902858;GO:0046949
GO:0090326	positive regulation of locomotion involved in locomotory behavior	Any process that increases the frequency, rate, or extent of the self-propelled movement of a cell or organism from one location to another in a behavioral context; the aspect of locomotory behavior having to do with movement.	ENSMUSG00000031696	'Vacuolar protein sorting-associated protein 35'	Vps35	Q3TJ43	Q3TJ43	1.00 1/100	100.00 1/1	0.0328598	GO:0031987;GO:0040017;GO:0048520;GO:0090325
GO:0051086	chaperone mediated protein folding independent of cofactor	The process of assisting in the correct noncovalent assembly of posttranslational proteins and does not depend on additional protein cofactors. This function occurs over one or more cycles of nucleotide-dependent binding and release.	ENSMUSG00000034024	'T-complex protein 1 subunit beta'	Cct2	Q542X7	Q542X7	1.00 1/100	100.00 1/1	0.0328598	GO:0061077;GO:0051084
GO:0140493	very long-chain fatty acid beta-oxidation	A fatty acid beta-oxidation pathway acting on a very long-chain fatty acid. A very long-chain fatty acid has an aliphatic tail containing more than 22 carbons. The partway stars with the conversion of an acyl-CoA to a trans-2-enoyl-CoA, catalyzed by acyl-CoA oxidase; the electrons removed by oxidation pass directly to oxygen and produce hydrogen peroxide, which is cleaved by peroxisomal catalases…	ENSMUSG00000020777	'Peroxisomal acyl-coenzyme A oxidase 1'	Acox1	Q9R0H0	Q9R0H0	1.00 1/100	100.00 1/1	0.0328598	GO:0033540;GO:0042760
GO:0106121	positive regulation of cobalamin metabolic process	Any process that activates or increases the frequency, rate or extent of a cobalamin metabolic process.	ENSMUSG00000025545	'Citramalyl-CoA lyase, mitochondrial'	Clybl	Q8R4N0	Q8R4N0	1.00 1/100	100.00 1/1	0.0328598	GO:0046136;GO:1901403;GO:0106064;GO:0009235
GO:0106064	regulation of cobalamin metabolic process	Any process that modulates the frequency, rate or extent of the chemical reactions and pathways involving cobalamin (vitamin B12), a water-soluble vitamin characterized by possession of a corrin nucleus containing a cobalt atom.	ENSMUSG00000025545	'Citramalyl-CoA lyase, mitochondrial'	Clybl	Q8R4N0	Q8R4N0	1.00 1/100	100.00 1/1	0.0328598	GO:1901401;GO:0030656;GO:0009235
GO:1903336	negative regulation of vacuolar transport	Any process that stops, prevents or reduces the frequency, rate or extent of vacuolar transport.	ENSMUSG00000031696	'Vacuolar protein sorting-associated protein 35'	Vps35	Q3TJ43	Q3TJ43	1.00 1/100	100.00 1/1	0.0328598	GO:0032387;GO:0007034;GO:1903335
GO:0097045	phosphatidylserine exposure on blood platelet	A phospholipid scrambling process that results in the appearance of phosphatidylserine on the surface of activated blood platelets, and triggers the clotting system.	ENSMUSG00000064210	'Anoctamin'	Ano6	A0A2I3BPX3	A0A2I3BPX3	1.00 1/100	100.00 1/1	0.0328598	GO:0017121;GO:0030194
GO:0034250	positive regulation of amide metabolic process	Any process that activates or increases the frequency, rate or extent of the chemical reactions and pathways involving amides.	ENSMUSG00000030057 ENSMUSG00000034994 ENSMUSG00000031320 ENSMUSG00000027680	'CCHC-type zinc finger nucleic acid binding protein'; 'Elongation factor 2'; 'Small ribosomal subunit protein eS4'; 'RNA-binding protein FXR1'	Cnbp Eef2 Rps4x Fxr1	P53996 P58252 P62702 Q61584	P53996 P58252 P62702 Q61584	4.00 4/100	2.37 4/169	0.0328598	GO:0043603;GO:0034248;GO:0051173
GO:0019484	beta-alanine catabolic process	The chemical reactions and pathways resulting in the breakdown of beta-alanine (3-aminopropanoic acid), an achiral amino acid and an isomer of alanine. It occurs free (e.g. in brain) and in combination (e.g. in pantothenate) but it is not a constituent of proteins.	ENSMUSG00000021238	'Methylmalonate-semialdehyde/malonate-semialdehyde dehydrogenase'	Aldh6a1	Q9EQ20	Q9EQ20	1.00 1/100	100.00 1/1	0.0328598	GO:0009063;GO:0019482;GO:0170044
GO:0072523	purine-containing compound catabolic process	The chemical reactions and pathways resulting in the breakdown of a purine-containing compound, i.e. any compound that contains purine or a formal derivative thereof.	ENSMUSG00000030695 ENSMUSG00000063129 ENSMUSG00000000628 ENSMUSG00000032047	'Fructose-bisphosphate aldolase'; 'Hexokinase-2'; 'Acetyl-CoA acetyltransferase, mitochondrial'	Aldoa Aldoart2 Hk2 Acat1	A6ZI44 A6ZI47 O08528 Q8QZT1	A6ZI44 A6ZI47 O08528 Q8QZT1	4.00 4/100	2.40 4/167	0.0328598	GO:1901361;GO:0046700;GO:0072521;GO:1901565;GO:0019439;GO:0044270
GO:0046716	muscle cell cellular homeostasis	The cellular homeostatic process that preserves a muscle cell in a stable functional or structural state.	ENSMUSG00000030695 ENSMUSG00000059481	'Fructose-bisphosphate aldolase'; 'Plasminogen'	Aldoa Plg	A6ZI44 P20918	A6ZI44 P20918	2.00 2/100	8.33 2/24	0.0328598	GO:0019725
GO:0043543	protein acylation	The addition of an acyl group, any group or radical of the form RCO- where R is an organic group, to a protein amino acid.	ENSMUSG00000020664 ENSMUSG00000026473 ENSMUSG00000004789	'Dihydrolipoyl dehydrogenase, mitochondrial'; 'Glutamine synthetase'; 'Dihydrolipoyllysine-residue succinyltransferase component of 2-oxoglutarate dehydrogenase complex, mitochondrial'	Dld Glul Dlst	O08749 P15105 Q9D2G2	O08749 P15105 Q9D2G2	3.00 3/100	3.70 3/81	0.0328598	GO:0036211
GO:0002845	positive regulation of tolerance induction to tumor cell	Any process that activates or increases the frequency, rate, or extent of tolerance induction to tumor cell.	ENSMUSG00000016496	'PD-L1'	Cd274	Q3U472	Q3U472	1.00 1/100	100.00 1/1	0.0328598	GO:0002839;GO:0002843;GO:0002413;GO:0002660
GO:0051966	regulation of synaptic transmission, glutamatergic	Any process that modulates the frequency, rate or extent of glutamatergic synaptic transmission, the process of communication from a neuron to another neuron across a synapse using the neurotransmitter glutamate.	ENSMUSG00000026473 ENSMUSG00000020122 ENSMUSG00000027680	'Glutamine synthetase'; 'Epidermal growth factor receptor'; 'RNA-binding protein FXR1'	Glul Egfr Fxr1	P15105 Q01279 Q61584	P15105 Q01279 Q61584	3.00 3/100	3.61 3/83	0.0328598	GO:0050804;GO:0035249
GO:1905090	negative regulation of parkin-mediated stimulation of mitophagy in response to mitochondrial depolarization	Any process that stops, prevents or reduces the frequency, rate or extent of parkin-mediated mitophagy in response to mitochondrial depolarization.	ENSMUSG00000035284	'Chorein'	Vps13c	A1ILG8	A1ILG8	1.00 1/100	100.00 1/1	0.0328598	GO:1905089;GO:0048585;GO:0061734;GO:0048523
GO:1905404	positive regulation of activated CD8-positive, alpha-beta T cell apoptotic process	Any process that activates or increases the frequency, rate or extent of activated CD8-positive, alpha-beta T cell apoptotic process.	ENSMUSG00000016496	'PD-L1'	Cd274	Q3U472	Q3U472	1.00 1/100	100.00 1/1	0.0328598	GO:1905397;GO:1905402;GO:0070234
GO:0002843	regulation of tolerance induction to tumor cell	Any process that modulates the frequency, rate, or extent of tolerance induction to tumor cell.	ENSMUSG00000016496	'PD-L1'	Cd274	Q3U472	Q3U472	1.00 1/100	100.00 1/1	0.0328598	GO:0002658;GO:0002413;GO:0002837
GO:0071919	G-quadruplex DNA formation	A DNA metabolic process that results in the formation of G-quadruplex DNA structures, in which groups of four guanines adopt a flat, cyclic Hoogsteen hydrogen-bonding arrangement known as a guanine tetrad or G-quartet. The stacking of several layers of G-quartets forms G-quadruplexes, in which one or more DNA single strands are assembled in parallel and/or antiparallel, with interactions that can…	ENSMUSG00000030057	'CCHC-type zinc finger nucleic acid binding protein'	Cnbp	P53996	P53996	1.00 1/100	100.00 1/1	0.0328598	GO:0006259
GO:0016052	carbohydrate catabolic process	The chemical reactions and pathways resulting in the breakdown of carbohydrates, any of a group of organic compounds based of the general formula Cx(H2O)y.	ENSMUSG00000030695 ENSMUSG00000063129 ENSMUSG00000000628 ENSMUSG00000026827	'Fructose-bisphosphate aldolase'; 'Hexokinase-2'; 'Glycerol-3-phosphate dehydrogenase, mitochondrial'	Aldoa Aldoart2 Hk2 Gpd2	A6ZI44 A6ZI47 O08528 Q64521	A6ZI44 A6ZI47 O08528 Q64521	4.00 4/100	2.42 4/165	0.0328598	GO:1901575;GO:0005975
GO:0006081	cellular aldehyde metabolic process	The chemical reactions and pathways involving aldehydes, any organic compound with the formula R-CH=O, as carried out by individual cells.	ENSMUSG00000030695 ENSMUSG00000026005 ENSMUSG00000019179	'Fructose-bisphosphate aldolase'; 'Ribulose-phosphate 3-epimerase'; 'Malate dehydrogenase, mitochondrial'	Aldoa Rpe Mdh2	A6ZI44 B2KGF0 P08249	A6ZI44 B2KGF0 P08249	3.00 3/100	3.57 3/84	0.0334344	GO:0044237;GO:0071704
GO:0031100	animal organ regeneration	The regrowth of a lost or destroyed animal organ.	ENSMUSG00000027342 ENSMUSG00000020122 ENSMUSG00000000049	'Proliferating cell nuclear antigen'; 'Epidermal growth factor receptor'; 'Beta-2-glycoprotein 1'	Pcna Egfr Apoh	P17918 Q01279 Q01339	P17918 Q01279 Q01339	3.00 3/100	3.57 3/84	0.0334344	GO:0048513;GO:0031099
GO:0090150	establishment of protein localization to membrane	The directed movement of a protein to a specific location in a membrane.	ENSMUSG00000020372 ENSMUSG00000031696 ENSMUSG00000020671 ENSMUSG00000022752 ENSMUSG00000027706	'Small ribosomal subunit protein RACK1'; 'Vacuolar protein sorting-associated protein 35'; 'Ras-related protein Rab-10'; 'MKIAA0719 protein'; 'Translocation protein SEC62'	Rack1 Vps35 Rab10 Tomm70a Sec62	P68040 Q3TJ43 Q4FJL0 Q80TT4 Q8BU14	P68040 Q3TJ43 Q4FJL0 Q80TT4 Q8BU14	5.00 5/100	1.80 5/278	0.0335459	GO:0072657;GO:0045184
GO:0009141	nucleoside triphosphate metabolic process	The chemical reactions and pathways involving a nucleoside triphosphate, a compound consisting of a nucleobase linked to a deoxyribose or ribose sugar esterified with triphosphate on the sugar.	ENSMUSG00000030695 ENSMUSG00000063129 ENSMUSG00000000628 ENSMUSG00000052459 ENSMUSG00000025968	'Fructose-bisphosphate aldolase'; 'Hexokinase-2'; 'V-type proton ATPase catalytic subunit A'; 'NADH-ubiquinone oxidoreductase 75 kDa subunit, mitochondrial'	Aldoa Aldoart2 Hk2 Atp6v1a Ndufs1	A6ZI44 A6ZI47 O08528 P50516 Q91VD9	A6ZI44 A6ZI47 O08528 P50516 Q91VD9	5.00 5/100	1.79 5/279	0.033945	GO:0006753
GO:1903035	negative regulation of response to wounding	Any process that stops, prevents or reduces the frequency, rate or extent of response to wounding.	ENSMUSG00000059481 ENSMUSG00000000049 ENSMUSG00000033831	'Plasminogen'; 'Beta-2-glycoprotein 1'; 'Fibrinogen C-terminal domain-containing protein'	Plg Apoh Fgb	P20918 Q01339 Q3TGR2	P20918 Q01339 Q3TGR2	3.00 3/100	3.49 3/86	0.0353211	GO:0048585;GO:1903034;GO:0009611
GO:0001889	liver development	The process whose specific outcome is the progression of the liver over time, from its formation to the mature structure. The liver is an exocrine gland which secretes bile and functions in metabolism of protein and carbohydrate and fat, synthesizes substances involved in the clotting of the blood, synthesizes vitamin A, detoxifies poisonous substances, stores glycogen, and breaks down worn-out e…	ENSMUSG00000027342 ENSMUSG00000020122 ENSMUSG00000032047 ENSMUSG00000022477	'Proliferating cell nuclear antigen'; 'Epidermal growth factor receptor'; 'Acetyl-CoA acetyltransferase, mitochondrial'; 'Aconitate hydratase, mitochondrial'	Pcna Egfr Acat1 Aco2	P17918 Q01279 Q8QZT1 Q99KI0	P17918 Q01279 Q8QZT1 Q99KI0	4.00 4/100	2.30 4/174	0.0353211	GO:0048732;GO:0061008
GO:0031639	plasminogen activation	The process in which inactive plasminogen is processed to active plasmin. This process includes cleavage at an internal Arg-Val site to form an N-terminal A-chain and C-terminal B-chain held together by a disulfide bond, and can include further proteolytic cleavage events to remove the preactivation peptide.	ENSMUSG00000000049 ENSMUSG00000033831	'Beta-2-glycoprotein 1'; 'Fibrinogen C-terminal domain-containing protein'	Apoh Fgb	Q01339 Q3TGR2	Q01339 Q3TGR2	2.00 2/100	7.69 2/26	0.0356911	GO:0031638
GO:0051769	regulation of nitric-oxide synthase biosynthetic process	Any process that modulates the frequency, rate or extent of the chemical reactions and pathways resulting in the formation of a nitric-oxide synthase enzyme.	ENSMUSG00000038587 ENSMUSG00000020572	'A kinase'; 'Nicotinamide phosphoribosyltransferase'	Akap12 Nampt	B2RRE0 Q99KQ4	B2RRE0 Q99KQ4	2.00 2/100	7.69 2/26	0.0356911	GO:0010556;GO:0051767
GO:0051767	nitric-oxide synthase biosynthetic process	The chemical reactions and pathways resulting in the formation of a nitric-oxide synthase, an enzyme which catalyzes the reaction L-arginine + n NADPH + n H+ + m O2 = citrulline + nitric oxide + n NADP+.	ENSMUSG00000038587 ENSMUSG00000020572	'A kinase'; 'Nicotinamide phosphoribosyltransferase'	Akap12 Nampt	B2RRE0 Q99KQ4	B2RRE0 Q99KQ4	2.00 2/100	7.69 2/26	0.0356911	GO:0009059
GO:0043067	regulation of programmed cell death	Any process that modulates the frequency, rate or extent of programmed cell death, cell death resulting from activation of endogenous cellular processes.	ENSMUSG00000059263 ENSMUSG00000064210 ENSMUSG00000038587 ENSMUSG00000004897 ENSMUSG00000016319 ENSMUSG00000020372 ENSMUSG00000020122 ENSMUSG00000000049 ENSMUSG00000033831 ENSMUSG00000016496 ENSMUSG00000003868 ENSMUSG00000075706 ENSMUSG00000022752 ENSMUSG00000036880	'Ubiquitin carboxyl-terminal hydrolase 47'; 'Anoctamin'; 'A kinase'; 'Hepatoma-derived growth factor'; 'ADP/ATP translocase 2'; 'Small ribosomal subunit protein RACK1'; 'Epidermal growth factor receptor'; 'Beta-2-glycoprotein 1'; 'Fibrinogen C-terminal domain-containing protein'; 'PD-L1'; 'RuvB-like helicase'; 'Glutathione peroxidase'; 'MKIAA0719 protein'; '3-ketoacyl-CoA thiolase, mitochondrial'	Usp47 Ano6 Akap12 Hdgf Slc25a5 Rack1 Egfr Apoh Fgb Cd274 Ruvbl2 Gpx4 Tomm70a Acaa2	A0A1L1SV73 A0A2I3BPX3 B2RRE0 P51859 P51881 P68040 Q01279 Q01339 Q3TGR2 Q3U472 Q3UXP2 Q76LV0 Q80TT4 Q8BWT1	A0A1L1SV73 A0A2I3BPX3 B2RRE0 P51859 P51881 P68040 Q01279 Q01339 Q3TGR2 Q3U472 Q3UXP2 Q76LV0 Q80TT4 Q8BWT1	14.00 14/100	0.82 14/1707	0.0356911	GO:0012501;GO:0050794
GO:1901185	negative regulation of ERBB signaling pathway	Any process that stops, prevents or reduces the frequency, rate or extent of ERBB signaling pathway.	ENSMUSG00000030681 ENSMUSG00000020122	'Major vault protein'; 'Epidermal growth factor receptor'	Mvp Egfr	E9Q3X0 Q01279	E9Q3X0 Q01279	2.00 2/100	7.69 2/26	0.0356911	GO:0009968;GO:0038127;GO:1901184
GO:0061008	hepaticobiliary system development	The progression of the hepaticobiliary system over time, from its formation to the mature structure. The hepaticobiliary system is responsible for metabolic and catabolic processing of small molecules absorbed from the blood or gut, hormones and serum proteins, detoxification, storage of glycogen, triglycerides, metals and lipid soluble vitamins and excretion of bile. Included are the synthesis o…	ENSMUSG00000027342 ENSMUSG00000020122 ENSMUSG00000032047 ENSMUSG00000022477	'Proliferating cell nuclear antigen'; 'Epidermal growth factor receptor'; 'Acetyl-CoA acetyltransferase, mitochondrial'; 'Aconitate hydratase, mitochondrial'	Pcna Egfr Acat1 Aco2	P17918 Q01279 Q8QZT1 Q99KI0	P17918 Q01279 Q8QZT1 Q99KI0	4.00 4/100	2.26 4/177	0.0367899	GO:0048731
GO:0007596	blood coagulation	The sequential process in which the multiple coagulation factors of the blood interact, ultimately resulting in the formation of an insoluble fibrin clot; it may be divided into three stages: stage 1, the formation of intrinsic and extrinsic prothrombin converting principle; stage 2, the formation of thrombin; stage 3, the formation of stable fibrin polymers.	ENSMUSG00000064210 ENSMUSG00000059481 ENSMUSG00000000049 ENSMUSG00000033831	'Anoctamin'; 'Plasminogen'; 'Beta-2-glycoprotein 1'; 'Fibrinogen C-terminal domain-containing protein'	Ano6 Plg Apoh Fgb	A0A2I3BPX3 P20918 Q01339 Q3TGR2	A0A2I3BPX3 P20918 Q01339 Q3TGR2	4.00 4/100	2.25 4/178	0.0372865	GO:0050817;GO:0007599;GO:0042060
GO:0006996	organelle organization	A process that is carried out at the cellular level which results in the assembly, arrangement of constituent parts, or disassembly of an organelle within a cell. An organelle is an organized structure of distinctive morphology and function. Includes the nucleus, mitochondria, plastids, vacuoles, vesicles, ribosomes and the cytoskeleton. Excludes the plasma membrane.	ENSMUSG00000035284 ENSMUSG00000019978 ENSMUSG00000027940 ENSMUSG00000000628 ENSMUSG00000027342 ENSMUSG00000052459 ENSMUSG00000016319 ENSMUSG00000020372 ENSMUSG00000031696 ENSMUSG00000000738 ENSMUSG00000003868 ENSMUSG00000020671 ENSMUSG00000034024 ENSMUSG00000027680 ENSMUSG00000020476 ENSMUSG00000022752 ENSMUSG00000032939 ENSMUSG00000036880 ENSMUSG00000032435 ENSMUSG00000025968 ENSMUSG00000039637 …	'Chorein'; 'Erythrocyte protein band 4.1-like 2'; 'Tropomyosin 3, gamma'; 'Hexokinase-2'; 'Proliferating cell nuclear antigen'; 'V-type proton ATPase catalytic subunit A'; 'ADP/ATP translocase 2'; 'Small ribosomal subunit protein RACK1'; 'Vacuolar protein sorting-associated protein 35'; 'Paraplegin'; 'RuvB-like helicase'; 'Ras-related protein Rab-10'; 'T-complex protein 1 subunit beta'; 'RNA-bind…	Vps13c Epb41l2 Tpm3 Hk2 Pcna Atp6v1a Slc25a5 Rack1 Vps35 Spg7 Ruvbl2 Rab10 Cct2 Fxr1 Dbnl Tomm70a Nup93 Acaa2 Dync1li1 Ndufs1 Coro7 Acox1 Letm1	A1ILG8 B6ZHD0 E9Q7Q3 O08528 P17918 P50516 P51881 P68040 Q3TJ43 Q3ULF4 Q3UXP2 Q4FJL0 Q542X7 Q61584 Q62418 Q80TT4 Q8BJ71 Q8BWT1 Q8R1Q8 Q91VD9 Q9D2V7 Q9R0H0 Q9Z2I0	A1ILG8 B6ZHD0 E9Q7Q3 O08528 P17918 P50516 P51881 P68040 Q3TJ43 Q3ULF4 Q3UXP2 Q4FJL0 Q542X7 Q61584 Q62418 Q80TT4 Q8BJ71 Q8BWT1 Q8R1Q8 Q91VD9 Q9D2V7 Q9R0H0 Q9Z2I0	23.00 23/100	0.65 23/3518	0.0372865	GO:0016043
GO:0000422	autophagy of mitochondrion	The autophagic process in which mitochondria are delivered to a type of vacuole and degraded in response to changing cellular conditions.	ENSMUSG00000035284 ENSMUSG00000000628 ENSMUSG00000016319	'Chorein'; 'Hexokinase-2'; 'ADP/ATP translocase 2'	Vps13c Hk2 Slc25a5	A1ILG8 O08528 P51881	A1ILG8 O08528 P51881	3.00 3/100	3.37 3/89	0.0376662	GO:0006914;GO:0007005;GO:1903008
GO:0016477	cell migration	The controlled self-propelled movement of a cell from one site to a destination guided by molecular cues.	ENSMUSG00000064210 ENSMUSG00000055322 ENSMUSG00000030695 ENSMUSG00000038587 ENSMUSG00000026473 ENSMUSG00000059481 ENSMUSG00000020372 ENSMUSG00000020122 ENSMUSG00000000049 ENSMUSG00000016496 ENSMUSG00000028228 ENSMUSG00000024587 ENSMUSG00000039637	'Anoctamin'; 'Tensin 1'; 'Fructose-bisphosphate aldolase'; 'A kinase'; 'Glutamine synthetase'; 'Plasminogen'; 'Small ribosomal subunit protein RACK1'; 'Epidermal growth factor receptor'; 'Beta-2-glycoprotein 1'; 'PD-L1'; 'C2 domain-containing protein'; 'Asparagine--tRNA ligase, cytoplasmic'; 'Coronin-7'	Ano6 Tns1 Aldoa Akap12 Glul Plg Rack1 Egfr Apoh Cd274 Cpne3 Nars1 Coro7	A0A2I3BPX3 A0A6I8MWZ2 A6ZI44 B2RRE0 P15105 P20918 P68040 Q01279 Q01339 Q3U472 Q3UJS6 Q8BP47 Q9D2V7	A0A2I3BPX3 A0A6I8MWZ2 A6ZI44 B2RRE0 P15105 P20918 P68040 Q01279 Q01339 Q3U472 Q3UJS6 Q8BP47 Q9D2V7	13.00 13/100	0.85 13/1538	0.0377589	GO:0048870
GO:0048585	negative regulation of response to stimulus	Any process that stops, prevents, or reduces the frequency, rate or extent of a response to a stimulus. Response to stimulus is a change in state or activity of a cell or an organism (in terms of movement, secretion, enzyme production, gene expression, etc.) as a result of a stimulus.	ENSMUSG00000059263 ENSMUSG00000035284 ENSMUSG00000030681 ENSMUSG00000015568 ENSMUSG00000059481 ENSMUSG00000016319 ENSMUSG00000020372 ENSMUSG00000020122 ENSMUSG00000000049 ENSMUSG00000033831 ENSMUSG00000031696 ENSMUSG00000003868 ENSMUSG00000027680 ENSMUSG00000036880	'Ubiquitin carboxyl-terminal hydrolase 47'; 'Chorein'; 'Major vault protein'; 'Lipoprotein lipase'; 'Plasminogen'; 'ADP/ATP translocase 2'; 'Small ribosomal subunit protein RACK1'; 'Epidermal growth factor receptor'; 'Beta-2-glycoprotein 1'; 'Fibrinogen C-terminal domain-containing protein'; 'Vacuolar protein sorting-associated protein 35'; 'RuvB-like helicase'; 'RNA-binding protein FXR1'; '3-ket…	Usp47 Vps13c Mvp Lpl Plg Slc25a5 Rack1 Egfr Apoh Fgb Vps35 Ruvbl2 Fxr1 Acaa2	A0A1L1SV73 A1ILG8 E9Q3X0 P11152 P20918 P51881 P68040 Q01279 Q01339 Q3TGR2 Q3TJ43 Q3UXP2 Q61584 Q8BWT1	A0A1L1SV73 A1ILG8 E9Q3X0 P11152 P20918 P51881 P68040 Q01279 Q01339 Q3TGR2 Q3TJ43 Q3UXP2 Q61584 Q8BWT1	14.00 14/100	0.81 14/1723	0.0379247	GO:0048583;GO:0048519;GO:0050896
GO:0009166	nucleotide catabolic process	The chemical reactions and pathways resulting in the breakdown of nucleotides, any nucleoside that is esterified with (ortho)phosphate or an oligophosphate at any hydroxyl group on the glycose moiety; may be mono-, di- or triphosphate; this definition includes cyclic-nucleotides (nucleoside cyclic phosphates).	ENSMUSG00000030695 ENSMUSG00000063129 ENSMUSG00000000628 ENSMUSG00000032047	'Fructose-bisphosphate aldolase'; 'Hexokinase-2'; 'Acetyl-CoA acetyltransferase, mitochondrial'	Aldoa Aldoart2 Hk2 Acat1	A6ZI44 A6ZI47 O08528 Q8QZT1	A6ZI44 A6ZI47 O08528 Q8QZT1	4.00 4/100	2.22 4/180	0.0382899	GO:1901292;GO:0009117
GO:0065003	protein-containing complex assembly	The aggregation, arrangement and bonding together of a set of macromolecules to form a protein-containing complex.	ENSMUSG00000064210 ENSMUSG00000030695 ENSMUSG00000042010 ENSMUSG00000032418 ENSMUSG00000073422 ENSMUSG00000020372 ENSMUSG00000033831 ENSMUSG00000031696 ENSMUSG00000003868 ENSMUSG00000034024 ENSMUSG00000020532 ENSMUSG00000027680 ENSMUSG00000020476 ENSMUSG00000075706 ENSMUSG00000032939 ENSMUSG00000025545 ENSMUSG00000025968 ENSMUSG00000039637 ENSMUSG00000005299	'Anoctamin'; 'Fructose-bisphosphate aldolase'; 'Acetyl-CoA carboxylase 2'; 'NADP-dependent malic enzyme'; 'Small ribosomal subunit protein RACK1'; 'Fibrinogen C-terminal domain-containing protein'; 'Vacuolar protein sorting-associated protein 35'; 'RuvB-like helicase'; 'T-complex protein 1 subunit beta'; 'Acetyl-CoA carboxylase 1'; 'RNA-binding protein FXR1'; 'Drebrin-like protein'; 'Glutathione …	Ano6 Aldoa Acacb Me1 Hsd17b8 Rack1 Fgb Vps35 Ruvbl2 Cct2 Acaca Fxr1 Dbnl Gpx4 Nup93 Clybl Ndufs1 Coro7 Letm1	A0A2I3BPX3 A6ZI44 E9Q4Z2 P06801 P50171 P68040 Q3TGR2 Q3TJ43 Q3UXP2 Q542X7 Q5SWU9 Q61584 Q62418 Q76LV0 Q8BJ71 Q8R4N0 Q91VD9 Q9D2V7 Q9Z2I0	A0A2I3BPX3 A6ZI44 E9Q4Z2 P06801 P50171 P68040 Q3TGR2 Q3TJ43 Q3UXP2 Q542X7 Q5SWU9 Q61584 Q62418 Q76LV0 Q8BJ71 Q8R4N0 Q91VD9 Q9D2V7 Q9Z2I0	19.00 19/100	0.70 19/2700	0.0383317	GO:0022607;GO:0043933
GO:0050817	coagulation	The process in which a fluid solution, or part of it, changes into a solid or semisolid mass.	ENSMUSG00000064210 ENSMUSG00000059481 ENSMUSG00000000049 ENSMUSG00000033831	'Anoctamin'; 'Plasminogen'; 'Beta-2-glycoprotein 1'; 'Fibrinogen C-terminal domain-containing protein'	Ano6 Plg Apoh Fgb	A0A2I3BPX3 P20918 Q01339 Q3TGR2	A0A2I3BPX3 P20918 Q01339 Q3TGR2	4.00 4/100	2.21 4/181	0.0387968	GO:0032501
GO:0007599	hemostasis	The stopping of bleeding (loss of body fluid) or the arrest of the circulation to an organ or part.	ENSMUSG00000064210 ENSMUSG00000059481 ENSMUSG00000000049 ENSMUSG00000033831	'Anoctamin'; 'Plasminogen'; 'Beta-2-glycoprotein 1'; 'Fibrinogen C-terminal domain-containing protein'	Ano6 Plg Apoh Fgb	A0A2I3BPX3 P20918 Q01339 Q3TGR2	A0A2I3BPX3 P20918 Q01339 Q3TGR2	4.00 4/100	2.20 4/182	0.0391831	GO:0050878
GO:0050714	positive regulation of protein secretion	Any process that activates or increases the frequency, rate or extent of the controlled release of a protein from a cell.	ENSMUSG00000026473 ENSMUSG00000020122 ENSMUSG00000033831 ENSMUSG00000031696	'Glutamine synthetase'; 'Epidermal growth factor receptor'; 'Fibrinogen C-terminal domain-containing protein'; 'Vacuolar protein sorting-associated protein 35'	Glul Egfr Fgb Vps35	P15105 Q01279 Q3TGR2 Q3TJ43	P15105 Q01279 Q3TGR2 Q3TJ43	4.00 4/100	2.20 4/182	0.0391831	GO:0009306;GO:0050708;GO:0051222;GO:1903532
GO:0034644	cellular response to UV	Any process that results in a change in state or activity of a cell (in terms of movement, secretion, enzyme production, gene expression, etc.) as a result of an ultraviolet radiation (UV light) stimulus. Ultraviolet radiation is electromagnetic radiation with a wavelength in the range of 10 to 380 nanometers.	ENSMUSG00000059263 ENSMUSG00000027342 ENSMUSG00000003868	'Ubiquitin carboxyl-terminal hydrolase 47'; 'Proliferating cell nuclear antigen'; 'RuvB-like helicase'	Usp47 Pcna Ruvbl2	A0A1L1SV73 P17918 Q3UXP2	A0A1L1SV73 P17918 Q3UXP2	3.00 3/100	3.30 3/91	0.0391831	GO:0071482;GO:0009411
GO:0046184	aldehyde biosynthetic process	The chemical reactions and pathways resulting in the formation of aldehydes, any organic compound with the formula R-CH=O.	ENSMUSG00000030695 ENSMUSG00000019179	'Fructose-bisphosphate aldolase'; 'Malate dehydrogenase, mitochondrial'	Aldoa Mdh2	A6ZI44 P08249	A6ZI44 P08249	2.00 2/100	7.14 2/28	0.0392526	GO:0044249;GO:0006081;GO:1901576
GO:2000026	regulation of multicellular organismal development	Any process that modulates the frequency, rate or extent of multicellular organismal development.	ENSMUSG00000064210 ENSMUSG00000042010 ENSMUSG00000000628 ENSMUSG00000024164 ENSMUSG00000026473 ENSMUSG00000059481 ENSMUSG00000020372 ENSMUSG00000020122 ENSMUSG00000000049 ENSMUSG00000003868 ENSMUSG00000027680 ENSMUSG00000020476 ENSMUSG00000022752	'Anoctamin'; 'Acetyl-CoA carboxylase 2'; 'Hexokinase-2'; 'Complement C3'; 'Glutamine synthetase'; 'Plasminogen'; 'Small ribosomal subunit protein RACK1'; 'Epidermal growth factor receptor'; 'Beta-2-glycoprotein 1'; 'RuvB-like helicase'; 'RNA-binding protein FXR1'; 'Drebrin-like protein'; 'MKIAA0719 protein'	Ano6 Acacb Hk2 C3 Glul Plg Rack1 Egfr Apoh Ruvbl2 Fxr1 Dbnl Tomm70a	A0A2I3BPX3 E9Q4Z2 O08528 P01027 P15105 P20918 P68040 Q01279 Q01339 Q3UXP2 Q61584 Q62418 Q80TT4	A0A2I3BPX3 E9Q4Z2 O08528 P01027 P15105 P20918 P68040 Q01279 Q01339 Q3UXP2 Q61584 Q62418 Q80TT4	13.00 13/100	0.84 13/1550	0.0392526	GO:0050793;GO:0051239;GO:0007275
GO:0006120	mitochondrial electron transport, NADH to ubiquinone	The transfer of electrons from NADH to ubiquinone that occurs during oxidative phosphorylation.	ENSMUSG00000020664 ENSMUSG00000025968	'Dihydrolipoyl dehydrogenase, mitochondrial'; 'NADH-ubiquinone oxidoreductase 75 kDa subunit, mitochondrial'	Dld Ndufs1	O08749 Q91VD9	O08749 Q91VD9	2.00 2/100	7.14 2/28	0.0392526	GO:0042775;GO:0019646
GO:0019433	triglyceride catabolic process	The chemical reactions and pathways resulting in the breakdown of a triglyceride, any triester of glycerol.	ENSMUSG00000015568 ENSMUSG00000000049	'Lipoprotein lipase'; 'Beta-2-glycoprotein 1'	Lpl Apoh	P11152 Q01339	P11152 Q01339	2.00 2/100	7.14 2/28	0.0392526	GO:0046464;GO:0006641
GO:0097066	response to thyroid hormone	A change in state or activity of a cell or an organism (in terms of movement, secretion, enzyme production, gene expression, etc.) as a result of a thyroid hormone stimulus.	ENSMUSG00000021939 ENSMUSG00000022752	'Cathepsin B'; 'MKIAA0719 protein'	Ctsb Tomm70a	P10605 Q80TT4	P10605 Q80TT4	2.00 2/100	6.90 2/29	0.041541	GO:0009725
GO:0043171	peptide catabolic process	The chemical reactions and pathways resulting in the breakdown of peptides, compounds of 2 or more (but usually less than 100) amino acids where the alpha carboxyl group of one is bound to the alpha amino group of another.	ENSMUSG00000004929 ENSMUSG00000023845	'Thimet oligopeptidase'; 'Leucyl-cystinyl aminopeptidase'	Thop1 Lnpep	A0A0R4IZY0 Q8C129	A0A0R4IZY0 Q8C129	2.00 2/100	6.90 2/29	0.041541	GO:0044248;GO:1901565;GO:0006518
GO:0034248	regulation of amide metabolic process	Any process that modulates the frequency, rate or extent of the chemical reactions and pathways involving amides.	ENSMUSG00000030057 ENSMUSG00000034994 ENSMUSG00000031320 ENSMUSG00000020372 ENSMUSG00000007892 ENSMUSG00000027680	'CCHC-type zinc finger nucleic acid binding protein'; 'Elongation factor 2'; 'Small ribosomal subunit protein eS4'; 'Small ribosomal subunit protein RACK1'; 'Large ribosomal subunit protein P1'; 'RNA-binding protein FXR1'	Cnbp Eef2 Rps4x Rack1 Rplp1 Fxr1	P53996 P58252 P62702 P68040 Q58E35 Q61584	P53996 P58252 P62702 P68040 Q58E35 Q61584	6.00 6/100	1.41 6/426	0.041541	GO:0051171;GO:0043603
GO:0070199	establishment of protein localization to chromosome	The directed movement of a protein to a specific location on a chromosome.	ENSMUSG00000003868 ENSMUSG00000034024	'RuvB-like helicase'; 'T-complex protein 1 subunit beta'	Ruvbl2 Cct2	Q3UXP2 Q542X7	Q3UXP2 Q542X7	2.00 2/100	6.90 2/29	0.041541	GO:0072594;GO:0034502
GO:0006892	post-Golgi vesicle-mediated transport	The directed movement of substances from the Golgi to other parts of the cell, including organelles and the plasma membrane, mediated by small transport vesicles.	ENSMUSG00000020372 ENSMUSG00000020671 ENSMUSG00000039637	'Small ribosomal subunit protein RACK1'; 'Ras-related protein Rab-10'; 'Coronin-7'	Rack1 Rab10 Coro7	P68040 Q4FJL0 Q9D2V7	P68040 Q4FJL0 Q9D2V7	3.00 3/100	3.19 3/94	0.0415823	GO:0048193
GO:0051222	positive regulation of protein transport	Any process that activates or increases the frequency, rate or extent of the directed movement of a protein into, out of or within a cell, or between cells, by means of some agent such as a transporter or pore.	ENSMUSG00000026473 ENSMUSG00000020372 ENSMUSG00000020122 ENSMUSG00000033831 ENSMUSG00000031696	'Glutamine synthetase'; 'Small ribosomal subunit protein RACK1'; 'Epidermal growth factor receptor'; 'Fibrinogen C-terminal domain-containing protein'; 'Vacuolar protein sorting-associated protein 35'	Glul Rack1 Egfr Fgb Vps35	P15105 P68040 Q01279 Q3TGR2 Q3TJ43	P15105 P68040 Q01279 Q3TGR2 Q3TJ43	5.00 5/100	1.67 5/300	0.0419528	GO:0051223;GO:0051050;GO:0015031;GO:1904951
GO:1905952	regulation of lipid localization	Any process that modulates the frequency, rate or extent of lipid localization.	ENSMUSG00000042010 ENSMUSG00000022807 ENSMUSG00000024164 ENSMUSG00000015568	'Acetyl-CoA carboxylase 2'; 'Oxysterol-binding protein'; 'Complement C3'; 'Lipoprotein lipase'	Acacb Osbpl11 C3 Lpl	E9Q4Z2 G5E8A0 P01027 P11152	E9Q4Z2 G5E8A0 P01027 P11152	4.00 4/100	2.13 4/188	0.0424408	GO:0032879;GO:0010876
GO:1901292	nucleoside phosphate catabolic process	The chemical reactions and pathways resulting in the breakdown of a nucleoside phosphate.	ENSMUSG00000030695 ENSMUSG00000063129 ENSMUSG00000000628 ENSMUSG00000032047	'Fructose-bisphosphate aldolase'; 'Hexokinase-2'; 'Acetyl-CoA acetyltransferase, mitochondrial'	Aldoa Aldoart2 Hk2 Acat1	A6ZI44 A6ZI47 O08528 Q8QZT1	A6ZI44 A6ZI47 O08528 Q8QZT1	4.00 4/100	2.12 4/189	0.0430592	GO:0034655;GO:0006753;GO:0046434
GO:2000145	regulation of cell motility	Any process that modulates the frequency, rate or extent of cell motility.	ENSMUSG00000064210 ENSMUSG00000030695 ENSMUSG00000038587 ENSMUSG00000026473 ENSMUSG00000059481 ENSMUSG00000020372 ENSMUSG00000020122 ENSMUSG00000000049 ENSMUSG00000016496 ENSMUSG00000028228	'Anoctamin'; 'Fructose-bisphosphate aldolase'; 'A kinase'; 'Glutamine synthetase'; 'Plasminogen'; 'Small ribosomal subunit protein RACK1'; 'Epidermal growth factor receptor'; 'Beta-2-glycoprotein 1'; 'PD-L1'; 'C2 domain-containing protein'	Ano6 Aldoa Akap12 Glul Plg Rack1 Egfr Apoh Cd274 Cpne3	A0A2I3BPX3 A6ZI44 B2RRE0 P15105 P20918 P68040 Q01279 Q01339 Q3U472 Q3UJS6	A0A2I3BPX3 A6ZI44 B2RRE0 P15105 P20918 P68040 Q01279 Q01339 Q3U472 Q3UJS6	10.00 10/100	0.96 10/1045	0.0430592	GO:0050794;GO:0040012;GO:0048870
GO:0097345	mitochondrial outer membrane permeabilization	The process by which the mitochondrial outer membrane becomes permeable to the passing of proteins and other molecules from the intermembrane space to the cytosol as part of the apoptotic signaling pathway.	ENSMUSG00000016319 ENSMUSG00000036880	'ADP/ATP translocase 2'; '3-ketoacyl-CoA thiolase, mitochondrial'	Slc25a5 Acaa2	P51881 Q8BWT1	P51881 Q8BWT1	2.00 2/100	6.67 2/30	0.0435963	GO:1902110;GO:0097190
GO:0051239	regulation of multicellular organismal process	Any process that modulates the frequency, rate or extent of a multicellular organismal process, the processes pertinent to the function of a multicellular organism above the cellular level; includes the integrated processes of tissues and organs.	ENSMUSG00000064210 ENSMUSG00000038587 ENSMUSG00000042010 ENSMUSG00000000628 ENSMUSG00000024164 ENSMUSG00000015568 ENSMUSG00000031710 ENSMUSG00000026473 ENSMUSG00000059481 ENSMUSG00000020372 ENSMUSG00000020122 ENSMUSG00000000049 ENSMUSG00000033831 ENSMUSG00000031696 ENSMUSG00000016496 ENSMUSG00000003868 ENSMUSG00000027680 ENSMUSG00000020476 ENSMUSG00000022752 ENSMUSG00000023845 ENSMUSG00000028223	'Anoctamin'; 'A kinase'; 'Acetyl-CoA carboxylase 2'; 'Hexokinase-2'; 'Complement C3'; 'Lipoprotein lipase'; 'Mitochondrial brown fat uncoupling protein 1'; 'Glutamine synthetase'; 'Plasminogen'; 'Small ribosomal subunit protein RACK1'; 'Epidermal growth factor receptor'; 'Beta-2-glycoprotein 1'; 'Fibrinogen C-terminal domain-containing protein'; 'Vacuolar protein sorting-associated protein 35'; '…	Ano6 Akap12 Acacb Hk2 C3 Lpl Ucp1 Glul Plg Rack1 Egfr Apoh Fgb Vps35 Cd274 Ruvbl2 Fxr1 Dbnl Tomm70a Lnpep Decr1	A0A2I3BPX3 B2RRE0 E9Q4Z2 O08528 P01027 P11152 P12242 P15105 P20918 P68040 Q01279 Q01339 Q3TGR2 Q3TJ43 Q3U472 Q3UXP2 Q61584 Q62418 Q80TT4 Q8C129 Q9CQ62	A0A2I3BPX3 B2RRE0 E9Q4Z2 O08528 P01027 P11152 P12242 P15105 P20918 P68040 Q01279 Q01339 Q3TGR2 Q3TJ43 Q3U472 Q3UXP2 Q61584 Q62418 Q80TT4 Q8C129 Q9CQ62	21.00 21/100	0.66 21/3165	0.0441365	GO:0050789;GO:0032501
GO:0031667	response to nutrient levels	Any process that results in a change in state or activity of a cell or an organism (in terms of movement, secretion, enzyme production, gene expression, etc.) as a result of a stimulus reflecting the presence, absence, or concentration of nutrients.	ENSMUSG00000042010 ENSMUSG00000015568 ENSMUSG00000031710 ENSMUSG00000026473 ENSMUSG00000020122 ENSMUSG00000022546 ENSMUSG00000032047	'Acetyl-CoA carboxylase 2'; 'Lipoprotein lipase'; 'Mitochondrial brown fat uncoupling protein 1'; 'Glutamine synthetase'; 'Epidermal growth factor receptor'; 'Alanine aminotransferase 1'; 'Acetyl-CoA acetyltransferase, mitochondrial'	Acacb Lpl Ucp1 Glul Egfr Gpt Acat1	E9Q4Z2 P11152 P12242 P15105 Q01279 Q8QZR5 Q8QZT1	E9Q4Z2 P11152 P12242 P15105 Q01279 Q8QZR5 Q8QZT1	7.00 7/100	1.22 7/576	0.0445135	GO:0009991
GO:0045765	regulation of angiogenesis	Any process that modulates the frequency, rate or extent of angiogenesis.	ENSMUSG00000000628 ENSMUSG00000024164 ENSMUSG00000026473 ENSMUSG00000059481 ENSMUSG00000000049	'Hexokinase-2'; 'Complement C3'; 'Glutamine synthetase'; 'Plasminogen'; 'Beta-2-glycoprotein 1'	Hk2 C3 Glul Plg Apoh	O08528 P01027 P15105 P20918 Q01339	O08528 P01027 P15105 P20918 Q01339	5.00 5/100	1.63 5/306	0.0445987	GO:0001525;GO:0022603;GO:1901342
GO:0045927	positive regulation of growth	Any process that activates or increases the rate or extent of growth, the increase in size or mass of all or part of an organism.	ENSMUSG00000059263 ENSMUSG00000042010 ENSMUSG00000024164 ENSMUSG00000020122 ENSMUSG00000020476	'Ubiquitin carboxyl-terminal hydrolase 47'; 'Acetyl-CoA carboxylase 2'; 'Complement C3'; 'Epidermal growth factor receptor'; 'Drebrin-like protein'	Usp47 Acacb C3 Egfr Dbnl	A0A1L1SV73 E9Q4Z2 P01027 Q01279 Q62418	A0A1L1SV73 E9Q4Z2 P01027 Q01279 Q62418	5.00 5/100	1.63 5/307	0.0450714	GO:0040008;GO:0048518;GO:0040007
GO:2000765	regulation of cytoplasmic translation	Any process that modulates the frequency, rate or extent of cytoplasmic translation.	ENSMUSG00000030057 ENSMUSG00000034994	'CCHC-type zinc finger nucleic acid binding protein'; 'Elongation factor 2'	Cnbp Eef2	P53996 P58252	P53996 P58252	2.00 2/100	6.45 2/31	0.045799	GO:0002181;GO:0006417
GO:0030111	regulation of Wnt signaling pathway	Any process that modulates the frequency, rate or extent of the activity of the Wnt signal transduction pathway.	ENSMUSG00000059263 ENSMUSG00000020372 ENSMUSG00000020122 ENSMUSG00000031696 ENSMUSG00000003868	'Ubiquitin carboxyl-terminal hydrolase 47'; 'Small ribosomal subunit protein RACK1'; 'Epidermal growth factor receptor'; 'Vacuolar protein sorting-associated protein 35'; 'RuvB-like helicase'	Usp47 Rack1 Egfr Vps35 Ruvbl2	A0A1L1SV73 P68040 Q01279 Q3TJ43 Q3UXP2	A0A1L1SV73 P68040 Q01279 Q3TJ43 Q3UXP2	5.00 5/100	1.62 5/309	0.0460258	GO:0009966;GO:0016055
GO:0006096	glycolytic process	The chemical reactions and pathways resulting in the breakdown of a carbohydrate into pyruvate, with the concomitant production of a small amount of ATP and the reduction of NAD(P) to NAD(P)H. Glycolysis begins with the metabolism of a carbohydrate to generate products that can enter the pathway and ends with the production of pyruvate. Pyruvate may be converted to acetyl-coenzyme A, ethanol, lac…	ENSMUSG00000030695 ENSMUSG00000063129 ENSMUSG00000000628	'Fructose-bisphosphate aldolase'; 'Hexokinase-2'	Aldoa Aldoart2 Hk2	A6ZI44 A6ZI47 O08528	A6ZI44 A6ZI47 O08528	3.00 3/100	3.00 3/100	0.0476135	GO:0046032;GO:0016052;GO:0006091;GO:0006090;GO:0046496;GO:0019364;GO:0046034
GO:1901342	regulation of vasculature development	Any process that modulates the frequency, rate or extent of vasculature development.	ENSMUSG00000000628 ENSMUSG00000024164 ENSMUSG00000026473 ENSMUSG00000059481 ENSMUSG00000000049	'Hexokinase-2'; 'Complement C3'; 'Glutamine synthetase'; 'Plasminogen'; 'Beta-2-glycoprotein 1'	Hk2 C3 Glul Plg Apoh	O08528 P01027 P15105 P20918 Q01339	O08528 P01027 P15105 P20918 Q01339	5.00 5/100	1.60 5/312	0.0476198	GO:0001944;GO:2000026
GO:0042178	xenobiotic catabolic process	The chemical reactions and pathways resulting in the breakdown of a xenobiotic compound, a compound foreign to the organim exposed to it. It may be synthesized by another organism (like ampicilin) or it can be a synthetic chemical.	ENSMUSG00000058135 ENSMUSG00000004032	'Glutathione S-transferase Mu 1'; 'Glutathione S-transferase Mu 5'	Gstm1 Gstm5	P10649 P48774	P10649 P48774	2.00 2/100	6.25 2/32	0.0478797	GO:0006805;GO:0044248
GO:1903146	regulation of autophagy of mitochondrion	Any process that modulates the frequency, rate or extent of mitochondrion degradation by an autophagic process.	ENSMUSG00000035284 ENSMUSG00000016319	'Chorein'; 'ADP/ATP translocase 2'	Vps13c Slc25a5	A1ILG8 P51881	A1ILG8 P51881	2.00 2/100	6.25 2/32	0.0478797	GO:0010821;GO:0000422;GO:0010506
GO:0022616	DNA strand elongation	The DNA metabolic process in which an existing DNA strand is extended by activities including the addition of nucleotides to the 3' end of the strand.	ENSMUSG00000027342 ENSMUSG00000003868	'Proliferating cell nuclear antigen'; 'RuvB-like helicase'	Pcna Ruvbl2	P17918 Q3UXP2	P17918 Q3UXP2	2.00 2/100	6.25 2/32	0.0478797	GO:0006259
GO:0006754	ATP biosynthetic process	The chemical reactions and pathways resulting in the formation of ATP, adenosine 5'-triphosphate, a universally important coenzyme and enzyme regulator.	ENSMUSG00000030695 ENSMUSG00000052459 ENSMUSG00000025968	'Fructose-bisphosphate aldolase'; 'V-type proton ATPase catalytic subunit A'; 'NADH-ubiquinone oxidoreductase 75 kDa subunit, mitochondrial'	Aldoa Atp6v1a Ndufs1	A6ZI44 P50516 Q91VD9	A6ZI44 P50516 Q91VD9	3.00 3/100	2.94 3/102	0.0494124	GO:0009206;GO:0046034;GO:0009152
GO:0006094	gluconeogenesis	The formation of glucose from noncarbohydrate precursors, such as pyruvate, amino acids and glycerol.	ENSMUSG00000019179 ENSMUSG00000026827 ENSMUSG00000022546	'Malate dehydrogenase, mitochondrial'; 'Glycerol-3-phosphate dehydrogenase, mitochondrial'; 'Alanine aminotransferase 1'	Mdh2 Gpd2 Gpt	P08249 Q64521 Q8QZR5	P08249 Q64521 Q8QZR5	3.00 3/100	2.94 3/102	0.0494124	GO:0006006;GO:0019319
GO:0033554	cellular response to stress	Any process that results in a change in state or activity of a cell (in terms of movement, secretion, enzyme production, gene expression, etc.) as a result of a stimulus indicating the organism is under stress. The stress is usually, but not necessarily, exogenous (e.g. temperature, humidity, ionizing radiation).	ENSMUSG00000059263 ENSMUSG00000035284 ENSMUSG00000000628 ENSMUSG00000058135 ENSMUSG00000031710 ENSMUSG00000026473 ENSMUSG00000027342 ENSMUSG00000004032 ENSMUSG00000020372 ENSMUSG00000020122 ENSMUSG00000003868 ENSMUSG00000036880 ENSMUSG00000020572 ENSMUSG00000005299	'Ubiquitin carboxyl-terminal hydrolase 47'; 'Chorein'; 'Hexokinase-2'; 'Glutathione S-transferase Mu 1'; 'Mitochondrial brown fat uncoupling protein 1'; 'Glutamine synthetase'; 'Proliferating cell nuclear antigen'; 'Glutathione S-transferase Mu 5'; 'Small ribosomal subunit protein RACK1'; 'Epidermal growth factor receptor'; 'RuvB-like helicase'; '3-ketoacyl-CoA thiolase, mitochondrial'; 'Nicotina…	Usp47 Vps13c Hk2 Gstm1 Ucp1 Glul Pcna Gstm5 Rack1 Egfr Ruvbl2 Acaa2 Nampt Letm1	A0A1L1SV73 A1ILG8 O08528 P10649 P12242 P15105 P17918 P48774 P68040 Q01279 Q3UXP2 Q8BWT1 Q99KQ4 Q9Z2I0	A0A1L1SV73 A1ILG8 O08528 P10649 P12242 P15105 P17918 P48774 P68040 Q01279 Q3UXP2 Q8BWT1 Q99KQ4 Q9Z2I0	14.00 14/100	0.78 14/1799	0.0496807	GO:0006950;GO:0051716
GO:0090263	positive regulation of canonical Wnt signaling pathway	Any process that increases the rate, frequency, or extent of the Wnt signaling pathway through beta-catenin, the series of molecular signals initiated by binding of a Wnt protein to a frizzled family receptor on the surface of the target cell, followed by propagation of the signal via beta-catenin, and ending with a change in transcription of target genes.	ENSMUSG00000059263 ENSMUSG00000020122 ENSMUSG00000031696	'Ubiquitin carboxyl-terminal hydrolase 47'; 'Epidermal growth factor receptor'; 'Vacuolar protein sorting-associated protein 35'	Usp47 Egfr Vps35	A0A1L1SV73 Q01279 Q3TJ43	A0A1L1SV73 Q01279 Q3TJ43	3.00 3/100	2.91 3/103	0.0504661	GO:0060070;GO:0060828;GO:0030177
GO:0032463	negative regulation of protein homooligomerization	Any process that stops, prevents, or reduces the frequency, rate or extent of protein homooligomerization.	ENSMUSG00000031696	'Vacuolar protein sorting-associated protein 35'	Vps35	Q3TJ43	Q3TJ43	1.00 1/100	50.00 1/2	0.0508806	GO:0032462;GO:0051260;GO:0032460
GO:0006438	valyl-tRNA aminoacylation	The process of coupling valine to valyl-tRNA, catalyzed by valyl-tRNA synthetase. The valyl-tRNA synthetase is a class-I synthetase. The activated amino acid is transferred to the 2'-OH group of a valine-accetping tRNA. The 2'-O-aminoacyl-tRNA will ultimately migrate to the 3' position via transesterification.	ENSMUSG00000007029	'Valine--tRNA ligase'	Vars1	Q3U3D3	Q3U3D3	1.00 1/100	50.00 1/2	0.0508806	GO:0006418
GO:0071495	cellular response to endogenous stimulus	Any process that results in a change in state or activity of a cell (in terms of movement, secretion, enzyme production, gene expression, etc.) as a result of a stimulus arising within the organism.	ENSMUSG00000021939 ENSMUSG00000015568 ENSMUSG00000031710 ENSMUSG00000020372 ENSMUSG00000020122 ENSMUSG00000033831 ENSMUSG00000031696 ENSMUSG00000055065 ENSMUSG00000028228 ENSMUSG00000020671 ENSMUSG00000020532 ENSMUSG00000022546 ENSMUSG00000032435	'Cathepsin B'; 'Lipoprotein lipase'; 'Mitochondrial brown fat uncoupling protein 1'; 'Small ribosomal subunit protein RACK1'; 'Epidermal growth factor receptor'; 'Fibrinogen C-terminal domain-containing protein'; 'Vacuolar protein sorting-associated protein 35'; 'RNA helicase'; 'C2 domain-containing protein'; 'Ras-related protein Rab-10'; 'Acetyl-CoA carboxylase 1'; 'Alanine aminotransferase 1'; …	Ctsb Lpl Ucp1 Rack1 Egfr Fgb Vps35 Ddx17 Cpne3 Rab10 Acaca Gpt Dync1li1	P10605 P11152 P12242 P68040 Q01279 Q3TGR2 Q3TJ43 Q3U741 Q3UJS6 Q4FJL0 Q5SWU9 Q8QZR5 Q8R1Q8	P10605 P11152 P12242 P68040 Q01279 Q3TGR2 Q3TJ43 Q3U741 Q3UJS6 Q4FJL0 Q5SWU9 Q8QZR5 Q8R1Q8	13.00 13/100	0.80 13/1629	0.0508806	GO:0009719
GO:1902822	regulation of late endosome to lysosome transport	Any process that modulates the frequency, rate or extent of late endosome to lysosome transport.	ENSMUSG00000031696	'Vacuolar protein sorting-associated protein 35'	Vps35	Q3TJ43	Q3TJ43	1.00 1/100	50.00 1/2	0.0508806	GO:1902774;GO:1903335
GO:0071347	cellular response to interleukin-1	Any process that results in a change in state or activity of a cell (in terms of movement, secretion, enzyme production, gene expression, etc.) as a result of an interleukin-1 stimulus.	ENSMUSG00000038587 ENSMUSG00000033831 ENSMUSG00000025139	'A kinase'; 'Fibrinogen C-terminal domain-containing protein'; 'Toll-interacting protein'	Akap12 Fgb Tollip	B2RRE0 Q3TGR2 Q9QZ06	B2RRE0 Q3TGR2 Q9QZ06	3.00 3/100	2.86 3/105	0.0508806	GO:0071345;GO:0070555
GO:0070201	regulation of establishment of protein localization	Any process that modulates the frequency, rate or extent of the directed movement of a protein to a specific location.	ENSMUSG00000026473 ENSMUSG00000020372 ENSMUSG00000020122 ENSMUSG00000033831 ENSMUSG00000031696 ENSMUSG00000034024 ENSMUSG00000022752	'Glutamine synthetase'; 'Small ribosomal subunit protein RACK1'; 'Epidermal growth factor receptor'; 'Fibrinogen C-terminal domain-containing protein'; 'Vacuolar protein sorting-associated protein 35'; 'T-complex protein 1 subunit beta'; 'MKIAA0719 protein'	Glul Rack1 Egfr Fgb Vps35 Cct2 Tomm70a	P15105 P68040 Q01279 Q3TGR2 Q3TJ43 Q542X7 Q80TT4	P15105 P68040 Q01279 Q3TGR2 Q3TJ43 Q542X7 Q80TT4	7.00 7/100	1.17 7/596	0.0508806	GO:0032880;GO:0045184
GO:0002654	positive regulation of tolerance induction dependent upon immune response	Any process that activates or increases the frequency, rate, or extent of tolerance induction dependent upon immune response.	ENSMUSG00000016496	'PD-L1'	Cd274	Q3U472	Q3U472	1.00 1/100	50.00 1/2	0.0508806	GO:0002824;GO:0002461;GO:0002652;GO:0002645
GO:1902110	positive regulation of mitochondrial membrane permeability involved in apoptotic process	Any positive regulation of mitochondrial membrane permeability that is involved in apoptotic process.	ENSMUSG00000016319 ENSMUSG00000036880	'ADP/ATP translocase 2'; '3-ketoacyl-CoA thiolase, mitochondrial'	Slc25a5 Acaa2	P51881 Q8BWT1	P51881 Q8BWT1	2.00 2/100	5.88 2/34	0.0508806	GO:1902686;GO:1902108
GO:0032075	positive regulation of nuclease activity	Any process that activates or increases the frequency, rate or extent of nuclease activity, the hydrolysis of ester linkages within nucleic acids.	ENSMUSG00000027342	'Proliferating cell nuclear antigen'	Pcna	P17918	P17918	1.00 1/100	50.00 1/2	0.0508806	GO:0032069;GO:0051345;GO:0045935
GO:0019319	hexose biosynthetic process	The chemical reactions and pathways resulting in the formation of hexose, any monosaccharide with a chain of six carbon atoms in the molecule.	ENSMUSG00000019179 ENSMUSG00000026827 ENSMUSG00000022546	'Malate dehydrogenase, mitochondrial'; 'Glycerol-3-phosphate dehydrogenase, mitochondrial'; 'Alanine aminotransferase 1'	Mdh2 Gpd2 Gpt	P08249 Q64521 Q8QZR5	P08249 Q64521 Q8QZR5	3.00 3/100	2.83 3/106	0.0508806	GO:0046364;GO:0019318
GO:0016043	cellular component organization	A process that results in the assembly, arrangement of constituent parts, or disassembly of a cellular component.	ENSMUSG00000059263 ENSMUSG00000064210 ENSMUSG00000055322 ENSMUSG00000035284 ENSMUSG00000030695 ENSMUSG00000019978 ENSMUSG00000042010 ENSMUSG00000069833 ENSMUSG00000027940 ENSMUSG00000000628 ENSMUSG00000024164 ENSMUSG00000032418 ENSMUSG00000015568 ENSMUSG00000027342 ENSMUSG00000059481 ENSMUSG00000073422 ENSMUSG00000052459 ENSMUSG00000004897 ENSMUSG00000016319 ENSMUSG00000020372 ENSMUSG00000020122 …	'Ubiquitin carboxyl-terminal hydrolase 47'; 'Anoctamin'; 'Tensin 1'; 'Chorein'; 'Fructose-bisphosphate aldolase'; 'Erythrocyte protein band 4.1-like 2'; 'Acetyl-CoA carboxylase 2'; 'AHNAK nucleoprotein'; 'Tropomyosin 3, gamma'; 'Hexokinase-2'; 'Complement C3'; 'NADP-dependent malic enzyme'; 'Lipoprotein lipase'; 'Proliferating cell nuclear antigen'; 'Plasminogen'; 'V-type proton ATPase catalytic …	Usp47 Ano6 Tns1 Vps13c Aldoa Epb41l2 Acacb Ahnak Tpm3 Hk2 C3 Me1 Lpl Pcna Plg Hsd17b8 Atp6v1a Hdgf Slc25a5 Rack1 Egfr Fgb Vps35 Spg7 Ruvbl2 Rab10 Cct2 Acaca Fxr1 Dbnl Gpx4 Tomm70a Nup93 Acaa2 Dync1li1 Clybl Ndufs1 Coro7 Acox1 Letm1	A0A1L1SV73 A0A2I3BPX3 A0A6I8MWZ2 A1ILG8 A6ZI44 B6ZHD0 E9Q4Z2 E9Q616 E9Q7Q3 O08528 P01027 P06801 P11152 P17918 P20918 P50171 P50516 P51859 P51881 P68040 Q01279 Q3TGR2 Q3TJ43 Q3ULF4 Q3UXP2 Q4FJL0 Q542X7 Q5SWU9 Q61584 Q62418 Q76LV0 Q80TT4 Q8BJ71 Q8BWT1 Q8R1Q8 Q8R4N0 Q91VD9 Q9D2V7 Q9R0H0 Q9Z2I0	A0A1L1SV73 A0A2I3BPX3 A0A6I8MWZ2 A1ILG8 A6ZI44 B6ZHD0 E9Q4Z2 E9Q616 E9Q7Q3 O08528 P01027 P06801 P11152 P17918 P20918 P50171 P50516 P51859 P51881 P68040 Q01279 Q3TGR2 Q3TJ43 Q3ULF4 Q3UXP2 Q4FJL0 Q542X7 Q5SWU9 Q61584 Q62418 Q76LV0 Q80TT4 Q8BJ71 Q8BWT1 Q8R1Q8 Q8R4N0 Q91VD9 Q9D2V7 Q9R0H0 Q9Z2I0	40.00 40/100	0.53 40/7612	0.0508806	GO:0071840
GO:0032077	positive regulation of deoxyribonuclease activity	Any process that activates or increases the frequency, rate or extent of deoxyribonuclease activity, the hydrolysis of ester linkages within deoxyribonucleic acid.	ENSMUSG00000027342	'Proliferating cell nuclear antigen'	Pcna	P17918	P17918	1.00 1/100	50.00 1/2	0.0508806	GO:0032070;GO:0032075;GO:0051054
GO:0046032	ADP catabolic process	The chemical reactions and pathways resulting in the breakdown of ADP, adenosine 5'-diphosphate.	ENSMUSG00000030695 ENSMUSG00000063129 ENSMUSG00000000628	'Fructose-bisphosphate aldolase'; 'Hexokinase-2'	Aldoa Aldoart2 Hk2	A6ZI44 A6ZI47 O08528	A6ZI44 A6ZI47 O08528	3.00 3/100	2.88 3/104	0.0508806	GO:0009181;GO:0009154;GO:0046031
GO:0031325	positive regulation of cellular metabolic process	Any process that activates or increases the frequency, rate or extent of the chemical reactions and pathways by which individual cells transform chemical substances.	ENSMUSG00000038587 ENSMUSG00000024164 ENSMUSG00000015568 ENSMUSG00000027342 ENSMUSG00000004897 ENSMUSG00000016319 ENSMUSG00000030057 ENSMUSG00000034994 ENSMUSG00000031320 ENSMUSG00000020372 ENSMUSG00000020122 ENSMUSG00000000049 ENSMUSG00000031696 ENSMUSG00000016496 ENSMUSG00000055065 ENSMUSG00000003868 ENSMUSG00000034024 ENSMUSG00000027680 ENSMUSG00000022752 ENSMUSG00000022546 ENSMUSG00000025545 …	'A kinase'; 'Complement C3'; 'Lipoprotein lipase'; 'Proliferating cell nuclear antigen'; 'Hepatoma-derived growth factor'; 'ADP/ATP translocase 2'; 'CCHC-type zinc finger nucleic acid binding protein'; 'Elongation factor 2'; 'Small ribosomal subunit protein eS4'; 'Small ribosomal subunit protein RACK1'; 'Epidermal growth factor receptor'; 'Beta-2-glycoprotein 1'; 'Vacuolar protein sorting-associa…	Akap12 C3 Lpl Pcna Hdgf Slc25a5 Cnbp Eef2 Rps4x Rack1 Egfr Apoh Vps35 Cd274 Ddx17 Ruvbl2 Cct2 Fxr1 Tomm70a Gpt Clybl Nampt	B2RRE0 P01027 P11152 P17918 P51859 P51881 P53996 P58252 P62702 P68040 Q01279 Q01339 Q3TJ43 Q3U472 Q3U741 Q3UXP2 Q542X7 Q61584 Q80TT4 Q8QZR5 Q8R4N0 Q99KQ4	B2RRE0 P01027 P11152 P17918 P51859 P51881 P53996 P58252 P62702 P68040 Q01279 Q01339 Q3TJ43 Q3U472 Q3U741 Q3UXP2 Q542X7 Q61584 Q80TT4 Q8QZR5 Q8R4N0 Q99KQ4	22.00 22/100	0.64 22/3434	0.0508806	GO:0044237;GO:0048522;GO:0031323;GO:0009893
GO:1900143	positive regulation of oligodendrocyte apoptotic process	Any process that activates or increases the frequency, rate or extent of oligodendrocyte apoptotic process.	ENSMUSG00000038587	'A kinase'	Akap12	B2RRE0	B2RRE0	1.00 1/100	50.00 1/2	0.0508806	GO:1900141;GO:0034352;GO:0097252
GO:0032460	negative regulation of protein oligomerization	Any process that stops, prevents, or reduces the frequency, rate or extent of protein oligomerization.	ENSMUSG00000031696	'Vacuolar protein sorting-associated protein 35'	Vps35	Q3TJ43	Q3TJ43	1.00 1/100	50.00 1/2	0.0508806	GO:0031333;GO:0051259;GO:0032459
GO:0046722	lactic acid secretion	The controlled release of lactic acid, 2-hydroxypropanoic acid, by a cell or a tissue.	ENSMUSG00000042010	'Acetyl-CoA carboxylase 2'	Acacb	E9Q4Z2	E9Q4Z2	1.00 1/100	50.00 1/2	0.0508806	GO:0046717;GO:0035879
GO:0061870	positive regulation of hepatic stellate cell migration	Any process that increases the frequency, rate or extent of hepatic stellate cell migration.	ENSMUSG00000038587	'A kinase'	Akap12	B2RRE0	B2RRE0	1.00 1/100	50.00 1/2	0.0508806	GO:0061869;GO:0061868;GO:0010763
GO:0048878	chemical homeostasis	Any biological process involved in the maintenance of an internal steady state of a chemical.	ENSMUSG00000034810 ENSMUSG00000042010 ENSMUSG00000000628 ENSMUSG00000015568 ENSMUSG00000026473 ENSMUSG00000052459 ENSMUSG00000020372 ENSMUSG00000020532 ENSMUSG00000020777 ENSMUSG00000005299	'Sodium channel protein type 7 subunit alpha'; 'Acetyl-CoA carboxylase 2'; 'Hexokinase-2'; 'Lipoprotein lipase'; 'Glutamine synthetase'; 'V-type proton ATPase catalytic subunit A'; 'Small ribosomal subunit protein RACK1'; 'Acetyl-CoA carboxylase 1'; 'Peroxisomal acyl-coenzyme A oxidase 1'; 'Mitochondrial proton/calcium exchanger protein'	Scn7a Acacb Hk2 Lpl Glul Atp6v1a Rack1 Acaca Acox1 Letm1	B1AYL1 E9Q4Z2 O08528 P11152 P15105 P50516 P68040 Q5SWU9 Q9R0H0 Q9Z2I0	B1AYL1 E9Q4Z2 O08528 P11152 P15105 P50516 P68040 Q5SWU9 Q9R0H0 Q9Z2I0	10.00 10/100	0.92 10/1091	0.0508806	GO:0042592
GO:0002660	positive regulation of peripheral tolerance induction	Any process that activates or increases the frequency, rate, or extent of peripheral tolerance induction.	ENSMUSG00000016496	'PD-L1'	Cd274	Q3U472	Q3U472	1.00 1/100	50.00 1/2	0.0508806	GO:0002658;GO:0002654;GO:0002465
GO:0072229	metanephric proximal convoluted tubule development	The process whose specific outcome is the progression of the metanephric proximal convoluted tubule over time, from its formation to the mature structure. The metanephric proximal convoluted tubule is the most proximal portion of the metanephric proximal tubule and extends from the metanephric glomerular capsule to the metanephric proximal straight tubule.	ENSMUSG00000032047	'Acetyl-CoA acetyltransferase, mitochondrial'	Acat1	Q8QZT1	Q8QZT1	1.00 1/100	50.00 1/2	0.0508806	GO:0072234;GO:0072019;GO:0072237
GO:0019242	methylglyoxal biosynthetic process	The chemical reactions and pathways resulting in the formation of methylglyoxal, CH3-CO-CHO, the aldehyde of pyruvic acid.	ENSMUSG00000030695	'Fructose-bisphosphate aldolase'	Aldoa	A6ZI44	A6ZI44	1.00 1/100	50.00 1/2	0.0508806	GO:0009438;GO:0042181;GO:0046184
GO:0072019	proximal convoluted tubule development	The process whose specific outcome is the progression of the proximal convoluted tubule over time, from its formation to the mature structure. The proximal convoluted tubule is the most proximal portion of the proximal tubule and extends from the glomerular capsule to the proximal straight tubule.	ENSMUSG00000032047	'Acetyl-CoA acetyltransferase, mitochondrial'	Acat1	Q8QZT1	Q8QZT1	1.00 1/100	50.00 1/2	0.0508806	GO:0072014;GO:0072080
GO:0002658	regulation of peripheral tolerance induction	Any process that modulates the frequency, rate, or extent of peripheral tolerance induction.	ENSMUSG00000016496	'PD-L1'	Cd274	Q3U472	Q3U472	1.00 1/100	50.00 1/2	0.0508806	GO:0002465;GO:0002652
GO:0009106	lipoate metabolic process	The chemical reactions and pathways involving lipoate, 1,2-dithiolane-3-pentanoate, the anion derived from lipoic acid.	ENSMUSG00000020664	'Dihydrolipoyl dehydrogenase, mitochondrial'	Dld	O08749	O08749	1.00 1/100	50.00 1/2	0.0508806	GO:0006790;GO:1901360;GO:0006631;GO:0046483
GO:0001970	positive regulation of activation of membrane attack complex	Any process that activates, maintains or increases the frequency, rate or extent of the activation of the membrane attack complex components of the complement cascade.	ENSMUSG00000024164	'Complement C3'	C3	P01027	P01027	1.00 1/100	50.00 1/2	0.0508806	GO:0045917;GO:0001969;GO:0001905
GO:0150064	vertebrate eye-specific patterning	Early postnatal vertebrate developmental process, during which axons of retinal ganglion cells (RGCs), transmitting overlapping inputs from both eyes, segregate into distinct eye-specific non-overlapping regions in the dorsal lateral geniculate nucleus (dLGN) of the thalamus.	ENSMUSG00000024164	'Complement C3'	C3	P01027	P01027	1.00 1/100	50.00 1/2	0.0508806	GO:0003002;GO:0150063;GO:0007417
GO:0006542	glutamine biosynthetic process	The chemical reactions and pathways resulting in the formation of glutamine, 2-amino-4-carbamoylbutanoic acid.	ENSMUSG00000026473	'Glutamine synthetase'	Glul	P15105	P15105	1.00 1/100	50.00 1/2	0.0508806	GO:0006541;GO:0009084
GO:0070221	sulfide oxidation, using sulfide:quinone oxidoreductase	A sulfide oxidation process that proceeds via the reaction catalyzed by sulfide:quinone oxidoreductase.	ENSMUSG00000005803	'FAD/NAD'	Sqor	Q3UDS4	Q3UDS4	1.00 1/100	50.00 1/2	0.0508806	GO:0019418
GO:0019418	sulfide oxidation	The chemical reactions and pathways resulting in the conversion of sulfide to elemental sulfur in a higher oxidation state, or to sulfite or sulfate.	ENSMUSG00000005803	'FAD/NAD'	Sqor	Q3UDS4	Q3UDS4	1.00 1/100	50.00 1/2	0.0508806	GO:0006790
GO:1903494	response to dehydroepiandrosterone	Any process that results in a change in state or activity of a cell or an organism (in terms of movement, secretion, enzyme production, gene expression, etc.) as a result of a dehydroepiandrosterone stimulus.	ENSMUSG00000031710	'Mitochondrial brown fat uncoupling protein 1'	Ucp1	P12242	P12242	1.00 1/100	50.00 1/2	0.0508806	GO:0033993;GO:0014070;GO:0097305;GO:1901654
GO:1903335	regulation of vacuolar transport	Any process that modulates the frequency, rate or extent of vacuolar transport.	ENSMUSG00000031696	'Vacuolar protein sorting-associated protein 35'	Vps35	Q3TJ43	Q3TJ43	1.00 1/100	50.00 1/2	0.0508806	GO:0007034;GO:0032386
GO:1905089	regulation of parkin-mediated stimulation of mitophagy in response to mitochondrial depolarization	Any process that modulates the frequency, rate or extent of a parkin-mediated process that positively regulates mitophagy in response to mitochondrial depolarization.	ENSMUSG00000035284	'Chorein'	Vps13c	A1ILG8	A1ILG8	1.00 1/100	50.00 1/2	0.0508806	GO:0080135;GO:1901524;GO:0061734
GO:2001311	lysobisphosphatidic acid metabolic process	The chemical reactions and pathways involving a lysobisphosphatidic acid. A lysobisphosphatidic acid is a lysophosphatidic acid having the unusual property of a phosphodiester moiety linked to positions sn-1 and sn1' of glycerol; and two additional fatty acids esterified to the glycerol head group.	ENSMUSG00000028093	'Lysophosphatidic acid phosphatase type 6'	Acp6	Q8BP40	Q8BP40	1.00 1/100	50.00 1/2	0.0508806	GO:0006650;GO:0052646
GO:0019364	pyridine nucleotide catabolic process	The chemical reactions and pathways resulting in the breakdown of a pyridine nucleotide, a nucleotide characterized by a pyridine derivative as a nitrogen base.	ENSMUSG00000030695 ENSMUSG00000063129 ENSMUSG00000000628	'Fructose-bisphosphate aldolase'; 'Hexokinase-2'	Aldoa Aldoart2 Hk2	A6ZI44 A6ZI47 O08528	A6ZI44 A6ZI47 O08528	3.00 3/100	2.80 3/107	0.0508919	GO:0072526;GO:0009166;GO:0019362
GO:0040011	locomotion	Self-propelled movement of a cell or organism from one location to another.	ENSMUSG00000064210 ENSMUSG00000030695 ENSMUSG00000038587 ENSMUSG00000026473 ENSMUSG00000059481 ENSMUSG00000020372 ENSMUSG00000020122 ENSMUSG00000000049 ENSMUSG00000031696 ENSMUSG00000016496 ENSMUSG00000028228	'Anoctamin'; 'Fructose-bisphosphate aldolase'; 'A kinase'; 'Glutamine synthetase'; 'Plasminogen'; 'Small ribosomal subunit protein RACK1'; 'Epidermal growth factor receptor'; 'Beta-2-glycoprotein 1'; 'Vacuolar protein sorting-associated protein 35'; 'PD-L1'; 'C2 domain-containing protein'	Ano6 Aldoa Akap12 Glul Plg Rack1 Egfr Apoh Vps35 Cd274 Cpne3	A0A2I3BPX3 A6ZI44 B2RRE0 P15105 P20918 P68040 Q01279 Q01339 Q3TJ43 Q3U472 Q3UJS6	A0A2I3BPX3 A6ZI44 B2RRE0 P15105 P20918 P68040 Q01279 Q01339 Q3TJ43 Q3U472 Q3UJS6	11.00 11/100	0.86 11/1273	0.0517588	GO:0008150
GO:0009137	purine nucleoside diphosphate catabolic process	The chemical reactions and pathways resulting in the breakdown of purine nucleoside diphosphate, a compound consisting of a purine base linked to a ribose or deoxyribose sugar esterified with diphosphate on the sugar.	ENSMUSG00000030695 ENSMUSG00000063129 ENSMUSG00000000628	'Fructose-bisphosphate aldolase'; 'Hexokinase-2'	Aldoa Aldoart2 Hk2	A6ZI44 A6ZI47 O08528	A6ZI44 A6ZI47 O08528	3.00 3/100	2.78 3/108	0.0517991	GO:0009135;GO:0009134
GO:0009181	purine ribonucleoside diphosphate catabolic process	The chemical reactions and pathways resulting in the breakdown of purine ribonucleoside diphosphate, a compound consisting of a purine base linked to a ribose sugar esterified with diphosphate on the sugar.	ENSMUSG00000030695 ENSMUSG00000063129 ENSMUSG00000000628	'Fructose-bisphosphate aldolase'; 'Hexokinase-2'	Aldoa Aldoart2 Hk2	A6ZI44 A6ZI47 O08528	A6ZI44 A6ZI47 O08528	3.00 3/100	2.78 3/108	0.0517991	GO:0009191;GO:0009179;GO:0009137
GO:0009991	response to extracellular stimulus	Any process that results in a change in state or activity of a cell or an organism (in terms of movement, secretion, enzyme production, gene expression, etc.) as a result of an extracellular stimulus.	ENSMUSG00000042010 ENSMUSG00000015568 ENSMUSG00000031710 ENSMUSG00000026473 ENSMUSG00000020122 ENSMUSG00000022546 ENSMUSG00000032047	'Acetyl-CoA carboxylase 2'; 'Lipoprotein lipase'; 'Mitochondrial brown fat uncoupling protein 1'; 'Glutamine synthetase'; 'Epidermal growth factor receptor'; 'Alanine aminotransferase 1'; 'Acetyl-CoA acetyltransferase, mitochondrial'	Acacb Lpl Ucp1 Glul Egfr Gpt Acat1	E9Q4Z2 P11152 P12242 P15105 Q01279 Q8QZR5 Q8QZT1	E9Q4Z2 P11152 P12242 P15105 Q01279 Q8QZR5 Q8QZT1	7.00 7/100	1.15 7/610	0.0520036	GO:0009605
GO:0062197	cellular response to chemical stress	Any process that results in a change in state or activity of a cell (in terms of movement, secretion, enzyme production, gene expression, etc.) as a result of a chemical stimulus indicating the organism is under stress.	ENSMUSG00000031710 ENSMUSG00000027342 ENSMUSG00000020372 ENSMUSG00000020122 ENSMUSG00000005299	'Mitochondrial brown fat uncoupling protein 1'; 'Proliferating cell nuclear antigen'; 'Small ribosomal subunit protein RACK1'; 'Epidermal growth factor receptor'; 'Mitochondrial proton/calcium exchanger protein'	Ucp1 Pcna Rack1 Egfr Letm1	P12242 P17918 P68040 Q01279 Q9Z2I0	P12242 P17918 P68040 Q01279 Q9Z2I0	5.00 5/100	1.52 5/329	0.0520036	GO:0033554;GO:0070887
GO:0046031	ADP metabolic process	The chemical reactions and pathways involving ADP, adenosine 5'-diphosphate.	ENSMUSG00000030695 ENSMUSG00000063129 ENSMUSG00000000628	'Fructose-bisphosphate aldolase'; 'Hexokinase-2'	Aldoa Aldoart2 Hk2	A6ZI44 A6ZI47 O08528	A6ZI44 A6ZI47 O08528	3.00 3/100	2.75 3/109	0.0527118	GO:0009179;GO:0009150
GO:0071353	cellular response to interleukin-4	Any process that results in a change in state or activity of a cell (in terms of movement, secretion, enzyme production, gene expression, etc.) as a result of an interleukin-4 stimulus.	ENSMUSG00000025153 ENSMUSG00000044533	'Fatty acid synthase'; 'Small ribosomal subunit protein uS5'	Fasn Rps2	P19096 P25444	P19096 P25444	2.00 2/100	5.56 2/36	0.0529549	GO:0070670;GO:0071345
GO:0042537	benzene-containing compound metabolic process	The chemical reactions and pathways involving benzene, C6H6, a volatile, very inflammable liquid, contained in the naphtha produced by the destructive distillation of coal, from which it is separated by fractional distillation, or any of its derivatives.	ENSMUSG00000058135 ENSMUSG00000004032	'Glutathione S-transferase Mu 1'; 'Glutathione S-transferase Mu 5'	Gstm1 Gstm5	P10649 P48774	P10649 P48774	2.00 2/100	5.56 2/36	0.0529549	GO:0006725;GO:1901360
GO:0071466	cellular response to xenobiotic stimulus	Any process that results in a change in state or activity of a cell (in terms of movement, secretion, enzyme production, gene expression, etc.) as a result of a stimulus from a xenobiotic, a compound foreign to the organism exposed to it. It may be synthesized by another organism (like ampicilin) or it can be a synthetic chemical.	ENSMUSG00000058135 ENSMUSG00000027342 ENSMUSG00000004032 ENSMUSG00000020122	'Glutathione S-transferase Mu 1'; 'Proliferating cell nuclear antigen'; 'Glutathione S-transferase Mu 5'; 'Epidermal growth factor receptor'	Gstm1 Pcna Gstm5 Egfr	P10649 P17918 P48774 Q01279	P10649 P17918 P48774 Q01279	4.00 4/100	1.90 4/211	0.0532899	GO:0070887;GO:0009410
GO:0072526	pyridine-containing compound catabolic process	The chemical reactions and pathways resulting in the breakdown of a pyridine-containing compound, i.e. any compound that contains pyridine or a formal derivative thereof.	ENSMUSG00000030695 ENSMUSG00000063129 ENSMUSG00000000628	'Fructose-bisphosphate aldolase'; 'Hexokinase-2'	Aldoa Aldoart2 Hk2	A6ZI44 A6ZI47 O08528	A6ZI44 A6ZI47 O08528	3.00 3/100	2.73 3/110	0.0534929	GO:1901361;GO:0072524;GO:0046700;GO:1901565;GO:0044270
GO:1903555	regulation of tumor necrosis factor superfamily cytokine production	Any process that modulates the frequency, rate or extent of tumor necrosis factor superfamily cytokine production.	ENSMUSG00000038587 ENSMUSG00000015568 ENSMUSG00000016496 ENSMUSG00000027680	'A kinase'; 'Lipoprotein lipase'; 'PD-L1'; 'RNA-binding protein FXR1'	Akap12 Lpl Cd274 Fxr1	B2RRE0 P11152 Q3U472 Q61584	B2RRE0 P11152 Q3U472 Q61584	4.00 4/100	1.89 4/212	0.0537496	GO:0001817;GO:0071706
GO:0071706	tumor necrosis factor superfamily cytokine production	The appearance of any member of the TNF superfamily due to biosynthesis or secretion following a cellular stimulus, resulting in an increase in its intracellular or extracellular levels.	ENSMUSG00000038587 ENSMUSG00000015568 ENSMUSG00000016496 ENSMUSG00000027680	'A kinase'; 'Lipoprotein lipase'; 'PD-L1'; 'RNA-binding protein FXR1'	Akap12 Lpl Cd274 Fxr1	B2RRE0 P11152 Q3U472 Q61584	B2RRE0 P11152 Q3U472 Q61584	4.00 4/100	1.89 4/212	0.0537496	GO:0001816
GO:0042981	regulation of apoptotic process	Any process that modulates the occurrence or rate of cell death by apoptotic process.	ENSMUSG00000059263 ENSMUSG00000064210 ENSMUSG00000038587 ENSMUSG00000004897 ENSMUSG00000016319 ENSMUSG00000020372 ENSMUSG00000020122 ENSMUSG00000000049 ENSMUSG00000033831 ENSMUSG00000016496 ENSMUSG00000003868 ENSMUSG00000022752 ENSMUSG00000036880	'Ubiquitin carboxyl-terminal hydrolase 47'; 'Anoctamin'; 'A kinase'; 'Hepatoma-derived growth factor'; 'ADP/ATP translocase 2'; 'Small ribosomal subunit protein RACK1'; 'Epidermal growth factor receptor'; 'Beta-2-glycoprotein 1'; 'Fibrinogen C-terminal domain-containing protein'; 'PD-L1'; 'RuvB-like helicase'; 'MKIAA0719 protein'; '3-ketoacyl-CoA thiolase, mitochondrial'	Usp47 Ano6 Akap12 Hdgf Slc25a5 Rack1 Egfr Apoh Fgb Cd274 Ruvbl2 Tomm70a Acaa2	A0A1L1SV73 A0A2I3BPX3 B2RRE0 P51859 P51881 P68040 Q01279 Q01339 Q3TGR2 Q3U472 Q3UXP2 Q80TT4 Q8BWT1	A0A1L1SV73 A0A2I3BPX3 B2RRE0 P51859 P51881 P68040 Q01279 Q01339 Q3TGR2 Q3U472 Q3UXP2 Q80TT4 Q8BWT1	13.00 13/100	0.78 13/1658	0.054844	GO:0006915;GO:0043067
GO:0009191	ribonucleoside diphosphate catabolic process	The chemical reactions and pathways resulting in the breakdown of a ribonucleoside diphosphate, a compound consisting of a nucleobase linked to a ribose sugar esterified with diphosphate on the sugar.	ENSMUSG00000030695 ENSMUSG00000063129 ENSMUSG00000000628	'Fructose-bisphosphate aldolase'; 'Hexokinase-2'	Aldoa Aldoart2 Hk2	A6ZI44 A6ZI47 O08528	A6ZI44 A6ZI47 O08528	3.00 3/100	2.68 3/112	0.055483	GO:0009134;GO:0009185
GO:0071482	cellular response to light stimulus	Any process that results in a change in state or activity of a cell (in terms of movement, secretion, enzyme production, gene expression, etc.) as a result of a light stimulus, electromagnetic radiation of wavelengths classified as infrared, visible or ultraviolet light.	ENSMUSG00000059263 ENSMUSG00000027342 ENSMUSG00000003868	'Ubiquitin carboxyl-terminal hydrolase 47'; 'Proliferating cell nuclear antigen'; 'RuvB-like helicase'	Usp47 Pcna Ruvbl2	A0A1L1SV73 P17918 Q3UXP2	A0A1L1SV73 P17918 Q3UXP2	3.00 3/100	2.68 3/112	0.055483	GO:0071478;GO:0009416
GO:0009206	purine ribonucleoside triphosphate biosynthetic process	The chemical reactions and pathways resulting in the formation of purine ribonucleoside triphosphate, a compound consisting of a purine base linked to a ribose sugar esterified with triphosphate on the sugar.	ENSMUSG00000030695 ENSMUSG00000052459 ENSMUSG00000025968	'Fructose-bisphosphate aldolase'; 'V-type proton ATPase catalytic subunit A'; 'NADH-ubiquinone oxidoreductase 75 kDa subunit, mitochondrial'	Aldoa Atp6v1a Ndufs1	A6ZI44 P50516 Q91VD9	A6ZI44 P50516 Q91VD9	3.00 3/100	2.65 3/113	0.0567017	GO:0009201;GO:0009205;GO:0009145
GO:0043001	Golgi to plasma membrane protein transport	The directed movement of proteins from the Golgi to the plasma membrane in transport vesicles that move from the trans-Golgi network to the plasma membrane.	ENSMUSG00000020372 ENSMUSG00000020671	'Small ribosomal subunit protein RACK1'; 'Ras-related protein Rab-10'	Rack1 Rab10	P68040 Q4FJL0	P68040 Q4FJL0	2.00 2/100	5.26 2/38	0.0571903	GO:0006893;GO:0061951;GO:0015031
GO:0007007	inner mitochondrial membrane organization	A process that is carried out at the cellular level which results in the assembly, arrangement of constituent parts, or disassembly of the mitochondrial inner membrane.	ENSMUSG00000022752 ENSMUSG00000005299	'MKIAA0719 protein'; 'Mitochondrial proton/calcium exchanger protein'	Tomm70a Letm1	Q80TT4 Q9Z2I0	Q80TT4 Q9Z2I0	2.00 2/100	5.26 2/38	0.0571903	GO:0007006
GO:0097421	liver regeneration	The regrowth of lost or destroyed liver.	ENSMUSG00000027342 ENSMUSG00000020122	'Proliferating cell nuclear antigen'; 'Epidermal growth factor receptor'	Pcna Egfr	P17918 Q01279	P17918 Q01279	2.00 2/100	5.26 2/38	0.0571903	GO:0001889;GO:0031100
GO:0006641	triglyceride metabolic process	The chemical reactions and pathways involving triglyceride, any triester of glycerol. The three fatty acid residues may all be the same or differ in any permutation. Triglycerides are important components of plant oils, animal fats and animal plasma lipoproteins.	ENSMUSG00000024164 ENSMUSG00000015568 ENSMUSG00000000049	'Complement C3'; 'Lipoprotein lipase'; 'Beta-2-glycoprotein 1'	C3 Lpl Apoh	P01027 P11152 Q01339	P01027 P11152 Q01339	3.00 3/100	2.63 3/114	0.057215	GO:0006639
GO:0046364	monosaccharide biosynthetic process	The chemical reactions and pathways resulting in the formation of monosaccharides, polyhydric alcohols containing either an aldehyde or a keto group and between three to ten or more carbon atoms.	ENSMUSG00000019179 ENSMUSG00000026827 ENSMUSG00000022546	'Malate dehydrogenase, mitochondrial'; 'Glycerol-3-phosphate dehydrogenase, mitochondrial'; 'Alanine aminotransferase 1'	Mdh2 Gpd2 Gpt	P08249 Q64521 Q8QZR5	P08249 Q64521 Q8QZR5	3.00 3/100	2.63 3/114	0.057215	GO:0016051;GO:0005996;GO:0044283
GO:0009145	purine nucleoside triphosphate biosynthetic process	The chemical reactions and pathways resulting in the formation of purine nucleoside triphosphate, a compound consisting of a purine base linked to a ribose or deoxyribose sugar esterified with triphosphate on the sugar.	ENSMUSG00000030695 ENSMUSG00000052459 ENSMUSG00000025968	'Fructose-bisphosphate aldolase'; 'V-type proton ATPase catalytic subunit A'; 'NADH-ubiquinone oxidoreductase 75 kDa subunit, mitochondrial'	Aldoa Atp6v1a Ndufs1	A6ZI44 P50516 Q91VD9	A6ZI44 P50516 Q91VD9	3.00 3/100	2.63 3/114	0.057215	GO:0009144;GO:0009142
GO:0006508	proteolysis	The hydrolysis of proteins into smaller polypeptides and/or amino acids by cleavage of their peptide bonds.	ENSMUSG00000004929 ENSMUSG00000059263 ENSMUSG00000020664 ENSMUSG00000021939 ENSMUSG00000059481 ENSMUSG00000020372 ENSMUSG00000000049 ENSMUSG00000033831 ENSMUSG00000031696 ENSMUSG00000000738 ENSMUSG00000023845 ENSMUSG00000025139	'Thimet oligopeptidase'; 'Ubiquitin carboxyl-terminal hydrolase 47'; 'Dihydrolipoyl dehydrogenase, mitochondrial'; 'Cathepsin B'; 'Plasminogen'; 'Small ribosomal subunit protein RACK1'; 'Beta-2-glycoprotein 1'; 'Fibrinogen C-terminal domain-containing protein'; 'Vacuolar protein sorting-associated protein 35'; 'Paraplegin'; 'Leucyl-cystinyl aminopeptidase'; 'Toll-interacting protein'	Thop1 Usp47 Dld Ctsb Plg Rack1 Apoh Fgb Vps35 Spg7 Lnpep Tollip	A0A0R4IZY0 A0A1L1SV73 O08749 P10605 P20918 P68040 Q01339 Q3TGR2 Q3TJ43 Q3ULF4 Q8C129 Q9QZ06	A0A0R4IZY0 A0A1L1SV73 O08749 P10605 P20918 P68040 Q01339 Q3TGR2 Q3TJ43 Q3ULF4 Q8C129 Q9QZ06	12.00 12/100	0.81 12/1489	0.0581217	GO:0019538
GO:0009134	nucleoside diphosphate catabolic process	The chemical reactions and pathways resulting in the breakdown of a nucleoside diphosphate, a compound consisting of a nucleobase linked to a deoxyribose or ribose sugar esterified with diphosphate on the sugar.	ENSMUSG00000030695 ENSMUSG00000063129 ENSMUSG00000000628	'Fructose-bisphosphate aldolase'; 'Hexokinase-2'	Aldoa Aldoart2 Hk2	A6ZI44 A6ZI47 O08528	A6ZI44 A6ZI47 O08528	3.00 3/100	2.61 3/115	0.0581217	GO:0009132;GO:1901292
GO:0000302	response to reactive oxygen species	Any process that results in a change in state or activity of a cell or an organism (in terms of movement, secretion, enzyme production, gene expression, etc.) as a result of a reactive oxygen species stimulus. Reactive oxygen species include singlet oxygen, superoxide, and oxygen free radicals.	ENSMUSG00000031710 ENSMUSG00000027342 ENSMUSG00000020372 ENSMUSG00000020122	'Mitochondrial brown fat uncoupling protein 1'; 'Proliferating cell nuclear antigen'; 'Small ribosomal subunit protein RACK1'; 'Epidermal growth factor receptor'	Ucp1 Pcna Rack1 Egfr	P12242 P17918 P68040 Q01279	P12242 P17918 P68040 Q01279	4.00 4/100	1.83 4/219	0.0581217	GO:0006979;GO:1901700
GO:0032101	regulation of response to external stimulus	Any process that modulates the frequency, rate or extent of a response to an external stimulus.	ENSMUSG00000066839 ENSMUSG00000064210 ENSMUSG00000024164 ENSMUSG00000015568 ENSMUSG00000059481 ENSMUSG00000000049 ENSMUSG00000033831 ENSMUSG00000031696 ENSMUSG00000027680 ENSMUSG00000022752	'Evolutionarily conserved signaling intermediate in Toll pathway, mitochondrial'; 'Anoctamin'; 'Complement C3'; 'Lipoprotein lipase'; 'Plasminogen'; 'Beta-2-glycoprotein 1'; 'Fibrinogen C-terminal domain-containing protein'; 'Vacuolar protein sorting-associated protein 35'; 'RNA-binding protein FXR1'; 'MKIAA0719 protein'	Ecsit Ano6 C3 Lpl Plg Apoh Fgb Vps35 Fxr1 Tomm70a	A0A0R4J174 A0A2I3BPX3 P01027 P11152 P20918 Q01339 Q3TGR2 Q3TJ43 Q61584 Q80TT4	A0A0R4J174 A0A2I3BPX3 P01027 P11152 P20918 Q01339 Q3TGR2 Q3TJ43 Q61584 Q80TT4	10.00 10/100	0.89 10/1126	0.0581217	GO:0048583;GO:0009605
GO:0046464	acylglycerol catabolic process	The chemical reactions and pathways resulting in the breakdown of acylglycerol, any mono-, di- or triester of glycerol with (one or more) fatty acids.	ENSMUSG00000015568 ENSMUSG00000000049	'Lipoprotein lipase'; 'Beta-2-glycoprotein 1'	Lpl Apoh	P11152 Q01339	P11152 Q01339	2.00 2/100	5.13 2/39	0.0585274	GO:0006639;GO:0046461;GO:0046503
GO:0022411	cellular component disassembly	A cellular process that results in the breakdown of a cellular component.	ENSMUSG00000035284 ENSMUSG00000000628 ENSMUSG00000024164 ENSMUSG00000059481 ENSMUSG00000016319 ENSMUSG00000020372	'Chorein'; 'Hexokinase-2'; 'Complement C3'; 'Plasminogen'; 'ADP/ATP translocase 2'; 'Small ribosomal subunit protein RACK1'	Vps13c Hk2 C3 Plg Slc25a5 Rack1	A1ILG8 O08528 P01027 P20918 P51881 P68040	A1ILG8 O08528 P01027 P20918 P51881 P68040	6.00 6/100	1.24 6/482	0.0585274	GO:0016043
GO:0070670	response to interleukin-4	Any process that results in a change in state or activity of a cell or an organism (in terms of movement, secretion, enzyme production, gene expression, etc.) as a result of an interleukin-4 stimulus.	ENSMUSG00000025153 ENSMUSG00000044533	'Fatty acid synthase'; 'Small ribosomal subunit protein uS5'	Fasn Rps2	P19096 P25444	P19096 P25444	2.00 2/100	5.13 2/39	0.0585274	GO:0034097
GO:0046461	neutral lipid catabolic process	The chemical reactions and pathways resulting in the breakdown of neutral lipids, lipids only soluble in solvents of very low polarity.	ENSMUSG00000015568 ENSMUSG00000000049	'Lipoprotein lipase'; 'Beta-2-glycoprotein 1'	Lpl Apoh	P11152 Q01339	P11152 Q01339	2.00 2/100	5.13 2/39	0.0585274	GO:0006638;GO:0044242
GO:0050764	regulation of phagocytosis	Any process that modulates the frequency, rate or extent of phagocytosis, the process in which phagocytes engulf external particulate material.	ENSMUSG00000064210 ENSMUSG00000024164 ENSMUSG00000020372	'Anoctamin'; 'Complement C3'; 'Small ribosomal subunit protein RACK1'	Ano6 C3 Rack1	A0A2I3BPX3 P01027 P68040	A0A2I3BPX3 P01027 P68040	3.00 3/100	2.59 3/116	0.0586773	GO:0030100;GO:0006909
GO:0009179	purine ribonucleoside diphosphate metabolic process	The chemical reactions and pathways involving purine ribonucleoside diphosphate, a compound consisting of a purine base linked to a ribose sugar esterified with diphosphate on the sugar.	ENSMUSG00000030695 ENSMUSG00000063129 ENSMUSG00000000628	'Fructose-bisphosphate aldolase'; 'Hexokinase-2'	Aldoa Aldoart2 Hk2	A6ZI44 A6ZI47 O08528	A6ZI44 A6ZI47 O08528	3.00 3/100	2.56 3/117	0.0597715	GO:0009135;GO:0009185
GO:0009135	purine nucleoside diphosphate metabolic process	The chemical reactions and pathways involving purine nucleoside diphosphate, a compound consisting of a purine base linked to a ribose or deoxyribose sugar esterified with diphosphate on the sugar.	ENSMUSG00000030695 ENSMUSG00000063129 ENSMUSG00000000628	'Fructose-bisphosphate aldolase'; 'Hexokinase-2'	Aldoa Aldoart2 Hk2	A6ZI44 A6ZI47 O08528	A6ZI44 A6ZI47 O08528	3.00 3/100	2.56 3/117	0.0597715	GO:0009132
GO:0048856	anatomical structure development	The biological process whose specific outcome is the progression of an anatomical structure from an initial condition to its mature state. This process begins with the formation of the structure and ends with the mature structure, whatever form that may be including its natural destruction. An anatomical structure is any biological entity that occupies space and is distinguished from its surround…	ENSMUSG00000064210 ENSMUSG00000030695 ENSMUSG00000019978 ENSMUSG00000042010 ENSMUSG00000000628 ENSMUSG00000020664 ENSMUSG00000024164 ENSMUSG00000021939 ENSMUSG00000015568 ENSMUSG00000026473 ENSMUSG00000027342 ENSMUSG00000025153 ENSMUSG00000059481 ENSMUSG00000016319 ENSMUSG00000034994 ENSMUSG00000020372 ENSMUSG00000020122 ENSMUSG00000000049 ENSMUSG00000031696 ENSMUSG00000016496 ENSMUSG00000055065 …	'Anoctamin'; 'Fructose-bisphosphate aldolase'; 'Erythrocyte protein band 4.1-like 2'; 'Acetyl-CoA carboxylase 2'; 'Hexokinase-2'; 'Dihydrolipoyl dehydrogenase, mitochondrial'; 'Complement C3'; 'Cathepsin B'; 'Lipoprotein lipase'; 'Glutamine synthetase'; 'Proliferating cell nuclear antigen'; 'Fatty acid synthase'; 'Plasminogen'; 'ADP/ATP translocase 2'; 'Elongation factor 2'; 'Small ribosomal subu…	Ano6 Aldoa Epb41l2 Acacb Hk2 Dld C3 Ctsb Lpl Glul Pcna Fasn Plg Slc25a5 Eef2 Rack1 Egfr Apoh Vps35 Cd274 Ddx17 Ruvbl2 Rab10 Fxr1 Pzp Dbnl Gpd2 Frg1 Tomm70a Acp6 Nars1 Acat1 Aco2 Tollip	A0A2I3BPX3 A6ZI44 B6ZHD0 E9Q4Z2 O08528 O08749 P01027 P10605 P11152 P15105 P17918 P19096 P20918 P51881 P58252 P68040 Q01279 Q01339 Q3TJ43 Q3U472 Q3U741 Q3UXP2 Q4FJL0 Q61584 Q61838 Q62418 Q64521 Q78P92 Q80TT4 Q8BP40 Q8BP47 Q8QZT1 Q99KI0 Q9QZ06	A0A2I3BPX3 A6ZI44 B6ZHD0 E9Q4Z2 O08528 O08749 P01027 P10605 P11152 P15105 P17918 P19096 P20918 P51881 P58252 P68040 Q01279 Q01339 Q3TJ43 Q3U472 Q3U741 Q3UXP2 Q4FJL0 Q61584 Q61838 Q62418 Q64521 Q78P92 Q80TT4 Q8BP40 Q8BP47 Q8QZT1 Q99KI0 Q9QZ06	34.00 34/100	0.54 34/6269	0.0598586	GO:0032502
GO:0051968	positive regulation of synaptic transmission, glutamatergic	Any process that activates, maintains or increases the frequency, rate or extent of glutamatergic synaptic transmission, the process of communication from a neuron to another neuron across a synapse using the neurotransmitter glutamate.	ENSMUSG00000026473 ENSMUSG00000020122	'Glutamine synthetase'; 'Epidermal growth factor receptor'	Glul Egfr	P15105 Q01279	P15105 Q01279	2.00 2/100	5.00 2/40	0.0604307	GO:0051966;GO:0035249;GO:0050806
GO:0071392	cellular response to estradiol stimulus	Any process that results in a change in state or activity of a cell (in terms of movement, secretion, enzyme production, gene expression, etc.) as a result of stimulus by estradiol, a C18 steroid hormone hydroxylated at C3 and C17 that acts as a potent estrogen.	ENSMUSG00000020122 ENSMUSG00000003868	'Epidermal growth factor receptor'; 'RuvB-like helicase'	Egfr Ruvbl2	Q01279 Q3UXP2	Q01279 Q3UXP2	2.00 2/100	5.00 2/40	0.0604307	GO:0032355;GO:0071407;GO:0071396;GO:1901701
GO:1901360	organic cyclic compound metabolic process	The chemical reactions and pathways involving organic cyclic compound.	ENSMUSG00000059263 ENSMUSG00000097239 ENSMUSG00000030695 ENSMUSG00000063129 ENSMUSG00000026005 ENSMUSG00000042010 ENSMUSG00000069833 ENSMUSG00000000628 ENSMUSG00000020664 ENSMUSG00000032418 ENSMUSG00000019179 ENSMUSG00000021939 ENSMUSG00000058135 ENSMUSG00000031710 ENSMUSG00000027342 ENSMUSG00000025153 ENSMUSG00000035540 ENSMUSG00000004032 ENSMUSG00000073422 ENSMUSG00000052459 ENSMUSG00000004897 …	'Ubiquitin carboxyl-terminal hydrolase 47'; 'Predicted gene, 27029'; 'Fructose-bisphosphate aldolase'; 'Ribulose-phosphate 3-epimerase'; 'Acetyl-CoA carboxylase 2'; 'AHNAK nucleoprotein'; 'Hexokinase-2'; 'Dihydrolipoyl dehydrogenase, mitochondrial'; 'NADP-dependent malic enzyme'; 'Malate dehydrogenase, mitochondrial'; 'Cathepsin B'; 'Glutathione S-transferase Mu 1'; 'Mitochondrial brown fat uncou…	Usp47 Gm27029 Aldoa Aldoart2 Rpe Acacb Ahnak Hk2 Dld Me1 Mdh2 Ctsb Gstm1 Ucp1 Pcna Fasn Gc Gstm5 Hsd17b8 Atp6v1a Hdgf Cnbp Ywhaq Egfr Vps35 Vars1 Cd274 Ddx17 Ruvbl2 Acly Cct2 Acaca Fxr1 Gpd2 Frg1 Dlat Nars1 Acaa2 Acat1 Clybl Ndufs1 Nampt Dlst Aldh6a1	A0A1L1SV73 A2A4P4 A6ZI44 A6ZI47 B2KGF0 E9Q4Z2 E9Q616 O08528 O08749 P06801 P08249 P10605 P10649 P12242 P17918 P19096 P21614 P48774 P50171 P50516 P51859 P53996 P68254 Q01279 Q3TJ43 Q3U3D3 Q3U472 Q3U741 Q3UXP2 Q3V117 Q542X7 Q5SWU9 Q61584 Q64521 Q78P92 Q8BMF4 Q8BP47 Q8BWT1 Q8QZT1 Q8R4N0 Q91VD9 Q99KQ4 Q9D2G2 Q9EQ20	A0A1L1SV73 A2A4P4 A6ZI44 A6ZI47 B2KGF0 E9Q4Z2 E9Q616 O08528 O08749 P06801 P08249 P10605 P10649 P12242 P17918 P19096 P21614 P48774 P50171 P50516 P51859 P53996 P68254 Q01279 Q3TJ43 Q3U3D3 Q3U472 Q3U741 Q3UXP2 Q3V117 Q542X7 Q5SWU9 Q61584 Q64521 Q78P92 Q8BMF4 Q8BP47 Q8BWT1 Q8QZT1 Q8R4N0 Q91VD9 Q99KQ4 Q9D2G2 Q9EQ20	44.00 44/100	0.50 44/8721	0.0604307	GO:0071704
GO:0038127	ERBB signaling pathway	The series of molecular signals initiated by binding of a ligand to a member of the ERBB family of receptor tyrosine kinases on the surface of a cell, and ending with the regulation of a downstream cellular process, e.g. transcription.	ENSMUSG00000030681 ENSMUSG00000020122 ENSMUSG00000028228	'Major vault protein'; 'Epidermal growth factor receptor'; 'C2 domain-containing protein'	Mvp Egfr Cpne3	E9Q3X0 Q01279 Q3UJS6	E9Q3X0 Q01279 Q3UJS6	3.00 3/100	2.54 3/118	0.0604382	GO:0007169
GO:0006208	pyrimidine nucleobase catabolic process	The chemical reactions and pathways resulting in the breakdown of pyrimidine nucleobases, 1,3-diazine, organic nitrogenous bases.	ENSMUSG00000021238	'Methylmalonate-semialdehyde/malonate-semialdehyde dehydrogenase'	Aldh6a1	Q9EQ20	Q9EQ20	1.00 1/100	33.33 1/3	0.0613078	GO:0006206;GO:0072529;GO:0046113
GO:1990748	cellular detoxification	Any process carried out at the cellular level that reduces or removes the toxicity of a toxic substance. These may include transport of the toxic substance away from sensitive areas and to compartments or complexes whose purpose is sequestration of the toxic substance.	ENSMUSG00000058135 ENSMUSG00000004032 ENSMUSG00000075706	'Glutathione S-transferase Mu 1'; 'Glutathione S-transferase Mu 5'; 'Glutathione peroxidase'	Gstm1 Gstm5 Gpx4	P10649 P48774 Q76LV0	P10649 P48774 Q76LV0	3.00 3/100	2.48 3/121	0.0613078	GO:0098754;GO:0097237;GO:0009987
GO:0006210	thymine catabolic process	The chemical reactions and pathways resulting in the breakdown of thymine, 5-methyluracil, one of the two major pyrimidine bases present (as thymidine) in DNA but not found in RNA other than (as ribothymidine) in transfer RNA, where it is a minor base.	ENSMUSG00000021238	'Methylmalonate-semialdehyde/malonate-semialdehyde dehydrogenase'	Aldh6a1	Q9EQ20	Q9EQ20	1.00 1/100	33.33 1/3	0.0613078	GO:0006208;GO:0019859
GO:0033993	response to lipid	Any process that results in a change in state or activity of a cell or an organism (in terms of movement, secretion, enzyme production, gene expression, etc.) as a result of a lipid stimulus.	ENSMUSG00000038587 ENSMUSG00000015568 ENSMUSG00000031710 ENSMUSG00000027342 ENSMUSG00000020122 ENSMUSG00000016496 ENSMUSG00000055065 ENSMUSG00000003868 ENSMUSG00000020532 ENSMUSG00000075706	'A kinase'; 'Lipoprotein lipase'; 'Mitochondrial brown fat uncoupling protein 1'; 'Proliferating cell nuclear antigen'; 'Epidermal growth factor receptor'; 'PD-L1'; 'RNA helicase'; 'RuvB-like helicase'; 'Acetyl-CoA carboxylase 1'; 'Glutathione peroxidase'	Akap12 Lpl Ucp1 Pcna Egfr Cd274 Ddx17 Ruvbl2 Acaca Gpx4	B2RRE0 P11152 P12242 P17918 Q01279 Q3U472 Q3U741 Q3UXP2 Q5SWU9 Q76LV0	B2RRE0 P11152 P12242 P17918 Q01279 Q3U472 Q3U741 Q3UXP2 Q5SWU9 Q76LV0	10.00 10/100	0.87 10/1155	0.0613078	GO:0010033
GO:0009894	regulation of catabolic process	Any process that modulates the frequency, rate, or extent of the chemical reactions and pathways resulting in the breakdown of substances.	ENSMUSG00000035284 ENSMUSG00000042010 ENSMUSG00000016319 ENSMUSG00000020372 ENSMUSG00000020122 ENSMUSG00000000049 ENSMUSG00000031696 ENSMUSG00000027680 ENSMUSG00000020572	'Chorein'; 'Acetyl-CoA carboxylase 2'; 'ADP/ATP translocase 2'; 'Small ribosomal subunit protein RACK1'; 'Epidermal growth factor receptor'; 'Beta-2-glycoprotein 1'; 'Vacuolar protein sorting-associated protein 35'; 'RNA-binding protein FXR1'; 'Nicotinamide phosphoribosyltransferase'	Vps13c Acacb Slc25a5 Rack1 Egfr Apoh Vps35 Fxr1 Nampt	A1ILG8 E9Q4Z2 P51881 P68040 Q01279 Q01339 Q3TJ43 Q61584 Q99KQ4	A1ILG8 E9Q4Z2 P51881 P68040 Q01279 Q01339 Q3TJ43 Q61584 Q99KQ4	9.00 9/100	0.92 9/973	0.0613078	GO:0009056;GO:0019222
GO:0170037	export from the mitochondrion	The directed movement of substances from the mitochondrion to the cytosol.	ENSMUSG00000005299	'Mitochondrial proton/calcium exchanger protein'	Letm1	Q9Z2I0	Q9Z2I0	1.00 1/100	33.33 1/3	0.0613078	GO:1990542
GO:0006275	regulation of DNA replication	Any process that modulates the frequency, rate or extent of DNA replication.	ENSMUSG00000027342 ENSMUSG00000020122 ENSMUSG00000003868	'Proliferating cell nuclear antigen'; 'Epidermal growth factor receptor'; 'RuvB-like helicase'	Pcna Egfr Ruvbl2	P17918 Q01279 Q3UXP2	P17918 Q01279 Q3UXP2	3.00 3/100	2.52 3/119	0.0613078	GO:0006260;GO:0051052
GO:0080135	regulation of cellular response to stress	Any process that modulates the frequency, rate or extent of a cellular response to stress. Cellular response to stress is a change in state or activity of a cell (in terms of movement, secretion, enzyme production, gene expression, etc.) as a result of a stimulus indicating the organism is under stress. The stress is usually, but not necessarily, exogenous (e.g. temperature, humidity, ionizing ra…	ENSMUSG00000059263 ENSMUSG00000035284 ENSMUSG00000027342 ENSMUSG00000020122 ENSMUSG00000003868 ENSMUSG00000005299	'Ubiquitin carboxyl-terminal hydrolase 47'; 'Chorein'; 'Proliferating cell nuclear antigen'; 'Epidermal growth factor receptor'; 'RuvB-like helicase'; 'Mitochondrial proton/calcium exchanger protein'	Usp47 Vps13c Pcna Egfr Ruvbl2 Letm1	A0A1L1SV73 A1ILG8 P17918 Q01279 Q3UXP2 Q9Z2I0	A0A1L1SV73 A1ILG8 P17918 Q01279 Q3UXP2 Q9Z2I0	6.00 6/100	1.21 6/497	0.0613078	GO:0050794;GO:0080134;GO:0033554
GO:0006284	base-excision repair	In base excision repair, an altered base is removed by a DNA glycosylase enzyme, followed by excision of the resulting sugar phosphate. The small gap left in the DNA helix is filled in by the sequential action of DNA polymerase and DNA ligase.	ENSMUSG00000059263 ENSMUSG00000027342	'Ubiquitin carboxyl-terminal hydrolase 47'; 'Proliferating cell nuclear antigen'	Usp47 Pcna	A0A1L1SV73 P17918	A0A1L1SV73 P17918	2.00 2/100	4.88 2/41	0.0613078	GO:0006281
GO:0033590	response to cobalamin	Any process that results in a change in state or activity of a cell or an organism (in terms of movement, secretion, enzyme production, gene expression, etc.) as a result of a cobalamin (vitamin B12) stimulus.	ENSMUSG00000020122	'Epidermal growth factor receptor'	Egfr	Q01279	Q01279	1.00 1/100	33.33 1/3	0.0613078	GO:0033273;GO:1901700;GO:0014070;GO:0010243
GO:0033512	L-lysine catabolic process to acetyl-CoA via saccharopine	The chemical reactions and pathways resulting in the breakdown of L-lysine into other compounds, including acetyl-CoA, via the intermediate saccharopine.	ENSMUSG00000004789	'Dihydrolipoyllysine-residue succinyltransferase component of 2-oxoglutarate dehydrogenase complex, mitochondrial'	Dlst	Q9D2G2	Q9D2G2	1.00 1/100	33.33 1/3	0.0613078	GO:0019474
GO:0000423	mitophagy	The selective autophagy process in which a mitochondrion is degraded by macroautophagy.	ENSMUSG00000035284 ENSMUSG00000016319	'Chorein'; 'ADP/ATP translocase 2'	Vps13c Slc25a5	A1ILG8 P51881	A1ILG8 P51881	2.00 2/100	4.76 2/42	0.0613078	GO:0016236;GO:0000422
GO:0006272	leading strand elongation	The process in which an existing DNA strand is extended continuously in a 5' to 3' direction by activities including the addition of nucleotides to the 3' end of the strand, complementary to an existing template, as part of DNA replication. Leading strand elongation proceeds in the same direction as the replication fork.	ENSMUSG00000027342	'Proliferating cell nuclear antigen'	Pcna	P17918	P17918	1.00 1/100	33.33 1/3	0.0613078	GO:0006271
GO:0097051	establishment of protein localization to endoplasmic reticulum membrane	The directed movement of a protein to a specific location in the endoplasmic reticulum membrane.	ENSMUSG00000020671	'Ras-related protein Rab-10'	Rab10	Q4FJL0	Q4FJL0	1.00 1/100	33.33 1/3	0.0613078	GO:0090150;GO:0072599
GO:0150062	complement-mediated synapse pruning	Synaptic pruning mediated by complement system signaling.	ENSMUSG00000024164	'Complement C3'	C3	P01027	P01027	1.00 1/100	33.33 1/3	0.0613078	GO:0098883
GO:0051716	cellular response to stimulus	Any process that results in a change in state or activity of a cell (in terms of movement, secretion, enzyme production, gene expression, etc.) as a result of a stimulus. The process begins with detection of the stimulus by a cell and ends with a change in state or activity or the cell.	ENSMUSG00000066839 ENSMUSG00000059263 ENSMUSG00000064210 ENSMUSG00000035284 ENSMUSG00000038587 ENSMUSG00000030681 ENSMUSG00000029713 ENSMUSG00000000628 ENSMUSG00000024164 ENSMUSG00000021939 ENSMUSG00000058135 ENSMUSG00000015568 ENSMUSG00000031710 ENSMUSG00000026473 ENSMUSG00000027342 ENSMUSG00000025153 ENSMUSG00000044533 ENSMUSG00000004032 ENSMUSG00000052459 ENSMUSG00000004897 ENSMUSG00000016319 …	'Evolutionarily conserved signaling intermediate in Toll pathway, mitochondrial'; 'Ubiquitin carboxyl-terminal hydrolase 47'; 'Anoctamin'; 'Chorein'; 'A kinase'; 'Major vault protein'; 'Guanine nucleotide binding protein'; 'Hexokinase-2'; 'Complement C3'; 'Cathepsin B'; 'Glutathione S-transferase Mu 1'; 'Lipoprotein lipase'; 'Mitochondrial brown fat uncoupling protein 1'; 'Glutamine synthetase'; …	Ecsit Usp47 Ano6 Vps13c Akap12 Mvp Gnb2 Hk2 C3 Ctsb Gstm1 Lpl Ucp1 Glul Pcna Fasn Rps2 Gstm5 Atp6v1a Hdgf Slc25a5 Rack1 Ywhaq Egfr Fgb Vps35 Cd274 Ddx17 Cpne3 Ruvbl2 Rab10 Acaca Dbnl Gpx4 Nup93 Acaa2 Lnpep Gpt Dync1li1 Nampt Rrbp1 Coro7 Tollip Letm1	A0A0R4J174 A0A1L1SV73 A0A2I3BPX3 A1ILG8 B2RRE0 E9Q3X0 E9QKR0 O08528 P01027 P10605 P10649 P11152 P12242 P15105 P17918 P19096 P25444 P48774 P50516 P51859 P51881 P68040 P68254 Q01279 Q3TGR2 Q3TJ43 Q3U472 Q3U741 Q3UJS6 Q3UXP2 Q4FJL0 Q5SWU9 Q62418 Q76LV0 Q8BJ71 Q8BWT1 Q8C129 Q8QZR5 Q8R1Q8 Q99KQ4 Q99PL5 Q9D2V7 Q9QZ06 Q9Z2I0	A0A0R4J174 A0A1L1SV73 A0A2I3BPX3 A1ILG8 B2RRE0 E9Q3X0 E9QKR0 O08528 P01027 P10605 P10649 P11152 P12242 P15105 P17918 P19096 P25444 P48774 P50516 P51859 P51881 P68040 P68254 Q01279 Q3TGR2 Q3TJ43 Q3U472 Q3U741 Q3UJS6 Q3UXP2 Q4FJL0 Q5SWU9 Q62418 Q76LV0 Q8BJ71 Q8BWT1 Q8C129 Q8QZR5 Q8R1Q8 Q99KQ4 Q99PL5 Q9D2V7 Q9QZ06 Q9Z2I0	44.00 44/100	0.50 44/8752	0.0613078	GO:0050896;GO:0009987
GO:0061868	hepatic stellate cell migration	The orderly movement of a hepatic stellate cell from one site to another.	ENSMUSG00000038587	'A kinase'	Akap12	B2RRE0	B2RRE0	1.00 1/100	33.33 1/3	0.0613078	GO:0010761
GO:0055096	low-density lipoprotein particle mediated signaling	The series of molecular signals mediated by the detection of low-density lipoprotein particle.	ENSMUSG00000015568	'Lipoprotein lipase'	Lpl	P11152	P11152	1.00 1/100	33.33 1/3	0.0613078	GO:0055095;GO:0071404
GO:0055095	lipoprotein particle mediated signaling	The series of molecular signals mediated by the detection of a lipoprotein particle.	ENSMUSG00000015568	'Lipoprotein lipase'	Lpl	P11152	P11152	1.00 1/100	33.33 1/3	0.0613078	GO:0007165;GO:0071402
GO:0099093	calcium export from the mitochondrion	A process in which a calcium ion (Ca2+) is transported out of the mitochondrial matrix, and into the cytosol.	ENSMUSG00000005299	'Mitochondrial proton/calcium exchanger protein'	Letm1	Q9Z2I0	Q9Z2I0	1.00 1/100	33.33 1/3	0.0613078	GO:0170037;GO:0006851;GO:0051209
GO:0110076	negative regulation of ferroptosis	Any process that stops, prevents, or reduces the frequency, rate or extent of ferroptosis.	ENSMUSG00000075706	'Glutathione peroxidase'	Gpx4	Q76LV0	Q76LV0	1.00 1/100	33.33 1/3	0.0613078	GO:0097707;GO:0043069;GO:0110075
GO:0099075	mitochondrion-derived vesicle mediated transport	Vesicle-mediated transport of cargo from the mitochondrion by a mitochondrion-derived vesicle.	ENSMUSG00000031696	'Vacuolar protein sorting-associated protein 35'	Vps35	Q3TJ43	Q3TJ43	1.00 1/100	33.33 1/3	0.0613078	GO:0006839;GO:0016192
GO:0099074	mitochondrion to lysosome vesicle-mediated transport	Vesicle-mediated transport of cargo from the mitochondrion to the lysosome, mediated by a mitochondrion-derived vesicle.	ENSMUSG00000031696	'Vacuolar protein sorting-associated protein 35'	Vps35	Q3TJ43	Q3TJ43	1.00 1/100	33.33 1/3	0.0613078	GO:0007041;GO:0099075
GO:0045200	establishment of neuroblast polarity	The specification and formation of the apicobasal polarity of a neuroblast cell, a progenitor of the central nervous system.	ENSMUSG00000020671	'Ras-related protein Rab-10'	Rab10	Q4FJL0	Q4FJL0	1.00 1/100	33.33 1/3	0.0613078	GO:0045196;GO:0030010
GO:0032103	positive regulation of response to external stimulus	Any process that activates, maintains or increases the rate of a response to an external stimulus.	ENSMUSG00000066839 ENSMUSG00000064210 ENSMUSG00000024164 ENSMUSG00000015568 ENSMUSG00000059481 ENSMUSG00000000049 ENSMUSG00000022752	'Evolutionarily conserved signaling intermediate in Toll pathway, mitochondrial'; 'Anoctamin'; 'Complement C3'; 'Lipoprotein lipase'; 'Plasminogen'; 'Beta-2-glycoprotein 1'; 'MKIAA0719 protein'	Ecsit Ano6 C3 Lpl Plg Apoh Tomm70a	A0A0R4J174 A0A2I3BPX3 P01027 P11152 P20918 Q01339 Q80TT4	A0A0R4J174 A0A2I3BPX3 P01027 P11152 P20918 Q01339 Q80TT4	7.00 7/100	1.07 7/654	0.0613078	GO:0048584;GO:0032101;GO:0009605
GO:0035249	synaptic transmission, glutamatergic	The vesicular release of glutamate from a presynapse, across a chemical synapse, the subsequent activation of glutamate receptors at the postsynapse of a target cell (neuron, muscle, or secretory cell) and the effects of this activation on the postsynaptic membrane potential and ionic composition of the postsynaptic cytosol. This process encompasses both spontaneous and evoked release of neurotra…	ENSMUSG00000026473 ENSMUSG00000020122 ENSMUSG00000027680	'Glutamine synthetase'; 'Epidermal growth factor receptor'; 'RNA-binding protein FXR1'	Glul Egfr Fxr1	P15105 Q01279 Q61584	P15105 Q01279 Q61584	3.00 3/100	2.48 3/121	0.0613078	GO:0007268
GO:0002465	peripheral tolerance induction	Tolerance induction in the peripheral lymphoid tissues: blood, lymph nodes, spleen, and mucosal-associated lymphoid tissues.	ENSMUSG00000016496	'PD-L1'	Cd274	Q3U472	Q3U472	1.00 1/100	33.33 1/3	0.0613078	GO:0002461
GO:0009201	ribonucleoside triphosphate biosynthetic process	The chemical reactions and pathways resulting in the formation of a ribonucleoside triphosphate, a compound consisting of a nucleobase linked to a ribose sugar esterified with triphosphate on the sugar.	ENSMUSG00000030695 ENSMUSG00000052459 ENSMUSG00000025968	'Fructose-bisphosphate aldolase'; 'V-type proton ATPase catalytic subunit A'; 'NADH-ubiquinone oxidoreductase 75 kDa subunit, mitochondrial'	Aldoa Atp6v1a Ndufs1	A6ZI44 P50516 Q91VD9	A6ZI44 P50516 Q91VD9	3.00 3/100	2.52 3/119	0.0613078	GO:0009199;GO:0009142
GO:0070374	positive regulation of ERK1 and ERK2 cascade	Any process that activates or increases the frequency, rate or extent of signal transduction mediated by the ERK1 and ERK2 cascade.	ENSMUSG00000038587 ENSMUSG00000024164 ENSMUSG00000020122 ENSMUSG00000033831	'A kinase'; 'Complement C3'; 'Epidermal growth factor receptor'; 'Fibrinogen C-terminal domain-containing protein'	Akap12 C3 Egfr Fgb	B2RRE0 P01027 Q01279 Q3TGR2	B2RRE0 P01027 Q01279 Q3TGR2	4.00 4/100	1.75 4/228	0.0613078	GO:0070371;GO:0043410;GO:0070372
GO:0034371	chylomicron remodeling	The acquisition, loss or modification of a protein or lipid within a chylomicron, including the hydrolysis of triglyceride by lipoprotein lipase and the subsequent loss of free fatty acid.	ENSMUSG00000015568	'Lipoprotein lipase'	Lpl	P11152	P11152	1.00 1/100	33.33 1/3	0.0613078	GO:0034370
GO:2000331	regulation of terminal button organization	Any process that modulates the frequency, rate or extent of terminal button organization.	ENSMUSG00000031696	'Vacuolar protein sorting-associated protein 35'	Vps35	Q3TJ43	Q3TJ43	1.00 1/100	33.33 1/3	0.0613078	GO:0099174;GO:0072553
GO:0002414	immunoglobulin transcytosis in epithelial cells	The process of transporting immunoglobulin, via transcytosis, from one side of an epithelial cell to the other.	ENSMUSG00000017309	'CMRF35-like molecule 9'	Cd300lg	Q1ERP8	Q1ERP8	1.00 1/100	33.33 1/3	0.0613078	GO:0045056
GO:0002652	regulation of tolerance induction dependent upon immune response	Any process that modulates the frequency, rate, or extent of tolerance induction dependent upon immune response.	ENSMUSG00000016496	'PD-L1'	Cd274	Q3U472	Q3U472	1.00 1/100	33.33 1/3	0.0613078	GO:0002643;GO:0002461;GO:0002822
GO:0061869	regulation of hepatic stellate cell migration	Any process that modulates the frequency, rate or extent of hepatic stellate cell migration.	ENSMUSG00000038587	'A kinase'	Akap12	B2RRE0	B2RRE0	1.00 1/100	33.33 1/3	0.0613078	GO:0061868;GO:0010762
GO:0045196	establishment or maintenance of neuroblast polarity	Any cellular process that results in the specification, formation or maintenance of the apicobasal polarity of a neuroblast cell, a progenitor of the central nervous system.	ENSMUSG00000020671	'Ras-related protein Rab-10'	Rab10	Q4FJL0	Q4FJL0	1.00 1/100	33.33 1/3	0.0613078	GO:0007163;GO:0055059
GO:0006421	asparaginyl-tRNA aminoacylation	The process of coupling asparagine to asparaginyl-tRNA, catalyzed by asparaginyl-tRNA synthetase. The asparaginyl-tRNA synthetase is a class-II synthetase. The activated amino acid is transferred to the 3'-OH group of an asparagine-accetping tRNA.	ENSMUSG00000024587	'Asparagine--tRNA ligase, cytoplasmic'	Nars1	Q8BP47	Q8BP47	1.00 1/100	33.33 1/3	0.0613078	GO:0006418
GO:1903181	positive regulation of dopamine biosynthetic process	Any process that activates or increases the frequency, rate or extent of dopamine biosynthetic process.	ENSMUSG00000031696	'Vacuolar protein sorting-associated protein 35'	Vps35	Q3TJ43	Q3TJ43	1.00 1/100	33.33 1/3	0.0613078	GO:0045964;GO:0042416;GO:0031328;GO:1903179
GO:1902990	mitotic telomere maintenance via semi-conservative replication	Any telomere maintenance via semi-conservative replication that is involved in mitotic cell cycle.	ENSMUSG00000027342	'Proliferating cell nuclear antigen'	Pcna	P17918	P17918	1.00 1/100	33.33 1/3	0.0613078	GO:0032201;GO:1903047
GO:1903766	positive regulation of potassium ion export across plasma membrane	Any process that activates or increases the frequency, rate or extent of potassium ion export across the plasma membrane.	ENSMUSG00000064210	'Anoctamin'	Ano6	A0A2I3BPX3	A0A2I3BPX3	1.00 1/100	33.33 1/3	0.0613078	GO:1901381;GO:0097623;GO:1903764
GO:1902722	positive regulation of prolactin secretion	Any process that activates or increases the frequency, rate or extent of prolactin secretion.	ENSMUSG00000020122	'Epidermal growth factor receptor'	Egfr	Q01279	Q01279	1.00 1/100	33.33 1/3	0.0613078	GO:0050714;GO:0090277;GO:0070459
GO:0043152	induction of bacterial agglutination	Any process in which infecting bacteria are clumped together by a host organism.	ENSMUSG00000033831	'Fibrinogen C-terminal domain-containing protein'	Fgb	Q3TGR2	Q3TGR2	1.00 1/100	33.33 1/3	0.0613078	GO:0019731
GO:0019676	ammonia assimilation cycle	The pathway by which ammonia is processed and incorporated into a cell. In an energy-rich (glucose-containing), nitrogen-poor environment, glutamine synthetase and glutamate synthase form an ammonia assimilatory cycle, in which ammonia is incorporated into L-glutamate to form L-glutamine, which then combines with alpha-ketoglutarate to regenerate L-glutamate. This ATP-dependent cycle is essential…	ENSMUSG00000026473	'Glutamine synthetase'	Glul	P15105	P15105	1.00 1/100	33.33 1/3	0.0613078	GO:0019740;GO:0006536;GO:0006541
GO:0048511	rhythmic process	Any process pertinent to the generation and maintenance of rhythms in the physiology of an organism.	ENSMUSG00000027342 ENSMUSG00000020372 ENSMUSG00000020122 ENSMUSG00000027680 ENSMUSG00000020572	'Proliferating cell nuclear antigen'; 'Small ribosomal subunit protein RACK1'; 'Epidermal growth factor receptor'; 'RNA-binding protein FXR1'; 'Nicotinamide phosphoribosyltransferase'	Pcna Rack1 Egfr Fxr1 Nampt	P17918 P68040 Q01279 Q61584 Q99KQ4	P17918 P68040 Q01279 Q61584 Q99KQ4	5.00 5/100	1.42 5/352	0.0613078	GO:0008150
GO:1905166	negative regulation of lysosomal protein catabolic process	Any process that stops, prevents or reduces the frequency, rate or extent of lysosomal protein catabolic process.	ENSMUSG00000031696	'Vacuolar protein sorting-associated protein 35'	Vps35	Q3TJ43	Q3TJ43	1.00 1/100	33.33 1/3	0.0613078	GO:1905146;GO:1904351;GO:1905165
GO:0016192	vesicle-mediated transport	A cellular transport process in which transported substances are moved in membrane-bounded vesicles; transported substances are enclosed in the vesicle lumen or located in the vesicle membrane. The process begins with a step that directs a substance to the forming vesicle, and includes vesicle budding and coating. Vesicles are then targeted to, and fuse with, an acceptor membrane.	ENSMUSG00000064210 ENSMUSG00000024164 ENSMUSG00000052459 ENSMUSG00000020372 ENSMUSG00000017309 ENSMUSG00000033831 ENSMUSG00000031696 ENSMUSG00000020671 ENSMUSG00000006276 ENSMUSG00000020476 ENSMUSG00000032435 ENSMUSG00000039637	'Anoctamin'; 'Complement C3'; 'V-type proton ATPase catalytic subunit A'; 'Small ribosomal subunit protein RACK1'; 'CMRF35-like molecule 9'; 'Fibrinogen C-terminal domain-containing protein'; 'Vacuolar protein sorting-associated protein 35'; 'Ras-related protein Rab-10'; 'Epidermal growth factor receptor substrate 15-like 1'; 'Drebrin-like protein'; 'Cytoplasmic dynein 1 light intermediate chain …	Ano6 C3 Atp6v1a Rack1 Cd300lg Fgb Vps35 Rab10 Eps15l1 Dbnl Dync1li1 Coro7	A0A2I3BPX3 P01027 P50516 P68040 Q1ERP8 Q3TGR2 Q3TJ43 Q4FJL0 Q60902 Q62418 Q8R1Q8 Q9D2V7	A0A2I3BPX3 P01027 P50516 P68040 Q1ERP8 Q3TGR2 Q3TJ43 Q4FJL0 Q60902 Q62418 Q8R1Q8 Q9D2V7	12.00 12/100	0.79 12/1517	0.0613078	GO:0006810;GO:0009987
GO:0019859	thymine metabolic process	The chemical reactions and pathways involving thymine, 5-methyluracil, one of the two major pyrimidine bases present (as thymidine) in DNA but not found in RNA other than (as ribothymidine) in transfer RNA, where it is a minor base.	ENSMUSG00000021238	'Methylmalonate-semialdehyde/malonate-semialdehyde dehydrogenase'	Aldh6a1	Q9EQ20	Q9EQ20	1.00 1/100	33.33 1/3	0.0613078	GO:0006206
GO:0050793	regulation of developmental process	Any process that modulates the frequency, rate or extent of development, the biological process whose specific outcome is the progression of a multicellular organism over time from an initial condition (e.g. a zygote, or a young adult) to a later condition (e.g. a multicellular animal or an aged adult).	ENSMUSG00000064210 ENSMUSG00000030695 ENSMUSG00000019978 ENSMUSG00000042010 ENSMUSG00000000628 ENSMUSG00000024164 ENSMUSG00000015568 ENSMUSG00000026473 ENSMUSG00000059481 ENSMUSG00000020372 ENSMUSG00000020122 ENSMUSG00000000049 ENSMUSG00000031696 ENSMUSG00000055065 ENSMUSG00000003868 ENSMUSG00000027680 ENSMUSG00000020476 ENSMUSG00000022752	'Anoctamin'; 'Fructose-bisphosphate aldolase'; 'Erythrocyte protein band 4.1-like 2'; 'Acetyl-CoA carboxylase 2'; 'Hexokinase-2'; 'Complement C3'; 'Lipoprotein lipase'; 'Glutamine synthetase'; 'Plasminogen'; 'Small ribosomal subunit protein RACK1'; 'Epidermal growth factor receptor'; 'Beta-2-glycoprotein 1'; 'Vacuolar protein sorting-associated protein 35'; 'RNA helicase'; 'RuvB-like helicase'; '…	Ano6 Aldoa Epb41l2 Acacb Hk2 C3 Lpl Glul Plg Rack1 Egfr Apoh Vps35 Ddx17 Ruvbl2 Fxr1 Dbnl Tomm70a	A0A2I3BPX3 A6ZI44 B6ZHD0 E9Q4Z2 O08528 P01027 P11152 P15105 P20918 P68040 Q01279 Q01339 Q3TJ43 Q3U741 Q3UXP2 Q61584 Q62418 Q80TT4	A0A2I3BPX3 A6ZI44 B6ZHD0 E9Q4Z2 O08528 P01027 P11152 P15105 P20918 P68040 Q01279 Q01339 Q3TJ43 Q3U741 Q3UXP2 Q61584 Q62418 Q80TT4	18.00 18/100	0.67 18/2698	0.0613078	GO:0032502;GO:0050789
GO:1905397	activated CD8-positive, alpha-beta T cell apoptotic process	Any apoptotic process in an activated CD8-positive, alpha-beta T cell.	ENSMUSG00000016496	'PD-L1'	Cd274	Q3U472	Q3U472	1.00 1/100	33.33 1/3	0.0613078	GO:0070231
GO:1902108	regulation of mitochondrial membrane permeability involved in apoptotic process	Any regulation of mitochondrial membrane permeability that is involved in apoptotic process.	ENSMUSG00000016319 ENSMUSG00000036880	'ADP/ATP translocase 2'; '3-ketoacyl-CoA thiolase, mitochondrial'	Slc25a5 Acaa2	P51881 Q8BWT1	P51881 Q8BWT1	2.00 2/100	4.88 2/41	0.0613078	GO:0046902;GO:0008637
GO:1904351	negative regulation of protein catabolic process in the vacuole	Any process that stops, prevents or reduces the frequency, rate or extent of protein catabolic process in the vacuole.	ENSMUSG00000031696	'Vacuolar protein sorting-associated protein 35'	Vps35	Q3TJ43	Q3TJ43	1.00 1/100	33.33 1/3	0.0613078	GO:1904350;GO:0007039;GO:0042177
GO:0006624	vacuolar protein processing	Protein processing that takes place in the vacuole. Most protein processing in the vacuole represents proteolytic cleavage of precursors to form active enzymes.	ENSMUSG00000031696	'Vacuolar protein sorting-associated protein 35'	Vps35	Q3TJ43	Q3TJ43	1.00 1/100	33.33 1/3	0.0613078	GO:0016485
GO:1905402	regulation of activated CD8-positive, alpha-beta T cell apoptotic process	Any process that modulates the frequency, rate or extent of activated CD8-positive, alpha-beta T cell apoptotic process.	ENSMUSG00000016496	'PD-L1'	Cd274	Q3U472	Q3U472	1.00 1/100	33.33 1/3	0.0613078	GO:0070232;GO:1905397
GO:1904659	glucose transmembrane transport	The process in which glucose is transported across a membrane.	ENSMUSG00000042010 ENSMUSG00000000628 ENSMUSG00000024164	'Acetyl-CoA carboxylase 2'; 'Hexokinase-2'; 'Complement C3'	Acacb Hk2 C3	E9Q4Z2 O08528 P01027	E9Q4Z2 O08528 P01027	3.00 3/100	2.42 3/124	0.0613522	GO:0008645
GO:0019432	triglyceride biosynthetic process	The chemical reactions and pathways resulting in the formation of a triglyceride, any triester of glycerol.	ENSMUSG00000024164 ENSMUSG00000015568	'Complement C3'; 'Lipoprotein lipase'	C3 Lpl	P01027 P11152	P01027 P11152	2.00 2/100	4.65 2/43	0.0613815	GO:0006641;GO:0046463
GO:0009410	response to xenobiotic stimulus	Any process that results in a change in state or activity of a cell or an organism (in terms of movement, secretion, enzyme production, gene expression, etc.) as a result of a stimulus from a xenobiotic, a compound foreign to the organim exposed to it. It may be synthesized by another organism (like ampicilin) or it can be a synthetic chemical.	ENSMUSG00000059263 ENSMUSG00000042010 ENSMUSG00000058135 ENSMUSG00000027342 ENSMUSG00000004032 ENSMUSG00000020122	'Ubiquitin carboxyl-terminal hydrolase 47'; 'Acetyl-CoA carboxylase 2'; 'Glutathione S-transferase Mu 1'; 'Proliferating cell nuclear antigen'; 'Glutathione S-transferase Mu 5'; 'Epidermal growth factor receptor'	Usp47 Acacb Gstm1 Pcna Gstm5 Egfr	A0A1L1SV73 E9Q4Z2 P10649 P17918 P48774 Q01279	A0A1L1SV73 E9Q4Z2 P10649 P17918 P48774 Q01279	6.00 6/100	1.19 6/503	0.0615732	GO:0042221
GO:0008645	hexose transmembrane transport	The process in which hexose is transported across a membrane. Hexoses are aldoses with a chain of six carbon atoms in the molecule.	ENSMUSG00000042010 ENSMUSG00000000628 ENSMUSG00000024164	'Acetyl-CoA carboxylase 2'; 'Hexokinase-2'; 'Complement C3'	Acacb Hk2 C3	E9Q4Z2 O08528 P01027	E9Q4Z2 O08528 P01027	3.00 3/100	2.40 3/125	0.0622185	GO:0015749
GO:0040008	regulation of growth	Any process that modulates the frequency, rate or extent of the growth of all or part of an organism so that it occurs at its proper speed, either globally or in a specific part of the organism's development.	ENSMUSG00000059263 ENSMUSG00000042010 ENSMUSG00000024164 ENSMUSG00000020372 ENSMUSG00000020122 ENSMUSG00000020476 ENSMUSG00000022752	'Ubiquitin carboxyl-terminal hydrolase 47'; 'Acetyl-CoA carboxylase 2'; 'Complement C3'; 'Small ribosomal subunit protein RACK1'; 'Epidermal growth factor receptor'; 'Drebrin-like protein'; 'MKIAA0719 protein'	Usp47 Acacb C3 Rack1 Egfr Dbnl Tomm70a	A0A1L1SV73 E9Q4Z2 P01027 P68040 Q01279 Q62418 Q80TT4	A0A1L1SV73 E9Q4Z2 P01027 P68040 Q01279 Q62418 Q80TT4	7.00 7/100	1.06 7/658	0.0622185	GO:0040007;GO:0050789
GO:0031099	regeneration	The regrowth of a lost or destroyed body part, such as an organ or tissue. This process may occur via renewal, repair, and/or growth alone (i.e. increase in size or mass).	ENSMUSG00000027342 ENSMUSG00000059481 ENSMUSG00000020122 ENSMUSG00000000049	'Proliferating cell nuclear antigen'; 'Plasminogen'; 'Epidermal growth factor receptor'; 'Beta-2-glycoprotein 1'	Pcna Plg Egfr Apoh	P17918 P20918 Q01279 Q01339	P17918 P20918 Q01279 Q01339	4.00 4/100	1.70 4/235	0.062877	GO:0048856
GO:0009142	nucleoside triphosphate biosynthetic process	The chemical reactions and pathways resulting in the formation of a nucleoside triphosphate, a compound consisting of a nucleobase linked to a deoxyribose or ribose sugar esterified with triphosphate on the sugar.	ENSMUSG00000030695 ENSMUSG00000052459 ENSMUSG00000025968	'Fructose-bisphosphate aldolase'; 'V-type proton ATPase catalytic subunit A'; 'NADH-ubiquinone oxidoreductase 75 kDa subunit, mitochondrial'	Aldoa Atp6v1a Ndufs1	A6ZI44 P50516 Q91VD9	A6ZI44 P50516 Q91VD9	3.00 3/100	2.38 3/126	0.0632494	GO:0009141;GO:1901293
GO:0021700	developmental maturation	A developmental process, independent of morphogenetic (shape) change, that is required for an anatomical structure, cell or cellular component to attain its fully functional state.	ENSMUSG00000064210 ENSMUSG00000020664 ENSMUSG00000024164 ENSMUSG00000052459 ENSMUSG00000031696	'Anoctamin'; 'Dihydrolipoyl dehydrogenase, mitochondrial'; 'Complement C3'; 'V-type proton ATPase catalytic subunit A'; 'Vacuolar protein sorting-associated protein 35'	Ano6 Dld C3 Atp6v1a Vps35	A0A2I3BPX3 O08749 P01027 P50516 Q3TJ43	A0A2I3BPX3 O08749 P01027 P50516 Q3TJ43	5.00 5/100	1.37 5/365	0.0636902	GO:0032502
GO:0045739	positive regulation of DNA repair	Any process that activates or increases the frequency, rate or extent of DNA repair.	ENSMUSG00000027342 ENSMUSG00000020122 ENSMUSG00000003868	'Proliferating cell nuclear antigen'; 'Epidermal growth factor receptor'; 'RuvB-like helicase'	Pcna Egfr Ruvbl2	P17918 Q01279 Q3UXP2	P17918 Q01279 Q3UXP2	3.00 3/100	2.36 3/127	0.064339	GO:0048584;GO:0006282;GO:0051054;GO:0006281
GO:0009185	ribonucleoside diphosphate metabolic process	The chemical reactions and pathways involving a ribonucleoside diphosphate, a compound consisting of a nucleobase linked to a ribose sugar esterified with diphosphate on the sugar.	ENSMUSG00000030695 ENSMUSG00000063129 ENSMUSG00000000628	'Fructose-bisphosphate aldolase'; 'Hexokinase-2'	Aldoa Aldoart2 Hk2	A6ZI44 A6ZI47 O08528	A6ZI44 A6ZI47 O08528	3.00 3/100	2.34 3/128	0.0655721	GO:0009132
GO:0007339	binding of sperm to zona pellucida	The process in which the sperm binds to the zona pellucida glycoprotein layer of the egg. The process begins with the attachment of the sperm plasma membrane to the zona pellucida and includes attachment of the acrosome inner membrane to the zona pellucida after the acrosomal reaction takes place.	ENSMUSG00000030695 ENSMUSG00000034024	'Fructose-bisphosphate aldolase'; 'T-complex protein 1 subunit beta'	Aldoa Cct2	A6ZI44 Q542X7	A6ZI44 Q542X7	2.00 2/100	4.44 2/45	0.0657226	GO:0035036
GO:0006886	intracellular protein transport	The directed movement of proteins in a cell, including the movement of proteins between specific compartments or structures within a cell, such as organelles of a eukaryotic cell.	ENSMUSG00000035284 ENSMUSG00000076432 ENSMUSG00000031696 ENSMUSG00000020671 ENSMUSG00000022752 ENSMUSG00000032939 ENSMUSG00000027706	'Chorein'; '14-3-3 protein theta'; 'Vacuolar protein sorting-associated protein 35'; 'Ras-related protein Rab-10'; 'MKIAA0719 protein'; 'Nuclear pore complex protein Nup93'; 'Translocation protein SEC62'	Vps13c Ywhaq Vps35 Rab10 Tomm70a Nup93 Sec62	A1ILG8 P68254 Q3TJ43 Q4FJL0 Q80TT4 Q8BJ71 Q8BU14	A1ILG8 P68254 Q3TJ43 Q4FJL0 Q80TT4 Q8BJ71 Q8BU14	7.00 7/100	1.05 7/668	0.0661815	GO:0015031;GO:0008104;GO:0046907
GO:0015749	monosaccharide transmembrane transport	The process in which a monosaccharide is transported across a lipid bilayer, from one side of a membrane to the other. Monosaccharides are the simplest carbohydrates; they are polyhydric alcohols containing either an aldehyde or a keto group and between three to ten or more carbon atoms. They form the constitutional repeating units of oligo- and polysaccharides.	ENSMUSG00000042010 ENSMUSG00000000628 ENSMUSG00000024164	'Acetyl-CoA carboxylase 2'; 'Hexokinase-2'; 'Complement C3'	Acacb Hk2 C3	E9Q4Z2 O08528 P01027	E9Q4Z2 O08528 P01027	3.00 3/100	2.33 3/129	0.0665406	GO:0034219
GO:0051049	regulation of transport	Any process that modulates the frequency, rate or extent of the directed movement of substances (such as macromolecules, small molecules, ions) into, out of or within a cell, or between cells, by means of some agent such as a transporter or pore.	ENSMUSG00000064210 ENSMUSG00000029713 ENSMUSG00000000628 ENSMUSG00000024164 ENSMUSG00000026473 ENSMUSG00000016319 ENSMUSG00000020372 ENSMUSG00000076432 ENSMUSG00000020122 ENSMUSG00000033831 ENSMUSG00000031696 ENSMUSG00000036880 ENSMUSG00000032435	'Anoctamin'; 'Guanine nucleotide binding protein'; 'Hexokinase-2'; 'Complement C3'; 'Glutamine synthetase'; 'ADP/ATP translocase 2'; 'Small ribosomal subunit protein RACK1'; '14-3-3 protein theta'; 'Epidermal growth factor receptor'; 'Fibrinogen C-terminal domain-containing protein'; 'Vacuolar protein sorting-associated protein 35'; '3-ketoacyl-CoA thiolase, mitochondrial'; 'Cytoplasmic dynein 1 …	Ano6 Gnb2 Hk2 C3 Glul Slc25a5 Rack1 Ywhaq Egfr Fgb Vps35 Acaa2 Dync1li1	A0A2I3BPX3 E9QKR0 O08528 P01027 P15105 P51881 P68040 P68254 Q01279 Q3TGR2 Q3TJ43 Q8BWT1 Q8R1Q8	A0A2I3BPX3 E9QKR0 O08528 P01027 P15105 P51881 P68040 P68254 Q01279 Q3TGR2 Q3TJ43 Q8BWT1 Q8R1Q8	13.00 13/100	0.74 13/1749	0.0677088	GO:0032879;GO:0006810
GO:0071398	cellular response to fatty acid	Any process that results in a change in state or activity of a cell (in terms of movement, secretion, enzyme production, gene expression, etc.) as a result of a fatty acid stimulus.	ENSMUSG00000015568 ENSMUSG00000031710	'Lipoprotein lipase'; 'Mitochondrial brown fat uncoupling protein 1'	Lpl Ucp1	P11152 P12242	P11152 P12242	2.00 2/100	4.35 2/46	0.0679812	GO:0071396;GO:1901701;GO:0070542
GO:0016485	protein processing	Any protein maturation process achieved by the cleavage of a peptide bond or bonds within a protein. Protein maturation is the process leading to the attainment of the full functional capacity of a protein.	ENSMUSG00000000049 ENSMUSG00000033831 ENSMUSG00000031696 ENSMUSG00000000738	'Beta-2-glycoprotein 1'; 'Fibrinogen C-terminal domain-containing protein'; 'Vacuolar protein sorting-associated protein 35'; 'Paraplegin'	Apoh Fgb Vps35 Spg7	Q01339 Q3TGR2 Q3TJ43 Q3ULF4	Q01339 Q3TGR2 Q3TJ43 Q3ULF4	4.00 4/100	1.65 4/243	0.0687741	GO:0006508;GO:0051604
GO:0070555	response to interleukin-1	Any process that results in a change in state or activity of a cell or an organism (in terms of movement, secretion, enzyme production, gene expression, etc.) as a result of an interleukin-1 stimulus.	ENSMUSG00000038587 ENSMUSG00000033831 ENSMUSG00000025139	'A kinase'; 'Fibrinogen C-terminal domain-containing protein'; 'Toll-interacting protein'	Akap12 Fgb Tollip	B2RRE0 Q3TGR2 Q9QZ06	B2RRE0 Q3TGR2 Q9QZ06	3.00 3/100	2.29 3/131	0.0687741	GO:0034097
GO:0060828	regulation of canonical Wnt signaling pathway	Any process that modulates the rate, frequency, or extent of the Wnt signaling pathway through beta-catenin, the series of molecular signals initiated by binding of a Wnt protein to a frizzled family receptor on the surface of the target cell, followed by propagation of the signal via beta-catenin, and ending with a change in transcription of target genes.	ENSMUSG00000059263 ENSMUSG00000020122 ENSMUSG00000031696 ENSMUSG00000003868	'Ubiquitin carboxyl-terminal hydrolase 47'; 'Epidermal growth factor receptor'; 'Vacuolar protein sorting-associated protein 35'; 'RuvB-like helicase'	Usp47 Egfr Vps35 Ruvbl2	A0A1L1SV73 Q01279 Q3TJ43 Q3UXP2	A0A1L1SV73 Q01279 Q3TJ43 Q3UXP2	4.00 4/100	1.64 4/244	0.0695832	GO:0060070;GO:0030111
GO:0097237	cellular response to toxic substance	Any process that results in a change in state or activity of a cell (in terms of movement, secretion, enzyme production, gene expression, etc.) as a result of a toxic stimulus.	ENSMUSG00000058135 ENSMUSG00000004032 ENSMUSG00000075706	'Glutathione S-transferase Mu 1'; 'Glutathione S-transferase Mu 5'; 'Glutathione peroxidase'	Gstm1 Gstm5 Gpx4	P10649 P48774 Q76LV0	P10649 P48774 Q76LV0	3.00 3/100	2.27 3/132	0.0698988	GO:0009636;GO:0070887
GO:0048870	cell motility	Any process involved in the controlled self-propelled movement of a cell that results in translocation of the cell from one place to another.	ENSMUSG00000064210 ENSMUSG00000055322 ENSMUSG00000030695 ENSMUSG00000038587 ENSMUSG00000026473 ENSMUSG00000059481 ENSMUSG00000020372 ENSMUSG00000020122 ENSMUSG00000000049 ENSMUSG00000016496 ENSMUSG00000028228 ENSMUSG00000024587 ENSMUSG00000039637	'Anoctamin'; 'Tensin 1'; 'Fructose-bisphosphate aldolase'; 'A kinase'; 'Glutamine synthetase'; 'Plasminogen'; 'Small ribosomal subunit protein RACK1'; 'Epidermal growth factor receptor'; 'Beta-2-glycoprotein 1'; 'PD-L1'; 'C2 domain-containing protein'; 'Asparagine--tRNA ligase, cytoplasmic'; 'Coronin-7'	Ano6 Tns1 Aldoa Akap12 Glul Plg Rack1 Egfr Apoh Cd274 Cpne3 Nars1 Coro7	A0A2I3BPX3 A0A6I8MWZ2 A6ZI44 B2RRE0 P15105 P20918 P68040 Q01279 Q01339 Q3U472 Q3UJS6 Q8BP47 Q9D2V7	A0A2I3BPX3 A0A6I8MWZ2 A6ZI44 B2RRE0 P15105 P20918 P68040 Q01279 Q01339 Q3U472 Q3UJS6 Q8BP47 Q9D2V7	13.00 13/100	0.74 13/1760	0.0700355	GO:0009987
GO:0045740	positive regulation of DNA replication	Any process that activates or increases the frequency, rate or extent of DNA replication.	ENSMUSG00000027342 ENSMUSG00000020122	'Proliferating cell nuclear antigen'; 'Epidermal growth factor receptor'	Pcna Egfr	P17918 Q01279	P17918 Q01279	2.00 2/100	4.26 2/47	0.0700355	GO:0006275;GO:0051054;GO:0006260
GO:0042060	wound healing	The series of events that restore integrity to a damaged tissue, following an injury.	ENSMUSG00000064210 ENSMUSG00000069833 ENSMUSG00000059481 ENSMUSG00000000049 ENSMUSG00000033831	'Anoctamin'; 'AHNAK nucleoprotein'; 'Plasminogen'; 'Beta-2-glycoprotein 1'; 'Fibrinogen C-terminal domain-containing protein'	Ano6 Ahnak Plg Apoh Fgb	A0A2I3BPX3 E9Q616 P20918 Q01339 Q3TGR2	A0A2I3BPX3 E9Q616 P20918 Q01339 Q3TGR2	5.00 5/100	1.33 5/377	0.0703413	GO:0009611
GO:0071705	nitrogen compound transport	The directed movement of nitrogen-containing compounds into, out of or within a cell, or between cells, by means of some agent such as a transporter or pore.	ENSMUSG00000035284 ENSMUSG00000026473 ENSMUSG00000016319 ENSMUSG00000020372 ENSMUSG00000076432 ENSMUSG00000020122 ENSMUSG00000033831 ENSMUSG00000031696 ENSMUSG00000020671 ENSMUSG00000022752 ENSMUSG00000032939 ENSMUSG00000027706 ENSMUSG00000027422 ENSMUSG00000039637	'Chorein'; 'Glutamine synthetase'; 'ADP/ATP translocase 2'; 'Small ribosomal subunit protein RACK1'; '14-3-3 protein theta'; 'Epidermal growth factor receptor'; 'Fibrinogen C-terminal domain-containing protein'; 'Vacuolar protein sorting-associated protein 35'; 'Ras-related protein Rab-10'; 'MKIAA0719 protein'; 'Nuclear pore complex protein Nup93'; 'Translocation protein SEC62'; 'Ribosome-binding…	Vps13c Glul Slc25a5 Rack1 Ywhaq Egfr Fgb Vps35 Rab10 Tomm70a Nup93 Sec62 Rrbp1 Coro7	A1ILG8 P15105 P51881 P68040 P68254 Q01279 Q3TGR2 Q3TJ43 Q4FJL0 Q80TT4 Q8BJ71 Q8BU14 Q99PL5 Q9D2V7	A1ILG8 P15105 P51881 P68040 P68254 Q01279 Q3TGR2 Q3TJ43 Q4FJL0 Q80TT4 Q8BJ71 Q8BU14 Q99PL5 Q9D2V7	14.00 14/100	0.71 14/1959	0.0703414	GO:0006810
GO:0042851	L-alanine metabolic process	The chemical reactions and pathways involving L-alanine, the L-enantiomer of 2-aminopropanoic acid, i.e. (2S)-2-aminopropanoic acid.	ENSMUSG00000022546	'Alanine aminotransferase 1'	Gpt	Q8QZR5	Q8QZR5	1.00 1/100	25.00 1/4	0.0715654	GO:0006522;GO:0009078
GO:0006574	valine catabolic process	The chemical reactions and pathways resulting in the breakdown of valine, 2-amino-3-methylbutanoic acid.	ENSMUSG00000021238	'Methylmalonate-semialdehyde/malonate-semialdehyde dehydrogenase'	Aldh6a1	Q9EQ20	Q9EQ20	1.00 1/100	25.00 1/4	0.0715654	GO:0006573;GO:1901606;GO:0009083
GO:0006554	lysine catabolic process	The chemical reactions and pathways resulting in the breakdown of lysine, 2,6-diaminohexanoic acid.	ENSMUSG00000004789	'Dihydrolipoyllysine-residue succinyltransferase component of 2-oxoglutarate dehydrogenase complex, mitochondrial'	Dlst	Q9D2G2	Q9D2G2	1.00 1/100	25.00 1/4	0.0715654	GO:1901606;GO:0006553;GO:0009063
GO:0009078	pyruvate family amino acid metabolic process	The chemical reactions and pathways involving any amino acid that requires pyruvate for its synthesis, e.g. alanine.	ENSMUSG00000022546	'Alanine aminotransferase 1'	Gpt	Q8QZR5	Q8QZR5	1.00 1/100	25.00 1/4	0.0715654	GO:0170033;GO:0170039
GO:0009080	pyruvate family amino acid catabolic process	The chemical reactions and pathways resulting in the breakdown of any amino acid that requires pyruvate for its synthesis, e.g. alanine.	ENSMUSG00000022546	'Alanine aminotransferase 1'	Gpt	Q8QZR5	Q8QZR5	1.00 1/100	25.00 1/4	0.0715654	GO:0170035;GO:0170040;GO:0009078
GO:0006419	alanyl-tRNA aminoacylation	The process of coupling alanine to alanyl-tRNA, catalyzed by alanyl-tRNA synthetase. The alanyl-tRNA synthetase is a class-II synthetases. The activated amino acid is transferred to the 3'-OH group of an alanine accetping tRNA.	ENSMUSG00000097239	'Predicted gene, 27029'	Gm27029	A2A4P4	A2A4P4	1.00 1/100	25.00 1/4	0.0715654	GO:0006418
GO:0009132	nucleoside diphosphate metabolic process	The chemical reactions and pathways involving a nucleoside diphosphate, a compound consisting of a nucleobase linked to a deoxyribose or ribose sugar esterified with diphosphate on the sugar.	ENSMUSG00000030695 ENSMUSG00000063129 ENSMUSG00000000628	'Fructose-bisphosphate aldolase'; 'Hexokinase-2'	Aldoa Aldoart2 Hk2	A6ZI44 A6ZI47 O08528	A6ZI44 A6ZI47 O08528	3.00 3/100	2.24 3/134	0.0715654	GO:0006753
GO:0033594	response to hydroxyisoflavone	Any process that results in a change in state or activity of a cell or an organism (in terms of movement, secretion, enzyme production, gene expression, etc.) as a result of a hydroxyisoflavone stimulus.	ENSMUSG00000020122	'Epidermal growth factor receptor'	Egfr	Q01279	Q01279	1.00 1/100	25.00 1/4	0.0715654	GO:0080184;GO:1901654
GO:0051919	positive regulation of fibrinolysis	Any process that activates, maintains or increases the frequency, rate or extent of fibrinolysis, an ongoing process that solubilizes fibrin, resulting in the removal of small blood clots.	ENSMUSG00000059481	'Plasminogen'	Plg	P20918	P20918	1.00 1/100	25.00 1/4	0.0715654	GO:0042730;GO:0048518;GO:0030195;GO:0051917
GO:0071214	cellular response to abiotic stimulus	Any process that results in a change in state or activity of a cell (in terms of movement, secretion, enzyme production, gene expression, etc.) as a result of an abiotic (non-living) stimulus.	ENSMUSG00000059263 ENSMUSG00000027342 ENSMUSG00000020122 ENSMUSG00000003868 ENSMUSG00000005299	'Ubiquitin carboxyl-terminal hydrolase 47'; 'Proliferating cell nuclear antigen'; 'Epidermal growth factor receptor'; 'RuvB-like helicase'; 'Mitochondrial proton/calcium exchanger protein'	Usp47 Pcna Egfr Ruvbl2 Letm1	A0A1L1SV73 P17918 Q01279 Q3UXP2 Q9Z2I0	A0A1L1SV73 P17918 Q01279 Q3UXP2 Q9Z2I0	5.00 5/100	1.31 5/383	0.0715654	GO:0009628;GO:0104004
GO:0035846	oviduct epithelium development	The progression of the oviduct epithelium over time from its initial formation to the mature structure. An oviduct is a tube through which an ova passes from the ovary to the uterus, or from the ovary to the outside of the organism. The oviduct epithelium is the specialized epithelium that lines the oviduct.	ENSMUSG00000024164	'Complement C3'	C3	P01027	P01027	1.00 1/100	25.00 1/4	0.0715654	GO:0003006;GO:0060066;GO:0060429
GO:0061589	calcium activated phosphatidylserine scrambling	The movement of a population of phosphatidylserine molecules from one leaflet of the plasma membrane bilayer to the opposite leaflet as a result of a calcium stimulus.	ENSMUSG00000064210	'Anoctamin'	Ano6	A0A2I3BPX3	A0A2I3BPX3	1.00 1/100	25.00 1/4	0.0715654	GO:0061588
GO:0048732	gland development	The process whose specific outcome is the progression of a gland over time, from its formation to the mature structure. A gland is an organ specialised for secretion.	ENSMUSG00000000628 ENSMUSG00000027342 ENSMUSG00000025153 ENSMUSG00000020122 ENSMUSG00000032047 ENSMUSG00000022477	'Hexokinase-2'; 'Proliferating cell nuclear antigen'; 'Fatty acid synthase'; 'Epidermal growth factor receptor'; 'Acetyl-CoA acetyltransferase, mitochondrial'; 'Aconitate hydratase, mitochondrial'	Hk2 Pcna Fasn Egfr Acat1 Aco2	O08528 P17918 P19096 Q01279 Q8QZT1 Q99KI0	O08528 P17918 P19096 Q01279 Q8QZT1 Q99KI0	6.00 6/100	1.14 6/526	0.0715654	GO:0048513
GO:0001969	regulation of activation of membrane attack complex	Any process that modulates the frequency, rate or extent of the activation of the membrane attack complex components of the complement cascade.	ENSMUSG00000024164	'Complement C3'	C3	P01027	P01027	1.00 1/100	25.00 1/4	0.0715654	GO:0030449;GO:0001905
GO:0070125	mitochondrial translational elongation	The successive addition of amino acid residues to a nascent polypeptide chain during protein biosynthesis in a mitochondrion.	ENSMUSG00000073838	'Elongation factor Tu, mitochondrial'	Tufm	Q8BFR5	Q8BFR5	1.00 1/100	25.00 1/4	0.0715654	GO:0006414;GO:0032543
GO:0046952	ketone body catabolic process	The chemical reactions and pathways resulting in the breakdown of ketone bodies, any one of the three substances: acetoacetate, D-3-hydroxybutyrate (beta-hydroxybutyrate) or acetone. Ketone bodies can be used as an energy source as an alternative to glucose. Utilization of ketone bodies in peripheral tissues involves conversion of acetoacetate to acetoacetyl-CoA, which is then converted to two mo…	ENSMUSG00000032047	'Acetyl-CoA acetyltransferase, mitochondrial'	Acat1	Q8QZT1	Q8QZT1	1.00 1/100	25.00 1/4	0.0715654	GO:1901569;GO:0044282;GO:1902224;GO:0044248;GO:0046950
GO:0034599	cellular response to oxidative stress	Any process that results in a change in state or activity of a cell (in terms of movement, secretion, enzyme production, gene expression, etc.) as a result of oxidative stress, a state often resulting from exposure to high levels of reactive oxygen species, e.g. superoxide anions, hydrogen peroxide (H2O2), and hydroxyl radicals.	ENSMUSG00000031710 ENSMUSG00000027342 ENSMUSG00000020372 ENSMUSG00000020122	'Mitochondrial brown fat uncoupling protein 1'; 'Proliferating cell nuclear antigen'; 'Small ribosomal subunit protein RACK1'; 'Epidermal growth factor receptor'	Ucp1 Pcna Rack1 Egfr	P12242 P17918 P68040 Q01279	P12242 P17918 P68040 Q01279	4.00 4/100	1.61 4/249	0.0715654	GO:0062197;GO:0006979
GO:0046356	acetyl-CoA catabolic process	The chemical reactions and pathways resulting in the breakdown of acetyl-CoA, a derivative of coenzyme A in which the sulfhydryl group is acetylated.	ENSMUSG00000032047	'Acetyl-CoA acetyltransferase, mitochondrial'	Acat1	Q8QZT1	Q8QZT1	1.00 1/100	25.00 1/4	0.0715654	GO:0034034;GO:0009154;GO:0034031;GO:0006084;GO:0044273
GO:0034352	positive regulation of glial cell apoptotic process	Any process that activates or increases the frequency, rate, or extent of glial cell apoptotic process.	ENSMUSG00000038587	'A kinase'	Akap12	B2RRE0	B2RRE0	1.00 1/100	25.00 1/4	0.0715654	GO:0043065;GO:0034349;GO:0034350
GO:0046434	organophosphate catabolic process	The chemical reactions and pathways resulting in the breakdown of organophosphates, any phosphate-containing organic compound.	ENSMUSG00000030695 ENSMUSG00000063129 ENSMUSG00000000628 ENSMUSG00000032047	'Fructose-bisphosphate aldolase'; 'Hexokinase-2'; 'Acetyl-CoA acetyltransferase, mitochondrial'	Aldoa Aldoart2 Hk2 Acat1	A6ZI44 A6ZI47 O08528 Q8QZT1	A6ZI44 A6ZI47 O08528 Q8QZT1	4.00 4/100	1.61 4/248	0.0715654	GO:1901575;GO:0019637
GO:0046440	L-lysine metabolic process	The chemical reactions and pathways involving L-lysine, the L-enantiomer of (S)-2,6-diaminohexanoic acid, i.e. (2S)-2,6-diaminohexanoic acid.	ENSMUSG00000004789	'Dihydrolipoyllysine-residue succinyltransferase component of 2-oxoglutarate dehydrogenase complex, mitochondrial'	Dlst	Q9D2G2	Q9D2G2	1.00 1/100	25.00 1/4	0.0715654	GO:0006553;GO:0009066
GO:0042853	L-alanine catabolic process	The chemical reactions and pathways resulting in the breakdown of L-alanine, the L-enantiomer of 2-aminopropanoic acid, i.e. (2S)-2-aminopropanoic acid.	ENSMUSG00000022546	'Alanine aminotransferase 1'	Gpt	Q8QZR5	Q8QZR5	1.00 1/100	25.00 1/4	0.0715654	GO:0009080;GO:0042851;GO:0006524
GO:0061357	positive regulation of Wnt protein secretion	Any process that activates or increases the frequency, rate or extent of the controlled release of a Wnt protein from a cell.	ENSMUSG00000031696	'Vacuolar protein sorting-associated protein 35'	Vps35	Q3TJ43	Q3TJ43	1.00 1/100	25.00 1/4	0.0715654	GO:0050714;GO:0061356;GO:0010647;GO:0061355;GO:0023056
GO:0140021	mitochondrial ADP transmembrane transport	The process in which ADP is transported across a mitochondrial membrane, into or out of the mitochondrion.	ENSMUSG00000016319	'ADP/ATP translocase 2'	Slc25a5	P51881	P51881	1.00 1/100	25.00 1/4	0.0715654	GO:0072530;GO:1990542;GO:0015866;GO:1901679
GO:0019474	L-lysine catabolic process to acetyl-CoA	The chemical reactions and pathways resulting in the breakdown of L-lysine into other compounds, including acetyl-CoA.	ENSMUSG00000004789	'Dihydrolipoyllysine-residue succinyltransferase component of 2-oxoglutarate dehydrogenase complex, mitochondrial'	Dlst	Q9D2G2	Q9D2G2	1.00 1/100	25.00 1/4	0.0715654	GO:0019477;GO:0006084;GO:0043605
GO:0030177	positive regulation of Wnt signaling pathway	Any process that activates or increases the frequency, rate or extent of Wnt signal transduction.	ENSMUSG00000059263 ENSMUSG00000020122 ENSMUSG00000031696	'Ubiquitin carboxyl-terminal hydrolase 47'; 'Epidermal growth factor receptor'; 'Vacuolar protein sorting-associated protein 35'	Usp47 Egfr Vps35	A0A1L1SV73 Q01279 Q3TJ43	A0A1L1SV73 Q01279 Q3TJ43	3.00 3/100	2.19 3/137	0.0715654	GO:0016055;GO:0030111;GO:0009967
GO:1904874	positive regulation of telomerase RNA localization to Cajal body	Any process that activates or increases the frequency, rate or extent of telomerase RNA localization to Cajal body.	ENSMUSG00000034024	'T-complex protein 1 subunit beta'	Cct2	Q542X7	Q542X7	1.00 1/100	25.00 1/4	0.0715654	GO:1904872;GO:0090671;GO:0048518
GO:1901000	regulation of response to salt stress	Any process that modulates the frequency, rate or extent of response to salt stress.	ENSMUSG00000005299	'Mitochondrial proton/calcium exchanger protein'	Letm1	Q9Z2I0	Q9Z2I0	1.00 1/100	25.00 1/4	0.0715654	GO:0047484;GO:0009651
GO:1990778	protein localization to cell periphery	A process in which a protein is transported to, or maintained in, the cell periphery.	ENSMUSG00000019978 ENSMUSG00000020372 ENSMUSG00000020122 ENSMUSG00000031696 ENSMUSG00000020671	'Erythrocyte protein band 4.1-like 2'; 'Small ribosomal subunit protein RACK1'; 'Epidermal growth factor receptor'; 'Vacuolar protein sorting-associated protein 35'; 'Ras-related protein Rab-10'	Epb41l2 Rack1 Egfr Vps35 Rab10	B6ZHD0 P68040 Q01279 Q3TJ43 Q4FJL0	B6ZHD0 P68040 Q01279 Q3TJ43 Q4FJL0	5.00 5/100	1.30 5/386	0.0715654	GO:0008104
GO:1902109	negative regulation of mitochondrial membrane permeability involved in apoptotic process	Any negative regulation of mitochondrial membrane permeability that is involved in apoptotic process.	ENSMUSG00000036880	'3-ketoacyl-CoA thiolase, mitochondrial'	Acaa2	Q8BWT1	Q8BWT1	1.00 1/100	25.00 1/4	0.0715654	GO:1902108;GO:0035795
GO:0140141	mitochondrial potassium ion transmembrane transport	The process in which a potassium ion is transported across a mitochondrial membrane, into or out of the mitochondrion.	ENSMUSG00000005299	'Mitochondrial proton/calcium exchanger protein'	Letm1	Q9Z2I0	Q9Z2I0	1.00 1/100	25.00 1/4	0.0715654	GO:0071805;GO:1990542
GO:0032462	regulation of protein homooligomerization	Any process that modulates the frequency, rate or extent of protein homooligomerization.	ENSMUSG00000031696	'Vacuolar protein sorting-associated protein 35'	Vps35	Q3TJ43	Q3TJ43	1.00 1/100	25.00 1/4	0.0715654	GO:0051260;GO:0032459
GO:1900069	regulation of cellular hyperosmotic salinity response	Any process that modulates the frequency, rate or extent of cellular hyperosmotic salinity response.	ENSMUSG00000005299	'Mitochondrial proton/calcium exchanger protein'	Letm1	Q9Z2I0	Q9Z2I0	1.00 1/100	25.00 1/4	0.0715654	GO:0071475;GO:0106049;GO:1901000
GO:1905686	positive regulation of plasma membrane repair	Any process that activates or increases the frequency, rate or extent of plasma membrane repair.	ENSMUSG00000069833	'AHNAK nucleoprotein'	Ahnak	E9Q616	E9Q616	1.00 1/100	25.00 1/4	0.0715654	GO:0001778;GO:1905684;GO:0051130
GO:1901403	positive regulation of tetrapyrrole metabolic process	Any process that activates or increases the frequency, rate or extent of tetrapyrrole metabolic process.	ENSMUSG00000025545	'Citramalyl-CoA lyase, mitochondrial'	Clybl	Q8R4N0	Q8R4N0	1.00 1/100	25.00 1/4	0.0715654	GO:0051173;GO:0033013;GO:1901401;GO:0031325
GO:1903751	negative regulation of intrinsic apoptotic signaling pathway in response to hydrogen peroxide	Any process that stops, prevents or reduces the frequency, rate or extent of intrinsic apoptotic signaling pathway in response to hydrogen peroxide.	ENSMUSG00000020372	'Small ribosomal subunit protein RACK1'	Rack1	P68040	P68040	1.00 1/100	25.00 1/4	0.0715654	GO:0036481;GO:1903750;GO:1902176;GO:1901299
GO:0032201	telomere maintenance via semi-conservative replication	The process in which telomeric DNA is synthesized semi-conservatively by the conventional replication machinery and telomeric accessory factors as part of cell cycle DNA replication.	ENSMUSG00000027342	'Proliferating cell nuclear antigen'	Pcna	P17918	P17918	1.00 1/100	25.00 1/4	0.0715654	GO:0022402;GO:0000723;GO:0033260
GO:1900141	regulation of oligodendrocyte apoptotic process	Any process that modulates the frequency, rate or extent of oligodendrocyte apoptotic process.	ENSMUSG00000038587	'A kinase'	Akap12	B2RRE0	B2RRE0	1.00 1/100	25.00 1/4	0.0715654	GO:0034350;GO:0097252
GO:0014916	regulation of lung blood pressure	The process that modulates the force with which blood travels through the lungs. The process is controlled by a balance of processes that increase pressure and decrease pressure.	ENSMUSG00000020572	'Nicotinamide phosphoribosyltransferase'	Nampt	Q99KQ4	Q99KQ4	1.00 1/100	25.00 1/4	0.0715654	GO:0008217
GO:1903750	regulation of intrinsic apoptotic signaling pathway in response to hydrogen peroxide	Any process that modulates the frequency, rate or extent of intrinsic apoptotic signaling pathway in response to hydrogen peroxide.	ENSMUSG00000020372	'Small ribosomal subunit protein RACK1'	Rack1	P68040	P68040	1.00 1/100	25.00 1/4	0.0715654	GO:0036481;GO:1902175;GO:1901298
GO:0104004	cellular response to environmental stimulus	Any process that results in a change in state or activity of a cell (in terms of movement, secretion, enzyme production, gene expression, etc.) as a result of an environmental stimulus.	ENSMUSG00000059263 ENSMUSG00000027342 ENSMUSG00000020122 ENSMUSG00000003868 ENSMUSG00000005299	'Ubiquitin carboxyl-terminal hydrolase 47'; 'Proliferating cell nuclear antigen'; 'Epidermal growth factor receptor'; 'RuvB-like helicase'; 'Mitochondrial proton/calcium exchanger protein'	Usp47 Pcna Egfr Ruvbl2 Letm1	A0A1L1SV73 P17918 Q01279 Q3UXP2 Q9Z2I0	A0A1L1SV73 P17918 Q01279 Q3UXP2 Q9Z2I0	5.00 5/100	1.31 5/383	0.0715654	GO:0051716
[truncated: 2,068 more rows]
