# Supplementary material for: Cysteine redoxome landscape in mouse brown adipose tissue under acute cold exposure
Source: iScience. 2025 Feb 17;28(3):112051. doi: 10.1016/j.isci.2025.112051 (PMC11915156; doi:10.1016/j.isci.2025.112051)
Supplement: Table S14. Molecular functions enriched in GO analysis observed in exclusively found cysteine residues in BAT under cold exposure, related to Figure S6E [file mmc15.xlsx]

## Sheet: Sheet1
GO_MF	Name	Function	Ensembl	Protein Name	Gene Name	Uniprot	Query	Term frequency within the dataset (%)	Term frequency within the genome (%)	P-value (fdr)	Parents term
GO:0003824	catalytic activity	Catalysis of a biochemical reaction at physiological temperatures. In biologically catalyzed reactions, the reactants are known as substrates, and the catalysts are naturally occurring macromolecular substances known as enzymes. Enzymes possess specific binding sites for substrates, and are usually composed wholly or largely of protein, but RNA that has catalytic activity (ribozyme) is often also…	ENSMUSG00000004929 ENSMUSG00000059263 ENSMUSG00000055322 ENSMUSG00000097239 ENSMUSG00000030695 ENSMUSG00000063129 ENSMUSG00000026005 ENSMUSG00000038587 ENSMUSG00000042010 ENSMUSG00000029713 ENSMUSG00000000628 ENSMUSG00000020664 ENSMUSG00000032418 ENSMUSG00000019179 ENSMUSG00000021939 ENSMUSG00000058135 ENSMUSG00000015568 ENSMUSG00000026473 ENSMUSG00000027342 ENSMUSG00000025153 ENSMUSG00000059481 …	'Thimet oligopeptidase'; 'Ubiquitin carboxyl-terminal hydrolase 47'; 'Tensin 1'; 'Predicted gene, 27029'; 'Fructose-bisphosphate aldolase'; 'Ribulose-phosphate 3-epimerase'; 'A kinase'; 'Acetyl-CoA carboxylase 2'; 'Guanine nucleotide binding protein'; 'Hexokinase-2'; 'Dihydrolipoyl dehydrogenase, mitochondrial'; 'NADP-dependent malic enzyme'; 'Malate dehydrogenase, mitochondrial'; 'Cathepsin B'; …	Thop1 Usp47 Tns1 Gm27029 Aldoa Aldoart2 Rpe Akap12 Acacb Gnb2 Hk2 Dld Me1 Mdh2 Ctsb Gstm1 Lpl Glul Pcna Fasn Plg Gstm5 Hsd17b8 Atp6v1a Eef2 Ywhaq Egfr Vars1 Ddx17 Sqor Cpne3 Spg7 Ruvbl2 Acly Rab10 Cct2 Acaca Gpd2 Gpx4 Tufm Dlat Acp6 Nars1 Acaa2 Lnpep Vwa8 Oplah Gpt Acat1 Clybl Ndufs1 Aco2 Nampt Pccb Decr1 Dlst Aldh6a1 Acox1	A0A0R4IZY0 A0A1L1SV73 A0A6I8MWZ2 A2A4P4 A6ZI44 A6ZI47 B2KGF0 B2RRE0 E9Q4Z2 E9QKR0 O08528 O08749 P06801 P08249 P10605 P10649 P11152 P15105 P17918 P19096 P20918 P48774 P50171 P50516 P58252 P68254 Q01279 Q3U3D3 Q3U741 Q3UDS4 Q3UJS6 Q3ULF4 Q3UXP2 Q3V117 Q4FJL0 Q542X7 Q5SWU9 Q64521 Q76LV0 Q8BFR5 Q8BMF4 Q8BP40 Q8BP47 Q8BWT1 Q8C129 Q8CC88 Q8K010 Q8QZR5 Q8QZT1 Q8R4N0 Q91VD9 Q99KI0 Q99KQ4 Q99MN9 Q9CQ62 Q9…	A0A0R4IZY0 A0A1L1SV73 A0A6I8MWZ2 A2A4P4 A6ZI44 A6ZI47 B2KGF0 B2RRE0 E9Q4Z2 E9QKR0 O08528 O08749 P06801 P08249 P10605 P10649 P11152 P15105 P17918 P19096 P20918 P48774 P50171 P50516 P58252 P68254 Q01279 Q3U3D3 Q3U741 Q3UDS4 Q3UJS6 Q3ULF4 Q3UXP2 Q3V117 Q4FJL0 Q542X7 Q5SWU9 Q64521 Q76LV0 Q8BFR5 Q8BMF4 Q8BP40 Q8BP47 Q8BWT1 Q8C129 Q8CC88 Q8K010 Q8QZR5 Q8QZT1 Q8R4N0 Q91VD9 Q99KI0 Q99KQ4 Q99MN9 Q9CQ62 Q9…	58.59 58/99	1.01 58/5738	1.29147e-11	GO:0003674
GO:0000166	nucleotide binding	Binding to a nucleotide, any compound consisting of a nucleoside that is esterified with (ortho)phosphate or an oligophosphate at any hydroxyl group on the ribose or deoxyribose.	ENSMUSG00000097239 ENSMUSG00000042010 ENSMUSG00000000628 ENSMUSG00000020664 ENSMUSG00000032418 ENSMUSG00000031710 ENSMUSG00000026473 ENSMUSG00000073422 ENSMUSG00000052459 ENSMUSG00000004897 ENSMUSG00000034994 ENSMUSG00000020122 ENSMUSG00000007029 ENSMUSG00000055065 ENSMUSG00000005803 ENSMUSG00000000738 ENSMUSG00000003868 ENSMUSG00000020917 ENSMUSG00000020671 ENSMUSG00000034024 ENSMUSG00000020532 …	'Predicted gene, 27029'; 'Acetyl-CoA carboxylase 2'; 'Hexokinase-2'; 'Dihydrolipoyl dehydrogenase, mitochondrial'; 'NADP-dependent malic enzyme'; 'Mitochondrial brown fat uncoupling protein 1'; 'Glutamine synthetase'; 'V-type proton ATPase catalytic subunit A'; 'Hepatoma-derived growth factor'; 'Elongation factor 2'; 'Epidermal growth factor receptor'; 'Valine--tRNA ligase'; 'RNA helicase'; 'FAD/…	Gm27029 Acacb Hk2 Dld Me1 Ucp1 Glul Hsd17b8 Atp6v1a Hdgf Eef2 Egfr Vars1 Ddx17 Sqor Spg7 Ruvbl2 Acly Rab10 Cct2 Acaca Tufm Nars1 Vwa8 Oplah Acat1 Dync1li1 Nampt Pccb Decr1 Acox1	A2A4P4 E9Q4Z2 O08528 O08749 P06801 P12242 P15105 P50171 P50516 P51859 P58252 Q01279 Q3U3D3 Q3U741 Q3UDS4 Q3ULF4 Q3UXP2 Q3V117 Q4FJL0 Q542X7 Q5SWU9 Q8BFR5 Q8BP47 Q8CC88 Q8K010 Q8QZT1 Q8R1Q8 Q99KQ4 Q99MN9 Q9CQ62 Q9R0H0	A2A4P4 E9Q4Z2 O08528 O08749 P06801 P12242 P15105 P50171 P50516 P51859 P58252 Q01279 Q3U3D3 Q3U741 Q3UDS4 Q3ULF4 Q3UXP2 Q3V117 Q4FJL0 Q542X7 Q5SWU9 Q8BFR5 Q8BP47 Q8CC88 Q8K010 Q8QZT1 Q8R1Q8 Q99KQ4 Q99MN9 Q9CQ62 Q9R0H0	31.31 31/99	1.41 31/2200	2.54738e-08	GO:1901265;GO:1901363
GO:1901265	nucleoside phosphate binding	Binding to nucleoside phosphate.	ENSMUSG00000097239 ENSMUSG00000042010 ENSMUSG00000000628 ENSMUSG00000020664 ENSMUSG00000032418 ENSMUSG00000031710 ENSMUSG00000026473 ENSMUSG00000073422 ENSMUSG00000052459 ENSMUSG00000004897 ENSMUSG00000034994 ENSMUSG00000020122 ENSMUSG00000007029 ENSMUSG00000055065 ENSMUSG00000005803 ENSMUSG00000000738 ENSMUSG00000003868 ENSMUSG00000020917 ENSMUSG00000020671 ENSMUSG00000034024 ENSMUSG00000020532 …	'Predicted gene, 27029'; 'Acetyl-CoA carboxylase 2'; 'Hexokinase-2'; 'Dihydrolipoyl dehydrogenase, mitochondrial'; 'NADP-dependent malic enzyme'; 'Mitochondrial brown fat uncoupling protein 1'; 'Glutamine synthetase'; 'V-type proton ATPase catalytic subunit A'; 'Hepatoma-derived growth factor'; 'Elongation factor 2'; 'Epidermal growth factor receptor'; 'Valine--tRNA ligase'; 'RNA helicase'; 'FAD/…	Gm27029 Acacb Hk2 Dld Me1 Ucp1 Glul Hsd17b8 Atp6v1a Hdgf Eef2 Egfr Vars1 Ddx17 Sqor Spg7 Ruvbl2 Acly Rab10 Cct2 Acaca Tufm Nars1 Vwa8 Oplah Acat1 Dync1li1 Nampt Pccb Decr1 Acox1	A2A4P4 E9Q4Z2 O08528 O08749 P06801 P12242 P15105 P50171 P50516 P51859 P58252 Q01279 Q3U3D3 Q3U741 Q3UDS4 Q3ULF4 Q3UXP2 Q3V117 Q4FJL0 Q542X7 Q5SWU9 Q8BFR5 Q8BP47 Q8CC88 Q8K010 Q8QZT1 Q8R1Q8 Q99KQ4 Q99MN9 Q9CQ62 Q9R0H0	A2A4P4 E9Q4Z2 O08528 O08749 P06801 P12242 P15105 P50171 P50516 P51859 P58252 Q01279 Q3U3D3 Q3U741 Q3UDS4 Q3ULF4 Q3UXP2 Q3V117 Q4FJL0 Q542X7 Q5SWU9 Q8BFR5 Q8BP47 Q8CC88 Q8K010 Q8QZT1 Q8R1Q8 Q99KQ4 Q99MN9 Q9CQ62 Q9R0H0	31.31 31/99	1.41 31/2200	2.54738e-08	GO:0097159
GO:1901363	heterocyclic compound binding	Binding to heterocyclic compound.	ENSMUSG00000097239 ENSMUSG00000042010 ENSMUSG00000000628 ENSMUSG00000020664 ENSMUSG00000032418 ENSMUSG00000031710 ENSMUSG00000026473 ENSMUSG00000073422 ENSMUSG00000052459 ENSMUSG00000004897 ENSMUSG00000034994 ENSMUSG00000020122 ENSMUSG00000007029 ENSMUSG00000055065 ENSMUSG00000005803 ENSMUSG00000000738 ENSMUSG00000003868 ENSMUSG00000020917 ENSMUSG00000020671 ENSMUSG00000034024 ENSMUSG00000020532 …	'Predicted gene, 27029'; 'Acetyl-CoA carboxylase 2'; 'Hexokinase-2'; 'Dihydrolipoyl dehydrogenase, mitochondrial'; 'NADP-dependent malic enzyme'; 'Mitochondrial brown fat uncoupling protein 1'; 'Glutamine synthetase'; 'V-type proton ATPase catalytic subunit A'; 'Hepatoma-derived growth factor'; 'Elongation factor 2'; 'Epidermal growth factor receptor'; 'Valine--tRNA ligase'; 'RNA helicase'; 'FAD/…	Gm27029 Acacb Hk2 Dld Me1 Ucp1 Glul Hsd17b8 Atp6v1a Hdgf Eef2 Egfr Vars1 Ddx17 Sqor Spg7 Ruvbl2 Acly Rab10 Cct2 Acaca Tufm Nars1 Vwa8 Oplah Gpt Acat1 Dync1li1 Nampt Pccb Decr1 Acox1	A2A4P4 E9Q4Z2 O08528 O08749 P06801 P12242 P15105 P50171 P50516 P51859 P58252 Q01279 Q3U3D3 Q3U741 Q3UDS4 Q3ULF4 Q3UXP2 Q3V117 Q4FJL0 Q542X7 Q5SWU9 Q8BFR5 Q8BP47 Q8CC88 Q8K010 Q8QZR5 Q8QZT1 Q8R1Q8 Q99KQ4 Q99MN9 Q9CQ62 Q9R0H0	A2A4P4 E9Q4Z2 O08528 O08749 P06801 P12242 P15105 P50171 P50516 P51859 P58252 Q01279 Q3U3D3 Q3U741 Q3UDS4 Q3ULF4 Q3UXP2 Q3V117 Q4FJL0 Q542X7 Q5SWU9 Q8BFR5 Q8BP47 Q8CC88 Q8K010 Q8QZR5 Q8QZT1 Q8R1Q8 Q99KQ4 Q99MN9 Q9CQ62 Q9R0H0	32.32 32/99	1.37 32/2343	2.54738e-08	GO:0036094
GO:0005488	binding	The selective, non-covalent, often stoichiometric, interaction of a molecule with one or more specific sites on another molecule.	ENSMUSG00000004929 ENSMUSG00000059263 ENSMUSG00000064210 ENSMUSG00000055322 ENSMUSG00000097239 ENSMUSG00000030695 ENSMUSG00000034810 ENSMUSG00000026005 ENSMUSG00000038587 ENSMUSG00000019978 ENSMUSG00000030681 ENSMUSG00000042010 ENSMUSG00000069833 ENSMUSG00000027940 ENSMUSG00000029713 ENSMUSG00000022807 ENSMUSG00000000628 ENSMUSG00000020664 ENSMUSG00000025967 ENSMUSG00000024164 ENSMUSG00000032418 …	'Thimet oligopeptidase'; 'Ubiquitin carboxyl-terminal hydrolase 47'; 'Anoctamin'; 'Tensin 1'; 'Predicted gene, 27029'; 'Fructose-bisphosphate aldolase'; 'Sodium channel protein type 7 subunit alpha'; 'Ribulose-phosphate 3-epimerase'; 'A kinase'; 'Erythrocyte protein band 4.1-like 2'; 'Major vault protein'; 'Acetyl-CoA carboxylase 2'; 'AHNAK nucleoprotein'; 'Tropomyosin 3, gamma'; 'Guanine nucleot…	Thop1 Usp47 Ano6 Tns1 Gm27029 Aldoa Scn7a Rpe Akap12 Epb41l2 Mvp Acacb Ahnak Tpm3 Gnb2 Osbpl11 Hk2 Dld Eef1b C3 Me1 Mdh2 Ctsb Gstm1 Lpl Ucp1 Glul Pcna Fasn Plg Gc Rps2 Gstm5 Hsd17b8 Atp6v1a Hdgf Slc25a5 Cnbp Mrps6 Eef2 Rps4x Rack1 Ywhaq Egfr Apoh Cd300lg Fgb Vps35 Vars1 Cd274 Ddx17 Sqor Cpne3 Spg7 Ruvbl2 Acly Rab10 Cct2 Rplp1 Acaca Eps15l1 Fxr1 Pzp Dbnl Gpd2 Gpx4 Frg1 Tomm70a Tufm Nup93 Dlat Rpn1…	A0A0R4IZY0 A0A1L1SV73 A0A2I3BPX3 A0A6I8MWZ2 A2A4P4 A6ZI44 B1AYL1 B2KGF0 B2RRE0 B6ZHD0 E9Q3X0 E9Q4Z2 E9Q616 E9Q7Q3 E9QKR0 G5E8A0 O08528 O08749 O70251 P01027 P06801 P08249 P10605 P10649 P11152 P12242 P15105 P17918 P19096 P20918 P21614 P25444 P48774 P50171 P50516 P51859 P51881 P53996 P58064 P58252 P62702 P68040 P68254 Q01279 Q01339 Q1ERP8 Q3TGR2 Q3TJ43 Q3U3D3 Q3U472 Q3U741 Q3UDS4 Q3UJS6 Q3ULF4 Q3UXP…	A0A0R4IZY0 A0A1L1SV73 A0A2I3BPX3 A0A6I8MWZ2 A2A4P4 A6ZI44 B1AYL1 B2KGF0 B2RRE0 B6ZHD0 E9Q3X0 E9Q4Z2 E9Q616 E9Q7Q3 E9QKR0 G5E8A0 O08528 O08749 O70251 P01027 P06801 P08249 P10605 P10649 P11152 P12242 P15105 P17918 P19096 P20918 P21614 P25444 P48774 P50171 P50516 P51859 P51881 P53996 P58064 P58252 P62702 P68040 P68254 Q01279 Q01339 Q1ERP8 Q3TGR2 Q3TJ43 Q3U3D3 Q3U472 Q3U741 Q3UDS4 Q3UJS6 Q3ULF4 Q3UXP…	91.92 91/99	0.56 91/16378	7.09356e-08	GO:0003674
GO:0036094	small molecule binding	Binding to a small molecule, any low molecular weight, monomeric, non-encoded molecule.	ENSMUSG00000004929 ENSMUSG00000064210 ENSMUSG00000055322 ENSMUSG00000097239 ENSMUSG00000030695 ENSMUSG00000026005 ENSMUSG00000042010 ENSMUSG00000000628 ENSMUSG00000020664 ENSMUSG00000032418 ENSMUSG00000058135 ENSMUSG00000015568 ENSMUSG00000031710 ENSMUSG00000026473 ENSMUSG00000025153 ENSMUSG00000035540 ENSMUSG00000004032 ENSMUSG00000073422 ENSMUSG00000052459 ENSMUSG00000004897 ENSMUSG00000030057 …	'Thimet oligopeptidase'; 'Anoctamin'; 'Tensin 1'; 'Predicted gene, 27029'; 'Fructose-bisphosphate aldolase'; 'Ribulose-phosphate 3-epimerase'; 'Acetyl-CoA carboxylase 2'; 'Hexokinase-2'; 'Dihydrolipoyl dehydrogenase, mitochondrial'; 'NADP-dependent malic enzyme'; 'Glutathione S-transferase Mu 1'; 'Lipoprotein lipase'; 'Mitochondrial brown fat uncoupling protein 1'; 'Glutamine synthetase'; 'Fatty …	Thop1 Ano6 Tns1 Gm27029 Aldoa Rpe Acacb Hk2 Dld Me1 Gstm1 Lpl Ucp1 Glul Fasn Gc Gstm5 Hsd17b8 Atp6v1a Hdgf Cnbp Eef2 Egfr Vars1 Ddx17 Sqor Cpne3 Spg7 Ruvbl2 Acly Rab10 Cct2 Acaca Eps15l1 Gpd2 Gpx4 Tufm Nars1 Lnpep Vwa8 Oplah Gpt Acat1 Dync1li1 Clybl Ndufs1 Aco2 Nampt Pccb Decr1 Acox1 Letm1	A0A0R4IZY0 A0A2I3BPX3 A0A6I8MWZ2 A2A4P4 A6ZI44 B2KGF0 E9Q4Z2 O08528 O08749 P06801 P10649 P11152 P12242 P15105 P19096 P21614 P48774 P50171 P50516 P51859 P53996 P58252 Q01279 Q3U3D3 Q3U741 Q3UDS4 Q3UJS6 Q3ULF4 Q3UXP2 Q3V117 Q4FJL0 Q542X7 Q5SWU9 Q60902 Q64521 Q76LV0 Q8BFR5 Q8BP47 Q8C129 Q8CC88 Q8K010 Q8QZR5 Q8QZT1 Q8R1Q8 Q8R4N0 Q91VD9 Q99KI0 Q99KQ4 Q99MN9 Q9CQ62 Q9R0H0 Q9Z2I0	A0A0R4IZY0 A0A2I3BPX3 A0A6I8MWZ2 A2A4P4 A6ZI44 B2KGF0 E9Q4Z2 O08528 O08749 P06801 P10649 P11152 P12242 P15105 P19096 P21614 P48774 P50171 P50516 P51859 P53996 P58252 Q01279 Q3U3D3 Q3U741 Q3UDS4 Q3UJS6 Q3ULF4 Q3UXP2 Q3V117 Q4FJL0 Q542X7 Q5SWU9 Q60902 Q64521 Q76LV0 Q8BFR5 Q8BP47 Q8C129 Q8CC88 Q8K010 Q8QZR5 Q8QZT1 Q8R1Q8 Q8R4N0 Q91VD9 Q99KI0 Q99KQ4 Q99MN9 Q9CQ62 Q9R0H0 Q9Z2I0	52.53 52/99	0.83 52/6255	3.00222e-07	GO:0005488
GO:0043168	anion binding	Binding to an anion, a charged atom or group of atoms with a net negative charge.	ENSMUSG00000097239 ENSMUSG00000042010 ENSMUSG00000000628 ENSMUSG00000020664 ENSMUSG00000058135 ENSMUSG00000031710 ENSMUSG00000026473 ENSMUSG00000004032 ENSMUSG00000073422 ENSMUSG00000052459 ENSMUSG00000034994 ENSMUSG00000020122 ENSMUSG00000007029 ENSMUSG00000055065 ENSMUSG00000005803 ENSMUSG00000000738 ENSMUSG00000003868 ENSMUSG00000020917 ENSMUSG00000020671 ENSMUSG00000034024 ENSMUSG00000020532 …	'Predicted gene, 27029'; 'Acetyl-CoA carboxylase 2'; 'Hexokinase-2'; 'Dihydrolipoyl dehydrogenase, mitochondrial'; 'Glutathione S-transferase Mu 1'; 'Mitochondrial brown fat uncoupling protein 1'; 'Glutamine synthetase'; 'Glutathione S-transferase Mu 5'; 'V-type proton ATPase catalytic subunit A'; 'Elongation factor 2'; 'Epidermal growth factor receptor'; 'Valine--tRNA ligase'; 'RNA helicase'; 'F…	Gm27029 Acacb Hk2 Dld Gstm1 Ucp1 Glul Gstm5 Hsd17b8 Atp6v1a Eef2 Egfr Vars1 Ddx17 Sqor Spg7 Ruvbl2 Acly Rab10 Cct2 Acaca Tufm Nars1 Vwa8 Oplah Gpt Acat1 Dync1li1 Pccb Decr1 Acox1	A2A4P4 E9Q4Z2 O08528 O08749 P10649 P12242 P15105 P48774 P50171 P50516 P58252 Q01279 Q3U3D3 Q3U741 Q3UDS4 Q3ULF4 Q3UXP2 Q3V117 Q4FJL0 Q542X7 Q5SWU9 Q8BFR5 Q8BP47 Q8CC88 Q8K010 Q8QZR5 Q8QZT1 Q8R1Q8 Q99MN9 Q9CQ62 Q9R0H0	A2A4P4 E9Q4Z2 O08528 O08749 P10649 P12242 P15105 P48774 P50171 P50516 P58252 Q01279 Q3U3D3 Q3U741 Q3UDS4 Q3ULF4 Q3UXP2 Q3V117 Q4FJL0 Q542X7 Q5SWU9 Q8BFR5 Q8BP47 Q8CC88 Q8K010 Q8QZR5 Q8QZT1 Q8R1Q8 Q99MN9 Q9CQ62 Q9R0H0	31.31 31/99	1.25 31/2483	3.00222e-07	GO:0043167
GO:0005515	protein binding	Binding to a protein.	ENSMUSG00000059263 ENSMUSG00000064210 ENSMUSG00000055322 ENSMUSG00000030695 ENSMUSG00000034810 ENSMUSG00000026005 ENSMUSG00000038587 ENSMUSG00000019978 ENSMUSG00000030681 ENSMUSG00000042010 ENSMUSG00000069833 ENSMUSG00000027940 ENSMUSG00000029713 ENSMUSG00000020664 ENSMUSG00000025967 ENSMUSG00000024164 ENSMUSG00000032418 ENSMUSG00000019179 ENSMUSG00000021939 ENSMUSG00000058135 ENSMUSG00000015568 …	'Ubiquitin carboxyl-terminal hydrolase 47'; 'Anoctamin'; 'Tensin 1'; 'Fructose-bisphosphate aldolase'; 'Sodium channel protein type 7 subunit alpha'; 'Ribulose-phosphate 3-epimerase'; 'A kinase'; 'Erythrocyte protein band 4.1-like 2'; 'Major vault protein'; 'Acetyl-CoA carboxylase 2'; 'AHNAK nucleoprotein'; 'Tropomyosin 3, gamma'; 'Guanine nucleotide binding protein'; 'Dihydrolipoyl dehydrogenase…	Usp47 Ano6 Tns1 Aldoa Scn7a Rpe Akap12 Epb41l2 Mvp Acacb Ahnak Tpm3 Gnb2 Dld Eef1b C3 Me1 Mdh2 Ctsb Gstm1 Lpl Ucp1 Glul Pcna Fasn Plg Gc Rps2 Gstm5 Hdgf Slc25a5 Eef2 Rack1 Ywhaq Egfr Apoh Fgb Vps35 Cd274 Ddx17 Cpne3 Spg7 Ruvbl2 Acly Rab10 Cct2 Acaca Eps15l1 Fxr1 Pzp Dbnl Gpx4 Frg1 Tomm70a Nup93 Dlat Rpn1 Nars1 Lnpep Oplah Acat1 Dync1li1 Ndufs1 Nampt Rrbp1 Decr1 Dlst Coro7 Tollip Acox1	A0A1L1SV73 A0A2I3BPX3 A0A6I8MWZ2 A6ZI44 B1AYL1 B2KGF0 B2RRE0 B6ZHD0 E9Q3X0 E9Q4Z2 E9Q616 E9Q7Q3 E9QKR0 O08749 O70251 P01027 P06801 P08249 P10605 P10649 P11152 P12242 P15105 P17918 P19096 P20918 P21614 P25444 P48774 P51859 P51881 P58252 P68040 P68254 Q01279 Q01339 Q3TGR2 Q3TJ43 Q3U472 Q3U741 Q3UJS6 Q3ULF4 Q3UXP2 Q3V117 Q4FJL0 Q542X7 Q5SWU9 Q60902 Q61584 Q61838 Q62418 Q76LV0 Q78P92 Q80TT4 Q8BJ71 Q8…	A0A1L1SV73 A0A2I3BPX3 A0A6I8MWZ2 A6ZI44 B1AYL1 B2KGF0 B2RRE0 B6ZHD0 E9Q3X0 E9Q4Z2 E9Q616 E9Q7Q3 E9QKR0 O08749 O70251 P01027 P06801 P08249 P10605 P10649 P11152 P12242 P15105 P17918 P19096 P20918 P21614 P25444 P48774 P51859 P51881 P58252 P68040 P68254 Q01279 Q01339 Q3TGR2 Q3TJ43 Q3U472 Q3U741 Q3UJS6 Q3ULF4 Q3UXP2 Q3V117 Q4FJL0 Q542X7 Q5SWU9 Q60902 Q61584 Q61838 Q62418 Q76LV0 Q78P92 Q80TT4 Q8BJ71 Q8…	70.71 70/99	0.67 70/10460	3.58853e-07	GO:0005488
GO:0017076	purine nucleotide binding	Binding to a purine nucleotide, a compound consisting of a purine nucleoside esterified with (ortho)phosphate.	ENSMUSG00000097239 ENSMUSG00000042010 ENSMUSG00000000628 ENSMUSG00000020664 ENSMUSG00000032418 ENSMUSG00000031710 ENSMUSG00000026473 ENSMUSG00000073422 ENSMUSG00000052459 ENSMUSG00000034994 ENSMUSG00000020122 ENSMUSG00000007029 ENSMUSG00000055065 ENSMUSG00000000738 ENSMUSG00000003868 ENSMUSG00000020917 ENSMUSG00000020671 ENSMUSG00000034024 ENSMUSG00000020532 ENSMUSG00000073838 ENSMUSG00000024587 …	'Predicted gene, 27029'; 'Acetyl-CoA carboxylase 2'; 'Hexokinase-2'; 'Dihydrolipoyl dehydrogenase, mitochondrial'; 'NADP-dependent malic enzyme'; 'Mitochondrial brown fat uncoupling protein 1'; 'Glutamine synthetase'; 'V-type proton ATPase catalytic subunit A'; 'Elongation factor 2'; 'Epidermal growth factor receptor'; 'Valine--tRNA ligase'; 'RNA helicase'; 'Paraplegin'; 'RuvB-like helicase'; 'AT…	Gm27029 Acacb Hk2 Dld Me1 Ucp1 Glul Hsd17b8 Atp6v1a Eef2 Egfr Vars1 Ddx17 Spg7 Ruvbl2 Acly Rab10 Cct2 Acaca Tufm Nars1 Vwa8 Oplah Acat1 Dync1li1 Pccb Decr1	A2A4P4 E9Q4Z2 O08528 O08749 P06801 P12242 P15105 P50171 P50516 P58252 Q01279 Q3U3D3 Q3U741 Q3ULF4 Q3UXP2 Q3V117 Q4FJL0 Q542X7 Q5SWU9 Q8BFR5 Q8BP47 Q8CC88 Q8K010 Q8QZT1 Q8R1Q8 Q99MN9 Q9CQ62	A2A4P4 E9Q4Z2 O08528 O08749 P06801 P12242 P15105 P50171 P50516 P58252 Q01279 Q3U3D3 Q3U741 Q3ULF4 Q3UXP2 Q3V117 Q4FJL0 Q542X7 Q5SWU9 Q8BFR5 Q8BP47 Q8CC88 Q8K010 Q8QZT1 Q8R1Q8 Q99MN9 Q9CQ62	27.27 27/99	1.32 27/2040	9.05248e-07	GO:0000166
GO:0042802	identical protein binding	Binding to an identical protein or proteins.	ENSMUSG00000064210 ENSMUSG00000030695 ENSMUSG00000026005 ENSMUSG00000030681 ENSMUSG00000042010 ENSMUSG00000069833 ENSMUSG00000032418 ENSMUSG00000019179 ENSMUSG00000058135 ENSMUSG00000015568 ENSMUSG00000026473 ENSMUSG00000027342 ENSMUSG00000025153 ENSMUSG00000004032 ENSMUSG00000020372 ENSMUSG00000076432 ENSMUSG00000020122 ENSMUSG00000000049 ENSMUSG00000003868 ENSMUSG00000020532 ENSMUSG00000027680 …	'Anoctamin'; 'Fructose-bisphosphate aldolase'; 'Ribulose-phosphate 3-epimerase'; 'Major vault protein'; 'Acetyl-CoA carboxylase 2'; 'AHNAK nucleoprotein'; 'NADP-dependent malic enzyme'; 'Malate dehydrogenase, mitochondrial'; 'Glutathione S-transferase Mu 1'; 'Lipoprotein lipase'; 'Glutamine synthetase'; 'Proliferating cell nuclear antigen'; 'Fatty acid synthase'; 'Glutathione S-transferase Mu 5';…	Ano6 Aldoa Rpe Mvp Acacb Ahnak Me1 Mdh2 Gstm1 Lpl Glul Pcna Fasn Gstm5 Rack1 Ywhaq Egfr Apoh Ruvbl2 Acaca Fxr1 Gpx4 Dlat Oplah Acat1 Dync1li1 Nampt Decr1 Acox1	A0A2I3BPX3 A6ZI44 B2KGF0 E9Q3X0 E9Q4Z2 E9Q616 P06801 P08249 P10649 P11152 P15105 P17918 P19096 P48774 P68040 P68254 Q01279 Q01339 Q3UXP2 Q5SWU9 Q61584 Q76LV0 Q8BMF4 Q8K010 Q8QZT1 Q8R1Q8 Q99KQ4 Q9CQ62 Q9R0H0	A0A2I3BPX3 A6ZI44 B2KGF0 E9Q3X0 E9Q4Z2 E9Q616 P06801 P08249 P10649 P11152 P15105 P17918 P19096 P48774 P68040 P68254 Q01279 Q01339 Q3UXP2 Q5SWU9 Q61584 Q76LV0 Q8BMF4 Q8K010 Q8QZT1 Q8R1Q8 Q99KQ4 Q9CQ62 Q9R0H0	29.29 29/99	1.22 29/2369	1.1523e-06	GO:0005515
GO:0003989	acetyl-CoA carboxylase activity	Catalysis of the reaction: ATP + acetyl-CoA + HCO3- = ADP + phosphate + malonyl-CoA.	ENSMUSG00000042010 ENSMUSG00000020532 ENSMUSG00000032527	'Acetyl-CoA carboxylase 2'; 'Acetyl-CoA carboxylase 1'; 'Propionyl-CoA carboxylase beta chain, mitochondrial'	Acacb Acaca Pccb	E9Q4Z2 Q5SWU9 Q99MN9	E9Q4Z2 Q5SWU9 Q99MN9	3.03 3/99	100.00 3/3	3.15225e-06	GO:0016421
GO:0030554	adenyl nucleotide binding	Binding to an adenyl nucleotide, an adenosine esterified with (ortho)phosphate.	ENSMUSG00000097239 ENSMUSG00000042010 ENSMUSG00000000628 ENSMUSG00000020664 ENSMUSG00000032418 ENSMUSG00000026473 ENSMUSG00000073422 ENSMUSG00000052459 ENSMUSG00000020122 ENSMUSG00000007029 ENSMUSG00000055065 ENSMUSG00000000738 ENSMUSG00000003868 ENSMUSG00000020917 ENSMUSG00000034024 ENSMUSG00000020532 ENSMUSG00000024587 ENSMUSG00000058997 ENSMUSG00000022562 ENSMUSG00000032047 ENSMUSG00000032435 …	'Predicted gene, 27029'; 'Acetyl-CoA carboxylase 2'; 'Hexokinase-2'; 'Dihydrolipoyl dehydrogenase, mitochondrial'; 'NADP-dependent malic enzyme'; 'Glutamine synthetase'; 'V-type proton ATPase catalytic subunit A'; 'Epidermal growth factor receptor'; 'Valine--tRNA ligase'; 'RNA helicase'; 'Paraplegin'; 'RuvB-like helicase'; 'ATP-citrate synthase'; 'T-complex protein 1 subunit beta'; 'Acetyl-CoA ca…	Gm27029 Acacb Hk2 Dld Me1 Glul Hsd17b8 Atp6v1a Egfr Vars1 Ddx17 Spg7 Ruvbl2 Acly Cct2 Acaca Nars1 Vwa8 Oplah Acat1 Dync1li1 Pccb Decr1	A2A4P4 E9Q4Z2 O08528 O08749 P06801 P15105 P50171 P50516 Q01279 Q3U3D3 Q3U741 Q3ULF4 Q3UXP2 Q3V117 Q542X7 Q5SWU9 Q8BP47 Q8CC88 Q8K010 Q8QZT1 Q8R1Q8 Q99MN9 Q9CQ62	A2A4P4 E9Q4Z2 O08528 O08749 P06801 P15105 P50171 P50516 Q01279 Q3U3D3 Q3U741 Q3ULF4 Q3UXP2 Q3V117 Q542X7 Q5SWU9 Q8BP47 Q8CC88 Q8K010 Q8QZT1 Q8R1Q8 Q99MN9 Q9CQ62	23.23 23/99	1.37 23/1678	5.5679e-06	GO:0017076
GO:0097367	carbohydrate derivative binding	Binding to a carbohydrate derivative.	ENSMUSG00000097239 ENSMUSG00000042010 ENSMUSG00000000628 ENSMUSG00000021939 ENSMUSG00000015568 ENSMUSG00000031710 ENSMUSG00000026473 ENSMUSG00000052459 ENSMUSG00000004897 ENSMUSG00000034994 ENSMUSG00000020122 ENSMUSG00000000049 ENSMUSG00000007029 ENSMUSG00000055065 ENSMUSG00000000738 ENSMUSG00000003868 ENSMUSG00000020917 ENSMUSG00000020671 ENSMUSG00000034024 ENSMUSG00000020532 ENSMUSG00000073838 …	'Predicted gene, 27029'; 'Acetyl-CoA carboxylase 2'; 'Hexokinase-2'; 'Cathepsin B'; 'Lipoprotein lipase'; 'Mitochondrial brown fat uncoupling protein 1'; 'Glutamine synthetase'; 'V-type proton ATPase catalytic subunit A'; 'Hepatoma-derived growth factor'; 'Elongation factor 2'; 'Epidermal growth factor receptor'; 'Beta-2-glycoprotein 1'; 'Valine--tRNA ligase'; 'RNA helicase'; 'Paraplegin'; 'RuvB-…	Gm27029 Acacb Hk2 Ctsb Lpl Ucp1 Glul Atp6v1a Hdgf Eef2 Egfr Apoh Vars1 Ddx17 Spg7 Ruvbl2 Acly Rab10 Cct2 Acaca Tufm Nars1 Vwa8 Oplah Acat1 Dync1li1 Pccb	A2A4P4 E9Q4Z2 O08528 P10605 P11152 P12242 P15105 P50516 P51859 P58252 Q01279 Q01339 Q3U3D3 Q3U741 Q3ULF4 Q3UXP2 Q3V117 Q4FJL0 Q542X7 Q5SWU9 Q8BFR5 Q8BP47 Q8CC88 Q8K010 Q8QZT1 Q8R1Q8 Q99MN9	A2A4P4 E9Q4Z2 O08528 P10605 P11152 P12242 P15105 P50516 P51859 P58252 Q01279 Q01339 Q3U3D3 Q3U741 Q3ULF4 Q3UXP2 Q3V117 Q4FJL0 Q542X7 Q5SWU9 Q8BFR5 Q8BP47 Q8CC88 Q8K010 Q8QZT1 Q8R1Q8 Q99MN9	27.27 27/99	1.18 27/2284	6.49789e-06	GO:0005488
GO:0016874	ligase activity	Catalysis of the joining of two molecules, or two groups within a single molecule, using the energy from the hydrolysis of ATP, a similar triphosphate, or a pH gradient.	ENSMUSG00000097239 ENSMUSG00000042010 ENSMUSG00000026473 ENSMUSG00000052459 ENSMUSG00000007029 ENSMUSG00000020532 ENSMUSG00000024587 ENSMUSG00000032527	'Predicted gene, 27029'; 'Acetyl-CoA carboxylase 2'; 'Glutamine synthetase'; 'V-type proton ATPase catalytic subunit A'; 'Valine--tRNA ligase'; 'Acetyl-CoA carboxylase 1'; 'Asparagine--tRNA ligase, cytoplasmic'; 'Propionyl-CoA carboxylase beta chain, mitochondrial'	Gm27029 Acacb Glul Atp6v1a Vars1 Acaca Nars1 Pccb	A2A4P4 E9Q4Z2 P15105 P50516 Q3U3D3 Q5SWU9 Q8BP47 Q99MN9	A2A4P4 E9Q4Z2 P15105 P50516 Q3U3D3 Q5SWU9 Q8BP47 Q99MN9	8.08 8/99	4.68 8/171	1.66732e-05	GO:0003824
GO:0043167	ion binding	Binding to an ion, a charged atoms or groups of atoms.	ENSMUSG00000004929 ENSMUSG00000064210 ENSMUSG00000055322 ENSMUSG00000097239 ENSMUSG00000026005 ENSMUSG00000042010 ENSMUSG00000000628 ENSMUSG00000020664 ENSMUSG00000032418 ENSMUSG00000058135 ENSMUSG00000015568 ENSMUSG00000031710 ENSMUSG00000026473 ENSMUSG00000004032 ENSMUSG00000073422 ENSMUSG00000052459 ENSMUSG00000030057 ENSMUSG00000034994 ENSMUSG00000020122 ENSMUSG00000007029 ENSMUSG00000055065 …	'Thimet oligopeptidase'; 'Anoctamin'; 'Tensin 1'; 'Predicted gene, 27029'; 'Ribulose-phosphate 3-epimerase'; 'Acetyl-CoA carboxylase 2'; 'Hexokinase-2'; 'Dihydrolipoyl dehydrogenase, mitochondrial'; 'NADP-dependent malic enzyme'; 'Glutathione S-transferase Mu 1'; 'Lipoprotein lipase'; 'Mitochondrial brown fat uncoupling protein 1'; 'Glutamine synthetase'; 'Glutathione S-transferase Mu 5'; 'V-type…	Thop1 Ano6 Tns1 Gm27029 Rpe Acacb Hk2 Dld Me1 Gstm1 Lpl Ucp1 Glul Gstm5 Hsd17b8 Atp6v1a Cnbp Eef2 Egfr Vars1 Ddx17 Sqor Cpne3 Spg7 Ruvbl2 Acly Rab10 Cct2 Acaca Eps15l1 Gpd2 Tufm Nars1 Lnpep Vwa8 Oplah Gpt Acat1 Dync1li1 Clybl Ndufs1 Aco2 Pccb Decr1 Acox1 Letm1	A0A0R4IZY0 A0A2I3BPX3 A0A6I8MWZ2 A2A4P4 B2KGF0 E9Q4Z2 O08528 O08749 P06801 P10649 P11152 P12242 P15105 P48774 P50171 P50516 P53996 P58252 Q01279 Q3U3D3 Q3U741 Q3UDS4 Q3UJS6 Q3ULF4 Q3UXP2 Q3V117 Q4FJL0 Q542X7 Q5SWU9 Q60902 Q64521 Q8BFR5 Q8BP47 Q8C129 Q8CC88 Q8K010 Q8QZR5 Q8QZT1 Q8R1Q8 Q8R4N0 Q91VD9 Q99KI0 Q99MN9 Q9CQ62 Q9R0H0 Q9Z2I0	A0A0R4IZY0 A0A2I3BPX3 A0A6I8MWZ2 A2A4P4 B2KGF0 E9Q4Z2 O08528 O08749 P06801 P10649 P11152 P12242 P15105 P48774 P50171 P50516 P53996 P58252 Q01279 Q3U3D3 Q3U741 Q3UDS4 Q3UJS6 Q3ULF4 Q3UXP2 Q3V117 Q4FJL0 Q542X7 Q5SWU9 Q60902 Q64521 Q8BFR5 Q8BP47 Q8C129 Q8CC88 Q8K010 Q8QZR5 Q8QZT1 Q8R1Q8 Q8R4N0 Q91VD9 Q99KI0 Q99MN9 Q9CQ62 Q9R0H0 Q9Z2I0	46.46 46/99	0.76 46/6018	3.37285e-05	GO:0036094
GO:0016421	CoA carboxylase activity	Catalysis of the joining of a carboxyl group to a molecule that is attached to CoA, with the concomitant hydrolysis of the diphosphate bond in ATP or a similar triphosphate.	ENSMUSG00000042010 ENSMUSG00000020532 ENSMUSG00000032527	'Acetyl-CoA carboxylase 2'; 'Acetyl-CoA carboxylase 1'; 'Propionyl-CoA carboxylase beta chain, mitochondrial'	Acacb Acaca Pccb	E9Q4Z2 Q5SWU9 Q99MN9	E9Q4Z2 Q5SWU9 Q99MN9	3.03 3/99	50.00 3/6	4.24641e-05	GO:0016885
GO:0032555	purine ribonucleotide binding	Binding to a purine ribonucleotide, any compound consisting of a purine ribonucleoside that is esterified with (ortho)phosphate or an oligophosphate at any hydroxyl group on the ribose moiety.	ENSMUSG00000097239 ENSMUSG00000042010 ENSMUSG00000000628 ENSMUSG00000031710 ENSMUSG00000026473 ENSMUSG00000052459 ENSMUSG00000034994 ENSMUSG00000020122 ENSMUSG00000007029 ENSMUSG00000055065 ENSMUSG00000000738 ENSMUSG00000003868 ENSMUSG00000020917 ENSMUSG00000020671 ENSMUSG00000034024 ENSMUSG00000020532 ENSMUSG00000073838 ENSMUSG00000024587 ENSMUSG00000058997 ENSMUSG00000022562 ENSMUSG00000032047 …	'Predicted gene, 27029'; 'Acetyl-CoA carboxylase 2'; 'Hexokinase-2'; 'Mitochondrial brown fat uncoupling protein 1'; 'Glutamine synthetase'; 'V-type proton ATPase catalytic subunit A'; 'Elongation factor 2'; 'Epidermal growth factor receptor'; 'Valine--tRNA ligase'; 'RNA helicase'; 'Paraplegin'; 'RuvB-like helicase'; 'ATP-citrate synthase'; 'Ras-related protein Rab-10'; 'T-complex protein 1 subun…	Gm27029 Acacb Hk2 Ucp1 Glul Atp6v1a Eef2 Egfr Vars1 Ddx17 Spg7 Ruvbl2 Acly Rab10 Cct2 Acaca Tufm Nars1 Vwa8 Oplah Acat1 Dync1li1 Pccb	A2A4P4 E9Q4Z2 O08528 P12242 P15105 P50516 P58252 Q01279 Q3U3D3 Q3U741 Q3ULF4 Q3UXP2 Q3V117 Q4FJL0 Q542X7 Q5SWU9 Q8BFR5 Q8BP47 Q8CC88 Q8K010 Q8QZT1 Q8R1Q8 Q99MN9	A2A4P4 E9Q4Z2 O08528 P12242 P15105 P50516 P58252 Q01279 Q3U3D3 Q3U741 Q3ULF4 Q3UXP2 Q3V117 Q4FJL0 Q542X7 Q5SWU9 Q8BFR5 Q8BP47 Q8CC88 Q8K010 Q8QZT1 Q8R1Q8 Q99MN9	23.23 23/99	1.20 23/1921	4.24641e-05	GO:0032553;GO:0017076
GO:0032553	ribonucleotide binding	Binding to a ribonucleotide, any compound consisting of a ribonucleoside that is esterified with (ortho)phosphate or an oligophosphate at any hydroxyl group on the ribose moiety.	ENSMUSG00000097239 ENSMUSG00000042010 ENSMUSG00000000628 ENSMUSG00000031710 ENSMUSG00000026473 ENSMUSG00000052459 ENSMUSG00000034994 ENSMUSG00000020122 ENSMUSG00000007029 ENSMUSG00000055065 ENSMUSG00000000738 ENSMUSG00000003868 ENSMUSG00000020917 ENSMUSG00000020671 ENSMUSG00000034024 ENSMUSG00000020532 ENSMUSG00000073838 ENSMUSG00000024587 ENSMUSG00000058997 ENSMUSG00000022562 ENSMUSG00000032047 …	'Predicted gene, 27029'; 'Acetyl-CoA carboxylase 2'; 'Hexokinase-2'; 'Mitochondrial brown fat uncoupling protein 1'; 'Glutamine synthetase'; 'V-type proton ATPase catalytic subunit A'; 'Elongation factor 2'; 'Epidermal growth factor receptor'; 'Valine--tRNA ligase'; 'RNA helicase'; 'Paraplegin'; 'RuvB-like helicase'; 'ATP-citrate synthase'; 'Ras-related protein Rab-10'; 'T-complex protein 1 subun…	Gm27029 Acacb Hk2 Ucp1 Glul Atp6v1a Eef2 Egfr Vars1 Ddx17 Spg7 Ruvbl2 Acly Rab10 Cct2 Acaca Tufm Nars1 Vwa8 Oplah Acat1 Dync1li1 Pccb	A2A4P4 E9Q4Z2 O08528 P12242 P15105 P50516 P58252 Q01279 Q3U3D3 Q3U741 Q3ULF4 Q3UXP2 Q3V117 Q4FJL0 Q542X7 Q5SWU9 Q8BFR5 Q8BP47 Q8CC88 Q8K010 Q8QZT1 Q8R1Q8 Q99MN9	A2A4P4 E9Q4Z2 O08528 P12242 P15105 P50516 P58252 Q01279 Q3U3D3 Q3U741 Q3ULF4 Q3UXP2 Q3V117 Q4FJL0 Q542X7 Q5SWU9 Q8BFR5 Q8BP47 Q8CC88 Q8K010 Q8QZT1 Q8R1Q8 Q99MN9	23.23 23/99	1.19 23/1940	4.74796e-05	GO:0097367;GO:0000166
GO:0016885	ligase activity, forming carbon-carbon bonds	Catalysis of the joining of two molecules via a carbon-carbon bond, with the concomitant hydrolysis of the diphosphate bond in ATP or a similar triphosphate.	ENSMUSG00000042010 ENSMUSG00000020532 ENSMUSG00000032527	'Acetyl-CoA carboxylase 2'; 'Acetyl-CoA carboxylase 1'; 'Propionyl-CoA carboxylase beta chain, mitochondrial'	Acacb Acaca Pccb	E9Q4Z2 Q5SWU9 Q99MN9	E9Q4Z2 Q5SWU9 Q99MN9	3.03 3/99	42.86 3/7	6.31439e-05	GO:0016874
GO:0035639	purine ribonucleoside triphosphate binding	Binding to a purine ribonucleoside triphosphate, a compound consisting of a purine base linked to a ribose sugar esterified with triphosphate on the sugar.	ENSMUSG00000097239 ENSMUSG00000042010 ENSMUSG00000000628 ENSMUSG00000031710 ENSMUSG00000026473 ENSMUSG00000052459 ENSMUSG00000034994 ENSMUSG00000020122 ENSMUSG00000007029 ENSMUSG00000055065 ENSMUSG00000000738 ENSMUSG00000003868 ENSMUSG00000020917 ENSMUSG00000020671 ENSMUSG00000034024 ENSMUSG00000020532 ENSMUSG00000073838 ENSMUSG00000024587 ENSMUSG00000058997 ENSMUSG00000022562 ENSMUSG00000032435 …	'Predicted gene, 27029'; 'Acetyl-CoA carboxylase 2'; 'Hexokinase-2'; 'Mitochondrial brown fat uncoupling protein 1'; 'Glutamine synthetase'; 'V-type proton ATPase catalytic subunit A'; 'Elongation factor 2'; 'Epidermal growth factor receptor'; 'Valine--tRNA ligase'; 'RNA helicase'; 'Paraplegin'; 'RuvB-like helicase'; 'ATP-citrate synthase'; 'Ras-related protein Rab-10'; 'T-complex protein 1 subun…	Gm27029 Acacb Hk2 Ucp1 Glul Atp6v1a Eef2 Egfr Vars1 Ddx17 Spg7 Ruvbl2 Acly Rab10 Cct2 Acaca Tufm Nars1 Vwa8 Oplah Dync1li1 Pccb	A2A4P4 E9Q4Z2 O08528 P12242 P15105 P50516 P58252 Q01279 Q3U3D3 Q3U741 Q3ULF4 Q3UXP2 Q3V117 Q4FJL0 Q542X7 Q5SWU9 Q8BFR5 Q8BP47 Q8CC88 Q8K010 Q8R1Q8 Q99MN9	A2A4P4 E9Q4Z2 O08528 P12242 P15105 P50516 P58252 Q01279 Q3U3D3 Q3U741 Q3ULF4 Q3UXP2 Q3V117 Q4FJL0 Q542X7 Q5SWU9 Q8BFR5 Q8BP47 Q8CC88 Q8K010 Q8R1Q8 Q99MN9	22.22 22/99	1.20 22/1841	6.46294e-05	GO:1901265;GO:1901363;GO:0043168
GO:0016491	oxidoreductase activity	Catalysis of an oxidation-reduction (redox) reaction, a reversible chemical reaction in which the oxidation state of an atom or atoms within a molecule is altered. One substrate acts as a hydrogen or electron donor and becomes oxidized, while the other acts as hydrogen or electron acceptor and becomes reduced.	ENSMUSG00000020664 ENSMUSG00000032418 ENSMUSG00000019179 ENSMUSG00000025153 ENSMUSG00000073422 ENSMUSG00000076432 ENSMUSG00000005803 ENSMUSG00000026827 ENSMUSG00000075706 ENSMUSG00000000168 ENSMUSG00000025968 ENSMUSG00000028223 ENSMUSG00000021238 ENSMUSG00000020777	'Dihydrolipoyl dehydrogenase, mitochondrial'; 'NADP-dependent malic enzyme'; 'Malate dehydrogenase, mitochondrial'; 'Fatty acid synthase'; '14-3-3 protein theta'; 'FAD/NAD'; 'Glycerol-3-phosphate dehydrogenase, mitochondrial'; 'Glutathione peroxidase'; 'Dihydrolipoyllysine-residue acetyltransferase component of pyruvate dehydrogenase complex, mitochondrial'; 'NADH-ubiquinone oxidoreductase 75 kDa…	Dld Me1 Mdh2 Fasn Hsd17b8 Ywhaq Sqor Gpd2 Gpx4 Dlat Ndufs1 Decr1 Aldh6a1 Acox1	O08749 P06801 P08249 P19096 P50171 P68254 Q3UDS4 Q64521 Q76LV0 Q8BMF4 Q91VD9 Q9CQ62 Q9EQ20 Q9R0H0	O08749 P06801 P08249 P19096 P50171 P68254 Q3UDS4 Q64521 Q76LV0 Q8BMF4 Q91VD9 Q9CQ62 Q9EQ20 Q9R0H0	14.14 14/99	1.79 14/780	6.46294e-05	GO:0003824
GO:0016417	S-acyltransferase activity	Catalysis of the transfer of an acyl group to a sulfur atom on the acceptor molecule.	ENSMUSG00000026473 ENSMUSG00000025153 ENSMUSG00000000168 ENSMUSG00000004789	'Glutamine synthetase'; 'Fatty acid synthase'; 'Dihydrolipoyllysine-residue acetyltransferase component of pyruvate dehydrogenase complex, mitochondrial'; 'Dihydrolipoyllysine-residue succinyltransferase component of 2-oxoglutarate dehydrogenase complex, mitochondrial'	Glul Fasn Dlat Dlst	P15105 P19096 Q8BMF4 Q9D2G2	P15105 P19096 Q8BMF4 Q9D2G2	4.04 4/99	13.33 4/30	0.000152916	GO:0016747
GO:0016787	hydrolase activity	Catalysis of the hydrolysis of various bonds, e.g. C-O, C-N, C-C, phosphoric anhydride bonds, etc.	ENSMUSG00000004929 ENSMUSG00000059263 ENSMUSG00000055322 ENSMUSG00000029713 ENSMUSG00000021939 ENSMUSG00000015568 ENSMUSG00000027342 ENSMUSG00000025153 ENSMUSG00000059481 ENSMUSG00000052459 ENSMUSG00000034994 ENSMUSG00000007029 ENSMUSG00000055065 ENSMUSG00000000738 ENSMUSG00000003868 ENSMUSG00000020671 ENSMUSG00000034024 ENSMUSG00000073838 ENSMUSG00000028093 ENSMUSG00000036880 ENSMUSG00000023845 …	'Thimet oligopeptidase'; 'Ubiquitin carboxyl-terminal hydrolase 47'; 'Tensin 1'; 'Guanine nucleotide binding protein'; 'Cathepsin B'; 'Lipoprotein lipase'; 'Proliferating cell nuclear antigen'; 'Fatty acid synthase'; 'Plasminogen'; 'V-type proton ATPase catalytic subunit A'; 'Elongation factor 2'; 'Valine--tRNA ligase'; 'RNA helicase'; 'Paraplegin'; 'RuvB-like helicase'; 'Ras-related protein Rab-…	Thop1 Usp47 Tns1 Gnb2 Ctsb Lpl Pcna Fasn Plg Atp6v1a Eef2 Vars1 Ddx17 Spg7 Ruvbl2 Rab10 Cct2 Tufm Acp6 Acaa2 Lnpep Vwa8 Oplah Clybl Aldh6a1	A0A0R4IZY0 A0A1L1SV73 A0A6I8MWZ2 E9QKR0 P10605 P11152 P17918 P19096 P20918 P50516 P58252 Q3U3D3 Q3U741 Q3ULF4 Q3UXP2 Q4FJL0 Q542X7 Q8BFR5 Q8BP40 Q8BWT1 Q8C129 Q8CC88 Q8K010 Q8R4N0 Q9EQ20	A0A0R4IZY0 A0A1L1SV73 A0A6I8MWZ2 E9QKR0 P10605 P11152 P17918 P19096 P20918 P50516 P58252 Q3U3D3 Q3U741 Q3ULF4 Q3UXP2 Q4FJL0 Q542X7 Q8BFR5 Q8BP40 Q8BWT1 Q8C129 Q8CC88 Q8K010 Q8R4N0 Q9EQ20	25.25 25/99	1.01 25/2477	0.000211836	GO:0003824
GO:0033218	amide binding	Binding to an amide, any derivative of an oxoacid in which an acidic hydroxy group has been replaced by an amino or substituted amino group.	ENSMUSG00000004929 ENSMUSG00000042010 ENSMUSG00000020664 ENSMUSG00000021939 ENSMUSG00000058135 ENSMUSG00000025153 ENSMUSG00000004032 ENSMUSG00000020532 ENSMUSG00000022752 ENSMUSG00000023845	'Thimet oligopeptidase'; 'Acetyl-CoA carboxylase 2'; 'Dihydrolipoyl dehydrogenase, mitochondrial'; 'Cathepsin B'; 'Glutathione S-transferase Mu 1'; 'Fatty acid synthase'; 'Glutathione S-transferase Mu 5'; 'Acetyl-CoA carboxylase 1'; 'MKIAA0719 protein'; 'Leucyl-cystinyl aminopeptidase'	Thop1 Acacb Dld Ctsb Gstm1 Fasn Gstm5 Acaca Tomm70a Lnpep	A0A0R4IZY0 E9Q4Z2 O08749 P10605 P10649 P19096 P48774 Q5SWU9 Q80TT4 Q8C129	A0A0R4IZY0 E9Q4Z2 O08749 P10605 P10649 P19096 P48774 Q5SWU9 Q80TT4 Q8C129	10.10 10/99	2.27 10/440	0.000228087	GO:0005488
GO:0032559	adenyl ribonucleotide binding	Binding to an adenyl ribonucleotide, any compound consisting of adenosine esterified with (ortho)phosphate or an oligophosphate at any hydroxyl group on the ribose moiety.	ENSMUSG00000097239 ENSMUSG00000042010 ENSMUSG00000000628 ENSMUSG00000026473 ENSMUSG00000052459 ENSMUSG00000020122 ENSMUSG00000007029 ENSMUSG00000055065 ENSMUSG00000000738 ENSMUSG00000003868 ENSMUSG00000020917 ENSMUSG00000034024 ENSMUSG00000020532 ENSMUSG00000024587 ENSMUSG00000058997 ENSMUSG00000022562 ENSMUSG00000032047 ENSMUSG00000032435 ENSMUSG00000032527	'Predicted gene, 27029'; 'Acetyl-CoA carboxylase 2'; 'Hexokinase-2'; 'Glutamine synthetase'; 'V-type proton ATPase catalytic subunit A'; 'Epidermal growth factor receptor'; 'Valine--tRNA ligase'; 'RNA helicase'; 'Paraplegin'; 'RuvB-like helicase'; 'ATP-citrate synthase'; 'T-complex protein 1 subunit beta'; 'Acetyl-CoA carboxylase 1'; 'Asparagine--tRNA ligase, cytoplasmic'; 'von Willebrand factor …	Gm27029 Acacb Hk2 Glul Atp6v1a Egfr Vars1 Ddx17 Spg7 Ruvbl2 Acly Cct2 Acaca Nars1 Vwa8 Oplah Acat1 Dync1li1 Pccb	A2A4P4 E9Q4Z2 O08528 P15105 P50516 Q01279 Q3U3D3 Q3U741 Q3ULF4 Q3UXP2 Q3V117 Q542X7 Q5SWU9 Q8BP47 Q8CC88 Q8K010 Q8QZT1 Q8R1Q8 Q99MN9	A2A4P4 E9Q4Z2 O08528 P15105 P50516 Q01279 Q3U3D3 Q3U741 Q3ULF4 Q3UXP2 Q3V117 Q542X7 Q5SWU9 Q8BP47 Q8CC88 Q8K010 Q8QZT1 Q8R1Q8 Q99MN9	19.19 19/99	1.22 19/1560	0.000228087	GO:0032555;GO:0030554
GO:0003779	actin binding	Binding to monomeric or multimeric forms of actin, including actin filaments.	ENSMUSG00000055322 ENSMUSG00000019978 ENSMUSG00000027940 ENSMUSG00000035540 ENSMUSG00000004897 ENSMUSG00000034994 ENSMUSG00000020122 ENSMUSG00000020476 ENSMUSG00000031590 ENSMUSG00000039637	'Tensin 1'; 'Erythrocyte protein band 4.1-like 2'; 'Tropomyosin 3, gamma'; 'Vitamin D-binding protein'; 'Hepatoma-derived growth factor'; 'Elongation factor 2'; 'Epidermal growth factor receptor'; 'Drebrin-like protein'; 'FSHD Region Gene 1 protein'; 'Coronin-7'	Tns1 Epb41l2 Tpm3 Gc Hdgf Eef2 Egfr Dbnl Frg1 Coro7	A0A6I8MWZ2 B6ZHD0 E9Q7Q3 P21614 P51859 P58252 Q01279 Q62418 Q78P92 Q9D2V7	A0A6I8MWZ2 B6ZHD0 E9Q7Q3 P21614 P51859 P58252 Q01279 Q62418 Q78P92 Q9D2V7	10.10 10/99	2.24 10/447	0.000248664	GO:0008092
GO:1901681	sulfur compound binding	Binding to a sulfur compound.	ENSMUSG00000042010 ENSMUSG00000020664 ENSMUSG00000058135 ENSMUSG00000015568 ENSMUSG00000004032 ENSMUSG00000004897 ENSMUSG00000000049 ENSMUSG00000020532	'Acetyl-CoA carboxylase 2'; 'Dihydrolipoyl dehydrogenase, mitochondrial'; 'Glutathione S-transferase Mu 1'; 'Lipoprotein lipase'; 'Glutathione S-transferase Mu 5'; 'Hepatoma-derived growth factor'; 'Beta-2-glycoprotein 1'; 'Acetyl-CoA carboxylase 1'	Acacb Dld Gstm1 Lpl Gstm5 Hdgf Apoh Acaca	E9Q4Z2 O08749 P10649 P11152 P48774 P51859 Q01339 Q5SWU9	E9Q4Z2 O08749 P10649 P11152 P48774 P51859 Q01339 Q5SWU9	8.08 8/99	2.87 8/279	0.00031995	GO:0005488
GO:0016418	S-acetyltransferase activity	Catalysis of the transfer of an acetyl group to a sulfur atom on the acceptor molecule.	ENSMUSG00000025153 ENSMUSG00000000168	'Fatty acid synthase'; 'Dihydrolipoyllysine-residue acetyltransferase component of pyruvate dehydrogenase complex, mitochondrial'	Fasn Dlat	P19096 Q8BMF4	P19096 Q8BMF4	2.02 2/99	100.00 2/2	0.00031995	GO:0016407;GO:0016417
GO:0005524	ATP binding	Binding to ATP, adenosine 5'-triphosphate, a universally important coenzyme and enzyme regulator.	ENSMUSG00000097239 ENSMUSG00000042010 ENSMUSG00000000628 ENSMUSG00000026473 ENSMUSG00000052459 ENSMUSG00000020122 ENSMUSG00000007029 ENSMUSG00000055065 ENSMUSG00000000738 ENSMUSG00000003868 ENSMUSG00000020917 ENSMUSG00000034024 ENSMUSG00000020532 ENSMUSG00000024587 ENSMUSG00000058997 ENSMUSG00000022562 ENSMUSG00000032435 ENSMUSG00000032527	'Predicted gene, 27029'; 'Acetyl-CoA carboxylase 2'; 'Hexokinase-2'; 'Glutamine synthetase'; 'V-type proton ATPase catalytic subunit A'; 'Epidermal growth factor receptor'; 'Valine--tRNA ligase'; 'RNA helicase'; 'Paraplegin'; 'RuvB-like helicase'; 'ATP-citrate synthase'; 'T-complex protein 1 subunit beta'; 'Acetyl-CoA carboxylase 1'; 'Asparagine--tRNA ligase, cytoplasmic'; 'von Willebrand factor …	Gm27029 Acacb Hk2 Glul Atp6v1a Egfr Vars1 Ddx17 Spg7 Ruvbl2 Acly Cct2 Acaca Nars1 Vwa8 Oplah Dync1li1 Pccb	A2A4P4 E9Q4Z2 O08528 P15105 P50516 Q01279 Q3U3D3 Q3U741 Q3ULF4 Q3UXP2 Q3V117 Q542X7 Q5SWU9 Q8BP47 Q8CC88 Q8K010 Q8R1Q8 Q99MN9	A2A4P4 E9Q4Z2 O08528 P15105 P50516 Q01279 Q3U3D3 Q3U741 Q3ULF4 Q3UXP2 Q3V117 Q542X7 Q5SWU9 Q8BP47 Q8CC88 Q8K010 Q8R1Q8 Q99MN9	18.18 18/99	1.21 18/1490	0.000390365	GO:0035639;GO:0032559
GO:0045182	translation regulator activity	Any molecular function involved in the initiation, activation, perpetuation, repression or termination of polypeptide synthesis at the ribosome.	ENSMUSG00000025967 ENSMUSG00000030057 ENSMUSG00000034994 ENSMUSG00000020372 ENSMUSG00000027680 ENSMUSG00000073838	'Elongation factor 1-beta'; 'CCHC-type zinc finger nucleic acid binding protein'; 'Elongation factor 2'; 'Small ribosomal subunit protein RACK1'; 'RNA-binding protein FXR1'; 'Elongation factor Tu, mitochondrial'	Eef1b Cnbp Eef2 Rack1 Fxr1 Tufm	O70251 P53996 P58252 P68040 Q61584 Q8BFR5	O70251 P53996 P58252 P68040 Q61584 Q8BFR5	6.06 6/99	4.03 6/149	0.000548568	GO:0003674
GO:0009374	biotin binding	Binding to biotin (cis-tetrahydro-2-oxothieno(3,4-d)imidazoline-4-valeric acid), the (+) enantiomer of which is very widely distributed in cells and serves as a carrier in a number of enzymatic beta-carboxylation reactions.	ENSMUSG00000042010 ENSMUSG00000020532	'Acetyl-CoA carboxylase 2'; 'Acetyl-CoA carboxylase 1'	Acacb Acaca	E9Q4Z2 Q5SWU9	E9Q4Z2 Q5SWU9	2.02 2/99	66.67 2/3	0.000864725	GO:0033293;GO:0033218;GO:1901681;GO:0097159;GO:1901363;GO:0019842
GO:0016830	carbon-carbon lyase activity	Catalysis of the cleavage of C-C bonds by other means than by hydrolysis or oxidation, or conversely adding a group to a double bond.	ENSMUSG00000030695 ENSMUSG00000063129 ENSMUSG00000032418 ENSMUSG00000025545	'Fructose-bisphosphate aldolase'; 'NADP-dependent malic enzyme'; 'Citramalyl-CoA lyase, mitochondrial'	Aldoa Aldoart2 Me1 Clybl	A6ZI44 A6ZI47 P06801 Q8R4N0	A6ZI44 A6ZI47 P06801 Q8R4N0	4.04 4/99	7.41 4/54	0.00112819	GO:0016829
GO:0003746	translation elongation factor activity	Functions in chain elongation during polypeptide synthesis at the ribosome.	ENSMUSG00000025967 ENSMUSG00000034994 ENSMUSG00000073838	'Elongation factor 1-beta'; 'Elongation factor 2'; 'Elongation factor Tu, mitochondrial'	Eef1b Eef2 Tufm	O70251 P58252 Q8BFR5	O70251 P58252 Q8BFR5	3.03 3/99	14.29 3/21	0.00132706	GO:0008135
GO:0017077	oxidative phosphorylation uncoupler activity	Enables the transfer of protons from mitochondrial intermembrane space into mitochondrial matrix, dissipating the proton gradient across the mitochondrial inner membrane established by the electron transport chain during the oxidative phosphorylation (proton leak). Proton leak uncouples the processes of electron transport/proton generation and ATP synthesis.	ENSMUSG00000031710 ENSMUSG00000016319	'Mitochondrial brown fat uncoupling protein 1'; 'ADP/ATP translocase 2'	Ucp1 Slc25a5	P12242 P51881	P12242 P51881	2.02 2/99	40.00 2/5	0.00246929	GO:0022857
GO:0004332	fructose-bisphosphate aldolase activity	Catalysis of the reaction: D-fructose 1,6-bisphosphate = glycerone phosphate + D-glyceraldehyde-3-phosphate.	ENSMUSG00000030695 ENSMUSG00000063129	'Fructose-bisphosphate aldolase'	Aldoa Aldoart2	A6ZI44 A6ZI47	A6ZI44 A6ZI47	2.02 2/99	40.00 2/5	0.00246929	GO:0016832
GO:0016829	lyase activity	Catalysis of the cleavage of C-C, C-O, C-N and other bonds by other means than by hydrolysis or oxidation, or conversely adding a group to a double bond. They differ from other enzymes in that two substrates are involved in one reaction direction, but only one in the other direction. When acting on the single substrate, a molecule is eliminated and this generates either a new double bond or a new…	ENSMUSG00000030695 ENSMUSG00000063129 ENSMUSG00000032418 ENSMUSG00000025153 ENSMUSG00000025545 ENSMUSG00000022477	'Fructose-bisphosphate aldolase'; 'NADP-dependent malic enzyme'; 'Fatty acid synthase'; 'Citramalyl-CoA lyase, mitochondrial'; 'Aconitate hydratase, mitochondrial'	Aldoa Aldoart2 Me1 Fasn Clybl Aco2	A6ZI44 A6ZI47 P06801 P19096 Q8R4N0 Q99KI0	A6ZI44 A6ZI47 P06801 P19096 Q8R4N0 Q99KI0	6.06 6/99	2.99 6/201	0.00246929	GO:0003824
GO:0034604	pyruvate dehydrogenase (NAD+) activity	Catalysis of the reaction: pyruvate + CoA + NAD+ = acetyl-CoA + CO2 + NADH.	ENSMUSG00000020664 ENSMUSG00000000168	'Dihydrolipoyl dehydrogenase, mitochondrial'; 'Dihydrolipoyllysine-residue acetyltransferase component of pyruvate dehydrogenase complex, mitochondrial'	Dld Dlat	O08749 Q8BMF4	O08749 Q8BMF4	2.02 2/99	33.33 2/6	0.00332495	GO:0034603
GO:0004738	pyruvate dehydrogenase activity	Catalysis of the oxidative decarboxylation of pyruvate.	ENSMUSG00000020664 ENSMUSG00000000168	'Dihydrolipoyl dehydrogenase, mitochondrial'; 'Dihydrolipoyllysine-residue acetyltransferase component of pyruvate dehydrogenase complex, mitochondrial'	Dld Dlat	O08749 Q8BMF4	O08749 Q8BMF4	2.02 2/99	33.33 2/6	0.00332495	GO:0016903
GO:0034603	pyruvate dehydrogenase [NAD(P)+] activity	Catalysis of the reaction: pyruvate + CoA + NAD(P)+ = acetyl-CoA + CO2 + NAD(P)H.	ENSMUSG00000020664 ENSMUSG00000000168	'Dihydrolipoyl dehydrogenase, mitochondrial'; 'Dihydrolipoyllysine-residue acetyltransferase component of pyruvate dehydrogenase complex, mitochondrial'	Dld Dlat	O08749 Q8BMF4	O08749 Q8BMF4	2.02 2/99	33.33 2/6	0.00332495	GO:0004738;GO:0016620
GO:0046912	acyltransferase activity, acyl groups converted into alkyl on transfer	Catalysis of the transfer of an acyl group from one compound (donor) to another (acceptor), with the acyl group being converted into alkyl on transfer.	ENSMUSG00000020917 ENSMUSG00000025545	'ATP-citrate synthase'; 'Citramalyl-CoA lyase, mitochondrial'	Acly Clybl	Q3V117 Q8R4N0	Q3V117 Q8R4N0	2.02 2/99	33.33 2/6	0.00332495	GO:0016746
GO:0019842	vitamin binding	Binding to a vitamin, one of a number of unrelated organic substances that occur in many foods in small amounts and that are necessary in trace amounts for the normal metabolic functioning of the body.	ENSMUSG00000042010 ENSMUSG00000025153 ENSMUSG00000035540 ENSMUSG00000020532 ENSMUSG00000022546	'Acetyl-CoA carboxylase 2'; 'Fatty acid synthase'; 'Vitamin D-binding protein'; 'Acetyl-CoA carboxylase 1'; 'Alanine aminotransferase 1'	Acacb Fasn Gc Acaca Gpt	E9Q4Z2 P19096 P21614 Q5SWU9 Q8QZR5	E9Q4Z2 P19096 P21614 Q5SWU9 Q8QZR5	5.05 5/99	3.55 5/141	0.00347428	GO:0036094
GO:0016616	oxidoreductase activity, acting on the CH-OH group of donors, NAD or NADP as acceptor	Catalysis of an oxidation-reduction (redox) reaction in which a CH-OH group acts as a hydrogen or electron donor and reduces NAD+ or NADP.	ENSMUSG00000032418 ENSMUSG00000019179 ENSMUSG00000025153 ENSMUSG00000073422 ENSMUSG00000026827	'NADP-dependent malic enzyme'; 'Malate dehydrogenase, mitochondrial'; 'Fatty acid synthase'; 'Glycerol-3-phosphate dehydrogenase, mitochondrial'	Me1 Mdh2 Fasn Hsd17b8 Gpd2	P06801 P08249 P19096 P50171 Q64521	P06801 P08249 P19096 P50171 Q64521	5.05 5/99	3.40 5/147	0.0041123	GO:0016614
GO:0016615	malate dehydrogenase activity	Catalysis of the reversible conversion of pyruvate or oxaloacetate to malate.	ENSMUSG00000032418 ENSMUSG00000019179	'NADP-dependent malic enzyme'; 'Malate dehydrogenase, mitochondrial'	Me1 Mdh2	P06801 P08249	P06801 P08249	2.02 2/99	28.57 2/7	0.00422085	GO:0016614
GO:0003985	acetyl-CoA C-acetyltransferase activity	Catalysis of the reaction: 2 acetyl-CoA = CoA + acetoacetyl-CoA.	ENSMUSG00000036880 ENSMUSG00000032047	'3-ketoacyl-CoA thiolase, mitochondrial'; 'Acetyl-CoA acetyltransferase, mitochondrial'	Acaa2 Acat1	Q8BWT1 Q8QZT1	Q8BWT1 Q8QZT1	2.02 2/99	28.57 2/7	0.00422085	GO:0003988;GO:0016453
GO:0016747	acyltransferase activity, transferring groups other than amino-acyl groups	Catalysis of the transfer of an acyl group, other than amino-acyl, from one compound (donor) to another (acceptor).	ENSMUSG00000026473 ENSMUSG00000025153 ENSMUSG00000000168 ENSMUSG00000036880 ENSMUSG00000032047 ENSMUSG00000004789	'Glutamine synthetase'; 'Fatty acid synthase'; 'Dihydrolipoyllysine-residue acetyltransferase component of pyruvate dehydrogenase complex, mitochondrial'; '3-ketoacyl-CoA thiolase, mitochondrial'; 'Acetyl-CoA acetyltransferase, mitochondrial'; 'Dihydrolipoyllysine-residue succinyltransferase component of 2-oxoglutarate dehydrogenase complex, mitochondrial'	Glul Fasn Dlat Acaa2 Acat1 Dlst	P15105 P19096 Q8BMF4 Q8BWT1 Q8QZT1 Q9D2G2	P15105 P19096 Q8BMF4 Q8BWT1 Q8QZT1 Q9D2G2	6.06 6/99	2.58 6/233	0.00425387	GO:0016746
GO:0016614	oxidoreductase activity, acting on CH-OH group of donors	Catalysis of an oxidation-reduction (redox) reaction in which a CH-OH group act as a hydrogen or electron donor and reduces a hydrogen or electron acceptor.	ENSMUSG00000032418 ENSMUSG00000019179 ENSMUSG00000025153 ENSMUSG00000073422 ENSMUSG00000026827	'NADP-dependent malic enzyme'; 'Malate dehydrogenase, mitochondrial'; 'Fatty acid synthase'; 'Glycerol-3-phosphate dehydrogenase, mitochondrial'	Me1 Mdh2 Fasn Hsd17b8 Gpd2	P06801 P08249 P19096 P50171 Q64521	P06801 P08249 P19096 P50171 Q64521	5.05 5/99	3.18 5/157	0.00508078	GO:0016491
GO:0017111	ribonucleoside triphosphate phosphatase activity	Catalysis of the reaction: a ribonucleoside triphosphate + H2O = a ribonucleoside diphosphate + H+ + phosphate.	ENSMUSG00000029713 ENSMUSG00000052459 ENSMUSG00000034994 ENSMUSG00000055065 ENSMUSG00000000738 ENSMUSG00000003868 ENSMUSG00000020671 ENSMUSG00000034024 ENSMUSG00000073838 ENSMUSG00000058997	'Guanine nucleotide binding protein'; 'V-type proton ATPase catalytic subunit A'; 'Elongation factor 2'; 'RNA helicase'; 'Paraplegin'; 'RuvB-like helicase'; 'Ras-related protein Rab-10'; 'T-complex protein 1 subunit beta'; 'Elongation factor Tu, mitochondrial'; 'von Willebrand factor A domain-containing protein 8'	Gnb2 Atp6v1a Eef2 Ddx17 Spg7 Ruvbl2 Rab10 Cct2 Tufm Vwa8	E9QKR0 P50516 P58252 Q3U741 Q3ULF4 Q3UXP2 Q4FJL0 Q542X7 Q8BFR5 Q8CC88	E9QKR0 P50516 P58252 Q3U741 Q3ULF4 Q3UXP2 Q4FJL0 Q542X7 Q8BFR5 Q8CC88	10.10 10/99	1.43 10/697	0.00538878	GO:0016462
GO:0033293	monocarboxylic acid binding	Binding to a monocarboxylic acid, any organic acid containing one carboxyl (COOH) group or anion (COO-).	ENSMUSG00000042010 ENSMUSG00000031710 ENSMUSG00000020532 ENSMUSG00000020777	'Acetyl-CoA carboxylase 2'; 'Mitochondrial brown fat uncoupling protein 1'; 'Acetyl-CoA carboxylase 1'; 'Peroxisomal acyl-coenzyme A oxidase 1'	Acacb Ucp1 Acaca Acox1	E9Q4Z2 P12242 Q5SWU9 Q9R0H0	E9Q4Z2 P12242 Q5SWU9 Q9R0H0	4.04 4/99	4.44 4/90	0.00545136	GO:0031406
GO:0003988	acetyl-CoA C-acyltransferase activity	Catalysis of the reaction: acyl-CoA + acetyl-CoA = CoA + 3-oxoacyl-CoA.	ENSMUSG00000036880 ENSMUSG00000032047	'3-ketoacyl-CoA thiolase, mitochondrial'; 'Acetyl-CoA acetyltransferase, mitochondrial'	Acaa2 Acat1	Q8BWT1 Q8QZT1	Q8BWT1 Q8QZT1	2.02 2/99	22.22 2/9	0.00633469	GO:0016408
GO:0016453	C-acetyltransferase activity	Catalysis of the transfer of an acetyl group to a carbon atom on the acceptor molecule.	ENSMUSG00000036880 ENSMUSG00000032047	'3-ketoacyl-CoA thiolase, mitochondrial'; 'Acetyl-CoA acetyltransferase, mitochondrial'	Acaa2 Acat1	Q8BWT1 Q8QZT1	Q8BWT1 Q8QZT1	2.02 2/99	22.22 2/9	0.00633469	GO:0016408;GO:0016407
GO:0016790	thiolester hydrolase activity	Catalysis of the reaction: RCO-SR' + H2O = RCOOH + HSR'. This reaction is the hydrolysis of a thiolester bond, an ester formed from a carboxylic acid and a thiol (i.e., RCO-SR'), such as that found in acetyl-coenzyme A.	ENSMUSG00000025153 ENSMUSG00000036880 ENSMUSG00000021238	'Fatty acid synthase'; '3-ketoacyl-CoA thiolase, mitochondrial'; 'Methylmalonate-semialdehyde/malonate-semialdehyde dehydrogenase'	Fasn Acaa2 Aldh6a1	P19096 Q8BWT1 Q9EQ20	P19096 Q8BWT1 Q9EQ20	3.03 3/99	7.32 3/41	0.0064992	GO:0016788
GO:0008092	cytoskeletal protein binding	Binding to a protein component of a cytoskeleton (actin, microtubule, or intermediate filament cytoskeleton).	ENSMUSG00000055322 ENSMUSG00000030695 ENSMUSG00000019978 ENSMUSG00000027940 ENSMUSG00000035540 ENSMUSG00000004897 ENSMUSG00000034994 ENSMUSG00000020122 ENSMUSG00000020671 ENSMUSG00000020476 ENSMUSG00000031590 ENSMUSG00000039637	'Tensin 1'; 'Fructose-bisphosphate aldolase'; 'Erythrocyte protein band 4.1-like 2'; 'Tropomyosin 3, gamma'; 'Vitamin D-binding protein'; 'Hepatoma-derived growth factor'; 'Elongation factor 2'; 'Epidermal growth factor receptor'; 'Ras-related protein Rab-10'; 'Drebrin-like protein'; 'FSHD Region Gene 1 protein'; 'Coronin-7'	Tns1 Aldoa Epb41l2 Tpm3 Gc Hdgf Eef2 Egfr Rab10 Dbnl Frg1 Coro7	A0A6I8MWZ2 A6ZI44 B6ZHD0 E9Q7Q3 P21614 P51859 P58252 Q01279 Q4FJL0 Q62418 Q78P92 Q9D2V7	A0A6I8MWZ2 A6ZI44 B6ZHD0 E9Q7Q3 P21614 P51859 P58252 Q01279 Q4FJL0 Q62418 Q78P92 Q9D2V7	12.12 12/99	1.19 12/1005	0.00659142	GO:0005515
GO:0004812	aminoacyl-tRNA ligase activity	Catalysis of the formation of aminoacyl-tRNA from ATP, amino acid, and tRNA with the release of diphosphate and AMP.	ENSMUSG00000097239 ENSMUSG00000007029 ENSMUSG00000024587	'Predicted gene, 27029'; 'Valine--tRNA ligase'; 'Asparagine--tRNA ligase, cytoplasmic'	Gm27029 Vars1 Nars1	A2A4P4 Q3U3D3 Q8BP47	A2A4P4 Q3U3D3 Q8BP47	3.03 3/99	7.14 3/42	0.00659142	GO:0016875;GO:0140101
GO:0016875	ligase activity, forming carbon-oxygen bonds	Catalysis of the joining of two molecules via a carbon-oxygen bond, with the concomitant hydrolysis of the diphosphate bond in ATP or a similar triphosphate.	ENSMUSG00000097239 ENSMUSG00000007029 ENSMUSG00000024587	'Predicted gene, 27029'; 'Valine--tRNA ligase'; 'Asparagine--tRNA ligase, cytoplasmic'	Gm27029 Vars1 Nars1	A2A4P4 Q3U3D3 Q8BP47	A2A4P4 Q3U3D3 Q8BP47	3.03 3/99	7.14 3/42	0.00659142	GO:0016874
GO:0016407	acetyltransferase activity	Catalysis of the transfer of an acetyl group to an acceptor molecule.	ENSMUSG00000025153 ENSMUSG00000000168 ENSMUSG00000036880 ENSMUSG00000032047	'Fatty acid synthase'; 'Dihydrolipoyllysine-residue acetyltransferase component of pyruvate dehydrogenase complex, mitochondrial'; '3-ketoacyl-CoA thiolase, mitochondrial'; 'Acetyl-CoA acetyltransferase, mitochondrial'	Fasn Dlat Acaa2 Acat1	P19096 Q8BMF4 Q8BWT1 Q8QZT1	P19096 Q8BMF4 Q8BWT1 Q8QZT1	4.04 4/99	3.96 4/101	0.00722313	GO:0016747
GO:0019899	enzyme binding	Binding to an enzyme, a protein with catalytic activity.	ENSMUSG00000030695 ENSMUSG00000038587 ENSMUSG00000030681 ENSMUSG00000029713 ENSMUSG00000058135 ENSMUSG00000027342 ENSMUSG00000059481 ENSMUSG00000044533 ENSMUSG00000004032 ENSMUSG00000016319 ENSMUSG00000034994 ENSMUSG00000020372 ENSMUSG00000020122 ENSMUSG00000028228 ENSMUSG00000003868 ENSMUSG00000034024 ENSMUSG00000020532 ENSMUSG00000030359 ENSMUSG00000032047 ENSMUSG00000025139	'Fructose-bisphosphate aldolase'; 'A kinase'; 'Major vault protein'; 'Guanine nucleotide binding protein'; 'Glutathione S-transferase Mu 1'; 'Proliferating cell nuclear antigen'; 'Plasminogen'; 'Small ribosomal subunit protein uS5'; 'Glutathione S-transferase Mu 5'; 'ADP/ATP translocase 2'; 'Elongation factor 2'; 'Small ribosomal subunit protein RACK1'; 'Epidermal growth factor receptor'; 'C2 dom…	Aldoa Akap12 Mvp Gnb2 Gstm1 Pcna Plg Rps2 Gstm5 Slc25a5 Eef2 Rack1 Egfr Cpne3 Ruvbl2 Cct2 Acaca Pzp Acat1 Tollip	A6ZI44 B2RRE0 E9Q3X0 E9QKR0 P10649 P17918 P20918 P25444 P48774 P51881 P58252 P68040 Q01279 Q3UJS6 Q3UXP2 Q542X7 Q5SWU9 Q61838 Q8QZT1 Q9QZ06	A6ZI44 B2RRE0 E9Q3X0 E9QKR0 P10649 P17918 P20918 P25444 P48774 P51881 P58252 P68040 Q01279 Q3UJS6 Q3UXP2 Q542X7 Q5SWU9 Q61838 Q8QZT1 Q9QZ06	20.20 20/99	0.86 20/2330	0.00722313	GO:0005515
GO:0016817	hydrolase activity, acting on acid anhydrides	Catalysis of the hydrolysis of any acid anhydride.	ENSMUSG00000029713 ENSMUSG00000052459 ENSMUSG00000034994 ENSMUSG00000055065 ENSMUSG00000000738 ENSMUSG00000003868 ENSMUSG00000020671 ENSMUSG00000034024 ENSMUSG00000073838 ENSMUSG00000058997	'Guanine nucleotide binding protein'; 'V-type proton ATPase catalytic subunit A'; 'Elongation factor 2'; 'RNA helicase'; 'Paraplegin'; 'RuvB-like helicase'; 'Ras-related protein Rab-10'; 'T-complex protein 1 subunit beta'; 'Elongation factor Tu, mitochondrial'; 'von Willebrand factor A domain-containing protein 8'	Gnb2 Atp6v1a Eef2 Ddx17 Spg7 Ruvbl2 Rab10 Cct2 Tufm Vwa8	E9QKR0 P50516 P58252 Q3U741 Q3ULF4 Q3UXP2 Q4FJL0 Q542X7 Q8BFR5 Q8CC88	E9QKR0 P50516 P58252 Q3U741 Q3ULF4 Q3UXP2 Q4FJL0 Q542X7 Q8BFR5 Q8CC88	10.10 10/99	1.33 10/754	0.00787058	GO:0016787
GO:0016462	pyrophosphatase activity	Catalysis of the hydrolysis of a pyrophosphate bond (diphosphate bond) between two phosphate groups.	ENSMUSG00000029713 ENSMUSG00000052459 ENSMUSG00000034994 ENSMUSG00000055065 ENSMUSG00000000738 ENSMUSG00000003868 ENSMUSG00000020671 ENSMUSG00000034024 ENSMUSG00000073838 ENSMUSG00000058997	'Guanine nucleotide binding protein'; 'V-type proton ATPase catalytic subunit A'; 'Elongation factor 2'; 'RNA helicase'; 'Paraplegin'; 'RuvB-like helicase'; 'Ras-related protein Rab-10'; 'T-complex protein 1 subunit beta'; 'Elongation factor Tu, mitochondrial'; 'von Willebrand factor A domain-containing protein 8'	Gnb2 Atp6v1a Eef2 Ddx17 Spg7 Ruvbl2 Rab10 Cct2 Tufm Vwa8	E9QKR0 P50516 P58252 Q3U741 Q3ULF4 Q3UXP2 Q4FJL0 Q542X7 Q8BFR5 Q8CC88	E9QKR0 P50516 P58252 Q3U741 Q3ULF4 Q3UXP2 Q4FJL0 Q542X7 Q8BFR5 Q8CC88	10.10 10/99	1.33 10/752	0.00787058	GO:0016818
GO:0016818	hydrolase activity, acting on acid anhydrides, in phosphorus-containing anhydrides	Catalysis of the hydrolysis of any acid anhydride which contains phosphorus.	ENSMUSG00000029713 ENSMUSG00000052459 ENSMUSG00000034994 ENSMUSG00000055065 ENSMUSG00000000738 ENSMUSG00000003868 ENSMUSG00000020671 ENSMUSG00000034024 ENSMUSG00000073838 ENSMUSG00000058997	'Guanine nucleotide binding protein'; 'V-type proton ATPase catalytic subunit A'; 'Elongation factor 2'; 'RNA helicase'; 'Paraplegin'; 'RuvB-like helicase'; 'Ras-related protein Rab-10'; 'T-complex protein 1 subunit beta'; 'Elongation factor Tu, mitochondrial'; 'von Willebrand factor A domain-containing protein 8'	Gnb2 Atp6v1a Eef2 Ddx17 Spg7 Ruvbl2 Rab10 Cct2 Tufm Vwa8	E9QKR0 P50516 P58252 Q3U741 Q3ULF4 Q3UXP2 Q4FJL0 Q542X7 Q8BFR5 Q8CC88	E9QKR0 P50516 P58252 Q3U741 Q3ULF4 Q3UXP2 Q4FJL0 Q542X7 Q8BFR5 Q8CC88	10.10 10/99	1.33 10/754	0.00787058	GO:0016817
GO:0044877	protein-containing complex binding	Binding to a macromolecular complex.	ENSMUSG00000019978 ENSMUSG00000027940 ENSMUSG00000029713 ENSMUSG00000021939 ENSMUSG00000015568 ENSMUSG00000027342 ENSMUSG00000044533 ENSMUSG00000034994 ENSMUSG00000020372 ENSMUSG00000020122 ENSMUSG00000017309 ENSMUSG00000055065 ENSMUSG00000003868 ENSMUSG00000007892 ENSMUSG00000030359 ENSMUSG00000020476 ENSMUSG00000031590 ENSMUSG00000005299	'Erythrocyte protein band 4.1-like 2'; 'Tropomyosin 3, gamma'; 'Guanine nucleotide binding protein'; 'Cathepsin B'; 'Lipoprotein lipase'; 'Proliferating cell nuclear antigen'; 'Small ribosomal subunit protein uS5'; 'Elongation factor 2'; 'Small ribosomal subunit protein RACK1'; 'Epidermal growth factor receptor'; 'CMRF35-like molecule 9'; 'RNA helicase'; 'RuvB-like helicase'; 'Large ribosomal sub…	Epb41l2 Tpm3 Gnb2 Ctsb Lpl Pcna Rps2 Eef2 Rack1 Egfr Cd300lg Ddx17 Ruvbl2 Rplp1 Pzp Dbnl Frg1 Letm1	B6ZHD0 E9Q7Q3 E9QKR0 P10605 P11152 P17918 P25444 P58252 P68040 Q01279 Q1ERP8 Q3U741 Q3UXP2 Q58E35 Q61838 Q62418 Q78P92 Q9Z2I0	B6ZHD0 E9Q7Q3 E9QKR0 P10605 P11152 P17918 P25444 P58252 P68040 Q01279 Q1ERP8 Q3U741 Q3UXP2 Q58E35 Q61838 Q62418 Q78P92 Q9Z2I0	18.18 18/99	0.88 18/2038	0.00936596	GO:0005488
GO:0043021	ribonucleoprotein complex binding	Binding to a complex of RNA and protein.	ENSMUSG00000034994 ENSMUSG00000020372 ENSMUSG00000055065 ENSMUSG00000007892 ENSMUSG00000005299	'Elongation factor 2'; 'Small ribosomal subunit protein RACK1'; 'RNA helicase'; 'Large ribosomal subunit protein P1'; 'Mitochondrial proton/calcium exchanger protein'	Eef2 Rack1 Ddx17 Rplp1 Letm1	P58252 P68040 Q3U741 Q58E35 Q9Z2I0	P58252 P68040 Q3U741 Q58E35 Q9Z2I0	5.05 5/99	2.60 5/192	0.00951485	GO:0044877
GO:0042803	protein homodimerization activity	Binding to an identical protein to form a homodimer.	ENSMUSG00000064210 ENSMUSG00000026005 ENSMUSG00000019179 ENSMUSG00000058135 ENSMUSG00000015568 ENSMUSG00000004032 ENSMUSG00000020372 ENSMUSG00000003868 ENSMUSG00000027680 ENSMUSG00000020777	'Anoctamin'; 'Ribulose-phosphate 3-epimerase'; 'Malate dehydrogenase, mitochondrial'; 'Glutathione S-transferase Mu 1'; 'Lipoprotein lipase'; 'Glutathione S-transferase Mu 5'; 'Small ribosomal subunit protein RACK1'; 'RuvB-like helicase'; 'RNA-binding protein FXR1'; 'Peroxisomal acyl-coenzyme A oxidase 1'	Ano6 Rpe Mdh2 Gstm1 Lpl Gstm5 Rack1 Ruvbl2 Fxr1 Acox1	A0A2I3BPX3 B2KGF0 P08249 P10649 P11152 P48774 P68040 Q3UXP2 Q61584 Q9R0H0	A0A2I3BPX3 B2KGF0 P08249 P10649 P11152 P48774 P68040 Q3UXP2 Q61584 Q9R0H0	10.10 10/99	1.27 10/786	0.0102242	GO:0046983;GO:0042802
GO:0097159	organic cyclic compound binding	Binding to an organic cyclic compound, any molecular entity that contains carbon arranged in a cyclic molecular structure.	ENSMUSG00000097239 ENSMUSG00000042010 ENSMUSG00000000628 ENSMUSG00000020664 ENSMUSG00000025967 ENSMUSG00000032418 ENSMUSG00000058135 ENSMUSG00000031710 ENSMUSG00000026473 ENSMUSG00000027342 ENSMUSG00000035540 ENSMUSG00000044533 ENSMUSG00000073422 ENSMUSG00000052459 ENSMUSG00000004897 ENSMUSG00000030057 ENSMUSG00000039680 ENSMUSG00000034994 ENSMUSG00000031320 ENSMUSG00000020122 ENSMUSG00000007029 …	'Predicted gene, 27029'; 'Acetyl-CoA carboxylase 2'; 'Hexokinase-2'; 'Dihydrolipoyl dehydrogenase, mitochondrial'; 'Elongation factor 1-beta'; 'NADP-dependent malic enzyme'; 'Glutathione S-transferase Mu 1'; 'Mitochondrial brown fat uncoupling protein 1'; 'Glutamine synthetase'; 'Proliferating cell nuclear antigen'; 'Vitamin D-binding protein'; 'Small ribosomal subunit protein uS5'; 'V-type proto…	Gm27029 Acacb Hk2 Dld Eef1b Me1 Gstm1 Ucp1 Glul Pcna Gc Rps2 Hsd17b8 Atp6v1a Hdgf Cnbp Mrps6 Eef2 Rps4x Egfr Vars1 Ddx17 Sqor Spg7 Ruvbl2 Acly Rab10 Cct2 Acaca Fxr1 Frg1 Tufm Nars1 Vwa8 Oplah Gpt Acat1 Dync1li1 Nampt Pccb Decr1 Acox1	A2A4P4 E9Q4Z2 O08528 O08749 O70251 P06801 P10649 P12242 P15105 P17918 P21614 P25444 P50171 P50516 P51859 P53996 P58064 P58252 P62702 Q01279 Q3U3D3 Q3U741 Q3UDS4 Q3ULF4 Q3UXP2 Q3V117 Q4FJL0 Q542X7 Q5SWU9 Q61584 Q78P92 Q8BFR5 Q8BP47 Q8CC88 Q8K010 Q8QZR5 Q8QZT1 Q8R1Q8 Q99KQ4 Q99MN9 Q9CQ62 Q9R0H0	A2A4P4 E9Q4Z2 O08528 O08749 O70251 P06801 P10649 P12242 P15105 P17918 P21614 P25444 P50171 P50516 P51859 P53996 P58064 P58252 P62702 Q01279 Q3U3D3 Q3U741 Q3UDS4 Q3ULF4 Q3UXP2 Q3V117 Q4FJL0 Q542X7 Q5SWU9 Q61584 Q78P92 Q8BFR5 Q8BP47 Q8CC88 Q8K010 Q8QZR5 Q8QZT1 Q8R1Q8 Q99KQ4 Q99MN9 Q9CQ62 Q9R0H0	42.42 42/99	0.61 42/6937	0.0102242	GO:0005488
GO:0016832	aldehyde-lyase activity	Catalysis of the cleavage of a C-C bond in a molecule containing a hydroxyl group and a carbonyl group to form two smaller molecules, each being an aldehyde or a ketone.	ENSMUSG00000030695 ENSMUSG00000063129	'Fructose-bisphosphate aldolase'	Aldoa Aldoart2	A6ZI44 A6ZI47	A6ZI44 A6ZI47	2.02 2/99	14.29 2/14	0.0121598	GO:0016830
GO:0016620	oxidoreductase activity, acting on the aldehyde or oxo group of donors, NAD or NADP as acceptor	Catalysis of an oxidation-reduction (redox) reaction in which an aldehyde or ketone (oxo) group acts as a hydrogen or electron donor and reduces NAD or NADP.	ENSMUSG00000020664 ENSMUSG00000000168 ENSMUSG00000021238	'Dihydrolipoyl dehydrogenase, mitochondrial'; 'Dihydrolipoyllysine-residue acetyltransferase component of pyruvate dehydrogenase complex, mitochondrial'; 'Methylmalonate-semialdehyde/malonate-semialdehyde dehydrogenase'	Dld Dlat Aldh6a1	O08749 Q8BMF4 Q9EQ20	O08749 Q8BMF4 Q9EQ20	3.03 3/99	5.45 3/55	0.0121598	GO:0016903
GO:0051015	actin filament binding	Binding to an actin filament, also known as F-actin, a helical filamentous polymer of globular G-actin subunits.	ENSMUSG00000027940 ENSMUSG00000034994 ENSMUSG00000020122 ENSMUSG00000020476 ENSMUSG00000031590	'Tropomyosin 3, gamma'; 'Elongation factor 2'; 'Epidermal growth factor receptor'; 'Drebrin-like protein'; 'FSHD Region Gene 1 protein'	Tpm3 Eef2 Egfr Dbnl Frg1	E9Q7Q3 P58252 Q01279 Q62418 Q78P92	E9Q7Q3 P58252 Q01279 Q62418 Q78P92	5.05 5/99	2.40 5/208	0.0123522	GO:0003779;GO:0044877
GO:0015078	proton transmembrane transporter activity	Enables the transfer of a proton from one side of a membrane to the other.	ENSMUSG00000031710 ENSMUSG00000052459 ENSMUSG00000016319 ENSMUSG00000005299	'Mitochondrial brown fat uncoupling protein 1'; 'V-type proton ATPase catalytic subunit A'; 'ADP/ATP translocase 2'; 'Mitochondrial proton/calcium exchanger protein'	Ucp1 Atp6v1a Slc25a5 Letm1	P12242 P50516 P51881 Q9Z2I0	P12242 P50516 P51881 Q9Z2I0	4.04 4/99	3.28 4/122	0.0123522	GO:0022890;GO:0008324
GO:0060090	molecular adaptor activity	The binding activity of a molecule that brings together two or more molecules through a selective, non-covalent, often stoichiometric interaction, permitting those molecules to function in a coordinated way.	ENSMUSG00000066839 ENSMUSG00000038587 ENSMUSG00000029713 ENSMUSG00000004897 ENSMUSG00000020372 ENSMUSG00000016496 ENSMUSG00000055065 ENSMUSG00000003868 ENSMUSG00000027680 ENSMUSG00000022752 ENSMUSG00000032435 ENSMUSG00000025139	'Evolutionarily conserved signaling intermediate in Toll pathway, mitochondrial'; 'A kinase'; 'Guanine nucleotide binding protein'; 'Hepatoma-derived growth factor'; 'Small ribosomal subunit protein RACK1'; 'PD-L1'; 'RNA helicase'; 'RuvB-like helicase'; 'RNA-binding protein FXR1'; 'MKIAA0719 protein'; 'Cytoplasmic dynein 1 light intermediate chain 1'; 'Toll-interacting protein'	Ecsit Akap12 Gnb2 Hdgf Rack1 Cd274 Ddx17 Ruvbl2 Fxr1 Tomm70a Dync1li1 Tollip	A0A0R4J174 B2RRE0 E9QKR0 P51859 P68040 Q3U472 Q3U741 Q3UXP2 Q61584 Q80TT4 Q8R1Q8 Q9QZ06	A0A0R4J174 B2RRE0 E9QKR0 P51859 P68040 Q3U472 Q3U741 Q3UXP2 Q61584 Q80TT4 Q8R1Q8 Q9QZ06	12.12 12/99	1.07 12/1119	0.0130091	GO:0003674
GO:0031406	carboxylic acid binding	Binding to a carboxylic acid, an organic acid containing one or more carboxyl (COOH) groups or anions (COO-).	ENSMUSG00000042010 ENSMUSG00000031710 ENSMUSG00000026473 ENSMUSG00000020532 ENSMUSG00000020777	'Acetyl-CoA carboxylase 2'; 'Mitochondrial brown fat uncoupling protein 1'; 'Glutamine synthetase'; 'Acetyl-CoA carboxylase 1'; 'Peroxisomal acyl-coenzyme A oxidase 1'	Acacb Ucp1 Glul Acaca Acox1	E9Q4Z2 P12242 P15105 Q5SWU9 Q9R0H0	E9Q4Z2 P12242 P15105 Q5SWU9 Q9R0H0	5.05 5/99	2.30 5/217	0.0144461	GO:0043177;GO:0043168
GO:0043177	organic acid binding	Binding to an organic acid, any acidic compound containing carbon in covalent linkage.	ENSMUSG00000042010 ENSMUSG00000031710 ENSMUSG00000026473 ENSMUSG00000020532 ENSMUSG00000020777	'Acetyl-CoA carboxylase 2'; 'Mitochondrial brown fat uncoupling protein 1'; 'Glutamine synthetase'; 'Acetyl-CoA carboxylase 1'; 'Peroxisomal acyl-coenzyme A oxidase 1'	Acacb Ucp1 Glul Acaca Acox1	E9Q4Z2 P12242 P15105 Q5SWU9 Q9R0H0	E9Q4Z2 P12242 P15105 Q5SWU9 Q9R0H0	5.05 5/99	2.18 5/229	0.0180033	GO:0036094
GO:0051287	NAD binding	Binding to nicotinamide adenine dinucleotide, a coenzyme involved in many redox and biosynthetic reactions; binding may be to either the oxidized form, NAD+, or the reduced form, NADH.	ENSMUSG00000020664 ENSMUSG00000032418 ENSMUSG00000073422	'Dihydrolipoyl dehydrogenase, mitochondrial'; 'NADP-dependent malic enzyme'	Dld Me1 Hsd17b8	O08749 P06801 P50171	O08749 P06801 P50171	3.03 3/99	4.55 3/66	0.0184011	GO:0030554
GO:0016627	oxidoreductase activity, acting on the CH-CH group of donors	Catalysis of an oxidation-reduction (redox) reaction in which a CH-CH group acts as a hydrogen or electron donor and reduces a hydrogen or electron acceptor.	ENSMUSG00000025153 ENSMUSG00000028223 ENSMUSG00000020777	'Fatty acid synthase'; '2,4-dienoyl-CoA reductase'; 'Peroxisomal acyl-coenzyme A oxidase 1'	Fasn Decr1 Acox1	P19096 Q9CQ62 Q9R0H0	P19096 Q9CQ62 Q9R0H0	3.03 3/99	4.55 3/66	0.0184011	GO:0016491
GO:0019900	kinase binding	Binding to a kinase, any enzyme that catalyzes the transfer of a phosphate group.	ENSMUSG00000030681 ENSMUSG00000058135 ENSMUSG00000027342 ENSMUSG00000059481 ENSMUSG00000034994 ENSMUSG00000020372 ENSMUSG00000020122 ENSMUSG00000028228 ENSMUSG00000020532 ENSMUSG00000025139	'Major vault protein'; 'Glutathione S-transferase Mu 1'; 'Proliferating cell nuclear antigen'; 'Plasminogen'; 'Elongation factor 2'; 'Small ribosomal subunit protein RACK1'; 'Epidermal growth factor receptor'; 'C2 domain-containing protein'; 'Acetyl-CoA carboxylase 1'; 'Toll-interacting protein'	Mvp Gstm1 Pcna Plg Eef2 Rack1 Egfr Cpne3 Acaca Tollip	E9Q3X0 P10649 P17918 P20918 P58252 P68040 Q01279 Q3UJS6 Q5SWU9 Q9QZ06	E9Q3X0 P10649 P17918 P20918 P58252 P68040 Q01279 Q3UJS6 Q5SWU9 Q9QZ06	10.10 10/99	1.15 10/872	0.0187271	GO:0019899
GO:0016903	oxidoreductase activity, acting on the aldehyde or oxo group of donors	Catalysis of an oxidation-reduction (redox) reaction in which an aldehyde or ketone (oxo) group acts as a hydrogen or electron donor and reduces a hydrogen or electron acceptor.	ENSMUSG00000020664 ENSMUSG00000000168 ENSMUSG00000021238	'Dihydrolipoyl dehydrogenase, mitochondrial'; 'Dihydrolipoyllysine-residue acetyltransferase component of pyruvate dehydrogenase complex, mitochondrial'; 'Methylmalonate-semialdehyde/malonate-semialdehyde dehydrogenase'	Dld Dlat Aldh6a1	O08749 Q8BMF4 Q9EQ20	O08749 Q8BMF4 Q9EQ20	3.03 3/99	4.41 3/68	0.0194967	GO:0016491
GO:0004317	(3R)-3-hydroxypalmitoyl-[acyl-carrier-protein] dehydratase activity	Catalysis of the reaction: (3R)-hydroxypalmitoyl-[acyl-carrier protein] = 2-hexadecenoyl-[acyl-carrier protein] + H2O.	ENSMUSG00000025153	'Fatty acid synthase'	Fasn	P19096	P19096	1.01 1/99	100.00 1/1	0.0204556	GO:0019171
GO:0042277	peptide binding	Binding to a peptide, an organic compound comprising two or more amino acids linked by peptide bonds.	ENSMUSG00000004929 ENSMUSG00000021939 ENSMUSG00000058135 ENSMUSG00000004032 ENSMUSG00000022752 ENSMUSG00000023845	'Thimet oligopeptidase'; 'Cathepsin B'; 'Glutathione S-transferase Mu 1'; 'Glutathione S-transferase Mu 5'; 'MKIAA0719 protein'; 'Leucyl-cystinyl aminopeptidase'	Thop1 Ctsb Gstm1 Gstm5 Tomm70a Lnpep	A0A0R4IZY0 P10605 P10649 P48774 Q80TT4 Q8C129	A0A0R4IZY0 P10605 P10649 P48774 Q80TT4 Q8C129	6.06 6/99	1.63 6/367	0.0204556	GO:0033218
GO:0004149	dihydrolipoyllysine-residue succinyltransferase activity	Catalysis of the reaction: succinyl-CoA + dihydrolipoamide = CoA + S-succinyldihydrolipoamide.	ENSMUSG00000004789	'Dihydrolipoyllysine-residue succinyltransferase component of 2-oxoglutarate dehydrogenase complex, mitochondrial'	Dlst	Q9D2G2	Q9D2G2	1.01 1/99	100.00 1/1	0.0204556	GO:0140096;GO:0016751
GO:0043295	glutathione binding	Binding to glutathione; a tripeptide composed of the three amino acids cysteine, glutamic acid and glycine.	ENSMUSG00000058135 ENSMUSG00000004032	'Glutathione S-transferase Mu 1'; 'Glutathione S-transferase Mu 5'	Gstm1 Gstm5	P10649 P48774	P10649 P48774	2.02 2/99	10.00 2/20	0.0204556	GO:1901681;GO:0043168;GO:1900750;GO:0072341
GO:0070224	sulfide:quinone oxidoreductase activity	Catalysis of the reaction: H2S (hydrogen sulfide) + a quinone = S0 (sulfane sulfur) + a hydroquinone.	ENSMUSG00000005803	'FAD/NAD'	Sqor	Q3UDS4	Q3UDS4	1.01 1/99	100.00 1/1	0.0204556	GO:0016672
GO:0004148	dihydrolipoyl dehydrogenase activity	Catalysis of the reaction: protein N6-(dihydrolipoyl)lysine + NAD+ = protein N6-(lipoyl)lysine + NADH + H+.	ENSMUSG00000020664	'Dihydrolipoyl dehydrogenase, mitochondrial'	Dld	O08749	O08749	1.01 1/99	100.00 1/1	0.0204556	GO:0016668
GO:0043544	lipoamide binding	Binding to lipoamide, the functional form of lipoic acid in which the carboxyl group is attached to protein by an amide linkage to a lysine amino group.	ENSMUSG00000020664	'Dihydrolipoyl dehydrogenase, mitochondrial'	Dld	O08749	O08749	1.01 1/99	100.00 1/1	0.0204556	GO:0033218;GO:0097159;GO:1901681
GO:0047777	(S)-citramalyl-CoA lyase activity	Catalysis of the reaction: (3S)-citramalyl-CoA = acetyl-CoA + pyruvate.	ENSMUSG00000025545	'Citramalyl-CoA lyase, mitochondrial'	Clybl	Q8R4N0	Q8R4N0	1.01 1/99	100.00 1/1	0.0204556	GO:0016833
GO:0047451	(3R)-3-hydroxyoctanoyl-[acyl-carrier-protein] dehydratase activity	Catalysis of the reaction: (3R)-3-hydroxyoctanoyl-[acyl-carrier protein] = H2O + (2E)-octenoyl-[acyl-carrier protein].	ENSMUSG00000025153	'Fatty acid synthase'	Fasn	P19096	P19096	1.01 1/99	100.00 1/1	0.0204556	GO:0019171
GO:0047280	nicotinamide phosphoribosyltransferase activity	Catalysis of the reaction: diphosphate + nicotinamide mononucleotide = 5-phospho-alpha-D-ribose 1-diphosphate + H+ + nicotinamide.	ENSMUSG00000020572	'Nicotinamide phosphoribosyltransferase'	Nampt	Q99KQ4	Q99KQ4	1.01 1/99	100.00 1/1	0.0204556	GO:0016763
GO:0003878	ATP citrate synthase activity	Catalysis of the reaction: acetyl-CoA + ADP + H+ + oxaloacetate + phosphate = ATP + citrate + CoA.	ENSMUSG00000020917	'ATP-citrate synthase'	Acly	Q3V117	Q3V117	1.01 1/99	100.00 1/1	0.0204556	GO:0046912
GO:0047117	enoyl-[acyl-carrier-protein] reductase (NADPH, A-specific) activity	Catalysis of the reaction: acyl-[acyl-carrier protein] + NADP+ = trans-D2-enoyl-[acyl-carrier protein] + NADPH + H+.	ENSMUSG00000025153	'Fatty acid synthase'	Fasn	P19096	P19096	1.01 1/99	100.00 1/1	0.0204556	GO:0016631
GO:0004312	fatty acid synthase activity	Catalysis of the reaction: acetyl-CoA + n malonyl-CoA + 2n NADPH + 2n H+ = long-chain fatty acid + n+1 CoA + n CO2 + 2n NADP+.	ENSMUSG00000025153	'Fatty acid synthase'	Fasn	P19096	P19096	1.01 1/99	100.00 1/1	0.0204556	GO:0016747
GO:0106436	glutathione-dependent sulfide quinone oxidoreductase activity	Catalysis of the reaction: a quinone + glutathione + H(+) + hydrogen sulfide = a quinol + S-sulfanylglutathione.	ENSMUSG00000005803	'FAD/NAD'	Sqor	Q3UDS4	Q3UDS4	1.01 1/99	100.00 1/1	0.0204556	GO:0016672
GO:0046554	malate dehydrogenase (NADP+) activity	Catalysis of the reaction: (S)-malate + NADP+ = oxaloacetate + NADPH + H+.	ENSMUSG00000019179	'Malate dehydrogenase, mitochondrial'	Mdh2	P08249	P08249	1.01 1/99	100.00 1/1	0.0204556	GO:0016615;GO:0016616
GO:0034185	apolipoprotein binding	Binding to an apolipoprotein, the protein component of a lipoprotein complex.	ENSMUSG00000015568 ENSMUSG00000059481	'Lipoprotein lipase'; 'Plasminogen'	Lpl Plg	P11152 P20918	P11152 P20918	2.02 2/99	10.00 2/20	0.0204556	GO:0005515
GO:0004313	[acyl-carrier-protein] S-acetyltransferase activity	Catalysis of the reaction: acetyl-CoA + [acyl-carrier protein] = CoA + acetyl-[acyl-carrier protein].	ENSMUSG00000025153	'Fatty acid synthase'	Fasn	P19096	P19096	1.01 1/99	100.00 1/1	0.0204556	GO:0016418
GO:0047450	(3R)-3-hydroxybutanoyl-[acyl-carrier-protein] hydratase activity	Catalysis of the reaction: (3R)-hydroxybutanoyl-[acyl-carrier-protein] = (2E)-butenoyl-[acyl-carrier-protein] + H2O.	ENSMUSG00000025153	'Fatty acid synthase'	Fasn	P19096	P19096	1.01 1/99	100.00 1/1	0.0204556	GO:0019171
GO:0017168	5-oxoprolinase (ATP-hydrolyzing) activity	Catalysis of the reaction: 5-oxo-L-proline + ATP + 2 H2O = L-glutamate + ADP + 2 H+ + phosphate.	ENSMUSG00000022562	'5-oxoprolinase'	Oplah	Q8K010	Q8K010	1.01 1/99	100.00 1/1	0.0204556	GO:0016812
GO:0031715	C5L2 anaphylatoxin chemotactic receptor binding	Binding to a C5L2 anaphylatoxin chemotactic receptor.	ENSMUSG00000024164	'Complement C3'	C3	P01027	P01027	1.01 1/99	100.00 1/1	0.0204556	GO:0031714
GO:0008659	(3R)-3-hydroxymyristoyl-[acyl-carrier-protein] dehydratase activity	Catalysis of the reaction: (3R)-3-hydroxytetradecanoyl-[acyl-carrier protein] = tetradecenoyl-[acyl-carrier protein] + H2O.	ENSMUSG00000025153	'Fatty acid synthase'	Fasn	P19096	P19096	1.01 1/99	100.00 1/1	0.0204556	GO:0019171
GO:0008693	(3R)-3-hydroxydecanoyl-[acyl-carrier-protein] dehydratase activity	Catalysis of the reaction: (3R)-3-hydroxydecanoyl-[acyl-carrier protein] = 2,3-decenoyl-[acyl-carrier protein] or 3,4-decenoyl-[acyl-carrier protein] + H2O.	ENSMUSG00000025153	'Fatty acid synthase'	Fasn	P19096	P19096	1.01 1/99	100.00 1/1	0.0204556	GO:0019171
GO:0005198	structural molecule activity	The action of a molecule that contributes to the structural integrity of a complex.	ENSMUSG00000019978 ENSMUSG00000069833 ENSMUSG00000044533 ENSMUSG00000039680 ENSMUSG00000031320 ENSMUSG00000045128 ENSMUSG00000033831 ENSMUSG00000007892 ENSMUSG00000020476 ENSMUSG00000032939	'Erythrocyte protein band 4.1-like 2'; 'AHNAK nucleoprotein'; 'Small ribosomal subunit protein uS5'; 'Small ribosomal subunit protein bS6m'; 'Small ribosomal subunit protein eS4'; 'Large ribosomal subunit protein eL20'; 'Fibrinogen C-terminal domain-containing protein'; 'Large ribosomal subunit protein P1'; 'Drebrin-like protein'; 'Nuclear pore complex protein Nup93'	Epb41l2 Ahnak Rps2 Mrps6 Rps4x Rpl18a Fgb Rplp1 Dbnl Nup93	B6ZHD0 E9Q616 P25444 P58064 P62702 P62717 Q3TGR2 Q58E35 Q62418 Q8BJ71	B6ZHD0 E9Q616 P25444 P58064 P62702 P62717 Q3TGR2 Q58E35 Q62418 Q8BJ71	10.10 10/99	1.09 10/920	0.0204556	GO:0003674
GO:0016408	C-acyltransferase activity	Catalysis of the transfer of an acyl group to a carbon atom on the acceptor molecule.	ENSMUSG00000036880 ENSMUSG00000032047	'3-ketoacyl-CoA thiolase, mitochondrial'; 'Acetyl-CoA acetyltransferase, mitochondrial'	Acaa2 Acat1	Q8BWT1 Q8QZT1	Q8BWT1 Q8QZT1	2.02 2/99	9.09 2/22	0.0204556	GO:0016747
GO:0016631	enoyl-[acyl-carrier-protein] reductase activity	Catalysis of the reaction: acyl-[acyl-carrier protein] + NAD(P)+ = trans-2,3-dehydroacyl-[acyl-carrier protein] + NAD(P)H + H+.	ENSMUSG00000025153	'Fatty acid synthase'	Fasn	P19096	P19096	1.01 1/99	100.00 1/1	0.0204556	GO:0016628
GO:0016751	S-succinyltransferase activity	Catalysis of the transfer of a succinyl group to a sulfur atom on the acceptor molecule.	ENSMUSG00000004789	'Dihydrolipoyllysine-residue succinyltransferase component of 2-oxoglutarate dehydrogenase complex, mitochondrial'	Dlst	Q9D2G2	Q9D2G2	1.01 1/99	100.00 1/1	0.0204556	GO:0016417;GO:0016748
GO:0004742	dihydrolipoyllysine-residue acetyltransferase activity	Catalysis of the reaction: (R)-N6-dihydrolipoyl-L-lysyl-[protein] + acetyl-CoA = (R)-N6-(S8-acetyldihydrolipoyl)-L-lysyl-[protein] + CoA.	ENSMUSG00000000168	'Dihydrolipoyllysine-residue acetyltransferase component of pyruvate dehydrogenase complex, mitochondrial'	Dlat	Q8BMF4	Q8BMF4	1.01 1/99	100.00 1/1	0.0204556	GO:0140096;GO:0016418
GO:0018478	malonate-semialdehyde dehydrogenase (acetylating) activity	Catalysis of the reaction: 3-oxopropanoate + CoA + NAD(P)+ = acetyl-CoA + CO2 + NAD(P)H.	ENSMUSG00000021238	'Methylmalonate-semialdehyde/malonate-semialdehyde dehydrogenase'	Aldh6a1	Q9EQ20	Q9EQ20	1.01 1/99	100.00 1/1	0.0204556	GO:0016620
GO:0019003	GDP binding	Binding to GDP, guanosine 5'-diphosphate.	ENSMUSG00000031710 ENSMUSG00000020671 ENSMUSG00000032435	'Mitochondrial brown fat uncoupling protein 1'; 'Ras-related protein Rab-10'; 'Cytoplasmic dynein 1 light intermediate chain 1'	Ucp1 Rab10 Dync1li1	P12242 Q4FJL0 Q8R1Q8	P12242 Q4FJL0 Q8R1Q8	3.03 3/99	3.80 3/79	0.0204556	GO:0043168;GO:0032561
GO:0019171	(3R)-hydroxyacyl-[acyl-carrier-protein] dehydratase activity	Catalysis of the reaction: a (3R)-hydroxyacyl-[acyl-carrier-protein] = a (2E)-enoyl-[acyl-carrier-protein] + H2O.	ENSMUSG00000025153	'Fatty acid synthase'	Fasn	P19096	P19096	1.01 1/99	100.00 1/1	0.0204556	GO:0016836
GO:0004491	methylmalonate-semialdehyde dehydrogenase (acylating, NAD) activity	Catalysis of the reaction: 2-methyl-3-oxopropanoate + CoA + NAD+ = propanoyl-CoA + CO2 + NADH + H+. Can also use malonate (3-oxopropanoate) as a substrate. The reaction occurs in two steps with the decarboxylation process preceding CoA-binding. Bicarbonate rather than CO2 is released as a final product.	ENSMUSG00000021238	'Methylmalonate-semialdehyde/malonate-semialdehyde dehydrogenase'	Aldh6a1	Q9EQ20	Q9EQ20	1.01 1/99	100.00 1/1	0.0204556	GO:0016620
GO:0019843	rRNA binding	Binding to a ribosomal RNA.	ENSMUSG00000039680 ENSMUSG00000034994 ENSMUSG00000031320	'Small ribosomal subunit protein bS6m'; 'Elongation factor 2'; 'Small ribosomal subunit protein eS4'	Mrps6 Eef2 Rps4x	P58064 P58252 P62702	P58064 P58252 P62702	3.03 3/99	4.05 3/74	0.0204556	GO:0003723
GO:0004474	malate synthase activity	Catalysis of the reaction: acetyl-CoA + glyoxylate + H2O = (S)-malate + CoA + H+.	ENSMUSG00000025545	'Citramalyl-CoA lyase, mitochondrial'	Clybl	Q8R4N0	Q8R4N0	1.01 1/99	100.00 1/1	0.0204556	GO:0046912
GO:0004750	D-ribulose-phosphate 3-epimerase activity	Catalysis of the reaction: D-ribulose 5-phosphate = D-xylulose 5-phosphate.	ENSMUSG00000026005	'Ribulose-phosphate 3-epimerase'	Rpe	B2KGF0	B2KGF0	1.01 1/99	100.00 1/1	0.0204556	GO:0016857
GO:0031714	C5a anaphylatoxin chemotactic receptor binding	Binding to a C5a anaphylatoxin chemotactic receptor.	ENSMUSG00000024164	'Complement C3'	C3	P01027	P01027	1.01 1/99	100.00 1/1	0.0204556	GO:0001664
GO:1902118	calcidiol binding	Binding to calcidiol.	ENSMUSG00000035540	'Vitamin D-binding protein'	Gc	P21614	P21614	1.01 1/99	100.00 1/1	0.0204556	GO:1902271
GO:0031177	phosphopantetheine binding	Binding to phosphopantetheine, the vitamin pantetheine 4'-(dihydrogen phosphate).	ENSMUSG00000025153	'Fatty acid synthase'	Fasn	P19096	P19096	1.01 1/99	100.00 1/1	0.0204556	GO:0072341;GO:0019842;GO:0033218
GO:1900750	oligopeptide binding	Binding to an oligopeptide.	ENSMUSG00000058135 ENSMUSG00000004032	'Glutathione S-transferase Mu 1'; 'Glutathione S-transferase Mu 5'	Gstm1 Gstm5	P10649 P48774	P10649 P48774	2.02 2/99	9.52 2/21	0.0204556	GO:0042277
GO:0030971	receptor tyrosine kinase binding	Binding to a receptor that possesses protein tyrosine kinase activity.	ENSMUSG00000027342 ENSMUSG00000020372 ENSMUSG00000028228	'Proliferating cell nuclear antigen'; 'Small ribosomal subunit protein RACK1'; 'C2 domain-containing protein'	Pcna Rack1 Cpne3	P17918 P68040 Q3UJS6	P17918 P68040 Q3UJS6	3.03 3/99	3.66 3/82	0.0216815	GO:0005102;GO:1990782
GO:0016887	ATP hydrolysis activity	Catalysis of the reaction: ATP + H2O = ADP + H+ phosphate. ATP hydrolysis is used in some reactions as an energy source, for example to catalyze a reaction or drive transport against a concentration gradient.	ENSMUSG00000052459 ENSMUSG00000055065 ENSMUSG00000000738 ENSMUSG00000003868 ENSMUSG00000034024 ENSMUSG00000058997	'V-type proton ATPase catalytic subunit A'; 'RNA helicase'; 'Paraplegin'; 'RuvB-like helicase'; 'T-complex protein 1 subunit beta'; 'von Willebrand factor A domain-containing protein 8'	Atp6v1a Ddx17 Spg7 Ruvbl2 Cct2 Vwa8	P50516 Q3U741 Q3ULF4 Q3UXP2 Q542X7 Q8CC88	P50516 Q3U741 Q3ULF4 Q3UXP2 Q542X7 Q8CC88	6.06 6/99	1.51 6/397	0.0251914	GO:0140657;GO:0017111
GO:0035591	signaling adaptor activity	The binding activity of a molecule that brings together two or more molecules in a signaling pathway, permitting those molecules to function in a coordinated way. Adaptor molecules themselves do not have catalytic activity.	ENSMUSG00000038587 ENSMUSG00000029713 ENSMUSG00000020372	'A kinase'; 'Guanine nucleotide binding protein'; 'Small ribosomal subunit protein RACK1'	Akap12 Gnb2 Rack1	B2RRE0 E9QKR0 P68040	B2RRE0 E9QKR0 P68040	3.03 3/99	3.37 3/89	0.0267822	GO:0030674
GO:0048029	monosaccharide binding	Binding to a monosaccharide. Monosaccharides are the simplest carbohydrates; they are polyhydroxy aldehydes H[CH(OH)]nC(=O)H or polyhydroxy ketones H[CHOH]nC(=O)[CHOH]mH with three or more carbon atoms. They form the constitutional repeating units of oligo- and polysaccharides.	ENSMUSG00000030695 ENSMUSG00000026005 ENSMUSG00000000628	'Fructose-bisphosphate aldolase'; 'Ribulose-phosphate 3-epimerase'; 'Hexokinase-2'	Aldoa Rpe Hk2	A6ZI44 B2KGF0 O08528	A6ZI44 B2KGF0 O08528	3.03 3/99	3.33 3/90	0.0273891	GO:0030246;GO:0036094
GO:0046983	protein dimerization activity	The formation of a protein dimer, a macromolecular structure consists of two noncovalently associated identical or nonidentical subunits.	ENSMUSG00000064210 ENSMUSG00000026005 ENSMUSG00000019179 ENSMUSG00000058135 ENSMUSG00000015568 ENSMUSG00000004032 ENSMUSG00000020372 ENSMUSG00000003868 ENSMUSG00000027680 ENSMUSG00000024587 ENSMUSG00000020777	'Anoctamin'; 'Ribulose-phosphate 3-epimerase'; 'Malate dehydrogenase, mitochondrial'; 'Glutathione S-transferase Mu 1'; 'Lipoprotein lipase'; 'Glutathione S-transferase Mu 5'; 'Small ribosomal subunit protein RACK1'; 'RuvB-like helicase'; 'RNA-binding protein FXR1'; 'Asparagine--tRNA ligase, cytoplasmic'; 'Peroxisomal acyl-coenzyme A oxidase 1'	Ano6 Rpe Mdh2 Gstm1 Lpl Gstm5 Rack1 Ruvbl2 Fxr1 Nars1 Acox1	A0A2I3BPX3 B2KGF0 P08249 P10649 P11152 P48774 P68040 Q3UXP2 Q61584 Q8BP47 Q9R0H0	A0A2I3BPX3 B2KGF0 P08249 P10649 P11152 P48774 P68040 Q3UXP2 Q61584 Q8BP47 Q9R0H0	11.11 11/99	0.95 11/1158	0.0297085	GO:0005515
GO:0004021	L-alanine:2-oxoglutarate aminotransferase activity	Catalysis of the reaction: 2-oxoglutarate + L-alanine = L-glutamate + pyruvate.	ENSMUSG00000022546	'Alanine aminotransferase 1'	Gpt	Q8QZR5	Q8QZR5	1.01 1/99	50.00 1/2	0.0317576	GO:0047635
GO:0016211	ammonia ligase activity	Catalysis of the ligation of ammonia (NH3) to another substance via a carbon-nitrogen bond with concomitant breakage of a diphosphate linkage, usually in a nucleoside triphosphate.	ENSMUSG00000026473	'Glutamine synthetase'	Glul	P15105	P15105	1.01 1/99	50.00 1/2	0.0317576	GO:0016880
GO:0016297	fatty acyl-[ACP] hydrolase activity	Catalysis of the reaction: a fatty acyl-[ACP] + H2O = a fatty acid + H(+) + holo-[acyl-carrier protein].	ENSMUSG00000025153	'Fatty acid synthase'	Fasn	P19096	P19096	1.01 1/99	50.00 1/2	0.0317576	GO:0016790
GO:0004832	valine-tRNA ligase activity	Catalysis of the reaction: L-valine + ATP + tRNA(Val) = L-valyl-tRNA(Val) + AMP + diphosphate + 2 H+.	ENSMUSG00000007029	'Valine--tRNA ligase'	Vars1	Q3U3D3	Q3U3D3	1.01 1/99	50.00 1/2	0.0317576	GO:0004812
GO:0016419	S-malonyltransferase activity	Catalysis of the transfer of a malonyl group to a sulfur atom on the acceptor molecule.	ENSMUSG00000025153	'Fatty acid synthase'	Fasn	P19096	P19096	1.01 1/99	50.00 1/2	0.0317576	GO:0016420;GO:0016417
GO:0016420	malonyltransferase activity	Catalysis of the transfer of a malonyl (HOOC-CH2-CO-) group to an acceptor molecule.	ENSMUSG00000025153	'Fatty acid synthase'	Fasn	P19096	P19096	1.01 1/99	50.00 1/2	0.0317576	GO:0016747
GO:0016746	acyltransferase activity	Catalysis of the transfer of an acyl group from one compound (donor) to another (acceptor).	ENSMUSG00000026473 ENSMUSG00000025153 ENSMUSG00000020917 ENSMUSG00000000168 ENSMUSG00000036880 ENSMUSG00000032047 ENSMUSG00000025545 ENSMUSG00000004789	'Glutamine synthetase'; 'Fatty acid synthase'; 'ATP-citrate synthase'; 'Dihydrolipoyllysine-residue acetyltransferase component of pyruvate dehydrogenase complex, mitochondrial'; '3-ketoacyl-CoA thiolase, mitochondrial'; 'Acetyl-CoA acetyltransferase, mitochondrial'; 'Citramalyl-CoA lyase, mitochondrial'; 'Dihydrolipoyllysine-residue succinyltransferase component of 2-oxoglutarate dehydrogenase c…	Glul Fasn Acly Dlat Acaa2 Acat1 Clybl Dlst	P15105 P19096 Q3V117 Q8BMF4 Q8BWT1 Q8QZT1 Q8R4N0 Q9D2G2	P15105 P19096 Q3V117 Q8BMF4 Q8BWT1 Q8QZT1 Q8R4N0 Q9D2G2	8.08 8/99	1.13 8/708	0.0317576	GO:0016740
GO:0106260	DNA-DNA tethering activity	Bridging together two regions of a DNA molecule.	ENSMUSG00000003868	'RuvB-like helicase'	Ruvbl2	Q3UXP2	Q3UXP2	1.01 1/99	50.00 1/2	0.0317576	GO:0003690;GO:0060090
GO:0106386	(3R)-hydroxyacyl-CoA dehydrogenase (NAD) activity	Catalysis of the reaction: 3R-hydroxyacyl-CoA + NAD+ = 3-oxoacyl-CoA + NADH.	ENSMUSG00000073422		Hsd17b8	P50171	P50171	1.01 1/99	50.00 1/2	0.0317576	GO:0016616
GO:0004658	propionyl-CoA carboxylase activity	Catalysis of the reaction: ATP + propanoyl-CoA + HCO3- = ADP + phosphate + (S)-methylmalonyl-CoA.	ENSMUSG00000032527	'Propionyl-CoA carboxylase beta chain, mitochondrial'	Pccb	Q99MN9	Q99MN9	1.01 1/99	50.00 1/2	0.0317576	GO:0016421
GO:0015369	calcium:proton antiporter activity	Enables the transfer of a solute or solutes from one side of a membrane to the other according to the reaction: Ca2+(in) + H+(out) = Ca2+(out) + H+(in).	ENSMUSG00000005299	'Mitochondrial proton/calcium exchanger protein'	Letm1	Q9Z2I0	Q9Z2I0	1.01 1/99	50.00 1/2	0.0317576	GO:0015368;GO:0051139
GO:0004314	[acyl-carrier-protein] S-malonyltransferase activity	Catalysis of the reaction: malonyl-CoA + [acyl-carrier protein] = CoA + malonyl-[acyl-carrier protein].	ENSMUSG00000025153	'Fatty acid synthase'	Fasn	P19096	P19096	1.01 1/99	50.00 1/2	0.0317576	GO:0016419
GO:0004315	3-oxoacyl-[acyl-carrier-protein] synthase activity	Catalysis of the reaction: acyl-[acyl-carrier protein] + malonyl-[acyl-carrier protein] = 3-oxoacyl-[acyl-carrier protein] + CO2 + [acyl-carrier protein].	ENSMUSG00000025153	'Fatty acid synthase'	Fasn	P19096	P19096	1.01 1/99	50.00 1/2	0.0317576	GO:0016747
GO:0004316	3-oxoacyl-[acyl-carrier-protein] reductase (NADPH) activity	Catalysis of the reaction: (3R)-3-hydroxyacyl-[acyl-carrier protein] + NADP+ = 3-oxoacyl-[acyl-carrier protein] + NADPH + H+.	ENSMUSG00000025153	'Fatty acid synthase'	Fasn	P19096	P19096	1.01 1/99	50.00 1/2	0.0317576	GO:0016616
GO:0140585	promoter-enhancer loop anchoring activity	Bridging together two cis-regulatory elements, colloquially referred to as promoters and/or enhancers, holding two loop anchors together to maintain a chromatin loop.	ENSMUSG00000003868	'RuvB-like helicase'	Ruvbl2	Q3UXP2	Q3UXP2	1.01 1/99	50.00 1/2	0.0317576	GO:0140587
GO:0140587	chromatin loop anchoring activity	Bridging together two DNA loop anchors together, maintaining a chromatin loop.	ENSMUSG00000003868	'RuvB-like helicase'	Ruvbl2	Q3UXP2	Q3UXP2	1.01 1/99	50.00 1/2	0.0317576	GO:0106260;GO:0031490
GO:0004368	glycerol-3-phosphate dehydrogenase (quinone) activity	Catalysis of the reaction: sn-glycerol 3-phosphate + a quinone = glycerone phosphate + a quinol.	ENSMUSG00000026827	'Glycerol-3-phosphate dehydrogenase, mitochondrial'	Gpd2	Q64521	Q64521	1.01 1/99	50.00 1/2	0.0317576	GO:0016901
GO:0004364	glutathione transferase activity	Catalysis of the reaction: R-X + glutathione = H-X + R-S-glutathione. R may be an aliphatic, aromatic or heterocyclic group; X may be a sulfate, nitrile or halide group.	ENSMUSG00000058135 ENSMUSG00000004032	'Glutathione S-transferase Mu 1'; 'Glutathione S-transferase Mu 5'	Gstm1 Gstm5	P10649 P48774	P10649 P48774	2.02 2/99	6.25 2/32	0.0317576	GO:0016765
GO:0004356	glutamine synthetase activity	Catalysis of the reaction: ATP + L-glutamate + NH4+ = ADP + H+ + L-glutamine + phosphate.	ENSMUSG00000026473	'Glutamine synthetase'	Glul	P15105	P15105	1.01 1/99	50.00 1/2	0.0317576	GO:0016211
GO:0016901	oxidoreductase activity, acting on the CH-OH group of donors, quinone or similar compound as acceptor	Catalysis of an oxidation-reduction (redox) reaction in which a CH-OH group acts as a hydrogen or electron donor and reduces a quinone or a similar acceptor molecule.	ENSMUSG00000026827	'Glycerol-3-phosphate dehydrogenase, mitochondrial'	Gpd2	Q64521	Q64521	1.01 1/99	50.00 1/2	0.0317576	GO:0016614
GO:0005150	interleukin-1, type I receptor binding	Binding to a Type I interleukin-1 receptor.	ENSMUSG00000025139	'Toll-interacting protein'	Tollip	Q9QZ06	Q9QZ06	1.01 1/99	50.00 1/2	0.0317576	GO:0005149
GO:0004816	asparagine-tRNA ligase activity	Catalysis of the reaction: L-asparagine + ATP + tRNA(Asn) = AMP + Asn-tRNA(Asn) + diphosphate + 2 H+.	ENSMUSG00000024587	'Asparagine--tRNA ligase, cytoplasmic'	Nars1	Q8BP47	Q8BP47	1.01 1/99	50.00 1/2	0.0317576	GO:0004812
GO:0008135	translation factor activity, RNA binding	Functions during translation by binding to RNA during polypeptide synthesis at the ribosome.	ENSMUSG00000025967 ENSMUSG00000034994 ENSMUSG00000073838	'Elongation factor 1-beta'; 'Elongation factor 2'; 'Elongation factor Tu, mitochondrial'	Eef1b Eef2 Tufm	O70251 P58252 Q8BFR5	O70251 P58252 Q8BFR5	3.03 3/99	3.09 3/97	0.0317576	GO:0090079
GO:0050660	flavin adenine dinucleotide binding	Binding to FAD, flavin-adenine dinucleotide, the coenzyme or the prosthetic group of various flavoprotein oxidoreductase enzymes, in either the oxidized form, FAD, or the reduced form, FADH2.	ENSMUSG00000020664 ENSMUSG00000005803 ENSMUSG00000020777	'Dihydrolipoyl dehydrogenase, mitochondrial'; 'FAD/NAD'; 'Peroxisomal acyl-coenzyme A oxidase 1'	Dld Sqor Acox1	O08749 Q3UDS4 Q9R0H0	O08749 Q3UDS4 Q9R0H0	3.03 3/99	3.12 3/96	0.0317576	GO:0043168;GO:0000166
GO:0000701	purine-specific mismatch base pair DNA N-glycosylase activity	Catalysis of the removal of purines present in mismatches, especially opposite oxidized purines, by cleaving the N-C1' glycosidic bond between the target damaged DNA base and the deoxyribose sugar. The reaction releases a free base and leaves an apurinic (AP) site.	ENSMUSG00000027342	'Proliferating cell nuclear antigen'	Pcna	P17918	P17918	1.01 1/99	50.00 1/2	0.0317576	GO:0000700
GO:0008670	2,4-dienoyl-CoA reductase (NADPH) activity	Catalysis of the reaction: trans-2,3-didehydroacyl-CoA + NADP+ = trans,trans-2,3,4,5-tetradehydroacyl-CoA + NADPH + H+.	ENSMUSG00000028223	'2,4-dienoyl-CoA reductase'	Decr1	Q9CQ62	Q9CQ62	1.01 1/99	50.00 1/2	0.0317576	GO:0016628
GO:0047635	alanine-oxo-acid transaminase activity	Catalysis of the reaction: L-alanine + a 2-oxo acid = pyruvate + an L-amino acid.	ENSMUSG00000022546	'Alanine aminotransferase 1'	Gpt	Q8QZR5	Q8QZR5	1.01 1/99	50.00 1/2	0.0317576	GO:0008483
GO:0008289	lipid binding	Binding to a lipid.	ENSMUSG00000022807 ENSMUSG00000024164 ENSMUSG00000058135 ENSMUSG00000015568 ENSMUSG00000031710 ENSMUSG00000035540 ENSMUSG00000000049 ENSMUSG00000028228 ENSMUSG00000020777	'Oxysterol-binding protein'; 'Complement C3'; 'Glutathione S-transferase Mu 1'; 'Lipoprotein lipase'; 'Mitochondrial brown fat uncoupling protein 1'; 'Vitamin D-binding protein'; 'Beta-2-glycoprotein 1'; 'C2 domain-containing protein'; 'Peroxisomal acyl-coenzyme A oxidase 1'	Osbpl11 C3 Gstm1 Lpl Ucp1 Gc Apoh Cpne3 Acox1	G5E8A0 P01027 P10649 P11152 P12242 P21614 Q01339 Q3UJS6 Q9R0H0	G5E8A0 P01027 P10649 P11152 P12242 P21614 Q01339 Q3UJS6 Q9R0H0	9.09 9/99	1.02 9/885	0.0334418	GO:0005488
GO:0140657	ATP-dependent activity	A molecular function characterized by the coupling of ATP hydrolysis to other steps of a reaction mechanism to make the reaction energetically favorable, for example to catalyze a reaction or drive transport against a concentration gradient.	ENSMUSG00000052459 ENSMUSG00000055065 ENSMUSG00000000738 ENSMUSG00000003868 ENSMUSG00000034024 ENSMUSG00000058997 ENSMUSG00000032435	'V-type proton ATPase catalytic subunit A'; 'RNA helicase'; 'Paraplegin'; 'RuvB-like helicase'; 'T-complex protein 1 subunit beta'; 'von Willebrand factor A domain-containing protein 8'; 'Cytoplasmic dynein 1 light intermediate chain 1'	Atp6v1a Ddx17 Spg7 Ruvbl2 Cct2 Vwa8 Dync1li1	P50516 Q3U741 Q3ULF4 Q3UXP2 Q542X7 Q8CC88 Q8R1Q8	P50516 Q3U741 Q3ULF4 Q3UXP2 Q542X7 Q8CC88 Q8R1Q8	7.07 7/99	1.20 7/585	0.0339723	GO:0003674
GO:0016628	oxidoreductase activity, acting on the CH-CH group of donors, NAD or NADP as acceptor	Catalysis of an oxidation-reduction (redox) reaction in which a CH-CH group acts as a hydrogen or electron donor and reduces NAD or NADP.	ENSMUSG00000025153 ENSMUSG00000028223	'Fatty acid synthase'; '2,4-dienoyl-CoA reductase'	Fasn Decr1	P19096 Q9CQ62	P19096 Q9CQ62	2.02 2/99	5.56 2/36	0.0351803	GO:0016627
GO:0072341	modified amino acid binding	Binding to a modified amino acid.	ENSMUSG00000058135 ENSMUSG00000025153 ENSMUSG00000004032	'Glutathione S-transferase Mu 1'; 'Fatty acid synthase'; 'Glutathione S-transferase Mu 5'	Gstm1 Fasn Gstm5	P10649 P19096 P48774	P10649 P19096 P48774	3.03 3/99	2.73 3/110	0.0372662	GO:0005488
GO:0005102	signaling receptor binding	Binding to one or more specific sites on a receptor molecule, a macromolecule that undergoes combination with a hormone, neurotransmitter, drug or intracellular messenger to initiate a change in cell function.	ENSMUSG00000024164 ENSMUSG00000015568 ENSMUSG00000027342 ENSMUSG00000059481 ENSMUSG00000004897 ENSMUSG00000020372 ENSMUSG00000020122 ENSMUSG00000033831 ENSMUSG00000031696 ENSMUSG00000028228 ENSMUSG00000024587 ENSMUSG00000020572 ENSMUSG00000025139	'Complement C3'; 'Lipoprotein lipase'; 'Proliferating cell nuclear antigen'; 'Plasminogen'; 'Hepatoma-derived growth factor'; 'Small ribosomal subunit protein RACK1'; 'Epidermal growth factor receptor'; 'Fibrinogen C-terminal domain-containing protein'; 'Vacuolar protein sorting-associated protein 35'; 'C2 domain-containing protein'; 'Asparagine--tRNA ligase, cytoplasmic'; 'Nicotinamide phosphori…	C3 Lpl Pcna Plg Hdgf Rack1 Egfr Fgb Vps35 Cpne3 Nars1 Nampt Tollip	P01027 P11152 P17918 P20918 P51859 P68040 Q01279 Q3TGR2 Q3TJ43 Q3UJS6 Q8BP47 Q99KQ4 Q9QZ06	P01027 P11152 P17918 P20918 P51859 P68040 Q01279 Q3TGR2 Q3TJ43 Q3UJS6 Q8BP47 Q99KQ4 Q9QZ06	13.13 13/99	0.82 13/1591	0.0380502	GO:0005515
GO:0030159	signaling receptor complex adaptor activity	The binding activity of a molecule that provides a physical support for the assembly of a multiprotein receptor signaling complex.	ENSMUSG00000038587 ENSMUSG00000029713	'A kinase'; 'Guanine nucleotide binding protein'	Akap12 Gnb2	B2RRE0 E9QKR0	B2RRE0 E9QKR0	2.02 2/99	5.26 2/38	0.0382753	GO:0035591
GO:0043022	ribosome binding	Binding to a ribosome.	ENSMUSG00000034994 ENSMUSG00000020372 ENSMUSG00000005299	'Elongation factor 2'; 'Small ribosomal subunit protein RACK1'; 'Mitochondrial proton/calcium exchanger protein'	Eef2 Rack1 Letm1	P58252 P68040 Q9Z2I0	P58252 P68040 Q9Z2I0	3.03 3/99	2.63 3/114	0.0402393	GO:0043021
GO:0030060	L-malate dehydrogenase activity	Catalysis of the reaction: (S)-malate + NAD+ = oxaloacetate + NADH + H+.	ENSMUSG00000019179	'Malate dehydrogenase, mitochondrial'	Mdh2	P08249	P08249	1.01 1/99	33.33 1/3	0.040272	GO:0016616;GO:0016615
GO:0016672	oxidoreductase activity, acting on a sulfur group of donors, quinone or similar compound as acceptor	Catalysis of an oxidation-reduction (redox) reaction in which a sulfur-containing group acts as a hydrogen or electron donor and reduces quinone or a related compound.	ENSMUSG00000005803	'FAD/NAD'	Sqor	Q3UDS4	Q3UDS4	1.01 1/99	33.33 1/3	0.040272	GO:0016667
GO:0047952	glycerol-3-phosphate dehydrogenase [NAD(P)+] activity	Catalysis of the reaction: sn-glycerol 3-phosphate + NAD(P)+ = glycerone phosphate + NAD(P)H + H+.	ENSMUSG00000026827	'Glycerol-3-phosphate dehydrogenase, mitochondrial'	Gpd2	Q64521	Q64521	1.01 1/99	33.33 1/3	0.040272	GO:0016616
GO:0090079	translation regulator activity, nucleic acid binding	Any selective and non-covalent interaction with a nucleic acid involved in the initiation, activation, perpetuation, repression or termination of polypeptide synthesis at the ribosome.	ENSMUSG00000025967 ENSMUSG00000034994 ENSMUSG00000073838	'Elongation factor 1-beta'; 'Elongation factor 2'; 'Elongation factor Tu, mitochondrial'	Eef1b Eef2 Tufm	O70251 P58252 Q8BFR5	O70251 P58252 Q8BFR5	3.03 3/99	2.61 3/115	0.040272	GO:0045182;GO:0003676
GO:0047066	phospholipid-hydroperoxide glutathione peroxidase activity	Catalysis of the reaction: a hydroperoxy polyunsaturated fatty acid + 2 glutathione = a hydroxy polyunsaturated fatty acid + glutathione disulfide + H2O.	ENSMUSG00000075706	'Glutathione peroxidase'	Gpx4	Q76LV0	Q76LV0	1.01 1/99	33.33 1/3	0.040272	GO:0004601
GO:0048408	epidermal growth factor binding	Binding to epidermal growth factor.	ENSMUSG00000020122	'Epidermal growth factor receptor'	Egfr	Q01279	Q01279	1.01 1/99	33.33 1/3	0.040272	GO:0019838;GO:0042562
GO:0016748	succinyltransferase activity	Catalysis of the transfer of a succinyl (3-carboxypropanoyl) group to an acceptor molecule.	ENSMUSG00000004789	'Dihydrolipoyllysine-residue succinyltransferase component of 2-oxoglutarate dehydrogenase complex, mitochondrial'	Dlst	Q9D2G2	Q9D2G2	1.01 1/99	33.33 1/3	0.040272	GO:0016747
GO:0004772	sterol O-acyltransferase activity	Catalysis of the reaction: acyl-CoA + a sterol = CoA + a sterol ester.	ENSMUSG00000032047	'Acetyl-CoA acetyltransferase, mitochondrial'	Acat1	Q8QZT1	Q8QZT1	1.01 1/99	33.33 1/3	0.040272	GO:0008374
GO:0120225	coenzyme A binding	Binding to coenzyme A, 3'-phosphoadenosine-(5')diphospho(4')pantatheine, an acyl carrier in many acylation and acyl-transfer reactions in which the intermediate is a thiol ester.	ENSMUSG00000032047	'Acetyl-CoA acetyltransferase, mitochondrial'	Acat1	Q8QZT1	Q8QZT1	1.01 1/99	33.33 1/3	0.040272	GO:0032559;GO:0043168
GO:0005006	epidermal growth factor receptor activity	Combining with an epidermal growth factor receptor ligand and transmitting the signal across the plasma membrane to initiate a change in cell activity.	ENSMUSG00000020122	'Epidermal growth factor receptor'	Egfr	Q01279	Q01279	1.01 1/99	33.33 1/3	0.040272	GO:0004714
GO:0034736	cholesterol O-acyltransferase activity	Catalysis of the reaction: acyl-CoA + cholesterol = a cholesterol ester + CoA.	ENSMUSG00000032047	'Acetyl-CoA acetyltransferase, mitochondrial'	Acat1	Q8QZT1	Q8QZT1	1.01 1/99	33.33 1/3	0.040272	GO:0004772
GO:0051538	3 iron, 4 sulfur cluster binding	Binding to a 3 iron, 4 sulfur (3Fe-4S) cluster; this cluster consists of three iron atoms, with the inorganic sulfur atoms found between the irons and acting as bridging ligands. It is essentially a 4Fe-4S cluster with one iron missing.	ENSMUSG00000022477	'Aconitate hydratase, mitochondrial'	Aco2	Q99KI0	Q99KI0	1.01 1/99	33.33 1/3	0.040272	GO:0051536
GO:0004473	malate dehydrogenase (decarboxylating) (NADP+) activity	Catalysis of the reaction: (S)-malate + NADP+ = pyruvate + CO2 + NADPH + H+.	ENSMUSG00000032418	'NADP-dependent malic enzyme'	Me1	P06801	P06801	1.01 1/99	33.33 1/3	0.040272	GO:0004470;GO:0016616
GO:0003994	aconitate hydratase activity	Catalysis of the reaction: citrate = isocitrate. The reaction occurs in two steps: (1) citrate = cis-aconitate + H2O, (2) cis-aconitate + H2O = isocitrate. This reaction is the interconversion of citrate and isocitrate via the labile, enzyme-bound intermediate cis-aconitate. Water is removed from one part of the citrate molecule and added back to a different atom to form isocitrate.	ENSMUSG00000022477	'Aconitate hydratase, mitochondrial'	Aco2	Q99KI0	Q99KI0	1.01 1/99	33.33 1/3	0.040272	GO:0016836
GO:0032139	dinucleotide insertion or deletion binding	Binding to a double-stranded DNA region containing a dinucleotide insertion or deletion.	ENSMUSG00000027342	'Proliferating cell nuclear antigen'	Pcna	P17918	P17918	1.01 1/99	33.33 1/3	0.040272	GO:0032135
GO:0030337	DNA polymerase processivity factor activity	An enzyme regulator activity that increases the processivity of polymerization by DNA polymerase, by allowing the polymerase to move rapidly along DNA while remaining topologically bound to it.	ENSMUSG00000027342	'Proliferating cell nuclear antigen'	Pcna	P17918	P17918	1.01 1/99	33.33 1/3	0.040272	GO:0008047
GO:0004471	malate dehydrogenase (decarboxylating) (NAD+) activity	Catalysis of the reaction: (S)-malate + NAD+ = pyruvate + CO2 + NADH + H+.	ENSMUSG00000032418	'NADP-dependent malic enzyme'	Me1	P06801	P06801	1.01 1/99	33.33 1/3	0.040272	GO:0016616;GO:0004470
GO:1902271	D3 vitamins binding	Binding to D3 vitamins.	ENSMUSG00000035540	'Vitamin D-binding protein'	Gc	P21614	P21614	1.01 1/99	33.33 1/3	0.040272	GO:0005499
GO:0004470	malic enzyme activity	Catalysis of the oxidative decarboxylation of malate with the concomitant production of pyruvate.	ENSMUSG00000032418	'NADP-dependent malic enzyme'	Me1	P06801	P06801	1.01 1/99	33.33 1/3	0.040272	GO:0016615
GO:0051539	4 iron, 4 sulfur cluster binding	Binding to a 4 iron, 4 sulfur (4Fe-4S) cluster; this cluster consists of four iron atoms, with the inorganic sulfur atoms found between the irons and acting as bridging ligands.	ENSMUSG00000025968 ENSMUSG00000022477	'NADH-ubiquinone oxidoreductase 75 kDa subunit, mitochondrial'; 'Aconitate hydratase, mitochondrial'	Ndufs1 Aco2	Q91VD9 Q99KI0	Q91VD9 Q99KI0	2.02 2/99	4.76 2/42	0.0407027	GO:0051536
GO:0003735	structural constituent of ribosome	The action of a molecule that contributes to the structural integrity of the ribosome.	ENSMUSG00000044533 ENSMUSG00000039680 ENSMUSG00000031320 ENSMUSG00000045128 ENSMUSG00000007892	'Small ribosomal subunit protein uS5'; 'Small ribosomal subunit protein bS6m'; 'Small ribosomal subunit protein eS4'; 'Large ribosomal subunit protein eL20'; 'Large ribosomal subunit protein P1'	Rps2 Mrps6 Rps4x Rpl18a Rplp1	P25444 P58064 P62702 P62717 Q58E35	P25444 P58064 P62702 P62717 Q58E35	5.05 5/99	1.44 5/348	0.0418231	GO:0005198
GO:0043394	proteoglycan binding	Binding to a proteoglycan, any glycoprotein in which the carbohydrate units are glycosaminoglycans.	ENSMUSG00000021939 ENSMUSG00000015568	'Cathepsin B'; 'Lipoprotein lipase'	Ctsb Lpl	P10605 P11152	P10605 P11152	2.02 2/99	4.65 2/43	0.0420871	GO:0005515;GO:0097367
GO:1990782	protein tyrosine kinase binding	Binding to protein tyrosine kinase.	ENSMUSG00000027342 ENSMUSG00000020372 ENSMUSG00000028228	'Proliferating cell nuclear antigen'; 'Small ribosomal subunit protein RACK1'; 'C2 domain-containing protein'	Pcna Rack1 Cpne3	P17918 P68040 Q3UJS6	P17918 P68040 Q3UJS6	3.03 3/99	2.38 3/126	0.0454351	GO:0019901
GO:0071949	FAD binding	Binding to the oxidized form, FAD, of flavin-adenine dinucleotide, the coenzyme or the prosthetic group of various flavoprotein oxidoreductase enzymes.	ENSMUSG00000005803 ENSMUSG00000020777	'FAD/NAD'; 'Peroxisomal acyl-coenzyme A oxidase 1'	Sqor Acox1	Q3UDS4 Q9R0H0	Q3UDS4 Q9R0H0	2.02 2/99	4.44 2/45	0.0454351	GO:0050660
GO:0000700	mismatch base pair DNA N-glycosylase activity	Catalysis of the removal of single bases present in mismatches by the cleavage the N-C1' glycosidic bond between the target damaged DNA base and the deoxyribose sugar. The reaction releases a free base and leaves an apurinic/apyrimidinic (AP) site.	ENSMUSG00000027342	'Proliferating cell nuclear antigen'	Pcna	P17918	P17918	1.01 1/99	25.00 1/4	0.0489811	GO:0019104
GO:0017129	triglyceride binding	Binding to a triester of glycerol.	ENSMUSG00000015568	'Lipoprotein lipase'	Lpl	P11152	P11152	1.01 1/99	25.00 1/4	0.0489811	GO:0008289
GO:0008948	oxaloacetate decarboxylase activity	Catalysis of the reaction: oxaloacetate = pyruvate + CO2.	ENSMUSG00000032418	'NADP-dependent malic enzyme'	Me1	P06801	P06801	1.01 1/99	25.00 1/4	0.0489811	GO:0016831
GO:0005471	ATP:ADP antiporter activity	Catalysis of the reaction: ATP(out) + ADP(in) = ATP(in) + ADP(out).	ENSMUSG00000016319	'ADP/ATP translocase 2'	Slc25a5	P51881	P51881	1.01 1/99	25.00 1/4	0.0489811	GO:0015217;GO:0015297;GO:0005347
GO:0004813	alanine-tRNA ligase activity	Catalysis of the reaction: ATP + L-alanine + tRNA(Ala) = AMP + diphosphate + L-alanyl-tRNA(Ala).	ENSMUSG00000097239	'Predicted gene, 27029'	Gm27029	A2A4P4	A2A4P4	1.01 1/99	25.00 1/4	0.0489811	GO:0004812
GO:0070404	NADH binding	Binding to the reduced form, NADH, of nicotinamide adenine dinucleotide, a coenzyme involved in many redox and biosynthetic reactions.	ENSMUSG00000073422		Hsd17b8	P50171	P50171	1.01 1/99	25.00 1/4	0.0489811	GO:0043168;GO:0051287
GO:0004465	lipoprotein lipase activity	Catalysis of the reaction: triacylglycerol + H2O = diacylglycerol + a carboxylate, where the triacylglycerol is part of a lipoprotein.	ENSMUSG00000015568	'Lipoprotein lipase'	Lpl	P11152	P11152	1.01 1/99	25.00 1/4	0.0489811	GO:0004806
GO:0003986	acetyl-CoA hydrolase activity	Catalysis of the reaction: acetyl-CoA + H2O = acetate + CoA + H+.	ENSMUSG00000036880	'3-ketoacyl-CoA thiolase, mitochondrial'	Acaa2	Q8BWT1	Q8BWT1	1.01 1/99	25.00 1/4	0.0489811	GO:0016289
GO:0030984	kininogen binding	Binding to a kininogen, a kinin precursor.	ENSMUSG00000021939	'Cathepsin B'	Ctsb	P10605	P10605	1.01 1/99	25.00 1/4	0.0489811	GO:0005515
GO:0016880	acid-ammonia (or amide) ligase activity	Catalysis of the ligation of an acid to ammonia (NH3) or an amide via a carbon-nitrogen bond, with the concomitant hydrolysis of the diphosphate bond in ATP or a similar triphosphate.	ENSMUSG00000026473	'Glutamine synthetase'	Glul	P15105	P15105	1.01 1/99	25.00 1/4	0.0489811	GO:0016879
GO:0016401	palmitoyl-CoA oxidase activity	Catalysis of the reaction: palmitoyl-CoA + O2 = trans-2,3-dehydropalmitoyl-CoA + hydrogen peroxide.	ENSMUSG00000020777	'Peroxisomal acyl-coenzyme A oxidase 1'	Acox1	Q9R0H0	Q9R0H0	1.01 1/99	25.00 1/4	0.0489811	GO:0003997
GO:0016667	oxidoreductase activity, acting on a sulfur group of donors	Catalysis of an oxidation-reduction (redox) reaction in which a sulfur-containing group acts as a hydrogen or electron donor and reduces a hydrogen or electron acceptor.	ENSMUSG00000020664 ENSMUSG00000005803	'Dihydrolipoyl dehydrogenase, mitochondrial'; 'FAD/NAD'	Dld Sqor	O08749 Q3UDS4	O08749 Q3UDS4	2.02 2/99	3.85 2/52	0.0558787	GO:0016491
GO:0016740	transferase activity	Catalysis of the transfer of a group, e.g. a methyl group, glycosyl group, acyl group, phosphorus-containing, or other groups, from one compound (generally regarded as the donor) to another compound (generally regarded as the acceptor). Transferase is the systematic name for any enzyme of EC class 2.	ENSMUSG00000038587 ENSMUSG00000000628 ENSMUSG00000058135 ENSMUSG00000026473 ENSMUSG00000025153 ENSMUSG00000004032 ENSMUSG00000020122 ENSMUSG00000028228 ENSMUSG00000020917 ENSMUSG00000000168 ENSMUSG00000036880 ENSMUSG00000022546 ENSMUSG00000032047 ENSMUSG00000025545 ENSMUSG00000020572 ENSMUSG00000004789	'A kinase'; 'Hexokinase-2'; 'Glutathione S-transferase Mu 1'; 'Glutamine synthetase'; 'Fatty acid synthase'; 'Glutathione S-transferase Mu 5'; 'Epidermal growth factor receptor'; 'C2 domain-containing protein'; 'ATP-citrate synthase'; 'Dihydrolipoyllysine-residue acetyltransferase component of pyruvate dehydrogenase complex, mitochondrial'; '3-ketoacyl-CoA thiolase, mitochondrial'; 'Alanine amino…	Akap12 Hk2 Gstm1 Glul Fasn Gstm5 Egfr Cpne3 Acly Dlat Acaa2 Gpt Acat1 Clybl Nampt Dlst	B2RRE0 O08528 P10649 P15105 P19096 P48774 Q01279 Q3UJS6 Q3V117 Q8BMF4 Q8BWT1 Q8QZR5 Q8QZT1 Q8R4N0 Q99KQ4 Q9D2G2	B2RRE0 O08528 P10649 P15105 P19096 P48774 Q01279 Q3UJS6 Q3V117 Q8BMF4 Q8BWT1 Q8QZR5 Q8QZT1 Q8R4N0 Q99KQ4 Q9D2G2	16.16 16/99	0.69 16/2304	0.056482	GO:0003824
GO:0019838	growth factor binding	Binding to a growth factor, proteins or polypeptides that stimulate a cell or organism to grow or proliferate.	ENSMUSG00000044533 ENSMUSG00000020122 ENSMUSG00000030359	'Small ribosomal subunit protein uS5'; 'Epidermal growth factor receptor'; 'Pregnancy zone protein'	Rps2 Egfr Pzp	P25444 Q01279 Q61838	P25444 Q01279 Q61838	3.03 3/99	2.13 3/141	0.0566629	GO:0005515
GO:0048403	brain-derived neurotrophic factor binding	Binding to brain-derived neurotrophic factor.	ENSMUSG00000030359	'Pregnancy zone protein'	Pzp	Q61838	Q61838	1.01 1/99	20.00 1/5	0.0574035	GO:0043121
GO:0032135	DNA insertion or deletion binding	Binding to a double-stranded DNA region containing an insertion or a deletion.	ENSMUSG00000027342	'Proliferating cell nuclear antigen'	Pcna	P17918	P17918	1.01 1/99	20.00 1/5	0.0574035	GO:0030983
GO:0004340	glucokinase activity	Catalysis of the reaction: ATP + D-glucose = ADP + D-glucose-6-phosphate.	ENSMUSG00000000628	'Hexokinase-2'	Hk2	O08528	O08528	1.01 1/99	20.00 1/5	0.0574035	GO:0004396
GO:0004396	hexokinase activity	Catalysis of the reaction: ATP + D-hexose = ADP + D-hexose 6-phosphate.	ENSMUSG00000000628	'Hexokinase-2'	Hk2	O08528	O08528	1.01 1/99	20.00 1/5	0.0574035	GO:0016773;GO:0019200
GO:0052642	lysophosphatidic acid phosphatase activity	Catalysis of the reaction: lysophosphatidic acid + H2O = phosphate + monoacylglycerol.	ENSMUSG00000028093	'Lysophosphatidic acid phosphatase type 6'	Acp6	Q8BP40	Q8BP40	1.01 1/99	20.00 1/5	0.0574035	GO:0016791
GO:0060230	lipoprotein lipase activator activity	Binds to and increases the activity of a lipoprotein lipase, an enzyme that catalyzes of the hydrolysis of a lipid within a lipoprotein.	ENSMUSG00000000049	'Beta-2-glycoprotein 1'	Apoh	Q01339	Q01339	1.01 1/99	20.00 1/5	0.0574035	GO:0060229
GO:0030943	mitochondrion targeting sequence binding	Binding to a mitochondrion targeting sequence, a specific peptide sequence that acts as a signal to localize the protein within the mitochondrion.	ENSMUSG00000022752	'MKIAA0719 protein'	Tomm70a	Q80TT4	Q80TT4	1.01 1/99	20.00 1/5	0.0574035	GO:0005048
GO:0033592	RNA strand annealing activity	An activity that facilitates the formation of a complementary double-stranded RNA molecule.	ENSMUSG00000027680	'RNA-binding protein FXR1'	Fxr1	Q61584	Q61584	1.01 1/99	20.00 1/5	0.0574035	GO:0003727;GO:0140666
GO:0008865	fructokinase activity	Catalysis of the reaction: ATP + D-fructose = ADP + D-fructose 6-phosphate.	ENSMUSG00000000628	'Hexokinase-2'	Hk2	O08528	O08528	1.01 1/99	20.00 1/5	0.0574035	GO:0004396
GO:0140101	catalytic activity, acting on a tRNA	Catalytic activity that acts to modify a tRNA.	ENSMUSG00000097239 ENSMUSG00000007029 ENSMUSG00000024587	'Predicted gene, 27029'; 'Valine--tRNA ligase'; 'Asparagine--tRNA ligase, cytoplasmic'	Gm27029 Vars1 Nars1	A2A4P4 Q3U3D3 Q8BP47	A2A4P4 Q3U3D3 Q8BP47	3.03 3/99	2.05 3/146	0.0589564	GO:0140098
GO:0050661	NADP binding	Binding to nicotinamide-adenine dinucleotide phosphate, a coenzyme involved in many redox and biosynthetic reactions; binding may be to either the oxidized form, NADP+, or the reduced form, NADPH.	ENSMUSG00000032418 ENSMUSG00000028223	'NADP-dependent malic enzyme'; '2,4-dienoyl-CoA reductase'	Me1 Decr1	P06801 Q9CQ62	P06801 Q9CQ62	2.02 2/99	3.57 2/56	0.0600643	GO:0030554
GO:0032405	MutLalpha complex binding	Binding to a MutLalpha mismatch repair complex.	ENSMUSG00000027342	'Proliferating cell nuclear antigen'	Pcna	P17918	P17918	1.01 1/99	16.67 1/6	0.0654446	GO:0032404
GO:0019001	guanyl nucleotide binding	Binding to a guanyl nucleotide, consisting of guanosine esterified with (ortho)phosphate.	ENSMUSG00000031710 ENSMUSG00000034994 ENSMUSG00000020671 ENSMUSG00000073838 ENSMUSG00000032435	'Mitochondrial brown fat uncoupling protein 1'; 'Elongation factor 2'; 'Ras-related protein Rab-10'; 'Elongation factor Tu, mitochondrial'; 'Cytoplasmic dynein 1 light intermediate chain 1'	Ucp1 Eef2 Rab10 Tufm Dync1li1	P12242 P58252 Q4FJL0 Q8BFR5 Q8R1Q8	P12242 P58252 Q4FJL0 Q8BFR5 Q8R1Q8	5.05 5/99	1.22 5/409	0.0654446	GO:0017076
GO:0070061	fructose binding	Binding to the D- or L-enantiomer of fructose, the ketohexose arabino-hex-2-ulose.	ENSMUSG00000030695	'Fructose-bisphosphate aldolase'	Aldoa	A6ZI44	A6ZI44	1.01 1/99	16.67 1/6	0.0654446	GO:0048029
GO:0001791	IgM binding	Binding to an immunoglobulin of the IgM isotype.	ENSMUSG00000017309	'CMRF35-like molecule 9'	Cd300lg	Q1ERP8	Q1ERP8	1.01 1/99	16.67 1/6	0.0654446	GO:0019865
GO:0016833	oxo-acid-lyase activity	Catalysis of the cleavage of a C-C bond by other means than by hydrolysis or oxidation, of a 3-hydroxy acid.	ENSMUSG00000025545	'Citramalyl-CoA lyase, mitochondrial'	Clybl	Q8R4N0	Q8R4N0	1.01 1/99	16.67 1/6	0.0654446	GO:0016830
GO:0031728	CCR3 chemokine receptor binding	Binding to a CCR3 chemokine receptor.	ENSMUSG00000024587	'Asparagine--tRNA ligase, cytoplasmic'	Nars1	Q8BP47	Q8BP47	1.01 1/99	16.67 1/6	0.0654446	GO:0048020
GO:0098973	structural constituent of postsynaptic actin cytoskeleton	The action of a molecule that contributes to the structural integrity of a postsynaptic actin cytoskeleton.	ENSMUSG00000020476	'Drebrin-like protein'	Dbnl	Q62418	Q62418	1.01 1/99	16.67 1/6	0.0654446	GO:0099186;GO:0005200
GO:0032561	guanyl ribonucleotide binding	Binding to a guanyl ribonucleotide, any compound consisting of guanosine esterified with (ortho)phosphate or an oligophosphate at any hydroxyl group on the ribose moiety.	ENSMUSG00000031710 ENSMUSG00000034994 ENSMUSG00000020671 ENSMUSG00000073838 ENSMUSG00000032435	'Mitochondrial brown fat uncoupling protein 1'; 'Elongation factor 2'; 'Ras-related protein Rab-10'; 'Elongation factor Tu, mitochondrial'; 'Cytoplasmic dynein 1 light intermediate chain 1'	Ucp1 Eef2 Rab10 Tufm Dync1li1	P12242 P58252 Q4FJL0 Q8BFR5 Q8R1Q8	P12242 P58252 Q4FJL0 Q8BFR5 Q8R1Q8	5.05 5/99	1.22 5/409	0.0654446	GO:0032555;GO:0019001
GO:0005504	fatty acid binding	Binding to a fatty acid, an aliphatic monocarboxylic acids liberated from naturally occurring fats and oils by hydrolysis.	ENSMUSG00000031710 ENSMUSG00000020777	'Mitochondrial brown fat uncoupling protein 1'; 'Peroxisomal acyl-coenzyme A oxidase 1'	Ucp1 Acox1	P12242 Q9R0H0	P12242 Q9R0H0	2.02 2/99	3.28 2/61	0.0671183	GO:0033293;GO:0008289
GO:0016836	hydro-lyase activity	Catalysis of the cleavage of a carbon-oxygen bond by elimination of water.	ENSMUSG00000025153 ENSMUSG00000022477	'Fatty acid synthase'; 'Aconitate hydratase, mitochondrial'	Fasn Aco2	P19096 Q99KI0	P19096 Q99KI0	2.02 2/99	3.28 2/61	0.0671183	GO:0016835
GO:0016151	nickel cation binding	Binding to a nickel (Ni) cation.	ENSMUSG00000058135	'Glutathione S-transferase Mu 1'	Gstm1	P10649	P10649	1.01 1/99	14.29 1/7	0.0714352	GO:0046914
GO:0052739	phosphatidylserine 1-acylhydrolase activity	Catalysis of the reaction: phosphatidylserine + H2O = 2-acyl-sn-glycero-3-phosphoserine + fatty acid.	ENSMUSG00000015568	'Lipoprotein lipase'	Lpl	P11152	P11152	1.01 1/99	14.29 1/7	0.0714352	GO:0004620;GO:0052689
GO:0052740	1-acyl-2-lysophosphatidylserine acylhydrolase activity	Catalysis of the reaction: 1-acyl-2-lysophosphatidylserine + H2O = sn-glycerol-phosphoserine + a carboxylate.	ENSMUSG00000015568	'Lipoprotein lipase'	Lpl	P11152	P11152	1.01 1/99	14.29 1/7	0.0714352	GO:0004620;GO:0052689
GO:0008201	heparin binding	Binding to heparin, a member of a group of glycosaminoglycans found mainly as an intracellular component of mast cells and which consist predominantly of alternating alpha-(1->4)-linked D-galactose and N-acetyl-D-glucosamine-6-sulfate residues.	ENSMUSG00000015568 ENSMUSG00000004897 ENSMUSG00000000049	'Lipoprotein lipase'; 'Hepatoma-derived growth factor'; 'Beta-2-glycoprotein 1'	Lpl Hdgf Apoh	P11152 P51859 Q01339	P11152 P51859 Q01339	3.03 3/99	1.85 3/162	0.0714352	GO:0005539;GO:1901681
GO:0003997	acyl-CoA oxidase activity	Catalysis of the reaction: acyl-CoA + O2 = trans-2,3-dehydroacyl-CoA + hydrogen peroxide.	ENSMUSG00000020777	'Peroxisomal acyl-coenzyme A oxidase 1'	Acox1	Q9R0H0	Q9R0H0	1.01 1/99	14.29 1/7	0.0714352	GO:0016634
GO:0051021	GDP-dissociation inhibitor binding	Binding to a GDP-dissociation inhibitor protein.	ENSMUSG00000020671	'Ras-related protein Rab-10'	Rab10	Q4FJL0	Q4FJL0	1.01 1/99	14.29 1/7	0.0714352	GO:0005515
GO:0016765	transferase activity, transferring alkyl or aryl (other than methyl) groups	Catalysis of the transfer of an alkyl or aryl (but not methyl) group from one compound (donor) to another (acceptor).	ENSMUSG00000058135 ENSMUSG00000004032	'Glutathione S-transferase Mu 1'; 'Glutathione S-transferase Mu 5'	Gstm1 Gstm5	P10649 P48774	P10649 P48774	2.02 2/99	3.08 2/65	0.0714352	GO:0016740
GO:0005499	vitamin D binding	Binding to vitamin D, any of a group of related, fat-soluble compounds that are derived from delta-5,7 steroids and play a central role in calcium metabolism. Specific forms of vitamin D include calciferol (ergocalciferol; vitamin D2) and cholecalciferol (calciol; vitamin D3).	ENSMUSG00000035540	'Vitamin D-binding protein'	Gc	P21614	P21614	1.01 1/99	14.29 1/7	0.0714352	GO:0019842;GO:0005496
GO:0030145	manganese ion binding	Binding to a manganese ion (Mn).	ENSMUSG00000032418 ENSMUSG00000026473	'NADP-dependent malic enzyme'; 'Glutamine synthetase'	Me1 Glul	P06801 P15105	P06801 P15105	2.02 2/99	3.08 2/65	0.0714352	GO:0046914
GO:0008324	monoatomic cation transmembrane transporter activity	Enables the transfer of cation from one side of a membrane to the other.	ENSMUSG00000064210 ENSMUSG00000034810 ENSMUSG00000031710 ENSMUSG00000052459 ENSMUSG00000016319 ENSMUSG00000005299	'Anoctamin'; 'Sodium channel protein type 7 subunit alpha'; 'Mitochondrial brown fat uncoupling protein 1'; 'V-type proton ATPase catalytic subunit A'; 'ADP/ATP translocase 2'; 'Mitochondrial proton/calcium exchanger protein'	Ano6 Scn7a Ucp1 Atp6v1a Slc25a5 Letm1	A0A2I3BPX3 B1AYL1 P12242 P50516 P51881 Q9Z2I0	A0A2I3BPX3 B1AYL1 P12242 P50516 P51881 Q9Z2I0	6.06 6/99	1.04 6/578	0.0714352	GO:0015075
GO:0051087	protein-folding chaperone binding	Binding to a chaperone protein, a class of proteins that bind to nascent or unfolded polypeptides and ensure correct folding or transport.	ENSMUSG00000059481 ENSMUSG00000033831 ENSMUSG00000004789	'Plasminogen'; 'Fibrinogen C-terminal domain-containing protein'; 'Dihydrolipoyllysine-residue succinyltransferase component of 2-oxoglutarate dehydrogenase complex, mitochondrial'	Plg Fgb Dlst	P20918 Q3TGR2 Q9D2G2	P20918 Q3TGR2 Q9D2G2	3.03 3/99	1.83 3/164	0.0714352	GO:0005515
GO:0047035	testosterone dehydrogenase (NAD+) activity	Catalysis of the reaction: testosterone + NAD+ = androst-4-ene-3,17-dione + NADH.	ENSMUSG00000073422		Hsd17b8	P50171	P50171	1.01 1/99	14.29 1/7	0.0714352	GO:0030283
GO:0030674	protein-macromolecule adaptor activity	The binding activity of a protein that brings together two or more macromolecules in contact, permitting those molecules to function in a coordinated way. The adaptor can bring together two proteins, or a protein and another macromolecule such as a lipid or a nucleic acid.	ENSMUSG00000038587 ENSMUSG00000029713 ENSMUSG00000004897 ENSMUSG00000020372 ENSMUSG00000016496 ENSMUSG00000055065 ENSMUSG00000003868 ENSMUSG00000027680	'A kinase'; 'Guanine nucleotide binding protein'; 'Hepatoma-derived growth factor'; 'Small ribosomal subunit protein RACK1'; 'PD-L1'; 'RNA helicase'; 'RuvB-like helicase'; 'RNA-binding protein FXR1'	Akap12 Gnb2 Hdgf Rack1 Cd274 Ddx17 Ruvbl2 Fxr1	B2RRE0 E9QKR0 P51859 P68040 Q3U472 Q3U741 Q3UXP2 Q61584	B2RRE0 E9QKR0 P51859 P68040 Q3U472 Q3U741 Q3UXP2 Q61584	8.08 8/99	0.88 8/910	0.0719534	GO:0060090
GO:0022857	transmembrane transporter activity	Enables the transfer of a substance, usually a specific substance or a group of related substances, from one side of a membrane to the other.	ENSMUSG00000064210 ENSMUSG00000034810 ENSMUSG00000031710 ENSMUSG00000035540 ENSMUSG00000052459 ENSMUSG00000016319 ENSMUSG00000022752 ENSMUSG00000025968 ENSMUSG00000005299	'Anoctamin'; 'Sodium channel protein type 7 subunit alpha'; 'Mitochondrial brown fat uncoupling protein 1'; 'Vitamin D-binding protein'; 'V-type proton ATPase catalytic subunit A'; 'ADP/ATP translocase 2'; 'MKIAA0719 protein'; 'NADH-ubiquinone oxidoreductase 75 kDa subunit, mitochondrial'; 'Mitochondrial proton/calcium exchanger protein'	Ano6 Scn7a Ucp1 Gc Atp6v1a Slc25a5 Tomm70a Ndufs1 Letm1	A0A2I3BPX3 B1AYL1 P12242 P21614 P50516 P51881 Q80TT4 Q91VD9 Q9Z2I0	A0A2I3BPX3 B1AYL1 P12242 P21614 P50516 P51881 Q80TT4 Q91VD9 Q9Z2I0	9.09 9/99	0.83 9/1087	0.0725648	GO:0005215
GO:0030283	testosterone dehydrogenase [NAD(P)] activity	Catalysis of the reaction: testosterone + NAD(P)+ = androst-4-ene-3,17-dione + NAD(P)H + H+.	ENSMUSG00000073422		Hsd17b8	P50171	P50171	1.01 1/99	12.50 1/8	0.0782654	GO:0033764
GO:0051880	G-quadruplex DNA binding	Binding to G-quadruplex DNA structures, in which groups of four guanines adopt a flat, cyclic Hoogsteen hydrogen-bonding arrangement known as a guanine tetrad. The stacking of guanine tetrads results in G-quadruplex DNA structures. G-quadruplex DNA can form under physiological conditions from some G-rich sequences, such as those found in telomeres, immunoglobulin switch regions, gene promoters, f…	ENSMUSG00000030057	'CCHC-type zinc finger nucleic acid binding protein'	Cnbp	P53996	P53996	1.01 1/99	12.50 1/8	0.0782654	GO:0003677
GO:0008430	selenium binding	Binding to a selenium (Se) ion.	ENSMUSG00000075706	'Glutathione peroxidase'	Gpx4	Q76LV0	Q76LV0	1.01 1/99	12.50 1/8	0.0782654	GO:0036094
GO:0051434	BH3 domain binding	Binding to a BH3 protein domain, present in Bcl-2 family members. The BH3 domain is a potent death domain and has an important role in protein-protein interactions and in cell death.	ENSMUSG00000020372	'Small ribosomal subunit protein RACK1'	Rack1	P68040	P68040	1.01 1/99	12.50 1/8	0.0782654	GO:0070513;GO:0051400
GO:0070181	small ribosomal subunit rRNA binding	Binding to small ribosomal subunit RNA (SSU rRNA), a constituent of the small ribosomal subunit. In S. cerevisiae, this is the 18S rRNA.	ENSMUSG00000039680	'Small ribosomal subunit protein bS6m'	Mrps6	P58064	P58064	1.01 1/99	12.50 1/8	0.0782654	GO:0019843
GO:0097493	structural molecule activity conferring elasticity	The action of a molecule that contributes to the structural integrity of a complex or assembly within or outside a cell, providing elasticity and recoiling.	ENSMUSG00000069833	'AHNAK nucleoprotein'	Ahnak	E9Q616	E9Q616	1.01 1/99	12.50 1/8	0.0782654	GO:0005198
GO:0004176	ATP-dependent peptidase activity	Catalysis of the hydrolysis of peptide bonds, driven by ATP hydrolysis.	ENSMUSG00000000738	'Paraplegin'	Spg7	Q3ULF4	Q3ULF4	1.01 1/99	12.50 1/8	0.0782654	GO:0008233;GO:0140657
GO:0016788	hydrolase activity, acting on ester bonds	Catalysis of the hydrolysis of any ester bond.	ENSMUSG00000055322 ENSMUSG00000015568 ENSMUSG00000025153 ENSMUSG00000007029 ENSMUSG00000028093 ENSMUSG00000036880 ENSMUSG00000021238	'Tensin 1'; 'Lipoprotein lipase'; 'Fatty acid synthase'; 'Valine--tRNA ligase'; 'Lysophosphatidic acid phosphatase type 6'; '3-ketoacyl-CoA thiolase, mitochondrial'; 'Methylmalonate-semialdehyde/malonate-semialdehyde dehydrogenase'	Tns1 Lpl Fasn Vars1 Acp6 Acaa2 Aldh6a1	A0A6I8MWZ2 P11152 P19096 Q3U3D3 Q8BP40 Q8BWT1 Q9EQ20	A0A6I8MWZ2 P11152 P19096 Q3U3D3 Q8BP40 Q8BWT1 Q9EQ20	7.07 7/99	0.91 7/770	0.0823683	GO:0016787
GO:0140640	catalytic activity, acting on a nucleic acid	Catalytic activity that acts to modify a nucleic acid.	ENSMUSG00000097239 ENSMUSG00000027342 ENSMUSG00000007029 ENSMUSG00000055065 ENSMUSG00000003868 ENSMUSG00000024587	'Predicted gene, 27029'; 'Proliferating cell nuclear antigen'; 'Valine--tRNA ligase'; 'RNA helicase'; 'RuvB-like helicase'; 'Asparagine--tRNA ligase, cytoplasmic'	Gm27029 Pcna Vars1 Ddx17 Ruvbl2 Nars1	A2A4P4 P17918 Q3U3D3 Q3U741 Q3UXP2 Q8BP47	A2A4P4 P17918 Q3U3D3 Q3U741 Q3UXP2 Q8BP47	6.06 6/99	0.99 6/608	0.0835311	GO:0003824
GO:0051536	iron-sulfur cluster binding	Binding to an iron-sulfur cluster, a combination of iron and sulfur atoms.	ENSMUSG00000025968 ENSMUSG00000022477	'NADH-ubiquinone oxidoreductase 75 kDa subunit, mitochondrial'; 'Aconitate hydratase, mitochondrial'	Ndufs1 Aco2	Q91VD9 Q99KI0	Q91VD9 Q99KI0	2.02 2/99	2.74 2/73	0.0839102	GO:0051540
GO:0003924	GTPase activity	Catalysis of the reaction: GTP + H2O = GDP + H+ + phosphate.	ENSMUSG00000029713 ENSMUSG00000034994 ENSMUSG00000020671 ENSMUSG00000073838	'Guanine nucleotide binding protein'; 'Elongation factor 2'; 'Ras-related protein Rab-10'; 'Elongation factor Tu, mitochondrial'	Gnb2 Eef2 Rab10 Tufm	E9QKR0 P58252 Q4FJL0 Q8BFR5	E9QKR0 P58252 Q4FJL0 Q8BFR5	4.04 4/99	1.29 4/309	0.0846134	GO:0017111
GO:0003993	acid phosphatase activity	Catalysis of the reaction: an orthophosphoric monoester + H2O = an alcohol + phosphate, with an acid pH optimum.	ENSMUSG00000028093	'Lysophosphatidic acid phosphatase type 6'	Acp6	Q8BP40	Q8BP40	1.01 1/99	11.11 1/9	0.0849357	GO:0016791
GO:0042731	PH domain binding	Binding to a PH domain (pleckstrin homology) of a protein, a domain of about 100 residues that occurs in a wide range of proteins involved in intracellular signaling or as constituents of the cytoskeleton.	ENSMUSG00000019978	'Erythrocyte protein band 4.1-like 2'	Epb41l2	B6ZHD0	B6ZHD0	1.01 1/99	11.11 1/9	0.0849357	GO:0019904
GO:0030235	nitric-oxide synthase regulator activity	Binds to and modulates the activity of nitric oxide synthase.	ENSMUSG00000020122	'Epidermal growth factor receptor'	Egfr	Q01279	Q01279	1.01 1/99	11.11 1/9	0.0849357	GO:0030234
GO:0048406	nerve growth factor binding	Binding to nerve growth factor (NGF).	ENSMUSG00000030359	'Pregnancy zone protein'	Pzp	Q61838	Q61838	1.01 1/99	11.11 1/9	0.0849357	GO:0043121
GO:0019901	protein kinase binding	Binding to a protein kinase, any enzyme that catalyzes the transfer of a phosphate group, usually from ATP, to a protein substrate.	ENSMUSG00000030681 ENSMUSG00000058135 ENSMUSG00000027342 ENSMUSG00000034994 ENSMUSG00000020372 ENSMUSG00000020122 ENSMUSG00000028228	'Major vault protein'; 'Glutathione S-transferase Mu 1'; 'Proliferating cell nuclear antigen'; 'Elongation factor 2'; 'Small ribosomal subunit protein RACK1'; 'Epidermal growth factor receptor'; 'C2 domain-containing protein'	Mvp Gstm1 Pcna Eef2 Rack1 Egfr Cpne3	E9Q3X0 P10649 P17918 P58252 P68040 Q01279 Q3UJS6	E9Q3X0 P10649 P17918 P58252 P68040 Q01279 Q3UJS6	7.07 7/99	0.90 7/781	0.0849838	GO:0019900
GO:0019903	protein phosphatase binding	Binding to a protein phosphatase.	ENSMUSG00000030681 ENSMUSG00000020372 ENSMUSG00000020122	'Major vault protein'; 'Small ribosomal subunit protein RACK1'; 'Epidermal growth factor receptor'	Mvp Rack1 Egfr	E9Q3X0 P68040 Q01279	E9Q3X0 P68040 Q01279	3.03 3/99	1.64 3/183	0.0868034	GO:0019902
GO:0001094	TFIID-class transcription factor complex binding	Binding to a general RNA polymerase II transcription factor belonging to the TFIID complex, one of the factors involved in formation of the preinitiation complex (PIC) by RNA polymerase II.	ENSMUSG00000003868	'RuvB-like helicase'	Ruvbl2	Q3UXP2	Q3UXP2	1.01 1/99	10.00 1/10	0.0907712	GO:0044877;GO:0001091
GO:0030292	protein tyrosine kinase inhibitor activity	Stops, prevents or reduces the activity of a protein tyrosine kinase.	ENSMUSG00000020372	'Small ribosomal subunit protein RACK1'	Rack1	P68040	P68040	1.01 1/99	10.00 1/10	0.0907712	GO:0004860
GO:0008970	phospholipase A1 activity	Catalysis of the reaction: phosphatidylcholine + H2O = 2-acylglycerophosphocholine + a carboxylate.	ENSMUSG00000015568	'Lipoprotein lipase'	Lpl	P11152	P11152	1.01 1/99	10.00 1/10	0.0907712	GO:0052689;GO:0004620
GO:0016857	racemase and epimerase activity, acting on carbohydrates and derivatives	Catalysis of a reaction that alters the configuration of one or more chiral centers in a carbohydrate molecule.	ENSMUSG00000026005	'Ribulose-phosphate 3-epimerase'	Rpe	B2KGF0	B2KGF0	1.01 1/99	10.00 1/10	0.0907712	GO:0016854
GO:0016634	oxidoreductase activity, acting on the CH-CH group of donors, oxygen as acceptor	Catalysis of an oxidation-reduction (redox) reaction in which a CH-CH group acts as a hydrogen or electron donor and reduces oxygen.	ENSMUSG00000020777	'Peroxisomal acyl-coenzyme A oxidase 1'	Acox1	Q9R0H0	Q9R0H0	1.01 1/99	10.00 1/10	0.0907712	GO:0016627
GO:0016668	oxidoreductase activity, acting on a sulfur group of donors, NAD(P) as acceptor	Catalysis of an oxidation-reduction (redox) reaction in which a sulfur-containing group acts as a hydrogen or electron donor and reduces NAD or NADP.	ENSMUSG00000020664	'Dihydrolipoyl dehydrogenase, mitochondrial'	Dld	O08749	O08749	1.01 1/99	10.00 1/10	0.0907712	GO:0016667
GO:0015217	ADP transmembrane transporter activity	Enables the transfer of ADP, adenosine diphosphate, from one side of a membrane to the other.	ENSMUSG00000016319	'ADP/ATP translocase 2'	Slc25a5	P51881	P51881	1.01 1/99	10.00 1/10	0.0907712	GO:0008514;GO:0000295;GO:0005346
GO:0016835	carbon-oxygen lyase activity	Catalysis of the breakage of a carbon-oxygen bond.	ENSMUSG00000025153 ENSMUSG00000022477	'Fatty acid synthase'; 'Aconitate hydratase, mitochondrial'	Fasn Aco2	P19096 Q99KI0	P19096 Q99KI0	2.02 2/99	2.53 2/79	0.0910571	GO:0016829
GO:0019904	protein domain specific binding	Binding to a specific domain of a protein.	ENSMUSG00000059263 ENSMUSG00000019978 ENSMUSG00000059481 ENSMUSG00000020372 ENSMUSG00000076432 ENSMUSG00000020476 ENSMUSG00000020777	'Ubiquitin carboxyl-terminal hydrolase 47'; 'Erythrocyte protein band 4.1-like 2'; 'Plasminogen'; 'Small ribosomal subunit protein RACK1'; '14-3-3 protein theta'; 'Drebrin-like protein'; 'Peroxisomal acyl-coenzyme A oxidase 1'	Usp47 Epb41l2 Plg Rack1 Ywhaq Dbnl Acox1	A0A1L1SV73 B6ZHD0 P20918 P68040 P68254 Q62418 Q9R0H0	A0A1L1SV73 B6ZHD0 P20918 P68040 P68254 Q62418 Q9R0H0	7.07 7/99	0.87 7/802	0.0920418	GO:0005515
GO:0002020	protease binding	Binding to a protease or a peptidase.	ENSMUSG00000030695 ENSMUSG00000059481 ENSMUSG00000030359	'Fructose-bisphosphate aldolase'; 'Plasminogen'; 'Pregnancy zone protein'	Aldoa Plg Pzp	A6ZI44 P20918 Q61838	A6ZI44 P20918 Q61838	3.03 3/99	1.57 3/191	0.0923686	GO:0019899
GO:0051540	metal cluster binding	Binding to a cluster of atoms including both metal ions and nonmetal atoms, usually sulfur and oxygen. Examples include iron-sulfur clusters and nickel-iron-sulfur clusters.	ENSMUSG00000025968 ENSMUSG00000022477	'NADH-ubiquinone oxidoreductase 75 kDa subunit, mitochondrial'; 'Aconitate hydratase, mitochondrial'	Ndufs1 Aco2	Q91VD9 Q99KI0	Q91VD9 Q99KI0	2.02 2/99	2.50 2/80	0.0923686	GO:0036094
GO:0005247	voltage-gated chloride channel activity	Enables the transmembrane transfer of a chloride ion by a voltage-gated channel. A voltage-gated channel is a channel whose open state is dependent on the voltage across the membrane in which it is embedded.	ENSMUSG00000064210	'Anoctamin'	Ano6	A0A2I3BPX3	A0A2I3BPX3	1.01 1/99	9.09 1/11	0.0969186	GO:0005254;GO:0008308
GO:0032404	mismatch repair complex binding	Binding to a mismatch repair complex.	ENSMUSG00000027342	'Proliferating cell nuclear antigen'	Pcna	P17918	P17918	1.01 1/99	9.09 1/11	0.0969186	GO:0044877
GO:0031625	ubiquitin protein ligase binding	Binding to a ubiquitin protein ligase enzyme, any of the E3 proteins.	ENSMUSG00000016319 ENSMUSG00000020122 ENSMUSG00000034024 ENSMUSG00000025139	'ADP/ATP translocase 2'; 'Epidermal growth factor receptor'; 'T-complex protein 1 subunit beta'; 'Toll-interacting protein'	Slc25a5 Egfr Cct2 Tollip	P51881 Q01279 Q542X7 Q9QZ06	P51881 Q01279 Q542X7 Q9QZ06	4.04 4/99	1.21 4/331	0.0969186	GO:0044389
GO:0043621	protein self-association	Binding to a domain within the same polypeptide.	ENSMUSG00000019179 ENSMUSG00000021939	'Malate dehydrogenase, mitochondrial'; 'Cathepsin B'	Mdh2 Ctsb	P08249 P10605	P08249 P10605	2.02 2/99	2.33 2/86	0.101927	GO:0005515
GO:0016595	glutamate binding	Binding to glutamate, the anion of 2-aminopentanedioic acid.	ENSMUSG00000026473	'Glutamine synthetase'	Glul	P15105	P15105	1.01 1/99	8.33 1/12	0.101927	GO:0016597
GO:1990405	protein antigen binding	Binding to a protein antigen.	ENSMUSG00000059481	'Plasminogen'	Plg	P20918	P20918	1.01 1/99	8.33 1/12	0.101927	GO:0003823;GO:0005515
GO:0019104	DNA N-glycosylase activity	Catalysis of the removal of damaged bases by cleaving the N-C1' glycosidic bond between the target damaged DNA base and the deoxyribose sugar. The reaction releases a free base and leaves an apurinic/apyrimidinic (AP) site.	ENSMUSG00000027342	'Proliferating cell nuclear antigen'	Pcna	P17918	P17918	1.01 1/99	8.33 1/12	0.101927	GO:0140097;GO:0016799
GO:0005215	transporter activity	Enables the directed movement of substances (such as macromolecules, small molecules, ions) into, out of or within a cell, or between cells.	ENSMUSG00000064210 ENSMUSG00000034810 ENSMUSG00000031710 ENSMUSG00000035540 ENSMUSG00000052459 ENSMUSG00000016319 ENSMUSG00000022752 ENSMUSG00000025968 ENSMUSG00000005299	'Anoctamin'; 'Sodium channel protein type 7 subunit alpha'; 'Mitochondrial brown fat uncoupling protein 1'; 'Vitamin D-binding protein'; 'V-type proton ATPase catalytic subunit A'; 'ADP/ATP translocase 2'; 'MKIAA0719 protein'; 'NADH-ubiquinone oxidoreductase 75 kDa subunit, mitochondrial'; 'Mitochondrial proton/calcium exchanger protein'	Ano6 Scn7a Ucp1 Gc Atp6v1a Slc25a5 Tomm70a Ndufs1 Letm1	A0A2I3BPX3 B1AYL1 P12242 P21614 P50516 P51881 Q80TT4 Q91VD9 Q9Z2I0	A0A2I3BPX3 B1AYL1 P12242 P21614 P50516 P51881 Q80TT4 Q91VD9 Q9Z2I0	9.09 9/99	0.76 9/1189	0.101927	GO:0003674
GO:0045503	dynein light chain binding	Binding to a light chain of the dynein complex.	ENSMUSG00000026473	'Glutamine synthetase'	Glul	P15105	P15105	1.01 1/99	8.33 1/12	0.101927	GO:0005515
GO:0015368	calcium:monoatomic cation antiporter activity	Enables the transfer of a solute or solutes from one side of a membrane to the other according to the reaction: Ca2+(in) + cation(out) = Ca2+(out) + cation(in).	ENSMUSG00000005299	'Mitochondrial proton/calcium exchanger protein'	Letm1	Q9Z2I0	Q9Z2I0	1.01 1/99	8.33 1/12	0.101927	GO:0015085;GO:0140828
GO:0035325	Toll-like receptor binding	Binding to a Toll-like protein, a pattern recognition receptor that binds pattern motifs from a variety of microbial sources to initiate an innate immune response.	ENSMUSG00000025139	'Toll-interacting protein'	Tollip	Q9QZ06	Q9QZ06	1.01 1/99	8.33 1/12	0.101927	GO:0005102
GO:0015318	inorganic molecular entity transmembrane transporter activity	Enables the transfer of an inorganic molecular entity from the outside of a cell to the inside of the cell across a membrane. An inorganic molecular entity is a molecular entity that contains no carbon.	ENSMUSG00000064210 ENSMUSG00000034810 ENSMUSG00000031710 ENSMUSG00000052459 ENSMUSG00000016319 ENSMUSG00000005299	'Anoctamin'; 'Sodium channel protein type 7 subunit alpha'; 'Mitochondrial brown fat uncoupling protein 1'; 'V-type proton ATPase catalytic subunit A'; 'ADP/ATP translocase 2'; 'Mitochondrial proton/calcium exchanger protein'	Ano6 Scn7a Ucp1 Atp6v1a Slc25a5 Letm1	A0A2I3BPX3 B1AYL1 P12242 P50516 P51881 Q9Z2I0	A0A2I3BPX3 B1AYL1 P12242 P50516 P51881 Q9Z2I0	6.06 6/99	0.91 6/657	0.101927	GO:0022857
GO:0008237	metallopeptidase activity	Catalysis of the hydrolysis of peptide bonds by a mechanism in which water acts as a nucleophile, one or two metal ions hold the water molecule in place, and charged amino acid side chains are ligands for the metal ions.	ENSMUSG00000004929 ENSMUSG00000000738 ENSMUSG00000023845	'Thimet oligopeptidase'; 'Paraplegin'; 'Leucyl-cystinyl aminopeptidase'	Thop1 Spg7 Lnpep	A0A0R4IZY0 Q3ULF4 Q8C129	A0A0R4IZY0 Q3ULF4 Q8C129	3.03 3/99	1.48 3/203	0.102091	GO:0008233
GO:0008233	peptidase activity	Catalysis of the hydrolysis of a peptide bond. A peptide bond is a covalent bond formed when the carbon atom from the carboxyl group of one amino acid shares electrons with the nitrogen atom from the amino group of a second amino acid.	ENSMUSG00000004929 ENSMUSG00000059263 ENSMUSG00000021939 ENSMUSG00000059481 ENSMUSG00000000738 ENSMUSG00000023845	'Thimet oligopeptidase'; 'Ubiquitin carboxyl-terminal hydrolase 47'; 'Cathepsin B'; 'Plasminogen'; 'Paraplegin'; 'Leucyl-cystinyl aminopeptidase'	Thop1 Usp47 Ctsb Plg Spg7 Lnpep	A0A0R4IZY0 A0A1L1SV73 P10605 P20918 Q3ULF4 Q8C129	A0A0R4IZY0 A0A1L1SV73 P10605 P20918 Q3ULF4 Q8C129	6.06 6/99	0.90 6/663	0.104027	GO:0016787;GO:0140096
GO:0005347	ATP transmembrane transporter activity	Enables the transfer of ATP, adenosine triphosphate, from one side of a membrane to the other.	ENSMUSG00000016319	'ADP/ATP translocase 2'	Slc25a5	P51881	P51881	1.01 1/99	7.69 1/13	0.106184	GO:0005346;GO:0000295;GO:0008514
GO:0070513	death domain binding	Binding to a death domain of a protein. The death domain (DD) is a homotypic protein interaction module composed of a bundle of six alpha-helices. DD bind each other forming oligomers. Some DD-containing proteins are involved in the regulation of apoptosis and inflammation through their activation of caspases and NF-kappaB.	ENSMUSG00000020372	'Small ribosomal subunit protein RACK1'	Rack1	P68040	P68040	1.01 1/99	7.69 1/13	0.106184	GO:0019904
GO:0071987	WD40-repeat domain binding	Binding to a WD40 repeat domain of a protein. The WD40 repeat is a short structural motif of approximately 40 amino acids, often terminating in a tryptophan-aspartic acid (W-D) dipeptide. Several of these repeats are combined to form a type of protein domain called the WD domain.	ENSMUSG00000059263	'Ubiquitin carboxyl-terminal hydrolase 47'	Usp47	A0A1L1SV73	A0A1L1SV73	1.01 1/99	7.69 1/13	0.106184	GO:0019904
GO:0005536	glucose binding	Binding to D- or L-enantiomers of glucose.	ENSMUSG00000000628	'Hexokinase-2'	Hk2	O08528	O08528	1.01 1/99	7.69 1/13	0.106184	GO:0048029
GO:0030983	mismatched DNA binding	Binding to a double-stranded DNA region containing one or more mismatches.	ENSMUSG00000027342	'Proliferating cell nuclear antigen'	Pcna	P17918	P17918	1.01 1/99	7.69 1/13	0.106184	GO:0003690
GO:0043121	neurotrophin binding	Binding to a neurotrophin, any of a family of growth factors that prevent apoptosis in neurons and promote nerve growth.	ENSMUSG00000030359	'Pregnancy zone protein'	Pzp	Q61838	Q61838	1.01 1/99	7.69 1/13	0.106184	GO:0019838
GO:0044389	ubiquitin-like protein ligase binding	Binding to a ubiquitin-like protein ligase, such as ubiquitin-ligase.	ENSMUSG00000016319 ENSMUSG00000020122 ENSMUSG00000034024 ENSMUSG00000025139	'ADP/ATP translocase 2'; 'Epidermal growth factor receptor'; 'T-complex protein 1 subunit beta'; 'Toll-interacting protein'	Slc25a5 Egfr Cct2 Tollip	P51881 Q01279 Q542X7 Q9QZ06	P51881 Q01279 Q542X7 Q9QZ06	4.04 4/99	1.14 4/350	0.106184	GO:0019899
GO:0002161	aminoacyl-tRNA editing activity	The hydrolysis of an incorrectly aminoacylated tRNA.	ENSMUSG00000007029	'Valine--tRNA ligase'	Vars1	Q3U3D3	Q3U3D3	1.01 1/99	7.69 1/13	0.106184	GO:0140101;GO:0052689
GO:0031748	D1 dopamine receptor binding	Binding to a D1 dopamine receptor.	ENSMUSG00000031696	'Vacuolar protein sorting-associated protein 35'	Vps35	Q3TJ43	Q3TJ43	1.01 1/99	7.14 1/14	0.111684	GO:0050780
GO:0008097	5S rRNA binding	Binding to a 5S ribosomal RNA, the smallest RNA constituent of a ribosome.	ENSMUSG00000034994	'Elongation factor 2'	Eef2	P58252	P58252	1.01 1/99	7.14 1/14	0.111684	GO:0019843
GO:0016812	hydrolase activity, acting on carbon-nitrogen (but not peptide) bonds, in cyclic amides	Catalysis of the hydrolysis of any non-peptide carbon-nitrogen bond in a cyclic amide.	ENSMUSG00000022562	'5-oxoprolinase'	Oplah	Q8K010	Q8K010	1.01 1/99	7.14 1/14	0.111684	GO:0016810
GO:0140666	annealing activity	An activity that facilitates the formation of a complementary double-stranded polynucleotide molecule.	ENSMUSG00000027680	'RNA-binding protein FXR1'	Fxr1	Q61584	Q61584	1.01 1/99	7.14 1/14	0.111684	GO:0003676
GO:0030955	potassium ion binding	Binding to a potassium ion (K+).	ENSMUSG00000032047	'Acetyl-CoA acetyltransferase, mitochondrial'	Acat1	Q8QZT1	Q8QZT1	1.01 1/99	7.14 1/14	0.111684	GO:0031420
GO:0044548	S100 protein binding	Binding to a S100 protein. S100 is a small calcium and zinc binding protein produced in astrocytes that is implicated in Alzheimer's disease, Down Syndrome and ALS.	ENSMUSG00000069833	'AHNAK nucleoprotein'	Ahnak	E9Q616	E9Q616	1.01 1/99	7.14 1/14	0.111684	GO:0005515
GO:0003727	single-stranded RNA binding	Binding to single-stranded RNA.	ENSMUSG00000030057 ENSMUSG00000027680	'CCHC-type zinc finger nucleic acid binding protein'; 'RNA-binding protein FXR1'	Cnbp Fxr1	P53996 Q61584	P53996 Q61584	2.02 2/99	2.04 2/98	0.117335	GO:0003723
GO:0008179	adenylate cyclase binding	Binding to an adenylate cyclase.	ENSMUSG00000038587	'A kinase'	Akap12	B2RRE0	B2RRE0	1.01 1/99	6.67 1/15	0.117335	GO:0019899
GO:0016854	racemase and epimerase activity	Catalysis of a reaction that alters the configuration of one or more chiral centers in a molecule.	ENSMUSG00000026005	'Ribulose-phosphate 3-epimerase'	Rpe	B2KGF0	B2KGF0	1.01 1/99	6.67 1/15	0.117335	GO:0016853
GO:1901612	cardiolipin binding	Binding to cardiolipin.	ENSMUSG00000031710	'Mitochondrial brown fat uncoupling protein 1'	Ucp1	P12242	P12242	1.01 1/99	6.67 1/15	0.117335	GO:1901611
GO:0005149	interleukin-1 receptor binding	Binding to an interleukin-1 receptor.	ENSMUSG00000025139	'Toll-interacting protein'	Tollip	Q9QZ06	Q9QZ06	1.01 1/99	6.67 1/15	0.117335	GO:0005126;GO:0070851
GO:0005539	glycosaminoglycan binding	Binding to a glycan (polysaccharide) containing a substantial proportion of aminomonosaccharide residues.	ENSMUSG00000015568 ENSMUSG00000004897 ENSMUSG00000000049	'Lipoprotein lipase'; 'Hepatoma-derived growth factor'; 'Beta-2-glycoprotein 1'	Lpl Hdgf Apoh	P11152 P51859 Q01339	P11152 P51859 Q01339	3.03 3/99	1.35 3/223	0.118797	GO:0097367
GO:0019887	protein kinase regulator activity	Modulates the activity of a protein kinase, an enzyme which phosphorylates a protein.	ENSMUSG00000020372 ENSMUSG00000020122 ENSMUSG00000007892	'Small ribosomal subunit protein RACK1'; 'Epidermal growth factor receptor'; 'Large ribosomal subunit protein P1'	Rack1 Egfr Rplp1	P68040 Q01279 Q58E35	P68040 Q01279 Q58E35	3.03 3/99	1.33 3/226	0.12223	GO:0019207
GO:0015075	monoatomic ion transmembrane transporter activity	Enables the transfer of an ion from one side of a membrane to the other.	ENSMUSG00000064210 ENSMUSG00000034810 ENSMUSG00000031710 ENSMUSG00000052459 ENSMUSG00000016319 ENSMUSG00000005299	'Anoctamin'; 'Sodium channel protein type 7 subunit alpha'; 'Mitochondrial brown fat uncoupling protein 1'; 'V-type proton ATPase catalytic subunit A'; 'ADP/ATP translocase 2'; 'Mitochondrial proton/calcium exchanger protein'	Ano6 Scn7a Ucp1 Atp6v1a Slc25a5 Letm1	A0A2I3BPX3 B1AYL1 P12242 P50516 P51881 Q9Z2I0	A0A2I3BPX3 B1AYL1 P12242 P50516 P51881 Q9Z2I0	6.06 6/99	0.85 6/705	0.12223	GO:0022857
GO:0008308	voltage-gated monoatomic anion channel activity	Enables the transmembrane transfer of an anion by a voltage-gated channel. An anion is a negatively charged ion. A voltage-gated channel is a channel whose open state is dependent on the voltage across the membrane in which it is embedded.	ENSMUSG00000064210	'Anoctamin'	Ano6	A0A2I3BPX3	A0A2I3BPX3	1.01 1/99	6.25 1/16	0.122761	GO:0005253;GO:0005244
GO:0045504	dynein heavy chain binding	Binding to a heavy chain of the dynein complex.	ENSMUSG00000032435	'Cytoplasmic dynein 1 light intermediate chain 1'	Dync1li1	Q8R1Q8	Q8R1Q8	1.01 1/99	6.25 1/16	0.122761	GO:0005515
GO:0022890	inorganic cation transmembrane transporter activity	Enables the transfer of inorganic cations from one side of a membrane to the other. Inorganic cations are atoms or small molecules with a positive charge that do not contain carbon in covalent linkage.	ENSMUSG00000034810 ENSMUSG00000031710 ENSMUSG00000052459 ENSMUSG00000016319 ENSMUSG00000005299	'Sodium channel protein type 7 subunit alpha'; 'Mitochondrial brown fat uncoupling protein 1'; 'V-type proton ATPase catalytic subunit A'; 'ADP/ATP translocase 2'; 'Mitochondrial proton/calcium exchanger protein'	Scn7a Ucp1 Atp6v1a Slc25a5 Letm1	B1AYL1 P12242 P50516 P51881 Q9Z2I0	B1AYL1 P12242 P50516 P51881 Q9Z2I0	5.05 5/99	0.93 5/538	0.123983	GO:0015318
GO:0032183	SUMO binding	Binding to the small ubiquitin-like protein SUMO.	ENSMUSG00000025139	'Toll-interacting protein'	Tollip	Q9QZ06	Q9QZ06	1.01 1/99	5.88 1/17	0.127974	GO:0032182
GO:0046933	proton-transporting ATP synthase activity, rotational mechanism	Enables the synthesis of ATP from ADP and phosphate by the transfer of protons from one side of a membrane to the other by a rotational mechanism driven by a gradient according to the reaction: ADP + H2O + phosphate + H+(in) -> ATP + H+(out).	ENSMUSG00000052459	'V-type proton ATPase catalytic subunit A'	Atp6v1a	P50516	P50516	1.01 1/99	5.88 1/17	0.127974	GO:0016874;GO:0015252
GO:0008047	enzyme activator activity	Binds to and increases the activity of an enzyme.	ENSMUSG00000027342 ENSMUSG00000020372 ENSMUSG00000020122 ENSMUSG00000000049 ENSMUSG00000007892	'Proliferating cell nuclear antigen'; 'Small ribosomal subunit protein RACK1'; 'Epidermal growth factor receptor'; 'Beta-2-glycoprotein 1'; 'Large ribosomal subunit protein P1'	Pcna Rack1 Egfr Apoh Rplp1	P17918 P68040 Q01279 Q01339 Q58E35	P17918 P68040 Q01279 Q01339 Q58E35	5.05 5/99	0.92 5/545	0.127974	GO:0140677;GO:0030234
GO:0004303	estradiol 17-beta-dehydrogenase [NAD(P)] activity	Catalysis of the reaction: estradiol-17-beta + NAD(P)+ = estrone + NAD(P)H + H+. The activity can use NAD+ or NADP+ as the acceptor.	ENSMUSG00000073422		Hsd17b8	P50171	P50171	1.01 1/99	5.88 1/17	0.127974	GO:0033764
GO:0000287	magnesium ion binding	Binding to a magnesium (Mg) ion.	ENSMUSG00000032418 ENSMUSG00000026473 ENSMUSG00000025545	'NADP-dependent malic enzyme'; 'Glutamine synthetase'; 'Citramalyl-CoA lyase, mitochondrial'	Me1 Glul Clybl	P06801 P15105 Q8R4N0	P06801 P15105 Q8R4N0	3.03 3/99	1.28 3/234	0.128734	GO:0046872
GO:0005525	GTP binding	Binding to GTP, guanosine triphosphate.	ENSMUSG00000031710 ENSMUSG00000034994 ENSMUSG00000020671 ENSMUSG00000073838	'Mitochondrial brown fat uncoupling protein 1'; 'Elongation factor 2'; 'Ras-related protein Rab-10'; 'Elongation factor Tu, mitochondrial'	Ucp1 Eef2 Rab10 Tufm	P12242 P58252 Q4FJL0 Q8BFR5	P12242 P58252 Q4FJL0 Q8BFR5	4.04 4/99	1.04 4/385	0.129293	GO:0035639;GO:0032561
GO:0019902	phosphatase binding	Binding to a phosphatase.	ENSMUSG00000030681 ENSMUSG00000020372 ENSMUSG00000020122	'Major vault protein'; 'Small ribosomal subunit protein RACK1'; 'Epidermal growth factor receptor'	Mvp Rack1 Egfr	E9Q3X0 P68040 Q01279	E9Q3X0 P68040 Q01279	3.03 3/99	1.28 3/235	0.129293	GO:0019899
GO:0031490	chromatin DNA binding	Binding to DNA that is assembled into chromatin.	ENSMUSG00000055065 ENSMUSG00000003868	'RNA helicase'; 'RuvB-like helicase'	Ddx17 Ruvbl2	Q3U741 Q3UXP2	Q3U741 Q3UXP2	2.02 2/99	1.87 2/107	0.130093	GO:0003677;GO:0003682
GO:0051400	BH domain binding	Binding to a Bcl-2 homology (BH) protein domain. Bcl-2-related proteins share homology in one to four conserved regions designated the Bcl-2 homology (BH) domains BH1, BH2, BH3 and BH4. These domains contribute at multiple levels to the function of these proteins in cell death and survival. Anti-apoptotic members of the Bcl-2 family have four BH domains (BH1-BH4). Pro-apoptotic members have fewer…	ENSMUSG00000020372	'Small ribosomal subunit protein RACK1'	Rack1	P68040	P68040	1.01 1/99	5.56 1/18	0.130697	GO:0019904
GO:0031489	myosin V binding	Binding to a class V myosin; myosin V is a dimeric molecule involved in intracellular transport.	ENSMUSG00000020671	'Ras-related protein Rab-10'	Rab10	Q4FJL0	Q4FJL0	1.01 1/99	5.56 1/18	0.130697	GO:0017022
GO:0140098	catalytic activity, acting on RNA	Catalytic activity that acts to modify RNA, driven by ATP hydrolysis.	ENSMUSG00000097239 ENSMUSG00000007029 ENSMUSG00000055065 ENSMUSG00000024587	'Predicted gene, 27029'; 'Valine--tRNA ligase'; 'RNA helicase'; 'Asparagine--tRNA ligase, cytoplasmic'	Gm27029 Vars1 Ddx17 Nars1	A2A4P4 Q3U3D3 Q3U741 Q8BP47	A2A4P4 Q3U3D3 Q3U741 Q8BP47	4.04 4/99	1.03 4/390	0.130697	GO:0140640
GO:0005229	intracellular calcium activated chloride channel activity	Enables the transmembrane transfer of chloride by a channel that opens in response to stimulus by a calcium ion or ions. Transport by a channel involves catalysis of facilitated diffusion of a solute (by an energy-independent process) involving passage through a transmembrane aqueous pore or channel, without evidence for a carrier-mediated mechanism.	ENSMUSG00000064210	'Anoctamin'	Ano6	A0A2I3BPX3	A0A2I3BPX3	1.01 1/99	5.56 1/18	0.130697	GO:0061778
GO:0008137	NADH dehydrogenase (ubiquinone) activity	Catalysis of the reaction: NADH + ubiquinone + 5 H+(in) = NAD+ + ubiquinol + 4 H+(out).	ENSMUSG00000025968	'NADH-ubiquinone oxidoreductase 75 kDa subunit, mitochondrial'	Ndufs1	Q91VD9	Q91VD9	1.01 1/99	5.56 1/18	0.130697	GO:0050136;GO:0009055;GO:0015453
GO:1901611	phosphatidylglycerol binding	Binding to phosphatidylglycerol.	ENSMUSG00000031710	'Mitochondrial brown fat uncoupling protein 1'	Ucp1	P12242	P12242	1.01 1/99	5.56 1/18	0.130697	GO:0043168;GO:0005543
GO:0017128	phospholipid scramblase activity	Catalysis of the movement of phospholipids from one membrane bilayer leaflet to the other, by an ATP-independent mechanism.	ENSMUSG00000064210	'Anoctamin'	Ano6	A0A2I3BPX3	A0A2I3BPX3	1.01 1/99	5.56 1/18	0.130697	GO:0140303;GO:0005548
GO:0003729	mRNA binding	Binding to messenger RNA (mRNA), an intermediate molecule between DNA and protein. mRNA includes UTR and coding sequences, but does not contain introns.	ENSMUSG00000044533 ENSMUSG00000030057 ENSMUSG00000055065 ENSMUSG00000027680	'Small ribosomal subunit protein uS5'; 'CCHC-type zinc finger nucleic acid binding protein'; 'RNA helicase'; 'RNA-binding protein FXR1'	Rps2 Cnbp Ddx17 Fxr1	P25444 P53996 Q3U741 Q61584	P25444 P53996 Q3U741 Q61584	4.04 4/99	1.01 4/395	0.135134	GO:0003723
GO:0061778	intracellular chloride channel activity	Enables the transmembrane transfer of chloride across the membrane of an intracellular compartment. Transport by a channel involves catalysis of facilitated diffusion of a solute (by an energy-independent process) involving passage through a transmembrane aqueous pore or channel, without evidence for a carrier-mediated mechanism.	ENSMUSG00000064210	'Anoctamin'	Ano6	A0A2I3BPX3	A0A2I3BPX3	1.01 1/99	5.26 1/19	0.135147	GO:0005254
GO:0070402	NADPH binding	Binding to the reduced form, NADPH, of nicotinamide-adenine dinucleotide phosphate, a coenzyme involved in many redox and biosynthetic reactions.	ENSMUSG00000028223	'2,4-dienoyl-CoA reductase'	Decr1	Q9CQ62	Q9CQ62	1.01 1/99	5.26 1/19	0.135147	GO:0043168;GO:0050661
GO:0030297	transmembrane receptor protein tyrosine kinase activator activity	Binds to and increases the activity of a transmembrane receptor protein tyrosine kinase.	ENSMUSG00000020122	'Epidermal growth factor receptor'	Egfr	Q01279	Q01279	1.01 1/99	5.26 1/19	0.135147	GO:0030546;GO:0030296
GO:0050136	NADH dehydrogenase (quinone) activity	Catalysis of the reaction: NADH + H+ + a quinone = NAD+ + a quinol.	ENSMUSG00000025968	'NADH-ubiquinone oxidoreductase 75 kDa subunit, mitochondrial'	Ndufs1	Q91VD9	Q91VD9	1.01 1/99	5.26 1/19	0.135147	GO:0003955;GO:0003954
GO:0060229	lipase activator activity	Binds to and increases the activity of a lipase, an enzyme that catalyzes of the hydrolysis of a lipid.	ENSMUSG00000000049	'Beta-2-glycoprotein 1'	Apoh	Q01339	Q01339	1.01 1/99	5.00 1/20	0.139738	GO:0008047
GO:0004806	triglyceride lipase activity	Catalysis of the reaction: triacylglycerol + H2O = diacylglycerol + a carboxylate.	ENSMUSG00000015568	'Lipoprotein lipase'	Lpl	P11152	P11152	1.01 1/99	5.00 1/20	0.139738	GO:0052689;GO:0016298
GO:0008320	protein transmembrane transporter activity	Enables the transfer of a protein from one side of a membrane to the other.	ENSMUSG00000022752	'MKIAA0719 protein'	Tomm70a	Q80TT4	Q80TT4	1.01 1/99	5.00 1/20	0.139738	GO:0022884;GO:0140318
GO:0048038	quinone binding	Binding to a quinone, any member of a class of diketones derivable from aromatic compounds by conversion of two CH groups into CO groups with any necessary rearrangement of double bonds.	ENSMUSG00000005803	'FAD/NAD'	Sqor	Q3UDS4	Q3UDS4	1.01 1/99	5.00 1/20	0.139738	GO:0036094
GO:0036041	long-chain fatty acid binding	Binding to a long-chain fatty acid. A long-chain fatty acid has an aliphatic tail containing 13 to 22 carbons.	ENSMUSG00000031710	'Mitochondrial brown fat uncoupling protein 1'	Ucp1	P12242	P12242	1.01 1/99	5.00 1/20	0.139738	GO:0005504
GO:0070006	metalloaminopeptidase activity	Catalysis of the hydrolysis of a single N-terminal amino acid residue from a polypeptide chain by a mechanism in which water acts as a nucleophile, one or two metal ions hold the water molecule in place, and charged amino acid side chains are ligands for the metal ions.	ENSMUSG00000023845	'Leucyl-cystinyl aminopeptidase'	Lnpep	Q8C129	Q8C129	1.01 1/99	4.76 1/21	0.145065	GO:0004177;GO:0008235
GO:0003730	mRNA 3'-UTR binding	Binding to a 3' untranslated region of an mRNA molecule.	ENSMUSG00000055065 ENSMUSG00000027680	'RNA helicase'; 'RNA-binding protein FXR1'	Ddx17 Fxr1	Q3U741 Q61584	Q3U741 Q61584	2.02 2/99	1.69 2/118	0.145065	GO:0003729
GO:0106222	lncRNA binding	Binding to a long noncoding RNA (lncRNA).	ENSMUSG00000055065	'RNA helicase'	Ddx17	Q3U741	Q3U741	1.01 1/99	4.76 1/21	0.145065	GO:0003723
GO:0004222	metalloendopeptidase activity	Catalysis of the hydrolysis of internal, alpha-peptide bonds in a polypeptide chain by a mechanism in which water acts as a nucleophile, one or two metal ions hold the water molecule in place, and charged amino acid side chains are ligands for the metal ions.	ENSMUSG00000004929 ENSMUSG00000000738	'Thimet oligopeptidase'; 'Paraplegin'	Thop1 Spg7	A0A0R4IZY0 Q3ULF4	A0A0R4IZY0 Q3ULF4	2.02 2/99	1.68 2/119	0.146051	GO:0004175;GO:0008237
GO:0016289	acyl-CoA hydrolase activity	Catalysis of the reaction: an acyl-CoA + H2O = a carboxylate + CoA + H+.	ENSMUSG00000036880	'3-ketoacyl-CoA thiolase, mitochondrial'	Acaa2	Q8BWT1	Q8BWT1	1.01 1/99	4.55 1/22	0.147968	GO:0016790
GO:0019200	carbohydrate kinase activity	Catalysis of the transfer of a phosphate group, usually from ATP, to a carbohydrate substrate molecule.	ENSMUSG00000000628	'Hexokinase-2'	Hk2	O08528	O08528	1.01 1/99	4.55 1/22	0.147968	GO:0016301
GO:0000979	RNA polymerase II core promoter sequence-specific DNA binding	Binding to a DNA sequence that is part of the core promoter of a RNA polymerase II-transcribed gene.	ENSMUSG00000003868	'RuvB-like helicase'	Ruvbl2	Q3UXP2	Q3UXP2	1.01 1/99	4.55 1/22	0.147968	GO:0001046;GO:0000977
GO:0005248	voltage-gated sodium channel activity	Enables the transmembrane transfer of a sodium ion by a voltage-gated channel. A voltage-gated channel is a channel whose open state is dependent on the voltage across the membrane in which it is embedded.	ENSMUSG00000034810	'Sodium channel protein type 7 subunit alpha'	Scn7a	B1AYL1	B1AYL1	1.01 1/99	4.55 1/22	0.147968	GO:0005272
GO:0003955	NAD(P)H dehydrogenase (quinone) activity	Catalysis of the reaction: NAD(P)H + H+ + a quinone = NAD(P)+ + a hydroquinone.	ENSMUSG00000025968	'NADH-ubiquinone oxidoreductase 75 kDa subunit, mitochondrial'	Ndufs1	Q91VD9	Q91VD9	1.01 1/99	4.55 1/22	0.147968	GO:0016655
GO:0047617	fatty acyl-CoA hydrolase activity	Catalysis of the reaction: a fatty acyl-CoA + H2O = a fatty acid + CoA + H+.	ENSMUSG00000036880	'3-ketoacyl-CoA thiolase, mitochondrial'	Acaa2	Q8BWT1	Q8BWT1	1.01 1/99	4.55 1/22	0.147968	GO:0016289
GO:0003954	NADH dehydrogenase activity	Catalysis of the reaction: NADH + H+ + acceptor = NAD+ + reduced acceptor.	ENSMUSG00000025968	'NADH-ubiquinone oxidoreductase 75 kDa subunit, mitochondrial'	Ndufs1	Q91VD9	Q91VD9	1.01 1/99	4.55 1/22	0.147968	GO:0016651
GO:0005496	steroid binding	Binding to a steroid, any of a large group of substances that have in common a ring system based on 1,2-cyclopentanoperhydrophenanthrene.	ENSMUSG00000058135 ENSMUSG00000035540	'Glutathione S-transferase Mu 1'; 'Vitamin D-binding protein'	Gstm1 Gc	P10649 P21614	P10649 P21614	2.02 2/99	1.63 2/123	0.150761	GO:0097159;GO:0008289
GO:0051139	metal cation:proton antiporter activity	Enables the transfer of a solute or solutes from one side of a membrane to the other according to the reaction: metal ion(in) + H+(out) = metal ion(out) + H+(in).	ENSMUSG00000005299	'Mitochondrial proton/calcium exchanger protein'	Letm1	Q9Z2I0	Q9Z2I0	1.01 1/99	4.35 1/23	0.15253	GO:0015078;GO:0140828
GO:0070182	DNA polymerase binding	Binding to a DNA polymerase.	ENSMUSG00000027342	'Proliferating cell nuclear antigen'	Pcna	P17918	P17918	1.01 1/99	4.35 1/23	0.15253	GO:0019899
GO:0005346	purine ribonucleotide transmembrane transporter activity	Enables the transfer of a purine ribonucleotide, any compound consisting of a purine ribonucleoside (a purine organic base attached to a ribose sugar) esterified with (ortho)phosphate, from one side of a membrane to the other.	ENSMUSG00000016319	'ADP/ATP translocase 2'	Slc25a5	P51881	P51881	1.01 1/99	4.35 1/23	0.15253	GO:0015216;GO:1901505
GO:0015297	antiporter activity	Enables the active transport of a solute across a membrane by a mechanism whereby two or more species are transported in opposite directions in a tightly coupled process not directly linked to a form of energy other than chemiosmotic energy. The reaction is: solute A(out) + solute B(in) = solute A(in) + solute B(out).	ENSMUSG00000016319 ENSMUSG00000005299	'ADP/ATP translocase 2'; 'Mitochondrial proton/calcium exchanger protein'	Slc25a5 Letm1	P51881 Q9Z2I0	P51881 Q9Z2I0	2.02 2/99	1.59 2/126	0.155106	GO:0015291
GO:0015252	proton channel activity	Enables the facilitated diffusion of a hydrogen ion (by an energy-independent process) involving passage through a transmembrane aqueous pore or channel without evidence for a carrier-mediated mechanism.	ENSMUSG00000052459	'V-type proton ATPase catalytic subunit A'	Atp6v1a	P50516	P50516	1.01 1/99	4.17 1/24	0.155106	GO:0005261;GO:0015078
GO:0042625	ATPase-coupled ion transmembrane transporter activity	Enables the transfer of an ion from one side of a membrane to the other, driven by the reaction: ATP + H2O = ADP + phosphate.	ENSMUSG00000052459	'V-type proton ATPase catalytic subunit A'	Atp6v1a	P50516	P50516	1.01 1/99	4.17 1/24	0.155106	GO:0042626
GO:0019207	kinase regulator activity	Modulates the activity of a kinase, an enzyme which catalyzes of the transfer of a phosphate group, usually from ATP, to a substrate molecule.	ENSMUSG00000020372 ENSMUSG00000020122 ENSMUSG00000007892	'Small ribosomal subunit protein RACK1'; 'Epidermal growth factor receptor'; 'Large ribosomal subunit protein P1'	Rack1 Egfr Rplp1	P68040 Q01279 Q58E35	P68040 Q01279 Q58E35	3.03 3/99	1.12 3/268	0.155106	GO:0030234
GO:0043395	heparan sulfate proteoglycan binding	Binding to a heparan sulfate proteoglycan, any proteoglycan containing heparan sulfate as the glycosaminoglycan carbohydrate unit.	ENSMUSG00000015568	'Lipoprotein lipase'	Lpl	P11152	P11152	1.01 1/99	4.17 1/24	0.155106	GO:1901681;GO:0043394
GO:0044769	ATPase activity, coupled to transmembrane movement of ions, rotational mechanism	Enables the transfer of ions from one side of a membrane to the other according to the reaction: ATP + H2O + ion(in) = ADP + phosphate + ion(out), by a rotational mechanism.	ENSMUSG00000052459	'V-type proton ATPase catalytic subunit A'	Atp6v1a	P50516	P50516	1.01 1/99	4.17 1/24	0.155106	GO:0042625
GO:0046961	proton-transporting ATPase activity, rotational mechanism	Enables the transfer of protons from one side of a membrane to the other according to the reaction: ATP + H2O + H+(in) -> ADP + phosphate + H+(out), by a rotational mechanism.	ENSMUSG00000052459	'V-type proton ATPase catalytic subunit A'	Atp6v1a	P50516	P50516	1.01 1/99	4.17 1/24	0.155106	GO:0015078;GO:0019829;GO:0044769
GO:0017056	structural constituent of nuclear pore	The action of a molecule that contributes to the structural integrity of the nuclear pore complex, a protein-lined channel in the nuclear envelope that allows the transfer of macromolecules.	ENSMUSG00000032939	'Nuclear pore complex protein Nup93'	Nup93	Q8BJ71	Q8BJ71	1.01 1/99	4.17 1/24	0.155106	GO:0005198
GO:0046872	metal ion binding	Binding to a metal ion.	ENSMUSG00000004929 ENSMUSG00000064210 ENSMUSG00000055322 ENSMUSG00000026005 ENSMUSG00000042010 ENSMUSG00000032418 ENSMUSG00000058135 ENSMUSG00000015568 ENSMUSG00000026473 ENSMUSG00000030057 ENSMUSG00000028228 ENSMUSG00000000738 ENSMUSG00000020917 ENSMUSG00000020532 ENSMUSG00000006276 ENSMUSG00000026827 ENSMUSG00000023845 ENSMUSG00000032047 ENSMUSG00000025545 ENSMUSG00000025968 ENSMUSG00000022477 …	'Thimet oligopeptidase'; 'Anoctamin'; 'Tensin 1'; 'Ribulose-phosphate 3-epimerase'; 'Acetyl-CoA carboxylase 2'; 'NADP-dependent malic enzyme'; 'Glutathione S-transferase Mu 1'; 'Lipoprotein lipase'; 'Glutamine synthetase'; 'CCHC-type zinc finger nucleic acid binding protein'; 'C2 domain-containing protein'; 'Paraplegin'; 'ATP-citrate synthase'; 'Acetyl-CoA carboxylase 1'; 'Epidermal growth factor…	Thop1 Ano6 Tns1 Rpe Acacb Me1 Gstm1 Lpl Glul Cnbp Cpne3 Spg7 Acly Acaca Eps15l1 Gpd2 Lnpep Acat1 Clybl Ndufs1 Aco2 Letm1	A0A0R4IZY0 A0A2I3BPX3 A0A6I8MWZ2 B2KGF0 E9Q4Z2 P06801 P10649 P11152 P15105 P53996 Q3UJS6 Q3ULF4 Q3V117 Q5SWU9 Q60902 Q64521 Q8C129 Q8QZT1 Q8R4N0 Q91VD9 Q99KI0 Q9Z2I0	A0A0R4IZY0 A0A2I3BPX3 A0A6I8MWZ2 B2KGF0 E9Q4Z2 P06801 P10649 P11152 P15105 P53996 Q3UJS6 Q3ULF4 Q3V117 Q5SWU9 Q60902 Q64521 Q8C129 Q8QZT1 Q8R4N0 Q91VD9 Q99KI0 Q9Z2I0	22.22 22/99	0.53 22/4176	0.155872	GO:0043169
GO:0050780	dopamine receptor binding	Binding to a dopamine receptor.	ENSMUSG00000031696	'Vacuolar protein sorting-associated protein 35'	Vps35	Q3TJ43	Q3TJ43	1.01 1/99	4.00 1/25	0.157087	GO:0001664
GO:0019865	immunoglobulin binding	Binding to an immunoglobulin.	ENSMUSG00000017309	'CMRF35-like molecule 9'	Cd300lg	Q1ERP8	Q1ERP8	1.01 1/99	4.00 1/25	0.157087	GO:0044877
GO:0001091	RNA polymerase II general transcription initiation factor binding	Binding to a basal RNA polymerase II transcription factor, any of the factors involved in formation of the preinitiation complex (PIC) by RNA polymerase II and defined as a basal or general transcription factor.	ENSMUSG00000003868	'RuvB-like helicase'	Ruvbl2	Q3UXP2	Q3UXP2	1.01 1/99	4.00 1/25	0.157087	GO:0140296;GO:0001099
GO:0000295	adenine nucleotide transmembrane transporter activity	Enables the transfer of adenine nucleotides (AMP, ADP, and ATP) from one side of a membrane to the other.	ENSMUSG00000016319	'ADP/ATP translocase 2'	Slc25a5	P51881	P51881	1.01 1/99	4.00 1/25	0.157087	GO:0015216
GO:0022804	active transmembrane transporter activity	Enables the transfer of a specific substance or related group of substances from one side of a membrane to the other, up the solute's concentration gradient. The transporter binds the solute and undergoes a series of conformational changes. Transport works equally well in either direction.	ENSMUSG00000052459 ENSMUSG00000016319 ENSMUSG00000025968 ENSMUSG00000005299	'V-type proton ATPase catalytic subunit A'; 'ADP/ATP translocase 2'; 'NADH-ubiquinone oxidoreductase 75 kDa subunit, mitochondrial'; 'Mitochondrial proton/calcium exchanger protein'	Atp6v1a Slc25a5 Ndufs1 Letm1	P50516 P51881 Q91VD9 Q9Z2I0	P50516 P51881 Q91VD9 Q9Z2I0	4.04 4/99	0.92 4/435	0.157087	GO:0022857
GO:0031420	alkali metal ion binding	Binding to an alkali metal ion; alkali metals are those elements in group Ia of the periodic table, with the exception of hydrogen.	ENSMUSG00000032047	'Acetyl-CoA acetyltransferase, mitochondrial'	Acat1	Q8QZT1	Q8QZT1	1.01 1/99	4.00 1/25	0.157087	GO:0046872
GO:0008656	cysteine-type endopeptidase activator activity involved in apoptotic process	Binds to and increases the rate of proteolysis catalyzed by a cysteine-type endopeptidase involved in the apoptotic process.	ENSMUSG00000020372	'Small ribosomal subunit protein RACK1'	Rack1	P68040	P68040	1.01 1/99	4.00 1/25	0.157087	GO:0043028;GO:0016505
GO:0005227	calcium-activated cation channel activity	Enables the calcium concentration-regulatable energy-independent passage of cations across a lipid bilayer down a concentration gradient.	ENSMUSG00000064210	'Anoctamin'	Ano6	A0A2I3BPX3	A0A2I3BPX3	1.01 1/99	4.00 1/25	0.157087	GO:0022839;GO:0099094
GO:0030295	protein kinase activator activity	Binds to and increases the activity of a protein kinase, an enzyme which phosphorylates a protein.	ENSMUSG00000020122 ENSMUSG00000007892	'Epidermal growth factor receptor'; 'Large ribosomal subunit protein P1'	Egfr Rplp1	Q01279 Q58E35	Q01279 Q58E35	2.02 2/99	1.53 2/131	0.157185	GO:0019887;GO:0019209
GO:0099106	ion channel regulator activity	Modulates the activity of a channel via direct interaction with it. A channel catalyzes energy-independent facilitated diffusion, mediated by passage of a solute through a transmembrane aqueous pore or channel.	ENSMUSG00000029713 ENSMUSG00000020372	'Guanine nucleotide binding protein'; 'Small ribosomal subunit protein RACK1'	Gnb2 Rack1	E9QKR0 P68040	E9QKR0 P68040	2.02 2/99	1.53 2/131	0.157185	GO:0016247
GO:0061134	peptidase regulator activity	Binds to and modulates the activity of a peptidase, any enzyme that catalyzes the hydrolysis peptide bonds.	ENSMUSG00000024164 ENSMUSG00000020372 ENSMUSG00000030359	'Complement C3'; 'Small ribosomal subunit protein RACK1'; 'Pregnancy zone protein'	C3 Rack1 Pzp	P01027 P68040 Q61838	P01027 P68040 Q61838	3.03 3/99	1.09 3/275	0.157741	GO:0030234
GO:0022884	macromolecule transmembrane transporter activity	Enables the transfer of a macromolecule from one side of a membrane to the other.	ENSMUSG00000022752	'MKIAA0719 protein'	Tomm70a	Q80TT4	Q80TT4	1.01 1/99	3.85 1/26	0.158945	GO:0022857
GO:0099186	structural constituent of postsynapse	The action of a molecule that contributes to the structural integrity of a postsynapse.	ENSMUSG00000020476	'Drebrin-like protein'	Dbnl	Q62418	Q62418	1.01 1/99	3.85 1/26	0.158945	GO:0098918
GO:0004602	glutathione peroxidase activity	Catalysis of the reaction: 2 glutathione + hydrogen peroxide = oxidized glutathione + 2 H2O.	ENSMUSG00000075706	'Glutathione peroxidase'	Gpx4	Q76LV0	Q76LV0	1.01 1/99	3.85 1/26	0.158945	GO:0004601
GO:0017134	fibroblast growth factor binding	Binding to a fibroblast growth factor.	ENSMUSG00000044533	'Small ribosomal subunit protein uS5'	Rps2	P25444	P25444	1.01 1/99	3.85 1/26	0.158945	GO:0019838
GO:0019707	protein-cysteine S-acyltransferase activity	Catalysis of the transfer of an acyl group to a sulfur atom on the cysteine of a protein molecule.	ENSMUSG00000026473	'Glutamine synthetase'	Glul	P15105	P15105	1.01 1/99	3.85 1/26	0.158945	GO:0016417;GO:0140096
GO:0019706	protein-cysteine S-palmitoyltransferase activity	Catalysis of the transfer of a palmitoyl (systematic name, hexadecanoyl) group to a sulfur atom on the cysteine of a protein molecule, in the reaction hexadecanoyl-CoA + L-cysteinyl-[protein] = CoA + S-hexadecanoyl-L-cysteinyl-[protein].	ENSMUSG00000026473	'Glutamine synthetase'	Glul	P15105	P15105	1.01 1/99	3.85 1/26	0.158945	GO:0016409;GO:0019707
GO:0004175	endopeptidase activity	Catalysis of the hydrolysis of internal, alpha-peptide bonds in a polypeptide chain.	ENSMUSG00000004929 ENSMUSG00000021939 ENSMUSG00000059481 ENSMUSG00000000738	'Thimet oligopeptidase'; 'Cathepsin B'; 'Plasminogen'; 'Paraplegin'	Thop1 Ctsb Plg Spg7	A0A0R4IZY0 P10605 P20918 Q3ULF4	A0A0R4IZY0 P10605 P20918 Q3ULF4	4.04 4/99	0.90 4/445	0.161826	GO:0008233
GO:0008483	transaminase activity	Catalysis of the transfer of an amino group to an acceptor, usually a 2-oxo acid.	ENSMUSG00000022546	'Alanine aminotransferase 1'	Gpt	Q8QZR5	Q8QZR5	1.01 1/99	3.70 1/27	0.162915	GO:0016769
GO:0016505	peptidase activator activity involved in apoptotic process	Binds to and increases the activity of a peptidase that is involved in the apoptotic process.	ENSMUSG00000020372	'Small ribosomal subunit protein RACK1'	Rack1	P68040	P68040	1.01 1/99	3.70 1/27	0.162915	GO:0016504
GO:0015216	purine nucleotide transmembrane transporter activity	Enables the transfer of a purine nucleotide, any compound consisting of a purine nucleoside esterified with (ortho)phosphate, from one side of a membrane to the other.	ENSMUSG00000016319	'ADP/ATP translocase 2'	Slc25a5	P51881	P51881	1.01 1/99	3.70 1/27	0.162915	GO:0015215
GO:0016247	channel regulator activity	Binds to and modulates the activity of a channel. A channel catalyzes energy-independent facilitated diffusion, mediated by passage of a solute through a transmembrane aqueous pore or channel.	ENSMUSG00000029713 ENSMUSG00000020372	'Guanine nucleotide binding protein'; 'Small ribosomal subunit protein RACK1'	Gnb2 Rack1	E9QKR0 P68040	E9QKR0 P68040	2.02 2/99	1.44 2/139	0.167818	GO:0141108
GO:0141108	transporter regulator activity	Binds to and modulates the activity of a transporter.	ENSMUSG00000029713 ENSMUSG00000020372	'Guanine nucleotide binding protein'; 'Small ribosomal subunit protein RACK1'	Gnb2 Rack1	E9QKR0 P68040	E9QKR0 P68040	2.02 2/99	1.42 2/141	0.169654	GO:0098772
GO:0022839	monoatomic ion-gated channel activity	Enables the transmembrane transfer of a solute by a channel that opens in response to a specific ion stimulus.	ENSMUSG00000064210	'Anoctamin'	Ano6	A0A2I3BPX3	A0A2I3BPX3	1.01 1/99	3.45 1/29	0.169654	GO:0022834
GO:0019209	kinase activator activity	Binds to and increases the activity of a kinase, an enzyme which catalyzes of the transfer of a phosphate group, usually from ATP, to a substrate molecule.	ENSMUSG00000020122 ENSMUSG00000007892	'Epidermal growth factor receptor'; 'Large ribosomal subunit protein P1'	Egfr Rplp1	Q01279 Q58E35	Q01279 Q58E35	2.02 2/99	1.42 2/141	0.169654	GO:0008047;GO:0019207
GO:0035925	mRNA 3'-UTR AU-rich region binding	Binding to a region containing frequent adenine and uridine bases within the 3' untranslated region of a mRNA molecule or in pre-mRNA intron. The ARE-binding element consensus is UUAUUUAUU. ARE-binding proteins control the stability and/or translation of mRNAs.	ENSMUSG00000027680	'RNA-binding protein FXR1'	Fxr1	Q61584	Q61584	1.01 1/99	3.45 1/29	0.169654	GO:0003730
GO:0035035	histone acetyltransferase binding	Binding to an histone acetyltransferase.	ENSMUSG00000027342	'Proliferating cell nuclear antigen'	Pcna	P17918	P17918	1.01 1/99	3.45 1/29	0.169654	GO:0019899
GO:0015399	primary active transmembrane transporter activity	Enables the transfer of a solute from one side of a membrane to the other, up the solute's concentration gradient, by binding the solute and undergoing a series of conformational changes. Transport works equally well in either direction and is powered by a primary energy source. Primary energy sources known to be coupled to transport are chemical such as ATP hydrolysis, redox energy and photon en…	ENSMUSG00000052459 ENSMUSG00000025968	'V-type proton ATPase catalytic subunit A'; 'NADH-ubiquinone oxidoreductase 75 kDa subunit, mitochondrial'	Atp6v1a Ndufs1	P50516 Q91VD9	P50516 Q91VD9	2.02 2/99	1.41 2/142	0.169654	GO:0022804
GO:0017025	TBP-class protein binding	Binding to a member of the class of TATA-binding proteins (TBP), including any of the TBP-related factors (TRFs).	ENSMUSG00000003868	'RuvB-like helicase'	Ruvbl2	Q3UXP2	Q3UXP2	1.01 1/99	3.45 1/29	0.169654	GO:0140296
GO:0051537	2 iron, 2 sulfur cluster binding	Binding to a 2 iron, 2 sulfur (2Fe-2S) cluster; this cluster consists of two iron atoms, with two inorganic sulfur atoms found between the irons and acting as bridging ligands.	ENSMUSG00000025968	'NADH-ubiquinone oxidoreductase 75 kDa subunit, mitochondrial'	Ndufs1	Q91VD9	Q91VD9	1.01 1/99	3.45 1/29	0.169654	GO:0051536
GO:0140318	protein transporter activity	Directly binding to a specific protein and delivering it to a specific cellular location.	ENSMUSG00000022752	'MKIAA0719 protein'	Tomm70a	Q80TT4	Q80TT4	1.01 1/99	3.45 1/29	0.169654	GO:0005215
GO:0030246	carbohydrate binding	Binding to a carbohydrate, which includes monosaccharides, oligosaccharides and polysaccharides as well as substances derived from monosaccharides by reduction of the carbonyl group (alditols), by oxidation of one or more hydroxy groups to afford the corresponding aldehydes, ketones, or carboxylic acids, or by replacement of one or more hydroxy group(s) by a hydrogen atom. Cyclitols are generally…	ENSMUSG00000030695 ENSMUSG00000026005 ENSMUSG00000000628	'Fructose-bisphosphate aldolase'; 'Ribulose-phosphate 3-epimerase'; 'Hexokinase-2'	Aldoa Rpe Hk2	A6ZI44 B2KGF0 O08528	A6ZI44 B2KGF0 O08528	3.03 3/99	1.02 3/293	0.171499	GO:0005488
GO:0043169	cation binding	Binding to a cation, a charged atom or group of atoms with a net positive charge.	ENSMUSG00000004929 ENSMUSG00000064210 ENSMUSG00000055322 ENSMUSG00000026005 ENSMUSG00000042010 ENSMUSG00000032418 ENSMUSG00000058135 ENSMUSG00000015568 ENSMUSG00000026473 ENSMUSG00000030057 ENSMUSG00000028228 ENSMUSG00000000738 ENSMUSG00000020917 ENSMUSG00000020532 ENSMUSG00000006276 ENSMUSG00000026827 ENSMUSG00000023845 ENSMUSG00000032047 ENSMUSG00000025545 ENSMUSG00000025968 ENSMUSG00000022477 …	'Thimet oligopeptidase'; 'Anoctamin'; 'Tensin 1'; 'Ribulose-phosphate 3-epimerase'; 'Acetyl-CoA carboxylase 2'; 'NADP-dependent malic enzyme'; 'Glutathione S-transferase Mu 1'; 'Lipoprotein lipase'; 'Glutamine synthetase'; 'CCHC-type zinc finger nucleic acid binding protein'; 'C2 domain-containing protein'; 'Paraplegin'; 'ATP-citrate synthase'; 'Acetyl-CoA carboxylase 1'; 'Epidermal growth factor…	Thop1 Ano6 Tns1 Rpe Acacb Me1 Gstm1 Lpl Glul Cnbp Cpne3 Spg7 Acly Acaca Eps15l1 Gpd2 Lnpep Acat1 Clybl Ndufs1 Aco2 Letm1	A0A0R4IZY0 A0A2I3BPX3 A0A6I8MWZ2 B2KGF0 E9Q4Z2 P06801 P10649 P11152 P15105 P53996 Q3UJS6 Q3ULF4 Q3V117 Q5SWU9 Q60902 Q64521 Q8C129 Q8QZT1 Q8R4N0 Q91VD9 Q99KI0 Q9Z2I0	A0A0R4IZY0 A0A2I3BPX3 A0A6I8MWZ2 B2KGF0 E9Q4Z2 P06801 P10649 P11152 P15105 P53996 Q3UJS6 Q3ULF4 Q3V117 Q5SWU9 Q60902 Q64521 Q8C129 Q8QZT1 Q8R4N0 Q91VD9 Q99KI0 Q9Z2I0	22.22 22/99	0.51 22/4277	0.172721	GO:0043167
GO:0015215	nucleotide transmembrane transporter activity	Enables the transfer of a nucleotide, any compound consisting of a nucleoside that is esterified with (ortho)phosphate, from one side of a membrane to the other.	ENSMUSG00000016319	'ADP/ATP translocase 2'	Slc25a5	P51881	P51881	1.01 1/99	3.33 1/30	0.173256	GO:0015605;GO:0015932
GO:0140662	ATP-dependent protein folding chaperone	Binding to a protein or a protein-containing complex to assist the protein folding process, driven by ATP hydrolysis.	ENSMUSG00000034024	'T-complex protein 1 subunit beta'	Cct2	Q542X7	Q542X7	1.01 1/99	3.33 1/30	0.173256	GO:0044183;GO:0140657
GO:0071814	protein-lipid complex binding	Binding to a protein-lipid complex, any macromolecular complex that contains both protein and lipid molecules.	ENSMUSG00000015568	'Lipoprotein lipase'	Lpl	P11152	P11152	1.01 1/99	3.23 1/31	0.176802	GO:0044877
GO:0071813	lipoprotein particle binding	Binding to a lipoprotein particle. A lipoprotein particle, also known as a lipoprotein, is a clathrate complex consisting of a lipid enwrapped in a protein host without covalent binding in such a way that the complex has a hydrophilic outer surface consisting of all the protein and the polar ends of any phospholipids.	ENSMUSG00000015568	'Lipoprotein lipase'	Lpl	P11152	P11152	1.01 1/99	3.23 1/31	0.176802	GO:0071814
GO:0140693	molecular condensate scaffold activity	Binding and bringing together two or more macromolecules in contact, permitting those molecules to organize as a molecular condensate.	ENSMUSG00000027680	'RNA-binding protein FXR1'	Fxr1	Q61584	Q61584	1.01 1/99	3.23 1/31	0.176802	GO:0030674
GO:0016769	transferase activity, transferring nitrogenous groups	Catalysis of the transfer of a nitrogenous group from one compound (donor) to another (acceptor).	ENSMUSG00000022546	'Alanine aminotransferase 1'	Gpt	Q8QZR5	Q8QZR5	1.01 1/99	3.23 1/31	0.176802	GO:0016740
GO:0098772	molecular function regulator activity	A molecular function regulator regulates the activity of its target via non-covalent binding that does not result in covalent modification to the target. Examples of molecular function regulators include regulatory subunits of multimeric enzymes and channels. Mechanisms of regulation include allosteric changes in the target and competitive inhibition.	ENSMUSG00000029713 ENSMUSG00000025967 ENSMUSG00000024164 ENSMUSG00000027342 ENSMUSG00000004897 ENSMUSG00000020372 ENSMUSG00000020122 ENSMUSG00000000049 ENSMUSG00000020671 ENSMUSG00000007892 ENSMUSG00000030359 ENSMUSG00000020572	'Guanine nucleotide binding protein'; 'Elongation factor 1-beta'; 'Complement C3'; 'Proliferating cell nuclear antigen'; 'Hepatoma-derived growth factor'; 'Small ribosomal subunit protein RACK1'; 'Epidermal growth factor receptor'; 'Beta-2-glycoprotein 1'; 'Ras-related protein Rab-10'; 'Large ribosomal subunit protein P1'; 'Pregnancy zone protein'; 'Nicotinamide phosphoribosyltransferase'	Gnb2 Eef1b C3 Pcna Hdgf Rack1 Egfr Apoh Rab10 Rplp1 Pzp Nampt	E9QKR0 O70251 P01027 P17918 P51859 P68040 Q01279 Q01339 Q4FJL0 Q58E35 Q61838 Q99KQ4	E9QKR0 O70251 P01027 P17918 P51859 P68040 Q01279 Q01339 Q4FJL0 Q58E35 Q61838 Q99KQ4	12.12 12/99	0.58 12/2074	0.177676	GO:0003674
GO:0015453	oxidoreduction-driven active transmembrane transporter activity	Primary active transport of a solute across a membrane, driven by exothermic flow of electrons from a reduced substrate to an oxidized substrate. Primary active transport is catalysis of the transport of a solute across a membrane, up the solute's concentration gradient, by binding the solute and undergoing a series of conformational changes. Transport works equally well in either direction and i…	ENSMUSG00000025968	'NADH-ubiquinone oxidoreductase 75 kDa subunit, mitochondrial'	Ndufs1	Q91VD9	Q91VD9	1.01 1/99	3.03 1/33	0.184805	GO:0015399
GO:0090482	vitamin transmembrane transporter activity	Enables the transfer of a vitamin from one side of a membrane to the other.	ENSMUSG00000035540	'Vitamin D-binding protein'	Gc	P21614	P21614	1.01 1/99	3.03 1/33	0.184805	GO:0022857
GO:0030507	spectrin binding	Binding to spectrin, a protein that is the major constituent of the erythrocyte cytoskeletal network. It associates with band 4.1 (see band protein) and actin to form the cytoskeletal superstructure of the erythrocyte plasma membrane. It is composed of nonhomologous chains, alpha and beta, which aggregate side-to-side in an antiparallel fashion to form dimers, tetramers, and higher polymers.	ENSMUSG00000019978	'Erythrocyte protein band 4.1-like 2'	Epb41l2	B6ZHD0	B6ZHD0	1.01 1/99	3.03 1/33	0.184805	GO:0044877;GO:0008092
GO:0004386	helicase activity	Catalysis of the reaction: ATP + H2O = ADP + phosphate, to drive the unwinding of a DNA or RNA helix.	ENSMUSG00000055065 ENSMUSG00000003868	'RNA helicase'; 'RuvB-like helicase'	Ddx17 Ruvbl2	Q3U741 Q3UXP2	Q3U741 Q3UXP2	2.02 2/99	1.31 2/153	0.184805	GO:0140657;GO:0140640
GO:0030332	cyclin binding	Binding to cyclins, proteins whose levels in a cell varies markedly during the cell cycle, rising steadily until mitosis, then falling abruptly to zero. As cyclins reach a threshold level, they are thought to drive cells into G2 phase and thus to mitosis.	ENSMUSG00000020372	'Small ribosomal subunit protein RACK1'	Rack1	P68040	P68040	1.01 1/99	3.03 1/33	0.184805	GO:0005515
GO:0003712	transcription coregulator activity	A transcription regulator activity that modulates the transcription of specific gene sets via binding to a DNA-bound DNA-binding transcription factor, either on its own or as part of a complex. Coregulators often act by altering chromatin structure and modifications. For example, one class of transcription coregulators modifies chromatin structure through covalent modification of histones. A seco…	ENSMUSG00000004897 ENSMUSG00000016496 ENSMUSG00000055065 ENSMUSG00000003868	'Hepatoma-derived growth factor'; 'PD-L1'; 'RNA helicase'; 'RuvB-like helicase'	Hdgf Cd274 Ddx17 Ruvbl2	P51859 Q3U472 Q3U741 Q3UXP2	P51859 Q3U472 Q3U741 Q3UXP2	4.04 4/99	0.83 4/484	0.187988	GO:0030674;GO:0140110
GO:0030296	protein tyrosine kinase activator activity	Increases the activity of a protein tyrosine kinase, an enzyme which phosphorylates a tyrosyl phenolic group on a protein.	ENSMUSG00000020122	'Epidermal growth factor receptor'	Egfr	Q01279	Q01279	1.01 1/99	2.94 1/34	0.188326	GO:0030295
GO:0016831	carboxy-lyase activity	Catalysis of the nonhydrolytic addition or removal of a carboxyl group to or from a compound.	ENSMUSG00000032418	'NADP-dependent malic enzyme'	Me1	P06801	P06801	1.01 1/99	2.94 1/34	0.188326	GO:0016830
GO:0030234	enzyme regulator activity	Binds to and modulates the activity of an enzyme.	ENSMUSG00000025967 ENSMUSG00000024164 ENSMUSG00000027342 ENSMUSG00000020372 ENSMUSG00000020122 ENSMUSG00000000049 ENSMUSG00000007892 ENSMUSG00000030359	'Elongation factor 1-beta'; 'Complement C3'; 'Proliferating cell nuclear antigen'; 'Small ribosomal subunit protein RACK1'; 'Epidermal growth factor receptor'; 'Beta-2-glycoprotein 1'; 'Large ribosomal subunit protein P1'; 'Pregnancy zone protein'	Eef1b C3 Pcna Rack1 Egfr Apoh Rplp1 Pzp	O70251 P01027 P17918 P68040 Q01279 Q01339 Q58E35 Q61838	O70251 P01027 P17918 P68040 Q01279 Q01339 Q58E35 Q61838	8.08 8/99	0.63 8/1264	0.188973	GO:0098772
GO:0098918	structural constituent of synapse	The action of a molecule that contributes to the structural integrity of a synapse.	ENSMUSG00000020476	'Drebrin-like protein'	Dbnl	Q62418	Q62418	1.01 1/99	2.86 1/35	0.192502	GO:0005198
GO:0008200	ion channel inhibitor activity	Binds to and stops, prevents, or reduces the activity of an ion channel.	ENSMUSG00000020372	'Small ribosomal subunit protein RACK1'	Rack1	P68040	P68040	1.01 1/99	2.78 1/36	0.195617	GO:0016248;GO:0099106
GO:0015605	organophosphate ester transmembrane transporter activity	Enables the transfer of organophosphate esters from one side of a membrane to the other. Organophosphate esters are small organic molecules containing phosphate ester bonds.	ENSMUSG00000016319	'ADP/ATP translocase 2'	Slc25a5	P51881	P51881	1.01 1/99	2.78 1/36	0.195617	GO:0022857
GO:0001664	G protein-coupled receptor binding	Binding to a G protein-coupled receptor.	ENSMUSG00000024164 ENSMUSG00000031696 ENSMUSG00000024587	'Complement C3'; 'Vacuolar protein sorting-associated protein 35'; 'Asparagine--tRNA ligase, cytoplasmic'	C3 Vps35 Nars1	P01027 Q3TJ43 Q8BP47	P01027 Q3TJ43 Q8BP47	3.03 3/99	0.94 3/319	0.195617	GO:0005102
GO:0031624	ubiquitin conjugating enzyme binding	Binding to a ubiquitin conjugating enzyme, any of the E2 proteins.	ENSMUSG00000025139	'Toll-interacting protein'	Tollip	Q9QZ06	Q9QZ06	1.01 1/99	2.78 1/36	0.195617	GO:0044390
GO:0005261	monoatomic cation channel activity	Enables the energy-independent passage of monoatomic cations across a lipid bilayer down a concentration gradient.	ENSMUSG00000064210 ENSMUSG00000034810 ENSMUSG00000052459	'Anoctamin'; 'Sodium channel protein type 7 subunit alpha'; 'V-type proton ATPase catalytic subunit A'	Ano6 Scn7a Atp6v1a	A0A2I3BPX3 B1AYL1 P50516	A0A2I3BPX3 B1AYL1 P50516	3.03 3/99	0.94 3/320	0.195691	GO:0005216;GO:0008324
GO:0016409	palmitoyltransferase activity	Catalysis of the transfer of a palmitoyl (CH3-[CH2]14-CO-) group to an acceptor molecule.	ENSMUSG00000026473	'Glutamine synthetase'	Glul	P15105	P15105	1.01 1/99	2.70 1/37	0.19915	GO:0016747
GO:0004177	aminopeptidase activity	Catalysis of the hydrolysis of a single N-terminal amino acid residue from a polypeptide chain.	ENSMUSG00000023845	'Leucyl-cystinyl aminopeptidase'	Lnpep	Q8C129	Q8C129	1.01 1/99	2.70 1/37	0.19915	GO:0008238
GO:0052689	carboxylic ester hydrolase activity	Catalysis of the hydrolysis of a carboxylic ester bond.	ENSMUSG00000015568 ENSMUSG00000007029	'Lipoprotein lipase'; 'Valine--tRNA ligase'	Lpl Vars1	P11152 Q3U3D3	P11152 Q3U3D3	2.02 2/99	1.21 2/165	0.201963	GO:0016788
GO:0140828	metal cation:monoatomic cation antiporter activity	Enables the transfer of a solute or solutes from one side of a membrane to the other according to the reaction: solute(out) + Na+(in) = solute(in) + Na+(out).	ENSMUSG00000005299	'Mitochondrial proton/calcium exchanger protein'	Letm1	Q9Z2I0	Q9Z2I0	1.01 1/99	2.63 1/38	0.202105	GO:0015297;GO:0046873;GO:0022853
GO:0016655	oxidoreductase activity, acting on NAD(P)H, quinone or similar compound as acceptor	Catalysis of an oxidation-reduction (redox) reaction in which NADH or NADPH acts as a hydrogen or electron donor and reduces a quinone or a similar acceptor molecule.	ENSMUSG00000025968	'NADH-ubiquinone oxidoreductase 75 kDa subunit, mitochondrial'	Ndufs1	Q91VD9	Q91VD9	1.01 1/99	2.63 1/38	0.202105	GO:0016651
GO:0016248	channel inhibitor activity	Binds to and stops, prevents, or reduces the activity of a channel.	ENSMUSG00000020372	'Small ribosomal subunit protein RACK1'	Rack1	P68040	P68040	1.01 1/99	2.63 1/38	0.202105	GO:0016247;GO:0141110
GO:0005272	sodium channel activity	Enables the facilitated diffusion of a sodium ion (by an energy-independent process) involving passage through a transmembrane aqueous pore or channel without evidence for a carrier-mediated mechanism.	ENSMUSG00000034810	'Sodium channel protein type 7 subunit alpha'	Scn7a	B1AYL1	B1AYL1	1.01 1/99	2.56 1/39	0.206	GO:0005261;GO:0015081
GO:0016799	hydrolase activity, hydrolyzing N-glycosyl compounds	Catalysis of the hydrolysis of any N-glycosyl bond.	ENSMUSG00000027342	'Proliferating cell nuclear antigen'	Pcna	P17918	P17918	1.01 1/99	2.56 1/39	0.206	GO:0016798
GO:0046914	transition metal ion binding	Binding to a transition metal ions; a transition metal is an element whose atom has an incomplete d-subshell of extranuclear electrons, or which gives rise to a cation or cations with an incomplete d-subshell. Transition metals often have more than one valency state. Biologically relevant transition metals include vanadium, manganese, iron, copper, cobalt, nickel, molybdenum and silver.	ENSMUSG00000032418 ENSMUSG00000058135 ENSMUSG00000026473 ENSMUSG00000030057 ENSMUSG00000000738 ENSMUSG00000023845 ENSMUSG00000022477	'NADP-dependent malic enzyme'; 'Glutathione S-transferase Mu 1'; 'Glutamine synthetase'; 'CCHC-type zinc finger nucleic acid binding protein'; 'Paraplegin'; 'Leucyl-cystinyl aminopeptidase'; 'Aconitate hydratase, mitochondrial'	Me1 Gstm1 Glul Cnbp Spg7 Lnpep Aco2	P06801 P10649 P15105 P53996 Q3ULF4 Q8C129 Q99KI0	P06801 P10649 P15105 P53996 Q3ULF4 Q8C129 Q99KI0	7.07 7/99	0.64 7/1102	0.209059	GO:0046872
GO:0141110	transporter inhibitor activity	Binds to and stops, prevents, or reduces the activity of a transporter.	ENSMUSG00000020372	'Small ribosomal subunit protein RACK1'	Rack1	P68040	P68040	1.01 1/99	2.50 1/40	0.209837	GO:0140678;GO:0141108
GO:0005246	calcium channel regulator activity	Modulates the activity of a calcium channel.	ENSMUSG00000029713	'Guanine nucleotide binding protein'	Gnb2	E9QKR0	E9QKR0	1.01 1/99	2.44 1/41	0.214144	GO:0099106
GO:0044390	ubiquitin-like protein conjugating enzyme binding	Binding to a ubiquitin-like protein conjugating enzyme such as ubiquitin conjugating enzyme.	ENSMUSG00000025139	'Toll-interacting protein'	Tollip	Q9QZ06	Q9QZ06	1.01 1/99	2.38 1/42	0.218411	GO:0019899
GO:0042169	SH2 domain binding	Binding to a SH2 domain (Src homology 2) of a protein, a protein domain of about 100 amino-acid residues and belonging to the alpha + beta domain class.	ENSMUSG00000020372	'Small ribosomal subunit protein RACK1'	Rack1	P68040	P68040	1.01 1/99	2.33 1/43	0.221013	GO:0019904
GO:0008234	cysteine-type peptidase activity	Catalysis of the hydrolysis of peptide bonds in a polypeptide chain by a mechanism in which the sulfhydryl group of a cysteine residue at the active center acts as a nucleophile.	ENSMUSG00000059263 ENSMUSG00000021939	'Ubiquitin carboxyl-terminal hydrolase 47'; 'Cathepsin B'	Usp47 Ctsb	A0A1L1SV73 P10605	A0A1L1SV73 P10605	2.02 2/99	1.12 2/178	0.221013	GO:0008233
GO:0043531	ADP binding	Binding to ADP, adenosine 5'-diphosphate.	ENSMUSG00000003868	'RuvB-like helicase'	Ruvbl2	Q3UXP2	Q3UXP2	1.01 1/99	2.33 1/43	0.221013	GO:0032559;GO:0043168
GO:0140677	molecular function activator activity	A molecular function regulator that activates or increases the activity of its target via non-covalent binding that does not result in covalent modification to the target.	ENSMUSG00000027342 ENSMUSG00000004897 ENSMUSG00000020372 ENSMUSG00000020122 ENSMUSG00000000049 ENSMUSG00000007892 ENSMUSG00000020572	'Proliferating cell nuclear antigen'; 'Hepatoma-derived growth factor'; 'Small ribosomal subunit protein RACK1'; 'Epidermal growth factor receptor'; 'Beta-2-glycoprotein 1'; 'Large ribosomal subunit protein P1'; 'Nicotinamide phosphoribosyltransferase'	Pcna Hdgf Rack1 Egfr Apoh Rplp1 Nampt	P17918 P51859 P68040 Q01279 Q01339 Q58E35 Q99KQ4	P17918 P51859 P68040 Q01279 Q01339 Q58E35 Q99KQ4	7.07 7/99	0.62 7/1124	0.221013	GO:0098772
GO:0140303	intramembrane lipid transporter activity	Enables the transport of a lipid from a region of a membrane to a different region on the same membrane.	ENSMUSG00000064210	'Anoctamin'	Ano6	A0A2I3BPX3	A0A2I3BPX3	1.01 1/99	2.17 1/46	0.234516	GO:0005319
GO:0030331	nuclear estrogen receptor binding	Binding to a nuclear estrogen receptor.	ENSMUSG00000027342	'Proliferating cell nuclear antigen'	Pcna	P17918	P17918	1.01 1/99	2.13 1/47	0.23743	GO:0016922
GO:0005048	signal sequence binding	Binding to a signal sequence, a specific peptide sequence found on protein precursors or mature proteins that dictates where the mature protein is localized.	ENSMUSG00000022752	'MKIAA0719 protein'	Tomm70a	Q80TT4	Q80TT4	1.01 1/99	2.13 1/47	0.23743	GO:0042277
GO:0003925	G protein activity	A molecular function regulator that cycles between active GTP-bound and inactive GDP-bound states. In its active state, binds to a variety of effector proteins to regulate cellular processes. Intrinsic GTPase activity returns the G protein to its GDP-bound state. The return to the GDP-bound state can be accelerated by the action of a GTPase-activating protein (GAP).	ENSMUSG00000020671	'Ras-related protein Rab-10'	Rab10	Q4FJL0	Q4FJL0	1.01 1/99	2.13 1/47	0.23743	GO:0003924;GO:0098772
GO:0005516	calmodulin binding	Binding to calmodulin, a calcium-binding protein with many roles, both in the calcium-bound and calcium-free states.	ENSMUSG00000038587 ENSMUSG00000020122	'A kinase'; 'Epidermal growth factor receptor'	Akap12 Egfr	B2RRE0 Q01279	B2RRE0 Q01279	2.02 2/99	1.06 2/189	0.239269	GO:0005515
GO:0001046	core promoter sequence-specific DNA binding	Binding to a sequence of DNA that is part of a core promoter region. The core promoter is composed of the transcription start site and binding sites for the RNA polymerase and the basal transcription machinery. The transcribed region might be described as a gene, cistron, or operon.	ENSMUSG00000003868	'RuvB-like helicase'	Ruvbl2	Q3UXP2	Q3UXP2	1.01 1/99	2.08 1/48	0.24086	GO:0000976
GO:0071889	14-3-3 protein binding	Binding to a 14-3-3 protein. A 14-3-3 protein is any of a large family of approximately 30kDa acidic proteins which exist primarily as homo- and heterodimers within all eukaryotic cells, and have been implicated in the modulation of distinct biological processes by binding to specific phosphorylated sites on diverse target proteins, thereby forcing conformational changes or influencing interactio…	ENSMUSG00000076432	'14-3-3 protein theta'	Ywhaq	P68254	P68254	1.01 1/99	2.04 1/49	0.244824	GO:0005515
GO:0003714	transcription corepressor activity	A transcription coregulator activity that represses or decreases the transcription of specific gene sets via binding to a DNA-bound DNA-binding transcription factor, either on its own or as part of a complex. Corepressors often act by altering chromatin structure and modifications. For example, one class of transcription corepressors modifies chromatin structure through covalent modification of h…	ENSMUSG00000004897 ENSMUSG00000003868	'Hepatoma-derived growth factor'; 'RuvB-like helicase'	Hdgf Ruvbl2	P51859 Q3UXP2	P51859 Q3UXP2	2.02 2/99	1.03 2/194	0.247301	GO:0003712
GO:0005544	calcium-dependent phospholipid binding	Binding to a phospholipid, a class of lipids containing phosphoric acid as a mono- or diester, in the presence of calcium.	ENSMUSG00000028228	'C2 domain-containing protein'	Cpne3	Q3UJS6	Q3UJS6	1.01 1/99	2.00 1/50	0.24757	GO:0005543
GO:0033764	steroid dehydrogenase activity, acting on the CH-OH group of donors, NAD or NADP as acceptor	Catalysis of an oxidation-reduction (redox) reaction in which a CH-OH group acts as a hydrogen or electron donor and reduces NAD+ or NADP, and in which one substrate is a sterol derivative.	ENSMUSG00000073422		Hsd17b8	P50171	P50171	1.01 1/99	2.00 1/50	0.24757	GO:0016229;GO:0016616
GO:0016879	ligase activity, forming carbon-nitrogen bonds	Catalysis of the joining of two molecules, or two groups within a single molecule, via a carbon-nitrogen bond, with the concomitant hydrolysis of the diphosphate bond in ATP or a similar triphosphate.	ENSMUSG00000026473	'Glutamine synthetase'	Glul	P15105	P15105	1.01 1/99	1.96 1/51	0.251446	GO:0016874
GO:0004866	endopeptidase inhibitor activity	Binds to and stops, prevents or reduces the activity of an endopeptidase.	ENSMUSG00000024164 ENSMUSG00000030359	'Complement C3'; 'Pregnancy zone protein'	C3 Pzp	P01027 Q61838	P01027 Q61838	2.02 2/99	1.00 2/200	0.256627	GO:0030414;GO:0061135
GO:0016229	steroid dehydrogenase activity	Catalysis of an oxidation-reduction (redox) reaction in which one substrate is a sterol derivative.	ENSMUSG00000073422		Hsd17b8	P50171	P50171	1.01 1/99	1.89 1/53	0.257874	GO:0016491
GO:0008374	O-acyltransferase activity	Catalysis of the transfer of an acyl group to an oxygen atom on the acceptor molecule.	ENSMUSG00000032047	'Acetyl-CoA acetyltransferase, mitochondrial'	Acat1	Q8QZT1	Q8QZT1	1.01 1/99	1.89 1/53	0.257874	GO:0016747
GO:0016763	pentosyltransferase activity	Catalysis of the transfer of a pentosyl group from one compound (donor) to another (acceptor).	ENSMUSG00000020572	'Nicotinamide phosphoribosyltransferase'	Nampt	Q99KQ4	Q99KQ4	1.01 1/99	1.89 1/53	0.257874	GO:0016757
GO:0030170	pyridoxal phosphate binding	Binding to pyridoxal 5' phosphate, 3-hydroxy-5-(hydroxymethyl)-2-methyl4-pyridine carboxaldehyde 5' phosphate, the biologically active form of vitamin B6.	ENSMUSG00000022546	'Alanine aminotransferase 1'	Gpt	Q8QZR5	Q8QZR5	1.01 1/99	1.85 1/54	0.261017	GO:0043168;GO:0070279
GO:0009055	electron transfer activity	A molecular function representing the directed movement of electrons from one molecular entity to another, typically mediated by electron carriers or acceptors, resulting in the transfer of energy and/or the reduction-oxidation (redox) transformation of chemical species. This activity is fundamental to various biological processes, including cellular respiration and photosynthesis, as well as num…	ENSMUSG00000025968	'NADH-ubiquinone oxidoreductase 75 kDa subunit, mitochondrial'	Ndufs1	Q91VD9	Q91VD9	1.01 1/99	1.85 1/54	0.261017	GO:0003674
GO:0070279	vitamin B6 binding	Binding to a vitamin B6 compound: pyridoxal, pyridoxamine, pyridoxine, or the active form, pyridoxal phosphate.	ENSMUSG00000022546	'Alanine aminotransferase 1'	Gpt	Q8QZR5	Q8QZR5	1.01 1/99	1.82 1/55	0.26473	GO:0097159;GO:1901363;GO:0019842
GO:0048020	CCR chemokine receptor binding	Binding to a CCR chemokine receptor.	ENSMUSG00000024587	'Asparagine--tRNA ligase, cytoplasmic'	Nars1	Q8BP47	Q8BP47	1.01 1/99	1.79 1/56	0.266548	GO:0042379
GO:0015932	nucleobase-containing compound transmembrane transporter activity	Enables the transfer of nucleobases, nucleosides, nucleotides and nucleic acids from one side of a membrane to the other.	ENSMUSG00000016319	'ADP/ATP translocase 2'	Slc25a5	P51881	P51881	1.01 1/99	1.79 1/56	0.266548	GO:0022857
GO:0030414	peptidase inhibitor activity	Binds to and stops, prevents or reduces the activity of a peptidase, any enzyme that catalyzes the hydrolysis peptide bonds.	ENSMUSG00000024164 ENSMUSG00000030359	'Complement C3'; 'Pregnancy zone protein'	C3 Pzp	P01027 Q61838	P01027 Q61838	2.02 2/99	0.96 2/208	0.266548	GO:0061134;GO:0004857
GO:0051018	protein kinase A binding	Binding to a protein kinase A.	ENSMUSG00000038587	'A kinase'	Akap12	B2RRE0	B2RRE0	1.01 1/99	1.79 1/56	0.266548	GO:0005515
GO:0003678	DNA helicase activity	Unwinding of a DNA helix, driven by ATP hydrolysis.	ENSMUSG00000003868	'RuvB-like helicase'	Ruvbl2	Q3UXP2	Q3UXP2	1.01 1/99	1.75 1/57	0.270172	GO:0008094;GO:0004386
GO:1901505	carbohydrate derivative transmembrane transporter activity	Enables the transfer of carbohydrate derivative from one side of a membrane to the other.	ENSMUSG00000016319	'ADP/ATP translocase 2'	Slc25a5	P51881	P51881	1.01 1/99	1.72 1/58	0.271268	GO:0022857
GO:0005080	protein kinase C binding	Binding to protein kinase C.	ENSMUSG00000020372	'Small ribosomal subunit protein RACK1'	Rack1	P68040	P68040	1.01 1/99	1.72 1/58	0.271268	GO:0019901
GO:0044183	protein folding chaperone	Binding to a protein or a protein-containing complex to assist the protein folding process.	ENSMUSG00000034024	'T-complex protein 1 subunit beta'	Cct2	Q542X7	Q542X7	1.01 1/99	1.72 1/58	0.271268	GO:0003674
GO:0043028	cysteine-type endopeptidase regulator activity involved in apoptotic process	Binds to and modulates the activity of a cysteine-type endopeptidase involved in the apoptotic process.	ENSMUSG00000020372	'Small ribosomal subunit protein RACK1'	Rack1	P68040	P68040	1.01 1/99	1.72 1/58	0.271268	GO:0030234
GO:0019829	ATPase-coupled monoatomic cation transmembrane transporter activity	Enables the transfer of a solute or solutes from one side of a membrane to the other according to the reaction: ATP + H2O + cation(out) = ADP + phosphate + cation(in).	ENSMUSG00000052459	'V-type proton ATPase catalytic subunit A'	Atp6v1a	P50516	P50516	1.01 1/99	1.72 1/58	0.271268	GO:0022853;GO:0042626;GO:0008324
GO:0140296	general transcription initiation factor binding	Binding to a general transcription initiation factor, a protein that contributes to transcription start site selection and transcription initiation.	ENSMUSG00000003868	'RuvB-like helicase'	Ruvbl2	Q3UXP2	Q3UXP2	1.01 1/99	1.69 1/59	0.274176	GO:0008134
GO:0004601	peroxidase activity	Catalysis of the reaction: a donor + a peroxide = an oxidized donor + 2 H2O.	ENSMUSG00000075706	'Glutathione peroxidase'	Gpx4	Q76LV0	Q76LV0	1.01 1/99	1.69 1/59	0.274176	GO:0016684;GO:0016209
GO:0001099	basal RNA polymerase II transcription machinery binding	Binding to a component of the basal transcription machinery for RNA polymerase II which is composed of the RNA polymerase II core enzyme, a multisubunit eukaryotic nuclear RNA polymerase typically composed of twelve subunits, and the basal RNA polymerase II transcription factors, the minimal set of factors required for formation of the preinitiation complex (PIC) by the RNA polymerase.	ENSMUSG00000003868	'RuvB-like helicase'	Ruvbl2	Q3UXP2	Q3UXP2	1.01 1/99	1.67 1/60	0.277041	GO:0001098
GO:0001098	basal transcription machinery binding	Binding to a component of the basal transcription machinery which is composed of the RNA polymerase core enzyme and the basal transcription factor(s), the minimal set of factors required for formation of the preinitiation complex (PIC) by the RNA polymerase.	ENSMUSG00000003868	'RuvB-like helicase'	Ruvbl2	Q3UXP2	Q3UXP2	1.01 1/99	1.67 1/60	0.277041	GO:0005515
GO:0140096	catalytic activity, acting on a protein	Catalytic activity that acts to modify a protein.	ENSMUSG00000004929 ENSMUSG00000059263 ENSMUSG00000055322 ENSMUSG00000021939 ENSMUSG00000026473 ENSMUSG00000059481 ENSMUSG00000020122 ENSMUSG00000028228 ENSMUSG00000000738 ENSMUSG00000000168 ENSMUSG00000023845 ENSMUSG00000004789	'Thimet oligopeptidase'; 'Ubiquitin carboxyl-terminal hydrolase 47'; 'Tensin 1'; 'Cathepsin B'; 'Glutamine synthetase'; 'Plasminogen'; 'Epidermal growth factor receptor'; 'C2 domain-containing protein'; 'Paraplegin'; 'Dihydrolipoyllysine-residue acetyltransferase component of pyruvate dehydrogenase complex, mitochondrial'; 'Leucyl-cystinyl aminopeptidase'; 'Dihydrolipoyllysine-residue succinyltra…	Thop1 Usp47 Tns1 Ctsb Glul Plg Egfr Cpne3 Spg7 Dlat Lnpep Dlst	A0A0R4IZY0 A0A1L1SV73 A0A6I8MWZ2 P10605 P15105 P20918 Q01279 Q3UJS6 Q3ULF4 Q8BMF4 Q8C129 Q9D2G2	A0A0R4IZY0 A0A1L1SV73 A0A6I8MWZ2 P10605 P15105 P20918 Q01279 Q3UJS6 Q3ULF4 Q8BMF4 Q8C129 Q9D2G2	12.12 12/99	0.51 12/2341	0.277183	GO:0003824
GO:0016684	oxidoreductase activity, acting on peroxide as acceptor	Catalysis of an oxidation-reduction (redox) reaction in which the peroxide group acts as a hydrogen or electron acceptor.	ENSMUSG00000075706	'Glutathione peroxidase'	Gpx4	Q76LV0	Q76LV0	1.01 1/99	1.64 1/61	0.279865	GO:0016491
GO:0004714	transmembrane receptor protein tyrosine kinase activity	Combining with a signal and transmitting the signal from one side of the membrane to the other to initiate a change in cell activity by catalysis of the reaction: ATP + a protein-L-tyrosine = ADP + a protein-L-tyrosine phosphate.	ENSMUSG00000020122	'Epidermal growth factor receptor'	Egfr	Q01279	Q01279	1.01 1/99	1.61 1/62	0.283281	GO:0019199;GO:0004713
GO:0061135	endopeptidase regulator activity	Binds to and modulates the activity of a peptidase, any enzyme that hydrolyzes nonterminal peptide bonds in polypeptides.	ENSMUSG00000024164 ENSMUSG00000030359	'Complement C3'; 'Pregnancy zone protein'	C3 Pzp	P01027 Q61838	P01027 Q61838	2.02 2/99	0.90 2/222	0.283877	GO:0061134
GO:0008235	metalloexopeptidase activity	Catalysis of the hydrolysis of a peptide bond not more than three residues from the N- or C-terminus of a polypeptide chain by a mechanism in which water acts as a nucleophile, one or two metal ions hold the water molecule in place, and charged amino acid side chains are ligands for the metal ions.	ENSMUSG00000023845	'Leucyl-cystinyl aminopeptidase'	Lnpep	Q8C129	Q8C129	1.01 1/99	1.59 1/63	0.285389	GO:0008237;GO:0008238
GO:0005548	phospholipid transporter activity	Enables the directed movement of phospholipids into, out of or within a cell, or between cells. Phospholipids are a class of lipids containing phosphoric acid as a mono- or diester.	ENSMUSG00000064210	'Anoctamin'	Ano6	A0A2I3BPX3	A0A2I3BPX3	1.01 1/99	1.59 1/63	0.285389	GO:0005319
GO:0004857	enzyme inhibitor activity	Binds to and stops, prevents or reduces the activity of an enzyme.	ENSMUSG00000024164 ENSMUSG00000020372 ENSMUSG00000030359	'Complement C3'; 'Small ribosomal subunit protein RACK1'; 'Pregnancy zone protein'	C3 Rack1 Pzp	P01027 P68040 Q61838	P01027 P68040 Q61838	3.03 3/99	0.73 3/412	0.287081	GO:0140678;GO:0030234
GO:0001222	transcription corepressor binding	Binding to a transcription corepressor, a protein involved in negative regulation of transcription via protein-protein interactions with transcription factors and other proteins that negatively regulate transcription. Transcription corepressors do not bind DNA directly, but rather mediate protein-protein interactions between repressing transcription factors and the basal transcription machinery.	ENSMUSG00000004897	'Hepatoma-derived growth factor'	Hdgf	P51859	P51859	1.01 1/99	1.56 1/64	0.287454	GO:0001221
GO:0003684	damaged DNA binding	Binding to damaged DNA.	ENSMUSG00000027342	'Proliferating cell nuclear antigen'	Pcna	P17918	P17918	1.01 1/99	1.56 1/64	0.287454	GO:0003677
GO:0003777	microtubule motor activity	A motor activity that generates movement along a microtubule, driven by ATP hydrolysis.	ENSMUSG00000032435	'Cytoplasmic dynein 1 light intermediate chain 1'	Dync1li1	Q8R1Q8	Q8R1Q8	1.01 1/99	1.52 1/66	0.294673	GO:0140657;GO:0003774
GO:0003682	chromatin binding	Binding to chromatin, the network of fibers of DNA, protein, and sometimes RNA, that make up the chromosomes of the eukaryotic nucleus during interphase.	ENSMUSG00000027342 ENSMUSG00000020122 ENSMUSG00000055065 ENSMUSG00000003868	'Proliferating cell nuclear antigen'; 'Epidermal growth factor receptor'; 'RNA helicase'; 'RuvB-like helicase'	Pcna Egfr Ddx17 Ruvbl2	P17918 Q01279 Q3U741 Q3UXP2	P17918 Q01279 Q3U741 Q3UXP2	4.04 4/99	0.64 4/624	0.297318	GO:0044877
GO:0016504	peptidase activator activity	Binds to and increases the activity of a peptidase.	ENSMUSG00000020372	'Small ribosomal subunit protein RACK1'	Rack1	P68040	P68040	1.01 1/99	1.49 1/67	0.297318	GO:0061134;GO:0008047
GO:0022853	active monoatomic ion transmembrane transporter activity	Enables the transfer of an ion from one side of a membrane to the other up the solute's concentration gradient. This is carried out by binding the solute and undergoing a series of conformational changes. Transport works equally well in either direction.	ENSMUSG00000052459 ENSMUSG00000005299	'V-type proton ATPase catalytic subunit A'; 'Mitochondrial proton/calcium exchanger protein'	Atp6v1a Letm1	P50516 Q9Z2I0	P50516 Q9Z2I0	2.02 2/99	0.85 2/234	0.299818	GO:0015075;GO:0022804
GO:0016597	amino acid binding	Binding to an amino acid, organic acids containing one or more amino substituents.	ENSMUSG00000026473	'Glutamine synthetase'	Glul	P15105	P15105	1.01 1/99	1.47 1/68	0.299818	GO:0031406
GO:0004860	protein kinase inhibitor activity	Binds to and stops, prevents or reduces the activity of a protein kinase.	ENSMUSG00000020372	'Small ribosomal subunit protein RACK1'	Rack1	P68040	P68040	1.01 1/99	1.45 1/69	0.302994	GO:0019887;GO:0019210
GO:0005518	collagen binding	Binding to collagen, a group of fibrous proteins of very high tensile strength that form the main component of connective tissue in animals. Collagen is highly enriched in glycine (some regions are 33% glycine) and proline, occurring predominantly as 3-hydroxyproline (about 20%).	ENSMUSG00000021939	'Cathepsin B'	Ctsb	P10605	P10605	1.01 1/99	1.43 1/70	0.305476	GO:0044877
GO:0140097	catalytic activity, acting on DNA	Catalytic activity that acts to modify DNA.	ENSMUSG00000027342 ENSMUSG00000003868	'Proliferating cell nuclear antigen'; 'RuvB-like helicase'	Pcna Ruvbl2	P17918 Q3UXP2	P17918 Q3UXP2	2.02 2/99	0.84 2/238	0.305476	GO:0140640
GO:0016651	oxidoreductase activity, acting on NAD(P)H	Catalysis of an oxidation-reduction (redox) reaction in which NADH or NADPH acts as a hydrogen or electron donor and reduces a hydrogen or electron acceptor.	ENSMUSG00000025968	'NADH-ubiquinone oxidoreductase 75 kDa subunit, mitochondrial'	Ndufs1	Q91VD9	Q91VD9	1.01 1/99	1.41 1/71	0.307257	GO:0016491
GO:0005216	monoatomic ion channel activity	Enables the facilitated diffusion of a monoatomic ion (by an energy-independent process) by passage through a transmembrane aqueous pore or channel without evidence for a carrier-mediated mechanism. May be either selective (it enables passage of a specific ion only) or non-selective (it enables passage of two or more ions of same charge but different size).	ENSMUSG00000064210 ENSMUSG00000034810 ENSMUSG00000052459	'Anoctamin'; 'Sodium channel protein type 7 subunit alpha'; 'V-type proton ATPase catalytic subunit A'	Ano6 Scn7a Atp6v1a	A0A2I3BPX3 B1AYL1 P50516	A0A2I3BPX3 B1AYL1 P50516	3.03 3/99	0.69 3/433	0.307257	GO:0015075;GO:0015267
GO:0003724	RNA helicase activity	Unwinding of an RNA helix, driven by ATP hydrolysis.	ENSMUSG00000055065	'RNA helicase'	Ddx17	Q3U741	Q3U741	1.01 1/99	1.41 1/71	0.307257	GO:0008186;GO:0140098;GO:0004386
GO:0002039	p53 binding	Binding to one of the p53 family of proteins.	ENSMUSG00000034994	'Elongation factor 2'	Eef2	P58252	P58252	1.01 1/99	1.37 1/73	0.313379	GO:0005515
GO:0008186	ATP-dependent activity, acting on RNA	Catalysis of the reaction: ATP + H2O = ADP + phosphate; this reaction requires the presence of RNA, and it drives another reaction.	ENSMUSG00000055065	'RNA helicase'	Ddx17	Q3U741	Q3U741	1.01 1/99	1.37 1/73	0.313379	GO:0140657
GO:0019210	kinase inhibitor activity	Binds to and stops, prevents or reduces the activity of a kinase.	ENSMUSG00000020372	'Small ribosomal subunit protein RACK1'	Rack1	P68040	P68040	1.01 1/99	1.33 1/75	0.320075	GO:0019207;GO:0004857
GO:0017022	myosin binding	Binding to a myosin; myosins are any of a superfamily of molecular motor proteins that bind to actin and use the energy of ATP hydrolysis to generate force and movement along actin filaments.	ENSMUSG00000020671	'Ras-related protein Rab-10'	Rab10	Q4FJL0	Q4FJL0	1.01 1/99	1.32 1/76	0.323045	GO:0008092
GO:0042379	chemokine receptor binding	Binding to a chemokine receptor.	ENSMUSG00000024587	'Asparagine--tRNA ligase, cytoplasmic'	Nars1	Q8BP47	Q8BP47	1.01 1/99	1.30 1/77	0.325988	GO:0005126;GO:0001664
GO:0005200	structural constituent of cytoskeleton	The action of a molecule that contributes to the structural integrity of a cytoskeletal structure.	ENSMUSG00000020476	'Drebrin-like protein'	Dbnl	Q62418	Q62418	1.01 1/99	1.28 1/78	0.328904	GO:0005198
GO:0004197	cysteine-type endopeptidase activity	Catalysis of the hydrolysis of internal, alpha-peptide bonds in a polypeptide chain by a mechanism in which the sulfhydryl group of a cysteine residue at the active center acts as a nucleophile.	ENSMUSG00000021939	'Cathepsin B'	Ctsb	P10605	P10605	1.01 1/99	1.27 1/79	0.331794	GO:0008234;GO:0004175
GO:0019199	transmembrane receptor protein kinase activity	Combining with a signal and transmitting the signal from one side of the membrane to the other to initiate a change in cell activity by catalysis of the reaction: a protein + ATP = a phosphoprotein + ADP.	ENSMUSG00000020122	'Epidermal growth factor receptor'	Egfr	Q01279	Q01279	1.01 1/99	1.25 1/80	0.334657	GO:0004888;GO:0004672
GO:0003713	transcription coactivator activity	A transcription coregulator activity that activates or increases the transcription of specific gene sets via binding to a DNA-bound DNA-binding transcription factor, either on its own or as part of a complex. Coactivators often act by altering chromatin structure and modifications. For example, one class of transcription coactivators modifies chromatin structure through covalent modification of h…	ENSMUSG00000016496 ENSMUSG00000055065	'PD-L1'; 'RNA helicase'	Cd274 Ddx17	Q3U472 Q3U741	Q3U472 Q3U741	2.02 2/99	0.77 2/260	0.336987	GO:0003712
GO:0016791	phosphatase activity	Catalysis of the hydrolysis of phosphoric monoesters, releasing inorganic phosphate.	ENSMUSG00000055322 ENSMUSG00000028093	'Tensin 1'; 'Lysophosphatidic acid phosphatase type 6'	Tns1 Acp6	A0A6I8MWZ2 Q8BP40	A0A6I8MWZ2 Q8BP40	2.02 2/99	0.77 2/261	0.338068	GO:0042578
GO:0016209	antioxidant activity	Inhibition of the reactions brought about by dioxygen (O2) or peroxides. Usually the antioxidant is effective because it can itself be more easily oxidized than the substance protected. The term is often applied to components that can trap free radicals, thereby breaking the chain reaction that normally leads to extensive biological damage.	ENSMUSG00000075706	'Glutathione peroxidase'	Gpx4	Q76LV0	Q76LV0	1.01 1/99	1.16 1/86	0.353519	GO:0003674
GO:0005254	chloride channel activity	Enables the facilitated diffusion of a chloride (by an energy-independent process) involving passage through a transmembrane aqueous pore or channel without evidence for a carrier-mediated mechanism.	ENSMUSG00000064210	'Anoctamin'	Ano6	A0A2I3BPX3	A0A2I3BPX3	1.01 1/99	1.15 1/87	0.356216	GO:0015108;GO:0005253
GO:0048306	calcium-dependent protein binding	Binding to a protein or protein complex in the presence of calcium.	ENSMUSG00000028228	'C2 domain-containing protein'	Cpne3	Q3UJS6	Q3UJS6	1.01 1/99	1.14 1/88	0.358888	GO:0005515
GO:0051082	unfolded protein binding	Binding to an unfolded protein.	ENSMUSG00000034024	'T-complex protein 1 subunit beta'	Cct2	Q542X7	Q542X7	1.01 1/99	1.11 1/90	0.364923	GO:0005515
GO:0005543	phospholipid binding	Binding to a phospholipid, a class of lipids containing phosphoric acid as a mono- or diester.	ENSMUSG00000031710 ENSMUSG00000000049 ENSMUSG00000028228	'Mitochondrial brown fat uncoupling protein 1'; 'Beta-2-glycoprotein 1'; 'C2 domain-containing protein'	Ucp1 Apoh Cpne3	P12242 Q01339 Q3UJS6	P12242 Q01339 Q3UJS6	3.03 3/99	0.62 3/487	0.366941	GO:0008289
GO:0004843	cysteine-type deubiquitinase activity	An thiol-dependent isopeptidase activity that cleaves ubiquitin from a target protein to which it is conjugated.	ENSMUSG00000059263	'Ubiquitin carboxyl-terminal hydrolase 47'	Usp47	A0A1L1SV73	A0A1L1SV73	1.01 1/99	1.08 1/93	0.373439	GO:0101005;GO:0008234
GO:0042562	hormone binding	Binding to an hormone, a naturally occurring substance secreted by specialized cells that affect the metabolism or behavior of cells possessing functional receptors for the hormone. Hormones may be produced by the same, or different, cell as express the receptor.	ENSMUSG00000020122	'Epidermal growth factor receptor'	Egfr	Q01279	Q01279	1.01 1/99	1.06 1/94	0.375974	GO:0005488
GO:0015267	channel activity	Enables the energy-independent facilitated diffusion, mediated by passage of a solute through a transmembrane aqueous pore or channel. Stereospecificity is not exhibited but this transport may be specific for a particular molecular species or class of molecules.	ENSMUSG00000064210 ENSMUSG00000034810 ENSMUSG00000052459	'Anoctamin'; 'Sodium channel protein type 7 subunit alpha'; 'V-type proton ATPase catalytic subunit A'	Ano6 Scn7a Atp6v1a	A0A2I3BPX3 B1AYL1 P50516	A0A2I3BPX3 B1AYL1 P50516	3.03 3/99	0.60 3/498	0.376638	GO:0022803
GO:0004620	phospholipase activity	Catalysis of the hydrolysis of a glycerophospholipid.	ENSMUSG00000015568	'Lipoprotein lipase'	Lpl	P11152	P11152	1.01 1/99	1.05 1/95	0.376638	GO:0016298
GO:0008013	beta-catenin binding	Binding to a catenin beta subunit.	ENSMUSG00000003868	'RuvB-like helicase'	Ruvbl2	Q3UXP2	Q3UXP2	1.01 1/99	1.05 1/95	0.376638	GO:0005515
GO:0022803	passive transmembrane transporter activity	Enables the transfer of a single solute from one side of a membrane to the other by a mechanism involving conformational change, either by facilitated diffusion or in a membrane potential dependent process if the solute is charged.	ENSMUSG00000064210 ENSMUSG00000034810 ENSMUSG00000052459	'Anoctamin'; 'Sodium channel protein type 7 subunit alpha'; 'V-type proton ATPase catalytic subunit A'	Ano6 Scn7a Atp6v1a	A0A2I3BPX3 B1AYL1 P50516	A0A2I3BPX3 B1AYL1 P50516	3.03 3/99	0.60 3/498	0.376638	GO:0022857
GO:0015291	secondary active transmembrane transporter activity	Enables the transfer of a solute from one side of a membrane to the other, up its concentration gradient. The transporter binds the solute and undergoes a series of conformational changes. Transport works equally well in either direction and is driven by a chemiosmotic source of energy, not direct ATP coupling. Secondary active transporters include symporters and antiporters.	ENSMUSG00000016319 ENSMUSG00000005299	'ADP/ATP translocase 2'; 'Mitochondrial proton/calcium exchanger protein'	Slc25a5 Letm1	P51881 Q9Z2I0	P51881 Q9Z2I0	2.02 2/99	0.69 2/290	0.380288	GO:0022804
GO:0050839	cell adhesion molecule binding	Binding to a cell adhesion molecule.	ENSMUSG00000020122 ENSMUSG00000033831	'Epidermal growth factor receptor'; 'Fibrinogen C-terminal domain-containing protein'	Egfr Fgb	Q01279 Q3TGR2	Q01279 Q3TGR2	2.02 2/99	0.68 2/292	0.382968	GO:0005515
GO:0008238	exopeptidase activity	Catalysis of the hydrolysis of a peptide bond not more than three residues from the N- or C-terminus of a polypeptide chain, in a reaction that requires a free N-terminal amino group, C-terminal carboxyl group or both.	ENSMUSG00000023845	'Leucyl-cystinyl aminopeptidase'	Lnpep	Q8C129	Q8C129	1.01 1/99	1.01 1/99	0.385914	GO:0008233
GO:0005253	monoatomic anion channel activity	Enables the energy-independent passage of a monoatomic anion across a lipid bilayer down a concentration gradient.	ENSMUSG00000064210	'Anoctamin'	Ano6	A0A2I3BPX3	A0A2I3BPX3	1.01 1/99	1.01 1/99	0.385914	GO:0008509;GO:0005216
GO:0043130	ubiquitin binding	Binding to ubiquitin, a protein that when covalently bound to other cellular proteins marks them for proteolytic degradation.	ENSMUSG00000025139	'Toll-interacting protein'	Tollip	Q9QZ06	Q9QZ06	1.01 1/99	1.00 1/100	0.387509	GO:0032182
GO:0101005	deubiquitinase activity	An isopeptidase activity that cleaves ubiquitin from a target protein to which it is conjugated.	ENSMUSG00000059263	'Ubiquitin carboxyl-terminal hydrolase 47'	Usp47	A0A1L1SV73	A0A1L1SV73	1.01 1/99	1.00 1/100	0.387509	GO:0019783
GO:0051117	ATPase binding	Binding to an ATPase, any enzyme that catalyzes the hydrolysis of ATP.	ENSMUSG00000003868	'RuvB-like helicase'	Ruvbl2	Q3UXP2	Q3UXP2	1.01 1/99	0.98 1/102	0.393009	GO:0019899
GO:0140678	molecular function inhibitor activity	A molecular function regulator that inhibits or decreases the activity of its target via non-covalent binding that does not result in covalent modification to the target.	ENSMUSG00000024164 ENSMUSG00000020372 ENSMUSG00000030359	'Complement C3'; 'Small ribosomal subunit protein RACK1'; 'Pregnancy zone protein'	C3 Rack1 Pzp	P01027 P68040 Q61838	P01027 P68040 Q61838	3.03 3/99	0.57 3/528	0.40878	GO:0098772
GO:0042626	ATPase-coupled transmembrane transporter activity	Primary active transporter of a solute across a membrane, via the reaction: ATP + H2O = ADP + phosphate, to directly drive the transport of a substance across a membrane. The transport protein may be transiently phosphorylated (P-type transporters), or not (ABC-type transporters and other families of transporters). Primary active transport occurs up the solute's concentration gradient and is driv…	ENSMUSG00000052459	'V-type proton ATPase catalytic subunit A'	Atp6v1a	P50516	P50516	1.01 1/99	0.92 1/109	0.412956	GO:0015399;GO:0140657
GO:0005126	cytokine receptor binding	Binding to a cytokine receptor.	ENSMUSG00000024587 ENSMUSG00000025139	'Asparagine--tRNA ligase, cytoplasmic'; 'Toll-interacting protein'	Nars1 Tollip	Q8BP47 Q9QZ06	Q8BP47 Q9QZ06	2.02 2/99	0.63 2/317	0.419011	GO:0005102
GO:0003774	cytoskeletal motor activity	Generation of force resulting in movement, for example along a microfilament or microtubule, or in torque resulting in membrane scission or rotation of a flagellum. The energy required is obtained either from the hydrolysis of a nucleoside triphosphate or by an electrochemical proton gradient (proton-motive force).	ENSMUSG00000032435	'Cytoplasmic dynein 1 light intermediate chain 1'	Dync1li1	Q8R1Q8	Q8R1Q8	1.01 1/99	0.89 1/112	0.420302	GO:0003674
GO:0019783	ubiquitin-like protein peptidase activity	An isopeptidase activity that cleaves ubiquitin or ubiquitin-like proteins (ULP; e.g. ATG8, ISG15, NEDD8, SUMO) from target proteins.	ENSMUSG00000059263	'Ubiquitin carboxyl-terminal hydrolase 47'	Usp47	A0A1L1SV73	A0A1L1SV73	1.01 1/99	0.88 1/114	0.425394	GO:0008233
GO:0030165	PDZ domain binding	Binding to a PDZ domain of a protein, a domain found in diverse signaling proteins.	ENSMUSG00000020777	'Peroxisomal acyl-coenzyme A oxidase 1'	Acox1	Q9R0H0	Q9R0H0	1.01 1/99	0.87 1/115	0.427484	GO:0019904
GO:0016301	kinase activity	Catalysis of the transfer of a phosphate group, usually from ATP, to a substrate molecule.	ENSMUSG00000038587 ENSMUSG00000000628 ENSMUSG00000020122 ENSMUSG00000028228	'A kinase'; 'Hexokinase-2'; 'Epidermal growth factor receptor'; 'C2 domain-containing protein'	Akap12 Hk2 Egfr Cpne3	B2RRE0 O08528 Q01279 Q3UJS6	B2RRE0 O08528 Q01279 Q3UJS6	4.04 4/99	0.51 4/777	0.429187	GO:0016772
GO:0099094	ligand-gated monoatomic cation channel activity	Enables the transmembrane transfer of an inorganic cation by a channel that opens when a specific ligand has been bound by the channel complex or one of its constituent parts.	ENSMUSG00000064210	'Anoctamin'	Ano6	A0A2I3BPX3	A0A2I3BPX3	1.01 1/99	0.84 1/119	0.43639	GO:0005261;GO:0015276
GO:0003697	single-stranded DNA binding	Binding to single-stranded DNA.	ENSMUSG00000030057	'CCHC-type zinc finger nucleic acid binding protein'	Cnbp	P53996	P53996	1.01 1/99	0.84 1/119	0.43639	GO:0003677
GO:0030546	signaling receptor activator activity	The function of interacting (directly or indirectly) with receptors such that the proportion of receptors in the active form is increased.	ENSMUSG00000004897 ENSMUSG00000020122 ENSMUSG00000020572	'Hepatoma-derived growth factor'; 'Epidermal growth factor receptor'; 'Nicotinamide phosphoribosyltransferase'	Hdgf Egfr Nampt	P51859 Q01279 Q99KQ4	P51859 Q01279 Q99KQ4	3.03 3/99	0.54 3/556	0.43639	GO:0140677;GO:0030545
GO:0008094	ATP-dependent activity, acting on DNA	Catalytic activity that acts to modify DNA, driven by ATP hydrolysis.	ENSMUSG00000003868	'RuvB-like helicase'	Ruvbl2	Q3UXP2	Q3UXP2	1.01 1/99	0.83 1/120	0.43764	GO:0140657;GO:0140097
GO:0032182	ubiquitin-like protein binding	Binding to a small conjugating protein such as ubiquitin or a ubiquitin-like protein.	ENSMUSG00000025139	'Toll-interacting protein'	Tollip	Q9QZ06	Q9QZ06	1.01 1/99	0.82 1/122	0.442445	GO:0005515
GO:0016298	lipase activity	Catalysis of the hydrolysis of a lipid or phospholipid.	ENSMUSG00000015568	'Lipoprotein lipase'	Lpl	P11152	P11152	1.01 1/99	0.79 1/126	0.452761	GO:0016788
GO:0015108	chloride transmembrane transporter activity	Enables the transfer of chloride ions from one side of a membrane to the other.	ENSMUSG00000064210	'Anoctamin'	Ano6	A0A2I3BPX3	A0A2I3BPX3	1.01 1/99	0.79 1/127	0.45463	GO:0015103;GO:0008509
GO:0004867	serine-type endopeptidase inhibitor activity	Binds to and stops, prevents or reduces the activity of a serine-type endopeptidase.	ENSMUSG00000030359	'Pregnancy zone protein'	Pzp	Q61838	Q61838	1.01 1/99	0.78 1/129	0.45922	GO:0004866
GO:0042578	phosphoric ester hydrolase activity	Catalysis of the reaction: RPO-R' + H2O = RPOOH + R'H. This reaction is the hydrolysis of any phosphoric ester bond, any ester formed from orthophosphoric acid, O=P(OH)3.	ENSMUSG00000055322 ENSMUSG00000028093	'Tensin 1'; 'Lysophosphatidic acid phosphatase type 6'	Tns1 Acp6	A0A6I8MWZ2 Q8BP40	A0A6I8MWZ2 Q8BP40	2.02 2/99	0.57 2/350	0.461372	GO:0016788
GO:0015085	calcium ion transmembrane transporter activity	Enables the transfer of calcium (Ca) ions from one side of a membrane to the other.	ENSMUSG00000005299	'Mitochondrial proton/calcium exchanger protein'	Letm1	Q9Z2I0	Q9Z2I0	1.01 1/99	0.76 1/131	0.462835	GO:0046873
GO:0005201	extracellular matrix structural constituent	The action of a molecule that contributes to the structural integrity of the extracellular matrix.	ENSMUSG00000033831	'Fibrinogen C-terminal domain-containing protein'	Fgb	Q3TGR2	Q3TGR2	1.01 1/99	0.76 1/132	0.464617	GO:0005198
GO:0030545	signaling receptor regulator activity	Binds to and modulates the activity of a receptor.	ENSMUSG00000004897 ENSMUSG00000020122 ENSMUSG00000020572	'Hepatoma-derived growth factor'; 'Epidermal growth factor receptor'; 'Nicotinamide phosphoribosyltransferase'	Hdgf Egfr Nampt	P51859 Q01279 Q99KQ4	P51859 Q01279 Q99KQ4	3.03 3/99	0.50 3/601	0.483161	GO:0098772
GO:0004713	protein tyrosine kinase activity	Catalysis of the reaction: ATP + a protein tyrosine = ADP + protein tyrosine phosphate.	ENSMUSG00000020122	'Epidermal growth factor receptor'	Egfr	Q01279	Q01279	1.01 1/99	0.71 1/140	0.483862	GO:0004672
GO:0005178	integrin binding	Binding to an integrin.	ENSMUSG00000020122	'Epidermal growth factor receptor'	Egfr	Q01279	Q01279	1.01 1/99	0.70 1/143	0.489675	GO:0050839;GO:0005102;GO:0044877
GO:0016798	hydrolase activity, acting on glycosyl bonds	Catalysis of the hydrolysis of any glycosyl bond.	ENSMUSG00000027342	'Proliferating cell nuclear antigen'	Pcna	P17918	P17918	1.01 1/99	0.70 1/143	0.489675	GO:0016787
GO:0016810	hydrolase activity, acting on carbon-nitrogen (but not peptide) bonds	Catalysis of the hydrolysis of any carbon-nitrogen bond, C-N, with the exception of peptide bonds.	ENSMUSG00000022562	'5-oxoprolinase'	Oplah	Q8K010	Q8K010	1.01 1/99	0.69 1/144	0.491263	GO:0016787
GO:0070851	growth factor receptor binding	Binding to a growth factor receptor.	ENSMUSG00000025139	'Toll-interacting protein'	Tollip	Q9QZ06	Q9QZ06	1.01 1/99	0.69 1/145	0.492836	GO:0005102
GO:0001221	transcription coregulator binding	Binding to a transcription coregulator, a protein involved in regulation of transcription via protein-protein interactions with transcription factors and other transcription regulatory proteins. Cofactors do not bind DNA directly, but rather mediate protein-protein interactions between regulatory transcription factors and the basal transcription machinery.	ENSMUSG00000004897	'Hepatoma-derived growth factor'	Hdgf	P51859	P51859	1.01 1/99	0.68 1/146	0.494392	GO:0008134
GO:0031072	heat shock protein binding	Binding to a heat shock protein, a protein synthesized or activated in response to heat shock.	ENSMUSG00000004789	'Dihydrolipoyllysine-residue succinyltransferase component of 2-oxoglutarate dehydrogenase complex, mitochondrial'	Dlst	Q9D2G2	Q9D2G2	1.01 1/99	0.68 1/147	0.495933	GO:0005515
GO:0008509	monoatomic anion transmembrane transporter activity	Enables the transfer of a negatively charged ion from one side of a membrane to the other.	ENSMUSG00000064210	'Anoctamin'	Ano6	A0A2I3BPX3	A0A2I3BPX3	1.01 1/99	0.68 1/148	0.497457	GO:0015075
GO:0015103	inorganic anion transmembrane transporter activity	Enables the transfer of inorganic anions from one side of a membrane to the other. Inorganic anions are atoms or small molecules with a negative charge which do not contain carbon in covalent linkage.	ENSMUSG00000064210	'Anoctamin'	Ano6	A0A2I3BPX3	A0A2I3BPX3	1.01 1/99	0.67 1/149	0.498967	GO:0015318
GO:0008083	growth factor activity	The function that stimulates a cell to grow or proliferate. Most growth factors have other actions besides the induction of cell growth or proliferation.	ENSMUSG00000004897	'Hepatoma-derived growth factor'	Hdgf	P51859	P51859	1.01 1/99	0.67 1/150	0.50046	GO:0048018
GO:0015081	sodium ion transmembrane transporter activity	Enables the transfer of sodium ions (Na+) from one side of a membrane to the other.	ENSMUSG00000034810	'Sodium channel protein type 7 subunit alpha'	Scn7a	B1AYL1	B1AYL1	1.01 1/99	0.65 1/154	0.509198	GO:0046873
GO:0016922	nuclear receptor binding	Binding to a nuclear receptor protein. Nuclear receptor proteins are DNA-binding transcription factors which are regulated by binding to a ligand.	ENSMUSG00000027342	'Proliferating cell nuclear antigen'	Pcna	P17918	P17918	1.01 1/99	0.65 1/155	0.510619	GO:0061629
GO:0015276	ligand-gated monoatomic ion channel activity	Enables the transmembrane transfer of an ion by a channel that opens when a specific ligand has been bound by the channel complex or one of its constituent parts.	ENSMUSG00000064210	'Anoctamin'	Ano6	A0A2I3BPX3	A0A2I3BPX3	1.01 1/99	0.62 1/160	0.52146	GO:0022834;GO:0005216
GO:0004497	monooxygenase activity	Catalysis of the incorporation of one atom from molecular oxygen into a compound and the reduction of the other atom of oxygen to water.	ENSMUSG00000076432	'14-3-3 protein theta'	Ywhaq	P68254	P68254	1.01 1/99	0.62 1/161	0.522796	GO:0016491
GO:0022834	ligand-gated channel activity	Enables the transmembrane transfer of a solute by a channel that opens when a specific ligand has been bound by the channel complex or one of its constituent parts.	ENSMUSG00000064210	'Anoctamin'	Ano6	A0A2I3BPX3	A0A2I3BPX3	1.01 1/99	0.61 1/164	0.528726	GO:0022836
GO:0044325	transmembrane transporter binding	Binding to a transmembrane transporter, a protein or protein complex that enables the transfer of a substance, usually a specific substance or a group of related substances, from one side of a membrane to the other.	ENSMUSG00000076432	'14-3-3 protein theta'	Ywhaq	P68254	P68254	1.01 1/99	0.61 1/165	0.529001	GO:0005515
GO:0004721	phosphoprotein phosphatase activity	Catalysis of the reaction: a phosphoprotein + H2O = a protein + phosphate. Together with protein kinases, these enzymes control the state of phosphorylation of cellular proteins and thereby provide an important mechanism for regulating cellular activity.	ENSMUSG00000055322	'Tensin 1'	Tns1	A0A6I8MWZ2	A0A6I8MWZ2	1.01 1/99	0.61 1/165	0.529001	GO:0140096;GO:0016791
GO:0008134	transcription factor binding	Binding to a transcription factor, a protein required to initiate or regulate transcription.	ENSMUSG00000027342 ENSMUSG00000004897 ENSMUSG00000003868	'Proliferating cell nuclear antigen'; 'Hepatoma-derived growth factor'; 'RuvB-like helicase'	Pcna Hdgf Ruvbl2	P17918 P51859 Q3UXP2	P17918 P51859 Q3UXP2	3.03 3/99	0.46 3/659	0.532379	GO:0005515
GO:0005244	voltage-gated monoatomic ion channel activity	Enables the transmembrane transfer of an ion by a voltage-gated channel. An ion is an atom or group of atoms carrying an electric charge by virtue of having gained or lost one or more electrons. A voltage-gated channel is a channel whose open state is dependent on the voltage across the membrane in which it is embedded.	ENSMUSG00000064210	'Anoctamin'	Ano6	A0A2I3BPX3	A0A2I3BPX3	1.01 1/99	0.59 1/170	0.538232	GO:0022832;GO:0005216
GO:0022832	voltage-gated channel activity	Enables the transmembrane transfer of a solute by a channel whose open state is dependent on the voltage across the membrane in which it is embedded.	ENSMUSG00000064210	'Anoctamin'	Ano6	A0A2I3BPX3	A0A2I3BPX3	1.01 1/99	0.58 1/172	0.54164	GO:0022836
GO:0016853	isomerase activity	Catalysis of the geometric or structural changes within one molecule. Isomerase is the systematic name for any enzyme of EC class 5.	ENSMUSG00000026005	'Ribulose-phosphate 3-epimerase'	Rpe	B2KGF0	B2KGF0	1.01 1/99	0.57 1/175	0.547176	GO:0003824
GO:0005319	lipid transporter activity	Enables the directed movement of lipids into, out of or within a cell, or between cells.	ENSMUSG00000064210	'Anoctamin'	Ano6	A0A2I3BPX3	A0A2I3BPX3	1.01 1/99	0.56 1/179	0.554062	GO:0005215
GO:0016772	transferase activity, transferring phosphorus-containing groups	Catalysis of the transfer of a phosphorus-containing group from one compound (donor) to another (acceptor).	ENSMUSG00000038587 ENSMUSG00000000628 ENSMUSG00000020122 ENSMUSG00000028228	'A kinase'; 'Hexokinase-2'; 'Epidermal growth factor receptor'; 'C2 domain-containing protein'	Akap12 Hk2 Egfr Cpne3	B2RRE0 O08528 Q01279 Q3UJS6	B2RRE0 O08528 Q01279 Q3UJS6	4.04 4/99	0.43 4/937	0.554062	GO:0016740
GO:0046873	metal ion transmembrane transporter activity	Enables the transfer of metal ions from one side of a membrane to the other.	ENSMUSG00000034810 ENSMUSG00000005299	'Sodium channel protein type 7 subunit alpha'; 'Mitochondrial proton/calcium exchanger protein'	Scn7a Letm1	B1AYL1 Q9Z2I0	B1AYL1 Q9Z2I0	2.02 2/99	0.46 2/434	0.557783	GO:0008324;GO:0022890
GO:0008757	S-adenosylmethionine-dependent methyltransferase activity	Catalysis of the transfer of a methyl group from S-adenosyl-L-methionine to a substrate.	ENSMUSG00000025153	'Fatty acid synthase'	Fasn	P19096	P19096	1.01 1/99	0.54 1/185	0.564229	GO:0008168
GO:0016773	phosphotransferase activity, alcohol group as acceptor	Catalysis of the transfer of a phosphorus-containing group from one compound (donor) to an alcohol group (acceptor).	ENSMUSG00000000628 ENSMUSG00000020122 ENSMUSG00000028228	'Hexokinase-2'; 'Epidermal growth factor receptor'; 'C2 domain-containing protein'	Hk2 Egfr Cpne3	O08528 Q01279 Q3UJS6	O08528 Q01279 Q3UJS6	3.03 3/99	0.43 3/701	0.56929	GO:0016772
GO:0005509	calcium ion binding	Binding to a calcium ion (Ca2+).	ENSMUSG00000015568 ENSMUSG00000006276 ENSMUSG00000026827	'Lipoprotein lipase'; 'Epidermal growth factor receptor substrate 15-like 1'; 'Glycerol-3-phosphate dehydrogenase, mitochondrial'	Lpl Eps15l1 Gpd2	P11152 Q60902 Q64521	P11152 Q60902 Q64521	3.03 3/99	0.42 3/719	0.586818	GO:0046872
GO:0004252	serine-type endopeptidase activity	Catalysis of the hydrolysis of internal, alpha-peptide bonds in a polypeptide chain by a catalytic mechanism that involves a catalytic triad consisting of a serine nucleophile that is activated by a proton relay involving an acidic residue (e.g. aspartate or glutamate) and a basic residue (usually histidine).	ENSMUSG00000059481	'Plasminogen'	Plg	P20918	P20918	1.01 1/99	0.50 1/200	0.591105	GO:0008236;GO:0004175
GO:0003823	antigen binding	Binding to an antigen, any substance which is capable of inducing a specific immune response and of reacting with the products of that response, the specific antibody or specifically sensitized T-lymphocytes, or both. Binding may counteract the biological activity of the antigen. Antigen binding by an MHC protein complex allows the antigen to be displayed to a T cell or NK cell.	ENSMUSG00000059481	'Plasminogen'	Plg	P20918	P20918	1.01 1/99	0.48 1/209	0.607155	GO:0005488
GO:0008168	methyltransferase activity	Catalysis of the transfer of a methyl group to an acceptor molecule.	ENSMUSG00000025153	'Fatty acid synthase'	Fasn	P19096	P19096	1.01 1/99	0.47 1/212	0.611602	GO:0016741
GO:0008236	serine-type peptidase activity	Catalysis of the hydrolysis of peptide bonds in a polypeptide chain by a catalytic mechanism that involves a catalytic triad consisting of a serine nucleophile that is activated by a proton relay involving an acidic residue (e.g. aspartate or glutamate) and a basic residue (usually histidine).	ENSMUSG00000059481	'Plasminogen'	Plg	P20918	P20918	1.01 1/99	0.47 1/215	0.615966	GO:0017171;GO:0008233
GO:0008270	zinc ion binding	Binding to a zinc ion (Zn).	ENSMUSG00000030057 ENSMUSG00000000738 ENSMUSG00000023845	'CCHC-type zinc finger nucleic acid binding protein'; 'Paraplegin'; 'Leucyl-cystinyl aminopeptidase'	Cnbp Spg7 Lnpep	P53996 Q3ULF4 Q8C129	P53996 Q3ULF4 Q8C129	3.03 3/99	0.40 3/757	0.619013	GO:0046914
GO:0005506	iron ion binding	Binding to an iron (Fe) ion.	ENSMUSG00000022477	'Aconitate hydratase, mitochondrial'	Aco2	Q99KI0	Q99KI0	1.01 1/99	0.46 1/219	0.620897	GO:0046914
GO:0017171	serine hydrolase activity	Catalysis of the hydrolysis of a substrate by a catalytic mechanism that involves a catalytic triad consisting of a serine nucleophile that is activated by a proton relay involving an acidic residue (e.g. aspartate or glutamate) and a basic residue (usually histidine).	ENSMUSG00000059481	'Plasminogen'	Plg	P20918	P20918	1.01 1/99	0.45 1/220	0.621535	GO:0016787
GO:0005085	guanyl-nucleotide exchange factor activity	Stimulates the exchange of GDP to GTP on a signaling GTPase, changing its conformation to its active form. Guanine nucleotide exchange factors (GEFs) act by stimulating the release of guanosine diphosphate (GDP) to allow binding of guanosine triphosphate (GTP), which is more abundant in the cell under normal cellular physiological conditions.	ENSMUSG00000025967	'Elongation factor 1-beta'	Eef1b	O70251	O70251	1.01 1/99	0.45 1/221	0.622163	GO:0030695
GO:0016741	transferase activity, transferring one-carbon groups	Catalysis of the transfer of a one-carbon group from one compound (donor) to another (acceptor).	ENSMUSG00000025153	'Fatty acid synthase'	Fasn	P19096	P19096	1.01 1/99	0.45 1/222	0.622782	GO:0016740
GO:0005125	cytokine activity	The activity of a soluble extracellular gene product that interacts with a receptor to effect a change in the activity of the receptor to control the survival, growth, differentiation and effector function of tissues and cells.	ENSMUSG00000020572	'Nicotinamide phosphoribosyltransferase'	Nampt	Q99KQ4	Q99KQ4	1.01 1/99	0.41 1/241	0.653708	GO:0048018
GO:0048018	receptor ligand activity	The activity of a gene product that interacts with a receptor to effect a change in the activity of the receptor. Ligands may be produced by the same, or different, cell that expresses the receptor. Ligands may diffuse extracellularly from their point of origin to the receiving cell, or remain attached to an adjacent cell surface (e.g. Notch ligands).	ENSMUSG00000004897 ENSMUSG00000020572	'Hepatoma-derived growth factor'; 'Nicotinamide phosphoribosyltransferase'	Hdgf Nampt	P51859 Q99KQ4	P51859 Q99KQ4	2.02 2/99	0.36 2/549	0.678938	GO:0005102;GO:0030546
GO:0008514	organic anion transmembrane transporter activity	Enables the transfer of organic anions from one side of a membrane to the other. Organic anions are atoms or small molecules with a negative charge which contain carbon in covalent linkage.	ENSMUSG00000016319	'ADP/ATP translocase 2'	Slc25a5	P51881	P51881	1.01 1/99	0.38 1/264	0.68692	GO:0022857
GO:0016757	glycosyltransferase activity	Catalysis of the transfer of a glycosyl group from one compound (donor) to another (acceptor).	ENSMUSG00000020572	'Nicotinamide phosphoribosyltransferase'	Nampt	Q99KQ4	Q99KQ4	1.01 1/99	0.37 1/273	0.698717	GO:0016740
GO:0004672	protein kinase activity	Catalysis of the phosphorylation of an amino acid residue in a protein, usually according to the reaction: a protein + ATP = a phosphoprotein + ADP.	ENSMUSG00000020122 ENSMUSG00000028228	'Epidermal growth factor receptor'; 'C2 domain-containing protein'	Egfr Cpne3	Q01279 Q3UJS6	Q01279 Q3UJS6	2.02 2/99	0.34 2/596	0.721782	GO:0016301;GO:0016773;GO:0140096
GO:0022836	gated channel activity	Enables the transmembrane transfer of a solute by a channel that opens in response to a specific stimulus.	ENSMUSG00000064210	'Anoctamin'	Ano6	A0A2I3BPX3	A0A2I3BPX3	1.01 1/99	0.34 1/294	0.724772	GO:0015267
GO:0003723	RNA binding	Binding to an RNA molecule or a portion thereof.	ENSMUSG00000044533 ENSMUSG00000030057 ENSMUSG00000039680 ENSMUSG00000034994 ENSMUSG00000031320 ENSMUSG00000055065 ENSMUSG00000027680 ENSMUSG00000031590	'Small ribosomal subunit protein uS5'; 'CCHC-type zinc finger nucleic acid binding protein'; 'Small ribosomal subunit protein bS6m'; 'Elongation factor 2'; 'Small ribosomal subunit protein eS4'; 'RNA helicase'; 'RNA-binding protein FXR1'; 'FSHD Region Gene 1 protein'	Rps2 Cnbp Mrps6 Eef2 Rps4x Ddx17 Fxr1 Frg1	P25444 P53996 P58064 P58252 P62702 Q3U741 Q61584 Q78P92	P25444 P53996 P58064 P58252 P62702 Q3U741 Q61584 Q78P92	8.08 8/99	0.34 8/2364	0.762725	GO:0003676
GO:0051020	GTPase binding	Binding to a GTPase, any enzyme that catalyzes the hydrolysis of GTP.	ENSMUSG00000029713	'Guanine nucleotide binding protein'	Gnb2	E9QKR0	E9QKR0	1.01 1/99	0.30 1/328	0.763526	GO:0019899
GO:0001227	DNA-binding transcription repressor activity, RNA polymerase II-specific	A DNA-binding transcription factor activity that represses or decreases the transcription of specific gene sets transcribed by RNA polymerase II.	ENSMUSG00000004897	'Hepatoma-derived growth factor'	Hdgf	P51859	P51859	1.01 1/99	0.29 1/349	0.785009	GO:0000981;GO:0001217
GO:0001217	DNA-binding transcription repressor activity	A DNA-binding transcription factor activity that represses or decreases the transcription of specific gene sets.	ENSMUSG00000004897	'Hepatoma-derived growth factor'	Hdgf	P51859	P51859	1.01 1/99	0.28 1/355	0.789774	GO:0003700
GO:0046982	protein heterodimerization activity	Binding to a nonidentical protein to form a heterodimer.	ENSMUSG00000027680	'RNA-binding protein FXR1'	Fxr1	Q61584	Q61584	1.01 1/99	0.27 1/376	0.807776	GO:0046983
GO:0015631	tubulin binding	Binding to monomeric or multimeric forms of tubulin, including microtubules.	ENSMUSG00000004897	'Hepatoma-derived growth factor'	Hdgf	P51859	P51859	1.01 1/99	0.26 1/378	0.807776	GO:0008092
GO:0061629	RNA polymerase II-specific DNA-binding transcription factor binding	Binding to a sequence-specific DNA binding RNA polymerase II transcription factor, any of the factors that interact selectively and non-covalently with a specific DNA sequence in order to modulate transcription.	ENSMUSG00000027342	'Proliferating cell nuclear antigen'	Pcna	P17918	P17918	1.01 1/99	0.27 1/377	0.807776	GO:0140297
GO:0004674	protein serine/threonine kinase activity	Catalysis of the reactions: ATP + protein serine = ADP + protein serine phosphate, and ATP + protein threonine = ADP + protein threonine phosphate.	ENSMUSG00000028228	'C2 domain-containing protein'	Cpne3	Q3UJS6	Q3UJS6	1.01 1/99	0.23 1/438	0.854643	GO:0004672
GO:0060589	nucleoside-triphosphatase regulator activity	Binds to and modulates the activity of an NTPase.	ENSMUSG00000025967	'Elongation factor 1-beta'	Eef1b	O70251	O70251	1.01 1/99	0.23 1/441	0.854643	GO:0030234
GO:0030695	GTPase regulator activity	Binds to and modulates the activity of a GTPase.	ENSMUSG00000025967	'Elongation factor 1-beta'	Eef1b	O70251	O70251	1.01 1/99	0.23 1/441	0.854643	GO:0060589
GO:0003676	nucleic acid binding	Binding to a nucleic acid.	ENSMUSG00000097239 ENSMUSG00000025967 ENSMUSG00000027342 ENSMUSG00000044533 ENSMUSG00000004897 ENSMUSG00000030057 ENSMUSG00000039680 ENSMUSG00000034994 ENSMUSG00000031320 ENSMUSG00000055065 ENSMUSG00000003868 ENSMUSG00000027680 ENSMUSG00000031590 ENSMUSG00000073838 ENSMUSG00000024587	'Predicted gene, 27029'; 'Elongation factor 1-beta'; 'Proliferating cell nuclear antigen'; 'Small ribosomal subunit protein uS5'; 'Hepatoma-derived growth factor'; 'CCHC-type zinc finger nucleic acid binding protein'; 'Small ribosomal subunit protein bS6m'; 'Elongation factor 2'; 'Small ribosomal subunit protein eS4'; 'RNA helicase'; 'RuvB-like helicase'; 'RNA-binding protein FXR1'; 'FSHD Region …	Gm27029 Eef1b Pcna Rps2 Hdgf Cnbp Mrps6 Eef2 Rps4x Ddx17 Ruvbl2 Fxr1 Frg1 Tufm Nars1	A2A4P4 O70251 P17918 P25444 P51859 P53996 P58064 P58252 P62702 Q3U741 Q3UXP2 Q61584 Q78P92 Q8BFR5 Q8BP47	A2A4P4 O70251 P17918 P25444 P51859 P53996 P58064 P58252 P62702 Q3U741 Q3UXP2 Q61584 Q78P92 Q8BFR5 Q8BP47	15.15 15/99	0.32 15/4726	0.88557	GO:0097159
GO:0140297	DNA-binding transcription factor binding	Binding to a DNA-binding transcription factor, a protein that interacts with a specific DNA sequence (sometimes referred to as a motif) within the regulatory region of a gene to modulate transcription.	ENSMUSG00000027342	'Proliferating cell nuclear antigen'	Pcna	P17918	P17918	1.01 1/99	0.19 1/533	0.906441	GO:0008134
GO:0140110	transcription regulator activity	A molecular function that controls the rate, timing and/or magnitude of gene transcription. The function of transcriptional regulators is to modulate gene expression at the transcription step so that they are expressed in the right cell at the right time and in the right amount throughout the life of the cell and the organism. Genes are transcriptional units, and include bacterial operons.	ENSMUSG00000004897 ENSMUSG00000016496 ENSMUSG00000055065 ENSMUSG00000003868	'Hepatoma-derived growth factor'; 'PD-L1'; 'RNA helicase'; 'RuvB-like helicase'	Hdgf Cd274 Ddx17 Ruvbl2	P51859 Q3U472 Q3U741 Q3UXP2	P51859 Q3U472 Q3U741 Q3UXP2	4.04 4/99	0.22 4/1778	0.951836	GO:0003674
GO:0000978	RNA polymerase II cis-regulatory region sequence-specific DNA binding	Binding to a specific upstream regulatory DNA sequence (transcription factor recognition sequence or binding site) located in cis relative to the transcription start site (i.e., on the same strand of DNA) of a gene transcribed by RNA polymerase II.	ENSMUSG00000004897 ENSMUSG00000003868	'Hepatoma-derived growth factor'; 'RuvB-like helicase'	Hdgf Ruvbl2	P51859 Q3UXP2	P51859 Q3UXP2	2.02 2/99	0.18 2/1087	0.955343	GO:0000977;GO:0000987
GO:0000987	cis-regulatory region sequence-specific DNA binding	Binding to a specific upstream regulatory DNA sequence (transcription factor recognition sequence or binding site, located in cis relative to the transcription start site (i.e., on the same strand of DNA) of a gene transcribed by some RNA polymerase. Cis-regulatory sites are often referred to as a sequence motifs, enhancers, or silencers.	ENSMUSG00000004897 ENSMUSG00000003868	'Hepatoma-derived growth factor'; 'RuvB-like helicase'	Hdgf Ruvbl2	P51859 Q3UXP2	P51859 Q3UXP2	2.02 2/99	0.18 2/1112	0.959238	GO:0000976
GO:0003690	double-stranded DNA binding	Binding to double-stranded DNA.	ENSMUSG00000027342 ENSMUSG00000004897 ENSMUSG00000003868	'Proliferating cell nuclear antigen'; 'Hepatoma-derived growth factor'; 'RuvB-like helicase'	Pcna Hdgf Ruvbl2	P17918 P51859 Q3UXP2	P17918 P51859 Q3UXP2	3.03 3/99	0.19 3/1558	0.970137	GO:0003677
GO:0003677	DNA binding	Any molecular function by which a gene product interacts selectively and non-covalently with DNA (deoxyribonucleic acid).	ENSMUSG00000027342 ENSMUSG00000004897 ENSMUSG00000030057 ENSMUSG00000055065 ENSMUSG00000003868	'Proliferating cell nuclear antigen'; 'Hepatoma-derived growth factor'; 'CCHC-type zinc finger nucleic acid binding protein'; 'RNA helicase'; 'RuvB-like helicase'	Pcna Hdgf Cnbp Ddx17 Ruvbl2	P17918 P51859 P53996 Q3U741 Q3UXP2	P17918 P51859 P53996 Q3U741 Q3UXP2	5.05 5/99	0.21 5/2394	0.983243	GO:0003676
GO:0000977	RNA polymerase II transcription regulatory region sequence-specific DNA binding	Binding to a specific sequence of DNA that is part of a regulatory region that controls the transcription of a gene or cistron by RNA polymerase II.	ENSMUSG00000004897 ENSMUSG00000003868	'Hepatoma-derived growth factor'; 'RuvB-like helicase'	Hdgf Ruvbl2	P51859 Q3UXP2	P51859 Q3UXP2	2.02 2/99	0.15 2/1291	0.983243	GO:0000976
GO:0001067	transcription regulatory region nucleic acid binding	Binding to a nucleic acid region that regulates a nucleic acid-based process. Such processes include transcription, DNA replication, and DNA repair.	ENSMUSG00000004897 ENSMUSG00000003868	'Hepatoma-derived growth factor'; 'RuvB-like helicase'	Hdgf Ruvbl2	P51859 Q3UXP2	P51859 Q3UXP2	2.02 2/99	0.14 2/1396	0.990352	GO:0003676
GO:0000976	transcription cis-regulatory region binding	Binding to a specific sequence of DNA that is part of a regulatory region that controls transcription of that section of the DNA. The transcribed region might be described as a gene, cistron, or operon.	ENSMUSG00000004897 ENSMUSG00000003868	'Hepatoma-derived growth factor'; 'RuvB-like helicase'	Hdgf Ruvbl2	P51859 Q3UXP2	P51859 Q3UXP2	2.02 2/99	0.14 2/1391	0.990352	GO:0001067;GO:1990837
GO:1990837	sequence-specific double-stranded DNA binding	Binding to double-stranded DNA of a specific nucleotide composition, e.g. GC-rich DNA binding, or with a specific sequence motif or type of DNA, e.g. promotor binding or rDNA binding.	ENSMUSG00000004897 ENSMUSG00000003868	'Hepatoma-derived growth factor'; 'RuvB-like helicase'	Hdgf Ruvbl2	P51859 Q3UXP2	P51859 Q3UXP2	2.02 2/99	0.14 2/1461	0.993499	GO:0043565;GO:0003690
GO:0043565	sequence-specific DNA binding	Binding to DNA of a specific nucleotide composition, e.g. GC-rich DNA binding, or with a specific sequence motif or type of DNA e.g. promotor binding or rDNA binding.	ENSMUSG00000004897 ENSMUSG00000003868	'Hepatoma-derived growth factor'; 'RuvB-like helicase'	Hdgf Ruvbl2	P51859 Q3UXP2	P51859 Q3UXP2	2.02 2/99	0.13 2/1568	0.997748	GO:0003677
GO:0000981	DNA-binding transcription factor activity, RNA polymerase II-specific	A DNA-binding transcription factor activity that modulates the transcription of specific gene sets transcribed by RNA polymerase II.	ENSMUSG00000004897	'Hepatoma-derived growth factor'	Hdgf	P51859	P51859	1.01 1/99	0.08 1/1248	1	GO:0003700
GO:0003674	molecular_function	A molecular process that can be carried out by the action of a single macromolecular machine, usually via direct physical interactions with other molecular entities. Function in this sense denotes an action, or activity, that a gene product (or a complex) performs.	ENSMUSG00000004929 ENSMUSG00000066839 ENSMUSG00000059263 ENSMUSG00000064210 ENSMUSG00000055322 ENSMUSG00000035284 ENSMUSG00000097239 ENSMUSG00000030695 ENSMUSG00000063129 ENSMUSG00000034810 ENSMUSG00000026005 ENSMUSG00000038587 ENSMUSG00000019978 ENSMUSG00000030681 ENSMUSG00000042010 ENSMUSG00000069833 ENSMUSG00000027940 ENSMUSG00000029713 ENSMUSG00000022807 ENSMUSG00000000628 ENSMUSG00000020664 …	'Thimet oligopeptidase'; 'Evolutionarily conserved signaling intermediate in Toll pathway, mitochondrial'; 'Ubiquitin carboxyl-terminal hydrolase 47'; 'Anoctamin'; 'Tensin 1'; 'Chorein'; 'Predicted gene, 27029'; 'Fructose-bisphosphate aldolase'; 'Sodium channel protein type 7 subunit alpha'; 'Ribulose-phosphate 3-epimerase'; 'A kinase'; 'Erythrocyte protein band 4.1-like 2'; 'Major vault protein'…	Thop1 Ecsit Usp47 Ano6 Tns1 Vps13c Gm27029 Aldoa Aldoart2 Scn7a Rpe Akap12 Epb41l2 Mvp Acacb Ahnak Tpm3 Gnb2 Osbpl11 Hk2 Dld Eef1b C3 Me1 Mdh2 Ctsb Gstm1 Lpl Ucp1 Glul Pcna Fasn Plg Gc Rps2 Gstm5 Hsd17b8 Atp6v1a Hdgf Slc25a5 Cnbp Mrps6 Eef2 Rps4x Rpl18a Rack1 Ywhaq Isoc2a Egfr Apoh Cd300lg Fgb Vps35 Vars1 Cd274 Ddx17 Sqor Cpne3 Spg7 Ruvbl2 Acly Rab10 Cct2 Rplp1 Acaca Eps15l1 Fxr1 Pzp Dbnl Gpd2 Gp…	A0A0R4IZY0 A0A0R4J174 A0A1L1SV73 A0A2I3BPX3 A0A6I8MWZ2 A1ILG8 A2A4P4 A6ZI44 A6ZI47 B1AYL1 B2KGF0 B2RRE0 B6ZHD0 E9Q3X0 E9Q4Z2 E9Q616 E9Q7Q3 E9QKR0 G5E8A0 O08528 O08749 O70251 P01027 P06801 P08249 P10605 P10649 P11152 P12242 P15105 P17918 P19096 P20918 P21614 P25444 P48774 P50171 P50516 P51859 P51881 P53996 P58064 P58252 P62702 P62717 P68040 P68254 P85094 Q01279 Q01339 Q1ERP8 Q3TGR2 Q3TJ43 Q3U3D3 Q…	A0A0R4IZY0 A0A0R4J174 A0A1L1SV73 A0A2I3BPX3 A0A6I8MWZ2 A1ILG8 A2A4P4 A6ZI44 A6ZI47 B1AYL1 B2KGF0 B2RRE0 B6ZHD0 E9Q3X0 E9Q4Z2 E9Q616 E9Q7Q3 E9QKR0 G5E8A0 O08528 O08749 O70251 P01027 P06801 P08249 P10605 P10649 P11152 P12242 P15105 P17918 P19096 P20918 P21614 P25444 P48774 P50171 P50516 P51859 P51881 P53996 P58064 P58252 P62702 P62717 P68040 P68254 P85094 Q01279 Q01339 Q1ERP8 Q3TGR2 Q3TJ43 Q3U3D3 Q…	100.00 99/99	0.40 99/25063	1
GO:0003700	DNA-binding transcription factor activity	A transcription regulator activity that modulates transcription of gene sets via selective and non-covalent binding to a specific double-stranded genomic DNA sequence (sometimes referred to as a motif) within a cis-regulatory region. Regulatory regions include promoters (proximal and distal) and enhancers. Genes are transcriptional units, and include bacterial operons.	ENSMUSG00000004897	'Hepatoma-derived growth factor'	Hdgf	P51859	P51859	1.01 1/99	0.08 1/1319	1	GO:0140110
GO:0004888	transmembrane signaling receptor activity	Combining with an extracellular or intracellular signal and transmitting the signal from one side of the membrane to the other to initiate a change in cell activity or state as part of signal transduction.	ENSMUSG00000020122	'Epidermal growth factor receptor'	Egfr	Q01279	Q01279	1.01 1/99	0.04 1/2331	1	GO:0038023
GO:0038023	signaling receptor activity	Receiving a signal and transmitting it in the cell to initiate a change in cell activity. A signal is a physical entity or change in state that is used to transfer information in order to trigger a response.	ENSMUSG00000020372 ENSMUSG00000020122	'Small ribosomal subunit protein RACK1'; 'Epidermal growth factor receptor'	Rack1 Egfr	P68040 Q01279	P68040 Q01279	2.02 2/99	0.08 2/2525	1	GO:0060089
GO:0060089	molecular transducer activity	A compound molecular function in which an effector function is controlled by one or more regulatory components.	ENSMUSG00000020372 ENSMUSG00000020122	'Small ribosomal subunit protein RACK1'; 'Epidermal growth factor receptor'	Rack1 Egfr	P68040 Q01279	P68040 Q01279	2.02 2/99	0.08 2/2525	1	GO:0003674
