# Supplementary material for: Cysteine redoxome landscape in mouse brown adipose tissue under acute cold exposure
Source: iScience. 2025 Feb 17;28(3):112051. doi: 10.1016/j.isci.2025.112051 (PMC11915156; doi:10.1016/j.isci.2025.112051)
Supplement: Table S15. Cellular compartments enriched in GO analysis observed in exclusively found cysteine residues in BAT under cold exposure, related to Figure S6F [file mmc16.xlsx]

## Sheet: Sheet1
GO_CC	Name	Function	Ensembl	Protein Name	Gene Name	Uniprot	Query	Term frequency within the dataset (%)	Term frequency within the genome (%)	P-value (fdr)	Parents term
GO:0005737	cytoplasm	The contents of a cell excluding the plasma membrane and nucleus, but including other subcellular structures.	ENSMUSG00000020092 ENSMUSG00000066839 ENSMUSG00000059263 ENSMUSG00000064210 ENSMUSG00000055322 ENSMUSG00000035284 ENSMUSG00000030695 ENSMUSG00000063129 ENSMUSG00000026005 ENSMUSG00000038587 ENSMUSG00000019978 ENSMUSG00000030681 ENSMUSG00000042010 ENSMUSG00000069833 ENSMUSG00000027940 ENSMUSG00000029713 ENSMUSG00000025156 ENSMUSG00000022807 ENSMUSG00000000628 ENSMUSG00000020664 ENSMUSG00000025967 …	'Paladin'; 'Evolutionarily conserved signaling intermediate in Toll pathway, mitochondrial'; 'Ubiquitin carboxyl-terminal hydrolase 47'; 'Anoctamin'; 'Tensin 1'; 'Chorein'; 'Fructose-bisphosphate aldolase'; 'Ribulose-phosphate 3-epimerase'; 'A kinase'; 'Erythrocyte protein band 4.1-like 2'; 'Major vault protein'; 'Acetyl-CoA carboxylase 2'; 'AHNAK nucleoprotein'; 'Tropomyosin 3, gamma'; 'Guanine …	Pald1 Ecsit Usp47 Ano6 Tns1 Vps13c Aldoa Aldoart2 Rpe Akap12 Epb41l2 Mvp Acacb Ahnak Tpm3 Gnb2 Gps1 Osbpl11 Hk2 Dld Eef1b Me1 Mdh2 Ctsb Gstm1 Ucp1 Glul Fasn Gc Rps2 Gstm5 Hsd17b8 Atp6v1a Hdgf Slc25a5 Cnbp Mrps6 Eef2 Rps4x Rpl18a Rack1 Ywhaq Isoc2a Egfr Cd300lg Fgb Vps35 Vars1 Cd274 Ddx17 Sqor Cpne3 Spg7 Ruvbl2 Acly Rab10 Cct2 Rplp1 Acaca Eps15l1 Fxr1 Dbnl Gpd2 Gpx4 Frg1 Tomm70a Tufm Dlat Rpn1 Acp…	A0A0R4J007 A0A0R4J174 A0A1L1SV73 A0A2I3BPX3 A0A6I8MWZ2 A1ILG8 A6ZI44 A6ZI47 B2KGF0 B2RRE0 B6ZHD0 E9Q3X0 E9Q4Z2 E9Q616 E9Q7Q3 E9QKR0 G3UXW9 G5E8A0 O08528 O08749 O70251 P06801 P08249 P10605 P10649 P12242 P15105 P19096 P21614 P25444 P48774 P50171 P50516 P51859 P51881 P53996 P58064 P58252 P62702 P62717 P68040 P68254 P85094 Q01279 Q1ERP8 Q3TGR2 Q3TJ43 Q3U3D3 Q3U472 Q3U741 Q3UDS4 Q3UJS6 Q3ULF4 Q3UXP2 Q…	A0A0R4J007 A0A0R4J174 A0A1L1SV73 A0A2I3BPX3 A0A6I8MWZ2 A1ILG8 A6ZI44 A6ZI47 B2KGF0 B2RRE0 B6ZHD0 E9Q3X0 E9Q4Z2 E9Q616 E9Q7Q3 E9QKR0 G3UXW9 G5E8A0 O08528 O08749 O70251 P06801 P08249 P10605 P10649 P12242 P15105 P19096 P21614 P25444 P48774 P50171 P50516 P51859 P51881 P53996 P58064 P58252 P62702 P62717 P68040 P68254 P85094 Q01279 Q1ERP8 Q3TGR2 Q3TJ43 Q3U3D3 Q3U472 Q3U741 Q3UDS4 Q3UJS6 Q3ULF4 Q3UXP2 Q…	91.92 91/99	0.79 91/11561	2.09369e-22	GO:0005622;GO:0110165
GO:0005739	mitochondrion	A semiautonomous, self replicating organelle that occurs in varying numbers, shapes, and sizes in the cytoplasm of virtually all eukaryotic cells. It is notably the site of tissue respiration.	ENSMUSG00000066839 ENSMUSG00000035284 ENSMUSG00000042010 ENSMUSG00000000628 ENSMUSG00000020664 ENSMUSG00000032418 ENSMUSG00000019179 ENSMUSG00000021939 ENSMUSG00000031710 ENSMUSG00000026473 ENSMUSG00000025153 ENSMUSG00000073422 ENSMUSG00000052459 ENSMUSG00000016319 ENSMUSG00000039680 ENSMUSG00000020372 ENSMUSG00000086784 ENSMUSG00000031696 ENSMUSG00000007029 ENSMUSG00000005803 ENSMUSG00000028228 …	'Evolutionarily conserved signaling intermediate in Toll pathway, mitochondrial'; 'Chorein'; 'Acetyl-CoA carboxylase 2'; 'Hexokinase-2'; 'Dihydrolipoyl dehydrogenase, mitochondrial'; 'NADP-dependent malic enzyme'; 'Malate dehydrogenase, mitochondrial'; 'Cathepsin B'; 'Mitochondrial brown fat uncoupling protein 1'; 'Glutamine synthetase'; 'Fatty acid synthase'; 'V-type proton ATPase catalytic subu…	Ecsit Vps13c Acacb Hk2 Dld Me1 Mdh2 Ctsb Ucp1 Glul Fasn Hsd17b8 Atp6v1a Slc25a5 Mrps6 Rack1 Isoc2a Vps35 Vars1 Sqor Cpne3 Spg7 Acly Acaca Gpd2 Gpx4 Tomm70a Tufm Dlat Acp6 Nars1 Acaa2 Vwa8 Acat1 Clybl Ndufs1 Aco2 Pccb Decr1 Dlst Aldh6a1 Acox1 Letm1	A0A0R4J174 A1ILG8 E9Q4Z2 O08528 O08749 P06801 P08249 P10605 P12242 P15105 P19096 P50171 P50516 P51881 P58064 P68040 P85094 Q3TJ43 Q3U3D3 Q3UDS4 Q3UJS6 Q3ULF4 Q3V117 Q5SWU9 Q64521 Q76LV0 Q80TT4 Q8BFR5 Q8BMF4 Q8BP40 Q8BP47 Q8BWT1 Q8CC88 Q8QZT1 Q8R4N0 Q91VD9 Q99KI0 Q99MN9 Q9CQ62 Q9D2G2 Q9EQ20 Q9R0H0 Q9Z2I0	A0A0R4J174 A1ILG8 E9Q4Z2 O08528 O08749 P06801 P08249 P10605 P12242 P15105 P19096 P50171 P50516 P51881 P58064 P68040 P85094 Q3TJ43 Q3U3D3 Q3UDS4 Q3UJS6 Q3ULF4 Q3V117 Q5SWU9 Q64521 Q76LV0 Q80TT4 Q8BFR5 Q8BMF4 Q8BP40 Q8BP47 Q8BWT1 Q8CC88 Q8QZT1 Q8R4N0 Q91VD9 Q99KI0 Q99MN9 Q9CQ62 Q9D2G2 Q9EQ20 Q9R0H0 Q9Z2I0	43.43 43/99	2.27 43/1895	1.36681e-21	GO:0043231;GO:0005737
GO:0005829	cytosol	The part of the cytoplasm that does not contain organelles but which does contain other particulate matter, such as protein complexes.	ENSMUSG00000020092 ENSMUSG00000066839 ENSMUSG00000059263 ENSMUSG00000064210 ENSMUSG00000035284 ENSMUSG00000030695 ENSMUSG00000063129 ENSMUSG00000026005 ENSMUSG00000038587 ENSMUSG00000030681 ENSMUSG00000069833 ENSMUSG00000027940 ENSMUSG00000025156 ENSMUSG00000000628 ENSMUSG00000025967 ENSMUSG00000032418 ENSMUSG00000058135 ENSMUSG00000026473 ENSMUSG00000025153 ENSMUSG00000044533 ENSMUSG00000004032 …	'Paladin'; 'Evolutionarily conserved signaling intermediate in Toll pathway, mitochondrial'; 'Ubiquitin carboxyl-terminal hydrolase 47'; 'Anoctamin'; 'Chorein'; 'Fructose-bisphosphate aldolase'; 'Ribulose-phosphate 3-epimerase'; 'A kinase'; 'Major vault protein'; 'AHNAK nucleoprotein'; 'Tropomyosin 3, gamma'; 'G protein pathway suppressor 1'; 'Hexokinase-2'; 'Elongation factor 1-beta'; 'NADP-depe…	Pald1 Ecsit Usp47 Ano6 Vps13c Aldoa Aldoart2 Rpe Akap12 Mvp Ahnak Tpm3 Gps1 Hk2 Eef1b Me1 Gstm1 Glul Fasn Rps2 Gstm5 Atp6v1a Cnbp Eef2 Rps4x Rpl18a Rack1 Ywhaq Vps35 Vars1 Ddx17 Cpne3 Ruvbl2 Acly Cct2 Rplp1 Acaca Fxr1 Dbnl Gpx4 Rpn1 Nars1 Aco2 Nampt Decr1 Dlst Coro7 Acox1	A0A0R4J007 A0A0R4J174 A0A1L1SV73 A0A2I3BPX3 A1ILG8 A6ZI44 A6ZI47 B2KGF0 B2RRE0 E9Q3X0 E9Q616 E9Q7Q3 G3UXW9 O08528 O70251 P06801 P10649 P15105 P19096 P25444 P48774 P50516 P53996 P58252 P62702 P62717 P68040 P68254 Q3TJ43 Q3U3D3 Q3U741 Q3UJS6 Q3UXP2 Q3V117 Q542X7 Q58E35 Q5SWU9 Q61584 Q62418 Q76LV0 Q8BMR3 Q8BP47 Q99KI0 Q99KQ4 Q9CQ62 Q9D2G2 Q9D2V7 Q9R0H0	A0A0R4J007 A0A0R4J174 A0A1L1SV73 A0A2I3BPX3 A1ILG8 A6ZI44 A6ZI47 B2KGF0 B2RRE0 E9Q3X0 E9Q616 E9Q7Q3 G3UXW9 O08528 O70251 P06801 P10649 P15105 P19096 P25444 P48774 P50516 P53996 P58252 P62702 P62717 P68040 P68254 Q3TJ43 Q3U3D3 Q3U741 Q3UJS6 Q3UXP2 Q3V117 Q542X7 Q58E35 Q5SWU9 Q61584 Q62418 Q76LV0 Q8BMR3 Q8BP47 Q99KI0 Q99KQ4 Q9CQ62 Q9D2G2 Q9D2V7 Q9R0H0	48.48 48/99	1.17 48/4105	8.06253e-13	GO:0005737;GO:0110165
GO:0043209	myelin sheath	An electrically insulating fatty layer that surrounds the axons of many neurons. It is an outgrowth of glial cells: Schwann cells supply the myelin for peripheral neurons while oligodendrocytes supply it to those of the central nervous system.	ENSMUSG00000030695 ENSMUSG00000029713 ENSMUSG00000020664 ENSMUSG00000019179 ENSMUSG00000058135 ENSMUSG00000026473 ENSMUSG00000052459 ENSMUSG00000016319 ENSMUSG00000034024 ENSMUSG00000073838 ENSMUSG00000000168 ENSMUSG00000025968 ENSMUSG00000022477 ENSMUSG00000004789	'Fructose-bisphosphate aldolase'; 'Guanine nucleotide binding protein'; 'Dihydrolipoyl dehydrogenase, mitochondrial'; 'Malate dehydrogenase, mitochondrial'; 'Glutathione S-transferase Mu 1'; 'Glutamine synthetase'; 'V-type proton ATPase catalytic subunit A'; 'ADP/ATP translocase 2'; 'T-complex protein 1 subunit beta'; 'Elongation factor Tu, mitochondrial'; 'Dihydrolipoyllysine-residue acetyltrans…	Aldoa Gnb2 Dld Mdh2 Gstm1 Glul Atp6v1a Slc25a5 Cct2 Tufm Dlat Ndufs1 Aco2 Dlst	A6ZI44 E9QKR0 O08749 P08249 P10649 P15105 P50516 P51881 Q542X7 Q8BFR5 Q8BMF4 Q91VD9 Q99KI0 Q9D2G2	A6ZI44 E9QKR0 O08749 P08249 P10649 P15105 P50516 P51881 Q542X7 Q8BFR5 Q8BMF4 Q91VD9 Q99KI0 Q9D2G2	14.14 14/99	6.93 14/202	2.32951e-12	GO:0110165
GO:0005622	intracellular anatomical structure	A component of a cell contained within (but not including) the plasma membrane. In eukaryotes it includes the nucleus and cytoplasm.	ENSMUSG00000020092 ENSMUSG00000066839 ENSMUSG00000059263 ENSMUSG00000064210 ENSMUSG00000055322 ENSMUSG00000035284 ENSMUSG00000030695 ENSMUSG00000063129 ENSMUSG00000026005 ENSMUSG00000038587 ENSMUSG00000019978 ENSMUSG00000030681 ENSMUSG00000042010 ENSMUSG00000069833 ENSMUSG00000027940 ENSMUSG00000029713 ENSMUSG00000025156 ENSMUSG00000022807 ENSMUSG00000000628 ENSMUSG00000020664 ENSMUSG00000025967 …	'Paladin'; 'Evolutionarily conserved signaling intermediate in Toll pathway, mitochondrial'; 'Ubiquitin carboxyl-terminal hydrolase 47'; 'Anoctamin'; 'Tensin 1'; 'Chorein'; 'Fructose-bisphosphate aldolase'; 'Ribulose-phosphate 3-epimerase'; 'A kinase'; 'Erythrocyte protein band 4.1-like 2'; 'Major vault protein'; 'Acetyl-CoA carboxylase 2'; 'AHNAK nucleoprotein'; 'Tropomyosin 3, gamma'; 'Guanine …	Pald1 Ecsit Usp47 Ano6 Tns1 Vps13c Aldoa Aldoart2 Rpe Akap12 Epb41l2 Mvp Acacb Ahnak Tpm3 Gnb2 Gps1 Osbpl11 Hk2 Dld Eef1b Me1 Mdh2 Ctsb Gstm1 Ucp1 Glul Pcna Fasn Gc Rps2 Gstm5 Hsd17b8 Atp6v1a Hdgf Slc25a5 Cnbp Mrps6 Eef2 Rps4x Rpl18a Rack1 Ywhaq Isoc2a Egfr Cd300lg Fgb Vps35 Vars1 Cd274 Ddx17 Sqor Cpne3 Spg7 Ruvbl2 Acly Rab10 Cct2 Rplp1 Acaca Eps15l1 Fxr1 Dbnl Gpd2 Gpx4 Frg1 Tomm70a Tufm Nup93 Dl…	A0A0R4J007 A0A0R4J174 A0A1L1SV73 A0A2I3BPX3 A0A6I8MWZ2 A1ILG8 A6ZI44 A6ZI47 B2KGF0 B2RRE0 B6ZHD0 E9Q3X0 E9Q4Z2 E9Q616 E9Q7Q3 E9QKR0 G3UXW9 G5E8A0 O08528 O08749 O70251 P06801 P08249 P10605 P10649 P12242 P15105 P17918 P19096 P21614 P25444 P48774 P50171 P50516 P51859 P51881 P53996 P58064 P58252 P62702 P62717 P68040 P68254 P85094 Q01279 Q1ERP8 Q3TGR2 Q3TJ43 Q3U3D3 Q3U472 Q3U741 Q3UDS4 Q3UJS6 Q3ULF4 Q…	A0A0R4J007 A0A0R4J174 A0A1L1SV73 A0A2I3BPX3 A0A6I8MWZ2 A1ILG8 A6ZI44 A6ZI47 B2KGF0 B2RRE0 B6ZHD0 E9Q3X0 E9Q4Z2 E9Q616 E9Q7Q3 E9QKR0 G3UXW9 G5E8A0 O08528 O08749 O70251 P06801 P08249 P10605 P10649 P12242 P15105 P17918 P19096 P21614 P25444 P48774 P50171 P50516 P51859 P51881 P53996 P58064 P58252 P62702 P62717 P68040 P68254 P85094 Q01279 Q1ERP8 Q3TGR2 Q3TJ43 Q3U3D3 Q3U472 Q3U741 Q3UDS4 Q3UJS6 Q3ULF4 Q…	93.94 93/99	0.53 93/17412	3.5984e-10	GO:0110165
GO:0005759	mitochondrial matrix	The gel-like material, with considerable fine structure, that lies in the matrix space, or lumen, of a mitochondrion. It contains the enzymes of the tricarboxylic acid cycle and, in some organisms, the enzymes concerned with fatty acid oxidation.	ENSMUSG00000042010 ENSMUSG00000020664 ENSMUSG00000019179 ENSMUSG00000073422 ENSMUSG00000016319 ENSMUSG00000039680 ENSMUSG00000073838 ENSMUSG00000000168 ENSMUSG00000036880 ENSMUSG00000032047 ENSMUSG00000022477 ENSMUSG00000032527 ENSMUSG00000004789	'Acetyl-CoA carboxylase 2'; 'Dihydrolipoyl dehydrogenase, mitochondrial'; 'Malate dehydrogenase, mitochondrial'; 'ADP/ATP translocase 2'; 'Small ribosomal subunit protein bS6m'; 'Elongation factor Tu, mitochondrial'; 'Dihydrolipoyllysine-residue acetyltransferase component of pyruvate dehydrogenase complex, mitochondrial'; '3-ketoacyl-CoA thiolase, mitochondrial'; 'Acetyl-CoA acetyltransferase, m…	Acacb Dld Mdh2 Hsd17b8 Slc25a5 Mrps6 Tufm Dlat Acaa2 Acat1 Aco2 Pccb Dlst	E9Q4Z2 O08749 P08249 P50171 P51881 P58064 Q8BFR5 Q8BMF4 Q8BWT1 Q8QZT1 Q99KI0 Q99MN9 Q9D2G2	E9Q4Z2 O08749 P08249 P50171 P51881 P58064 Q8BFR5 Q8BMF4 Q8BWT1 Q8QZT1 Q99KI0 Q99MN9 Q9D2G2	13.13 13/99	3.61 13/360	4.88228e-08	GO:0005739;GO:0070013
GO:0005740	mitochondrial envelope	The double lipid bilayer enclosing the mitochondrion and separating its contents from the cell cytoplasm; includes the intermembrane space.	ENSMUSG00000035284 ENSMUSG00000000628 ENSMUSG00000019179 ENSMUSG00000031710 ENSMUSG00000073422 ENSMUSG00000016319 ENSMUSG00000039680 ENSMUSG00000005803 ENSMUSG00000000738 ENSMUSG00000026827 ENSMUSG00000075706 ENSMUSG00000022752 ENSMUSG00000073838 ENSMUSG00000036880 ENSMUSG00000032047 ENSMUSG00000025968 ENSMUSG00000005299	'Chorein'; 'Hexokinase-2'; 'Malate dehydrogenase, mitochondrial'; 'Mitochondrial brown fat uncoupling protein 1'; 'ADP/ATP translocase 2'; 'Small ribosomal subunit protein bS6m'; 'FAD/NAD'; 'Paraplegin'; 'Glycerol-3-phosphate dehydrogenase, mitochondrial'; 'Glutathione peroxidase'; 'MKIAA0719 protein'; 'Elongation factor Tu, mitochondrial'; '3-ketoacyl-CoA thiolase, mitochondrial'; 'Acetyl-CoA ac…	Vps13c Hk2 Mdh2 Ucp1 Hsd17b8 Slc25a5 Mrps6 Sqor Spg7 Gpd2 Gpx4 Tomm70a Tufm Acaa2 Acat1 Ndufs1 Letm1	A1ILG8 O08528 P08249 P12242 P50171 P51881 P58064 Q3UDS4 Q3ULF4 Q64521 Q76LV0 Q80TT4 Q8BFR5 Q8BWT1 Q8QZT1 Q91VD9 Q9Z2I0	A1ILG8 O08528 P08249 P12242 P50171 P51881 P58064 Q3UDS4 Q3ULF4 Q64521 Q76LV0 Q80TT4 Q8BFR5 Q8BWT1 Q8QZT1 Q91VD9 Q9Z2I0	17.17 17/99	2.02 17/843	6.10565e-07	GO:0031967;GO:0005739
GO:0031966	mitochondrial membrane	Either of the lipid bilayers that surround the mitochondrion and form the mitochondrial envelope.	ENSMUSG00000035284 ENSMUSG00000000628 ENSMUSG00000019179 ENSMUSG00000031710 ENSMUSG00000016319 ENSMUSG00000039680 ENSMUSG00000005803 ENSMUSG00000000738 ENSMUSG00000026827 ENSMUSG00000075706 ENSMUSG00000022752 ENSMUSG00000073838 ENSMUSG00000036880 ENSMUSG00000032047 ENSMUSG00000025968 ENSMUSG00000005299	'Chorein'; 'Hexokinase-2'; 'Malate dehydrogenase, mitochondrial'; 'Mitochondrial brown fat uncoupling protein 1'; 'ADP/ATP translocase 2'; 'Small ribosomal subunit protein bS6m'; 'FAD/NAD'; 'Paraplegin'; 'Glycerol-3-phosphate dehydrogenase, mitochondrial'; 'Glutathione peroxidase'; 'MKIAA0719 protein'; 'Elongation factor Tu, mitochondrial'; '3-ketoacyl-CoA thiolase, mitochondrial'; 'Acetyl-CoA ac…	Vps13c Hk2 Mdh2 Ucp1 Slc25a5 Mrps6 Sqor Spg7 Gpd2 Gpx4 Tomm70a Tufm Acaa2 Acat1 Ndufs1 Letm1	A1ILG8 O08528 P08249 P12242 P51881 P58064 Q3UDS4 Q3ULF4 Q64521 Q76LV0 Q80TT4 Q8BFR5 Q8BWT1 Q8QZT1 Q91VD9 Q9Z2I0	A1ILG8 O08528 P08249 P12242 P51881 P58064 Q3UDS4 Q3ULF4 Q64521 Q76LV0 Q80TT4 Q8BFR5 Q8BWT1 Q8QZT1 Q91VD9 Q9Z2I0	16.16 16/99	2.02 16/791	1.2942e-06	GO:0031090;GO:0005740
GO:0110165	cellular anatomical entity	A part of a cellular organism that is either an immaterial entity or a material entity with granularity above the level of a protein complex but below that of an anatomical system. Or, a substance produced by a cellular organism with granularity above the level of a protein complex.	ENSMUSG00000020092 ENSMUSG00000066839 ENSMUSG00000059263 ENSMUSG00000064210 ENSMUSG00000055322 ENSMUSG00000035284 ENSMUSG00000030695 ENSMUSG00000063129 ENSMUSG00000034810 ENSMUSG00000026005 ENSMUSG00000038587 ENSMUSG00000019978 ENSMUSG00000030681 ENSMUSG00000042010 ENSMUSG00000069833 ENSMUSG00000027940 ENSMUSG00000029713 ENSMUSG00000025156 ENSMUSG00000022807 ENSMUSG00000000628 ENSMUSG00000020664 …	'Paladin'; 'Evolutionarily conserved signaling intermediate in Toll pathway, mitochondrial'; 'Ubiquitin carboxyl-terminal hydrolase 47'; 'Anoctamin'; 'Tensin 1'; 'Chorein'; 'Fructose-bisphosphate aldolase'; 'Sodium channel protein type 7 subunit alpha'; 'Ribulose-phosphate 3-epimerase'; 'A kinase'; 'Erythrocyte protein band 4.1-like 2'; 'Major vault protein'; 'Acetyl-CoA carboxylase 2'; 'AHNAK nu…	Pald1 Ecsit Usp47 Ano6 Tns1 Vps13c Aldoa Aldoart2 Scn7a Rpe Akap12 Epb41l2 Mvp Acacb Ahnak Tpm3 Gnb2 Gps1 Osbpl11 Hk2 Dld Eef1b C3 Me1 Mdh2 Ctsb Gstm1 Lpl Ucp1 Glul Pcna Fasn Plg Gc Rps2 Gstm5 Hsd17b8 Atp6v1a Hdgf Slc25a5 Cnbp Mrps6 Eef2 Rps4x Rpl18a Rack1 Ywhaq Isoc2a Egfr Apoh Cd300lg Fgb Vps35 Vars1 Cd274 Ddx17 Sqor Cpne3 Spg7 Ruvbl2 Acly Rab10 Cct2 Rplp1 Acaca Eps15l1 Fxr1 Pzp Dbnl Gpd2 Gpx4 …	A0A0R4J007 A0A0R4J174 A0A1L1SV73 A0A2I3BPX3 A0A6I8MWZ2 A1ILG8 A6ZI44 A6ZI47 B1AYL1 B2KGF0 B2RRE0 B6ZHD0 E9Q3X0 E9Q4Z2 E9Q616 E9Q7Q3 E9QKR0 G3UXW9 G5E8A0 O08528 O08749 O70251 P01027 P06801 P08249 P10605 P10649 P11152 P12242 P15105 P17918 P19096 P20918 P21614 P25444 P48774 P50171 P50516 P51859 P51881 P53996 P58064 P58252 P62702 P62717 P68040 P68254 P85094 Q01279 Q01339 Q1ERP8 Q3TGR2 Q3TJ43 Q3U3D3 Q…	A0A0R4J007 A0A0R4J174 A0A1L1SV73 A0A2I3BPX3 A0A6I8MWZ2 A1ILG8 A6ZI44 A6ZI47 B1AYL1 B2KGF0 B2RRE0 B6ZHD0 E9Q3X0 E9Q4Z2 E9Q616 E9Q7Q3 E9QKR0 G3UXW9 G5E8A0 O08528 O08749 O70251 P01027 P06801 P08249 P10605 P10649 P11152 P12242 P15105 P17918 P19096 P20918 P21614 P25444 P48774 P50171 P50516 P51859 P51881 P53996 P58064 P58252 P62702 P62717 P68040 P68254 P85094 Q01279 Q01339 Q1ERP8 Q3TGR2 Q3TJ43 Q3U3D3 Q…	100.00 99/99	0.44 99/22653	1.2942e-06	GO:0005575
GO:0031967	organelle envelope	A double membrane structure enclosing an organelle, including two lipid bilayers and the region between them. In some cases, an organelle envelope may have more than two membranes.	ENSMUSG00000035284 ENSMUSG00000000628 ENSMUSG00000019179 ENSMUSG00000031710 ENSMUSG00000073422 ENSMUSG00000016319 ENSMUSG00000039680 ENSMUSG00000020122 ENSMUSG00000005803 ENSMUSG00000000738 ENSMUSG00000027680 ENSMUSG00000026827 ENSMUSG00000075706 ENSMUSG00000022752 ENSMUSG00000073838 ENSMUSG00000032939 ENSMUSG00000036880 ENSMUSG00000032047 ENSMUSG00000025968 ENSMUSG00000005299	'Chorein'; 'Hexokinase-2'; 'Malate dehydrogenase, mitochondrial'; 'Mitochondrial brown fat uncoupling protein 1'; 'ADP/ATP translocase 2'; 'Small ribosomal subunit protein bS6m'; 'Epidermal growth factor receptor'; 'FAD/NAD'; 'Paraplegin'; 'RNA-binding protein FXR1'; 'Glycerol-3-phosphate dehydrogenase, mitochondrial'; 'Glutathione peroxidase'; 'MKIAA0719 protein'; 'Elongation factor Tu, mitochon…	Vps13c Hk2 Mdh2 Ucp1 Hsd17b8 Slc25a5 Mrps6 Egfr Sqor Spg7 Fxr1 Gpd2 Gpx4 Tomm70a Tufm Nup93 Acaa2 Acat1 Ndufs1 Letm1	A1ILG8 O08528 P08249 P12242 P50171 P51881 P58064 Q01279 Q3UDS4 Q3ULF4 Q61584 Q64521 Q76LV0 Q80TT4 Q8BFR5 Q8BJ71 Q8BWT1 Q8QZT1 Q91VD9 Q9Z2I0	A1ILG8 O08528 P08249 P12242 P50171 P51881 P58064 Q01279 Q3UDS4 Q3ULF4 Q61584 Q64521 Q76LV0 Q80TT4 Q8BFR5 Q8BJ71 Q8BWT1 Q8QZT1 Q91VD9 Q9Z2I0	20.20 20/99	1.53 20/1305	1.66548e-06	GO:0043227;GO:0043229;GO:0031975
GO:0031975	envelope	A multilayered structure surrounding all or part of a cell; encompasses one or more lipid bilayers, and may include a cell wall layer; also includes the space between layers.	ENSMUSG00000035284 ENSMUSG00000000628 ENSMUSG00000019179 ENSMUSG00000031710 ENSMUSG00000073422 ENSMUSG00000016319 ENSMUSG00000039680 ENSMUSG00000020122 ENSMUSG00000005803 ENSMUSG00000000738 ENSMUSG00000027680 ENSMUSG00000026827 ENSMUSG00000075706 ENSMUSG00000022752 ENSMUSG00000073838 ENSMUSG00000032939 ENSMUSG00000036880 ENSMUSG00000032047 ENSMUSG00000025968 ENSMUSG00000005299	'Chorein'; 'Hexokinase-2'; 'Malate dehydrogenase, mitochondrial'; 'Mitochondrial brown fat uncoupling protein 1'; 'ADP/ATP translocase 2'; 'Small ribosomal subunit protein bS6m'; 'Epidermal growth factor receptor'; 'FAD/NAD'; 'Paraplegin'; 'RNA-binding protein FXR1'; 'Glycerol-3-phosphate dehydrogenase, mitochondrial'; 'Glutathione peroxidase'; 'MKIAA0719 protein'; 'Elongation factor Tu, mitochon…	Vps13c Hk2 Mdh2 Ucp1 Hsd17b8 Slc25a5 Mrps6 Egfr Sqor Spg7 Fxr1 Gpd2 Gpx4 Tomm70a Tufm Nup93 Acaa2 Acat1 Ndufs1 Letm1	A1ILG8 O08528 P08249 P12242 P50171 P51881 P58064 Q01279 Q3UDS4 Q3ULF4 Q61584 Q64521 Q76LV0 Q80TT4 Q8BFR5 Q8BJ71 Q8BWT1 Q8QZT1 Q91VD9 Q9Z2I0	A1ILG8 O08528 P08249 P12242 P50171 P51881 P58064 Q01279 Q3UDS4 Q3ULF4 Q61584 Q64521 Q76LV0 Q80TT4 Q8BFR5 Q8BJ71 Q8BWT1 Q8QZT1 Q91VD9 Q9Z2I0	20.20 20/99	1.53 20/1305	1.66548e-06	GO:0110165
GO:0005743	mitochondrial inner membrane	The inner, i.e. lumen-facing, lipid bilayer of the mitochondrial envelope. It is highly folded to form cristae.	ENSMUSG00000019179 ENSMUSG00000031710 ENSMUSG00000016319 ENSMUSG00000039680 ENSMUSG00000005803 ENSMUSG00000000738 ENSMUSG00000026827 ENSMUSG00000075706 ENSMUSG00000073838 ENSMUSG00000036880 ENSMUSG00000032047 ENSMUSG00000025968 ENSMUSG00000005299	'Malate dehydrogenase, mitochondrial'; 'Mitochondrial brown fat uncoupling protein 1'; 'ADP/ATP translocase 2'; 'Small ribosomal subunit protein bS6m'; 'FAD/NAD'; 'Paraplegin'; 'Glycerol-3-phosphate dehydrogenase, mitochondrial'; 'Glutathione peroxidase'; 'Elongation factor Tu, mitochondrial'; '3-ketoacyl-CoA thiolase, mitochondrial'; 'Acetyl-CoA acetyltransferase, mitochondrial'; 'NADH-ubiquinon…	Mdh2 Ucp1 Slc25a5 Mrps6 Sqor Spg7 Gpd2 Gpx4 Tufm Acaa2 Acat1 Ndufs1 Letm1	P08249 P12242 P51881 P58064 Q3UDS4 Q3ULF4 Q64521 Q76LV0 Q8BFR5 Q8BWT1 Q8QZT1 Q91VD9 Q9Z2I0	P08249 P12242 P51881 P58064 Q3UDS4 Q3ULF4 Q64521 Q76LV0 Q8BFR5 Q8BWT1 Q8QZT1 Q91VD9 Q9Z2I0	13.13 13/99	2.41 13/539	2.92386e-06	GO:0031966;GO:0019866
GO:0032991	protein-containing complex	A stable assembly of two or more macromolecules, i.e. proteins, nucleic acids, carbohydrates or lipids, in which at least one component is a protein and the constituent parts function together.	ENSMUSG00000059263 ENSMUSG00000064210 ENSMUSG00000030695 ENSMUSG00000034810 ENSMUSG00000019978 ENSMUSG00000030681 ENSMUSG00000042010 ENSMUSG00000069833 ENSMUSG00000029713 ENSMUSG00000025156 ENSMUSG00000020664 ENSMUSG00000025967 ENSMUSG00000024164 ENSMUSG00000021939 ENSMUSG00000058135 ENSMUSG00000015568 ENSMUSG00000026473 ENSMUSG00000027342 ENSMUSG00000044533 ENSMUSG00000073422 ENSMUSG00000052459 …	'Ubiquitin carboxyl-terminal hydrolase 47'; 'Anoctamin'; 'Fructose-bisphosphate aldolase'; 'Sodium channel protein type 7 subunit alpha'; 'Erythrocyte protein band 4.1-like 2'; 'Major vault protein'; 'Acetyl-CoA carboxylase 2'; 'AHNAK nucleoprotein'; 'Guanine nucleotide binding protein'; 'G protein pathway suppressor 1'; 'Dihydrolipoyl dehydrogenase, mitochondrial'; 'Elongation factor 1-beta'; 'C…	Usp47 Ano6 Aldoa Scn7a Epb41l2 Mvp Acacb Ahnak Gnb2 Gps1 Dld Eef1b C3 Ctsb Gstm1 Lpl Glul Pcna Rps2 Hsd17b8 Atp6v1a Hdgf Slc25a5 Mrps6 Eef2 Rps4x Rpl18a Rack1 Ywhaq Egfr Apoh Fgb Vps35 Ddx17 Spg7 Ruvbl2 Rab10 Cct2 Rplp1 Eps15l1 Gpd2 Gpx4 Frg1 Nup93 Dlat Rpn1 Dync1li1 Ndufs1 Pccb Decr1 Dlst Tollip	A0A1L1SV73 A0A2I3BPX3 A6ZI44 B1AYL1 B6ZHD0 E9Q3X0 E9Q4Z2 E9Q616 E9QKR0 G3UXW9 O08749 O70251 P01027 P10605 P10649 P11152 P15105 P17918 P25444 P50171 P50516 P51859 P51881 P58064 P58252 P62702 P62717 P68040 P68254 Q01279 Q01339 Q3TGR2 Q3TJ43 Q3U741 Q3ULF4 Q3UXP2 Q4FJL0 Q542X7 Q58E35 Q60902 Q64521 Q76LV0 Q78P92 Q8BJ71 Q8BMF4 Q8BMR3 Q8R1Q8 Q91VD9 Q99MN9 Q9CQ62 Q9D2G2 Q9QZ06	A0A1L1SV73 A0A2I3BPX3 A6ZI44 B1AYL1 B6ZHD0 E9Q3X0 E9Q4Z2 E9Q616 E9QKR0 G3UXW9 O08749 O70251 P01027 P10605 P10649 P11152 P15105 P17918 P25444 P50171 P50516 P51859 P51881 P58064 P58252 P62702 P62717 P68040 P68254 Q01279 Q01339 Q3TGR2 Q3TJ43 Q3U741 Q3ULF4 Q3UXP2 Q4FJL0 Q542X7 Q58E35 Q60902 Q64521 Q76LV0 Q78P92 Q8BJ71 Q8BMF4 Q8BMR3 Q8R1Q8 Q91VD9 Q99MN9 Q9CQ62 Q9D2G2 Q9QZ06	52.53 52/99	0.70 52/7427	3.68468e-06	GO:0005575
GO:0043226	organelle	Organized structure of distinctive morphology and function. Includes the nucleus, mitochondria, plastids, vacuoles, vesicles, ribosomes and the cytoskeleton, and prokaryotic structures such as anammoxosomes and pirellulosomes. Excludes the plasma membrane.	ENSMUSG00000066839 ENSMUSG00000059263 ENSMUSG00000055322 ENSMUSG00000035284 ENSMUSG00000030695 ENSMUSG00000038587 ENSMUSG00000019978 ENSMUSG00000030681 ENSMUSG00000042010 ENSMUSG00000069833 ENSMUSG00000027940 ENSMUSG00000025156 ENSMUSG00000022807 ENSMUSG00000000628 ENSMUSG00000020664 ENSMUSG00000025967 ENSMUSG00000032418 ENSMUSG00000019179 ENSMUSG00000021939 ENSMUSG00000031710 ENSMUSG00000026473 …	'Evolutionarily conserved signaling intermediate in Toll pathway, mitochondrial'; 'Ubiquitin carboxyl-terminal hydrolase 47'; 'Tensin 1'; 'Chorein'; 'Fructose-bisphosphate aldolase'; 'A kinase'; 'Erythrocyte protein band 4.1-like 2'; 'Major vault protein'; 'Acetyl-CoA carboxylase 2'; 'AHNAK nucleoprotein'; 'Tropomyosin 3, gamma'; 'G protein pathway suppressor 1'; 'Oxysterol-binding protein'; 'Hex…	Ecsit Usp47 Tns1 Vps13c Aldoa Akap12 Epb41l2 Mvp Acacb Ahnak Tpm3 Gps1 Osbpl11 Hk2 Dld Eef1b Me1 Mdh2 Ctsb Ucp1 Glul Pcna Fasn Rps2 Gstm5 Hsd17b8 Atp6v1a Hdgf Slc25a5 Cnbp Mrps6 Rps4x Rpl18a Rack1 Isoc2a Egfr Cd300lg Fgb Vps35 Vars1 Cd274 Ddx17 Sqor Cpne3 Spg7 Ruvbl2 Acly Rab10 Cct2 Rplp1 Acaca Eps15l1 Fxr1 Dbnl Gpd2 Gpx4 Frg1 Tomm70a Tufm Nup93 Dlat Rpn1 Acp6 Nars1 Sec62 Acaa2 Lnpep Vwa8 Acat1 D…	A0A0R4J174 A0A1L1SV73 A0A6I8MWZ2 A1ILG8 A6ZI44 B2RRE0 B6ZHD0 E9Q3X0 E9Q4Z2 E9Q616 E9Q7Q3 G3UXW9 G5E8A0 O08528 O08749 O70251 P06801 P08249 P10605 P12242 P15105 P17918 P19096 P25444 P48774 P50171 P50516 P51859 P51881 P53996 P58064 P62702 P62717 P68040 P85094 Q01279 Q1ERP8 Q3TGR2 Q3TJ43 Q3U3D3 Q3U472 Q3U741 Q3UDS4 Q3UJS6 Q3ULF4 Q3UXP2 Q3V117 Q4FJL0 Q542X7 Q58E35 Q5SWU9 Q60902 Q61584 Q62418 Q64521 Q7…	A0A0R4J174 A0A1L1SV73 A0A6I8MWZ2 A1ILG8 A6ZI44 B2RRE0 B6ZHD0 E9Q3X0 E9Q4Z2 E9Q616 E9Q7Q3 G3UXW9 G5E8A0 O08528 O08749 O70251 P06801 P08249 P10605 P12242 P15105 P17918 P19096 P25444 P48774 P50171 P50516 P51859 P51881 P53996 P58064 P62702 P62717 P68040 P85094 Q01279 Q1ERP8 Q3TGR2 Q3TJ43 Q3U3D3 Q3U472 Q3U741 Q3UDS4 Q3UJS6 Q3ULF4 Q3UXP2 Q3V117 Q4FJL0 Q542X7 Q58E35 Q5SWU9 Q60902 Q61584 Q62418 Q64521 Q7…	83.84 83/99	0.51 83/16169	5.8472e-06	GO:0110165
GO:0043229	intracellular organelle	Organized structure of distinctive morphology and function, occurring within the cell. Includes the nucleus, mitochondria, plastids, vacuoles, vesicles, ribosomes and the cytoskeleton. Excludes the plasma membrane.	ENSMUSG00000066839 ENSMUSG00000059263 ENSMUSG00000055322 ENSMUSG00000035284 ENSMUSG00000030695 ENSMUSG00000038587 ENSMUSG00000019978 ENSMUSG00000030681 ENSMUSG00000042010 ENSMUSG00000069833 ENSMUSG00000027940 ENSMUSG00000025156 ENSMUSG00000022807 ENSMUSG00000000628 ENSMUSG00000020664 ENSMUSG00000025967 ENSMUSG00000032418 ENSMUSG00000019179 ENSMUSG00000021939 ENSMUSG00000031710 ENSMUSG00000026473 …	'Evolutionarily conserved signaling intermediate in Toll pathway, mitochondrial'; 'Ubiquitin carboxyl-terminal hydrolase 47'; 'Tensin 1'; 'Chorein'; 'Fructose-bisphosphate aldolase'; 'A kinase'; 'Erythrocyte protein band 4.1-like 2'; 'Major vault protein'; 'Acetyl-CoA carboxylase 2'; 'AHNAK nucleoprotein'; 'Tropomyosin 3, gamma'; 'G protein pathway suppressor 1'; 'Oxysterol-binding protein'; 'Hex…	Ecsit Usp47 Tns1 Vps13c Aldoa Akap12 Epb41l2 Mvp Acacb Ahnak Tpm3 Gps1 Osbpl11 Hk2 Dld Eef1b Me1 Mdh2 Ctsb Ucp1 Glul Pcna Fasn Rps2 Hsd17b8 Atp6v1a Hdgf Slc25a5 Cnbp Mrps6 Rps4x Rpl18a Rack1 Isoc2a Egfr Cd300lg Fgb Vps35 Vars1 Cd274 Ddx17 Sqor Cpne3 Spg7 Ruvbl2 Acly Rab10 Cct2 Rplp1 Acaca Eps15l1 Fxr1 Dbnl Gpd2 Gpx4 Frg1 Tomm70a Tufm Nup93 Dlat Rpn1 Acp6 Nars1 Sec62 Acaa2 Lnpep Vwa8 Acat1 Dync1li…	A0A0R4J174 A0A1L1SV73 A0A6I8MWZ2 A1ILG8 A6ZI44 B2RRE0 B6ZHD0 E9Q3X0 E9Q4Z2 E9Q616 E9Q7Q3 G3UXW9 G5E8A0 O08528 O08749 O70251 P06801 P08249 P10605 P12242 P15105 P17918 P19096 P25444 P50171 P50516 P51859 P51881 P53996 P58064 P62702 P62717 P68040 P85094 Q01279 Q1ERP8 Q3TGR2 Q3TJ43 Q3U3D3 Q3U472 Q3U741 Q3UDS4 Q3UJS6 Q3ULF4 Q3UXP2 Q3V117 Q4FJL0 Q542X7 Q58E35 Q5SWU9 Q60902 Q61584 Q62418 Q64521 Q76LV0 Q7…	A0A0R4J174 A0A1L1SV73 A0A6I8MWZ2 A1ILG8 A6ZI44 B2RRE0 B6ZHD0 E9Q3X0 E9Q4Z2 E9Q616 E9Q7Q3 G3UXW9 G5E8A0 O08528 O08749 O70251 P06801 P08249 P10605 P12242 P15105 P17918 P19096 P25444 P50171 P50516 P51859 P51881 P53996 P58064 P62702 P62717 P68040 P85094 Q01279 Q1ERP8 Q3TGR2 Q3TJ43 Q3U3D3 Q3U472 Q3U741 Q3UDS4 Q3UJS6 Q3ULF4 Q3UXP2 Q3V117 Q4FJL0 Q542X7 Q58E35 Q5SWU9 Q60902 Q61584 Q62418 Q64521 Q76LV0 Q7…	82.83 82/99	0.52 82/15836	5.8472e-06	GO:0005622;GO:0043226
GO:0019866	organelle inner membrane	The inner, i.e. lumen-facing, lipid bilayer of an organelle envelope; usually highly selective to most ions and metabolites.	ENSMUSG00000019179 ENSMUSG00000031710 ENSMUSG00000016319 ENSMUSG00000039680 ENSMUSG00000005803 ENSMUSG00000000738 ENSMUSG00000026827 ENSMUSG00000075706 ENSMUSG00000073838 ENSMUSG00000036880 ENSMUSG00000032047 ENSMUSG00000025968 ENSMUSG00000005299	'Malate dehydrogenase, mitochondrial'; 'Mitochondrial brown fat uncoupling protein 1'; 'ADP/ATP translocase 2'; 'Small ribosomal subunit protein bS6m'; 'FAD/NAD'; 'Paraplegin'; 'Glycerol-3-phosphate dehydrogenase, mitochondrial'; 'Glutathione peroxidase'; 'Elongation factor Tu, mitochondrial'; '3-ketoacyl-CoA thiolase, mitochondrial'; 'Acetyl-CoA acetyltransferase, mitochondrial'; 'NADH-ubiquinon…	Mdh2 Ucp1 Slc25a5 Mrps6 Sqor Spg7 Gpd2 Gpx4 Tufm Acaa2 Acat1 Ndufs1 Letm1	P08249 P12242 P51881 P58064 Q3UDS4 Q3ULF4 Q64521 Q76LV0 Q8BFR5 Q8BWT1 Q8QZT1 Q91VD9 Q9Z2I0	P08249 P12242 P51881 P58064 Q3UDS4 Q3ULF4 Q64521 Q76LV0 Q8BFR5 Q8BWT1 Q8QZT1 Q91VD9 Q9Z2I0	13.13 13/99	2.19 13/593	6.5418e-06	GO:0031967;GO:0031090
GO:0031090	organelle membrane	A membrane that is one of the two lipid bilayers of an organelle envelope or the outermost membrane of single membrane bound organelle.	ENSMUSG00000035284 ENSMUSG00000000628 ENSMUSG00000019179 ENSMUSG00000031710 ENSMUSG00000052459 ENSMUSG00000016319 ENSMUSG00000039680 ENSMUSG00000020122 ENSMUSG00000017309 ENSMUSG00000031696 ENSMUSG00000016496 ENSMUSG00000005803 ENSMUSG00000000738 ENSMUSG00000020671 ENSMUSG00000020476 ENSMUSG00000026827 ENSMUSG00000075706 ENSMUSG00000022752 ENSMUSG00000073838 ENSMUSG00000032939 ENSMUSG00000030062 …	'Chorein'; 'Hexokinase-2'; 'Malate dehydrogenase, mitochondrial'; 'Mitochondrial brown fat uncoupling protein 1'; 'V-type proton ATPase catalytic subunit A'; 'ADP/ATP translocase 2'; 'Small ribosomal subunit protein bS6m'; 'Epidermal growth factor receptor'; 'CMRF35-like molecule 9'; 'Vacuolar protein sorting-associated protein 35'; 'PD-L1'; 'FAD/NAD'; 'Paraplegin'; 'Ras-related protein Rab-10'; …	Vps13c Hk2 Mdh2 Ucp1 Atp6v1a Slc25a5 Mrps6 Egfr Cd300lg Vps35 Cd274 Sqor Spg7 Rab10 Dbnl Gpd2 Gpx4 Tomm70a Tufm Nup93 Rpn1 Sec62 Acaa2 Lnpep Acat1 Dync1li1 Ndufs1 Rrbp1 Coro7 Acox1 Letm1	A1ILG8 O08528 P08249 P12242 P50516 P51881 P58064 Q01279 Q1ERP8 Q3TJ43 Q3U472 Q3UDS4 Q3ULF4 Q4FJL0 Q62418 Q64521 Q76LV0 Q80TT4 Q8BFR5 Q8BJ71 Q8BMR3 Q8BU14 Q8BWT1 Q8C129 Q8QZT1 Q8R1Q8 Q91VD9 Q99PL5 Q9D2V7 Q9R0H0 Q9Z2I0	A1ILG8 O08528 P08249 P12242 P50516 P51881 P58064 Q01279 Q1ERP8 Q3TJ43 Q3U472 Q3UDS4 Q3ULF4 Q4FJL0 Q62418 Q64521 Q76LV0 Q80TT4 Q8BFR5 Q8BJ71 Q8BMR3 Q8BU14 Q8BWT1 Q8C129 Q8QZT1 Q8R1Q8 Q91VD9 Q99PL5 Q9D2V7 Q9R0H0 Q9Z2I0	31.31 31/99	0.92 31/3365	1.53209e-05	GO:0043227;GO:0016020
GO:0043227	membrane-bounded organelle	Organized structure of distinctive morphology and function, bounded by a single or double lipid bilayer membrane. Includes the nucleus, mitochondria, plastids, vacuoles, and vesicles. Excludes the plasma membrane.	ENSMUSG00000066839 ENSMUSG00000059263 ENSMUSG00000035284 ENSMUSG00000030695 ENSMUSG00000019978 ENSMUSG00000030681 ENSMUSG00000042010 ENSMUSG00000069833 ENSMUSG00000025156 ENSMUSG00000022807 ENSMUSG00000000628 ENSMUSG00000020664 ENSMUSG00000025967 ENSMUSG00000032418 ENSMUSG00000019179 ENSMUSG00000021939 ENSMUSG00000031710 ENSMUSG00000026473 ENSMUSG00000027342 ENSMUSG00000025153 ENSMUSG00000044533 …	'Evolutionarily conserved signaling intermediate in Toll pathway, mitochondrial'; 'Ubiquitin carboxyl-terminal hydrolase 47'; 'Chorein'; 'Fructose-bisphosphate aldolase'; 'Erythrocyte protein band 4.1-like 2'; 'Major vault protein'; 'Acetyl-CoA carboxylase 2'; 'AHNAK nucleoprotein'; 'G protein pathway suppressor 1'; 'Oxysterol-binding protein'; 'Hexokinase-2'; 'Dihydrolipoyl dehydrogenase, mitoch…	Ecsit Usp47 Vps13c Aldoa Epb41l2 Mvp Acacb Ahnak Gps1 Osbpl11 Hk2 Dld Eef1b Me1 Mdh2 Ctsb Ucp1 Glul Pcna Fasn Rps2 Gstm5 Hsd17b8 Atp6v1a Hdgf Slc25a5 Cnbp Mrps6 Rps4x Rack1 Isoc2a Egfr Cd300lg Fgb Vps35 Vars1 Cd274 Ddx17 Sqor Cpne3 Spg7 Ruvbl2 Acly Rab10 Acaca Eps15l1 Fxr1 Dbnl Gpd2 Gpx4 Frg1 Tomm70a Tufm Nup93 Dlat Rpn1 Acp6 Nars1 Sec62 Acaa2 Lnpep Vwa8 Acat1 Dync1li1 Clybl Ndufs1 Aco2 Nampt Pcc…	A0A0R4J174 A0A1L1SV73 A1ILG8 A6ZI44 B6ZHD0 E9Q3X0 E9Q4Z2 E9Q616 G3UXW9 G5E8A0 O08528 O08749 O70251 P06801 P08249 P10605 P12242 P15105 P17918 P19096 P25444 P48774 P50171 P50516 P51859 P51881 P53996 P58064 P62702 P68040 P85094 Q01279 Q1ERP8 Q3TGR2 Q3TJ43 Q3U3D3 Q3U472 Q3U741 Q3UDS4 Q3UJS6 Q3ULF4 Q3UXP2 Q3V117 Q4FJL0 Q5SWU9 Q60902 Q61584 Q62418 Q64521 Q76LV0 Q78P92 Q80TT4 Q8BFR5 Q8BJ71 Q8BMF4 Q8BMR3…	A0A0R4J174 A0A1L1SV73 A1ILG8 A6ZI44 B6ZHD0 E9Q3X0 E9Q4Z2 E9Q616 G3UXW9 G5E8A0 O08528 O08749 O70251 P06801 P08249 P10605 P12242 P15105 P17918 P19096 P25444 P48774 P50171 P50516 P51859 P51881 P53996 P58064 P62702 P68040 P85094 Q01279 Q1ERP8 Q3TGR2 Q3TJ43 Q3U3D3 Q3U472 Q3U741 Q3UDS4 Q3UJS6 Q3ULF4 Q3UXP2 Q3V117 Q4FJL0 Q5SWU9 Q60902 Q61584 Q62418 Q64521 Q76LV0 Q78P92 Q80TT4 Q8BFR5 Q8BJ71 Q8BMF4 Q8BMR3…	77.78 77/99	0.52 77/14934	5.7954e-05	GO:0043226
GO:0043231	intracellular membrane-bounded organelle	Organized structure of distinctive morphology and function, bounded by a single or double lipid bilayer membrane and occurring within the cell. Includes the nucleus, mitochondria, plastids, vacuoles, and vesicles. Excludes the plasma membrane.	ENSMUSG00000066839 ENSMUSG00000059263 ENSMUSG00000035284 ENSMUSG00000019978 ENSMUSG00000030681 ENSMUSG00000042010 ENSMUSG00000069833 ENSMUSG00000025156 ENSMUSG00000022807 ENSMUSG00000000628 ENSMUSG00000020664 ENSMUSG00000025967 ENSMUSG00000032418 ENSMUSG00000019179 ENSMUSG00000021939 ENSMUSG00000031710 ENSMUSG00000026473 ENSMUSG00000027342 ENSMUSG00000025153 ENSMUSG00000044533 ENSMUSG00000073422 …	'Evolutionarily conserved signaling intermediate in Toll pathway, mitochondrial'; 'Ubiquitin carboxyl-terminal hydrolase 47'; 'Chorein'; 'Erythrocyte protein band 4.1-like 2'; 'Major vault protein'; 'Acetyl-CoA carboxylase 2'; 'AHNAK nucleoprotein'; 'G protein pathway suppressor 1'; 'Oxysterol-binding protein'; 'Hexokinase-2'; 'Dihydrolipoyl dehydrogenase, mitochondrial'; 'Elongation factor 1-bet…	Ecsit Usp47 Vps13c Epb41l2 Mvp Acacb Ahnak Gps1 Osbpl11 Hk2 Dld Eef1b Me1 Mdh2 Ctsb Ucp1 Glul Pcna Fasn Rps2 Hsd17b8 Atp6v1a Hdgf Slc25a5 Cnbp Mrps6 Rps4x Rack1 Isoc2a Egfr Cd300lg Fgb Vps35 Vars1 Cd274 Ddx17 Sqor Cpne3 Spg7 Ruvbl2 Acly Rab10 Acaca Eps15l1 Fxr1 Dbnl Gpd2 Gpx4 Frg1 Tomm70a Tufm Nup93 Dlat Rpn1 Acp6 Nars1 Sec62 Acaa2 Lnpep Vwa8 Acat1 Dync1li1 Clybl Ndufs1 Aco2 Nampt Pccb Rrbp1 Decr…	A0A0R4J174 A0A1L1SV73 A1ILG8 B6ZHD0 E9Q3X0 E9Q4Z2 E9Q616 G3UXW9 G5E8A0 O08528 O08749 O70251 P06801 P08249 P10605 P12242 P15105 P17918 P19096 P25444 P50171 P50516 P51859 P51881 P53996 P58064 P62702 P68040 P85094 Q01279 Q1ERP8 Q3TGR2 Q3TJ43 Q3U3D3 Q3U472 Q3U741 Q3UDS4 Q3UJS6 Q3ULF4 Q3UXP2 Q3V117 Q4FJL0 Q5SWU9 Q60902 Q61584 Q62418 Q64521 Q76LV0 Q78P92 Q80TT4 Q8BFR5 Q8BJ71 Q8BMF4 Q8BMR3 Q8BP40 Q8BP47…	A0A0R4J174 A0A1L1SV73 A1ILG8 B6ZHD0 E9Q3X0 E9Q4Z2 E9Q616 G3UXW9 G5E8A0 O08528 O08749 O70251 P06801 P08249 P10605 P12242 P15105 P17918 P19096 P25444 P50171 P50516 P51859 P51881 P53996 P58064 P62702 P68040 P85094 Q01279 Q1ERP8 Q3TGR2 Q3TJ43 Q3U3D3 Q3U472 Q3U741 Q3UDS4 Q3UJS6 Q3ULF4 Q3UXP2 Q3V117 Q4FJL0 Q5SWU9 Q60902 Q61584 Q62418 Q64521 Q76LV0 Q78P92 Q80TT4 Q8BFR5 Q8BJ71 Q8BMF4 Q8BMR3 Q8BP40 Q8BP47…	75.76 75/99	0.52 75/14435	8.0203e-05	GO:0043229;GO:0043227
GO:1990204	oxidoreductase complex	Any protein complex that possesses oxidoreductase activity.	ENSMUSG00000020664 ENSMUSG00000073422 ENSMUSG00000026827 ENSMUSG00000000168 ENSMUSG00000025968 ENSMUSG00000004789	'Dihydrolipoyl dehydrogenase, mitochondrial'; 'Glycerol-3-phosphate dehydrogenase, mitochondrial'; 'Dihydrolipoyllysine-residue acetyltransferase component of pyruvate dehydrogenase complex, mitochondrial'; 'NADH-ubiquinone oxidoreductase 75 kDa subunit, mitochondrial'; 'Dihydrolipoyllysine-residue succinyltransferase component of 2-oxoglutarate dehydrogenase complex, mitochondrial'	Dld Hsd17b8 Gpd2 Dlat Ndufs1 Dlst	O08749 P50171 Q64521 Q8BMF4 Q91VD9 Q9D2G2	O08749 P50171 Q64521 Q8BMF4 Q91VD9 Q9D2G2	6.06 6/99	5.00 6/120	0.000103296	GO:1902494
GO:0030054	cell junction	A cellular component that forms a specialized region of connection between two or more cells, or between a cell and the extracellular matrix, or between two membrane-bound components of a cell, such as flagella.	ENSMUSG00000064210 ENSMUSG00000055322 ENSMUSG00000038587 ENSMUSG00000019978 ENSMUSG00000069833 ENSMUSG00000026473 ENSMUSG00000059481 ENSMUSG00000044533 ENSMUSG00000052459 ENSMUSG00000034994 ENSMUSG00000031320 ENSMUSG00000045128 ENSMUSG00000076432 ENSMUSG00000020122 ENSMUSG00000033831 ENSMUSG00000031696 ENSMUSG00000028228 ENSMUSG00000020671 ENSMUSG00000007892 ENSMUSG00000027680 ENSMUSG00000020476 …	'Anoctamin'; 'Tensin 1'; 'A kinase'; 'Erythrocyte protein band 4.1-like 2'; 'AHNAK nucleoprotein'; 'Glutamine synthetase'; 'Plasminogen'; 'Small ribosomal subunit protein uS5'; 'V-type proton ATPase catalytic subunit A'; 'Elongation factor 2'; 'Small ribosomal subunit protein eS4'; 'Large ribosomal subunit protein eL20'; '14-3-3 protein theta'; 'Epidermal growth factor receptor'; 'Fibrinogen C-te…	Ano6 Tns1 Akap12 Epb41l2 Ahnak Glul Plg Rps2 Atp6v1a Eef2 Rps4x Rpl18a Ywhaq Egfr Fgb Vps35 Cpne3 Rab10 Rplp1 Fxr1 Dbnl Tufm Nampt	A0A2I3BPX3 A0A6I8MWZ2 B2RRE0 B6ZHD0 E9Q616 P15105 P20918 P25444 P50516 P58252 P62702 P62717 P68254 Q01279 Q3TGR2 Q3TJ43 Q3UJS6 Q4FJL0 Q58E35 Q61584 Q62418 Q8BFR5 Q99KQ4	A0A2I3BPX3 A0A6I8MWZ2 B2RRE0 B6ZHD0 E9Q616 P15105 P20918 P25444 P50516 P58252 P62702 P62717 P68254 Q01279 Q3TGR2 Q3TJ43 Q3UJS6 Q4FJL0 Q58E35 Q61584 Q62418 Q8BFR5 Q99KQ4	23.23 23/99	1.02 23/2260	0.000103296	GO:0110165
GO:0045240	dihydrolipoyl dehydrogenase complex	A protein complex that possesses alpha-ketoglutarate dehydrogenase activity.	ENSMUSG00000020664 ENSMUSG00000000168 ENSMUSG00000004789	'Dihydrolipoyl dehydrogenase, mitochondrial'; 'Dihydrolipoyllysine-residue acetyltransferase component of pyruvate dehydrogenase complex, mitochondrial'; 'Dihydrolipoyllysine-residue succinyltransferase component of 2-oxoglutarate dehydrogenase complex, mitochondrial'	Dld Dlat Dlst	O08749 Q8BMF4 Q9D2G2	O08749 Q8BMF4 Q9D2G2	3.03 3/99	20.00 3/15	0.000374704	GO:0045239;GO:1990204
GO:1902494	catalytic complex	A protein complex which is capable of catalytic activity.	ENSMUSG00000059263 ENSMUSG00000042010 ENSMUSG00000029713 ENSMUSG00000020664 ENSMUSG00000015568 ENSMUSG00000027342 ENSMUSG00000073422 ENSMUSG00000052459 ENSMUSG00000000738 ENSMUSG00000003868 ENSMUSG00000026827 ENSMUSG00000031590 ENSMUSG00000000168 ENSMUSG00000030062 ENSMUSG00000032435 ENSMUSG00000025968 ENSMUSG00000032527 ENSMUSG00000028223 ENSMUSG00000004789	'Ubiquitin carboxyl-terminal hydrolase 47'; 'Acetyl-CoA carboxylase 2'; 'Guanine nucleotide binding protein'; 'Dihydrolipoyl dehydrogenase, mitochondrial'; 'Lipoprotein lipase'; 'Proliferating cell nuclear antigen'; 'V-type proton ATPase catalytic subunit A'; 'Paraplegin'; 'RuvB-like helicase'; 'Glycerol-3-phosphate dehydrogenase, mitochondrial'; 'FSHD Region Gene 1 protein'; 'Dihydrolipoyllysine…	Usp47 Acacb Gnb2 Dld Lpl Pcna Hsd17b8 Atp6v1a Spg7 Ruvbl2 Gpd2 Frg1 Dlat Rpn1 Dync1li1 Ndufs1 Pccb Decr1 Dlst	A0A1L1SV73 E9Q4Z2 E9QKR0 O08749 P11152 P17918 P50171 P50516 Q3ULF4 Q3UXP2 Q64521 Q78P92 Q8BMF4 Q8BMR3 Q8R1Q8 Q91VD9 Q99MN9 Q9CQ62 Q9D2G2	A0A1L1SV73 E9Q4Z2 E9QKR0 O08749 P11152 P17918 P50171 P50516 Q3ULF4 Q3UXP2 Q64521 Q78P92 Q8BMF4 Q8BMR3 Q8R1Q8 Q91VD9 Q99MN9 Q9CQ62 Q9D2G2	19.19 19/99	1.07 19/1783	0.00038493	GO:0032991
GO:0045239	tricarboxylic acid cycle enzyme complex	Any of the heteromeric enzymes that act in the TCA cycle.	ENSMUSG00000020664 ENSMUSG00000000168 ENSMUSG00000004789	'Dihydrolipoyl dehydrogenase, mitochondrial'; 'Dihydrolipoyllysine-residue acetyltransferase component of pyruvate dehydrogenase complex, mitochondrial'; 'Dihydrolipoyllysine-residue succinyltransferase component of 2-oxoglutarate dehydrogenase complex, mitochondrial'	Dld Dlat Dlst	O08749 Q8BMF4 Q9D2G2	O08749 Q8BMF4 Q9D2G2	3.03 3/99	13.64 3/22	0.00114106	GO:0005737;GO:1902494
GO:0045202	synapse	The junction between an axon of one neuron and a dendrite of another neuron, a muscle fiber or a glial cell. As the axon approaches the synapse it enlarges into a specialized structure, the presynaptic terminal bouton, which contains mitochondria and synaptic vesicles. At the tip of the terminal bouton is the presynaptic membrane; facing it, and separated from it by a minute cleft (the synaptic c…	ENSMUSG00000064210 ENSMUSG00000038587 ENSMUSG00000026473 ENSMUSG00000059481 ENSMUSG00000044533 ENSMUSG00000052459 ENSMUSG00000034994 ENSMUSG00000031320 ENSMUSG00000045128 ENSMUSG00000076432 ENSMUSG00000033831 ENSMUSG00000031696 ENSMUSG00000020671 ENSMUSG00000007892 ENSMUSG00000027680 ENSMUSG00000020476 ENSMUSG00000073838	'Anoctamin'; 'A kinase'; 'Glutamine synthetase'; 'Plasminogen'; 'Small ribosomal subunit protein uS5'; 'V-type proton ATPase catalytic subunit A'; 'Elongation factor 2'; 'Small ribosomal subunit protein eS4'; 'Large ribosomal subunit protein eL20'; '14-3-3 protein theta'; 'Fibrinogen C-terminal domain-containing protein'; 'Vacuolar protein sorting-associated protein 35'; 'Ras-related protein Rab-…	Ano6 Akap12 Glul Plg Rps2 Atp6v1a Eef2 Rps4x Rpl18a Ywhaq Fgb Vps35 Rab10 Rplp1 Fxr1 Dbnl Tufm	A0A2I3BPX3 B2RRE0 P15105 P20918 P25444 P50516 P58252 P62702 P62717 P68254 Q3TGR2 Q3TJ43 Q4FJL0 Q58E35 Q61584 Q62418 Q8BFR5	A0A2I3BPX3 B2RRE0 P15105 P20918 P25444 P50516 P58252 P62702 P62717 P68254 Q3TGR2 Q3TJ43 Q4FJL0 Q58E35 Q61584 Q62418 Q8BFR5	17.17 17/99	1.04 17/1641	0.00144181	GO:0030054
GO:0044391	ribosomal subunit	Either of the two subunits of a ribosome: the ribosomal large subunit or the ribosomal small subunit.	ENSMUSG00000044533 ENSMUSG00000039680 ENSMUSG00000031320 ENSMUSG00000045128 ENSMUSG00000020372 ENSMUSG00000007892	'Small ribosomal subunit protein uS5'; 'Small ribosomal subunit protein bS6m'; 'Small ribosomal subunit protein eS4'; 'Large ribosomal subunit protein eL20'; 'Small ribosomal subunit protein RACK1'; 'Large ribosomal subunit protein P1'	Rps2 Mrps6 Rps4x Rpl18a Rack1 Rplp1	P25444 P58064 P62702 P62717 P68040 Q58E35	P25444 P58064 P62702 P62717 P68040 Q58E35	6.06 6/99	2.97 6/202	0.00154076	GO:0005840;GO:1990904
GO:0098798	mitochondrial protein-containing complex	A protein complex that is part of a mitochondrion.	ENSMUSG00000042010 ENSMUSG00000020664 ENSMUSG00000016319 ENSMUSG00000039680 ENSMUSG00000000738 ENSMUSG00000000168 ENSMUSG00000025968	'Acetyl-CoA carboxylase 2'; 'Dihydrolipoyl dehydrogenase, mitochondrial'; 'ADP/ATP translocase 2'; 'Small ribosomal subunit protein bS6m'; 'Paraplegin'; 'Dihydrolipoyllysine-residue acetyltransferase component of pyruvate dehydrogenase complex, mitochondrial'; 'NADH-ubiquinone oxidoreductase 75 kDa subunit, mitochondrial'	Acacb Dld Slc25a5 Mrps6 Spg7 Dlat Ndufs1	E9Q4Z2 O08749 P51881 P58064 Q3ULF4 Q8BMF4 Q91VD9	E9Q4Z2 O08749 P51881 P58064 Q3ULF4 Q8BMF4 Q91VD9	7.07 7/99	2.35 7/298	0.00168694	GO:0005739;GO:0032991
GO:0048471	perinuclear region of cytoplasm	Cytoplasm situated near, or occurring around, the nucleus.	ENSMUSG00000030681 ENSMUSG00000029713 ENSMUSG00000021939 ENSMUSG00000035540 ENSMUSG00000020372 ENSMUSG00000020122 ENSMUSG00000031696 ENSMUSG00000020671 ENSMUSG00000027680 ENSMUSG00000023845 ENSMUSG00000025139	'Major vault protein'; 'Guanine nucleotide binding protein'; 'Cathepsin B'; 'Vitamin D-binding protein'; 'Small ribosomal subunit protein RACK1'; 'Epidermal growth factor receptor'; 'Vacuolar protein sorting-associated protein 35'; 'Ras-related protein Rab-10'; 'RNA-binding protein FXR1'; 'Leucyl-cystinyl aminopeptidase'; 'Toll-interacting protein'	Mvp Gnb2 Ctsb Gc Rack1 Egfr Vps35 Rab10 Fxr1 Lnpep Tollip	E9Q3X0 E9QKR0 P10605 P21614 P68040 Q01279 Q3TJ43 Q4FJL0 Q61584 Q8C129 Q9QZ06	E9Q3X0 E9QKR0 P10605 P21614 P68040 Q01279 Q3TJ43 Q4FJL0 Q61584 Q8C129 Q9QZ06	11.11 11/99	1.34 11/819	0.00291248	GO:0005737;GO:0110165
GO:0015935	small ribosomal subunit	The smaller of the two subunits of a ribosome.	ENSMUSG00000044533 ENSMUSG00000039680 ENSMUSG00000031320 ENSMUSG00000020372	'Small ribosomal subunit protein uS5'; 'Small ribosomal subunit protein bS6m'; 'Small ribosomal subunit protein eS4'; 'Small ribosomal subunit protein RACK1'	Rps2 Mrps6 Rps4x Rack1	P25444 P58064 P62702 P68040	P25444 P58064 P62702 P68040	4.04 4/99	4.94 4/81	0.00307438	GO:0044391
GO:0045252	oxoglutarate dehydrogenase complex	A complex of multiple copies of three enzymatic components: oxoglutarate dehydrogenase (lipoamide) (E1), dihydrolipoamide S-succinyltransferase (E2) and dihydrolipoamide dehydrogenase (E3); catalyzes the overall conversion of 2-oxoglutarate to succinyl-CoA and carbon dioxide (CO2).	ENSMUSG00000020664 ENSMUSG00000004789	'Dihydrolipoyl dehydrogenase, mitochondrial'; 'Dihydrolipoyllysine-residue succinyltransferase component of 2-oxoglutarate dehydrogenase complex, mitochondrial'	Dld Dlst	O08749 Q9D2G2	O08749 Q9D2G2	2.02 2/99	28.57 2/7	0.00348449	GO:1990234;GO:0045240
GO:0005757	mitochondrial permeability transition pore complex	A protein complex that connects the inner and outer membranes of animal mitochondria and acts as a pore that can open transiently to allow free diffusion of solutes between the mitochondrial matrix and the cytosol. The pore complex is formed of the voltage-dependent anion channel (VDAC), the adenine nucleotide translocase (ANT) and cyclophilin-D (CyP-D).	ENSMUSG00000016319 ENSMUSG00000000738	'ADP/ATP translocase 2'; 'Paraplegin'	Slc25a5 Spg7	P51881 Q3ULF4	P51881 Q3ULF4	2.02 2/99	28.57 2/7	0.00348449	GO:0046930;GO:0005740;GO:0098798
GO:0005967	mitochondrial pyruvate dehydrogenase complex	Complex that carries out the oxidative decarboxylation of pyruvate to form acetyl-CoA in eukaryotes; includes subunits possessing three catalytic activities: pyruvate dehydrogenase (E1), dihydrolipoamide S-acetyltransferase (E2), and dihydrolipoamide dehydrogenase (E3). The This Eukaryotic form usually contains more subunits than its bacterial counterpart; for example, one known complex contains …	ENSMUSG00000020664 ENSMUSG00000000168	'Dihydrolipoyl dehydrogenase, mitochondrial'; 'Dihydrolipoyllysine-residue acetyltransferase component of pyruvate dehydrogenase complex, mitochondrial'	Dld Dlat	O08749 Q8BMF4	O08749 Q8BMF4	2.02 2/99	25.00 2/8	0.00435397	GO:0045254;GO:0005759;GO:0098798
GO:0045254	pyruvate dehydrogenase complex	Complex that carries out the oxidative decarboxylation of pyruvate to form acetyl-CoA; comprises subunits possessing three catalytic activities: pyruvate dehydrogenase (E1), dihydrolipoamide S-acetyltransferase (E2), and dihydrolipoamide dehydrogenase (E3).	ENSMUSG00000020664 ENSMUSG00000000168	'Dihydrolipoyl dehydrogenase, mitochondrial'; 'Dihydrolipoyllysine-residue acetyltransferase component of pyruvate dehydrogenase complex, mitochondrial'	Dld Dlat	O08749 Q8BMF4	O08749 Q8BMF4	2.02 2/99	25.00 2/8	0.00435397	GO:1990204;GO:0005737
GO:0031982	vesicle	Any small, fluid-filled, spherical organelle enclosed by membrane.	ENSMUSG00000035284 ENSMUSG00000030695 ENSMUSG00000069833 ENSMUSG00000020664 ENSMUSG00000021939 ENSMUSG00000025153 ENSMUSG00000052459 ENSMUSG00000020122 ENSMUSG00000017309 ENSMUSG00000033831 ENSMUSG00000031696 ENSMUSG00000016496 ENSMUSG00000020671 ENSMUSG00000020476 ENSMUSG00000030062 ENSMUSG00000023845 ENSMUSG00000032435 ENSMUSG00000039637 ENSMUSG00000025139	'Chorein'; 'Fructose-bisphosphate aldolase'; 'AHNAK nucleoprotein'; 'Dihydrolipoyl dehydrogenase, mitochondrial'; 'Cathepsin B'; 'Fatty acid synthase'; 'V-type proton ATPase catalytic subunit A'; 'Epidermal growth factor receptor'; 'CMRF35-like molecule 9'; 'Fibrinogen C-terminal domain-containing protein'; 'Vacuolar protein sorting-associated protein 35'; 'PD-L1'; 'Ras-related protein Rab-10'; '…	Vps13c Aldoa Ahnak Dld Ctsb Fasn Atp6v1a Egfr Cd300lg Fgb Vps35 Cd274 Rab10 Dbnl Rpn1 Lnpep Dync1li1 Coro7 Tollip	A1ILG8 A6ZI44 E9Q616 O08749 P10605 P19096 P50516 Q01279 Q1ERP8 Q3TGR2 Q3TJ43 Q3U472 Q4FJL0 Q62418 Q8BMR3 Q8C129 Q8R1Q8 Q9D2V7 Q9QZ06	A1ILG8 A6ZI44 E9Q616 O08749 P10605 P19096 P50516 Q01279 Q1ERP8 Q3TGR2 Q3TJ43 Q3U472 Q4FJL0 Q62418 Q8BMR3 Q8C129 Q8R1Q8 Q9D2V7 Q9QZ06	19.19 19/99	0.85 19/2228	0.0048828	GO:0043227
GO:0032593	insulin-responsive compartment	A small membrane-bounded vesicle that releases its contents by exocytosis in response to insulin stimulation; the contents are enriched in GLUT4, IRAP and VAMP2.	ENSMUSG00000020671 ENSMUSG00000023845	'Ras-related protein Rab-10'; 'Leucyl-cystinyl aminopeptidase'	Rab10 Lnpep	Q4FJL0 Q8C129	Q4FJL0 Q8C129	2.02 2/99	22.22 2/9	0.00526546	GO:0030141
GO:0016020	membrane	A lipid bilayer along with all the proteins and protein complexes embedded in it and attached to it.	ENSMUSG00000064210 ENSMUSG00000035284 ENSMUSG00000030695 ENSMUSG00000034810 ENSMUSG00000026005 ENSMUSG00000038587 ENSMUSG00000019978 ENSMUSG00000069833 ENSMUSG00000027940 ENSMUSG00000029713 ENSMUSG00000000628 ENSMUSG00000025967 ENSMUSG00000019179 ENSMUSG00000021939 ENSMUSG00000015568 ENSMUSG00000031710 ENSMUSG00000026473 ENSMUSG00000025153 ENSMUSG00000059481 ENSMUSG00000073422 ENSMUSG00000052459 …	'Anoctamin'; 'Chorein'; 'Fructose-bisphosphate aldolase'; 'Sodium channel protein type 7 subunit alpha'; 'Ribulose-phosphate 3-epimerase'; 'A kinase'; 'Erythrocyte protein band 4.1-like 2'; 'AHNAK nucleoprotein'; 'Tropomyosin 3, gamma'; 'Guanine nucleotide binding protein'; 'Hexokinase-2'; 'Elongation factor 1-beta'; 'Malate dehydrogenase, mitochondrial'; 'Cathepsin B'; 'Lipoprotein lipase'; 'Mit…	Ano6 Vps13c Aldoa Scn7a Rpe Akap12 Epb41l2 Ahnak Tpm3 Gnb2 Hk2 Eef1b Mdh2 Ctsb Lpl Ucp1 Glul Fasn Plg Hsd17b8 Atp6v1a Slc25a5 Mrps6 Eef2 Rack1 Egfr Cd300lg Fgb Vps35 Cd274 Sqor Cpne3 Spg7 Ruvbl2 Rab10 Eps15l1 Fxr1 Dbnl Gpd2 Gpx4 Tomm70a Tufm Nup93 Rpn1 Sec62 Acaa2 Lnpep Acat1 Dync1li1 Ndufs1 Rrbp1 Coro7 Acox1 Letm1	A0A2I3BPX3 A1ILG8 A6ZI44 B1AYL1 B2KGF0 B2RRE0 B6ZHD0 E9Q616 E9Q7Q3 E9QKR0 O08528 O70251 P08249 P10605 P11152 P12242 P15105 P19096 P20918 P50171 P50516 P51881 P58064 P58252 P68040 Q01279 Q1ERP8 Q3TGR2 Q3TJ43 Q3U472 Q3UDS4 Q3UJS6 Q3ULF4 Q3UXP2 Q4FJL0 Q60902 Q61584 Q62418 Q64521 Q76LV0 Q80TT4 Q8BFR5 Q8BJ71 Q8BMR3 Q8BU14 Q8BWT1 Q8C129 Q8QZT1 Q8R1Q8 Q91VD9 Q99PL5 Q9D2V7 Q9R0H0 Q9Z2I0	A0A2I3BPX3 A1ILG8 A6ZI44 B1AYL1 B2KGF0 B2RRE0 B6ZHD0 E9Q616 E9Q7Q3 E9QKR0 O08528 O70251 P08249 P10605 P11152 P12242 P15105 P19096 P20918 P50171 P50516 P51881 P58064 P58252 P68040 Q01279 Q1ERP8 Q3TGR2 Q3TJ43 Q3U472 Q3UDS4 Q3UJS6 Q3ULF4 Q3UXP2 Q4FJL0 Q60902 Q61584 Q62418 Q64521 Q76LV0 Q80TT4 Q8BFR5 Q8BJ71 Q8BMR3 Q8BU14 Q8BWT1 Q8C129 Q8QZT1 Q8R1Q8 Q91VD9 Q99PL5 Q9D2V7 Q9R0H0 Q9Z2I0	54.55 54/99	0.53 54/10191	0.00535753	GO:0110165
GO:0042627	chylomicron	A large lipoprotein particle (diameter 75-1200 nm) composed of a central core of triglycerides and cholesterol surrounded by a protein-phospholipid coating. The proteins include one molecule of apolipoprotein B-48 and may include a variety of apolipoproteins, including APOAs, APOCs and APOE. Chylomicrons are found in blood or lymph and carry lipids from the intestines into other body tissues.	ENSMUSG00000015568 ENSMUSG00000000049	'Lipoprotein lipase'; 'Beta-2-glycoprotein 1'	Lpl Apoh	P11152 Q01339	P11152 Q01339	2.02 2/99	18.18 2/11	0.00757327	GO:0034358
GO:0035686	sperm fibrous sheath	A cytoskeletal structure surrounding the axoneme and outer dense fibers of the sperm flagellum. Consists of two longitudinal columns connected by closely arrayed semicircular ribs that assemble from distal to proximal throughout spermiogenesis. The fibrous sheath probably influences the degree of flexibility, plane of flagellar motion, and the shape of the flagellar beat.	ENSMUSG00000030695 ENSMUSG00000004032	'Fructose-bisphosphate aldolase'; 'Glutathione S-transferase Mu 5'	Aldoa Gstm5	A6ZI44 P48774	A6ZI44 P48774	2.02 2/99	16.67 2/12	0.00882762	GO:0110165;GO:0036126
GO:0012505	endomembrane system	A collection of membranous structures involved in transport within the cell. The main components of the endomembrane system are endoplasmic reticulum, Golgi bodies, vesicles, cell membrane and nuclear envelope. Members of the endomembrane system pass materials through each other or though the use of vesicles.	ENSMUSG00000035284 ENSMUSG00000022807 ENSMUSG00000000628 ENSMUSG00000020664 ENSMUSG00000025967 ENSMUSG00000026473 ENSMUSG00000025153 ENSMUSG00000052459 ENSMUSG00000030057 ENSMUSG00000020122 ENSMUSG00000017309 ENSMUSG00000033831 ENSMUSG00000031696 ENSMUSG00000016496 ENSMUSG00000020671 ENSMUSG00000006276 ENSMUSG00000027680 ENSMUSG00000020476 ENSMUSG00000075706 ENSMUSG00000032939 ENSMUSG00000030062 …	'Chorein'; 'Oxysterol-binding protein'; 'Hexokinase-2'; 'Dihydrolipoyl dehydrogenase, mitochondrial'; 'Elongation factor 1-beta'; 'Glutamine synthetase'; 'Fatty acid synthase'; 'V-type proton ATPase catalytic subunit A'; 'CCHC-type zinc finger nucleic acid binding protein'; 'Epidermal growth factor receptor'; 'CMRF35-like molecule 9'; 'Fibrinogen C-terminal domain-containing protein'; 'Vacuolar p…	Vps13c Osbpl11 Hk2 Dld Eef1b Glul Fasn Atp6v1a Cnbp Egfr Cd300lg Fgb Vps35 Cd274 Rab10 Eps15l1 Fxr1 Dbnl Gpx4 Nup93 Rpn1 Sec62 Lnpep Acat1 Dync1li1 Rrbp1 Coro7 Tollip	A1ILG8 G5E8A0 O08528 O08749 O70251 P15105 P19096 P50516 P53996 Q01279 Q1ERP8 Q3TGR2 Q3TJ43 Q3U472 Q4FJL0 Q60902 Q61584 Q62418 Q76LV0 Q8BJ71 Q8BMR3 Q8BU14 Q8C129 Q8QZT1 Q8R1Q8 Q99PL5 Q9D2V7 Q9QZ06	A1ILG8 G5E8A0 O08528 O08749 O70251 P15105 P19096 P50516 P53996 Q01279 Q1ERP8 Q3TGR2 Q3TJ43 Q3U472 Q4FJL0 Q60902 Q61584 Q62418 Q76LV0 Q8BJ71 Q8BMR3 Q8BU14 Q8C129 Q8QZT1 Q8R1Q8 Q99PL5 Q9D2V7 Q9QZ06	28.28 28/99	0.65 28/4287	0.0125027	GO:0110165
GO:0097708	intracellular vesicle	Any vesicle that is part of the intracellular region.	ENSMUSG00000035284 ENSMUSG00000020664 ENSMUSG00000021939 ENSMUSG00000025153 ENSMUSG00000052459 ENSMUSG00000020122 ENSMUSG00000017309 ENSMUSG00000033831 ENSMUSG00000031696 ENSMUSG00000016496 ENSMUSG00000020671 ENSMUSG00000020476 ENSMUSG00000030062 ENSMUSG00000023845 ENSMUSG00000032435 ENSMUSG00000039637 ENSMUSG00000025139	'Chorein'; 'Dihydrolipoyl dehydrogenase, mitochondrial'; 'Cathepsin B'; 'Fatty acid synthase'; 'V-type proton ATPase catalytic subunit A'; 'Epidermal growth factor receptor'; 'CMRF35-like molecule 9'; 'Fibrinogen C-terminal domain-containing protein'; 'Vacuolar protein sorting-associated protein 35'; 'PD-L1'; 'Ras-related protein Rab-10'; 'Drebrin-like protein'; 'Dolichyl-diphosphooligosaccharide…	Vps13c Dld Ctsb Fasn Atp6v1a Egfr Cd300lg Fgb Vps35 Cd274 Rab10 Dbnl Rpn1 Lnpep Dync1li1 Coro7 Tollip	A1ILG8 O08749 P10605 P19096 P50516 Q01279 Q1ERP8 Q3TGR2 Q3TJ43 Q3U472 Q4FJL0 Q62418 Q8BMR3 Q8C129 Q8R1Q8 Q9D2V7 Q9QZ06	A1ILG8 O08749 P10605 P19096 P50516 Q01279 Q1ERP8 Q3TGR2 Q3TJ43 Q3U472 Q4FJL0 Q62418 Q8BMR3 Q8C129 Q8R1Q8 Q9D2V7 Q9QZ06	17.17 17/99	0.82 17/2081	0.0132517	GO:0043231;GO:0031982
GO:0022626	cytosolic ribosome	A ribosome located in the cytosol.	ENSMUSG00000044533 ENSMUSG00000031320 ENSMUSG00000045128 ENSMUSG00000007892	'Small ribosomal subunit protein uS5'; 'Small ribosomal subunit protein eS4'; 'Large ribosomal subunit protein eL20'; 'Large ribosomal subunit protein P1'	Rps2 Rps4x Rpl18a Rplp1	P25444 P62702 P62717 Q58E35	P25444 P62702 P62717 Q58E35	4.04 4/99	3.08 4/130	0.0132517	GO:0005840;GO:0005829
GO:0031410	cytoplasmic vesicle	A vesicle found in the cytoplasm of a cell.	ENSMUSG00000035284 ENSMUSG00000020664 ENSMUSG00000021939 ENSMUSG00000025153 ENSMUSG00000052459 ENSMUSG00000020122 ENSMUSG00000017309 ENSMUSG00000033831 ENSMUSG00000031696 ENSMUSG00000016496 ENSMUSG00000020671 ENSMUSG00000020476 ENSMUSG00000030062 ENSMUSG00000023845 ENSMUSG00000032435 ENSMUSG00000039637 ENSMUSG00000025139	'Chorein'; 'Dihydrolipoyl dehydrogenase, mitochondrial'; 'Cathepsin B'; 'Fatty acid synthase'; 'V-type proton ATPase catalytic subunit A'; 'Epidermal growth factor receptor'; 'CMRF35-like molecule 9'; 'Fibrinogen C-terminal domain-containing protein'; 'Vacuolar protein sorting-associated protein 35'; 'PD-L1'; 'Ras-related protein Rab-10'; 'Drebrin-like protein'; 'Dolichyl-diphosphooligosaccharide…	Vps13c Dld Ctsb Fasn Atp6v1a Egfr Cd300lg Fgb Vps35 Cd274 Rab10 Dbnl Rpn1 Lnpep Dync1li1 Coro7 Tollip	A1ILG8 O08749 P10605 P19096 P50516 Q01279 Q1ERP8 Q3TGR2 Q3TJ43 Q3U472 Q4FJL0 Q62418 Q8BMR3 Q8C129 Q8R1Q8 Q9D2V7 Q9QZ06	A1ILG8 O08749 P10605 P19096 P50516 Q01279 Q1ERP8 Q3TGR2 Q3TJ43 Q3U472 Q4FJL0 Q62418 Q8BMR3 Q8C129 Q8R1Q8 Q9D2V7 Q9QZ06	17.17 17/99	0.82 17/2077	0.0132517	GO:0097708;GO:0005737
GO:0043233	organelle lumen	The internal volume enclosed by the membranes of a particular organelle; includes the volume enclosed by a single organelle membrane, e.g. endoplasmic reticulum lumen, or the volume enclosed by the innermost of the two lipid bilayers of an organelle envelope, e.g. nuclear lumen.	ENSMUSG00000066839 ENSMUSG00000019978 ENSMUSG00000042010 ENSMUSG00000025156 ENSMUSG00000022807 ENSMUSG00000020664 ENSMUSG00000019179 ENSMUSG00000027342 ENSMUSG00000044533 ENSMUSG00000073422 ENSMUSG00000052459 ENSMUSG00000004897 ENSMUSG00000016319 ENSMUSG00000039680 ENSMUSG00000031320 ENSMUSG00000020372 ENSMUSG00000020122 ENSMUSG00000016496 ENSMUSG00000055065 ENSMUSG00000028228 ENSMUSG00000003868 …	'Evolutionarily conserved signaling intermediate in Toll pathway, mitochondrial'; 'Erythrocyte protein band 4.1-like 2'; 'Acetyl-CoA carboxylase 2'; 'G protein pathway suppressor 1'; 'Oxysterol-binding protein'; 'Dihydrolipoyl dehydrogenase, mitochondrial'; 'Malate dehydrogenase, mitochondrial'; 'Proliferating cell nuclear antigen'; 'Small ribosomal subunit protein uS5'; 'V-type proton ATPase cat…	Ecsit Epb41l2 Acacb Gps1 Osbpl11 Dld Mdh2 Pcna Rps2 Hsd17b8 Atp6v1a Hdgf Slc25a5 Mrps6 Rps4x Rack1 Egfr Cd274 Ddx17 Cpne3 Ruvbl2 Acly Acaca Frg1 Tufm Nup93 Dlat Acaa2 Acat1 Ndufs1 Aco2 Nampt Pccb Decr1 Dlst Aldh6a1 Tollip	A0A0R4J174 B6ZHD0 E9Q4Z2 G3UXW9 G5E8A0 O08749 P08249 P17918 P25444 P50171 P50516 P51859 P51881 P58064 P62702 P68040 Q01279 Q3U472 Q3U741 Q3UJS6 Q3UXP2 Q3V117 Q5SWU9 Q78P92 Q8BFR5 Q8BJ71 Q8BMF4 Q8BWT1 Q8QZT1 Q91VD9 Q99KI0 Q99KQ4 Q99MN9 Q9CQ62 Q9D2G2 Q9EQ20 Q9QZ06	A0A0R4J174 B6ZHD0 E9Q4Z2 G3UXW9 G5E8A0 O08749 P08249 P17918 P25444 P50171 P50516 P51859 P51881 P58064 P62702 P68040 Q01279 Q3U472 Q3U741 Q3UJS6 Q3UXP2 Q3V117 Q5SWU9 Q78P92 Q8BFR5 Q8BJ71 Q8BMF4 Q8BWT1 Q8QZT1 Q91VD9 Q99KI0 Q99KQ4 Q99MN9 Q9CQ62 Q9D2G2 Q9EQ20 Q9QZ06	37.37 37/99	0.57 37/6448	0.015914	GO:0031974;GO:0043226
GO:0070013	intracellular organelle lumen	An organelle lumen that is part of an intracellular organelle.	ENSMUSG00000066839 ENSMUSG00000019978 ENSMUSG00000042010 ENSMUSG00000025156 ENSMUSG00000022807 ENSMUSG00000020664 ENSMUSG00000019179 ENSMUSG00000027342 ENSMUSG00000044533 ENSMUSG00000073422 ENSMUSG00000052459 ENSMUSG00000004897 ENSMUSG00000016319 ENSMUSG00000039680 ENSMUSG00000031320 ENSMUSG00000020372 ENSMUSG00000020122 ENSMUSG00000016496 ENSMUSG00000055065 ENSMUSG00000028228 ENSMUSG00000003868 …	'Evolutionarily conserved signaling intermediate in Toll pathway, mitochondrial'; 'Erythrocyte protein band 4.1-like 2'; 'Acetyl-CoA carboxylase 2'; 'G protein pathway suppressor 1'; 'Oxysterol-binding protein'; 'Dihydrolipoyl dehydrogenase, mitochondrial'; 'Malate dehydrogenase, mitochondrial'; 'Proliferating cell nuclear antigen'; 'Small ribosomal subunit protein uS5'; 'V-type proton ATPase cat…	Ecsit Epb41l2 Acacb Gps1 Osbpl11 Dld Mdh2 Pcna Rps2 Hsd17b8 Atp6v1a Hdgf Slc25a5 Mrps6 Rps4x Rack1 Egfr Cd274 Ddx17 Cpne3 Ruvbl2 Acly Acaca Frg1 Tufm Nup93 Dlat Acaa2 Acat1 Ndufs1 Aco2 Nampt Pccb Decr1 Dlst Aldh6a1 Tollip	A0A0R4J174 B6ZHD0 E9Q4Z2 G3UXW9 G5E8A0 O08749 P08249 P17918 P25444 P50171 P50516 P51859 P51881 P58064 P62702 P68040 Q01279 Q3U472 Q3U741 Q3UJS6 Q3UXP2 Q3V117 Q5SWU9 Q78P92 Q8BFR5 Q8BJ71 Q8BMF4 Q8BWT1 Q8QZT1 Q91VD9 Q99KI0 Q99KQ4 Q99MN9 Q9CQ62 Q9D2G2 Q9EQ20 Q9QZ06	A0A0R4J174 B6ZHD0 E9Q4Z2 G3UXW9 G5E8A0 O08749 P08249 P17918 P25444 P50171 P50516 P51859 P51881 P58064 P62702 P68040 Q01279 Q3U472 Q3U741 Q3UJS6 Q3UXP2 Q3V117 Q5SWU9 Q78P92 Q8BFR5 Q8BJ71 Q8BMF4 Q8BWT1 Q8QZT1 Q91VD9 Q99KI0 Q99KQ4 Q99MN9 Q9CQ62 Q9D2G2 Q9EQ20 Q9QZ06	37.37 37/99	0.57 37/6447	0.015914	GO:0043233;GO:0043229
GO:0031974	membrane-enclosed lumen	The enclosed volume within a sealed membrane or between two sealed membranes. Encompasses the volume enclosed by the membranes of a particular organelle, e.g. endoplasmic reticulum lumen, or the space between the two lipid bilayers of a double membrane surrounding an organelle, e.g. nuclear envelope lumen.	ENSMUSG00000066839 ENSMUSG00000019978 ENSMUSG00000042010 ENSMUSG00000025156 ENSMUSG00000022807 ENSMUSG00000020664 ENSMUSG00000019179 ENSMUSG00000027342 ENSMUSG00000044533 ENSMUSG00000073422 ENSMUSG00000052459 ENSMUSG00000004897 ENSMUSG00000016319 ENSMUSG00000039680 ENSMUSG00000031320 ENSMUSG00000020372 ENSMUSG00000020122 ENSMUSG00000016496 ENSMUSG00000055065 ENSMUSG00000028228 ENSMUSG00000003868 …	'Evolutionarily conserved signaling intermediate in Toll pathway, mitochondrial'; 'Erythrocyte protein band 4.1-like 2'; 'Acetyl-CoA carboxylase 2'; 'G protein pathway suppressor 1'; 'Oxysterol-binding protein'; 'Dihydrolipoyl dehydrogenase, mitochondrial'; 'Malate dehydrogenase, mitochondrial'; 'Proliferating cell nuclear antigen'; 'Small ribosomal subunit protein uS5'; 'V-type proton ATPase cat…	Ecsit Epb41l2 Acacb Gps1 Osbpl11 Dld Mdh2 Pcna Rps2 Hsd17b8 Atp6v1a Hdgf Slc25a5 Mrps6 Rps4x Rack1 Egfr Cd274 Ddx17 Cpne3 Ruvbl2 Acly Acaca Frg1 Tufm Nup93 Dlat Acaa2 Acat1 Ndufs1 Aco2 Nampt Pccb Decr1 Dlst Aldh6a1 Tollip	A0A0R4J174 B6ZHD0 E9Q4Z2 G3UXW9 G5E8A0 O08749 P08249 P17918 P25444 P50171 P50516 P51859 P51881 P58064 P62702 P68040 Q01279 Q3U472 Q3U741 Q3UJS6 Q3UXP2 Q3V117 Q5SWU9 Q78P92 Q8BFR5 Q8BJ71 Q8BMF4 Q8BWT1 Q8QZT1 Q91VD9 Q99KI0 Q99KQ4 Q99MN9 Q9CQ62 Q9D2G2 Q9EQ20 Q9QZ06	A0A0R4J174 B6ZHD0 E9Q4Z2 G3UXW9 G5E8A0 O08749 P08249 P17918 P25444 P50171 P50516 P51859 P51881 P58064 P62702 P68040 Q01279 Q3U472 Q3U741 Q3UJS6 Q3UXP2 Q3V117 Q5SWU9 Q78P92 Q8BFR5 Q8BJ71 Q8BMF4 Q8BWT1 Q8QZT1 Q91VD9 Q99KI0 Q99KQ4 Q99MN9 Q9CQ62 Q9D2G2 Q9EQ20 Q9QZ06	37.37 37/99	0.57 37/6448	0.015914	GO:0110165
GO:0010008	endosome membrane	The lipid bilayer surrounding an endosome.	ENSMUSG00000035284 ENSMUSG00000020122 ENSMUSG00000017309 ENSMUSG00000031696 ENSMUSG00000016496 ENSMUSG00000020671 ENSMUSG00000032435	'Chorein'; 'Epidermal growth factor receptor'; 'CMRF35-like molecule 9'; 'Vacuolar protein sorting-associated protein 35'; 'PD-L1'; 'Ras-related protein Rab-10'; 'Cytoplasmic dynein 1 light intermediate chain 1'	Vps13c Egfr Cd300lg Vps35 Cd274 Rab10 Dync1li1	A1ILG8 Q01279 Q1ERP8 Q3TJ43 Q3U472 Q4FJL0 Q8R1Q8	A1ILG8 Q01279 Q1ERP8 Q3TJ43 Q3U472 Q4FJL0 Q8R1Q8	7.07 7/99	1.47 7/477	0.01597	GO:0030659;GO:0098588;GO:0005768
GO:0030659	cytoplasmic vesicle membrane	The lipid bilayer surrounding a cytoplasmic vesicle.	ENSMUSG00000035284 ENSMUSG00000052459 ENSMUSG00000020122 ENSMUSG00000017309 ENSMUSG00000031696 ENSMUSG00000016496 ENSMUSG00000020671 ENSMUSG00000020476 ENSMUSG00000023845 ENSMUSG00000032435	'Chorein'; 'V-type proton ATPase catalytic subunit A'; 'Epidermal growth factor receptor'; 'CMRF35-like molecule 9'; 'Vacuolar protein sorting-associated protein 35'; 'PD-L1'; 'Ras-related protein Rab-10'; 'Drebrin-like protein'; 'Leucyl-cystinyl aminopeptidase'; 'Cytoplasmic dynein 1 light intermediate chain 1'	Vps13c Atp6v1a Egfr Cd300lg Vps35 Cd274 Rab10 Dbnl Lnpep Dync1li1	A1ILG8 P50516 Q01279 Q1ERP8 Q3TJ43 Q3U472 Q4FJL0 Q62418 Q8C129 Q8R1Q8	A1ILG8 P50516 Q01279 Q1ERP8 Q3TJ43 Q3U472 Q4FJL0 Q62418 Q8C129 Q8R1Q8	10.10 10/99	1.09 10/914	0.01597	GO:0031410;GO:0012506
GO:0043034	costamere	Regular periodic sub membranous arrays of vinculin in skeletal and cardiac muscle cells, these arrays link Z-discs to the sarcolemma and are associated with links to extracellular matrix.	ENSMUSG00000069833 ENSMUSG00000027680	'AHNAK nucleoprotein'; 'RNA-binding protein FXR1'	Ahnak Fxr1	E9Q616 Q61584	E9Q616 Q61584	2.02 2/99	11.11 2/18	0.01597	GO:0110165;GO:0030016
GO:0012506	vesicle membrane	The lipid bilayer surrounding any membrane-bounded vesicle in the cell.	ENSMUSG00000035284 ENSMUSG00000052459 ENSMUSG00000020122 ENSMUSG00000017309 ENSMUSG00000031696 ENSMUSG00000016496 ENSMUSG00000020671 ENSMUSG00000020476 ENSMUSG00000023845 ENSMUSG00000032435	'Chorein'; 'V-type proton ATPase catalytic subunit A'; 'Epidermal growth factor receptor'; 'CMRF35-like molecule 9'; 'Vacuolar protein sorting-associated protein 35'; 'PD-L1'; 'Ras-related protein Rab-10'; 'Drebrin-like protein'; 'Leucyl-cystinyl aminopeptidase'; 'Cytoplasmic dynein 1 light intermediate chain 1'	Vps13c Atp6v1a Egfr Cd300lg Vps35 Cd274 Rab10 Dbnl Lnpep Dync1li1	A1ILG8 P50516 Q01279 Q1ERP8 Q3TJ43 Q3U472 Q4FJL0 Q62418 Q8C129 Q8R1Q8	A1ILG8 P50516 Q01279 Q1ERP8 Q3TJ43 Q3U472 Q4FJL0 Q62418 Q8C129 Q8R1Q8	10.10 10/99	1.08 10/928	0.0172694	GO:0031982;GO:0031090
GO:0005856	cytoskeleton	A cellular structure that forms the internal framework of eukaryotic and prokaryotic cells. The cytoskeleton includes intermediate filaments, microfilaments, microtubules, the microtrabecular lattice, and other structures characterized by a polymeric filamentous nature and long-range order within the cell. The various elements of the cytoskeleton not only serve in the maintenance of cellular shap…	ENSMUSG00000055322 ENSMUSG00000030695 ENSMUSG00000038587 ENSMUSG00000019978 ENSMUSG00000030681 ENSMUSG00000069833 ENSMUSG00000027940 ENSMUSG00000000628 ENSMUSG00000027342 ENSMUSG00000016319 ENSMUSG00000016496 ENSMUSG00000003868 ENSMUSG00000020671 ENSMUSG00000034024 ENSMUSG00000020532 ENSMUSG00000020476 ENSMUSG00000032939 ENSMUSG00000032435	'Tensin 1'; 'Fructose-bisphosphate aldolase'; 'A kinase'; 'Erythrocyte protein band 4.1-like 2'; 'Major vault protein'; 'AHNAK nucleoprotein'; 'Tropomyosin 3, gamma'; 'Hexokinase-2'; 'Proliferating cell nuclear antigen'; 'ADP/ATP translocase 2'; 'PD-L1'; 'RuvB-like helicase'; 'Ras-related protein Rab-10'; 'T-complex protein 1 subunit beta'; 'Acetyl-CoA carboxylase 1'; 'Drebrin-like protein'; 'Nuc…	Tns1 Aldoa Akap12 Epb41l2 Mvp Ahnak Tpm3 Hk2 Pcna Slc25a5 Cd274 Ruvbl2 Rab10 Cct2 Acaca Dbnl Nup93 Dync1li1	A0A6I8MWZ2 A6ZI44 B2RRE0 B6ZHD0 E9Q3X0 E9Q616 E9Q7Q3 O08528 P17918 P51881 Q3U472 Q3UXP2 Q4FJL0 Q542X7 Q5SWU9 Q62418 Q8BJ71 Q8R1Q8	A0A6I8MWZ2 A6ZI44 B2RRE0 B6ZHD0 E9Q3X0 E9Q616 E9Q7Q3 O08528 P17918 P51881 Q3U472 Q3UXP2 Q4FJL0 Q542X7 Q5SWU9 Q62418 Q8BJ71 Q8R1Q8	18.18 18/99	0.76 18/2373	0.0181828	GO:0043232
GO:0015629	actin cytoskeleton	The part of the cytoskeleton (the internal framework of a cell) composed of actin and associated proteins. Includes actin cytoskeleton-associated complexes.	ENSMUSG00000030695 ENSMUSG00000019978 ENSMUSG00000069833 ENSMUSG00000027940 ENSMUSG00000016496 ENSMUSG00000020532 ENSMUSG00000020476	'Fructose-bisphosphate aldolase'; 'Erythrocyte protein band 4.1-like 2'; 'AHNAK nucleoprotein'; 'Tropomyosin 3, gamma'; 'PD-L1'; 'Acetyl-CoA carboxylase 1'; 'Drebrin-like protein'	Aldoa Epb41l2 Ahnak Tpm3 Cd274 Acaca Dbnl	A6ZI44 B6ZHD0 E9Q616 E9Q7Q3 Q3U472 Q5SWU9 Q62418	A6ZI44 B6ZHD0 E9Q616 E9Q7Q3 Q3U472 Q5SWU9 Q62418	7.07 7/99	1.39 7/503	0.0195547	GO:0005856
GO:0009317	acetyl-CoA carboxylase complex	A protein complex that catalyzes the first step in long-chain fatty acid biosynthesis. For example, in E. coli the complex is heterohexameric and composed of biotin carbonyl carrier protein, biotin carboxylase and the acetate CoA-transferase complex.	ENSMUSG00000032527	'Propionyl-CoA carboxylase beta chain, mitochondrial'	Pccb	Q99MN9	Q99MN9	1.01 1/99	100.00 1/1	0.0251567	GO:0005737;GO:1902494
GO:0043626	PCNA complex	A protein complex composed of three identical PCNA monomers, each comprising two similar domains, which are joined in a head-to-tail arrangement to form a homotrimer. Forms a ring-like structure in solution, with a central hole sufficiently large to accommodate the double helix of DNA. Originally characterized as a DNA sliding clamp for replicative DNA polymerases and as an essential component of…	ENSMUSG00000027342	'Proliferating cell nuclear antigen'	Pcna	P17918	P17918	1.01 1/99	100.00 1/1	0.0251567	GO:0044796;GO:0140513
GO:0097489	multivesicular body, internal vesicle lumen	The volume enclosed by the membrane of the multivesicular body internal vesicle.	ENSMUSG00000020122	'Epidermal growth factor receptor'	Egfr	Q01279	Q01279	1.01 1/99	100.00 1/1	0.0251567	GO:0070013;GO:0097487;GO:0031983
GO:0044297	cell body	The portion of a cell bearing surface projections such as axons, dendrites, cilia, or flagella that includes the nucleus, but excludes all cell projections.	ENSMUSG00000038587 ENSMUSG00000029713 ENSMUSG00000026473 ENSMUSG00000020372 ENSMUSG00000031696 ENSMUSG00000034024 ENSMUSG00000027680 ENSMUSG00000020476 ENSMUSG00000023845	'A kinase'; 'Guanine nucleotide binding protein'; 'Glutamine synthetase'; 'Small ribosomal subunit protein RACK1'; 'Vacuolar protein sorting-associated protein 35'; 'T-complex protein 1 subunit beta'; 'RNA-binding protein FXR1'; 'Drebrin-like protein'; 'Leucyl-cystinyl aminopeptidase'	Akap12 Gnb2 Glul Rack1 Vps35 Cct2 Fxr1 Dbnl Lnpep	B2RRE0 E9QKR0 P15105 P68040 Q3TJ43 Q542X7 Q61584 Q62418 Q8C129	B2RRE0 E9QKR0 P15105 P68040 Q3TJ43 Q542X7 Q61584 Q62418 Q8C129	9.09 9/99	1.09 9/829	0.0251567	GO:0110165
GO:0055120	striated muscle dense body	A vinculin-containing myofibril attachment structure of striated muscle that connects sarcomeres to the extracellular matrix. In nematode body wall muscle, the dense body performs the dual role of Z-disk and costamere.	ENSMUSG00000031590	'FSHD Region Gene 1 protein'	Frg1	Q78P92	Q78P92	1.01 1/99	100.00 1/1	0.0251567	GO:0043292;GO:0110165
GO:0044796	DNA polymerase processivity factor complex	A protein complex which is capable of increasing the processivity of nucleotide polymerization by DNA polymerase as a part of DNA replication.	ENSMUSG00000027342	'Proliferating cell nuclear antigen'	Pcna	P17918	P17918	1.01 1/99	100.00 1/1	0.0251567	GO:0150005
GO:0034385	triglyceride-rich plasma lipoprotein particle	A plasma lipoprotein particle that has a hydrophobic core enriched in triglycerides surrounded by an amphipathic monolayer of phospholipids, cholesterol and apolipoproteins. Triglyceride-rich lipoprotein particles transport lipids, which are non-covalently associated with the particles, in the blood.	ENSMUSG00000015568 ENSMUSG00000000049	'Lipoprotein lipase'; 'Beta-2-glycoprotein 1'	Lpl Apoh	P11152 Q01339	P11152 Q01339	2.02 2/99	7.69 2/26	0.0266255	GO:0034358
GO:0034361	very-low-density lipoprotein particle	A triglyceride-rich lipoprotein particle that is typically composed of APOB100, APOE and APOCs and has a density of about 1.006 g/ml and a diameter of between 20-80 nm. It is found in blood and transports endogenous products (newly synthesized cholesterol and triglycerides) from the liver.	ENSMUSG00000015568 ENSMUSG00000000049	'Lipoprotein lipase'; 'Beta-2-glycoprotein 1'	Lpl Apoh	P11152 Q01339	P11152 Q01339	2.02 2/99	7.69 2/26	0.0266255	GO:0034385
GO:0046930	pore complex	A protein complex providing a discrete opening in a membrane that allows the passage of gases and/or liquids.	ENSMUSG00000016319 ENSMUSG00000000738	'ADP/ATP translocase 2'; 'Paraplegin'	Slc25a5 Spg7	P51881 Q3ULF4	P51881 Q3ULF4	2.02 2/99	7.69 2/26	0.0266255	GO:0098796
GO:0005770	late endosome	A prelysosomal endocytic organelle differentiated from early endosomes by lower lumenal pH and different protein composition. Late endosomes are more spherical than early endosomes and are mostly juxtanuclear, being concentrated near the microtubule organizing center.	ENSMUSG00000035284 ENSMUSG00000020122 ENSMUSG00000017309 ENSMUSG00000031696 ENSMUSG00000032435	'Chorein'; 'Epidermal growth factor receptor'; 'CMRF35-like molecule 9'; 'Vacuolar protein sorting-associated protein 35'; 'Cytoplasmic dynein 1 light intermediate chain 1'	Vps13c Egfr Cd300lg Vps35 Dync1li1	A1ILG8 Q01279 Q1ERP8 Q3TJ43 Q8R1Q8	A1ILG8 Q01279 Q1ERP8 Q3TJ43 Q8R1Q8	5.05 5/99	1.74 5/288	0.027071	GO:0005768
GO:0005840	ribosome	An intracellular organelle, about 200 A in diameter, consisting of RNA and protein. It is the site of protein biosynthesis resulting from translation of messenger RNA (mRNA). It consists of two subunits, one large and one small, each containing only protein and RNA. Both the ribosome and its subunits are characterized by their sedimentation coefficients, expressed in Svedberg units (symbol: S). H…	ENSMUSG00000044533 ENSMUSG00000039680 ENSMUSG00000031320 ENSMUSG00000045128 ENSMUSG00000020372 ENSMUSG00000007892	'Small ribosomal subunit protein uS5'; 'Small ribosomal subunit protein bS6m'; 'Small ribosomal subunit protein eS4'; 'Large ribosomal subunit protein eL20'; 'Small ribosomal subunit protein RACK1'; 'Large ribosomal subunit protein P1'	Rps2 Mrps6 Rps4x Rpl18a Rack1 Rplp1	P25444 P58064 P62702 P62717 P68040 Q58E35	P25444 P58064 P62702 P62717 P68040 Q58E35	6.06 6/99	1.43 6/420	0.0286909	GO:0043232
GO:0009986	cell surface	The external part of the cell wall and/or plasma membrane.	ENSMUSG00000055322 ENSMUSG00000024164 ENSMUSG00000021939 ENSMUSG00000015568 ENSMUSG00000059481 ENSMUSG00000020122 ENSMUSG00000000049 ENSMUSG00000033831 ENSMUSG00000016496 ENSMUSG00000023845	'Tensin 1'; 'Complement C3'; 'Cathepsin B'; 'Lipoprotein lipase'; 'Plasminogen'; 'Epidermal growth factor receptor'; 'Beta-2-glycoprotein 1'; 'Fibrinogen C-terminal domain-containing protein'; 'PD-L1'; 'Leucyl-cystinyl aminopeptidase'	Tns1 C3 Ctsb Lpl Plg Egfr Apoh Fgb Cd274 Lnpep	A0A6I8MWZ2 P01027 P10605 P11152 P20918 Q01279 Q01339 Q3TGR2 Q3U472 Q8C129	A0A6I8MWZ2 P01027 P10605 P11152 P20918 Q01279 Q01339 Q3TGR2 Q3U472 Q8C129	10.10 10/99	0.96 10/1037	0.0295392	GO:0110165
GO:0055038	recycling endosome membrane	The lipid bilayer surrounding a recycling endosome.	ENSMUSG00000016496 ENSMUSG00000020671 ENSMUSG00000032435	'PD-L1'; 'Ras-related protein Rab-10'; 'Cytoplasmic dynein 1 light intermediate chain 1'	Cd274 Rab10 Dync1li1	Q3U472 Q4FJL0 Q8R1Q8	Q3U472 Q4FJL0 Q8R1Q8	3.03 3/99	3.16 3/95	0.031698	GO:0055037;GO:0010008
GO:0098796	membrane protein complex	Any protein complex that is part of a membrane.	ENSMUSG00000064210 ENSMUSG00000034810 ENSMUSG00000069833 ENSMUSG00000029713 ENSMUSG00000052459 ENSMUSG00000016319 ENSMUSG00000031696 ENSMUSG00000000738 ENSMUSG00000006276 ENSMUSG00000030062 ENSMUSG00000025968	'Anoctamin'; 'Sodium channel protein type 7 subunit alpha'; 'AHNAK nucleoprotein'; 'Guanine nucleotide binding protein'; 'V-type proton ATPase catalytic subunit A'; 'ADP/ATP translocase 2'; 'Vacuolar protein sorting-associated protein 35'; 'Paraplegin'; 'Epidermal growth factor receptor substrate 15-like 1'; 'Dolichyl-diphosphooligosaccharide--protein glycosyltransferase subunit 1'; 'NADH-ubiquin…	Ano6 Scn7a Ahnak Gnb2 Atp6v1a Slc25a5 Vps35 Spg7 Eps15l1 Rpn1 Ndufs1	A0A2I3BPX3 B1AYL1 E9Q616 E9QKR0 P50516 P51881 Q3TJ43 Q3ULF4 Q60902 Q8BMR3 Q91VD9	A0A2I3BPX3 B1AYL1 E9Q616 E9QKR0 P50516 P51881 Q3TJ43 Q3ULF4 Q60902 Q8BMR3 Q91VD9	11.11 11/99	0.89 11/1242	0.0349974	GO:0032991;GO:0016020
GO:0070062	extracellular exosome	A vesicle that is released into the extracellular region by fusion of the limiting endosomal membrane of a multivesicular body with the plasma membrane. Extracellular exosomes, also simply called exosomes, have a diameter of about 40-100 nm.	ENSMUSG00000030695 ENSMUSG00000069833 ENSMUSG00000016496	'Fructose-bisphosphate aldolase'; 'AHNAK nucleoprotein'; 'PD-L1'	Aldoa Ahnak Cd274	A6ZI44 E9Q616 Q3U472	A6ZI44 E9Q616 Q3U472	3.03 3/99	2.94 3/102	0.0373237	GO:1903561;GO:0005615
GO:0042470	melanosome	A tissue-specific, membrane-bounded cytoplasmic organelle within which melanin pigments are synthesized and stored. Melanosomes are synthesized in melanocyte cells.	ENSMUSG00000021939 ENSMUSG00000025153 ENSMUSG00000030062	'Cathepsin B'; 'Fatty acid synthase'; 'Dolichyl-diphosphooligosaccharide--protein glycosyltransferase subunit 1'	Ctsb Fasn Rpn1	P10605 P19096 Q8BMR3	P10605 P19096 Q8BMR3	3.03 3/99	2.91 3/103	0.0373237	GO:0048770
GO:0048770	pigment granule	A small, subcellular membrane-bounded vesicle containing pigment and/or pigment precursor molecules. Pigment granule biogenesis is poorly understood, as pigment granules are derived from multiple sources including the endoplasmic reticulum, coated vesicles, lysosomes, and endosomes.	ENSMUSG00000021939 ENSMUSG00000025153 ENSMUSG00000030062	'Cathepsin B'; 'Fatty acid synthase'; 'Dolichyl-diphosphooligosaccharide--protein glycosyltransferase subunit 1'	Ctsb Fasn Rpn1	P10605 P19096 Q8BMR3	P10605 P19096 Q8BMR3	3.03 3/99	2.91 3/103	0.0373237	GO:0031410
GO:1902493	acetyltransferase complex	A protein complex which is capable of acetyltransferase activity.	ENSMUSG00000020664 ENSMUSG00000003868 ENSMUSG00000000168	'Dihydrolipoyl dehydrogenase, mitochondrial'; 'RuvB-like helicase'; 'Dihydrolipoyllysine-residue acetyltransferase component of pyruvate dehydrogenase complex, mitochondrial'	Dld Ruvbl2 Dlat	O08749 Q3UXP2 Q8BMF4	O08749 Q3UXP2 Q8BMF4	3.03 3/99	2.88 3/104	0.0377759	GO:1990234
GO:0008180	COP9 signalosome	A protein complex that catalyzes the deneddylation of proteins, including the cullin component of SCF ubiquitin E3 ligase; deneddylation increases the activity of cullin family ubiquitin ligases. The signalosome is involved in many regulatory process, including some which control development, in many species; also regulates photomorphogenesis in plants; in many species its subunits are highly sim…	ENSMUSG00000019978 ENSMUSG00000025156	'Erythrocyte protein band 4.1-like 2'; 'G protein pathway suppressor 1'	Epb41l2 Gps1	B6ZHD0 G3UXW9	B6ZHD0 G3UXW9	2.02 2/99	5.88 2/34	0.038651	GO:0140513
GO:0005615	extracellular space	That part of a multicellular organism outside the cells proper, usually taken to be outside the plasma membranes, and occupied by fluid.	ENSMUSG00000030695 ENSMUSG00000069833 ENSMUSG00000024164 ENSMUSG00000021939 ENSMUSG00000015568 ENSMUSG00000059481 ENSMUSG00000035540 ENSMUSG00000004897 ENSMUSG00000000049 ENSMUSG00000033831 ENSMUSG00000016496 ENSMUSG00000030359 ENSMUSG00000022546 ENSMUSG00000020572	'Fructose-bisphosphate aldolase'; 'AHNAK nucleoprotein'; 'Complement C3'; 'Cathepsin B'; 'Lipoprotein lipase'; 'Plasminogen'; 'Vitamin D-binding protein'; 'Hepatoma-derived growth factor'; 'Beta-2-glycoprotein 1'; 'Fibrinogen C-terminal domain-containing protein'; 'PD-L1'; 'Pregnancy zone protein'; 'Alanine aminotransferase 1'; 'Nicotinamide phosphoribosyltransferase'	Aldoa Ahnak C3 Ctsb Lpl Plg Gc Hdgf Apoh Fgb Cd274 Pzp Gpt Nampt	A6ZI44 E9Q616 P01027 P10605 P11152 P20918 P21614 P51859 Q01339 Q3TGR2 Q3U472 Q61838 Q8QZR5 Q99KQ4	A6ZI44 E9Q616 P01027 P10605 P11152 P20918 P21614 P51859 Q01339 Q3TGR2 Q3U472 Q61838 Q8QZR5 Q99KQ4	14.14 14/99	0.76 14/1836	0.0388453	GO:0110165;GO:0005576
GO:0070557	PCNA-p21 complex	A protein complex that contains the cyclin-dependent protein kinase inhibitor p21WAF1/CIP1 bound to PCNA; formation of the complex inhibits DNA replication.	ENSMUSG00000027342	'Proliferating cell nuclear antigen'	Pcna	P17918	P17918	1.01 1/99	50.00 1/2	0.0392145	GO:0140513
GO:1990630	IRE1-RACK1-PP2A complex	A protein complex consisting of IRE1 (Inositol-requiring enzyme-1), RACK1 (Receptor of activated protein kinase C 1, GNB2L1) and PP2A (protein phosphatase 2A). RACK1 acts as an adaptor to bridge an interaction between IRE1 and PP2A.	ENSMUSG00000020372	'Small ribosomal subunit protein RACK1'	Rack1	P68040	P68040	1.01 1/99	50.00 1/2	0.0392145	GO:0032991
GO:0101031	protein folding chaperone complex	A protein complex required for the non-covalent folding or unfolding, maturation, stabilization or assembly or disassembly of macromolecular structures. Usually active during or immediately after completion of translation. Many chaperone complexes contain heat shock proteins.	ENSMUSG00000003868 ENSMUSG00000034024	'RuvB-like helicase'; 'T-complex protein 1 subunit beta'	Ruvbl2 Cct2	Q3UXP2 Q542X7	Q3UXP2 Q542X7	2.02 2/99	5.56 2/36	0.0408639	GO:0140535
GO:0002102	podosome	An actin-rich adhesion structure characterized by formation upon cell substrate contact and localization at the substrate-attached part of the cell, contain an F-actin-rich core surrounded by a ring structure containing proteins such as vinculin and talin, and have a diameter of 0.5 mm.	ENSMUSG00000027940 ENSMUSG00000020476	'Tropomyosin 3, gamma'; 'Drebrin-like protein'	Tpm3 Dbnl	E9Q7Q3 Q62418	E9Q7Q3 Q62418	2.02 2/99	5.41 2/37	0.0425218	GO:0015629;GO:0043232
GO:0005938	cell cortex	The region of a cell that lies just beneath the plasma membrane and often, but not always, contains a network of actin filaments and associated proteins.	ENSMUSG00000019978 ENSMUSG00000027940 ENSMUSG00000033831 ENSMUSG00000020671 ENSMUSG00000020476	'Erythrocyte protein band 4.1-like 2'; 'Tropomyosin 3, gamma'; 'Fibrinogen C-terminal domain-containing protein'; 'Ras-related protein Rab-10'; 'Drebrin-like protein'	Epb41l2 Tpm3 Fgb Rab10 Dbnl	B6ZHD0 E9Q7Q3 Q3TGR2 Q4FJL0 Q62418	B6ZHD0 E9Q7Q3 Q3TGR2 Q4FJL0 Q62418	5.05 5/99	1.47 5/339	0.0426765	GO:0005737;GO:0071944
GO:1903561	extracellular vesicle	Any vesicle that is part of the extracellular region.	ENSMUSG00000030695 ENSMUSG00000069833 ENSMUSG00000016496	'Fructose-bisphosphate aldolase'; 'AHNAK nucleoprotein'; 'PD-L1'	Aldoa Ahnak Cd274	A6ZI44 E9Q616 Q3U472	A6ZI44 E9Q616 Q3U472	3.03 3/99	2.59 3/116	0.0456535	GO:0065010;GO:0031982
GO:0034358	plasma lipoprotein particle	A spherical particle with a hydrophobic core of triglycerides and/or cholesterol esters, surrounded by an amphipathic monolayer of phospholipids, cholesterol and apolipoproteins. Plasma lipoprotein particles transport lipids, which are non-covalently associated with the particles, in the blood or lymph.	ENSMUSG00000015568 ENSMUSG00000000049	'Lipoprotein lipase'; 'Beta-2-glycoprotein 1'	Lpl Apoh	P11152 Q01339	P11152 Q01339	2.02 2/99	4.88 2/41	0.0471011	GO:0005615;GO:1990777
GO:0030906	retromer, cargo-selective complex	The trimeric subcomplex of the retromer, believed to be closely associated with the membrane. This trimeric complex is responsible for recognizing and binding to cargo molecules. The complex comprises three Vps proteins in both yeast and mammalian cells: Vps35p, Vps29p, and Vps26p in yeast, and VPS35, VPS29 and VPS26A or VPS26B in mammals.	ENSMUSG00000031696	'Vacuolar protein sorting-associated protein 35'	Vps35	Q3TJ43	Q3TJ43	1.01 1/99	33.33 1/3	0.0471011	GO:0030904;GO:0098796
GO:0016507	mitochondrial fatty acid beta-oxidation multienzyme complex	A complex that includes the long-chain 3-hydroxyacyl-CoA dehydrogenase and long-chain enoyl-CoA hydratase activities in two subunits (alpha and beta), catalyzing two steps of the fatty acid beta-oxidation cycle within the mitochondrial matrix.	ENSMUSG00000042010	'Acetyl-CoA carboxylase 2'	Acacb	E9Q4Z2	E9Q4Z2	1.01 1/99	33.33 1/3	0.0471011	GO:0005759;GO:0036125;GO:0098798
GO:0097386	glial cell projection	A prolongation or process extending from a glial cell.	ENSMUSG00000034810 ENSMUSG00000026473	'Sodium channel protein type 7 subunit alpha'; 'Glutamine synthetase'	Scn7a Glul	B1AYL1 P15105	B1AYL1 P15105	2.02 2/99	4.65 2/43	0.0471011	GO:0120025
GO:0005745	m-AAA complex	Protease complex of the mitochondrial inner membrane that is involved in mitochondrial protein turnover and in processing of proteins imported into mitochondria.	ENSMUSG00000000738	'Paraplegin'	Spg7	Q3ULF4	Q3ULF4	1.01 1/99	33.33 1/3	0.0471011	GO:0098800;GO:1905368
GO:0099073	mitochondrion-derived vesicle	A vesicle derived via budding from a mitochondrion. These vesicles often contain inner membrane and, much more rarely, cristae.	ENSMUSG00000031696	'Vacuolar protein sorting-associated protein 35'	Vps35	Q3TJ43	Q3TJ43	1.01 1/99	33.33 1/3	0.0471011	GO:0031410
GO:0009331	glycerol-3-phosphate dehydrogenase complex	An enzyme complex that catalyzes the dehydrogenation of sn-glycerol 3-phosphate to form glycerone phosphate.	ENSMUSG00000026827	'Glycerol-3-phosphate dehydrogenase, mitochondrial'	Gpd2	Q64521	Q64521	1.01 1/99	33.33 1/3	0.0471011	GO:0005737;GO:1990204
GO:0065010	extracellular membrane-bounded organelle	Organized structure of distinctive morphology and function, bounded by a lipid bilayer membrane and occurring outside the cell.	ENSMUSG00000030695 ENSMUSG00000069833 ENSMUSG00000016496	'Fructose-bisphosphate aldolase'; 'AHNAK nucleoprotein'; 'PD-L1'	Aldoa Ahnak Cd274	A6ZI44 E9Q616 Q3U472	A6ZI44 E9Q616 Q3U472	3.03 3/99	2.44 3/123	0.0471011	GO:0043230;GO:0043227
GO:0043230	extracellular organelle	Organized structure of distinctive morphology and function, occurring outside the cell. Includes, for example, extracellular membrane vesicles (EMVs) and the cellulosomes of anaerobic bacteria and fungi.	ENSMUSG00000030695 ENSMUSG00000069833 ENSMUSG00000016496	'Fructose-bisphosphate aldolase'; 'AHNAK nucleoprotein'; 'PD-L1'	Aldoa Ahnak Cd274	A6ZI44 E9Q616 Q3U472	A6ZI44 E9Q616 Q3U472	3.03 3/99	2.44 3/123	0.0471011	GO:0005576;GO:0043226
GO:0005768	endosome	A vacuole to which materials ingested by endocytosis are delivered.	ENSMUSG00000035284 ENSMUSG00000020122 ENSMUSG00000017309 ENSMUSG00000031696 ENSMUSG00000016496 ENSMUSG00000020671 ENSMUSG00000020476 ENSMUSG00000032435 ENSMUSG00000025139	'Chorein'; 'Epidermal growth factor receptor'; 'CMRF35-like molecule 9'; 'Vacuolar protein sorting-associated protein 35'; 'PD-L1'; 'Ras-related protein Rab-10'; 'Drebrin-like protein'; 'Cytoplasmic dynein 1 light intermediate chain 1'; 'Toll-interacting protein'	Vps13c Egfr Cd300lg Vps35 Cd274 Rab10 Dbnl Dync1li1 Tollip	A1ILG8 Q01279 Q1ERP8 Q3TJ43 Q3U472 Q4FJL0 Q62418 Q8R1Q8 Q9QZ06	A1ILG8 Q01279 Q1ERP8 Q3TJ43 Q3U472 Q4FJL0 Q62418 Q8R1Q8 Q9QZ06	9.09 9/99	0.92 9/973	0.0471011	GO:0012505;GO:0031410
GO:0036125	fatty acid beta-oxidation multienzyme complex	A multienzyme complex possessing three kinds of enzymes that catalyze the chain reactions in the fatty acid beta-oxidation cycle, enoyl-CoA hydratase (ECH), 3-hydroxyacyl-CoA dehydrogenase (HACD), and acetyl-CoA C-acyltransferase (KACT).	ENSMUSG00000042010	'Acetyl-CoA carboxylase 2'	Acacb	E9Q4Z2	E9Q4Z2	1.01 1/99	33.33 1/3	0.0471011	GO:1902494
GO:0005853	eukaryotic translation elongation factor 1 complex	A multisubunit nucleotide exchange complex that binds GTP and aminoacyl-tRNAs, and catalyzes their codon-dependent placement at the A-site of the ribosome. In humans, the complex is composed of four subunits, alpha, beta, delta and gamma.	ENSMUSG00000025967	'Elongation factor 1-beta'	Eef1b	O70251	O70251	1.01 1/99	33.33 1/3	0.0471011	GO:0032991;GO:0005737
GO:0030141	secretory granule	A small subcellular vesicle, surrounded by a membrane, that is formed from the Golgi apparatus and contains a highly concentrated protein destined for secretion. Secretory granules move towards the periphery of the cell and upon stimulation, their membranes fuse with the cell membrane, and their protein load is exteriorized. Processing of the contained protein may take place in secretory granules.	ENSMUSG00000035284 ENSMUSG00000020664 ENSMUSG00000052459 ENSMUSG00000033831 ENSMUSG00000020671 ENSMUSG00000023845	'Chorein'; 'Dihydrolipoyl dehydrogenase, mitochondrial'; 'V-type proton ATPase catalytic subunit A'; 'Fibrinogen C-terminal domain-containing protein'; 'Ras-related protein Rab-10'; 'Leucyl-cystinyl aminopeptidase'	Vps13c Dld Atp6v1a Fgb Rab10 Lnpep	A1ILG8 O08749 P50516 Q3TGR2 Q4FJL0 Q8C129	A1ILG8 O08749 P50516 Q3TGR2 Q4FJL0 Q8C129	6.06 6/99	1.21 6/494	0.0471011	GO:0099503;GO:0012505
GO:1990777	lipoprotein particle	A spherical particle containing non-covalently associated proteins and lipids. Examples are plasma lipoprotein particles which transport lipids in the blood or lymph.	ENSMUSG00000015568 ENSMUSG00000000049	'Lipoprotein lipase'; 'Beta-2-glycoprotein 1'	Lpl Apoh	P11152 Q01339	P11152 Q01339	2.02 2/99	4.88 2/41	0.0471011	GO:0032994
GO:0032994	protein-lipid complex	A macromolecular complex containing separate protein and lipid molecules. Separate in this context means not covalently bound to each other.	ENSMUSG00000015568 ENSMUSG00000000049	'Lipoprotein lipase'; 'Beta-2-glycoprotein 1'	Lpl Apoh	P11152 Q01339	P11152 Q01339	2.02 2/99	4.55 2/44	0.0484269	GO:0032991
GO:0022627	cytosolic small ribosomal subunit	The small subunit of a ribosome located in the cytosol.	ENSMUSG00000044533 ENSMUSG00000031320	'Small ribosomal subunit protein uS5'; 'Small ribosomal subunit protein eS4'	Rps2 Rps4x	P25444 P62702	P25444 P62702	2.02 2/99	4.44 2/45	0.0500157	GO:0022626;GO:0015935
GO:0030016	myofibril	The contractile element of skeletal and cardiac muscle; a long, highly organized bundle of actin, myosin, and other proteins that contracts by a sliding filament mechanism.	ENSMUSG00000030695 ENSMUSG00000069833 ENSMUSG00000027680 ENSMUSG00000031590	'Fructose-bisphosphate aldolase'; 'AHNAK nucleoprotein'; 'RNA-binding protein FXR1'; 'FSHD Region Gene 1 protein'	Aldoa Ahnak Fxr1 Frg1	A6ZI44 E9Q616 Q61584 Q78P92	A6ZI44 E9Q616 Q61584 Q78P92	4.04 4/99	1.65 4/242	0.0508092	GO:0043292
GO:0098588	bounding membrane of organelle	The lipid bilayer that forms the outer-most layer of an organelle.	ENSMUSG00000035284 ENSMUSG00000000628 ENSMUSG00000052459 ENSMUSG00000020122 ENSMUSG00000017309 ENSMUSG00000031696 ENSMUSG00000016496 ENSMUSG00000020671 ENSMUSG00000020476 ENSMUSG00000022752 ENSMUSG00000032435 ENSMUSG00000039637 ENSMUSG00000020777	'Chorein'; 'Hexokinase-2'; 'V-type proton ATPase catalytic subunit A'; 'Epidermal growth factor receptor'; 'CMRF35-like molecule 9'; 'Vacuolar protein sorting-associated protein 35'; 'PD-L1'; 'Ras-related protein Rab-10'; 'Drebrin-like protein'; 'MKIAA0719 protein'; 'Cytoplasmic dynein 1 light intermediate chain 1'; 'Coronin-7'; 'Peroxisomal acyl-coenzyme A oxidase 1'	Vps13c Hk2 Atp6v1a Egfr Cd300lg Vps35 Cd274 Rab10 Dbnl Tomm70a Dync1li1 Coro7 Acox1	A1ILG8 O08528 P50516 Q01279 Q1ERP8 Q3TJ43 Q3U472 Q4FJL0 Q62418 Q80TT4 Q8R1Q8 Q9D2V7 Q9R0H0	A1ILG8 O08528 P50516 Q01279 Q1ERP8 Q3TJ43 Q3U472 Q4FJL0 Q62418 Q80TT4 Q8R1Q8 Q9D2V7 Q9R0H0	13.13 13/99	0.74 13/1767	0.0511322	GO:0031090
GO:0009295	nucleoid	The region of a virus, bacterial cell, mitochondrion or chloroplast to which the nucleic acid is confined.	ENSMUSG00000016319 ENSMUSG00000073838	'ADP/ATP translocase 2'; 'Elongation factor Tu, mitochondrial'	Slc25a5 Tufm	P51881 Q8BFR5	P51881 Q8BFR5	2.02 2/99	4.26 2/47	0.0521134	GO:0110165
GO:0042645	mitochondrial nucleoid	The region of a mitochondrion to which the DNA is confined.	ENSMUSG00000016319 ENSMUSG00000073838	'ADP/ATP translocase 2'; 'Elongation factor Tu, mitochondrial'	Slc25a5 Tufm	P51881 Q8BFR5	P51881 Q8BFR5	2.02 2/99	4.26 2/47	0.0521134	GO:0043232;GO:0005759;GO:0009295
GO:0043292	contractile fiber	Fibers, composed of actin, myosin, and associated proteins, found in cells of smooth or striated muscle.	ENSMUSG00000030695 ENSMUSG00000069833 ENSMUSG00000027680 ENSMUSG00000031590	'Fructose-bisphosphate aldolase'; 'AHNAK nucleoprotein'; 'RNA-binding protein FXR1'; 'FSHD Region Gene 1 protein'	Aldoa Ahnak Fxr1 Frg1	A6ZI44 E9Q616 Q61584 Q78P92	A6ZI44 E9Q616 Q61584 Q78P92	4.04 4/99	1.59 4/252	0.0558035	GO:0005737;GO:0099512;GO:0043232
GO:1902737	dendritic filopodium	A small, membranous protrusion found primarily on dendritic stretches of developing neurons. May receive synaptic input, and can develop into dendritic spines.	ENSMUSG00000027680	'RNA-binding protein FXR1'	Fxr1	Q61584	Q61584	1.01 1/99	25.00 1/4	0.0570457	GO:0043005;GO:0030175;GO:0030425
GO:0043159	acrosomal matrix	A structural framework, or 'dense core' at the interior of an acrosome. May regulate the distribution of hydrolases within the acrosome and their release during the acrosome reaction.	ENSMUSG00000020664	'Dihydrolipoyl dehydrogenase, mitochondrial'	Dld	O08749	O08749	1.01 1/99	25.00 1/4	0.0570457	GO:0001669;GO:0005773;GO:0110165
GO:0071817	MMXD complex	A protein complex that contains the proteins MMS19, MIP18 and XPD, localizes to mitotic spindle during mitosis, and is required for proper chromosome segregation.	ENSMUSG00000016319	'ADP/ATP translocase 2'	Slc25a5	P51881	P51881	1.01 1/99	20.00 1/5	0.0691048	GO:0005819;GO:0032991
GO:0097255	R2TP complex	A highly conserved protein complex comprised of two ATP-dependent DNA helicases (Rvb1p and Rvb2p in yeast, Pontin52 and Reptin52 in humans), Pih1p in yeast or PIH1D1 in humans, and Tah1 in yeast or RPAP3 in humans. The complex associates with Hsp90 and is thought to have a role in assembly of large protein or protein/nucleic acid complexes. In this role it is involved in multiple processes such a…	ENSMUSG00000003868	'RuvB-like helicase'	Ruvbl2	Q3UXP2	Q3UXP2	1.01 1/99	20.00 1/5	0.0691048	GO:0032991
GO:0097422	tubular endosome	A network of fine tubules in the vicinity of the Golgi complex and around the centriole.	ENSMUSG00000031696	'Vacuolar protein sorting-associated protein 35'	Vps35	Q3TJ43	Q3TJ43	1.01 1/99	20.00 1/5	0.0691048	GO:0110165;GO:0005768
GO:0043025	neuronal cell body	The portion of a neuron that includes the nucleus, but excludes cell projections such as axons and dendrites.	ENSMUSG00000038587 ENSMUSG00000026473 ENSMUSG00000020372 ENSMUSG00000031696 ENSMUSG00000027680 ENSMUSG00000020476 ENSMUSG00000023845	'A kinase'; 'Glutamine synthetase'; 'Small ribosomal subunit protein RACK1'; 'Vacuolar protein sorting-associated protein 35'; 'RNA-binding protein FXR1'; 'Drebrin-like protein'; 'Leucyl-cystinyl aminopeptidase'	Akap12 Glul Rack1 Vps35 Fxr1 Dbnl Lnpep	B2RRE0 P15105 P68040 Q3TJ43 Q61584 Q62418 Q8C129	B2RRE0 P15105 P68040 Q3TJ43 Q61584 Q62418 Q8C129	7.07 7/99	0.94 7/743	0.0733621	GO:0036477;GO:0044297
GO:0034399	nuclear periphery	The portion of the nuclear lumen proximal to the inner nuclear membrane.	ENSMUSG00000027342 ENSMUSG00000003868 ENSMUSG00000032939	'Proliferating cell nuclear antigen'; 'RuvB-like helicase'; 'Nuclear pore complex protein Nup93'	Pcna Ruvbl2 Nup93	P17918 Q3UXP2 Q8BJ71	P17918 Q3UXP2 Q8BJ71	3.03 3/99	1.92 3/156	0.0733621	GO:0031981;GO:0110165
GO:0005769	early endosome	A membrane-bounded organelle that receives incoming material from primary endocytic vesicles that have been generated by clathrin-dependent and clathrin-independent endocytosis; vesicles fuse with the early endosome to deliver cargo for sorting into recycling or degradation pathways.	ENSMUSG00000020122 ENSMUSG00000031696 ENSMUSG00000016496 ENSMUSG00000020476 ENSMUSG00000025139	'Epidermal growth factor receptor'; 'Vacuolar protein sorting-associated protein 35'; 'PD-L1'; 'Drebrin-like protein'; 'Toll-interacting protein'	Egfr Vps35 Cd274 Dbnl Tollip	Q01279 Q3TJ43 Q3U472 Q62418 Q9QZ06	Q01279 Q3TJ43 Q3U472 Q62418 Q9QZ06	5.05 5/99	1.18 5/423	0.0733621	GO:0005768
GO:0097487	multivesicular body, internal vesicle	A membrane-bounded vesicle wholly contained within a multivesicular body.	ENSMUSG00000020122	'Epidermal growth factor receptor'	Egfr	Q01279	Q01279	1.01 1/99	16.67 1/6	0.0782191	GO:0005771;GO:0031410
GO:0005577	fibrinogen complex	A highly soluble, elongated protein complex found in blood plasma and involved in clot formation. It is converted into fibrin monomer by the action of thrombin. In the mouse, fibrinogen is a hexamer, 46 nm long and 9 nm maximal diameter, containing two sets of nonidentical chains (alpha, beta, and gamma) linked together by disulfide bonds.	ENSMUSG00000033831	'Fibrinogen C-terminal domain-containing protein'	Fgb	Q3TGR2	Q3TGR2	1.01 1/99	16.67 1/6	0.0782191	GO:0032991;GO:0005615
GO:0005947	mitochondrial alpha-ketoglutarate dehydrogenase complex	Mitochondrial complex that possesses alpha-ketoglutarate dehydrogenase activity.	ENSMUSG00000020664	'Dihydrolipoyl dehydrogenase, mitochondrial'	Dld	O08749	O08749	1.01 1/99	16.67 1/6	0.0782191	GO:0045240;GO:0030062
GO:0005771	multivesicular body	A type of endosome in which regions of the limiting endosomal membrane invaginate to form internal vesicles; membrane proteins that enter the internal vesicles are sequestered from the cytoplasm.	ENSMUSG00000020122 ENSMUSG00000017309	'Epidermal growth factor receptor'; 'CMRF35-like molecule 9'	Egfr Cd300lg	Q01279 Q1ERP8	Q01279 Q1ERP8	2.02 2/99	3.17 2/63	0.0799431	GO:0005770
GO:0022625	cytosolic large ribosomal subunit	The large subunit of a ribosome located in the cytosol.	ENSMUSG00000045128 ENSMUSG00000007892	'Large ribosomal subunit protein eL20'; 'Large ribosomal subunit protein P1'	Rpl18a Rplp1	P62717 Q58E35	P62717 Q58E35	2.02 2/99	2.99 2/67	0.087866	GO:0015934;GO:0022626
GO:0072562	blood microparticle	A phospholipid microvesicle that is derived from any of several cell types, such as platelets, blood cells, endothelial cells, or others, and contains membrane receptors as well as other proteins characteristic of the parental cell. Microparticles are heterogeneous in size, and are characterized as microvesicles free of nucleic acids.	ENSMUSG00000033831	'Fibrinogen C-terminal domain-containing protein'	Fgb	Q3TGR2	Q3TGR2	1.01 1/99	14.29 1/7	0.087866	GO:0005615;GO:0110165
GO:0042587	glycogen granule	Cytoplasmic bead-like structures of animal cells, visible by electron microscope. Each granule is a functional unit with the biosynthesis and catabolism of glycogen being catalyzed by enzymes bound to the granule surface.	ENSMUSG00000025153	'Fatty acid synthase'	Fasn	P19096	P19096	1.01 1/99	14.29 1/7	0.087866	GO:0110165;GO:0005737
GO:0030666	endocytic vesicle membrane	The lipid bilayer surrounding an endocytic vesicle.	ENSMUSG00000020671 ENSMUSG00000032435	'Ras-related protein Rab-10'; 'Cytoplasmic dynein 1 light intermediate chain 1'	Rab10 Dync1li1	Q4FJL0 Q8R1Q8	Q4FJL0 Q8R1Q8	2.02 2/99	2.82 2/71	0.0963184	GO:0030659;GO:0030139;GO:0098588
GO:0002199	zona pellucida receptor complex	A multisubunit complex comprising the chaperonin-containing T-complex and several other components involved in mediating sperm-oocyte Interaction.	ENSMUSG00000034024	'T-complex protein 1 subunit beta'	Cct2	Q542X7	Q542X7	1.01 1/99	12.50 1/8	0.0976443	GO:0032991
GO:0044326	dendritic spine neck	Part of the dendritic spine that connects the dendritic shaft to the head of the dendritic spine.	ENSMUSG00000027680	'RNA-binding protein FXR1'	Fxr1	Q61584	Q61584	1.01 1/99	12.50 1/8	0.0976443	GO:0110165;GO:0043197
GO:0030665	clathrin-coated vesicle membrane	The lipid bilayer surrounding a clathrin-coated vesicle.	ENSMUSG00000052459 ENSMUSG00000020476	'V-type proton ATPase catalytic subunit A'; 'Drebrin-like protein'	Atp6v1a Dbnl	P50516 Q62418	P50516 Q62418	2.02 2/99	2.67 2/75	0.10382	GO:0030662;GO:0030136
GO:0045121	membrane raft	Any of the small (10-200 nm), heterogeneous, highly dynamic, sterol- and sphingolipid-enriched membrane domains that compartmentalize cellular processes. Small rafts can sometimes be stabilized to form larger platforms through protein-protein and protein-lipid interactions.	ENSMUSG00000069833 ENSMUSG00000021939 ENSMUSG00000016319 ENSMUSG00000020122	'AHNAK nucleoprotein'; 'Cathepsin B'; 'ADP/ATP translocase 2'; 'Epidermal growth factor receptor'	Ahnak Ctsb Slc25a5 Egfr	E9Q616 P10605 P51881 Q01279	E9Q616 P10605 P51881 Q01279	4.04 4/99	1.23 4/324	0.104527	GO:0098857
GO:0098857	membrane microdomain	A membrane region with a lipid composition that is distinct from that of the membrane regions that surround it.	ENSMUSG00000069833 ENSMUSG00000021939 ENSMUSG00000016319 ENSMUSG00000020122	'AHNAK nucleoprotein'; 'Cathepsin B'; 'ADP/ATP translocase 2'; 'Epidermal growth factor receptor'	Ahnak Ctsb Slc25a5 Egfr	E9Q616 P10605 P51881 Q01279	E9Q616 P10605 P51881 Q01279	4.04 4/99	1.23 4/325	0.104655	GO:0016020
GO:0032127	dense core granule membrane	The lipid bilayer surrounding a dense core granule.	ENSMUSG00000035284	'Chorein'	Vps13c	A1ILG8	A1ILG8	1.01 1/99	11.11 1/9	0.105996	GO:0031045;GO:0030667
GO:0055037	recycling endosome	An organelle consisting of a network of tubules that functions in targeting molecules, such as receptors transporters and lipids, to the plasma membrane.	ENSMUSG00000016496 ENSMUSG00000020671 ENSMUSG00000032435	'PD-L1'; 'Ras-related protein Rab-10'; 'Cytoplasmic dynein 1 light intermediate chain 1'	Cd274 Rab10 Dync1li1	Q3U472 Q4FJL0 Q8R1Q8	Q3U472 Q4FJL0 Q8R1Q8	3.03 3/99	1.57 3/191	0.107756	GO:0005768
GO:0120025	plasma membrane bounded cell projection	A prolongation or process extending from a cell and that is bounded by plasma membrane, e.g. a cilium, lamellipodium, or axon.	ENSMUSG00000030695 ENSMUSG00000034810 ENSMUSG00000027940 ENSMUSG00000020664 ENSMUSG00000026473 ENSMUSG00000035540 ENSMUSG00000004032 ENSMUSG00000052459 ENSMUSG00000020372 ENSMUSG00000020122 ENSMUSG00000031696 ENSMUSG00000000738 ENSMUSG00000020671 ENSMUSG00000027680 ENSMUSG00000020476	'Fructose-bisphosphate aldolase'; 'Sodium channel protein type 7 subunit alpha'; 'Tropomyosin 3, gamma'; 'Dihydrolipoyl dehydrogenase, mitochondrial'; 'Glutamine synthetase'; 'Vitamin D-binding protein'; 'Glutathione S-transferase Mu 5'; 'V-type proton ATPase catalytic subunit A'; 'Small ribosomal subunit protein RACK1'; 'Epidermal growth factor receptor'; 'Vacuolar protein sorting-associated pro…	Aldoa Scn7a Tpm3 Dld Glul Gc Gstm5 Atp6v1a Rack1 Egfr Vps35 Spg7 Rab10 Fxr1 Dbnl	A6ZI44 B1AYL1 E9Q7Q3 O08749 P15105 P21614 P48774 P50516 P68040 Q01279 Q3TJ43 Q3ULF4 Q4FJL0 Q61584 Q62418	A6ZI44 B1AYL1 E9Q7Q3 O08749 P15105 P21614 P48774 P50516 P68040 Q01279 Q3TJ43 Q3ULF4 Q4FJL0 Q61584 Q62418	15.15 15/99	0.61 15/2460	0.11017	GO:0042995
GO:0098794	postsynapse	The part of a synapse that is part of the post-synaptic cell.	ENSMUSG00000044533 ENSMUSG00000034994 ENSMUSG00000045128 ENSMUSG00000031696 ENSMUSG00000007892 ENSMUSG00000027680 ENSMUSG00000020476	'Small ribosomal subunit protein uS5'; 'Elongation factor 2'; 'Large ribosomal subunit protein eL20'; 'Vacuolar protein sorting-associated protein 35'; 'Large ribosomal subunit protein P1'; 'RNA-binding protein FXR1'; 'Drebrin-like protein'	Rps2 Eef2 Rpl18a Vps35 Rplp1 Fxr1 Dbnl	P25444 P58252 P62717 Q3TJ43 Q58E35 Q61584 Q62418	P25444 P58252 P62717 Q3TJ43 Q58E35 Q61584 Q62418	7.07 7/99	0.83 7/847	0.114489	GO:0045202;GO:0110165
GO:0005832	chaperonin-containing T-complex	A multisubunit ring-shaped complex that mediates protein folding in the cytosol without a cofactor.	ENSMUSG00000034024	'T-complex protein 1 subunit beta'	Cct2	Q542X7	Q542X7	1.01 1/99	10.00 1/10	0.114489	GO:0101031;GO:0005829
GO:0000812	Swr1 complex	A multisubunit protein complex that is involved in chromatin remodeling. It is required for the incorporation of the histone variant H2AZ into chromatin. In S. cerevisiae, the complex contains Swr1p, a Swi2/Snf2-related ATPase, and 12 additional subunits.	ENSMUSG00000003868	'RuvB-like helicase'	Ruvbl2	Q3UXP2	Q3UXP2	1.01 1/99	9.09 1/11	0.119154	GO:0097346;GO:0000118;GO:0000228
GO:0005741	mitochondrial outer membrane	The outer, i.e. cytoplasm-facing, lipid bilayer of the mitochondrial envelope.	ENSMUSG00000035284 ENSMUSG00000000628 ENSMUSG00000022752	'Chorein'; 'Hexokinase-2'; 'MKIAA0719 protein'	Vps13c Hk2 Tomm70a	A1ILG8 O08528 Q80TT4	A1ILG8 O08528 Q80TT4	3.03 3/99	1.47 3/204	0.119154	GO:0031966;GO:0031968
GO:0005783	endoplasmic reticulum	The irregular network of unit membranes, visible only by electron microscopy, that occurs in the cytoplasm of many eukaryotic cells. The membranes form a complex meshwork of tubular channels, which are often expanded into slitlike cavities called cisternae. The ER takes two forms, rough (or granular), with ribosomes adhering to the outer surface, and smooth (with no ribosomes attached).	ENSMUSG00000035284 ENSMUSG00000000628 ENSMUSG00000025967 ENSMUSG00000026473 ENSMUSG00000030057 ENSMUSG00000020122 ENSMUSG00000033831 ENSMUSG00000020671 ENSMUSG00000030062 ENSMUSG00000027706 ENSMUSG00000032047 ENSMUSG00000027422	'Chorein'; 'Hexokinase-2'; 'Elongation factor 1-beta'; 'Glutamine synthetase'; 'CCHC-type zinc finger nucleic acid binding protein'; 'Epidermal growth factor receptor'; 'Fibrinogen C-terminal domain-containing protein'; 'Ras-related protein Rab-10'; 'Dolichyl-diphosphooligosaccharide--protein glycosyltransferase subunit 1'; 'Translocation protein SEC62'; 'Acetyl-CoA acetyltransferase, mitochondri…	Vps13c Hk2 Eef1b Glul Cnbp Egfr Fgb Rab10 Rpn1 Sec62 Acat1 Rrbp1	A1ILG8 O08528 O70251 P15105 P53996 Q01279 Q3TGR2 Q4FJL0 Q8BMR3 Q8BU14 Q8QZT1 Q99PL5	A1ILG8 O08528 O70251 P15105 P53996 Q01279 Q3TGR2 Q4FJL0 Q8BMR3 Q8BU14 Q8QZT1 Q99PL5	12.12 12/99	0.64 12/1861	0.119154	GO:0043231;GO:0005737;GO:0012505
GO:0033180	proton-transporting V-type ATPase, V1 domain	A protein complex that forms part of a proton-transporting V-type ATPase and catalyzes ATP hydrolysis. The V1 complex consists of: (1) a globular headpiece with three alternating copies of subunits A and B that form a ring, (2) a central rotational stalk composed of single copies of subunits D and F, and (3) a peripheral stalk made of subunits C, E, G and H. Subunits A and B mediate the hydrolysi…	ENSMUSG00000052459	'V-type proton ATPase catalytic subunit A'	Atp6v1a	P50516	P50516	1.01 1/99	9.09 1/11	0.119154	GO:0033178;GO:0033176
GO:0000221	vacuolar proton-transporting V-type ATPase, V1 domain	The V1 domain of a proton-transporting V-type ATPase found in the vacuolar membrane.	ENSMUSG00000052459	'V-type proton ATPase catalytic subunit A'	Atp6v1a	P50516	P50516	1.01 1/99	9.09 1/11	0.119154	GO:0033180;GO:0016471
GO:0030062	mitochondrial tricarboxylic acid cycle enzyme complex	Any of the heteromeric enzymes, located in the mitochondrion, that act in the tricarboxylic acid (TCA) cycle.	ENSMUSG00000020664	'Dihydrolipoyl dehydrogenase, mitochondrial'	Dld	O08749	O08749	1.01 1/99	9.09 1/11	0.119154	GO:0098798;GO:0045239;GO:0005759
GO:0099512	supramolecular fiber	A polymer consisting of an indefinite number of protein or protein complex subunits that have polymerised to form a fiber-shaped structure.	ENSMUSG00000030695 ENSMUSG00000069833 ENSMUSG00000027940 ENSMUSG00000034024 ENSMUSG00000027680 ENSMUSG00000020476 ENSMUSG00000031590 ENSMUSG00000032435	'Fructose-bisphosphate aldolase'; 'AHNAK nucleoprotein'; 'Tropomyosin 3, gamma'; 'T-complex protein 1 subunit beta'; 'RNA-binding protein FXR1'; 'Drebrin-like protein'; 'FSHD Region Gene 1 protein'; 'Cytoplasmic dynein 1 light intermediate chain 1'	Aldoa Ahnak Tpm3 Cct2 Fxr1 Dbnl Frg1 Dync1li1	A6ZI44 E9Q616 E9Q7Q3 Q542X7 Q61584 Q62418 Q78P92 Q8R1Q8	A6ZI44 E9Q616 E9Q7Q3 Q542X7 Q61584 Q62418 Q78P92 Q8R1Q8	8.08 8/99	0.76 8/1059	0.121919	GO:0099081
GO:0030139	endocytic vesicle	A membrane-bounded intracellular vesicle formed by invagination of the plasma membrane around an extracellular substance. Endocytic vesicles fuse with early endosomes to deliver the cargo for further sorting.	ENSMUSG00000020122 ENSMUSG00000020671 ENSMUSG00000032435	'Epidermal growth factor receptor'; 'Ras-related protein Rab-10'; 'Cytoplasmic dynein 1 light intermediate chain 1'	Egfr Rab10 Dync1li1	Q01279 Q4FJL0 Q8R1Q8	Q01279 Q4FJL0 Q8R1Q8	3.03 3/99	1.44 3/209	0.123699	GO:0031410
GO:0099081	supramolecular polymer	A polymeric supramolecular structure.	ENSMUSG00000030695 ENSMUSG00000069833 ENSMUSG00000027940 ENSMUSG00000034024 ENSMUSG00000027680 ENSMUSG00000020476 ENSMUSG00000031590 ENSMUSG00000032435	'Fructose-bisphosphate aldolase'; 'AHNAK nucleoprotein'; 'Tropomyosin 3, gamma'; 'T-complex protein 1 subunit beta'; 'RNA-binding protein FXR1'; 'Drebrin-like protein'; 'FSHD Region Gene 1 protein'; 'Cytoplasmic dynein 1 light intermediate chain 1'	Aldoa Ahnak Tpm3 Cct2 Fxr1 Dbnl Frg1 Dync1li1	A6ZI44 E9Q616 E9Q7Q3 Q542X7 Q61584 Q62418 Q78P92 Q8R1Q8	A6ZI44 E9Q616 E9Q7Q3 Q542X7 Q61584 Q62418 Q78P92 Q8R1Q8	8.08 8/99	0.75 8/1066	0.124029	GO:0099080
GO:0043204	perikaryon	The portion of the cell soma (neuronal cell body) that excludes the nucleus.	ENSMUSG00000026473 ENSMUSG00000020372 ENSMUSG00000020476	'Glutamine synthetase'; 'Small ribosomal subunit protein RACK1'; 'Drebrin-like protein'	Glul Rack1 Dbnl	P15105 P68040 Q62418	P15105 P68040 Q62418	3.03 3/99	1.42 3/211	0.12404	GO:0110165;GO:0043025
GO:1990062	RPAP3/R2TP/prefoldin-like complex	A protein complex first characterized in human and comprised of a R2TP module (R2TP complex), a prefoldin-like module (containing both prefoldin-like proteins and canonical prefoldins), WD40 repeat protein Monad/WDR92 and DNA-dependent RNA polymerase subunit RPB5. This complex might have chaperone activity.	ENSMUSG00000003868	'RuvB-like helicase'	Ruvbl2	Q3UXP2	Q3UXP2	1.01 1/99	8.33 1/12	0.12404	GO:0032991
GO:1990234	transferase complex	A protein complex capable of catalyzing the transfer of a group, e.g. a methyl group, glycosyl group, acyl group, phosphorus-containing, or other groups, from one compound (generally regarded as the donor) to another compound (generally regarded as the acceptor).	ENSMUSG00000059263 ENSMUSG00000020664 ENSMUSG00000027342 ENSMUSG00000003868 ENSMUSG00000000168 ENSMUSG00000030062 ENSMUSG00000004789	'Ubiquitin carboxyl-terminal hydrolase 47'; 'Dihydrolipoyl dehydrogenase, mitochondrial'; 'Proliferating cell nuclear antigen'; 'RuvB-like helicase'; 'Dihydrolipoyllysine-residue acetyltransferase component of pyruvate dehydrogenase complex, mitochondrial'; 'Dolichyl-diphosphooligosaccharide--protein glycosyltransferase subunit 1'; 'Dihydrolipoyllysine-residue succinyltransferase component of 2-o…	Usp47 Dld Pcna Ruvbl2 Dlat Rpn1 Dlst	A0A1L1SV73 O08749 P17918 Q3UXP2 Q8BMF4 Q8BMR3 Q9D2G2	A0A1L1SV73 O08749 P17918 Q3UXP2 Q8BMF4 Q8BMR3 Q9D2G2	7.07 7/99	0.80 7/880	0.12404	GO:1902494
GO:0005576	extracellular region	The space external to the outermost structure of a cell. For cells without external protective or external encapsulating structures this refers to space outside of the plasma membrane. This term covers the host cell environment outside an intracellular parasite.	ENSMUSG00000030695 ENSMUSG00000069833 ENSMUSG00000024164 ENSMUSG00000021939 ENSMUSG00000058135 ENSMUSG00000015568 ENSMUSG00000059481 ENSMUSG00000035540 ENSMUSG00000004897 ENSMUSG00000000049 ENSMUSG00000033831 ENSMUSG00000016496 ENSMUSG00000030359 ENSMUSG00000022546 ENSMUSG00000020572	'Fructose-bisphosphate aldolase'; 'AHNAK nucleoprotein'; 'Complement C3'; 'Cathepsin B'; 'Glutathione S-transferase Mu 1'; 'Lipoprotein lipase'; 'Plasminogen'; 'Vitamin D-binding protein'; 'Hepatoma-derived growth factor'; 'Beta-2-glycoprotein 1'; 'Fibrinogen C-terminal domain-containing protein'; 'PD-L1'; 'Pregnancy zone protein'; 'Alanine aminotransferase 1'; 'Nicotinamide phosphoribosyltransfe…	Aldoa Ahnak C3 Ctsb Gstm1 Lpl Plg Gc Hdgf Apoh Fgb Cd274 Pzp Gpt Nampt	A6ZI44 E9Q616 P01027 P10605 P10649 P11152 P20918 P21614 P51859 Q01339 Q3TGR2 Q3U472 Q61838 Q8QZR5 Q99KQ4	A6ZI44 E9Q616 P01027 P10605 P10649 P11152 P20918 P21614 P51859 Q01339 Q3TGR2 Q3U472 Q61838 Q8QZR5 Q99KQ4	15.15 15/99	0.59 15/2554	0.129719	GO:0110165
GO:0042995	cell projection	A prolongation or process extending from a cell, e.g. a flagellum or axon.	ENSMUSG00000030695 ENSMUSG00000034810 ENSMUSG00000027940 ENSMUSG00000020664 ENSMUSG00000026473 ENSMUSG00000035540 ENSMUSG00000004032 ENSMUSG00000052459 ENSMUSG00000020372 ENSMUSG00000020122 ENSMUSG00000031696 ENSMUSG00000000738 ENSMUSG00000020671 ENSMUSG00000027680 ENSMUSG00000020476	'Fructose-bisphosphate aldolase'; 'Sodium channel protein type 7 subunit alpha'; 'Tropomyosin 3, gamma'; 'Dihydrolipoyl dehydrogenase, mitochondrial'; 'Glutamine synthetase'; 'Vitamin D-binding protein'; 'Glutathione S-transferase Mu 5'; 'V-type proton ATPase catalytic subunit A'; 'Small ribosomal subunit protein RACK1'; 'Epidermal growth factor receptor'; 'Vacuolar protein sorting-associated pro…	Aldoa Scn7a Tpm3 Dld Glul Gc Gstm5 Atp6v1a Rack1 Egfr Vps35 Spg7 Rab10 Fxr1 Dbnl	A6ZI44 B1AYL1 E9Q7Q3 O08749 P15105 P21614 P48774 P50516 P68040 Q01279 Q3TJ43 Q3ULF4 Q4FJL0 Q61584 Q62418	A6ZI44 B1AYL1 E9Q7Q3 O08749 P15105 P21614 P48774 P50516 P68040 Q01279 Q3TJ43 Q3ULF4 Q4FJL0 Q61584 Q62418	15.15 15/99	0.59 15/2564	0.1325	GO:0110165
GO:0062023	collagen-containing extracellular matrix	An extracellular matrix consisting mainly of proteins (especially collagen) and glycosaminoglycans (mostly as proteoglycans) that provides not only essential physical scaffolding for the cellular constituents but can also initiate crucial biochemical and biomechanical cues required for tissue morphogenesis, differentiation and homeostasis. The components are secreted by cells in the vicinity and …	ENSMUSG00000021939 ENSMUSG00000059481 ENSMUSG00000033831 ENSMUSG00000030359	'Cathepsin B'; 'Plasminogen'; 'Fibrinogen C-terminal domain-containing protein'; 'Pregnancy zone protein'	Ctsb Plg Fgb Pzp	P10605 P20918 Q3TGR2 Q61838	P10605 P20918 Q3TGR2 Q61838	4.04 4/99	1.08 4/371	0.13285	GO:0031012
GO:0019898	extrinsic component of membrane	The component of a membrane consisting of gene products and protein complexes that are loosely bound to one of its surfaces, but not integrated into the hydrophobic region.	ENSMUSG00000035284 ENSMUSG00000029713 ENSMUSG00000052459	'Chorein'; 'Guanine nucleotide binding protein'; 'V-type proton ATPase catalytic subunit A'	Vps13c Gnb2 Atp6v1a	A1ILG8 E9QKR0 P50516	A1ILG8 E9QKR0 P50516	3.03 3/99	1.36 3/221	0.13285	GO:0016020;GO:0110165
GO:0099503	secretory vesicle	A cytoplasmic, membrane bound vesicle that is capable of fusing to the plasma membrane to release its contents into the extracellular space.	ENSMUSG00000035284 ENSMUSG00000020664 ENSMUSG00000052459 ENSMUSG00000033831 ENSMUSG00000020671 ENSMUSG00000023845	'Chorein'; 'Dihydrolipoyl dehydrogenase, mitochondrial'; 'V-type proton ATPase catalytic subunit A'; 'Fibrinogen C-terminal domain-containing protein'; 'Ras-related protein Rab-10'; 'Leucyl-cystinyl aminopeptidase'	Vps13c Dld Atp6v1a Fgb Rab10 Lnpep	A1ILG8 O08749 P50516 Q3TGR2 Q4FJL0 Q8C129	A1ILG8 O08749 P50516 Q3TGR2 Q4FJL0 Q8C129	6.06 6/99	0.84 6/714	0.13285	GO:0031410
GO:0008250	oligosaccharyltransferase complex	A protein complex that is found in the endoplasmic reticulum membrane of eukaryotes and transfers lipid-linked oligosaccharide precursor to asparagine residues on nascent proteins. In yeast, the complex includes at least nine different subunits, whereas in mammalian cells at least three different forms of the complex have been detected.	ENSMUSG00000030062	'Dolichyl-diphosphooligosaccharide--protein glycosyltransferase subunit 1'	Rpn1	Q8BMR3	Q8BMR3	1.01 1/99	7.14 1/14	0.138085	GO:0098796;GO:1990234;GO:0140534;GO:0005789
GO:0014069	postsynaptic density	An electron dense network of proteins within and adjacent to the postsynaptic membrane of an asymmetric, neuron-neuron synapse. Its major components include neurotransmitter receptors and the proteins that spatially and functionally organize them such as anchoring and scaffolding molecules, signaling enzymes and cytoskeletal components.	ENSMUSG00000045128 ENSMUSG00000031696 ENSMUSG00000027680 ENSMUSG00000020476	'Large ribosomal subunit protein eL20'; 'Vacuolar protein sorting-associated protein 35'; 'RNA-binding protein FXR1'; 'Drebrin-like protein'	Rpl18a Vps35 Fxr1 Dbnl	P62717 Q3TJ43 Q61584 Q62418	P62717 Q3TJ43 Q61584 Q62418	4.04 4/99	1.06 4/379	0.139439	GO:0032279;GO:0099572
GO:0030427	site of polarized growth	Any part of a cell where non-isotropic growth takes place.	ENSMUSG00000027940 ENSMUSG00000027680 ENSMUSG00000020476	'Tropomyosin 3, gamma'; 'RNA-binding protein FXR1'; 'Drebrin-like protein'	Tpm3 Fxr1 Dbnl	E9Q7Q3 Q61584 Q62418	E9Q7Q3 Q61584 Q62418	3.03 3/99	1.32 3/228	0.140346	GO:0110165
GO:0150005	enzyme activator complex	A protein complex capable of activating an enzyme. Activating subunits may dissociate from the catalytic unit before the enzyme is active.	ENSMUSG00000027342	'Proliferating cell nuclear antigen'	Pcna	P17918	P17918	1.01 1/99	6.67 1/15	0.144626	GO:0032991
GO:0045171	intercellular bridge	A direct connection between the cytoplasm of two cells that is formed following the completion of cleavage furrow ingression during cell division. They are usually present only briefly prior to completion of cytokinesis. However, in some cases, such as the bridges between germ cells during their development, they become stabilised.	ENSMUSG00000058135 ENSMUSG00000004032	'Glutathione S-transferase Mu 1'; 'Glutathione S-transferase Mu 5'	Gstm1 Gstm5	P10649 P48774	P10649 P48774	2.02 2/99	1.96 2/102	0.144976	GO:0110165
GO:0001518	voltage-gated sodium channel complex	A sodium channel in a cell membrane whose opening is governed by the membrane potential.	ENSMUSG00000034810	'Sodium channel protein type 7 subunit alpha'	Scn7a	B1AYL1	B1AYL1	1.01 1/99	6.25 1/16	0.147871	GO:0098797;GO:0034706
GO:0031968	organelle outer membrane	The outer, i.e. cytoplasm-facing in a cellular organelle, lipid bilayer of an organelle envelope.	ENSMUSG00000035284 ENSMUSG00000000628 ENSMUSG00000022752	'Chorein'; 'Hexokinase-2'; 'MKIAA0719 protein'	Vps13c Hk2 Tomm70a	A1ILG8 O08528 Q80TT4	A1ILG8 O08528 Q80TT4	3.03 3/99	1.27 3/236	0.147871	GO:0019867;GO:0031967;GO:0098588
GO:0030132	clathrin coat of coated pit	The coat found on coated pits and the coated vesicles derived from coated pits; comprises clathrin and the AP-2 adaptor complex.	ENSMUSG00000006276	'Epidermal growth factor receptor substrate 15-like 1'	Eps15l1	Q60902	Q60902	1.01 1/99	6.25 1/16	0.147871	GO:0030118;GO:0005905;GO:0098797
GO:0019867	outer membrane	The external membrane of Gram-negative bacteria or certain organelles such as mitochondria and chloroplasts; freely permeable to most ions and metabolites.	ENSMUSG00000035284 ENSMUSG00000000628 ENSMUSG00000022752	'Chorein'; 'Hexokinase-2'; 'MKIAA0719 protein'	Vps13c Hk2 Tomm70a	A1ILG8 O08528 Q80TT4	A1ILG8 O08528 Q80TT4	3.03 3/99	1.27 3/236	0.147871	GO:0016020
GO:0031011	Ino80 complex	A multisubunit protein complex that contains the Ino80p ATPase; exhibits chromatin remodeling activity.	ENSMUSG00000003868	'RuvB-like helicase'	Ruvbl2	Q3UXP2	Q3UXP2	1.01 1/99	6.25 1/16	0.147871	GO:0000228;GO:0097346
GO:0098793	presynapse	The part of a synapse that is part of the presynaptic cell.	ENSMUSG00000026473 ENSMUSG00000052459 ENSMUSG00000031696 ENSMUSG00000020671 ENSMUSG00000027680 ENSMUSG00000020476	'Glutamine synthetase'; 'V-type proton ATPase catalytic subunit A'; 'Vacuolar protein sorting-associated protein 35'; 'Ras-related protein Rab-10'; 'RNA-binding protein FXR1'; 'Drebrin-like protein'	Glul Atp6v1a Vps35 Rab10 Fxr1 Dbnl	P15105 P50516 Q3TJ43 Q4FJL0 Q61584 Q62418	P15105 P50516 Q3TJ43 Q4FJL0 Q61584 Q62418	6.06 6/99	0.80 6/751	0.149661	GO:0045202;GO:0110165
GO:0032279	asymmetric synapse	A type of synapse occurring between an axon and a dendritic spine or dendritic shaft. Asymmetric synapses, the most abundant synapse type in the central nervous system, involve axons that contain predominantly spherical vesicles and contain a thickened postsynaptic density. Most or all synapses of this type are excitatory.	ENSMUSG00000045128 ENSMUSG00000031696 ENSMUSG00000027680 ENSMUSG00000020476	'Large ribosomal subunit protein eL20'; 'Vacuolar protein sorting-associated protein 35'; 'RNA-binding protein FXR1'; 'Drebrin-like protein'	Rpl18a Vps35 Fxr1 Dbnl	P62717 Q3TJ43 Q61584 Q62418	P62717 Q3TJ43 Q61584 Q62418	4.04 4/99	1.00 4/400	0.152897	GO:0098984
GO:0005652	nuclear lamina	The fibrous, electron-dense layer lying on the nucleoplasmic side of the inner membrane of a cell nucleus, composed of lamin filaments. The polypeptides of the lamina are thought to be concerned in the dissolution of the nuclear envelope and its re-formation during mitosis. The lamina is composed of lamin A and lamin C filaments cross-linked into an orthogonal lattice, which is attached via lamin…	ENSMUSG00000027342	'Proliferating cell nuclear antigen'	Pcna	P17918	P17918	1.01 1/99	5.88 1/17	0.153775	GO:0110165;GO:0034399
GO:0098981	cholinergic synapse	A synapse that uses acetylcholine as a neurotransmitter.	ENSMUSG00000064210	'Anoctamin'	Ano6	A0A2I3BPX3	A0A2I3BPX3	1.01 1/99	5.56 1/18	0.160445	GO:0045202
GO:0033178	proton-transporting two-sector ATPase complex, catalytic domain	A protein complex that forms part of a proton-transporting two-sector ATPase complex and catalyzes ATP hydrolysis or synthesis. The catalytic domain (F1, V1, or A1) comprises a hexameric catalytic core and a central stalk, and is peripherally associated with the membrane when the two-sector ATPase is assembled.	ENSMUSG00000052459	'V-type proton ATPase catalytic subunit A'	Atp6v1a	P50516	P50516	1.01 1/99	5.56 1/18	0.160445	GO:0016469;GO:0098796
GO:0030863	cortical cytoskeleton	The portion of the cytoskeleton that lies just beneath the plasma membrane.	ENSMUSG00000027940 ENSMUSG00000020476	'Tropomyosin 3, gamma'; 'Drebrin-like protein'	Tpm3 Dbnl	E9Q7Q3 Q62418	E9Q7Q3 Q62418	2.02 2/99	1.77 2/113	0.161437	GO:0005856;GO:0005938
GO:0120293	dynein axonemal particle	An aggregation of axonemal dyneins, their specific assembly factors, and broadly-acting chaperones that is located in the cytoplasm.	ENSMUSG00000003868	'RuvB-like helicase'	Ruvbl2	Q3UXP2	Q3UXP2	1.01 1/99	5.26 1/19	0.166914	GO:0005737;GO:0043232
GO:0000145	exocyst	A protein complex peripherally associated with the plasma membrane that determines where vesicles dock and fuse. At least eight complex components are conserved between yeast and mammals.	ENSMUSG00000020671	'Ras-related protein Rab-10'	Rab10	Q4FJL0	Q4FJL0	1.01 1/99	5.00 1/20	0.168967	GO:0099023;GO:0005938
GO:0098691	dopaminergic synapse	A synapse that uses dopamine as a neurotransmitter.	ENSMUSG00000031696	'Vacuolar protein sorting-associated protein 35'	Vps35	Q3TJ43	Q3TJ43	1.01 1/99	5.00 1/20	0.168967	GO:0045202
GO:0031091	platelet alpha granule	A secretory organelle found in blood platelets, which is unique in that it exhibits further compartmentalization and acquires its protein content via two distinct mechanisms: (1) biosynthesis predominantly at the megakaryocyte (MK) level (with some vestigial platelet synthesis) (e.g. platelet factor 4) and (2) endocytosis and pinocytosis at both the MK and circulating platelet levels (e.g. fibrin…	ENSMUSG00000033831	'Fibrinogen C-terminal domain-containing protein'	Fgb	Q3TGR2	Q3TGR2	1.01 1/99	5.00 1/20	0.168967	GO:0030141
GO:0005654	nucleoplasm	That part of the nuclear content other than the chromosomes or the nucleolus.	ENSMUSG00000066839 ENSMUSG00000019978 ENSMUSG00000025156 ENSMUSG00000022807 ENSMUSG00000027342 ENSMUSG00000044533 ENSMUSG00000052459 ENSMUSG00000004897 ENSMUSG00000020372 ENSMUSG00000016496 ENSMUSG00000055065 ENSMUSG00000028228 ENSMUSG00000003868 ENSMUSG00000020917 ENSMUSG00000031590 ENSMUSG00000020572 ENSMUSG00000028223 ENSMUSG00000004789 ENSMUSG00000021238 ENSMUSG00000025139	'Evolutionarily conserved signaling intermediate in Toll pathway, mitochondrial'; 'Erythrocyte protein band 4.1-like 2'; 'G protein pathway suppressor 1'; 'Oxysterol-binding protein'; 'Proliferating cell nuclear antigen'; 'Small ribosomal subunit protein uS5'; 'V-type proton ATPase catalytic subunit A'; 'Hepatoma-derived growth factor'; 'Small ribosomal subunit protein RACK1'; 'PD-L1'; 'RNA helic…	Ecsit Epb41l2 Gps1 Osbpl11 Pcna Rps2 Atp6v1a Hdgf Rack1 Cd274 Ddx17 Cpne3 Ruvbl2 Acly Frg1 Nampt Decr1 Dlst Aldh6a1 Tollip	A0A0R4J174 B6ZHD0 G3UXW9 G5E8A0 P17918 P25444 P50516 P51859 P68040 Q3U472 Q3U741 Q3UJS6 Q3UXP2 Q3V117 Q78P92 Q99KQ4 Q9CQ62 Q9D2G2 Q9EQ20 Q9QZ06	A0A0R4J174 B6ZHD0 G3UXW9 G5E8A0 P17918 P25444 P50516 P51859 P68040 Q3U472 Q3U741 Q3UJS6 Q3UXP2 Q3V117 Q78P92 Q99KQ4 Q9CQ62 Q9D2G2 Q9EQ20 Q9QZ06	20.20 20/99	0.52 20/3883	0.168967	GO:0110165;GO:0031981
GO:0030904	retromer complex	A conserved hetero-pentameric membrane-associated complex involved in retrograde transport from endosomes to the Golgi apparatus. The budding yeast retromer comprises Vps35p, Vps29p, Vps26p, Vps5p, and Vps17p. The mammalian complex shows slight variation in composition compared to yeast, and comprises SNX1 or SNX2, SNX5 or SNX6, VPS26A or VPS26B, VPS29, and VPS35.	ENSMUSG00000031696	'Vacuolar protein sorting-associated protein 35'	Vps35	Q3TJ43	Q3TJ43	1.01 1/99	5.00 1/20	0.168967	GO:0098796;GO:0012505
GO:1902495	transmembrane transporter complex	A transmembrane protein complex which enables the transfer of a substance from one side of a membrane to the other.	ENSMUSG00000064210 ENSMUSG00000034810 ENSMUSG00000052459 ENSMUSG00000025968	'Anoctamin'; 'Sodium channel protein type 7 subunit alpha'; 'V-type proton ATPase catalytic subunit A'; 'NADH-ubiquinone oxidoreductase 75 kDa subunit, mitochondrial'	Ano6 Scn7a Atp6v1a Ndufs1	A0A2I3BPX3 B1AYL1 P50516 Q91VD9	A0A2I3BPX3 B1AYL1 P50516 Q91VD9	4.04 4/99	0.95 4/420	0.168967	GO:0098796;GO:1990351
GO:0099572	postsynaptic specialization	A network of proteins within and adjacent to the postsynaptic membrane. Its major components include neurotransmitter receptors and the proteins that spatially and functionally organize them such as anchoring and scaffolding molecules, signaling enzymes and cytoskeletal components.	ENSMUSG00000045128 ENSMUSG00000031696 ENSMUSG00000027680 ENSMUSG00000020476	'Large ribosomal subunit protein eL20'; 'Vacuolar protein sorting-associated protein 35'; 'RNA-binding protein FXR1'; 'Drebrin-like protein'	Rpl18a Vps35 Fxr1 Dbnl	P62717 Q3TJ43 Q61584 Q62418	P62717 Q3TJ43 Q61584 Q62418	4.04 4/99	0.94 4/427	0.171341	GO:0098794;GO:0043226
GO:0030424	axon	The long process of a neuron that conducts nerve impulses, usually away from the cell body to the terminals and varicosities, which are sites of storage and release of neurotransmitter.	ENSMUSG00000034810 ENSMUSG00000027940 ENSMUSG00000026473 ENSMUSG00000035540 ENSMUSG00000000738 ENSMUSG00000027680	'Sodium channel protein type 7 subunit alpha'; 'Tropomyosin 3, gamma'; 'Glutamine synthetase'; 'Vitamin D-binding protein'; 'Paraplegin'; 'RNA-binding protein FXR1'	Scn7a Tpm3 Glul Gc Spg7 Fxr1	B1AYL1 E9Q7Q3 P15105 P21614 Q3ULF4 Q61584	B1AYL1 E9Q7Q3 P15105 P21614 Q3ULF4 Q61584	6.06 6/99	0.75 6/801	0.172087	GO:0043005
GO:0098978	glutamatergic synapse	A synapse that uses glutamate as a neurotransmitter.	ENSMUSG00000059481 ENSMUSG00000034994 ENSMUSG00000031696 ENSMUSG00000027680 ENSMUSG00000020476	'Plasminogen'; 'Elongation factor 2'; 'Vacuolar protein sorting-associated protein 35'; 'RNA-binding protein FXR1'; 'Drebrin-like protein'	Plg Eef2 Vps35 Fxr1 Dbnl	P20918 P58252 Q3TJ43 Q61584 Q62418	P20918 P58252 Q3TJ43 Q61584 Q62418	5.05 5/99	0.82 5/611	0.172087	GO:0045202
GO:0030662	coated vesicle membrane	The lipid bilayer surrounding a coated vesicle.	ENSMUSG00000052459 ENSMUSG00000020476	'V-type proton ATPase catalytic subunit A'; 'Drebrin-like protein'	Atp6v1a Dbnl	P50516 Q62418	P50516 Q62418	2.02 2/99	1.64 2/122	0.172087	GO:0030659;GO:0098588;GO:0030135
GO:0031983	vesicle lumen	The volume enclosed by the membrane or protein that forms a vesicle.	ENSMUSG00000020122	'Epidermal growth factor receptor'	Egfr	Q01279	Q01279	1.01 1/99	4.76 1/21	0.172087	GO:0031982;GO:0043233
GO:0098850	extrinsic component of synaptic vesicle membrane	The component of the synaptic vesicle membrane consisting of gene products and protein complexes that are loosely bound to one of its surfaces, but not integrated into the hydrophobic region.	ENSMUSG00000052459	'V-type proton ATPase catalytic subunit A'	Atp6v1a	P50516	P50516	1.01 1/99	4.55 1/22	0.175562	GO:0030672;GO:0031312
GO:0099080	supramolecular complex	A cellular component that consists of an indeterminate number of proteins or macromolecular complexes, organized into a regular, higher-order structure such as a polymer, sheet, network or a fiber.	ENSMUSG00000030695 ENSMUSG00000069833 ENSMUSG00000027940 ENSMUSG00000031320 ENSMUSG00000034024 ENSMUSG00000027680 ENSMUSG00000020476 ENSMUSG00000031590 ENSMUSG00000032435	'Fructose-bisphosphate aldolase'; 'AHNAK nucleoprotein'; 'Tropomyosin 3, gamma'; 'Small ribosomal subunit protein eS4'; 'T-complex protein 1 subunit beta'; 'RNA-binding protein FXR1'; 'Drebrin-like protein'; 'FSHD Region Gene 1 protein'; 'Cytoplasmic dynein 1 light intermediate chain 1'	Aldoa Ahnak Tpm3 Rps4x Cct2 Fxr1 Dbnl Frg1 Dync1li1	A6ZI44 E9Q616 E9Q7Q3 P62702 Q542X7 Q61584 Q62418 Q78P92 Q8R1Q8	A6ZI44 E9Q616 E9Q7Q3 P62702 Q542X7 Q61584 Q62418 Q78P92 Q8R1Q8	9.09 9/99	0.63 9/1424	0.175562	GO:0110165
GO:0098984	neuron to neuron synapse	A synapse in which pre and post-synaptic cells are neurons.	ENSMUSG00000045128 ENSMUSG00000031696 ENSMUSG00000027680 ENSMUSG00000020476	'Large ribosomal subunit protein eL20'; 'Vacuolar protein sorting-associated protein 35'; 'RNA-binding protein FXR1'; 'Drebrin-like protein'	Rpl18a Vps35 Fxr1 Dbnl	P62717 Q3TJ43 Q61584 Q62418	P62717 Q3TJ43 Q61584 Q62418	4.04 4/99	0.92 4/437	0.175562	GO:0045202
GO:0031430	M band	The midline of aligned thick filaments in a sarcomere; location of specific proteins that link thick filaments. Depending on muscle type the M band consists of different numbers of M lines.	ENSMUSG00000030695	'Fructose-bisphosphate aldolase'	Aldoa	A6ZI44	A6ZI44	1.01 1/99	4.55 1/22	0.175562	GO:0110165;GO:0031672
GO:0005884	actin filament	A filamentous structure formed of a two-stranded helical polymer of the protein actin and associated proteins. Actin filaments are a major component of the contractile apparatus of skeletal muscle and the microfilaments of the cytoskeleton of eukaryotic cells. The filaments, comprising polymerized globular actin molecules, appear as flexible structures with a diameter of 5-9 nm. They are organize…	ENSMUSG00000027940 ENSMUSG00000020476	'Tropomyosin 3, gamma'; 'Drebrin-like protein'	Tpm3 Dbnl	E9Q7Q3 Q62418	E9Q7Q3 Q62418	2.02 2/99	1.59 2/126	0.175892	GO:0015629;GO:0099513
GO:0015934	large ribosomal subunit	The larger of the two subunits of a ribosome. Two sites on the ribosomal large subunit are involved in translation, namely the aminoacyl site (A site) and peptidyl site (P site).	ENSMUSG00000045128 ENSMUSG00000007892	'Large ribosomal subunit protein eL20'; 'Large ribosomal subunit protein P1'	Rpl18a Rplp1	P62717 Q58E35	P62717 Q58E35	2.02 2/99	1.57 2/127	0.177274	GO:0044391
GO:1904090	peptidase inhibitor complex	A protein complex which is capable of peptidase inhibitor activity.	ENSMUSG00000021939	'Cathepsin B'	Ctsb	P10605	P10605	1.01 1/99	4.35 1/23	0.18009	GO:0032991
GO:1990351	transporter complex	A protein complex facilitating transport of molecules (proteins, small molecules, nucleic acids) into, out of or within a cell, or between cells.	ENSMUSG00000064210 ENSMUSG00000034810 ENSMUSG00000052459 ENSMUSG00000025968	'Anoctamin'; 'Sodium channel protein type 7 subunit alpha'; 'V-type proton ATPase catalytic subunit A'; 'NADH-ubiquinone oxidoreductase 75 kDa subunit, mitochondrial'	Ano6 Scn7a Atp6v1a Ndufs1	A0A2I3BPX3 B1AYL1 P50516 Q91VD9	A0A2I3BPX3 B1AYL1 P50516 Q91VD9	4.04 4/99	0.90 4/446	0.180748	GO:0032991
GO:0005773	vacuole	A closed structure, found only in eukaryotic cells, that is completely surrounded by unit membrane and contains liquid material. Cells contain one or several vacuoles, that may have different functions from each other. Vacuoles have a diverse array of functions. They can act as a storage organelle for nutrients or waste products, as a degradative compartment, as a cost-effective way of increasing…	ENSMUSG00000035284 ENSMUSG00000020664 ENSMUSG00000021939 ENSMUSG00000052459 ENSMUSG00000031696	'Chorein'; 'Dihydrolipoyl dehydrogenase, mitochondrial'; 'Cathepsin B'; 'V-type proton ATPase catalytic subunit A'; 'Vacuolar protein sorting-associated protein 35'	Vps13c Dld Ctsb Atp6v1a Vps35	A1ILG8 O08749 P10605 P50516 Q3TJ43	A1ILG8 O08749 P10605 P50516 Q3TJ43	5.05 5/99	0.78 5/640	0.189926	GO:0043231;GO:0005737
GO:0098685	Schaffer collateral - CA1 synapse	A synapse between the Schaffer collateral axon of a CA3 pyramidal cell and a CA1 pyramidal cell.	ENSMUSG00000038587 ENSMUSG00000059481	'A kinase'; 'Plasminogen'	Akap12 Plg	B2RRE0 P20918	B2RRE0 P20918	2.02 2/99	1.49 2/134	0.189926	GO:0045202
GO:0097346	INO80-type complex	A chromatin remodeling protein complex initially purified from S. cerevisiae and containing more than 10 subunits, including the SWR1-related complexes. INO80 (inositol requiring 80)-type complexes have diverse functions, including promoting transcriptional activation and DNA repair.	ENSMUSG00000003868	'RuvB-like helicase'	Ruvbl2	Q3UXP2	Q3UXP2	1.01 1/99	4.00 1/25	0.190715	GO:0070603
GO:0035267	NuA4 histone acetyltransferase complex	A complex having histone acetylase activity on chromatin, as well as ATPase, DNA helicase and structural DNA binding activities. The complex is thought to be involved in double-strand DNA break repair. Subunits of the human complex include HTATIP/TIP60, TRRAP, RUVBL1, BUVBL2, beta-actin and BAF53/ACTL6A. In yeast, the complex has 13 subunits, including the catalytic subunit Esa1 (homologous to hu…	ENSMUSG00000003868	'RuvB-like helicase'	Ruvbl2	Q3UXP2	Q3UXP2	1.01 1/99	3.85 1/26	0.193685	GO:0043189
GO:0043189	H4/H2A histone acetyltransferase complex	A multisubunit complex that catalyzes the acetylation of histones H4 and H2A.	ENSMUSG00000003868	'RuvB-like helicase'	Ruvbl2	Q3UXP2	Q3UXP2	1.01 1/99	3.85 1/26	0.193685	GO:1902562
GO:0016324	apical plasma membrane	The region of the plasma membrane located at the apical end of the cell.	ENSMUSG00000021939 ENSMUSG00000052459 ENSMUSG00000020122 ENSMUSG00000017309	'Cathepsin B'; 'V-type proton ATPase catalytic subunit A'; 'Epidermal growth factor receptor'; 'CMRF35-like molecule 9'	Ctsb Atp6v1a Egfr Cd300lg	P10605 P50516 Q01279 Q1ERP8	P10605 P50516 Q01279 Q1ERP8	4.04 4/99	0.87 4/461	0.193685	GO:0098590;GO:0045177
GO:0034706	sodium channel complex	An ion channel complex through which sodium ions pass.	ENSMUSG00000034810	'Sodium channel protein type 7 subunit alpha'	Scn7a	B1AYL1	B1AYL1	1.01 1/99	3.85 1/26	0.193685	GO:0034703
GO:0030018	Z disc	Platelike region of a muscle sarcomere to which the plus ends of actin filaments are attached.	ENSMUSG00000030695 ENSMUSG00000031590	'Fructose-bisphosphate aldolase'; 'FSHD Region Gene 1 protein'	Aldoa Frg1	A6ZI44 Q78P92	A6ZI44 Q78P92	2.02 2/99	1.42 2/141	0.198142	GO:0110165;GO:0031674
GO:0032585	multivesicular body membrane	The lipid bilayer surrounding a multivesicular body.	ENSMUSG00000017309	'CMRF35-like molecule 9'	Cd300lg	Q1ERP8	Q1ERP8	1.01 1/99	3.70 1/27	0.198142	GO:0031902;GO:0005771
GO:0016471	vacuolar proton-transporting V-type ATPase complex	A proton-transporting two-sector ATPase complex found in the vacuolar membrane, where it acts as a proton pump to mediate acidification of the vacuolar lumen.	ENSMUSG00000052459	'V-type proton ATPase catalytic subunit A'	Atp6v1a	P50516	P50516	1.01 1/99	3.70 1/27	0.198142	GO:0033176;GO:0005774
GO:0001891	phagocytic cup	An invagination of the cell membrane formed by an actin dependent process during phagocytosis. Following internalization it is converted into a phagosome.	ENSMUSG00000020372	'Small ribosomal subunit protein RACK1'	Rack1	P68040	P68040	1.01 1/99	3.57 1/28	0.203416	GO:0005886;GO:0110165
GO:0043005	neuron projection	A prolongation or process extending from a nerve cell, e.g. an axon or dendrite.	ENSMUSG00000034810 ENSMUSG00000027940 ENSMUSG00000026473 ENSMUSG00000035540 ENSMUSG00000020372 ENSMUSG00000031696 ENSMUSG00000000738 ENSMUSG00000027680 ENSMUSG00000020476	'Sodium channel protein type 7 subunit alpha'; 'Tropomyosin 3, gamma'; 'Glutamine synthetase'; 'Vitamin D-binding protein'; 'Small ribosomal subunit protein RACK1'; 'Vacuolar protein sorting-associated protein 35'; 'Paraplegin'; 'RNA-binding protein FXR1'; 'Drebrin-like protein'	Scn7a Tpm3 Glul Gc Rack1 Vps35 Spg7 Fxr1 Dbnl	B1AYL1 E9Q7Q3 P15105 P21614 P68040 Q3TJ43 Q3ULF4 Q61584 Q62418	B1AYL1 E9Q7Q3 P15105 P21614 P68040 Q3TJ43 Q3ULF4 Q61584 Q62418	9.09 9/99	0.59 9/1525	0.206471	GO:0120025
GO:0005868	cytoplasmic dynein complex	Any dynein complex with a homodimeric dynein heavy chain core that catalyzes movement along a microtubule. Cytoplasmic dynein complexes participate in many cytoplasmic transport activities in eukaryotes, such as mRNA localization, intermediate filament transport, nuclear envelope breakdown, apoptosis, transport of centrosomal proteins, mitotic spindle assembly, virus transport, kinetochore functi…	ENSMUSG00000032435	'Cytoplasmic dynein 1 light intermediate chain 1'	Dync1li1	Q8R1Q8	Q8R1Q8	1.01 1/99	3.45 1/29	0.206471	GO:0030286
GO:0005777	peroxisome	A small organelle enclosed by a single membrane, and found in most eukaryotic cells. Contains peroxidases and other enzymes involved in a variety of metabolic processes including free radical detoxification, lipid catabolism and biosynthesis, and hydrogen peroxide metabolism.	ENSMUSG00000058997 ENSMUSG00000020777	'von Willebrand factor A domain-containing protein 8'; 'Peroxisomal acyl-coenzyme A oxidase 1'	Vwa8 Acox1	Q8CC88 Q9R0H0	Q8CC88 Q9R0H0	2.02 2/99	1.32 2/151	0.206471	GO:0042579
GO:0000314	organellar small ribosomal subunit	The smaller of the two subunits of an organellar ribosome.	ENSMUSG00000039680	'Small ribosomal subunit protein bS6m'	Mrps6	P58064	P58064	1.01 1/99	3.12 1/32	0.206471	GO:0015935;GO:0000313
GO:0031514	motile cilium	A cilium which may have a variable arrangement of axonemal microtubules and also contains molecular motors. It may beat with a whip-like pattern that promotes cell motility or transport of fluids and other cells across a cell surface, such as on epithelial cells that line the lumenal ducts of various tissues; or they may display a distinct twirling motion that directs fluid flow asymmetrically ac…	ENSMUSG00000030695 ENSMUSG00000020664 ENSMUSG00000004032	'Fructose-bisphosphate aldolase'; 'Dihydrolipoyl dehydrogenase, mitochondrial'; 'Glutathione S-transferase Mu 5'	Aldoa Dld Gstm5	A6ZI44 O08749 P48774	A6ZI44 O08749 P48774	3.03 3/99	0.98 3/306	0.206471	GO:0005929
GO:0036477	somatodendritic compartment	The region of a neuron that includes the cell body (cell soma) and dendrite(s), but excludes the axon.	ENSMUSG00000038587 ENSMUSG00000026473 ENSMUSG00000020372 ENSMUSG00000031696 ENSMUSG00000027680 ENSMUSG00000020476 ENSMUSG00000023845	'A kinase'; 'Glutamine synthetase'; 'Small ribosomal subunit protein RACK1'; 'Vacuolar protein sorting-associated protein 35'; 'RNA-binding protein FXR1'; 'Drebrin-like protein'; 'Leucyl-cystinyl aminopeptidase'	Akap12 Glul Rack1 Vps35 Fxr1 Dbnl Lnpep	B2RRE0 P15105 P68040 Q3TJ43 Q61584 Q62418 Q8C129	B2RRE0 P15105 P68040 Q3TJ43 Q61584 Q62418 Q8C129	7.07 7/99	0.63 7/1103	0.206471	GO:0110165
GO:0030672	synaptic vesicle membrane	The lipid bilayer surrounding a synaptic vesicle.	ENSMUSG00000052459 ENSMUSG00000020671	'V-type proton ATPase catalytic subunit A'; 'Ras-related protein Rab-10'	Atp6v1a Rab10	P50516 Q4FJL0	P50516 Q4FJL0	2.02 2/99	1.31 2/153	0.206471	GO:0099501;GO:0008021
GO:0005763	mitochondrial small ribosomal subunit	The smaller of the two subunits of a mitochondrial ribosome.	ENSMUSG00000039680	'Small ribosomal subunit protein bS6m'	Mrps6	P58064	P58064	1.01 1/99	3.12 1/32	0.206471	GO:0005761;GO:0098798;GO:0000314
GO:0099501	exocytic vesicle membrane	The lipid bilayer surrounding an exocytic vesicle.	ENSMUSG00000052459 ENSMUSG00000020671	'V-type proton ATPase catalytic subunit A'; 'Ras-related protein Rab-10'	Atp6v1a Rab10	P50516 Q4FJL0	P50516 Q4FJL0	2.02 2/99	1.31 2/153	0.206471	GO:0030658;GO:0070382
GO:0042579	microbody	Cytoplasmic organelles, spherical or oval in shape, that are bounded by a single membrane and contain oxidative enzymes, especially those utilizing hydrogen peroxide (H2O2).	ENSMUSG00000058997 ENSMUSG00000020777	'von Willebrand factor A domain-containing protein 8'; 'Peroxisomal acyl-coenzyme A oxidase 1'	Vwa8 Acox1	Q8CC88 Q9R0H0	Q8CC88 Q9R0H0	2.02 2/99	1.32 2/151	0.206471	GO:0043231;GO:0005737
GO:0071782	endoplasmic reticulum tubular network	A subcompartment of the endoplasmic reticulum consisting of tubules having membranes with high curvature in cross-section.	ENSMUSG00000020671	'Ras-related protein Rab-10'	Rab10	Q4FJL0	Q4FJL0	1.01 1/99	3.45 1/29	0.206471	GO:0098827
GO:0031902	late endosome membrane	The lipid bilayer surrounding a late endosome.	ENSMUSG00000035284 ENSMUSG00000017309	'Chorein'; 'CMRF35-like molecule 9'	Vps13c Cd300lg	A1ILG8 Q1ERP8	A1ILG8 Q1ERP8	2.02 2/99	1.29 2/155	0.206471	GO:0005770;GO:0010008
GO:0043232	intracellular non-membrane-bounded organelle	Organized structure of distinctive morphology and function, not bounded by a lipid bilayer membrane and occurring within the cell. Includes ribosomes, the cytoskeleton and chromosomes.	ENSMUSG00000055322 ENSMUSG00000035284 ENSMUSG00000030695 ENSMUSG00000038587 ENSMUSG00000019978 ENSMUSG00000030681 ENSMUSG00000069833 ENSMUSG00000027940 ENSMUSG00000000628 ENSMUSG00000027342 ENSMUSG00000044533 ENSMUSG00000016319 ENSMUSG00000039680 ENSMUSG00000031320 ENSMUSG00000045128 ENSMUSG00000020372 ENSMUSG00000016496 ENSMUSG00000055065 ENSMUSG00000028228 ENSMUSG00000003868 ENSMUSG00000020671 …	'Tensin 1'; 'Chorein'; 'Fructose-bisphosphate aldolase'; 'A kinase'; 'Erythrocyte protein band 4.1-like 2'; 'Major vault protein'; 'AHNAK nucleoprotein'; 'Tropomyosin 3, gamma'; 'Hexokinase-2'; 'Proliferating cell nuclear antigen'; 'Small ribosomal subunit protein uS5'; 'ADP/ATP translocase 2'; 'Small ribosomal subunit protein bS6m'; 'Small ribosomal subunit protein eS4'; 'Large ribosomal subunit…	Tns1 Vps13c Aldoa Akap12 Epb41l2 Mvp Ahnak Tpm3 Hk2 Pcna Rps2 Slc25a5 Mrps6 Rps4x Rpl18a Rack1 Cd274 Ddx17 Cpne3 Ruvbl2 Rab10 Cct2 Rplp1 Acaca Fxr1 Dbnl Frg1 Tufm Nup93 Dync1li1	A0A6I8MWZ2 A1ILG8 A6ZI44 B2RRE0 B6ZHD0 E9Q3X0 E9Q616 E9Q7Q3 O08528 P17918 P25444 P51881 P58064 P62702 P62717 P68040 Q3U472 Q3U741 Q3UJS6 Q3UXP2 Q4FJL0 Q542X7 Q58E35 Q5SWU9 Q61584 Q62418 Q78P92 Q8BFR5 Q8BJ71 Q8R1Q8	A0A6I8MWZ2 A1ILG8 A6ZI44 B2RRE0 B6ZHD0 E9Q3X0 E9Q616 E9Q7Q3 O08528 P17918 P25444 P51881 P58064 P62702 P62717 P68040 Q3U472 Q3U741 Q3UJS6 Q3UXP2 Q4FJL0 Q542X7 Q58E35 Q5SWU9 Q61584 Q62418 Q78P92 Q8BFR5 Q8BJ71 Q8R1Q8	30.30 30/99	0.46 30/6555	0.206471	GO:0043229;GO:0043228
GO:0071339	MLL1 complex	A protein complex that can methylate lysine-4 of histone H3. MLL1/MLL is the catalytic methyltransferase subunit, and the complex also contains the core components ASH2L, HCFC1/HCF1 WDR5 and RBBP5.	ENSMUSG00000003868	'RuvB-like helicase'	Ruvbl2	Q3UXP2	Q3UXP2	1.01 1/99	3.12 1/32	0.206471	GO:0044665
GO:0005635	nuclear envelope	The double lipid bilayer enclosing the nucleus and separating its contents from the rest of the cytoplasm; includes the intermembrane space, a gap of width 20-40 nm (also called the perinuclear space).	ENSMUSG00000020122 ENSMUSG00000027680 ENSMUSG00000075706 ENSMUSG00000032939	'Epidermal growth factor receptor'; 'RNA-binding protein FXR1'; 'Glutathione peroxidase'; 'Nuclear pore complex protein Nup93'	Egfr Fxr1 Gpx4 Nup93	Q01279 Q61584 Q76LV0 Q8BJ71	Q01279 Q61584 Q76LV0 Q8BJ71	4.04 4/99	0.81 4/492	0.206471	GO:0031967;GO:0012505;GO:0005634
GO:0031012	extracellular matrix	A structure lying external to one or more cells, which provides structural support, biochemical or biomechanical cues for cells or tissues.	ENSMUSG00000021939 ENSMUSG00000059481 ENSMUSG00000033831 ENSMUSG00000030359	'Cathepsin B'; 'Plasminogen'; 'Fibrinogen C-terminal domain-containing protein'; 'Pregnancy zone protein'	Ctsb Plg Fgb Pzp	P10605 P20918 Q3TGR2 Q61838	P10605 P20918 Q3TGR2 Q61838	4.04 4/99	0.80 4/499	0.206471	GO:0030312
GO:0031674	I band	A region of a sarcomere that appears as a light band on each side of the Z disc, comprising a region of the sarcomere where thin (actin) filaments are not overlapped by thick (myosin) filaments; contains actin, troponin, and tropomyosin; each sarcomere includes half of an I band at each end.	ENSMUSG00000030695 ENSMUSG00000031590	'Fructose-bisphosphate aldolase'; 'FSHD Region Gene 1 protein'	Aldoa Frg1	A6ZI44 Q78P92	A6ZI44 Q78P92	2.02 2/99	1.29 2/155	0.206471	GO:0030017;GO:0110165
GO:0033176	proton-transporting V-type ATPase complex	A proton-transporting two-sector ATPase complex that couples ATP hydrolysis to the transport of protons across a concentration gradient. The resulting transmembrane electrochemical potential of H+ is used to drive a variety of (i) secondary active transport systems via H+-dependent symporters and antiporters and (ii) channel-mediated transport systems. The complex comprises a membrane sector (V0)…	ENSMUSG00000052459	'V-type proton ATPase catalytic subunit A'	Atp6v1a	P50516	P50516	1.01 1/99	3.33 1/30	0.206471	GO:0016469
GO:0030136	clathrin-coated vesicle	A vesicle with a coat formed of clathrin connected to the membrane via one of the clathrin adaptor complexes.	ENSMUSG00000052459 ENSMUSG00000020476	'V-type proton ATPase catalytic subunit A'; 'Drebrin-like protein'	Atp6v1a Dbnl	P50516 Q62418	P50516 Q62418	2.02 2/99	1.30 2/154	0.206471	GO:0030135
GO:1904949	ATPase complex	A protein complex which is capable of ATPase activity.	ENSMUSG00000052459 ENSMUSG00000003868	'V-type proton ATPase catalytic subunit A'; 'RuvB-like helicase'	Atp6v1a Ruvbl2	P50516 Q3UXP2	P50516 Q3UXP2	2.02 2/99	1.37 2/146	0.206471	GO:1902494
GO:0098800	inner mitochondrial membrane protein complex	Any protein complex that is part of the inner mitochondrial membrane.	ENSMUSG00000000738 ENSMUSG00000025968	'Paraplegin'; 'NADH-ubiquinone oxidoreductase 75 kDa subunit, mitochondrial'	Spg7 Ndufs1	Q3ULF4 Q91VD9	Q3ULF4 Q91VD9	2.02 2/99	1.33 2/150	0.206471	GO:0098798;GO:0005743;GO:0098796
GO:0009897	external side of plasma membrane	The leaflet of the plasma membrane that faces away from the cytoplasm and any proteins embedded or anchored in it or attached to its surface.	ENSMUSG00000021939 ENSMUSG00000059481 ENSMUSG00000033831 ENSMUSG00000016496	'Cathepsin B'; 'Plasminogen'; 'Fibrinogen C-terminal domain-containing protein'; 'PD-L1'	Ctsb Plg Fgb Cd274	P10605 P20918 Q3TGR2 Q3U472	P10605 P20918 Q3TGR2 Q3U472	4.04 4/99	0.82 4/487	0.206471	GO:0098552;GO:0009986;GO:0005886
GO:0043228	non-membrane-bounded organelle	Organized structure of distinctive morphology and function, not bounded by a lipid bilayer membrane. Includes ribosomes, the cytoskeleton and chromosomes.	ENSMUSG00000055322 ENSMUSG00000035284 ENSMUSG00000030695 ENSMUSG00000038587 ENSMUSG00000019978 ENSMUSG00000030681 ENSMUSG00000069833 ENSMUSG00000027940 ENSMUSG00000000628 ENSMUSG00000027342 ENSMUSG00000044533 ENSMUSG00000016319 ENSMUSG00000039680 ENSMUSG00000031320 ENSMUSG00000045128 ENSMUSG00000020372 ENSMUSG00000016496 ENSMUSG00000055065 ENSMUSG00000028228 ENSMUSG00000003868 ENSMUSG00000020671 …	'Tensin 1'; 'Chorein'; 'Fructose-bisphosphate aldolase'; 'A kinase'; 'Erythrocyte protein band 4.1-like 2'; 'Major vault protein'; 'AHNAK nucleoprotein'; 'Tropomyosin 3, gamma'; 'Hexokinase-2'; 'Proliferating cell nuclear antigen'; 'Small ribosomal subunit protein uS5'; 'ADP/ATP translocase 2'; 'Small ribosomal subunit protein bS6m'; 'Small ribosomal subunit protein eS4'; 'Large ribosomal subunit…	Tns1 Vps13c Aldoa Akap12 Epb41l2 Mvp Ahnak Tpm3 Hk2 Pcna Rps2 Slc25a5 Mrps6 Rps4x Rpl18a Rack1 Cd274 Ddx17 Cpne3 Ruvbl2 Rab10 Cct2 Rplp1 Acaca Fxr1 Dbnl Frg1 Tufm Nup93 Dync1li1	A0A6I8MWZ2 A1ILG8 A6ZI44 B2RRE0 B6ZHD0 E9Q3X0 E9Q616 E9Q7Q3 O08528 P17918 P25444 P51881 P58064 P62702 P62717 P68040 Q3U472 Q3U741 Q3UJS6 Q3UXP2 Q4FJL0 Q542X7 Q58E35 Q5SWU9 Q61584 Q62418 Q78P92 Q8BFR5 Q8BJ71 Q8R1Q8	A0A6I8MWZ2 A1ILG8 A6ZI44 B2RRE0 B6ZHD0 E9Q3X0 E9Q616 E9Q7Q3 O08528 P17918 P25444 P51881 P58064 P62702 P62717 P68040 Q3U472 Q3U741 Q3UJS6 Q3UXP2 Q4FJL0 Q542X7 Q58E35 Q5SWU9 Q61584 Q62418 Q78P92 Q8BFR5 Q8BJ71 Q8R1Q8	30.30 30/99	0.46 30/6556	0.206471	GO:0043226
GO:0030312	external encapsulating structure	A structure that lies outside the plasma membrane and surrounds the entire cell or cells. This does not include the periplasmic space.	ENSMUSG00000021939 ENSMUSG00000059481 ENSMUSG00000033831 ENSMUSG00000030359	'Cathepsin B'; 'Plasminogen'; 'Fibrinogen C-terminal domain-containing protein'; 'Pregnancy zone protein'	Ctsb Plg Fgb Pzp	P10605 P20918 Q3TGR2 Q61838	P10605 P20918 Q3TGR2 Q61838	4.04 4/99	0.80 4/501	0.207711	GO:0110165;GO:0071944
GO:0044665	MLL1/2 complex	A protein complex that can methylate lysine-4 of histone H3, and which contains either of the protein subunits MLL1 or MLL2 in human, or equivalent in other species.	ENSMUSG00000003868	'RuvB-like helicase'	Ruvbl2	Q3UXP2	Q3UXP2	1.01 1/99	3.03 1/33	0.208741	GO:0035097
GO:0034364	high-density lipoprotein particle	A lipoprotein particle with a high density (typically 1.063-1.21 g/ml) and a diameter of 5-10 nm that contains APOAs and may contain APOCs and APOE; found in blood and carries lipids from body tissues to the liver as part of the reverse cholesterol transport process.	ENSMUSG00000000049	'Beta-2-glycoprotein 1'	Apoh	Q01339	Q01339	1.01 1/99	3.03 1/33	0.208741	GO:0034358
GO:0061827	sperm head	The part of the late spermatid or spermatozoon that contains the nucleus and acrosome.	ENSMUSG00000030695	'Fructose-bisphosphate aldolase'	Aldoa	A6ZI44	A6ZI44	1.01 1/99	2.94 1/34	0.213684	GO:0110165
GO:0005813	centrosome	A structure comprised of a core structure (in most organisms, a pair of centrioles) and peripheral material from which a microtubule-based structure, such as a spindle apparatus, is organized. Centrosomes occur close to the nucleus during interphase in many eukaryotic cells, though in animal cells it changes continually during the cell-division cycle.	ENSMUSG00000000628 ENSMUSG00000027342 ENSMUSG00000003868 ENSMUSG00000032939 ENSMUSG00000032435	'Hexokinase-2'; 'Proliferating cell nuclear antigen'; 'RuvB-like helicase'; 'Nuclear pore complex protein Nup93'; 'Cytoplasmic dynein 1 light intermediate chain 1'	Hk2 Pcna Ruvbl2 Nup93 Dync1li1	O08528 P17918 Q3UXP2 Q8BJ71 Q8R1Q8	O08528 P17918 Q3UXP2 Q8BJ71 Q8R1Q8	5.05 5/99	0.71 5/708	0.215515	GO:0005815
GO:0005834	heterotrimeric G-protein complex	Any of a family of heterotrimeric GTP-binding and hydrolyzing proteins; they belong to a superfamily of GTPases that includes monomeric proteins such as EF-Tu and RAS. Heterotrimeric G-proteins consist of three subunits; the alpha subunit contains the guanine nucleotide binding site and possesses GTPase activity; the beta and gamma subunits are tightly associated and function as a beta-gamma hete…	ENSMUSG00000029713	'Guanine nucleotide binding protein'	Gnb2	E9QKR0	E9QKR0	1.01 1/99	2.86 1/35	0.217554	GO:1905360;GO:0098797;GO:0031234
GO:0016235	aggresome	An inclusion body formed by dynein-dependent retrograde transport of an aggregated protein on microtubules.	ENSMUSG00000034994	'Elongation factor 2'	Eef2	P58252	P58252	1.01 1/99	2.78 1/36	0.222347	GO:0016234
GO:0000323	lytic vacuole	A vacuole that is maintained at an acidic pH and which contains degradative enzymes, including a wide variety of acid hydrolases.	ENSMUSG00000035284 ENSMUSG00000021939 ENSMUSG00000052459 ENSMUSG00000031696	'Chorein'; 'Cathepsin B'; 'V-type proton ATPase catalytic subunit A'; 'Vacuolar protein sorting-associated protein 35'	Vps13c Ctsb Atp6v1a Vps35	A1ILG8 P10605 P50516 Q3TJ43	A1ILG8 P10605 P50516 Q3TJ43	4.04 4/99	0.75 4/535	0.237966	GO:0005773
GO:0005764	lysosome	A small lytic vacuole that has cell cycle-independent morphology found in most animal cells and that contains a variety of hydrolases, most of which have their maximal activities in the pH range 5-6. The contained enzymes display latency if properly isolated. About 40 different lysosomal hydrolases are known and lysosomes have a great variety of morphologies and functions.	ENSMUSG00000035284 ENSMUSG00000021939 ENSMUSG00000052459 ENSMUSG00000031696	'Chorein'; 'Cathepsin B'; 'V-type proton ATPase catalytic subunit A'; 'Vacuolar protein sorting-associated protein 35'	Vps13c Ctsb Atp6v1a Vps35	A1ILG8 P10605 P50516 Q3TJ43	A1ILG8 P10605 P50516 Q3TJ43	4.04 4/99	0.75 4/535	0.237966	GO:0000323
GO:0042383	sarcolemma	The outer membrane of a muscle cell, consisting of the plasma membrane, a covering basement membrane (about 100 nm thick and sometimes common to more than one fiber), and the associated loose network of collagen fibers.	ENSMUSG00000069833 ENSMUSG00000021939	'AHNAK nucleoprotein'; 'Cathepsin B'	Ahnak Ctsb	E9Q616 P10605	E9Q616 P10605	2.02 2/99	1.14 2/175	0.239235	GO:0005886
GO:1905360	GTPase complex	A protein complex which is capable of GTPase activity.	ENSMUSG00000029713	'Guanine nucleotide binding protein'	Gnb2	E9QKR0	E9QKR0	1.01 1/99	2.50 1/40	0.239801	GO:1902494
GO:1902562	H4 histone acetyltransferase complex	A protein complex which is capable of H4 histone acetyltransferase activity.	ENSMUSG00000003868	'RuvB-like helicase'	Ruvbl2	Q3UXP2	Q3UXP2	1.01 1/99	2.50 1/40	0.239801	GO:0000123
GO:0031312	extrinsic component of organelle membrane	The component of an organelle membrane consisting of gene products and protein complexes that are loosely bound to one of its surfaces, but not integrated into the hydrophobic region.	ENSMUSG00000052459	'V-type proton ATPase catalytic subunit A'	Atp6v1a	P50516	P50516	1.01 1/99	2.44 1/41	0.243648	GO:0043229;GO:0019898;GO:0031090
GO:0031901	early endosome membrane	The lipid bilayer surrounding an early endosome.	ENSMUSG00000020122 ENSMUSG00000016496	'Epidermal growth factor receptor'; 'PD-L1'	Egfr Cd274	Q01279 Q3U472	Q01279 Q3U472	2.02 2/99	1.12 2/179	0.243648	GO:0005769;GO:0010008
GO:0031672	A band	The dark-staining region of a sarcomere, in which myosin thick filaments are present; the center is traversed by the paler H zone, which in turn contains the M line.	ENSMUSG00000030695	'Fructose-bisphosphate aldolase'	Aldoa	A6ZI44	A6ZI44	1.01 1/99	2.38 1/42	0.247568	GO:0030017;GO:0110165
GO:0001726	ruffle	Projection at the leading edge of a crawling cell; the protrusions are supported by a microfilament meshwork.	ENSMUSG00000020122 ENSMUSG00000020476	'Epidermal growth factor receptor'; 'Drebrin-like protein'	Egfr Dbnl	Q01279 Q62418	Q01279 Q62418	2.02 2/99	1.10 2/182	0.247989	GO:0031252;GO:0120025
GO:0005925	focal adhesion	A cell-substrate junction that anchors the cell to the extracellular matrix and that forms a point of termination of actin filaments. In insects focal adhesion has also been referred to as hemi-adherens junction (HAJ).	ENSMUSG00000055322 ENSMUSG00000028228	'Tensin 1'; 'C2 domain-containing protein'	Tns1 Cpne3	A0A6I8MWZ2 Q3UJS6	A0A6I8MWZ2 Q3UJS6	2.02 2/99	1.06 2/188	0.259318	GO:0030055
GO:0045177	apical part of cell	The region of a polarized cell that forms a tip or is distal to a base. For example, in a polarized epithelial cell, the apical region has an exposed surface and lies opposite to the basal lamina that separates the epithelium from other tissue.	ENSMUSG00000021939 ENSMUSG00000052459 ENSMUSG00000020122 ENSMUSG00000017309	'Cathepsin B'; 'V-type proton ATPase catalytic subunit A'; 'Epidermal growth factor receptor'; 'CMRF35-like molecule 9'	Ctsb Atp6v1a Egfr Cd300lg	P10605 P50516 Q01279 Q1ERP8	P10605 P50516 Q01279 Q1ERP8	4.04 4/99	0.71 4/562	0.259318	GO:0110165
GO:0043596	nuclear replication fork	The Y-shaped region of a nuclear replicating DNA molecule, resulting from the separation of the DNA strands and in which the synthesis of new strands takes place. Also includes associated protein complexes.	ENSMUSG00000027342	'Proliferating cell nuclear antigen'	Pcna	P17918	P17918	1.01 1/99	2.17 1/46	0.264549	GO:0000228;GO:0005657
GO:0045271	respiratory chain complex I	Respiratory chain complex I is an enzyme of the respiratory chain. It consists of several polypeptide chains and is L-shaped, with a horizontal arm lying in the membrane and a vertical arm that projects into the matrix. The electrons of NADH enter the chain at this complex.	ENSMUSG00000025968	'NADH-ubiquinone oxidoreductase 75 kDa subunit, mitochondrial'	Ndufs1	Q91VD9	Q91VD9	1.01 1/99	2.00 1/50	0.277094	GO:0030964;GO:0098803;GO:1902495
GO:0030670	phagocytic vesicle membrane	The lipid bilayer surrounding a phagocytic vesicle.	ENSMUSG00000020671	'Ras-related protein Rab-10'	Rab10	Q4FJL0	Q4FJL0	1.01 1/99	2.00 1/50	0.277094	GO:0030666;GO:0045335
GO:0036126	sperm flagellum	A microtubule-based flagellum (or cilium) that is part of a sperm, a mature male germ cell that develops from a spermatid.	ENSMUSG00000030695 ENSMUSG00000004032	'Fructose-bisphosphate aldolase'; 'Glutathione S-transferase Mu 5'	Aldoa Gstm5	A6ZI44 P48774	A6ZI44 P48774	2.02 2/99	1.00 2/200	0.277094	GO:0097729
GO:0030964	NADH dehydrogenase complex	An integral membrane complex that possesses NADH oxidoreductase activity. The complex is one of the components of the electron transport chain. It catalyzes the transfer of a pair of electrons from NADH to a quinone.	ENSMUSG00000025968	'NADH-ubiquinone oxidoreductase 75 kDa subunit, mitochondrial'	Ndufs1	Q91VD9	Q91VD9	1.01 1/99	2.00 1/50	0.277094	GO:1990204;GO:0098796
GO:0030118	clathrin coat	A membrane coat found on coated pits and some coated vesicles; consists of polymerized clathrin triskelions, each comprising three clathrin heavy chains and three clathrin light chains, linked to the membrane via one of the AP adaptor complexes.	ENSMUSG00000006276	'Epidermal growth factor receptor substrate 15-like 1'	Eps15l1	Q60902	Q60902	1.01 1/99	2.04 1/49	0.277094	GO:0030117
GO:0005747	mitochondrial respiratory chain complex I	A protein complex located in the mitochondrial inner membrane that forms part of the mitochondrial respiratory chain. It contains about 25 different polypeptide subunits, including NADH dehydrogenase (ubiquinone), flavin mononucleotide and several different iron-sulfur clusters containing non-heme iron. The iron undergoes oxidation-reduction between Fe(II) and Fe(III), and catalyzes proton transl…	ENSMUSG00000025968	'NADH-ubiquinone oxidoreductase 75 kDa subunit, mitochondrial'	Ndufs1	Q91VD9	Q91VD9	1.01 1/99	2.00 1/50	0.277094	GO:0005746;GO:0045271;GO:0098800
GO:0030055	cell-substrate junction	A cell junction that forms a connection between a cell and the extracellular matrix.	ENSMUSG00000055322 ENSMUSG00000028228	'Tensin 1'; 'C2 domain-containing protein'	Tns1 Cpne3	A0A6I8MWZ2 Q3UJS6	A0A6I8MWZ2 Q3UJS6	2.02 2/99	1.01 2/199	0.277094	GO:0070161
GO:0098797	plasma membrane protein complex	Any protein complex that is part of the plasma membrane.	ENSMUSG00000034810 ENSMUSG00000069833 ENSMUSG00000029713 ENSMUSG00000006276	'Sodium channel protein type 7 subunit alpha'; 'AHNAK nucleoprotein'; 'Guanine nucleotide binding protein'; 'Epidermal growth factor receptor substrate 15-like 1'	Scn7a Ahnak Gnb2 Eps15l1	B1AYL1 E9Q616 E9QKR0 Q60902	B1AYL1 E9Q616 E9QKR0 Q60902	4.04 4/99	0.68 4/587	0.278147	GO:0005886;GO:0098796
GO:0098552	side of membrane	A cellular component consisting of one leaflet of a membrane bilayer and any proteins embedded or anchored in it or attached to its surface.	ENSMUSG00000029713 ENSMUSG00000021939 ENSMUSG00000059481 ENSMUSG00000033831 ENSMUSG00000016496	'Guanine nucleotide binding protein'; 'Cathepsin B'; 'Plasminogen'; 'Fibrinogen C-terminal domain-containing protein'; 'PD-L1'	Gnb2 Ctsb Plg Fgb Cd274	E9QKR0 P10605 P20918 Q3TGR2 Q3U472	E9QKR0 P10605 P20918 Q3TGR2 Q3U472	5.05 5/99	0.62 5/803	0.281153	GO:0110165;GO:0016020
GO:0150034	distal axon	That part of an axon close to and including the growth cone or the axon terminus.	ENSMUSG00000027940 ENSMUSG00000026473 ENSMUSG00000027680	'Tropomyosin 3, gamma'; 'Glutamine synthetase'; 'RNA-binding protein FXR1'	Tpm3 Glul Fxr1	E9Q7Q3 P15105 Q61584	E9Q7Q3 P15105 Q61584	3.03 3/99	0.77 3/390	0.281153	GO:0110165;GO:0030424
GO:0031045	dense core granule	Electron-dense organelle with a granular internal matrix; contains proteins destined to be secreted.	ENSMUSG00000035284	'Chorein'	Vps13c	A1ILG8	A1ILG8	1.01 1/99	1.92 1/52	0.282397	GO:0030141
GO:0016469	proton-transporting two-sector ATPase complex	A large protein complex that catalyzes the synthesis or hydrolysis of ATP by a rotational mechanism, coupled to the transport of protons across a membrane. The complex comprises a membrane sector (F0, V0, or A0) that carries out proton transport and a cytoplasmic compartment sector (F1, V1, or A1) that catalyzes ATP synthesis or hydrolysis. Two major types have been characterized: V-type ATPases …	ENSMUSG00000052459	'V-type proton ATPase catalytic subunit A'	Atp6v1a	P50516	P50516	1.01 1/99	1.89 1/53	0.284956	GO:1904949;GO:0098796
GO:0034707	chloride channel complex	An ion channel complex through which chloride ions pass.	ENSMUSG00000064210	'Anoctamin'	Ano6	A0A2I3BPX3	A0A2I3BPX3	1.01 1/99	1.89 1/53	0.284956	GO:0034702
GO:0000307	cyclin-dependent protein kinase holoenzyme complex	Cyclin-dependent protein kinases (CDKs) are enzyme complexes that contain a kinase catalytic subunit associated with a regulatory cyclin partner.	ENSMUSG00000027342	'Proliferating cell nuclear antigen'	Pcna	P17918	P17918	1.01 1/99	1.82 1/55	0.293461	GO:1902554
GO:0032154	cleavage furrow	The cleavage furrow is a plasma membrane invagination at the cell division site. The cleavage furrow begins as a shallow groove and eventually deepens to divide the cytoplasm.	ENSMUSG00000027940	'Tropomyosin 3, gamma'	Tpm3	E9Q7Q3	E9Q7Q3	1.01 1/99	1.79 1/56	0.297054	GO:0098590;GO:0032153
GO:0031903	microbody membrane	The lipid bilayer surrounding a microbody.	ENSMUSG00000020777	'Peroxisomal acyl-coenzyme A oxidase 1'	Acox1	Q9R0H0	Q9R0H0	1.01 1/99	1.72 1/58	0.302875	GO:0042579;GO:0098588
GO:0030017	sarcomere	The repeating unit of a myofibril in a muscle cell, composed of an array of overlapping thick and thin filaments between two adjacent Z discs.	ENSMUSG00000030695 ENSMUSG00000031590	'Fructose-bisphosphate aldolase'; 'FSHD Region Gene 1 protein'	Aldoa Frg1	A6ZI44 Q78P92	A6ZI44 Q78P92	2.02 2/99	0.91 2/219	0.302875	GO:0030016;GO:0110165
GO:0005778	peroxisomal membrane	The lipid bilayer surrounding a peroxisome.	ENSMUSG00000020777	'Peroxisomal acyl-coenzyme A oxidase 1'	Acox1	Q9R0H0	Q9R0H0	1.01 1/99	1.72 1/58	0.302875	GO:0005777;GO:0031903
GO:0030426	growth cone	The migrating motile tip of a growing neuron projection, where actin accumulates, and the actin cytoskeleton is the most dynamic.	ENSMUSG00000027940 ENSMUSG00000027680	'Tropomyosin 3, gamma'; 'RNA-binding protein FXR1'	Tpm3 Fxr1	E9Q7Q3 Q61584	E9Q7Q3 Q61584	2.02 2/99	0.91 2/220	0.303438	GO:0150034;GO:0030427
GO:0097729	9+2 motile cilium	A motile cilium where the axoneme has a ring of nine outer microtubule doublets plus two central microtubules (and is therefore called a 9+2 axoneme).	ENSMUSG00000030695 ENSMUSG00000004032	'Fructose-bisphosphate aldolase'; 'Glutathione S-transferase Mu 5'	Aldoa Gstm5	A6ZI44 P48774	A6ZI44 P48774	2.02 2/99	0.89 2/224	0.308074	GO:0031514
GO:0030658	transport vesicle membrane	The lipid bilayer surrounding a transport vesicle.	ENSMUSG00000052459 ENSMUSG00000020671	'V-type proton ATPase catalytic subunit A'; 'Ras-related protein Rab-10'	Atp6v1a Rab10	P50516 Q4FJL0	P50516 Q4FJL0	2.02 2/99	0.90 2/223	0.308074	GO:0030133;GO:0098588;GO:0030659
GO:0030286	dynein complex	Any of several large complexes that contain two or three dynein heavy chains and several light chains, and have microtubule motor activity.	ENSMUSG00000032435	'Cytoplasmic dynein 1 light intermediate chain 1'	Dync1li1	Q8R1Q8	Q8R1Q8	1.01 1/99	1.67 1/60	0.308074	GO:1902494;GO:0005875
GO:0005815	microtubule organizing center	An intracellular structure that can catalyze gamma-tubulin-dependent microtubule nucleation and that can anchor microtubules by interacting with their minus ends, plus ends or sides.	ENSMUSG00000000628 ENSMUSG00000027342 ENSMUSG00000003868 ENSMUSG00000032939 ENSMUSG00000032435	'Hexokinase-2'; 'Proliferating cell nuclear antigen'; 'RuvB-like helicase'; 'Nuclear pore complex protein Nup93'; 'Cytoplasmic dynein 1 light intermediate chain 1'	Hk2 Pcna Ruvbl2 Nup93 Dync1li1	O08528 P17918 Q3UXP2 Q8BJ71 Q8R1Q8	O08528 P17918 Q3UXP2 Q8BJ71 Q8R1Q8	5.05 5/99	0.59 5/848	0.310217	GO:0015630;GO:0110165
GO:0005791	rough endoplasmic reticulum	The rough (or granular) endoplasmic reticulum (ER) has ribosomes adhering to the outer surface; the ribosomes are the site of translation of the mRNA for those proteins which are either to be retained within the cisternae (ER-resident proteins), the proteins of the lysosomes, or the proteins destined for export from the cell. Glycoproteins undergo their initial glycosylation within the cisternae.	ENSMUSG00000030062	'Dolichyl-diphosphooligosaccharide--protein glycosyltransferase subunit 1'	Rpn1	Q8BMR3	Q8BMR3	1.01 1/99	1.61 1/62	0.313903	GO:0005783
GO:1904115	axon cytoplasm	Any cytoplasm that is part of a axon.	ENSMUSG00000000738	'Paraplegin'	Spg7	Q3ULF4	Q3ULF4	1.01 1/99	1.56 1/64	0.32163	GO:0120111;GO:0030424
GO:0019005	SCF ubiquitin ligase complex	A ubiquitin ligase complex in which a cullin from the Cul1 subfamily and a RING domain protein form the catalytic core; substrate specificity is conferred by a Skp1 adaptor and an F-box protein. SCF complexes are involved in targeting proteins for degradation by the proteasome. The best characterized complexes are those from yeast and mammals (with core subunits named Cdc53/Cul1, Rbx1/Hrt1/Roc1).	ENSMUSG00000059263	'Ubiquitin carboxyl-terminal hydrolase 47'	Usp47	A0A1L1SV73	A0A1L1SV73	1.01 1/99	1.54 1/65	0.32481	GO:0031461
GO:0005789	endoplasmic reticulum membrane	The lipid bilayer surrounding the endoplasmic reticulum.	ENSMUSG00000035284 ENSMUSG00000020122 ENSMUSG00000020671 ENSMUSG00000030062 ENSMUSG00000027706 ENSMUSG00000027422	'Chorein'; 'Epidermal growth factor receptor'; 'Ras-related protein Rab-10'; 'Dolichyl-diphosphooligosaccharide--protein glycosyltransferase subunit 1'; 'Translocation protein SEC62'; 'Ribosome-binding protein 1'	Vps13c Egfr Rab10 Rpn1 Sec62 Rrbp1	A1ILG8 Q01279 Q4FJL0 Q8BMR3 Q8BU14 Q99PL5	A1ILG8 Q01279 Q4FJL0 Q8BMR3 Q8BU14 Q99PL5	6.06 6/99	0.55 6/1097	0.327023	GO:0042175;GO:0031090;GO:0098827
GO:1990904	ribonucleoprotein complex	A macromolecular complex that contains both RNA and protein molecules.	ENSMUSG00000030681 ENSMUSG00000044533 ENSMUSG00000039680 ENSMUSG00000034994 ENSMUSG00000031320 ENSMUSG00000045128 ENSMUSG00000020372 ENSMUSG00000055065 ENSMUSG00000003868 ENSMUSG00000007892 ENSMUSG00000031590	'Major vault protein'; 'Small ribosomal subunit protein uS5'; 'Small ribosomal subunit protein bS6m'; 'Elongation factor 2'; 'Small ribosomal subunit protein eS4'; 'Large ribosomal subunit protein eL20'; 'Small ribosomal subunit protein RACK1'; 'RNA helicase'; 'RuvB-like helicase'; 'Large ribosomal subunit protein P1'; 'FSHD Region Gene 1 protein'	Mvp Rps2 Mrps6 Eef2 Rps4x Rpl18a Rack1 Ddx17 Ruvbl2 Rplp1 Frg1	E9Q3X0 P25444 P58064 P58252 P62702 P62717 P68040 Q3U741 Q3UXP2 Q58E35 Q78P92	E9Q3X0 P25444 P58064 P58252 P62702 P62717 P68040 Q3U741 Q3UXP2 Q58E35 Q78P92	11.11 11/99	0.48 11/2289	0.328638	GO:0032991
GO:0098827	endoplasmic reticulum subcompartment	A distinct region of the endoplasmic reticulum.	ENSMUSG00000035284 ENSMUSG00000020122 ENSMUSG00000020671 ENSMUSG00000030062 ENSMUSG00000027706 ENSMUSG00000027422	'Chorein'; 'Epidermal growth factor receptor'; 'Ras-related protein Rab-10'; 'Dolichyl-diphosphooligosaccharide--protein glycosyltransferase subunit 1'; 'Translocation protein SEC62'; 'Ribosome-binding protein 1'	Vps13c Egfr Rab10 Rpn1 Sec62 Rrbp1	A1ILG8 Q01279 Q4FJL0 Q8BMR3 Q8BU14 Q99PL5	A1ILG8 Q01279 Q4FJL0 Q8BMR3 Q8BU14 Q99PL5	6.06 6/99	0.54 6/1104	0.330682	GO:0031984;GO:0005783
GO:0030135	coated vesicle	Small membrane-bounded organelle formed by pinching off of a coated region of membrane. Some coats are made of clathrin, whereas others are made from other proteins.	ENSMUSG00000052459 ENSMUSG00000020476	'V-type proton ATPase catalytic subunit A'; 'Drebrin-like protein'	Atp6v1a Dbnl	P50516 Q62418	P50516 Q62418	2.02 2/99	0.83 2/241	0.331569	GO:0031410
GO:0005905	clathrin-coated pit	A part of the endomembrane system in the form of an invagination of a membrane upon which a clathrin coat forms, and that can be converted by vesicle budding into a clathrin-coated vesicle. Coated pits form on the plasma membrane, where they are involved in receptor-mediated selective transport of many proteins and other macromolecules across the cell membrane, in the trans-Golgi network, and on …	ENSMUSG00000006276	'Epidermal growth factor receptor substrate 15-like 1'	Eps15l1	Q60902	Q60902	1.01 1/99	1.47 1/68	0.331569	GO:0016020;GO:0012505
GO:0000791	euchromatin	A dispersed and relatively uncompacted form of chromatin that is in a transcription-competent conformation.	ENSMUSG00000003868	'RuvB-like helicase'	Ruvbl2	Q3UXP2	Q3UXP2	1.01 1/99	1.45 1/69	0.334556	GO:0000785
GO:0000118	histone deacetylase complex	A protein complex that possesses histone deacetylase activity.	ENSMUSG00000003868	'RuvB-like helicase'	Ruvbl2	Q3UXP2	Q3UXP2	1.01 1/99	1.43 1/70	0.336246	GO:1902494;GO:0005654;GO:0140513
GO:0099023	vesicle tethering complex	Any protein complex that plays a role in vesicle tethering.	ENSMUSG00000020671	'Ras-related protein Rab-10'	Rab10	Q4FJL0	Q4FJL0	1.01 1/99	1.43 1/70	0.336246	GO:0032991
GO:0005802	trans-Golgi network	The network of interconnected tubular and cisternal structures located within the Golgi apparatus on the side distal to the endoplasmic reticulum, from which secretory vesicles emerge. The trans-Golgi network is important in the later stages of protein secretion where it is thought to play a key role in the sorting and targeting of secreted proteins to the correct destination.	ENSMUSG00000020671 ENSMUSG00000039637	'Ras-related protein Rab-10'; 'Coronin-7'	Rab10 Coro7	Q4FJL0 Q9D2V7	Q4FJL0 Q9D2V7	2.02 2/99	0.81 2/246	0.336512	GO:0098791
GO:0031234	extrinsic component of cytoplasmic side of plasma membrane	The component of a plasma membrane consisting of gene products and protein complexes that are loosely bound to its cytoplasmic surface, but not integrated into the hydrophobic region.	ENSMUSG00000029713	'Guanine nucleotide binding protein'	Gnb2	E9QKR0	E9QKR0	1.01 1/99	1.39 1/72	0.340777	GO:0019897;GO:0009898
GO:0042175	nuclear outer membrane-endoplasmic reticulum membrane network	The continuous network of membranes encompassing the nuclear outer membrane and the endoplasmic reticulum membrane.	ENSMUSG00000035284 ENSMUSG00000020122 ENSMUSG00000020671 ENSMUSG00000030062 ENSMUSG00000027706 ENSMUSG00000027422	'Chorein'; 'Epidermal growth factor receptor'; 'Ras-related protein Rab-10'; 'Dolichyl-diphosphooligosaccharide--protein glycosyltransferase subunit 1'; 'Translocation protein SEC62'; 'Ribosome-binding protein 1'	Vps13c Egfr Rab10 Rpn1 Sec62 Rrbp1	A1ILG8 Q01279 Q4FJL0 Q8BMR3 Q8BU14 Q99PL5	A1ILG8 Q01279 Q4FJL0 Q8BMR3 Q8BU14 Q99PL5	6.06 6/99	0.53 6/1127	0.340777	GO:0016020;GO:0012505
GO:0036464	cytoplasmic ribonucleoprotein granule	A ribonucleoprotein granule located in the cytoplasm.	ENSMUSG00000031320 ENSMUSG00000027680	'Small ribosomal subunit protein eS4'; 'RNA-binding protein FXR1'	Rps4x Fxr1	P62702 Q61584	P62702 Q61584	2.02 2/99	0.79 2/252	0.342025	GO:0035770;GO:0005737
GO:0032040	small-subunit processome	A large ribonucleoprotein complex that is an early preribosomal complex. In S. cerevisiae, it has a size of 80S and consists of the 35S pre-rRNA, early-associating ribosomal proteins most of which are part of the small ribosomal subunit, the U3 snoRNA and associated proteins.	ENSMUSG00000031320	'Small ribosomal subunit protein eS4'	Rps4x	P62702	P62702	1.01 1/99	1.37 1/73	0.342025	GO:0030684
GO:0098858	actin-based cell projection	A cell projection supported by an assembly of actin filaments, and which lacks microtubules.	ENSMUSG00000052459 ENSMUSG00000027680	'V-type proton ATPase catalytic subunit A'; 'RNA-binding protein FXR1'	Atp6v1a Fxr1	P50516 Q61584	P50516 Q61584	2.02 2/99	0.80 2/251	0.342025	GO:0120025
GO:0032153	cell division site	The eventual plane of cell division (also known as cell cleavage or cytokinesis) in a dividing cell. In Eukaryotes, the cleavage apparatus, composed of septin structures and the actomyosin contractile ring, forms along this plane, and the mitotic, or meiotic, spindle is aligned perpendicular to the division plane. In bacteria, the cell division site is generally located at mid-cell and is the sit…	ENSMUSG00000027940	'Tropomyosin 3, gamma'	Tpm3	E9Q7Q3	E9Q7Q3	1.01 1/99	1.35 1/74	0.34261	GO:0110165
GO:0016529	sarcoplasmic reticulum	A fine reticular network of membrane-limited elements that pervades the sarcoplasm of a muscle cell; continuous over large portions of the cell and with the nuclear envelope; that part of the endoplasmic reticulum specialized for calcium release, uptake and storage.	ENSMUSG00000000628	'Hexokinase-2'	Hk2	O08528	O08528	1.01 1/99	1.35 1/74	0.34261	GO:0016528;GO:0005783
GO:0008021	synaptic vesicle	A secretory organelle, typically 50 nm in diameter, of presynaptic nerve terminals; accumulates in high concentrations of neurotransmitters and secretes these into the synaptic cleft by fusion with the 'active zone' of the presynaptic plasma membrane.	ENSMUSG00000052459 ENSMUSG00000020671	'V-type proton ATPase catalytic subunit A'; 'Ras-related protein Rab-10'	Atp6v1a Rab10	P50516 Q4FJL0	P50516 Q4FJL0	2.02 2/99	0.78 2/256	0.344762	GO:0098793;GO:0070382
GO:0035097	histone methyltransferase complex	A multimeric complex that is able to catalyze the addition of methyl groups to histone proteins.	ENSMUSG00000003868	'RuvB-like helicase'	Ruvbl2	Q3UXP2	Q3UXP2	1.01 1/99	1.33 1/75	0.344762	GO:0140513;GO:0005654;GO:0034708
GO:0015630	microtubule cytoskeleton	The part of the cytoskeleton (the internal framework of a cell) composed of microtubules and associated proteins.	ENSMUSG00000000628 ENSMUSG00000027342 ENSMUSG00000016319 ENSMUSG00000003868 ENSMUSG00000034024 ENSMUSG00000032939 ENSMUSG00000032435	'Hexokinase-2'; 'Proliferating cell nuclear antigen'; 'ADP/ATP translocase 2'; 'RuvB-like helicase'; 'T-complex protein 1 subunit beta'; 'Nuclear pore complex protein Nup93'; 'Cytoplasmic dynein 1 light intermediate chain 1'	Hk2 Pcna Slc25a5 Ruvbl2 Cct2 Nup93 Dync1li1	O08528 P17918 P51881 Q3UXP2 Q542X7 Q8BJ71 Q8R1Q8	O08528 P17918 P51881 Q3UXP2 Q542X7 Q8BJ71 Q8R1Q8	7.07 7/99	0.51 7/1380	0.345186	GO:0005856
GO:0016234	inclusion body	A discrete intracellular part formed of aggregated molecules such as proteins or other biopolymers.	ENSMUSG00000034994	'Elongation factor 2'	Eef2	P58252	P58252	1.01 1/99	1.32 1/76	0.345566	GO:0005622
GO:0017053	transcription repressor complex	A protein complex that possesses activity that prevents or downregulates transcription.	ENSMUSG00000004897	'Hepatoma-derived growth factor'	Hdgf	P51859	P51859	1.01 1/99	1.30 1/77	0.348243	GO:0005667
GO:0005643	nuclear pore	A protein complex providing a discrete opening in the nuclear envelope of a eukaryotic cell, where the inner and outer nuclear membranes are joined.	ENSMUSG00000032939	'Nuclear pore complex protein Nup93'	Nup93	Q8BJ71	Q8BJ71	1.01 1/99	1.28 1/78	0.350887	GO:0140513;GO:0005635
GO:0005657	replication fork	The Y-shaped region of a replicating DNA molecule, resulting from the separation of the DNA strands and in which the synthesis of new strands takes place. Also includes associated protein complexes.	ENSMUSG00000027342	'Proliferating cell nuclear antigen'	Pcna	P17918	P17918	1.01 1/99	1.27 1/79	0.353498	GO:0005694;GO:0110165
GO:0031984	organelle subcompartment	A compartment that consists of a lumen and an enclosing membrane, and is part of an organelle.	ENSMUSG00000035284 ENSMUSG00000020122 ENSMUSG00000020671 ENSMUSG00000030062 ENSMUSG00000027706 ENSMUSG00000027422 ENSMUSG00000039637	'Chorein'; 'Epidermal growth factor receptor'; 'Ras-related protein Rab-10'; 'Dolichyl-diphosphooligosaccharide--protein glycosyltransferase subunit 1'; 'Translocation protein SEC62'; 'Ribosome-binding protein 1'; 'Coronin-7'	Vps13c Egfr Rab10 Rpn1 Sec62 Rrbp1 Coro7	A1ILG8 Q01279 Q4FJL0 Q8BMR3 Q8BU14 Q99PL5 Q9D2V7	A1ILG8 Q01279 Q4FJL0 Q8BMR3 Q8BU14 Q99PL5 Q9D2V7	7.07 7/99	0.50 7/1403	0.356914	GO:0043229;GO:0043227;GO:0110165
GO:0030864	cortical actin cytoskeleton	The portion of the actin cytoskeleton, comprising filamentous actin and associated proteins, that lies just beneath the plasma membrane.	ENSMUSG00000020476	'Drebrin-like protein'	Dbnl	Q62418	Q62418	1.01 1/99	1.22 1/82	0.358593	GO:0030863;GO:0015629
GO:0098590	plasma membrane region	A membrane that is a (regional) part of the plasma membrane.	ENSMUSG00000064210 ENSMUSG00000027940 ENSMUSG00000021939 ENSMUSG00000052459 ENSMUSG00000020122 ENSMUSG00000017309 ENSMUSG00000020476	'Anoctamin'; 'Tropomyosin 3, gamma'; 'Cathepsin B'; 'V-type proton ATPase catalytic subunit A'; 'Epidermal growth factor receptor'; 'CMRF35-like molecule 9'; 'Drebrin-like protein'	Ano6 Tpm3 Ctsb Atp6v1a Egfr Cd300lg Dbnl	A0A2I3BPX3 E9Q7Q3 P10605 P50516 Q01279 Q1ERP8 Q62418	A0A2I3BPX3 E9Q7Q3 P10605 P50516 Q01279 Q1ERP8 Q62418	7.07 7/99	0.50 7/1408	0.358593	GO:0005886;GO:0016020
GO:0001673	male germ cell nucleus	The nucleus of a male germ cell, a reproductive cell in males.	ENSMUSG00000027342	'Proliferating cell nuclear antigen'	Pcna	P17918	P17918	1.01 1/99	1.22 1/82	0.358593	GO:0043073
GO:0035770	ribonucleoprotein granule	A non-membranous macromolecular complex containing proteins and translationally silenced mRNAs. RNA granules contain proteins that control the localization, stability, and translation of their RNA cargo. Different types of RNA granules (RGs) exist, depending on the cell type and cellular conditions.	ENSMUSG00000031320 ENSMUSG00000027680	'Small ribosomal subunit protein eS4'; 'RNA-binding protein FXR1'	Rps4x Fxr1	P62702 Q61584	P62702 Q61584	2.02 2/99	0.74 2/269	0.358593	GO:0099080;GO:0043232
GO:0070382	exocytic vesicle	A transport vesicle that mediates transport from an intracellular compartment to the plasma membrane, and fuses with the plasma membrane to release various cargo molecules, such as proteins or hormones, by exocytosis.	ENSMUSG00000052459 ENSMUSG00000020671	'V-type proton ATPase catalytic subunit A'; 'Ras-related protein Rab-10'	Atp6v1a Rab10	P50516 Q4FJL0	P50516 Q4FJL0	2.02 2/99	0.73 2/275	0.36428	GO:0099503;GO:0030133
GO:0044291	cell-cell contact zone	Extended zone of intimate apposition between two cells containing one or more types of intercellular junctions, e.g., the intercalated disk of muscle.	ENSMUSG00000069833	'AHNAK nucleoprotein'	Ahnak	E9Q616	E9Q616	1.01 1/99	1.19 1/84	0.36428	GO:0005911
GO:0016323	basolateral plasma membrane	The region of the plasma membrane that includes the basal end and sides of the cell. Often used in reference to animal polarized epithelial membranes, where the basal membrane is the part attached to the extracellular matrix, or in plant cells, where the basal membrane is defined with respect to the zygotic axis.	ENSMUSG00000020122 ENSMUSG00000017309	'Epidermal growth factor receptor'; 'CMRF35-like molecule 9'	Egfr Cd300lg	Q01279 Q1ERP8	Q01279 Q1ERP8	2.02 2/99	0.73 2/275	0.36428	GO:0098590;GO:0009925
GO:0016604	nuclear body	Extra-nucleolar nuclear domains usually visualized by confocal microscopy and fluorescent antibodies to specific proteins.	ENSMUSG00000027342 ENSMUSG00000055065 ENSMUSG00000031590 ENSMUSG00000020572 ENSMUSG00000025139	'Proliferating cell nuclear antigen'; 'RNA helicase'; 'FSHD Region Gene 1 protein'; 'Nicotinamide phosphoribosyltransferase'; 'Toll-interacting protein'	Pcna Ddx17 Frg1 Nampt Tollip	P17918 Q3U741 Q78P92 Q99KQ4 Q9QZ06	P17918 Q3U741 Q78P92 Q99KQ4 Q9QZ06	5.05 5/99	0.53 5/951	0.366918	GO:0005654;GO:0110165
GO:0070161	anchoring junction	A cell junction that mechanically attaches a cell (and its cytoskeleton) to neighboring cells or to the extracellular matrix.	ENSMUSG00000055322 ENSMUSG00000069833 ENSMUSG00000028228 ENSMUSG00000020476	'Tensin 1'; 'AHNAK nucleoprotein'; 'C2 domain-containing protein'; 'Drebrin-like protein'	Tns1 Ahnak Cpne3 Dbnl	A0A6I8MWZ2 E9Q616 Q3UJS6 Q62418	A0A6I8MWZ2 E9Q616 Q3UJS6 Q62418	4.04 4/99	0.55 4/729	0.373702	GO:0030054
GO:0005761	mitochondrial ribosome	A ribosome found in the mitochondrion of a eukaryotic cell; contains a characteristic set of proteins distinct from those of cytosolic ribosomes.	ENSMUSG00000039680	'Small ribosomal subunit protein bS6m'	Mrps6	P58064	P58064	1.01 1/99	1.11 1/90	0.373702	GO:0005759;GO:0000313
GO:0070603	SWI/SNF superfamily-type complex	A protein complex that contains an ortholog of the Saccharomyces ATPase Swi2/Snf2 as one of the catalytic subunit components (ATPase) and mediates assembly of nucleosomes, changes to the spacing or structure of nucleosomes, or some combination of those activities in a manner that requires ATP.	ENSMUSG00000003868	'RuvB-like helicase'	Ruvbl2	Q3UXP2	Q3UXP2	1.01 1/99	1.12 1/89	0.373702	GO:1904949;GO:0000785;GO:0140513
GO:0000313	organellar ribosome	A ribosome contained within a subcellular membrane-bounded organelle.	ENSMUSG00000039680	'Small ribosomal subunit protein bS6m'	Mrps6	P58064	P58064	1.01 1/99	1.11 1/90	0.373702	GO:0005840;GO:0043226
GO:0000123	histone acetyltransferase complex	A protein complex that possesses histone acetyltransferase activity.	ENSMUSG00000003868	'RuvB-like helicase'	Ruvbl2	Q3UXP2	Q3UXP2	1.01 1/99	1.14 1/88	0.373702	GO:0000785;GO:0031248
GO:0098803	respiratory chain complex	Any protein complex that is part of a respiratory chain.	ENSMUSG00000025968	'NADH-ubiquinone oxidoreductase 75 kDa subunit, mitochondrial'	Ndufs1	Q91VD9	Q91VD9	1.01 1/99	1.11 1/90	0.373702	GO:0098796;GO:0070469
GO:0005746	mitochondrial respirasome	The protein complexes that form the mitochondrial electron transport system (the respiratory chain), associated with the inner mitochondrial membrane. The respiratory chain complexes transfer electrons from an electron donor to an electron acceptor and are associated with a proton pump to create a transmembrane electrochemical gradient.	ENSMUSG00000025968	'NADH-ubiquinone oxidoreductase 75 kDa subunit, mitochondrial'	Ndufs1	Q91VD9	Q91VD9	1.01 1/99	1.11 1/90	0.373702	GO:0005743;GO:0070469
GO:0005758	mitochondrial intermembrane space	The region between the inner and outer lipid bilayers of the mitochondrial envelope.	ENSMUSG00000025968	'NADH-ubiquinone oxidoreductase 75 kDa subunit, mitochondrial'	Ndufs1	Q91VD9	Q91VD9	1.01 1/99	1.10 1/91	0.37593	GO:0005740;GO:0031970
GO:0010494	cytoplasmic stress granule	A dense aggregation in the cytosol composed of proteins and RNAs that appear when the cell is under stress.	ENSMUSG00000027680	'RNA-binding protein FXR1'	Fxr1	Q61584	Q61584	1.01 1/99	1.08 1/93	0.381583	GO:0036464
GO:0001725	stress fiber	A contractile actin filament bundle that consists of short actin filaments with alternating polarity, cross-linked by alpha-actinin and possibly other actin bundling proteins, and with myosin present in a periodic distribution along the fiber.	ENSMUSG00000027940	'Tropomyosin 3, gamma'	Tpm3	E9Q7Q3	E9Q7Q3	1.01 1/99	1.04 1/96	0.385379	GO:0097517;GO:0042641
GO:0097517	contractile actin filament bundle	An actin filament bundle in which the filaments are loosely packed (approximately 30-60 nm apart) and arranged with opposing polarities; the loose packing allows myosin (usually myosin-II) to enter the bundle.	ENSMUSG00000027940	'Tropomyosin 3, gamma'	Tpm3	E9Q7Q3	E9Q7Q3	1.01 1/99	1.04 1/96	0.385379	GO:0032432
GO:0030117	membrane coat	Any of several different proteinaceous coats that can associate with membranes. Membrane coats include those formed by clathrin plus an adaptor complex, the COPI and COPII complexes, and possibly others. They are found associated with membranes on many vesicles as well as other membrane features such as pits and perhaps tubules.	ENSMUSG00000006276	'Epidermal growth factor receptor substrate 15-like 1'	Eps15l1	Q60902	Q60902	1.01 1/99	1.05 1/95	0.385379	GO:0048475;GO:0098796;GO:0005737
GO:0048475	coated membrane	A single or double lipid bilayer with any of several different proteinaceous coats that can associate with membranes. Membrane coats include those formed by clathrin plus an adaptor complex, the COPI and COPII complexes.	ENSMUSG00000006276	'Epidermal growth factor receptor substrate 15-like 1'	Eps15l1	Q60902	Q60902	1.01 1/99	1.05 1/95	0.385379	GO:0016020
GO:0032587	ruffle membrane	The portion of the plasma membrane surrounding a ruffle.	ENSMUSG00000020122	'Epidermal growth factor receptor'	Egfr	Q01279	Q01279	1.01 1/99	1.04 1/96	0.385379	GO:0031253;GO:0031256;GO:0001726
GO:0005886	plasma membrane	The membrane surrounding a cell that separates the cell from its external environment. It consists of a phospholipid bilayer and associated proteins.	ENSMUSG00000064210 ENSMUSG00000030695 ENSMUSG00000034810 ENSMUSG00000038587 ENSMUSG00000019978 ENSMUSG00000069833 ENSMUSG00000027940 ENSMUSG00000029713 ENSMUSG00000021939 ENSMUSG00000015568 ENSMUSG00000026473 ENSMUSG00000025153 ENSMUSG00000059481 ENSMUSG00000073422 ENSMUSG00000052459 ENSMUSG00000034994 ENSMUSG00000020372 ENSMUSG00000020122 ENSMUSG00000017309 ENSMUSG00000033831 ENSMUSG00000016496 …	'Anoctamin'; 'Fructose-bisphosphate aldolase'; 'Sodium channel protein type 7 subunit alpha'; 'A kinase'; 'Erythrocyte protein band 4.1-like 2'; 'AHNAK nucleoprotein'; 'Tropomyosin 3, gamma'; 'Guanine nucleotide binding protein'; 'Cathepsin B'; 'Lipoprotein lipase'; 'Glutamine synthetase'; 'Fatty acid synthase'; 'Plasminogen'; 'V-type proton ATPase catalytic subunit A'; 'Elongation factor 2'; 'Sm…	Ano6 Aldoa Scn7a Akap12 Epb41l2 Ahnak Tpm3 Gnb2 Ctsb Lpl Glul Fasn Plg Hsd17b8 Atp6v1a Eef2 Rack1 Egfr Cd300lg Fgb Cd274 Cpne3 Rab10 Eps15l1 Dbnl Lnpep	A0A2I3BPX3 A6ZI44 B1AYL1 B2RRE0 B6ZHD0 E9Q616 E9Q7Q3 E9QKR0 P10605 P11152 P15105 P19096 P20918 P50171 P50516 P58252 P68040 Q01279 Q1ERP8 Q3TGR2 Q3U472 Q3UJS6 Q4FJL0 Q60902 Q62418 Q8C129	A0A2I3BPX3 A6ZI44 B1AYL1 B2RRE0 B6ZHD0 E9Q616 E9Q7Q3 E9QKR0 P10605 P11152 P15105 P19096 P20918 P50171 P50516 P58252 P68040 Q01279 Q1ERP8 Q3TGR2 Q3U472 Q3UJS6 Q4FJL0 Q60902 Q62418 Q8C129	26.26 26/99	0.41 26/6367	0.386862	GO:0016020;GO:0071944
GO:0016528	sarcoplasm	The cytoplasm of a muscle cell; includes the sarcoplasmic reticulum.	ENSMUSG00000000628	'Hexokinase-2'	Hk2	O08528	O08528	1.01 1/99	1.02 1/98	0.389481	GO:0005737
GO:0031248	protein acetyltransferase complex	A complex that catalyzes the transfer of an acetyl group to a protein acceptor molecule.	ENSMUSG00000003868	'RuvB-like helicase'	Ruvbl2	Q3UXP2	Q3UXP2	1.01 1/99	1.01 1/99	0.390214	GO:1902493;GO:0140535
GO:0070469	respirasome	The protein complexes that form the electron transport system (the respiratory chain), associated with a cell membrane, usually the plasma membrane (in prokaryotes) or the inner mitochondrial membrane (on eukaryotes). The respiratory chain complexes transfer electrons from an electron donor to an electron acceptor and are associated with a proton pump to create a transmembrane electrochemical gra…	ENSMUSG00000025968	'NADH-ubiquinone oxidoreductase 75 kDa subunit, mitochondrial'	Ndufs1	Q91VD9	Q91VD9	1.01 1/99	1.01 1/99	0.390214	GO:0016020;GO:0110165
GO:0030684	preribosome	Any complex of pre-rRNAs, ribosomal proteins, and associated proteins formed during ribosome biogenesis.	ENSMUSG00000031320	'Small ribosomal subunit protein eS4'	Rps4x	P62702	P62702	1.01 1/99	0.94 1/106	0.393543	GO:1990904
GO:0032432	actin filament bundle	An assembly of actin filaments that are on the same axis but may be oriented with the same or opposite polarities and may be packed with different levels of tightness.	ENSMUSG00000027940	'Tropomyosin 3, gamma'	Tpm3	E9Q7Q3	E9Q7Q3	1.01 1/99	0.94 1/106	0.393543	GO:0110165;GO:0015629
GO:0034708	methyltransferase complex	A protein complex that possesses methyltransferase activity.	ENSMUSG00000003868	'RuvB-like helicase'	Ruvbl2	Q3UXP2	Q3UXP2	1.01 1/99	0.95 1/105	0.393543	GO:0005622;GO:1990234
GO:0042641	actomyosin	Any complex of actin, myosin, and accessory proteins.	ENSMUSG00000027940	'Tropomyosin 3, gamma'	Tpm3	E9Q7Q3	E9Q7Q3	1.01 1/99	0.95 1/105	0.393543	GO:0015629;GO:0110165
GO:0043073	germ cell nucleus	The nucleus of a germ cell, a reproductive cell in multicellular organisms.	ENSMUSG00000027342	'Proliferating cell nuclear antigen'	Pcna	P17918	P17918	1.01 1/99	0.96 1/104	0.393543	GO:0005634
GO:0000792	heterochromatin	A compact and highly condensed form of chromatin that is refractory to transcription.	ENSMUSG00000030695	'Fructose-bisphosphate aldolase'	Aldoa	A6ZI44	A6ZI44	1.01 1/99	0.98 1/102	0.393543	GO:0000785
GO:0031970	organelle envelope lumen	The region between the inner and outer lipid bilayers of an organelle envelope.	ENSMUSG00000025968	'NADH-ubiquinone oxidoreductase 75 kDa subunit, mitochondrial'	Ndufs1	Q91VD9	Q91VD9	1.01 1/99	0.97 1/103	0.393543	GO:0031967;GO:0070013
GO:0031965	nuclear membrane	Either of the lipid bilayers that surround the nucleus and form the nuclear envelope; excludes the intermembrane space.	ENSMUSG00000020122 ENSMUSG00000032939	'Epidermal growth factor receptor'; 'Nuclear pore complex protein Nup93'	Egfr Nup93	Q01279 Q8BJ71	Q01279 Q8BJ71	2.02 2/99	0.63 2/316	0.393543	GO:0005635;GO:0031090
GO:0030667	secretory granule membrane	The lipid bilayer surrounding a secretory granule.	ENSMUSG00000035284	'Chorein'	Vps13c	A1ILG8	A1ILG8	1.01 1/99	0.96 1/104	0.393543	GO:0030141;GO:0030659;GO:0098588
GO:0005929	cilium	A specialized eukaryotic organelle that consists of a filiform extrusion of the cell surface and of some cytoplasmic parts. Each cilium is largely bounded by an extrusion of the cytoplasmic (plasma) membrane, and contains a regular longitudinal array of microtubules, anchored to a basal body.	ENSMUSG00000030695 ENSMUSG00000020664 ENSMUSG00000004032 ENSMUSG00000020671	'Fructose-bisphosphate aldolase'; 'Dihydrolipoyl dehydrogenase, mitochondrial'; 'Glutathione S-transferase Mu 5'; 'Ras-related protein Rab-10'	Aldoa Dld Gstm5 Rab10	A6ZI44 O08749 P48774 Q4FJL0	A6ZI44 O08749 P48774 Q4FJL0	4.04 4/99	0.52 4/775	0.393543	GO:0120025;GO:0043227
GO:0009925	basal plasma membrane	The region of the plasma membrane located at the basal end of the cell. Often used in reference to animal polarized epithelial membranes, where the basal membrane is the part attached to the extracellular matrix, or in plant cells, where the basal membrane is defined with respect to the zygotic axis.	ENSMUSG00000020122 ENSMUSG00000017309	'Epidermal growth factor receptor'; 'CMRF35-like molecule 9'	Egfr Cd300lg	Q01279 Q1ERP8	Q01279 Q1ERP8	2.02 2/99	0.64 2/312	0.393543	GO:0045178;GO:0098590
GO:0000228	nuclear chromosome	A chromosome that encodes the nuclear genome and is found in the nucleus of a eukaryotic cell during the cell cycle phases when the nucleus is intact.	ENSMUSG00000027342 ENSMUSG00000003868	'Proliferating cell nuclear antigen'; 'RuvB-like helicase'	Pcna Ruvbl2	P17918 Q3UXP2	P17918 Q3UXP2	2.02 2/99	0.65 2/307	0.393543	GO:0005694;GO:0031981
GO:0120111	neuron projection cytoplasm	All of the contents of a plasma membrane bounded neuron projection, excluding the plasma membrane surrounding the projection.	ENSMUSG00000000738	'Paraplegin'	Spg7	Q3ULF4	Q3ULF4	1.01 1/99	0.95 1/105	0.393543	GO:0032838;GO:0043005
GO:0005901	caveola	A membrane raft that forms small pit, depression, or invagination that communicates with the outside of a cell and extends inward, indenting the cytoplasm and the cell membrane. Examples include flask-shaped invaginations of the plasma membrane in adipocytes associated with caveolin proteins, and minute pits or incuppings of the cell membrane formed during pinocytosis. Caveolae may be pinched off…	ENSMUSG00000021939	'Cathepsin B'	Ctsb	P10605	P10605	1.01 1/99	0.97 1/103	0.393543	GO:0044853
GO:0015030	Cajal body	A class of nuclear body, first seen after silver staining by Ramon y Cajal in 1903, enriched in small nuclear ribonucleoproteins, and certain general RNA polymerase II transcription factors; ultrastructurally, they appear as a tangle of coiled, electron-dense threads roughly 0.5 micrometers in diameter; involved in aspects of snRNP biogenesis; the protein coilin serves as a marker for Cajal bodie…	ENSMUSG00000031590	'FSHD Region Gene 1 protein'	Frg1	Q78P92	Q78P92	1.01 1/99	0.94 1/106	0.393543	GO:0016604
GO:0071013	catalytic step 2 spliceosome	A spliceosomal complex that contains three snRNPs, including U5, bound to a splicing intermediate in which the first catalytic cleavage of the 5' splice site has occurred. The precise subunit composition differs significantly from that of the catalytic step 1, or activated, spliceosome, and includes many proteins in addition to those found in the associated snRNPs.	ENSMUSG00000031590	'FSHD Region Gene 1 protein'	Frg1	Q78P92	Q78P92	1.01 1/99	0.93 1/108	0.398363	GO:0005681;GO:1902494
GO:0000139	Golgi membrane	The lipid bilayer surrounding any of the compartments of the Golgi apparatus.	ENSMUSG00000020122 ENSMUSG00000020476 ENSMUSG00000039637	'Epidermal growth factor receptor'; 'Drebrin-like protein'; 'Coronin-7'	Egfr Dbnl Coro7	Q01279 Q62418 Q9D2V7	Q01279 Q62418 Q9D2V7	3.03 3/99	0.54 3/552	0.399451	GO:0005794;GO:0098588
GO:0005902	microvillus	Thin cylindrical membrane-covered projections on the surface of an animal cell containing a core bundle of actin filaments. Present in especially large numbers on the absorptive surface of intestinal cells.	ENSMUSG00000052459	'V-type proton ATPase catalytic subunit A'	Atp6v1a	P50516	P50516	1.01 1/99	0.89 1/112	0.406527	GO:0098858
GO:0005811	lipid droplet	An intracellular non-membrane-bounded organelle comprising a matrix of coalesced lipids surrounded by a phospholipid monolayer. May include associated proteins.	ENSMUSG00000035284	'Chorein'	Vps13c	A1ILG8	A1ILG8	1.01 1/99	0.89 1/112	0.406527	GO:0043232
GO:0045335	phagocytic vesicle	A membrane-bounded intracellular vesicle that arises from the ingestion of particulate material by phagocytosis.	ENSMUSG00000020671	'Ras-related protein Rab-10'	Rab10	Q4FJL0	Q4FJL0	1.01 1/99	0.88 1/113	0.406956	GO:0030139
GO:0034702	monoatomic ion channel complex	A protein complex that spans a membrane and forms a water-filled channel across the phospholipid bilayer allowing selective monoatomic ion transport down its electrochemical gradient.	ENSMUSG00000064210 ENSMUSG00000034810	'Anoctamin'; 'Sodium channel protein type 7 subunit alpha'	Ano6 Scn7a	A0A2I3BPX3 B1AYL1	A0A2I3BPX3 B1AYL1	2.02 2/99	0.61 2/329	0.406956	GO:1902495
GO:0030175	filopodium	Thin, stiff, actin-based protrusion extended by the leading edge of a motile cell such as a crawling fibroblast or amoeba, or an axonal or dendritic growth cone, or a dendritic shaft.	ENSMUSG00000027680	'RNA-binding protein FXR1'	Fxr1	Q61584	Q61584	1.01 1/99	0.88 1/114	0.407633	GO:0098858
GO:0045178	basal part of cell	The region of a cell situated near the base. For example, in a polarized epithelial cell, the basal surface rests on the basal lamina that separates the epithelium from other tissue.	ENSMUSG00000020122 ENSMUSG00000017309	'Epidermal growth factor receptor'; 'CMRF35-like molecule 9'	Egfr Cd300lg	Q01279 Q1ERP8	Q01279 Q1ERP8	2.02 2/99	0.60 2/331	0.407633	GO:0110165
GO:0099513	polymeric cytoskeletal fiber	A component of the cytoskeleton consisting of a homo or heteropolymeric fiber constructed from an indeterminate number of protein subunits.	ENSMUSG00000027940 ENSMUSG00000034024 ENSMUSG00000020476 ENSMUSG00000032435	'Tropomyosin 3, gamma'; 'T-complex protein 1 subunit beta'; 'Drebrin-like protein'; 'Cytoplasmic dynein 1 light intermediate chain 1'	Tpm3 Cct2 Dbnl Dync1li1	E9Q7Q3 Q542X7 Q62418 Q8R1Q8	E9Q7Q3 Q542X7 Q62418 Q8R1Q8	4.04 4/99	0.49 4/809	0.408999	GO:0099512;GO:0005856
GO:1902554	serine/threonine protein kinase complex	A protein complex which is capable of protein serine/threonine kinase activity.	ENSMUSG00000027342	'Proliferating cell nuclear antigen'	Pcna	P17918	P17918	1.01 1/99	0.84 1/119	0.4191	GO:1902911
GO:1905368	peptidase complex	A protein complex which is capable of peptidase activity.	ENSMUSG00000000738	'Paraplegin'	Spg7	Q3ULF4	Q3ULF4	1.01 1/99	0.81 1/124	0.431731	GO:1902494
GO:0016363	nuclear matrix	The dense fibrillar network lying on the inner side of the nuclear membrane.	ENSMUSG00000003868	'RuvB-like helicase'	Ruvbl2	Q3UXP2	Q3UXP2	1.01 1/99	0.80 1/125	0.433175	GO:0110165;GO:0034399
GO:0071944	cell periphery	The broad region around and including the plasma membrane of a cell, encompassing the cell cortex (inside the cell), the plasma membrane, and any external encapsulating structures.	ENSMUSG00000064210 ENSMUSG00000030695 ENSMUSG00000034810 ENSMUSG00000038587 ENSMUSG00000019978 ENSMUSG00000069833 ENSMUSG00000027940 ENSMUSG00000029713 ENSMUSG00000021939 ENSMUSG00000015568 ENSMUSG00000026473 ENSMUSG00000025153 ENSMUSG00000059481 ENSMUSG00000073422 ENSMUSG00000052459 ENSMUSG00000034994 ENSMUSG00000020372 ENSMUSG00000020122 ENSMUSG00000017309 ENSMUSG00000033831 ENSMUSG00000016496 …	'Anoctamin'; 'Fructose-bisphosphate aldolase'; 'Sodium channel protein type 7 subunit alpha'; 'A kinase'; 'Erythrocyte protein band 4.1-like 2'; 'AHNAK nucleoprotein'; 'Tropomyosin 3, gamma'; 'Guanine nucleotide binding protein'; 'Cathepsin B'; 'Lipoprotein lipase'; 'Glutamine synthetase'; 'Fatty acid synthase'; 'Plasminogen'; 'V-type proton ATPase catalytic subunit A'; 'Elongation factor 2'; 'Sm…	Ano6 Aldoa Scn7a Akap12 Epb41l2 Ahnak Tpm3 Gnb2 Ctsb Lpl Glul Fasn Plg Hsd17b8 Atp6v1a Eef2 Rack1 Egfr Cd300lg Fgb Cd274 Cpne3 Rab10 Eps15l1 Pzp Dbnl Lnpep	A0A2I3BPX3 A6ZI44 B1AYL1 B2RRE0 B6ZHD0 E9Q616 E9Q7Q3 E9QKR0 P10605 P11152 P15105 P19096 P20918 P50171 P50516 P58252 P68040 Q01279 Q1ERP8 Q3TGR2 Q3U472 Q3UJS6 Q4FJL0 Q60902 Q61838 Q62418 Q8C129	A0A2I3BPX3 A6ZI44 B1AYL1 B2RRE0 B6ZHD0 E9Q616 E9Q7Q3 E9QKR0 P10605 P11152 P15105 P19096 P20918 P50171 P50516 P58252 P68040 Q01279 Q1ERP8 Q3TGR2 Q3U472 Q3UJS6 Q4FJL0 Q60902 Q61838 Q62418 Q8C129	27.27 27/99	0.39 27/6862	0.435976	GO:0110165
GO:0098791	Golgi apparatus subcompartment	A compartment that consists of a lumen and an enclosing membrane, and is part of the Golgi apparatus.	ENSMUSG00000020671 ENSMUSG00000039637	'Ras-related protein Rab-10'; 'Coronin-7'	Rab10 Coro7	Q4FJL0 Q9D2V7	Q4FJL0 Q9D2V7	2.02 2/99	0.56 2/357	0.44045	GO:0005794;GO:0031984
GO:0005774	vacuolar membrane	The lipid bilayer surrounding the vacuole and separating its contents from the cytoplasm of the cell.	ENSMUSG00000035284 ENSMUSG00000052459	'Chorein'; 'V-type proton ATPase catalytic subunit A'	Vps13c Atp6v1a	A1ILG8 P50516	A1ILG8 P50516	2.02 2/99	0.56 2/358	0.440661	GO:0098588;GO:0005773
GO:0140534	endoplasmic reticulum protein-containing complex	A protein complex that is part of an endoplasmic reticulum.	ENSMUSG00000030062	'Dolichyl-diphosphooligosaccharide--protein glycosyltransferase subunit 1'	Rpn1	Q8BMR3	Q8BMR3	1.01 1/99	0.74 1/136	0.457173	GO:0005783;GO:0032991
GO:0044853	plasma membrane raft	A membrane raft that is part of the plasma membrane.	ENSMUSG00000021939	'Cathepsin B'	Ctsb	P10605	P10605	1.01 1/99	0.72 1/138	0.460979	GO:0098590;GO:0045121
GO:0019897	extrinsic component of plasma membrane	The component of a plasma membrane consisting of gene products and protein complexes that are loosely bound to one of its surfaces, but not integrated into the hydrophobic region.	ENSMUSG00000029713	'Guanine nucleotide binding protein'	Gnb2	E9QKR0	E9QKR0	1.01 1/99	0.71 1/140	0.464724	GO:0019898;GO:0005886
GO:0000786	nucleosome	A complex comprised of DNA wound around a multisubunit core and associated proteins, which forms the primary packing unit of DNA into higher order structures.	ENSMUSG00000003868	'RuvB-like helicase'	Ruvbl2	Q3UXP2	Q3UXP2	1.01 1/99	0.70 1/142	0.468411	GO:0032993;GO:0000785
GO:0005875	microtubule associated complex	Any multimeric complex connected to a microtubule.	ENSMUSG00000032435	'Cytoplasmic dynein 1 light intermediate chain 1'	Dync1li1	Q8R1Q8	Q8R1Q8	1.01 1/99	0.70 1/143	0.469543	GO:0032991;GO:0015630
GO:0031981	nuclear lumen	The volume enclosed by the nuclear inner membrane.	ENSMUSG00000066839 ENSMUSG00000019978 ENSMUSG00000025156 ENSMUSG00000022807 ENSMUSG00000027342 ENSMUSG00000044533 ENSMUSG00000052459 ENSMUSG00000004897 ENSMUSG00000031320 ENSMUSG00000020372 ENSMUSG00000016496 ENSMUSG00000055065 ENSMUSG00000028228 ENSMUSG00000003868 ENSMUSG00000020917 ENSMUSG00000020532 ENSMUSG00000031590 ENSMUSG00000032939 ENSMUSG00000020572 ENSMUSG00000028223 ENSMUSG00000004789 …	'Evolutionarily conserved signaling intermediate in Toll pathway, mitochondrial'; 'Erythrocyte protein band 4.1-like 2'; 'G protein pathway suppressor 1'; 'Oxysterol-binding protein'; 'Proliferating cell nuclear antigen'; 'Small ribosomal subunit protein uS5'; 'V-type proton ATPase catalytic subunit A'; 'Hepatoma-derived growth factor'; 'Small ribosomal subunit protein eS4'; 'Small ribosomal subu…	Ecsit Epb41l2 Gps1 Osbpl11 Pcna Rps2 Atp6v1a Hdgf Rps4x Rack1 Cd274 Ddx17 Cpne3 Ruvbl2 Acly Acaca Frg1 Nup93 Nampt Decr1 Dlst Aldh6a1 Tollip	A0A0R4J174 B6ZHD0 G3UXW9 G5E8A0 P17918 P25444 P50516 P51859 P62702 P68040 Q3U472 Q3U741 Q3UJS6 Q3UXP2 Q3V117 Q5SWU9 Q78P92 Q8BJ71 Q99KQ4 Q9CQ62 Q9D2G2 Q9EQ20 Q9QZ06	A0A0R4J174 B6ZHD0 G3UXW9 G5E8A0 P17918 P25444 P50516 P51859 P62702 P68040 Q3U472 Q3U741 Q3UJS6 Q3UXP2 Q3V117 Q5SWU9 Q78P92 Q8BJ71 Q99KQ4 Q9CQ62 Q9D2G2 Q9EQ20 Q9QZ06	23.23 23/99	0.39 23/5909	0.470478	GO:0070013;GO:0005634
GO:1902911	protein kinase complex	A protein complex which is capable of protein kinase activity.	ENSMUSG00000027342	'Proliferating cell nuclear antigen'	Pcna	P17918	P17918	1.01 1/99	0.68 1/148	0.479123	GO:0061695
GO:0001650	fibrillar center	A structure found most metazoan nucleoli, but not usually found in lower eukaryotes; surrounded by the dense fibrillar component; the zone of transcription from multiple copies of the pre-rRNA genes is in the border region between these two structures.	ENSMUSG00000020532	'Acetyl-CoA carboxylase 1'	Acaca	Q5SWU9	Q5SWU9	1.01 1/99	0.65 1/153	0.489791	GO:0110165;GO:0005730
GO:0030133	transport vesicle	Any of the vesicles of the constitutive secretory pathway, which carry cargo from the endoplasmic reticulum to the Golgi, between Golgi cisternae, from the Golgi to the ER (retrograde transport) or to destinations within or outside the cell.	ENSMUSG00000052459 ENSMUSG00000020671	'V-type proton ATPase catalytic subunit A'; 'Ras-related protein Rab-10'	Atp6v1a Rab10	P50516 Q4FJL0	P50516 Q4FJL0	2.02 2/99	0.49 2/406	0.498673	GO:0031410;GO:0012505
GO:0005794	Golgi apparatus	A membrane-bound cytoplasmic organelle of the endomembrane system that further processes the core oligosaccharides (e.g. N-glycans) added to proteins in the endoplasmic reticulum and packages them into membrane-bound vesicles. The Golgi apparatus operates at the intersection of the secretory, lysosomal, and endocytic pathways.	ENSMUSG00000022807 ENSMUSG00000025153 ENSMUSG00000020122 ENSMUSG00000020671 ENSMUSG00000020476 ENSMUSG00000039637	'Oxysterol-binding protein'; 'Fatty acid synthase'; 'Epidermal growth factor receptor'; 'Ras-related protein Rab-10'; 'Drebrin-like protein'; 'Coronin-7'	Osbpl11 Fasn Egfr Rab10 Dbnl Coro7	G5E8A0 P19096 Q01279 Q4FJL0 Q62418 Q9D2V7	G5E8A0 P19096 Q01279 Q4FJL0 Q62418 Q9D2V7	6.06 6/99	0.41 6/1473	0.5156	GO:0005737;GO:0012505;GO:0043231
GO:0000776	kinetochore	A multisubunit complex that is located at the centromeric region of DNA and provides an attachment point for the spindle microtubules.	ENSMUSG00000032435	'Cytoplasmic dynein 1 light intermediate chain 1'	Dync1li1	Q8R1Q8	Q8R1Q8	1.01 1/99	0.60 1/167	0.517893	GO:0043232;GO:0099080;GO:0000779
GO:0005819	spindle	The array of microtubules and associated molecules that forms between opposite poles of a eukaryotic cell during mitosis or meiosis and serves to move the duplicated chromosomes apart.	ENSMUSG00000016319 ENSMUSG00000032435	'ADP/ATP translocase 2'; 'Cytoplasmic dynein 1 light intermediate chain 1'	Slc25a5 Dync1li1	P51881 Q8R1Q8	P51881 Q8R1Q8	2.02 2/99	0.47 2/423	0.517905	GO:0015630;GO:0043232
GO:0000922	spindle pole	Either of the ends of a spindle, where spindle microtubules are organized; usually contains a microtubule organizing center and accessory molecules, spindle microtubules and astral microtubules.	ENSMUSG00000032435	'Cytoplasmic dynein 1 light intermediate chain 1'	Dync1li1	Q8R1Q8	Q8R1Q8	1.01 1/99	0.57 1/174	0.530393	GO:0110165;GO:0005819
GO:0009898	cytoplasmic side of plasma membrane	The leaflet the plasma membrane that faces the cytoplasm and any proteins embedded or anchored in it or attached to its surface.	ENSMUSG00000029713	'Guanine nucleotide binding protein'	Gnb2	E9QKR0	E9QKR0	1.01 1/99	0.57 1/175	0.531049	GO:0098562;GO:0005886
GO:0000779	condensed chromosome, centromeric region	The region of a condensed chromosome that includes the centromere and associated proteins, including the kinetochore. In monocentric chromosomes, this region corresponds to a single area of the chromosome, whereas in holocentric chromosomes, it is evenly distributed along the chromosome.	ENSMUSG00000032435	'Cytoplasmic dynein 1 light intermediate chain 1'	Dync1li1	Q8R1Q8	Q8R1Q8	1.01 1/99	0.57 1/176	0.531694	GO:0000775;GO:0000793
GO:0043679	axon terminus	Terminal inflated portion of the axon, containing the specialized apparatus necessary to release neurotransmitters. The axon terminus is considered to be the whole region of thickening and the terminal button is a specialized region of it.	ENSMUSG00000026473	'Glutamine synthetase'	Glul	P15105	P15105	1.01 1/99	0.54 1/185	0.549193	GO:0098793;GO:0044306;GO:0150034
GO:0031252	cell leading edge	The area of a motile cell closest to the direction of movement.	ENSMUSG00000020122 ENSMUSG00000020476	'Epidermal growth factor receptor'; 'Drebrin-like protein'	Egfr Dbnl	Q01279 Q62418	Q01279 Q62418	2.02 2/99	0.44 2/453	0.550264	GO:0110165
GO:0031256	leading edge membrane	The portion of the plasma membrane surrounding the leading edge of a motile cell.	ENSMUSG00000020122	'Epidermal growth factor receptor'	Egfr	Q01279	Q01279	1.01 1/99	0.53 1/189	0.554293	GO:0110165;GO:0005886;GO:0031252
GO:0001669	acrosomal vesicle	A structure in the head of a spermatozoon that contains acid hydrolases, and is concerned with the breakdown of the outer membrane of the ovum during fertilization. It lies just beneath the plasma membrane and is derived from the lysosome.	ENSMUSG00000020664	'Dihydrolipoyl dehydrogenase, mitochondrial'	Dld	O08749	O08749	1.01 1/99	0.53 1/190	0.554758	GO:0030141
GO:0034703	cation channel complex	An ion channel complex through which cations pass.	ENSMUSG00000034810	'Sodium channel protein type 7 subunit alpha'	Scn7a	B1AYL1	B1AYL1	1.01 1/99	0.51 1/195	0.563193	GO:0034702
GO:0005874	microtubule	Any of the long, generally straight, hollow tubes of internal diameter 12-15 nm and external diameter 24 nm found in a wide variety of eukaryotic cells; each consists (usually) of 13 protofilaments of polymeric tubulin, staggered in such a manner that the tubulin monomers are arranged in a helical pattern on the microtubular surface, and with the alpha/beta axes of the tubulin subunits parallel t…	ENSMUSG00000034024 ENSMUSG00000032435	'T-complex protein 1 subunit beta'; 'Cytoplasmic dynein 1 light intermediate chain 1'	Cct2 Dync1li1	Q542X7 Q8R1Q8	Q542X7 Q8R1Q8	2.02 2/99	0.43 2/469	0.564355	GO:0099513;GO:0015630
GO:0016607	nuclear speck	A discrete extra-nucleolar subnuclear domain, 20-50 in number, in which splicing factors are seen to be localized by immunofluorescence microscopy.	ENSMUSG00000055065 ENSMUSG00000020572	'RNA helicase'; 'Nicotinamide phosphoribosyltransferase'	Ddx17 Nampt	Q3U741 Q99KQ4	Q3U741 Q99KQ4	2.02 2/99	0.42 2/474	0.568991	GO:0016604
GO:0044306	neuron projection terminus	The specialized, terminal region of a neuron projection such as an axon or a dendrite.	ENSMUSG00000026473	'Glutamine synthetase'	Glul	P15105	P15105	1.01 1/99	0.49 1/205	0.576165	GO:0043005;GO:0110165
GO:0000785	chromatin	The ordered and organized complex of DNA, protein, and sometimes RNA, that forms the chromosome.	ENSMUSG00000030695 ENSMUSG00000027342 ENSMUSG00000003868	'Fructose-bisphosphate aldolase'; 'Proliferating cell nuclear antigen'; 'RuvB-like helicase'	Aldoa Pcna Ruvbl2	A6ZI44 P17918 Q3UXP2	A6ZI44 P17918 Q3UXP2	3.03 3/99	0.40 3/759	0.576165	GO:0032993;GO:0005694
GO:0097060	synaptic membrane	A specialized area of membrane on either the presynaptic or the postsynaptic side of a synapse, the junction between a nerve fiber of one neuron and another neuron or muscle fiber or glial cell.	ENSMUSG00000064210 ENSMUSG00000020476	'Anoctamin'; 'Drebrin-like protein'	Ano6 Dbnl	A0A2I3BPX3 Q62418	A0A2I3BPX3 Q62418	2.02 2/99	0.41 2/488	0.58126	GO:0098590;GO:0045202
GO:0030027	lamellipodium	A thin sheetlike process extended by the leading edge of a migrating cell or extending cell process; contains a dense meshwork of actin filaments.	ENSMUSG00000020476	'Drebrin-like protein'	Dbnl	Q62418	Q62418	1.01 1/99	0.48 1/210	0.582284	GO:0031252;GO:0120025
GO:0098562	cytoplasmic side of membrane	The side of a membrane that faces the cytoplasm.	ENSMUSG00000029713	'Guanine nucleotide binding protein'	Gnb2	E9QKR0	E9QKR0	1.01 1/99	0.47 1/212	0.584343	GO:0098552
GO:0030425	dendrite	A neuron projection that has a short, tapering, morphology. Dendrites receive and integrate signals from other neurons or from sensory stimuli, and conduct nerve impulses towards the axon or the cell body. In most neurons, the impulse is conveyed from dendrites to axon via the cell body, but in some types of unipolar neuron, the impulse does not travel via the cell body.	ENSMUSG00000020372 ENSMUSG00000027680 ENSMUSG00000020476	'Small ribosomal subunit protein RACK1'; 'RNA-binding protein FXR1'; 'Drebrin-like protein'	Rack1 Fxr1 Dbnl	P68040 Q61584 Q62418	P68040 Q61584 Q62418	3.03 3/99	0.38 3/783	0.590294	GO:0043005;GO:0097447
GO:0031461	cullin-RING ubiquitin ligase complex	Any ubiquitin ligase complex in which the catalytic core consists of a member of the cullin family and a RING domain protein; the core is associated with one or more additional proteins that confer substrate specificity.	ENSMUSG00000059263	'Ubiquitin carboxyl-terminal hydrolase 47'	Usp47	A0A1L1SV73	A0A1L1SV73	1.01 1/99	0.46 1/218	0.590294	GO:0000151
GO:0097447	dendritic tree	The entire complement of dendrites for a neuron, consisting of each primary dendrite and all its branches.	ENSMUSG00000020372 ENSMUSG00000027680 ENSMUSG00000020476	'Small ribosomal subunit protein RACK1'; 'RNA-binding protein FXR1'; 'Drebrin-like protein'	Rack1 Fxr1 Dbnl	P68040 Q61584 Q62418	P68040 Q61584 Q62418	3.03 3/99	0.38 3/785	0.590294	GO:0043005;GO:0036477
GO:0005681	spliceosomal complex	Any of a series of ribonucleoprotein complexes that contain snRNA(s) and small nuclear ribonucleoproteins (snRNPs), and are formed sequentially during the spliceosomal splicing of one or more substrate RNAs, and which also contain the RNA substrate(s) from the initial target RNAs of splicing, the splicing intermediate RNA(s), to the final RNA products. During cis-splicing, the initial target RNA …	ENSMUSG00000031590	'FSHD Region Gene 1 protein'	Frg1	Q78P92	Q78P92	1.01 1/99	0.46 1/219	0.590448	GO:1990904;GO:0140513
GO:0030496	midbody	A thin cytoplasmic bridge formed between daughter cells at the end of cytokinesis. The midbody forms where the contractile ring constricts, and may persist for some time before finally breaking to complete cytokinesis.	ENSMUSG00000020372	'Small ribosomal subunit protein RACK1'	Rack1	P68040	P68040	1.01 1/99	0.45 1/220	0.590595	GO:0110165
GO:0043197	dendritic spine	A small, membranous protrusion from a dendrite that forms a postsynaptic compartment, typically receiving input from a single presynapse. They function as partially isolated biochemical and an electrical compartments. Spine morphology is variable:they can be thin, stubby, mushroom, or branched, with a continuum of intermediate morphologies. They typically terminate in a bulb shape, linked to the …	ENSMUSG00000027680	'RNA-binding protein FXR1'	Fxr1	Q61584	Q61584	1.01 1/99	0.44 1/225	0.597631	GO:0030425;GO:0098794;GO:0044309
GO:0044309	neuron spine	A small membranous protrusion, often ending in a bulbous head and attached to the neuron by a narrow stalk or neck.	ENSMUSG00000027680	'RNA-binding protein FXR1'	Fxr1	Q61584	Q61584	1.01 1/99	0.43 1/230	0.604474	GO:0043005
GO:0032993	protein-DNA complex	A macromolecular complex containing both protein and DNA molecules.	ENSMUSG00000030695 ENSMUSG00000027342 ENSMUSG00000003868	'Fructose-bisphosphate aldolase'; 'Proliferating cell nuclear antigen'; 'RuvB-like helicase'	Aldoa Pcna Ruvbl2	A6ZI44 P17918 Q3UXP2	A6ZI44 P17918 Q3UXP2	3.03 3/99	0.35 3/856	0.644607	GO:0032991
GO:0000775	chromosome, centromeric region	The region of a chromosome that includes the centromeric DNA and associated proteins. In monocentric chromosomes, this region corresponds to a single area of the chromosome, whereas in holocentric chromosomes, it is evenly distributed along the chromosome.	ENSMUSG00000032435	'Cytoplasmic dynein 1 light intermediate chain 1'	Dync1li1	Q8R1Q8	Q8R1Q8	1.01 1/99	0.37 1/271	0.664677	GO:0098687
GO:0032838	plasma membrane bounded cell projection cytoplasm	All of the contents of a plasma membrane bounded cell projection, excluding the plasma membrane surrounding the projection.	ENSMUSG00000000738	'Paraplegin'	Spg7	Q3ULF4	Q3ULF4	1.01 1/99	0.35 1/288	0.686465	GO:0099568;GO:0120025
GO:0061695	transferase complex, transferring phosphorus-containing groups	A transferase complex capable of catalysis of the transfer of a phosphorus-containing group from one compound (donor) to another (acceptor).	ENSMUSG00000027342	'Proliferating cell nuclear antigen'	Pcna	P17918	P17918	1.01 1/99	0.34 1/290	0.687299	GO:1990234
GO:0005765	lysosomal membrane	The lipid bilayer surrounding the lysosome and separating its contents from the cell cytoplasm.	ENSMUSG00000035284	'Chorein'	Vps13c	A1ILG8	A1ILG8	1.01 1/99	0.34 1/298	0.694074	GO:0098852;GO:0005764
GO:0098852	lytic vacuole membrane	The lipid bilayer surrounding a lytic vacuole and separating its contents from the cytoplasm of the cell.	ENSMUSG00000035284	'Chorein'	Vps13c	A1ILG8	A1ILG8	1.01 1/99	0.34 1/298	0.694074	GO:0000323;GO:0005774
GO:0140535	intracellular protein-containing complex	A protein-containing complex located intracellularly.	ENSMUSG00000059263 ENSMUSG00000003868 ENSMUSG00000034024	'Ubiquitin carboxyl-terminal hydrolase 47'; 'RuvB-like helicase'; 'T-complex protein 1 subunit beta'	Usp47 Ruvbl2 Cct2	A0A1L1SV73 Q3UXP2 Q542X7	A0A1L1SV73 Q3UXP2 Q542X7	3.03 3/99	0.31 3/953	0.709095	GO:0032991
GO:0099568	cytoplasmic region	Any (proper) part of the cytoplasm of a single cell of sufficient size to still be considered cytoplasm.	ENSMUSG00000000738	'Paraplegin'	Spg7	Q3ULF4	Q3ULF4	1.01 1/99	0.31 1/326	0.724403	GO:0005737
GO:0045211	postsynaptic membrane	A specialized area of membrane facing the presynaptic membrane on the tip of the nerve ending and separated from it by a minute cleft (the synaptic cleft). Neurotransmitters cross the synaptic cleft and transmit the signal to the postsynaptic membrane.	ENSMUSG00000020476	'Drebrin-like protein'	Dbnl	Q62418	Q62418	1.01 1/99	0.30 1/332	0.729315	GO:0097060;GO:0098794
GO:0000151	ubiquitin ligase complex	A protein complex that includes a ubiquitin-protein ligase and enables ubiquitin protein ligase activity. The complex also contains other proteins that may confer substrate specificity on the complex.	ENSMUSG00000059263	'Ubiquitin carboxyl-terminal hydrolase 47'	Usp47	A0A1L1SV73	A0A1L1SV73	1.01 1/99	0.29 1/343	0.739488	GO:1990234;GO:0140535
GO:0000793	condensed chromosome	A highly compacted molecule of DNA and associated proteins resulting in a cytologically distinct structure.	ENSMUSG00000032435	'Cytoplasmic dynein 1 light intermediate chain 1'	Dync1li1	Q8R1Q8	Q8R1Q8	1.01 1/99	0.27 1/365	0.760251	GO:0005694
GO:0031253	cell projection membrane	The portion of the plasma membrane surrounding a plasma membrane bounded cell surface projection.	ENSMUSG00000020122	'Epidermal growth factor receptor'	Egfr	Q01279	Q01279	1.01 1/99	0.27 1/371	0.764124	GO:0098590;GO:0120025
GO:0098687	chromosomal region	Any subdivision of a chromosome along its length.	ENSMUSG00000032435	'Cytoplasmic dynein 1 light intermediate chain 1'	Dync1li1	Q8R1Q8	Q8R1Q8	1.01 1/99	0.26 1/379	0.769728	GO:0110165;GO:0005694
GO:0005634	nucleus	A membrane-bounded organelle of eukaryotic cells in which chromosomes are housed and replicated. In most cells, the nucleus contains all of the cell's chromosomes except the organellar chromosomes, and is the site of RNA synthesis and processing. In some species, or in specialized cell types, RNA metabolism or DNA replication may be absent.	ENSMUSG00000066839 ENSMUSG00000059263 ENSMUSG00000019978 ENSMUSG00000030681 ENSMUSG00000042010 ENSMUSG00000069833 ENSMUSG00000025156 ENSMUSG00000022807 ENSMUSG00000020664 ENSMUSG00000027342 ENSMUSG00000044533 ENSMUSG00000052459 ENSMUSG00000004897 ENSMUSG00000030057 ENSMUSG00000031320 ENSMUSG00000020372 ENSMUSG00000086784 ENSMUSG00000020122 ENSMUSG00000016496 ENSMUSG00000055065 ENSMUSG00000028228 …	'Evolutionarily conserved signaling intermediate in Toll pathway, mitochondrial'; 'Ubiquitin carboxyl-terminal hydrolase 47'; 'Erythrocyte protein band 4.1-like 2'; 'Major vault protein'; 'Acetyl-CoA carboxylase 2'; 'AHNAK nucleoprotein'; 'G protein pathway suppressor 1'; 'Oxysterol-binding protein'; 'Dihydrolipoyl dehydrogenase, mitochondrial'; 'Proliferating cell nuclear antigen'; 'Small riboso…	Ecsit Usp47 Epb41l2 Mvp Acacb Ahnak Gps1 Osbpl11 Dld Pcna Rps2 Atp6v1a Hdgf Cnbp Rps4x Rack1 Isoc2a Egfr Cd274 Ddx17 Cpne3 Ruvbl2 Acly Acaca Eps15l1 Fxr1 Gpx4 Frg1 Nup93 Nampt Decr1 Dlst Aldh6a1 Tollip	A0A0R4J174 A0A1L1SV73 B6ZHD0 E9Q3X0 E9Q4Z2 E9Q616 G3UXW9 G5E8A0 O08749 P17918 P25444 P50516 P51859 P53996 P62702 P68040 P85094 Q01279 Q3U472 Q3U741 Q3UJS6 Q3UXP2 Q3V117 Q5SWU9 Q60902 Q61584 Q76LV0 Q78P92 Q8BJ71 Q99KQ4 Q9CQ62 Q9D2G2 Q9EQ20 Q9QZ06	A0A0R4J174 A0A1L1SV73 B6ZHD0 E9Q3X0 E9Q4Z2 E9Q616 G3UXW9 G5E8A0 O08749 P17918 P25444 P50516 P51859 P53996 P62702 P68040 P85094 Q01279 Q3U472 Q3U741 Q3UJS6 Q3UXP2 Q3V117 Q5SWU9 Q60902 Q61584 Q76LV0 Q78P92 Q8BJ71 Q99KQ4 Q9CQ62 Q9D2G2 Q9EQ20 Q9QZ06	34.34 34/99	0.34 34/10059	0.772231	GO:0043231
GO:0043235	receptor complex	Any protein complex that undergoes combination with a hormone, neurotransmitter, drug or intracellular messenger to initiate a change in cell function.	ENSMUSG00000020122	'Epidermal growth factor receptor'	Egfr	Q01279	Q01279	1.01 1/99	0.26 1/392	0.777548	GO:0032991
GO:0005694	chromosome	A structure composed of a very long molecule of DNA and associated proteins (e.g. histones) that carries hereditary information.	ENSMUSG00000030695 ENSMUSG00000027342 ENSMUSG00000003868 ENSMUSG00000032435	'Fructose-bisphosphate aldolase'; 'Proliferating cell nuclear antigen'; 'RuvB-like helicase'; 'Cytoplasmic dynein 1 light intermediate chain 1'	Aldoa Pcna Ruvbl2 Dync1li1	A6ZI44 P17918 Q3UXP2 Q8R1Q8	A6ZI44 P17918 Q3UXP2 Q8R1Q8	4.04 4/99	0.28 4/1429	0.785416	GO:0043232
GO:0005667	transcription regulator complex	A protein complex that is capable of associating with DNA by direct binding, or via other DNA-binding proteins or complexes, and regulating transcription.	ENSMUSG00000004897	'Hepatoma-derived growth factor'	Hdgf	P51859	P51859	1.01 1/99	0.19 1/524	0.865748	GO:0032991
GO:0005911	cell-cell junction	A cell junction that forms a connection between two or more cells of an organism; excludes direct cytoplasmic intercellular bridges, such as ring canals in insects.	ENSMUSG00000069833	'AHNAK nucleoprotein'	Ahnak	E9Q616	E9Q616	1.01 1/99	0.19 1/539	0.871401	GO:0070161
GO:0140513	nuclear protein-containing complex	A stable assembly of two or more macromolecules, i.e. proteins, nucleic acids, carbohydrates or lipids, in which at least one component is a protein and the constituent parts function together in the nucleus.	ENSMUSG00000019978 ENSMUSG00000025156 ENSMUSG00000027342 ENSMUSG00000003868 ENSMUSG00000031590 ENSMUSG00000032939	'Erythrocyte protein band 4.1-like 2'; 'G protein pathway suppressor 1'; 'Proliferating cell nuclear antigen'; 'RuvB-like helicase'; 'FSHD Region Gene 1 protein'; 'Nuclear pore complex protein Nup93'	Epb41l2 Gps1 Pcna Ruvbl2 Frg1 Nup93	B6ZHD0 G3UXW9 P17918 Q3UXP2 Q78P92 Q8BJ71	B6ZHD0 G3UXW9 P17918 Q3UXP2 Q78P92 Q8BJ71	6.06 6/99	0.25 6/2377	0.882534	GO:0005634;GO:0032991
GO:0005730	nucleolus	A small, dense body one or more of which are present in the nucleus of eukaryotic cells. It is rich in RNA and protein, is not bounded by a limiting membrane, and is not seen during mitosis. Its prime function is the transcription of the nucleolar DNA into 45S ribosomal-precursor RNA, the processing of this RNA into 5.8S, 18S, and 28S components of ribosomal RNA, and the association of these comp…	ENSMUSG00000044533 ENSMUSG00000031320 ENSMUSG00000055065 ENSMUSG00000028228 ENSMUSG00000020532 ENSMUSG00000031590	'Small ribosomal subunit protein uS5'; 'Small ribosomal subunit protein eS4'; 'RNA helicase'; 'C2 domain-containing protein'; 'Acetyl-CoA carboxylase 1'; 'FSHD Region Gene 1 protein'	Rps2 Rps4x Ddx17 Cpne3 Acaca Frg1	P25444 P62702 Q3U741 Q3UJS6 Q5SWU9 Q78P92	P25444 P62702 Q3U741 Q3UJS6 Q5SWU9 Q78P92	6.06 6/99	0.24 6/2539	0.915569	GO:0031981;GO:0043232
GO:0005575	cellular_component	A location, relative to cellular compartments and structures, occupied by a macromolecular machine. There are three types of cellular components described in the gene ontology: (1) the cellular anatomical entity where a gene product carries out a molecular function (e.g., plasma membrane, cytoskeleton) or membrane-enclosed compartments (e.g., mitochondrion); (2) virion components, where viral pro…	ENSMUSG00000020092 ENSMUSG00000066839 ENSMUSG00000059263 ENSMUSG00000064210 ENSMUSG00000055322 ENSMUSG00000035284 ENSMUSG00000030695 ENSMUSG00000063129 ENSMUSG00000034810 ENSMUSG00000026005 ENSMUSG00000038587 ENSMUSG00000019978 ENSMUSG00000030681 ENSMUSG00000042010 ENSMUSG00000069833 ENSMUSG00000027940 ENSMUSG00000029713 ENSMUSG00000025156 ENSMUSG00000022807 ENSMUSG00000000628 ENSMUSG00000020664 …	'Paladin'; 'Evolutionarily conserved signaling intermediate in Toll pathway, mitochondrial'; 'Ubiquitin carboxyl-terminal hydrolase 47'; 'Anoctamin'; 'Tensin 1'; 'Chorein'; 'Fructose-bisphosphate aldolase'; 'Sodium channel protein type 7 subunit alpha'; 'Ribulose-phosphate 3-epimerase'; 'A kinase'; 'Erythrocyte protein band 4.1-like 2'; 'Major vault protein'; 'Acetyl-CoA carboxylase 2'; 'AHNAK nu…	Pald1 Ecsit Usp47 Ano6 Tns1 Vps13c Aldoa Aldoart2 Scn7a Rpe Akap12 Epb41l2 Mvp Acacb Ahnak Tpm3 Gnb2 Gps1 Osbpl11 Hk2 Dld Eef1b C3 Me1 Mdh2 Ctsb Gstm1 Lpl Ucp1 Glul Pcna Fasn Plg Gc Rps2 Gstm5 Hsd17b8 Atp6v1a Hdgf Slc25a5 Cnbp Mrps6 Eef2 Rps4x Rpl18a Rack1 Ywhaq Isoc2a Egfr Apoh Cd300lg Fgb Vps35 Vars1 Cd274 Ddx17 Sqor Cpne3 Spg7 Ruvbl2 Acly Rab10 Cct2 Rplp1 Acaca Eps15l1 Fxr1 Pzp Dbnl Gpd2 Gpx4 …	A0A0R4J007 A0A0R4J174 A0A1L1SV73 A0A2I3BPX3 A0A6I8MWZ2 A1ILG8 A6ZI44 A6ZI47 B1AYL1 B2KGF0 B2RRE0 B6ZHD0 E9Q3X0 E9Q4Z2 E9Q616 E9Q7Q3 E9QKR0 G3UXW9 G5E8A0 O08528 O08749 O70251 P01027 P06801 P08249 P10605 P10649 P11152 P12242 P15105 P17918 P19096 P20918 P21614 P25444 P48774 P50171 P50516 P51859 P51881 P53996 P58064 P58252 P62702 P62717 P68040 P68254 P85094 Q01279 Q01339 Q1ERP8 Q3TGR2 Q3TJ43 Q3U3D3 Q…	A0A0R4J007 A0A0R4J174 A0A1L1SV73 A0A2I3BPX3 A0A6I8MWZ2 A1ILG8 A6ZI44 A6ZI47 B1AYL1 B2KGF0 B2RRE0 B6ZHD0 E9Q3X0 E9Q4Z2 E9Q616 E9Q7Q3 E9QKR0 G3UXW9 G5E8A0 O08528 O08749 O70251 P01027 P06801 P08249 P10605 P10649 P11152 P12242 P15105 P17918 P19096 P20918 P21614 P25444 P48774 P50171 P50516 P51859 P51881 P53996 P58064 P58252 P62702 P62717 P68040 P68254 P85094 Q01279 Q01339 Q1ERP8 Q3TGR2 Q3TJ43 Q3U3D3 Q…	100.00 99/99	0.37 99/26995	1
