# Supplementary material for: Cysteine redoxome landscape in mouse brown adipose tissue under acute cold exposure
Source: iScience. 2025 Feb 17;28(3):112051. doi: 10.1016/j.isci.2025.112051 (PMC11915156; doi:10.1016/j.isci.2025.112051)
Supplement: Table S16. Enriched KEGG pathways observed in exclusively found cysteine residues in BAT under RT, related to Figure 3A [file mmc17.xlsx]

## Sheet: Sheet1
KEGG	Name	Function	Ensembl	Protein Name	Gene Name	Uniprot	Query	Term frequency within the dataset (%)	Term frequency within the genome (%)	P-value (fdr)	Parents term
KEGG:01100	Metabolic pathways	Metabolic pathways	ENSMUSG00000064360 ENSMUSG00000003809 ENSMUSG00000057666 ENSMUSG00000026307 ENSMUSG00000031969 ENSMUSG00000020022 ENSMUSG00000032279 ENSMUSG00000026895 ENSMUSG00000028648 ENSMUSG00000037722 ENSMUSG00000022570 ENSMUSG00000073422 ENSMUSG00000027406 ENSMUSG00000058135 ENSMUSG00000030695 ENSMUSG00000026687 ENSMUSG00000018796 ENSMUSG00000024892 ENSMUSG00000022707 ENSMUSG00000033400 ENSMUSG00000041237 …	'NADH-ubiquinone oxidoreductase chain 3'; 'Glutaryl-CoA dehydrogenase, mitochondrial'; 'Glyceraldehyde-3-phosphate dehydrogenase'; 'Selenocysteine lyase'; 'Acyl-Coenzyme A dehydrogenase family, member 8'; 'NADH dehydrogenase'; 'Isocitrate dehydrogenase'; 'Glucosamine 6-phosphate N-acetyltransferase'; 'GDP-L-fucose synthase'; 'Hydroxysteroid 17-beta dehydrogenase 8'; 'Glutathione S-transferase'; '…	ND3 Gcdh Gapdh Scly Acad8 Ndufa12 Idh3a Ndufa8 Ndufs5 Gnpnat1 Gfus Hsd17b8 Idh3b Gstm1 Aldoa Aldh9a1 Acsl1 Pcx Gbe1 Agl Pklr Ndufa11 Akr1b10 Esd Hk2 Bhmt Aldh1a7 Hsd17b12 Comt Adh1 Aldoc Got2 Gpi Ckm Pgk1 Pfkl Mdh1 Bpgm Gstm2 Tpi1 Fasn Cat Lta4h Aldh1a1 Adh5 Adss1 Mif Fah Acadm Gsr Pfkm Acadvl Dbt Cox6b1 Smyd1 Coq7 Fh Uqcrh Xdh Agpat2 Acly Ahcy Oat Ldha Uqcrc1 Ndufab1 Nampt Bckdha Cmpk2 Akr1b1 Mg…	A0A023J682 A0A0A0MQ68 A0A0A0MQF6 A0A0R4J069 A0A0R4J0P1 A0A0R4J275 A0A1L1STE6 A0A1S6GWI0 A0A1S6GWI4 A0A2I3BQY4 A0A2R8VI39 A0A494BAF4 A0A668KL51 Q91VA7 A2AE89 A6ZI44 A7VL18 D3Z041 E9QPD7 F6ZHD8 F8VPN4 G3X925 G5E814 G5E895 H3BKH6 O08528 O35490 O35945 O70503 O88587 P00329 P05063 P05202 P06745 P07310 P09411 P12382 P14152 P15327 P15626 P17751 P19096 P24270 P24527 P24549 P28474 P28650 P34884 P35505 P459…	A0A023J682 A0A0A0MQ68 A0A0A0MQF6 A0A0R4J069 A0A0R4J0P1 A0A0R4J275 A0A1L1STE6 A0A1S6GWI0 A0A1S6GWI4 A0A2I3BQY4 A0A2R8VI39 A0A494BAF4 A0A668KL51 Q91VA7 A2AE89 A6ZI44 A7VL18 D3Z041 E9QPD7 F6ZHD8 F8VPN4 G3X925 G5E814 G5E895 H3BKH6 O08528 O35490 O35945 O70503 O88587 P00329 P05063 P05202 P06745 P07310 P09411 P12382 P14152 P15327 P15626 P17751 P19096 P24270 P24527 P24549 P28474 P28650 P34884 P35505 P459…	46.30 150/324	9.28 150/1616	1.8149e-32	KEGG:00000
KEGG:01200	Carbon metabolism	Carbon metabolism	ENSMUSG00000057666 ENSMUSG00000032279 ENSMUSG00000027406 ENSMUSG00000030695 ENSMUSG00000024892 ENSMUSG00000041237 ENSMUSG00000021996 ENSMUSG00000000628 ENSMUSG00000017390 ENSMUSG00000031672 ENSMUSG00000036427 ENSMUSG00000062070 ENSMUSG00000020277 ENSMUSG00000020321 ENSMUSG00000023456 ENSMUSG00000027187 ENSMUSG00000028138 ENSMUSG00000033065 ENSMUSG00000026526 ENSMUSG00000063524 ENSMUSG00000059040 …	'Glyceraldehyde-3-phosphate dehydrogenase'; 'Isocitrate dehydrogenase'; 'Fructose-bisphosphate aldolase'; 'Pyruvate carboxylase'; 'Pyruvate kinase'; 'S-formylglutathione hydrolase'; 'Hexokinase-2'; 'Fructose-bisphosphate aldolase C'; 'Aspartate aminotransferase, mitochondrial'; 'Glucose-6-phosphate isomerase'; 'Phosphoglycerate kinase 1'; 'ATP-dependent 6-phosphofructokinase, liver type'; 'Malate…	Gapdh Idh3a Idh3b Aldoa Pcx Pklr Esd Hk2 Aldoc Got2 Gpi Pgk1 Pfkl Mdh1 Tpi1 Cat Adh5 Pfkm Fh EG433182 Pgam2 Phgdh Acss1 Pccb Idh1 Acat2 Sdha Hibch Acat1 aco1 Pgd Gcsh Pcca Pgls Shmt2 Dlst	A0A0A0MQF6 A0A1L1STE6 A0A668KL51 Q91VA7 A6ZI44 E9QPD7 G3X925 H3BKH6 O08528 P05063 P05202 P06745 P09411 P12382 P14152 P17751 P24270 P28474 P47857 P97807 Q5FW97 Q5NCI4 Q61753 Q69Z91 Q7TMF4 Q8C338 Q8CAY6 Q8K2B3 Q8QZS1 Q8QZT1 Q8VDC3 Q91V28 Q91WK5 Q91ZA3 Q9CQ60 Q9CZN7 Q9D2G2	A0A0A0MQF6 A0A1L1STE6 A0A668KL51 Q91VA7 A6ZI44 E9QPD7 G3X925 H3BKH6 O08528 P05063 P05202 P06745 P09411 P12382 P14152 P17751 P24270 P28474 P47857 P97807 Q5FW97 Q5NCI4 Q61753 Q69Z91 Q7TMF4 Q8C338 Q8CAY6 Q8K2B3 Q8QZS1 Q8QZT1 Q8VDC3 Q91V28 Q91WK5 Q91ZA3 Q9CQ60 Q9CZN7 Q9D2G2	11.42 37/324	30.83 37/120	1.68056e-23	KEGG:00000
KEGG:00280	Valine, leucine and isoleucine degradation	Valine, leucine and isoleucine degradation	ENSMUSG00000031969 ENSMUSG00000026687 ENSMUSG00000062908 ENSMUSG00000000340 ENSMUSG00000060376 ENSMUSG00000030826 ENSMUSG00000027984 ENSMUSG00000032263 ENSMUSG00000032527 ENSMUSG00000036880 ENSMUSG00000023832 ENSMUSG00000041426 ENSMUSG00000032047 ENSMUSG00000041650 ENSMUSG00000059447 ENSMUSG00000029776 ENSMUSG00000027709 ENSMUSG00000025260 ENSMUSG00000029482 ENSMUSG00000053644 ENSMUSG00000030861 …	'Acyl-Coenzyme A dehydrogenase family, member 8'; '4-trimethylaminobutyraldehyde dehydrogenase'; 'Medium-chain specific acyl-CoA dehydrogenase, mitochondrial'; 'Lipoamide acyltransferase component of branched-chain alpha-keto acid dehydrogenase complex, mitochondrial'; '2-oxoisovalerate dehydrogenase subunit alpha'; 'Branched-chain-amino-acid aminotransferase'; 'Hydroxyacyl-coenzyme A dehydrogena…	Acad8 Aldh9a1 Acadm Dbt Bckdha Bcat2 Hadh Bckdhb Pccb Acaa2 Acat2 Hibch Acat1 Pcca Hadhb Hibadh Mccc1 Hsd17b10 Aacs Aldh7a1 Acadsb Ehhadh Ivd	A0A0R4J0P1 A7VL18 P45952 P53395 Q3U3J1 Q3ULU3 Q61425 Q6P3A8 Q7TMF4 Q8BWT1 Q8CAY6 Q8QZS1 Q8QZT1 Q91ZA3 Q99JY0 Q99L13 Q99MR8 Q99N15 Q9D2R0 Q9DBF1 Q9DBL1 Q9DBM2 Q9JHI5	A0A0R4J0P1 A7VL18 P45952 P53395 Q3U3J1 Q3ULU3 Q61425 Q6P3A8 Q7TMF4 Q8BWT1 Q8CAY6 Q8QZS1 Q8QZT1 Q91ZA3 Q99JY0 Q99L13 Q99MR8 Q99N15 Q9D2R0 Q9DBF1 Q9DBL1 Q9DBM2 Q9JHI5	7.10 23/324	41.07 23/56	1.27281e-17	KEGG:00000
KEGG:00010	Glycolysis / Gluconeogenesis	Glycolysis / Gluconeogenesis	ENSMUSG00000057666 ENSMUSG00000030695 ENSMUSG00000026687 ENSMUSG00000041237 ENSMUSG00000000628 ENSMUSG00000074207 ENSMUSG00000017390 ENSMUSG00000036427 ENSMUSG00000062070 ENSMUSG00000020277 ENSMUSG00000038871 ENSMUSG00000023456 ENSMUSG00000028138 ENSMUSG00000033065 ENSMUSG00000063229 ENSMUSG00000028692 ENSMUSG00000063524 ENSMUSG00000059040 ENSMUSG00000020475 ENSMUSG00000025791 ENSMUSG00000027452 …	'Glyceraldehyde-3-phosphate dehydrogenase'; 'Fructose-bisphosphate aldolase'; '4-trimethylaminobutyraldehyde dehydrogenase'; 'Pyruvate kinase'; 'Hexokinase-2'; 'Alcohol dehydrogenase 1'; 'Fructose-bisphosphate aldolase C'; 'Glucose-6-phosphate isomerase'; 'Phosphoglycerate kinase 1'; 'ATP-dependent 6-phosphofructokinase, liver type'; 'Bisphosphoglycerate mutase'; 'Triosephosphate isomerase'; 'Alc…	Gapdh Aldoa Aldh9a1 Pklr Hk2 Adh1 Aldoc Gpi Pgk1 Pfkl Bpgm Tpi1 Adh5 Pfkm Ldha Akr1a1 EG433182 Pgam2 Pgm1 Acss1 Pck1 Aldh7a1	A0A0A0MQF6 A6ZI44 A7VL18 G3X925 O08528 P00329 P05063 P06745 P09411 P12382 P15327 P17751 P28474 P47857 Q3THB4 Q3UJW9 Q5FW97 Q5NCI4 Q66JR7 Q69Z91 Q8CI37 Q9DBF1	A0A0A0MQF6 A6ZI44 A7VL18 G3X925 O08528 P00329 P05063 P06745 P09411 P12382 P15327 P17751 P28474 P47857 Q3THB4 Q3UJW9 Q5FW97 Q5NCI4 Q66JR7 Q69Z91 Q8CI37 Q9DBF1	7.10 23/324	34.85 23/66	7.66305e-16	KEGG:00000
KEGG:00071	Fatty acid degradation	Fatty acid degradation	ENSMUSG00000003809 ENSMUSG00000026687 ENSMUSG00000024900 ENSMUSG00000018796 ENSMUSG00000074207 ENSMUSG00000028138 ENSMUSG00000062908 ENSMUSG00000018574 ENSMUSG00000028607 ENSMUSG00000078937 ENSMUSG00000027984 ENSMUSG00000036880 ENSMUSG00000023832 ENSMUSG00000032047 ENSMUSG00000059447 ENSMUSG00000053644 ENSMUSG00000030861 ENSMUSG00000022853 ENSMUSG00000021417	'Glutaryl-CoA dehydrogenase, mitochondrial'; '4-trimethylaminobutyraldehyde dehydrogenase'; 'Acyltransferase'; 'Long-chain-fatty-acid--CoA ligase'; 'Alcohol dehydrogenase 1'; 'Alcohol dehydrogenase class-3'; 'Medium-chain specific acyl-CoA dehydrogenase, mitochondrial'; 'Very long-chain specific acyl-CoA dehydrogenase, mitochondrial'; 'Carnitine O-palmitoyltransferase 2, mitochondrial'; 'Carnitin…	Gcdh Aldh9a1 Cpt1a Acsl1 Adh1 Adh5 Acadm Acadvl Cpt2 Cpt1b Hadh Acaa2 Acat2 Acat1 Hadhb Aldh7a1 Acadsb Ehhadh Eci2	A0A0A0MQ68 A7VL18 A8ASF5 D3Z041 P00329 P28474 P45952 P50544 Q3UDA8 Q3UIM5 Q61425 Q8BWT1 Q8CAY6 Q8QZT1 Q99JY0 Q9DBF1 Q9DBL1 Q9DBM2 Q9WUR2	A0A0A0MQ68 A7VL18 A8ASF5 D3Z041 P00329 P28474 P45952 P50544 Q3UDA8 Q3UIM5 Q61425 Q8BWT1 Q8CAY6 Q8QZT1 Q99JY0 Q9DBF1 Q9DBL1 Q9DBM2 Q9WUR2	5.86 19/324	36.54 19/52	1.62374e-13	KEGG:00000
KEGG:00620	Pyruvate metabolism	Pyruvate metabolism	ENSMUSG00000026687 ENSMUSG00000024892 ENSMUSG00000041237 ENSMUSG00000074207 ENSMUSG00000020321 ENSMUSG00000028138 ENSMUSG00000026526 ENSMUSG00000063229 ENSMUSG00000028692 ENSMUSG00000020532 ENSMUSG00000027452 ENSMUSG00000031958 ENSMUSG00000023832 ENSMUSG00000027513 ENSMUSG00000032047 ENSMUSG00000035637 ENSMUSG00000053644	'4-trimethylaminobutyraldehyde dehydrogenase'; 'Pyruvate carboxylase'; 'Pyruvate kinase'; 'Alcohol dehydrogenase 1'; 'Malate dehydrogenase, cytoplasmic'; 'Alcohol dehydrogenase class-3'; 'Fumarate hydratase, mitochondrial'; 'L-lactate dehydrogenase'; 'Aldo-keto reductase family 1 member A1'; 'Acetyl-CoA carboxylase 1'; 'Acetyl-coenzyme A synthetase'; 'Probable D-lactate dehydrogenase, mitochondri…	Aldh9a1 Pcx Pklr Adh1 Mdh1 Adh5 Fh Ldha Akr1a1 Acaca Acss1 Ldhd Acat2 Pck1 Acat1 Grhpr Aldh7a1	A7VL18 E9QPD7 G3X925 P00329 P14152 P28474 P97807 Q3THB4 Q3UJW9 Q5SWU9 Q69Z91 Q7TNG8 Q8CAY6 Q8CI37 Q8QZT1 Q91Z53 Q9DBF1	A7VL18 E9QPD7 G3X925 P00329 P14152 P28474 P97807 Q3THB4 Q3UJW9 Q5SWU9 Q69Z91 Q7TNG8 Q8CAY6 Q8CI37 Q8QZT1 Q91Z53 Q9DBF1	5.25 17/324	38.64 17/44	1.35718e-12	KEGG:00000
KEGG:01230	Biosynthesis of amino acids	Biosynthesis of amino acids	ENSMUSG00000057666 ENSMUSG00000032279 ENSMUSG00000027406 ENSMUSG00000030695 ENSMUSG00000024892 ENSMUSG00000041237 ENSMUSG00000017390 ENSMUSG00000031672 ENSMUSG00000062070 ENSMUSG00000020277 ENSMUSG00000023456 ENSMUSG00000033065 ENSMUSG00000030826 ENSMUSG00000063524 ENSMUSG00000059040 ENSMUSG00000020475 ENSMUSG00000053398 ENSMUSG00000025950 ENSMUSG00000028405 ENSMUSG00000025403 ENSMUSG00000022571	'Glyceraldehyde-3-phosphate dehydrogenase'; 'Isocitrate dehydrogenase'; 'Fructose-bisphosphate aldolase'; 'Pyruvate carboxylase'; 'Pyruvate kinase'; 'Fructose-bisphosphate aldolase C'; 'Aspartate aminotransferase, mitochondrial'; 'Phosphoglycerate kinase 1'; 'ATP-dependent 6-phosphofructokinase, liver type'; 'Triosephosphate isomerase'; 'ATP-dependent 6-phosphofructokinase, muscle type'; 'Branche…	Gapdh Idh3a Idh3b Aldoa Pcx Pklr Aldoc Got2 Pgk1 Pfkl Tpi1 Pfkm Bcat2 EG433182 Pgam2 Phgdh Idh1 aco1 Shmt2 Pycr3	A0A0A0MQF6 A0A1L1STE6 A0A668KL51 Q91VA7 A6ZI44 E9QPD7 G3X925 P05063 P05202 P09411 P12382 P17751 P47857 Q3ULU3 Q5FW97 Q5NCI4 Q61753 Q8C338 Q8VDC3 Q9CZN7 Q9DCC4	A0A0A0MQF6 A0A1L1STE6 A0A668KL51 Q91VA7 A6ZI44 E9QPD7 G3X925 P05063 P05202 P09411 P12382 P17751 P47857 Q3ULU3 Q5FW97 Q5NCI4 Q61753 Q8C338 Q8VDC3 Q9CZN7 Q9DCC4	6.48 21/324	26.92 21/78	4.16716e-12	KEGG:00000
KEGG:05012	Parkinson disease	Parkinson disease	ENSMUSG00000064360 ENSMUSG00000026202 ENSMUSG00000053819 ENSMUSG00000020022 ENSMUSG00000039041 ENSMUSG00000001924 ENSMUSG00000026895 ENSMUSG00000028648 ENSMUSG00000002379 ENSMUSG00000060073 ENSMUSG00000032562 ENSMUSG00000031633 ENSMUSG00000036751 ENSMUSG00000063882 ENSMUSG00000025651 ENSMUSG00000030869 ENSMUSG00000005981 ENSMUSG00000030751 ENSMUSG00000026229 ENSMUSG00000025968 ENSMUSG00000067338 …	'NADH-ubiquinone oxidoreductase chain 3'; 'Tubulin alpha chain'; 'Calcium/calmodulin-dependent protein kinase type II subunit delta'; 'NADH dehydrogenase'; 'Uncharacterized protein'; 'Ubiquitin-like modifier-activating enzyme 1'; 'Proteasome subunit alpha type-3'; 'Guanine nucleotide-binding protein G'; 'ADP/ATP translocase 1'; 'Cytochrome c oxidase subunit 6B1'; 'Cytochrome b-c1 complex subunit …	ND3 Tuba4a Camk2d Ndufa12 Adrm1 Uba1 Ndufa8 Ndufs5 Ndufa11 Psma3 Gnai2 Slc25a4 Cox6b1 Uqcrh Uqcrc1 Ndufab1 Trap1 Psma1 Psmd1 Ndufs1 Tuba3a Vdac2 Vdac1 Kif5b Gnas Tubb2a Sdha Ndufv1 Ndufa10 Atp5po Atp5pd Psma6 Psma4 Psmb2 Ndufa7	A0A023J682 A0A0A0MQA5 A0A0G2JGS4 A0A0R4J275 A0A1S6GWG3 A0A1S6GWH5 A0A1S6GWI0 A0A1S6GWI4 G5E814 O70435 P08752 P48962 P56391 P99028 Q3TIC8 Q3TJG2 Q3TK29 Q3TS44 Q3TXS7 Q3UIQ2 Q5FW91 Q60930 Q60932 Q61768 Q6R0H7 Q7TMM9 Q8K2B3 Q91YT0 Q99LC3 Q9DB20 Q9DCX2 Q9QUM9 Q9R1P0 Q9R1P3 Q9Z1P6	A0A023J682 A0A0A0MQA5 A0A0G2JGS4 A0A0R4J275 A0A1S6GWG3 A0A1S6GWH5 A0A1S6GWI0 A0A1S6GWI4 G5E814 O70435 P08752 P48962 P56391 P99028 Q3TIC8 Q3TJG2 Q3TK29 Q3TS44 Q3TXS7 Q3UIQ2 Q5FW91 Q60930 Q60932 Q61768 Q6R0H7 Q7TMM9 Q8K2B3 Q91YT0 Q99LC3 Q9DB20 Q9DCX2 Q9QUM9 Q9R1P0 Q9R1P3 Q9Z1P6	11.11 36/324	13.69 36/263	3.61207e-11	KEGG:00000
KEGG:01212	Fatty acid metabolism	Fatty acid metabolism	ENSMUSG00000073422 ENSMUSG00000024900 ENSMUSG00000018796 ENSMUSG00000027195 ENSMUSG00000025153 ENSMUSG00000062908 ENSMUSG00000018574 ENSMUSG00000028607 ENSMUSG00000078937 ENSMUSG00000020532 ENSMUSG00000027984 ENSMUSG00000036880 ENSMUSG00000023832 ENSMUSG00000032047 ENSMUSG00000059447 ENSMUSG00000030861 ENSMUSG00000022853 ENSMUSG00000028910	'Hydroxysteroid 17-beta dehydrogenase 8'; 'Acyltransferase'; 'Long-chain-fatty-acid--CoA ligase'; 'Very-long-chain 3-oxoacyl-CoA reductase'; 'Fatty acid synthase'; 'Medium-chain specific acyl-CoA dehydrogenase, mitochondrial'; 'Very long-chain specific acyl-CoA dehydrogenase, mitochondrial'; 'Carnitine O-palmitoyltransferase 2, mitochondrial'; 'Carnitine O-palmitoyltransferase 1, muscle isoform';…	Hsd17b8 Cpt1a Acsl1 Hsd17b12 Fasn Acadm Acadvl Cpt2 Cpt1b Acaca Hadh Acaa2 Acat2 Acat1 Hadhb Acadsb Ehhadh Mecr	A0A494BAF4 A8ASF5 D3Z041 O70503 P19096 P45952 P50544 Q3UDA8 Q3UIM5 Q5SWU9 Q61425 Q8BWT1 Q8CAY6 Q8QZT1 Q99JY0 Q9DBL1 Q9DBM2 Q9DCS3	A0A494BAF4 A8ASF5 D3Z041 O70503 P19096 P45952 P50544 Q3UDA8 Q3UIM5 Q5SWU9 Q61425 Q8BWT1 Q8CAY6 Q8QZT1 Q99JY0 Q9DBL1 Q9DBM2 Q9DCS3	5.56 18/324	29.03 18/62	4.69264e-11	KEGG:00000
KEGG:05415	Diabetic cardiomyopathy	Diabetic cardiomyopathy	ENSMUSG00000064360 ENSMUSG00000057666 ENSMUSG00000053819 ENSMUSG00000020022 ENSMUSG00000026895 ENSMUSG00000028648 ENSMUSG00000020788 ENSMUSG00000002379 ENSMUSG00000031584 ENSMUSG00000031633 ENSMUSG00000036751 ENSMUSG00000004455 ENSMUSG00000063882 ENSMUSG00000025651 ENSMUSG00000030869 ENSMUSG00000028607 ENSMUSG00000078937 ENSMUSG00000025968 ENSMUSG00000019577 ENSMUSG00000021771 ENSMUSG00000020402 …	'NADH-ubiquinone oxidoreductase chain 3'; 'Glyceraldehyde-3-phosphate dehydrogenase'; 'Calcium/calmodulin-dependent protein kinase type II subunit delta'; 'NADH dehydrogenase'; 'Calcium-transporting ATPase'; 'Glutathione reductase, mitochondrial'; 'ADP/ATP translocase 1'; 'Cytochrome c oxidase subunit 6B1'; 'Serine/threonine-protein phosphatase PP1-gamma catalytic subunit'; 'Cytochrome b-c1 compl…	ND3 Gapdh Camk2d Ndufa12 Ndufa8 Ndufs5 Atp2a3 Ndufa11 Gsr Slc25a4 Cox6b1 Ppp1cc Uqcrh Uqcrc1 Ndufab1 Cpt2 Cpt1b Ndufs1 Pdk4 Vdac2 Vdac1 Ctsd Sdha Atp2a1 Ndufv1 Ndufa10 Atp5po Atp5pd Pdk2 Ndufa7	A0A023J682 A0A0A0MQF6 A0A0G2JGS4 A0A0R4J275 A0A1S6GWI0 A0A1S6GWI4 E9Q559 G5E814 P47791 P48962 P56391 P63087 P99028 Q3TIC8 Q3TJG2 Q3UDA8 Q3UIM5 Q3UIQ2 Q544J2 Q60930 Q60932 Q8C243 Q8K2B3 Q8R429 Q91YT0 Q99LC3 Q9DB20 Q9DCX2 Q9JK42 Q9Z1P6	A0A023J682 A0A0A0MQF6 A0A0G2JGS4 A0A0R4J275 A0A1S6GWI0 A0A1S6GWI4 E9Q559 G5E814 P47791 P48962 P56391 P63087 P99028 Q3TIC8 Q3TJG2 Q3UDA8 Q3UIM5 Q3UIQ2 Q544J2 Q60930 Q60932 Q8C243 Q8K2B3 Q8R429 Q91YT0 Q99LC3 Q9DB20 Q9DCX2 Q9JK42 Q9Z1P6	9.26 30/324	14.63 30/205	4.52678e-10	KEGG:00000
KEGG:05020	Prion disease	Prion disease	ENSMUSG00000064360 ENSMUSG00000026202 ENSMUSG00000020022 ENSMUSG00000030592 ENSMUSG00000039041 ENSMUSG00000026895 ENSMUSG00000028648 ENSMUSG00000024387 ENSMUSG00000002379 ENSMUSG00000060073 ENSMUSG00000031633 ENSMUSG00000036751 ENSMUSG00000063882 ENSMUSG00000025651 ENSMUSG00000030869 ENSMUSG00000030751 ENSMUSG00000026229 ENSMUSG00000025968 ENSMUSG00000067338 ENSMUSG00000067702 ENSMUSG00000021771 …	'NADH-ubiquinone oxidoreductase chain 3'; 'Tubulin alpha chain'; 'NADH dehydrogenase'; 'Ryanodine receptor 1'; 'Uncharacterized protein'; 'Casein kinase II subunit beta'; 'Proteasome subunit alpha type-3'; 'ADP/ATP translocase 1'; 'Cytochrome c oxidase subunit 6B1'; 'Cytochrome b-c1 complex subunit 6, mitochondrial'; 'Cytochrome b-c1 complex subunit 1, mitochondrial'; 'Acyl carrier protein'; 'Pro…	ND3 Tuba4a Ndufa12 Ryr1 Adrm1 Ndufa8 Ndufs5 Csnk2b Ndufa11 Psma3 Slc25a4 Cox6b1 Uqcrh Uqcrc1 Ndufab1 Psma1 Psmd1 Ndufs1 Tuba3a Vdac2 Vdac1 Kif5b Tubb2a Sdha Ndufv1 Ndufa10 Atp5po Atp5pd Psma6 Psma4 Psmb2 Ndufa7	A0A023J682 A0A0A0MQA5 A0A0R4J275 A0A1L1SQG7 A0A1S6GWG3 A0A1S6GWI0 A0A1S6GWI4 G3UZX4 G5E814 O70435 P48962 P56391 P99028 Q3TIC8 Q3TJG2 Q3TS44 Q3TXS7 Q3UIQ2 Q5FW91 Q60930 Q60932 Q61768 Q7TMM9 Q8K2B3 Q91YT0 Q99LC3 Q9DB20 Q9DCX2 Q9QUM9 Q9R1P0 Q9R1P3 Q9Z1P6	A0A023J682 A0A0A0MQA5 A0A0R4J275 A0A1L1SQG7 A0A1S6GWG3 A0A1S6GWI0 A0A1S6GWI4 G3UZX4 G5E814 O70435 P48962 P56391 P99028 Q3TIC8 Q3TJG2 Q3TS44 Q3TXS7 Q3UIQ2 Q5FW91 Q60930 Q60932 Q61768 Q7TMM9 Q8K2B3 Q91YT0 Q99LC3 Q9DB20 Q9DCX2 Q9QUM9 Q9R1P0 Q9R1P3 Q9Z1P6	10.19 33/324	12.41 33/266	3.62722e-09	KEGG:00000
KEGG:05022	Pathways of neurodegeneration - multiple diseases	Pathways of neurodegeneration - multiple diseases	ENSMUSG00000064360 ENSMUSG00000026202 ENSMUSG00000053819 ENSMUSG00000020022 ENSMUSG00000030592 ENSMUSG00000039041 ENSMUSG00000001924 ENSMUSG00000026895 ENSMUSG00000028648 ENSMUSG00000020788 ENSMUSG00000042605 ENSMUSG00000024387 ENSMUSG00000002379 ENSMUSG00000060073 ENSMUSG00000024639 ENSMUSG00000027187 ENSMUSG00000031633 ENSMUSG00000036751 ENSMUSG00000063882 ENSMUSG00000028452 ENSMUSG00000025651 …	'NADH-ubiquinone oxidoreductase chain 3'; 'Tubulin alpha chain'; 'Calcium/calmodulin-dependent protein kinase type II subunit delta'; 'NADH dehydrogenase'; 'Ryanodine receptor 1'; 'Uncharacterized protein'; 'Ubiquitin-like modifier-activating enzyme 1'; 'Calcium-transporting ATPase'; 'Ataxin 2'; 'Casein kinase II subunit beta'; 'Proteasome subunit alpha type-3'; 'Guanine nucleotide-binding protei…	ND3 Tuba4a Camk2d Ndufa12 Ryr1 Adrm1 Uba1 Ndufa8 Ndufs5 Atp2a3 Atxn2 Csnk2b Ndufa11 Psma3 Gnaq Cat Slc25a4 Cox6b1 Uqcrh Vcp Uqcrc1 Ndufab1 Trap1 Psma1 Psmd1 Ndufs1 Tuba3a Vdac2 Vdac1 Kif5b Tubb2a Zfyve1 Sdha Atp2a1 Ndufv1 Ndufa10 Hsd17b10 Atp5po Atp5pd Psma6 Psma4 Psmb2 Ndufa7	A0A023J682 A0A0A0MQA5 A0A0G2JGS4 A0A0R4J275 A0A1L1SQG7 A0A1S6GWG3 A0A1S6GWH5 A0A1S6GWI0 A0A1S6GWI4 E9Q559 E9QM77 G3UZX4 G5E814 O70435 P21279 P24270 P48962 P56391 P99028 Q01853 Q3TIC8 Q3TJG2 Q3TK29 Q3TS44 Q3TXS7 Q3UIQ2 Q5FW91 Q60930 Q60932 Q61768 Q7TMM9 Q810J8 Q8K2B3 Q8R429 Q91YT0 Q99LC3 Q99N15 Q9DB20 Q9DCX2 Q9QUM9 Q9R1P0 Q9R1P3 Q9Z1P6	A0A023J682 A0A0A0MQA5 A0A0G2JGS4 A0A0R4J275 A0A1L1SQG7 A0A1S6GWG3 A0A1S6GWH5 A0A1S6GWI0 A0A1S6GWI4 E9Q559 E9QM77 G3UZX4 G5E814 O70435 P21279 P24270 P48962 P56391 P99028 Q01853 Q3TIC8 Q3TJG2 Q3TK29 Q3TS44 Q3TXS7 Q3UIQ2 Q5FW91 Q60930 Q60932 Q61768 Q7TMM9 Q810J8 Q8K2B3 Q8R429 Q91YT0 Q99LC3 Q99N15 Q9DB20 Q9DCX2 Q9QUM9 Q9R1P0 Q9R1P3 Q9Z1P6	13.58 44/324	9.36 44/470	2.67048e-08	KEGG:00000
KEGG:04714	Thermogenesis	Thermogenesis	ENSMUSG00000064360 ENSMUSG00000020022 ENSMUSG00000026895 ENSMUSG00000028648 ENSMUSG00000024900 ENSMUSG00000018796 ENSMUSG00000003123 ENSMUSG00000011096 ENSMUSG00000002379 ENSMUSG00000036751 ENSMUSG00000062825 ENSMUSG00000063882 ENSMUSG00000025651 ENSMUSG00000030869 ENSMUSG00000028607 ENSMUSG00000033174 ENSMUSG00000078937 ENSMUSG00000025968 ENSMUSG00000027523 ENSMUSG00000051671 ENSMUSG00000025509 …	'NADH-ubiquinone oxidoreductase chain 3'; 'NADH dehydrogenase'; 'Acyltransferase'; 'Long-chain-fatty-acid--CoA ligase'; 'Hormone-sensitive lipase'; 'AKT1 substrate 1'; 'Cytochrome c oxidase subunit 6B1'; 'Actin, cytoplasmic 2'; 'Cytochrome b-c1 complex subunit 6, mitochondrial'; 'Cytochrome b-c1 complex subunit 1, mitochondrial'; 'Acyl carrier protein'; 'Carnitine O-palmitoyltransferase 2, mitoch…	ND3 Ndufa12 Ndufa8 Ndufs5 Cpt1a Acsl1 Lipe Akt1s1 Ndufa11 Cox6b1 Actg1 Uqcrh Uqcrc1 Ndufab1 Cpt2 Mgll Cpt1b Ndufs1 Gnas Coa6 Pnpla2 Plin1 Sdha Ndufv1 Ndufa10 Ndufaf7 Atp5po Atp5pd Ndufa7	A0A023J682 A0A0R4J275 A0A1S6GWI0 A0A1S6GWI4 A8ASF5 D3Z041 E9Q4M2 E9QKI4 G5E814 P56391 P63260 P99028 Q3TIC8 Q3TJG2 Q3UDA8 Q3UFX6 Q3UIM5 Q3UIQ2 Q6R0H7 Q8BGD8 Q8BJ56 Q8CGN5 Q8K2B3 Q91YT0 Q99LC3 Q9CWG8 Q9DB20 Q9DCX2 Q9Z1P6	A0A023J682 A0A0R4J275 A0A1S6GWI0 A0A1S6GWI4 A8ASF5 D3Z041 E9Q4M2 E9QKI4 G5E814 P56391 P63260 P99028 Q3TIC8 Q3TJG2 Q3UDA8 Q3UFX6 Q3UIM5 Q3UIQ2 Q6R0H7 Q8BGD8 Q8BJ56 Q8CGN5 Q8K2B3 Q91YT0 Q99LC3 Q9CWG8 Q9DB20 Q9DCX2 Q9Z1P6	8.95 29/324	12.66 29/229	2.67048e-08	KEGG:00000
KEGG:05010	Alzheimer disease	Alzheimer disease	ENSMUSG00000064360 ENSMUSG00000026202 ENSMUSG00000057666 ENSMUSG00000020022 ENSMUSG00000039041 ENSMUSG00000026895 ENSMUSG00000028648 ENSMUSG00000020788 ENSMUSG00000024387 ENSMUSG00000002379 ENSMUSG00000060073 ENSMUSG00000024639 ENSMUSG00000031633 ENSMUSG00000036751 ENSMUSG00000063882 ENSMUSG00000025651 ENSMUSG00000030869 ENSMUSG00000030751 ENSMUSG00000026229 ENSMUSG00000025968 ENSMUSG00000067338 …	'NADH-ubiquinone oxidoreductase chain 3'; 'Tubulin alpha chain'; 'Glyceraldehyde-3-phosphate dehydrogenase'; 'NADH dehydrogenase'; 'Uncharacterized protein'; 'Calcium-transporting ATPase'; 'Casein kinase II subunit beta'; 'Proteasome subunit alpha type-3'; 'Guanine nucleotide-binding protein G'; 'ADP/ATP translocase 1'; 'Cytochrome c oxidase subunit 6B1'; 'Cytochrome b-c1 complex subunit 6, mitoc…	ND3 Tuba4a Gapdh Ndufa12 Adrm1 Ndufa8 Ndufs5 Atp2a3 Csnk2b Ndufa11 Psma3 Gnaq Slc25a4 Cox6b1 Uqcrh Uqcrc1 Ndufab1 Psma1 Psmd1 Ndufs1 Tuba3a Vdac2 Vdac1 Kif5b Tubb2a Ide Sdha Atp2a1 Ndufv1 Ndufa10 Hsd17b10 Atp5po Atp5pd Psma6 Psma4 Psmb2 Ndufa7	A0A023J682 A0A0A0MQA5 A0A0A0MQF6 A0A0R4J275 A0A1S6GWG3 A0A1S6GWI0 A0A1S6GWI4 E9Q559 G3UZX4 G5E814 O70435 P21279 P48962 P56391 P99028 Q3TIC8 Q3TJG2 Q3TS44 Q3TXS7 Q3UIQ2 Q5FW91 Q60930 Q60932 Q61768 Q7TMM9 Q8CGB9 Q8K2B3 Q8R429 Q91YT0 Q99LC3 Q99N15 Q9DB20 Q9DCX2 Q9QUM9 Q9R1P0 Q9R1P3 Q9Z1P6	A0A023J682 A0A0A0MQA5 A0A0A0MQF6 A0A0R4J275 A0A1S6GWG3 A0A1S6GWI0 A0A1S6GWI4 E9Q559 G3UZX4 G5E814 O70435 P21279 P48962 P56391 P99028 Q3TIC8 Q3TJG2 Q3TS44 Q3TXS7 Q3UIQ2 Q5FW91 Q60930 Q60932 Q61768 Q7TMM9 Q8CGB9 Q8K2B3 Q8R429 Q91YT0 Q99LC3 Q99N15 Q9DB20 Q9DCX2 Q9QUM9 Q9R1P0 Q9R1P3 Q9Z1P6	11.73 38/324	9.97 38/381	6.14692e-08	KEGG:00000
KEGG:00630	Glyoxylate and dicarboxylate metabolism	Glyoxylate and dicarboxylate metabolism	ENSMUSG00000020321 ENSMUSG00000027187 ENSMUSG00000027452 ENSMUSG00000032527 ENSMUSG00000023832 ENSMUSG00000032047 ENSMUSG00000028405 ENSMUSG00000034424 ENSMUSG00000035637 ENSMUSG00000041650 ENSMUSG00000025403	'Malate dehydrogenase, cytoplasmic'; 'Catalase'; 'Acetyl-coenzyme A synthetase'; 'Propionyl-CoA carboxylase beta chain, mitochondrial'; 'Acetyl-CoA acetyltransferase, cytosolic'; 'Acetyl-CoA acetyltransferase, mitochondrial'; 'Cytoplasmic aconitate hydratase'; 'Glycine cleavage system H protein, mitochondrial'; 'Glyoxylate reductase/hydroxypyruvate reductase'; 'Propionyl-CoA carboxylase alpha cha…	Mdh1 Cat Acss1 Pccb Acat2 Acat1 aco1 Gcsh Grhpr Pcca Shmt2	P14152 P24270 Q69Z91 Q7TMF4 Q8CAY6 Q8QZT1 Q8VDC3 Q91WK5 Q91Z53 Q91ZA3 Q9CZN7	P14152 P24270 Q69Z91 Q7TMF4 Q8CAY6 Q8QZT1 Q8VDC3 Q91WK5 Q91Z53 Q91ZA3 Q9CZN7	3.40 11/324	35.48 11/31	6.14692e-08	KEGG:00000
KEGG:05016	Huntington disease	Huntington disease	ENSMUSG00000064360 ENSMUSG00000026202 ENSMUSG00000020022 ENSMUSG00000039041 ENSMUSG00000026895 ENSMUSG00000028648 ENSMUSG00000002379 ENSMUSG00000060073 ENSMUSG00000024639 ENSMUSG00000031633 ENSMUSG00000036751 ENSMUSG00000063882 ENSMUSG00000025651 ENSMUSG00000030869 ENSMUSG00000030751 ENSMUSG00000026229 ENSMUSG00000025968 ENSMUSG00000067338 ENSMUSG00000067702 ENSMUSG00000035152 ENSMUSG00000021771 …	'NADH-ubiquinone oxidoreductase chain 3'; 'Tubulin alpha chain'; 'NADH dehydrogenase'; 'Uncharacterized protein'; 'Proteasome subunit alpha type-3'; 'Guanine nucleotide-binding protein G'; 'ADP/ATP translocase 1'; 'Cytochrome c oxidase subunit 6B1'; 'Cytochrome b-c1 complex subunit 6, mitochondrial'; 'Cytochrome b-c1 complex subunit 1, mitochondrial'; 'Acyl carrier protein'; 'Proteasome subunit a…	ND3 Tuba4a Ndufa12 Adrm1 Ndufa8 Ndufs5 Ndufa11 Psma3 Gnaq Slc25a4 Cox6b1 Uqcrh Uqcrc1 Ndufab1 Psma1 Psmd1 Ndufs1 Tuba3a Ap2b1 Vdac2 Vdac1 Kif5b Tubb2a Sdha Ndufv1 Ndufa10 Atp5po Atp5pd Psma6 Psma4 Psmb2 Ndufa7	A0A023J682 A0A0A0MQA5 A0A0R4J275 A0A1S6GWG3 A0A1S6GWI0 A0A1S6GWI4 G5E814 O70435 P21279 P48962 P56391 P99028 Q3TIC8 Q3TJG2 Q3TS44 Q3TXS7 Q3UIQ2 Q5FW91 Q5SWR1 Q60930 Q60932 Q61768 Q7TMM9 Q8K2B3 Q91YT0 Q99LC3 Q9DB20 Q9DCX2 Q9QUM9 Q9R1P0 Q9R1P3 Q9Z1P6	A0A023J682 A0A0A0MQA5 A0A0R4J275 A0A1S6GWG3 A0A1S6GWI0 A0A1S6GWI4 G5E814 O70435 P21279 P48962 P56391 P99028 Q3TIC8 Q3TJG2 Q3TS44 Q3TXS7 Q3UIQ2 Q5FW91 Q5SWR1 Q60930 Q60932 Q61768 Q7TMM9 Q8K2B3 Q91YT0 Q99LC3 Q9DB20 Q9DCX2 Q9QUM9 Q9R1P0 Q9R1P3 Q9Z1P6	10.19 33/324	10.96 33/301	6.30715e-08	KEGG:00000
KEGG:00020	Citrate cycle (TCA cycle)	Citrate cycle (TCA cycle)	ENSMUSG00000032279 ENSMUSG00000027406 ENSMUSG00000024892 ENSMUSG00000020321 ENSMUSG00000026526 ENSMUSG00000020917 ENSMUSG00000025950 ENSMUSG00000027513 ENSMUSG00000021577 ENSMUSG00000028405 ENSMUSG00000004789	'Isocitrate dehydrogenase'; 'Pyruvate carboxylase'; 'Malate dehydrogenase, cytoplasmic'; 'Fumarate hydratase, mitochondrial'; 'ATP-citrate synthase'; 'Phosphoenolpyruvate carboxykinase, cytosolic'; 'Succinate dehydrogenase'; 'Cytoplasmic aconitate hydratase'; 'Dihydrolipoyllysine-residue succinyltransferase component of 2-oxoglutarate dehydrogenase complex, mitochondrial'	Idh3a Idh3b Pcx Mdh1 Fh Acly Idh1 Pck1 Sdha aco1 Dlst	A0A1L1STE6 A0A668KL51 Q91VA7 E9QPD7 P14152 P97807 Q3TED3 Q8C338 Q8CI37 Q8K2B3 Q8VDC3 Q9D2G2	A0A1L1STE6 A0A668KL51 Q91VA7 E9QPD7 P14152 P97807 Q3TED3 Q8C338 Q8CI37 Q8K2B3 Q8VDC3 Q9D2G2	3.40 11/324	34.38 11/32	8.01099e-08	KEGG:00000
KEGG:05208	Chemical carcinogenesis - reactive oxygen species	Chemical carcinogenesis - reactive oxygen species	ENSMUSG00000064360 ENSMUSG00000020022 ENSMUSG00000026895 ENSMUSG00000028648 ENSMUSG00000058135 ENSMUSG00000002379 ENSMUSG00000040562 ENSMUSG00000027187 ENSMUSG00000031633 ENSMUSG00000036751 ENSMUSG00000063882 ENSMUSG00000025651 ENSMUSG00000030869 ENSMUSG00000025968 ENSMUSG00000028692 ENSMUSG00000022040 ENSMUSG00000021771 ENSMUSG00000020402 ENSMUSG00000004035 ENSMUSG00000021577 ENSMUSG00000027890 …	'NADH-ubiquinone oxidoreductase chain 3'; 'NADH dehydrogenase'; 'Glutathione S-transferase'; 'Glutathione S-transferase Mu 2'; 'Catalase'; 'ADP/ATP translocase 1'; 'Cytochrome c oxidase subunit 6B1'; 'Cytochrome b-c1 complex subunit 6, mitochondrial'; 'Cytochrome b-c1 complex subunit 1, mitochondrial'; 'Acyl carrier protein'; 'NADH-ubiquinone oxidoreductase 75 kDa subunit, mitochondrial'; 'Aldo-k…	ND3 Ndufa12 Ndufa8 Ndufs5 Gstm1 Ndufa11 Gstm2 Cat Slc25a4 Cox6b1 Uqcrh Uqcrc1 Ndufab1 Ndufs1 Akr1a1 Ephx2 Vdac2 Vdac1 Gstm7 Sdha Gstm4 Ndufv1 Ndufa10 Atp5po Atp5pd Ndufa7	A0A023J682 A0A0R4J275 A0A1S6GWI0 A0A1S6GWI4 A2AE89 G5E814 P15626 P24270 P48962 P56391 P99028 Q3TIC8 Q3TJG2 Q3UIQ2 Q3UJW9 Q3UQ71 Q60930 Q60932 Q6PJ91 Q8K2B3 Q8R5I6 Q91YT0 Q99LC3 Q9DB20 Q9DCX2 Q9Z1P6	A0A023J682 A0A0R4J275 A0A1S6GWI0 A0A1S6GWI4 A2AE89 G5E814 P15626 P24270 P48962 P56391 P99028 Q3TIC8 Q3TJG2 Q3UIQ2 Q3UJW9 Q3UQ71 Q60930 Q60932 Q6PJ91 Q8K2B3 Q8R5I6 Q91YT0 Q99LC3 Q9DB20 Q9DCX2 Q9Z1P6	8.02 26/324	11.71 26/222	6.86261e-07	KEGG:00000
KEGG:05014	Amyotrophic lateral sclerosis	Amyotrophic lateral sclerosis	ENSMUSG00000064360 ENSMUSG00000026202 ENSMUSG00000020022 ENSMUSG00000039041 ENSMUSG00000026895 ENSMUSG00000028648 ENSMUSG00000042605 ENSMUSG00000002379 ENSMUSG00000060073 ENSMUSG00000004980 ENSMUSG00000027187 ENSMUSG00000036751 ENSMUSG00000062825 ENSMUSG00000063882 ENSMUSG00000028452 ENSMUSG00000025651 ENSMUSG00000030869 ENSMUSG00000030751 ENSMUSG00000026229 ENSMUSG00000025968 ENSMUSG00000059005 …	'NADH-ubiquinone oxidoreductase chain 3'; 'Tubulin alpha chain'; 'NADH dehydrogenase'; 'Uncharacterized protein'; 'Ataxin 2'; 'Proteasome subunit alpha type-3'; 'Heterogeneous nuclear ribonucleoproteins A2/B1'; 'Catalase'; 'Cytochrome c oxidase subunit 6B1'; 'Actin, cytoplasmic 2'; 'Cytochrome b-c1 complex subunit 6, mitochondrial'; 'Transitional endoplasmic reticulum ATPase'; 'Cytochrome b-c1 co…	ND3 Tuba4a Ndufa12 Adrm1 Ndufa8 Ndufs5 Atxn2 Ndufa11 Psma3 Hnrnpa2b1 Cat Cox6b1 Actg1 Uqcrh Vcp Uqcrc1 Ndufab1 Psma1 Psmd1 Ndufs1 Hnrnpa3 Tuba3a Vdac1 Kif5b Tubb2a Sdha Ndufv1 Ndufa10 Atp5po Atp5pd Psma6 Psma4 Psmb2 Ndufa7	A0A023J682 A0A0A0MQA5 A0A0R4J275 A0A1S6GWG3 A0A1S6GWI0 A0A1S6GWI4 E9QM77 G5E814 O70435 O88569 P24270 P56391 P63260 P99028 Q01853 Q3TIC8 Q3TJG2 Q3TS44 Q3TXS7 Q3UIQ2 Q3UZG3 Q5FW91 Q60932 Q61768 Q7TMM9 Q8K2B3 Q91YT0 Q99LC3 Q9DB20 Q9DCX2 Q9QUM9 Q9R1P0 Q9R1P3 Q9Z1P6	A0A023J682 A0A0A0MQA5 A0A0R4J275 A0A1S6GWG3 A0A1S6GWI0 A0A1S6GWI4 E9QM77 G5E814 O70435 O88569 P24270 P56391 P63260 P99028 Q01853 Q3TIC8 Q3TJG2 Q3TS44 Q3TXS7 Q3UIQ2 Q3UZG3 Q5FW91 Q60932 Q61768 Q7TMM9 Q8K2B3 Q91YT0 Q99LC3 Q9DB20 Q9DCX2 Q9QUM9 Q9R1P0 Q9R1P3 Q9Z1P6	10.80 35/324	9.54 35/367	6.86261e-07	KEGG:00000
KEGG:00640	Propanoate metabolism	Propanoate metabolism	ENSMUSG00000000340 ENSMUSG00000063229 ENSMUSG00000060376 ENSMUSG00000020532 ENSMUSG00000027452 ENSMUSG00000032263 ENSMUSG00000032527 ENSMUSG00000041426 ENSMUSG00000041650 ENSMUSG00000022853	'Lipoamide acyltransferase component of branched-chain alpha-keto acid dehydrogenase complex, mitochondrial'; 'L-lactate dehydrogenase'; '2-oxoisovalerate dehydrogenase subunit alpha'; 'Acetyl-CoA carboxylase 1'; 'Acetyl-coenzyme A synthetase'; '2-oxoisovalerate dehydrogenase subunit beta, mitochondrial'; 'Propionyl-CoA carboxylase beta chain, mitochondrial'; '3-hydroxyisobutyryl-CoA hydrolase, m…	Dbt Ldha Bckdha Acaca Acss1 Bckdhb Pccb Hibch Pcca Ehhadh	P53395 Q3THB4 Q3U3J1 Q5SWU9 Q69Z91 Q6P3A8 Q7TMF4 Q8QZS1 Q91ZA3 Q9DBM2	P53395 Q3THB4 Q3U3J1 Q5SWU9 Q69Z91 Q6P3A8 Q7TMF4 Q8QZS1 Q91ZA3 Q9DBM2	3.09 10/324	32.26 10/31	6.97372e-07	KEGG:00000
KEGG:01210	2-Oxocarboxylic acid metabolism	2-Oxocarboxylic acid metabolism	ENSMUSG00000032279 ENSMUSG00000027406 ENSMUSG00000031672 ENSMUSG00000000340 ENSMUSG00000060376 ENSMUSG00000030826 ENSMUSG00000032263 ENSMUSG00000025950 ENSMUSG00000028405 ENSMUSG00000004789	'Isocitrate dehydrogenase'; 'Aspartate aminotransferase, mitochondrial'; 'Lipoamide acyltransferase component of branched-chain alpha-keto acid dehydrogenase complex, mitochondrial'; '2-oxoisovalerate dehydrogenase subunit alpha'; 'Branched-chain-amino-acid aminotransferase'; '2-oxoisovalerate dehydrogenase subunit beta, mitochondrial'; 'Cytoplasmic aconitate hydratase'; 'Dihydrolipoyllysine-resi…	Idh3a Idh3b Got2 Dbt Bckdha Bcat2 Bckdhb Idh1 aco1 Dlst	A0A1L1STE6 A0A668KL51 Q91VA7 P05202 P53395 Q3U3J1 Q3ULU3 Q6P3A8 Q8C338 Q8VDC3 Q9D2G2	A0A1L1STE6 A0A668KL51 Q91VA7 P05202 P53395 Q3U3J1 Q3ULU3 Q6P3A8 Q8C338 Q8VDC3 Q9D2G2	3.09 10/324	29.41 10/34	1.78933e-06	KEGG:00000
KEGG:00051	Fructose and mannose metabolism	Fructose and mannose metabolism	ENSMUSG00000022570 ENSMUSG00000030695 ENSMUSG00000061758 ENSMUSG00000000628 ENSMUSG00000017390 ENSMUSG00000020277 ENSMUSG00000023456 ENSMUSG00000033065 ENSMUSG00000001642 ENSMUSG00000027227	'GDP-L-fucose synthase'; 'Fructose-bisphosphate aldolase'; 'Aldo-keto reductase family 1, member B10'; 'Hexokinase-2'; 'Fructose-bisphosphate aldolase C'; 'ATP-dependent 6-phosphofructokinase, liver type'; 'Triosephosphate isomerase'; 'ATP-dependent 6-phosphofructokinase, muscle type'; 'Aldo-keto reductase family 1 member B1'; 'Sorbitol dehydrogenase'	Gfus Aldoa Akr1b10 Hk2 Aldoc Pfkl Tpi1 Pfkm Akr1b1 Sord	A0A2R8VI39 A6ZI44 G5E895 O08528 P05063 P12382 P17751 P47857 Q3UDY1 Q64442	A0A2R8VI39 A6ZI44 G5E895 O08528 P05063 P12382 P17751 P47857 Q3UDY1 Q64442	3.09 10/324	27.78 10/36	3.11205e-06	KEGG:00000
KEGG:00270	Cysteine and methionine metabolism	Cysteine and methionine metabolism	ENSMUSG00000074768 ENSMUSG00000031672 ENSMUSG00000020321 ENSMUSG00000048087 ENSMUSG00000027597 ENSMUSG00000063229 ENSMUSG00000030826 ENSMUSG00000053398 ENSMUSG00000040213 ENSMUSG00000027893 ENSMUSG00000010911	'Betaine--homocysteine S-methyltransferase 1'; 'Aspartate aminotransferase, mitochondrial'; 'Malate dehydrogenase, cytoplasmic'; 'Adenosylhomocysteinase'; 'L-lactate dehydrogenase'; 'Branched-chain-amino-acid aminotransferase'; 'D-3-phosphoglycerate dehydrogenase'; 'Kynurenine--oxoglutarate transaminase 3'; 'S-adenosylhomocysteine hydrolase-like protein 1'; 'Methylthioribulose-1-phosphate dehydra…	Bhmt Got2 Mdh1 Ahcy Ldha Bcat2 Phgdh Kyat3 Ahcyl1 Apip	O35490 P05202 P14152 Q3TF14 Q3THB4 Q3ULU3 Q61753 Q71RI9 Q80SW1 Q9WVQ5	O35490 P05202 P14152 Q3TF14 Q3THB4 Q3ULU3 Q61753 Q71RI9 Q80SW1 Q9WVQ5	3.40 11/324	20.37 11/54	2.21464e-05	KEGG:00000
KEGG:00190	Oxidative phosphorylation	Oxidative phosphorylation	ENSMUSG00000064360 ENSMUSG00000020022 ENSMUSG00000026895 ENSMUSG00000028648 ENSMUSG00000002379 ENSMUSG00000036751 ENSMUSG00000063882 ENSMUSG00000025651 ENSMUSG00000030869 ENSMUSG00000025968 ENSMUSG00000020089 ENSMUSG00000021577 ENSMUSG00000037916 ENSMUSG00000026260 ENSMUSG00000022956 ENSMUSG00000034566 ENSMUSG00000041881	'NADH-ubiquinone oxidoreductase chain 3'; 'NADH dehydrogenase'; 'Cytochrome c oxidase subunit 6B1'; 'Cytochrome b-c1 complex subunit 6, mitochondrial'; 'Cytochrome b-c1 complex subunit 1, mitochondrial'; 'Acyl carrier protein'; 'NADH-ubiquinone oxidoreductase 75 kDa subunit, mitochondrial'; 'Inorganic pyrophosphatase'; 'Succinate dehydrogenase'; 'ATP synthase subunit O, mitochondrial'; 'ATP synth…	ND3 Ndufa12 Ndufa8 Ndufs5 Ndufa11 Cox6b1 Uqcrh Uqcrc1 Ndufab1 Ndufs1 Ppa1 Sdha Ndufv1 Ndufa10 Atp5po Atp5pd Ndufa7	A0A023J682 A0A0R4J275 A0A1S6GWI0 A0A1S6GWI4 G5E814 P56391 P99028 Q3TIC8 Q3TJG2 Q3UIQ2 Q4FK49 Q8K2B3 Q91YT0 Q99LC3 Q9DB20 Q9DCX2 Q9Z1P6	A0A023J682 A0A0R4J275 A0A1S6GWI0 A0A1S6GWI4 G5E814 P56391 P99028 Q3TIC8 Q3TJG2 Q3UIQ2 Q4FK49 Q8K2B3 Q91YT0 Q99LC3 Q9DB20 Q9DCX2 Q9Z1P6	5.25 17/324	12.69 17/134	4.06114e-05	KEGG:00000
KEGG:00260	Glycine, serine and threonine metabolism	Glycine, serine and threonine metabolism	ENSMUSG00000074768 ENSMUSG00000038871 ENSMUSG00000020475 ENSMUSG00000053398 ENSMUSG00000015970 ENSMUSG00000034424 ENSMUSG00000035637 ENSMUSG00000025403 ENSMUSG00000053644	'Betaine--homocysteine S-methyltransferase 1'; 'Bisphosphoglycerate mutase'; 'Phosphoglycerate mutase'; 'D-3-phosphoglycerate dehydrogenase'; 'Choline dehydrogenase, mitochondrial'; 'Glycine cleavage system H protein, mitochondrial'; 'Glyoxylate reductase/hydroxypyruvate reductase'; 'Serine hydroxymethyltransferase, mitochondrial'; 'Alpha-aminoadipic semialdehyde dehydrogenase'	Bhmt Bpgm Pgam2 Phgdh Chdh Gcsh Grhpr Shmt2 Aldh7a1	O35490 P15327 Q5NCI4 Q61753 Q8BJ64 Q91WK5 Q91Z53 Q9CZN7 Q9DBF1	O35490 P15327 Q5NCI4 Q61753 Q8BJ64 Q91WK5 Q91Z53 Q9CZN7 Q9DBF1	2.78 9/324	23.08 9/39	6.01346e-05	KEGG:00000
KEGG:00380	Tryptophan metabolism	Tryptophan metabolism	ENSMUSG00000003809 ENSMUSG00000026687 ENSMUSG00000027187 ENSMUSG00000027984 ENSMUSG00000040213 ENSMUSG00000023832 ENSMUSG00000032047 ENSMUSG00000004789 ENSMUSG00000053644 ENSMUSG00000022853	'Glutaryl-CoA dehydrogenase, mitochondrial'; '4-trimethylaminobutyraldehyde dehydrogenase'; 'Catalase'; 'Hydroxyacyl-coenzyme A dehydrogenase, mitochondrial'; 'Kynurenine--oxoglutarate transaminase 3'; 'Acetyl-CoA acetyltransferase, cytosolic'; 'Acetyl-CoA acetyltransferase, mitochondrial'; 'Dihydrolipoyllysine-residue succinyltransferase component of 2-oxoglutarate dehydrogenase complex, mitocho…	Gcdh Aldh9a1 Cat Hadh Kyat3 Acat2 Acat1 Dlst Aldh7a1 Ehhadh	A0A0A0MQ68 A7VL18 P24270 Q61425 Q71RI9 Q8CAY6 Q8QZT1 Q9D2G2 Q9DBF1 Q9DBM2	A0A0A0MQ68 A7VL18 P24270 Q61425 Q71RI9 Q8CAY6 Q8QZT1 Q9D2G2 Q9DBF1 Q9DBM2	3.09 10/324	19.61 10/51	8.32575e-05	KEGG:00000
KEGG:04814	Motor proteins	Motor proteins	ENSMUSG00000026202 ENSMUSG00000053093 ENSMUSG00000031097 ENSMUSG00000017300 ENSMUSG00000027940 ENSMUSG00000028745 ENSMUSG00000028464 ENSMUSG00000035783 ENSMUSG00000062825 ENSMUSG00000030672 ENSMUSG00000020900 ENSMUSG00000067338 ENSMUSG00000067702 ENSMUSG00000056328 ENSMUSG00000006740 ENSMUSG00000018830 ENSMUSG00000058672 ENSMUSG00000022443 ENSMUSG00000018707 ENSMUSG00000017774	'Tubulin alpha chain'; 'Myosin-7'; 'Troponin I, fast skeletal muscle'; 'Troponin C, skeletal muscle'; 'Tropomyosin alpha-3 chain'; 'F-actin-capping protein subunit beta'; 'Tropomyosin beta chain'; 'Actin, aortic smooth muscle'; 'Actin, cytoplasmic 2'; 'Myosin regulatory light chain 11'; 'Myosin, heavy polypeptide 10, non-muscle'; 'Myosin-1'; 'Kinesin-1 heavy chain'; 'Myosin-11'; 'Tubulin beta-2A …	Tuba4a Myh7 Tnni2 Tnnc2 Tpm3 Capzb Tpm2 Acta2 Actg1 Myl11 Myh10 Tuba3a Myh1 Kif5b Myh11 Tubb2a Myh9 Dync1h1 Myo1c	A0A0A0MQA5 B2RXX9 P13412 P20801 P21107 P47757 P58774 P62737 P63260 P97457 Q3UH59 Q5FW91 Q5SX40 Q61768 Q69ZX3 Q7TMM9 Q8VDD5 Q9JHU4 Q9WTI7	A0A0A0MQA5 B2RXX9 P13412 P20801 P21107 P47757 P58774 P62737 P63260 P97457 Q3UH59 Q5FW91 Q5SX40 Q61768 Q69ZX3 Q7TMM9 Q8VDD5 Q9JHU4 Q9WTI7	6.17 20/324	10.20 20/196	0.000147667	KEGG:00000
KEGG:00500	Starch and sucrose metabolism	Starch and sucrose metabolism	ENSMUSG00000022707 ENSMUSG00000033400 ENSMUSG00000000628 ENSMUSG00000036427 ENSMUSG00000025791 ENSMUSG00000001891 ENSMUSG00000021069 ENSMUSG00000032648	'1,4-alpha-glucan branching enzyme'; 'Glycogen debranching enzyme'; 'Hexokinase-2'; 'Glucose-6-phosphate isomerase'; 'Phosphoglucomutase-1'; 'UTP--glucose-1-phosphate uridylyltransferase'; 'Glycogen phosphorylase, liver form'; 'Glycogen phosphorylase, muscle form'	Gbe1 Agl Hk2 Gpi Pgm1 Ugp2 Pygl Pygm	F6ZHD8 F8VPN4 O08528 P06745 Q66JR7 Q91ZJ5 Q9ET01 Q9WUB3	F6ZHD8 F8VPN4 O08528 P06745 Q66JR7 Q91ZJ5 Q9ET01 Q9WUB3	2.47 8/324	23.53 8/34	0.000149372	KEGG:00000
KEGG:00030	Pentose phosphate pathway	Pentose phosphate pathway	ENSMUSG00000030695 ENSMUSG00000017390 ENSMUSG00000036427 ENSMUSG00000020277 ENSMUSG00000033065 ENSMUSG00000025791 ENSMUSG00000028961 ENSMUSG00000031807	'Fructose-bisphosphate aldolase'; 'Fructose-bisphosphate aldolase C'; 'Glucose-6-phosphate isomerase'; 'ATP-dependent 6-phosphofructokinase, liver type'; 'ATP-dependent 6-phosphofructokinase, muscle type'; 'Phosphoglucomutase-1'; '6-phosphogluconate dehydrogenase, decarboxylating'; '6-phosphogluconolactonase'	Aldoa Aldoc Gpi Pfkl Pfkm Pgm1 Pgd Pgls	A6ZI44 P05063 P06745 P12382 P47857 Q66JR7 Q91V28 Q9CQ60	A6ZI44 P05063 P06745 P12382 P47857 Q66JR7 Q91V28 Q9CQ60	2.47 8/324	23.53 8/34	0.000149372	KEGG:00000
KEGG:05017	Spinocerebellar ataxia	Spinocerebellar ataxia	ENSMUSG00000030592 ENSMUSG00000039041 ENSMUSG00000020788 ENSMUSG00000042605 ENSMUSG00000060073 ENSMUSG00000024639 ENSMUSG00000031633 ENSMUSG00000030751 ENSMUSG00000026229 ENSMUSG00000021771 ENSMUSG00000020402 ENSMUSG00000024527 ENSMUSG00000030730 ENSMUSG00000021024 ENSMUSG00000032301 ENSMUSG00000028837	'Ryanodine receptor 1'; 'Uncharacterized protein'; 'Calcium-transporting ATPase'; 'Ataxin 2'; 'Proteasome subunit alpha type-3'; 'Guanine nucleotide-binding protein G'; 'ADP/ATP translocase 1'; 'Proteasome subunit alpha type'; '26S proteasome non-ATPase regulatory subunit 1'; 'Voltage-dependent anion-selective channel protein 2'; 'Voltage-dependent anion-selective channel protein 1'; 'AFG3-like p…	Ryr1 Adrm1 Atp2a3 Atxn2 Psma3 Gnaq Slc25a4 Psma1 Psmd1 Vdac2 Vdac1 Afg3l2 Atp2a1 Psma6 Psma4 Psmb2	A0A1L1SQG7 A0A1S6GWG3 E9Q559 E9QM77 O70435 P21279 P48962 Q3TS44 Q3TXS7 Q60930 Q60932 Q8JZQ2 Q8R429 Q9QUM9 Q9R1P0 Q9R1P3	A0A1L1SQG7 A0A1S6GWG3 E9Q559 E9QM77 O70435 P21279 P48962 Q3TS44 Q3TXS7 Q60930 Q60932 Q8JZQ2 Q8R429 Q9QUM9 Q9R1P0 Q9R1P3	4.94 16/324	11.35 16/141	0.000261965	KEGG:00000
KEGG:04066	HIF-1 signaling pathway	HIF-1 signaling pathway	ENSMUSG00000079658 ENSMUSG00000057666 ENSMUSG00000053819 ENSMUSG00000030695 ENSMUSG00000000628 ENSMUSG00000017390 ENSMUSG00000062070 ENSMUSG00000020277 ENSMUSG00000033065 ENSMUSG00000063229 ENSMUSG00000028156 ENSMUSG00000063524 ENSMUSG00000059040 ENSMUSG00000032554	'Elongin-C'; 'Glyceraldehyde-3-phosphate dehydrogenase'; 'Calcium/calmodulin-dependent protein kinase type II subunit delta'; 'Fructose-bisphosphate aldolase'; 'Hexokinase-2'; 'Fructose-bisphosphate aldolase C'; 'Phosphoglycerate kinase 1'; 'ATP-dependent 6-phosphofructokinase, liver type'; 'ATP-dependent 6-phosphofructokinase, muscle type'; 'L-lactate dehydrogenase'; 'Eukaryotic translation init…	Eloc Gapdh Camk2d Aldoa Hk2 Aldoc Pgk1 Pfkl Pfkm Ldha Eif4e EG433182 Tf	A0A087WNT1 A0A0A0MQF6 A0A0G2JGS4 A6ZI44 O08528 P05063 P09411 P12382 P47857 Q3THB4 Q3TK95 Q5FW97 Q921I1	A0A087WNT1 A0A0A0MQF6 A0A0G2JGS4 A6ZI44 O08528 P05063 P09411 P12382 P47857 Q3THB4 Q3TK95 Q5FW97 Q921I1	4.32 14/324	12.39 14/113	0.000300137	KEGG:00000
KEGG:04260	Cardiac muscle contraction	Cardiac muscle contraction	ENSMUSG00000053093 ENSMUSG00000020788 ENSMUSG00000027940 ENSMUSG00000036751 ENSMUSG00000028464 ENSMUSG00000032412 ENSMUSG00000063882 ENSMUSG00000025651 ENSMUSG00000007097 ENSMUSG00000028207 ENSMUSG00000030730 ENSMUSG00000033161	'Myosin-7'; 'Calcium-transporting ATPase'; 'Tropomyosin alpha-3 chain'; 'Cytochrome c oxidase subunit 6B1'; 'Tropomyosin beta chain'; 'Sodium/potassium-transporting ATPase subunit beta-3'; 'Cytochrome b-c1 complex subunit 6, mitochondrial'; 'Cytochrome b-c1 complex subunit 1, mitochondrial'; 'Sodium/potassium-transporting ATPase subunit alpha'; 'Aspartyl/asparaginyl beta-hydroxylase'; 'Sarcoplasm…	Myh7 Atp2a3 Tpm3 Cox6b1 Tpm2 Atp1b3 Uqcrh Uqcrc1 Atp1a2 Asph Atp2a1 Atp1a1	B2RXX9 E9Q559 P21107 P56391 P58774 P97370 P99028 Q3TIC8 Q6ZQ49 Q8BSY0 Q8R429 Q8VDN2	B2RXX9 E9Q559 P21107 P56391 P58774 P97370 P99028 Q3TIC8 Q6ZQ49 Q8BSY0 Q8R429 Q8VDN2	3.70 12/324	13.79 12/87	0.000362994	KEGG:00000
KEGG:00561	Glycerolipid metabolism	Glycerolipid metabolism	ENSMUSG00000026687 ENSMUSG00000061758 ENSMUSG00000026922 ENSMUSG00000001642 ENSMUSG00000033174 ENSMUSG00000028692 ENSMUSG00000025509 ENSMUSG00000053644 ENSMUSG00000029916 ENSMUSG00000007036	'4-trimethylaminobutyraldehyde dehydrogenase'; 'Aldo-keto reductase family 1, member B10'; '1-acyl-sn-glycerol-3-phosphate acyltransferase'; 'Aldo-keto reductase family 1 member B1'; 'Serine aminopeptidase S33 domain-containing protein'; 'Aldo-keto reductase family 1 member A1'; 'Patatin-like phospholipase domain-containing protein 2'; 'Alpha-aminoadipic semialdehyde dehydrogenase'; 'Acylglycerol…	Aldh9a1 Akr1b10 Agpat2 Akr1b1 Mgll Akr1a1 Pnpla2 Aldh7a1 Agk Abhd16a	A7VL18 G5E895 Q059U0 Q3UDY1 Q3UFX6 Q3UJW9 Q8BJ56 Q9DBF1 Q9ESW4 Q9Z1Q2	A7VL18 G5E895 Q059U0 Q3UDY1 Q3UFX6 Q3UJW9 Q8BJ56 Q9DBF1 Q9ESW4 Q9Z1Q2	3.09 10/324	15.87 10/63	0.000449922	KEGG:00000
KEGG:04216	Ferroptosis	Ferroptosis	ENSMUSG00000018796 ENSMUSG00000024661 ENSMUSG00000051695 ENSMUSG00000021771 ENSMUSG00000056851 ENSMUSG00000075706 ENSMUSG00000032554 ENSMUSG00000050708	'Long-chain-fatty-acid--CoA ligase'; 'Ferritin heavy chain'; 'Poly'; 'Voltage-dependent anion-selective channel protein 2'; 'Glutathione peroxidase'; 'Serotransferrin'; 'Ferritin'	Acsl1 Fth1 Pcbp1 Vdac2 Pcbp2 Gpx4 Tf Ftl1	D3Z041 P09528 P60335 Q60930 Q61990 Q76LV0 Q921I1 Q9CPX4	D3Z041 P09528 P60335 Q60930 Q61990 Q76LV0 Q921I1 Q9CPX4	2.47 8/324	20.00 8/40	0.000449922	KEGG:00000
KEGG:04922	Glucagon signaling pathway	Glucagon signaling pathway	ENSMUSG00000053819 ENSMUSG00000024900 ENSMUSG00000020277 ENSMUSG00000024639 ENSMUSG00000033065 ENSMUSG00000063229 ENSMUSG00000078937 ENSMUSG00000020475 ENSMUSG00000020532 ENSMUSG00000027523 ENSMUSG00000027513 ENSMUSG00000021069 ENSMUSG00000032648	'Calcium/calmodulin-dependent protein kinase type II subunit delta'; 'Acyltransferase'; 'ATP-dependent 6-phosphofructokinase, liver type'; 'Guanine nucleotide-binding protein G'; 'ATP-dependent 6-phosphofructokinase, muscle type'; 'L-lactate dehydrogenase'; 'Carnitine O-palmitoyltransferase 1, muscle isoform'; 'Phosphoglycerate mutase'; 'Acetyl-CoA carboxylase 1'; 'Phosphoenolpyruvate carboxykina…	Camk2d Cpt1a Pfkl Gnaq Pfkm Ldha Cpt1b Pgam2 Acaca Gnas Pck1 Pygl Pygm	A0A0G2JGS4 A8ASF5 P12382 P21279 P47857 Q3THB4 Q3UIM5 Q5NCI4 Q5SWU9 Q6R0H7 Q8CI37 Q9ET01 Q9WUB3	A0A0G2JGS4 A8ASF5 P12382 P21279 P47857 Q3THB4 Q3UIM5 Q5NCI4 Q5SWU9 Q6R0H7 Q8CI37 Q9ET01 Q9WUB3	4.01 13/324	12.50 13/104	0.000460629	KEGG:00000
KEGG:00052	Galactose metabolism	Galactose metabolism	ENSMUSG00000061758 ENSMUSG00000000628 ENSMUSG00000020277 ENSMUSG00000033065 ENSMUSG00000001642 ENSMUSG00000025791 ENSMUSG00000001891	'Aldo-keto reductase family 1, member B10'; 'Hexokinase-2'; 'ATP-dependent 6-phosphofructokinase, liver type'; 'ATP-dependent 6-phosphofructokinase, muscle type'; 'Aldo-keto reductase family 1 member B1'; 'Phosphoglucomutase-1'; 'UTP--glucose-1-phosphate uridylyltransferase'	Akr1b10 Hk2 Pfkl Pfkm Akr1b1 Pgm1 Ugp2	G5E895 O08528 P12382 P47857 Q3UDY1 Q66JR7 Q91ZJ5	G5E895 O08528 P12382 P47857 Q3UDY1 Q66JR7 Q91ZJ5	2.16 7/324	21.88 7/32	0.000675679	KEGG:00000
KEGG:04261	Adrenergic signaling in cardiomyocytes	Adrenergic signaling in cardiomyocytes	ENSMUSG00000053819 ENSMUSG00000053093 ENSMUSG00000020788 ENSMUSG00000032562 ENSMUSG00000027940 ENSMUSG00000024639 ENSMUSG00000028464 ENSMUSG00000009630 ENSMUSG00000004455 ENSMUSG00000020349 ENSMUSG00000032412 ENSMUSG00000027523 ENSMUSG00000007097 ENSMUSG00000007564 ENSMUSG00000030730 ENSMUSG00000033161	'Calcium/calmodulin-dependent protein kinase type II subunit delta'; 'Myosin-7'; 'Calcium-transporting ATPase'; 'Guanine nucleotide-binding protein G'; 'Tropomyosin alpha-3 chain'; 'Tropomyosin beta chain'; 'Serine/threonine-protein phosphatase 2A catalytic subunit beta isoform'; 'Serine/threonine-protein phosphatase PP1-gamma catalytic subunit'; 'Serine/threonine-protein phosphatase 2A catalytic…	Camk2d Myh7 Atp2a3 Gnai2 Tpm3 Gnaq Tpm2 Ppp2cb Ppp1cc Ppp2ca Atp1b3 Gnas Atp1a2 Ppp2r1a Atp2a1 Atp1a1	A0A0G2JGS4 B2RXX9 E9Q559 P08752 P21107 P21279 P58774 P62715 P63087 P63330 P97370 Q6R0H7 Q6ZQ49 Q76MZ3 Q8R429 Q8VDN2	A0A0G2JGS4 B2RXX9 E9Q559 P08752 P21107 P21279 P58774 P62715 P63087 P63330 P97370 Q6R0H7 Q6ZQ49 Q76MZ3 Q8R429 Q8VDN2	4.94 16/324	10.32 16/155	0.000675679	KEGG:00000
KEGG:04723	Retrograde endocannabinoid signaling	Retrograde endocannabinoid signaling	ENSMUSG00000064360 ENSMUSG00000036402 ENSMUSG00000020022 ENSMUSG00000026895 ENSMUSG00000028648 ENSMUSG00000029713 ENSMUSG00000002379 ENSMUSG00000032562 ENSMUSG00000024639 ENSMUSG00000030869 ENSMUSG00000033174 ENSMUSG00000025968 ENSMUSG00000037916 ENSMUSG00000026260 ENSMUSG00000041881	'NADH-ubiquinone oxidoreductase chain 3'; 'Guanine nucleotide-binding protein subunit gamma'; 'NADH dehydrogenase'; 'Guanine nucleotide binding protein'; 'Guanine nucleotide-binding protein G'; 'Acyl carrier protein'; 'Serine aminopeptidase S33 domain-containing protein'; 'NADH-ubiquinone oxidoreductase 75 kDa subunit, mitochondrial'	ND3 Gng12 Ndufa12 Ndufa8 Ndufs5 Gnb2 Ndufa11 Gnai2 Gnaq Ndufab1 Mgll Ndufs1 Ndufv1 Ndufa10 Ndufa7	A0A023J682 A0A0N4SW28 A0A0R4J275 A0A1S6GWI0 A0A1S6GWI4 E9QKR0 G5E814 P08752 P21279 Q3TJG2 Q3UFX6 Q3UIQ2 Q91YT0 Q99LC3 Q9Z1P6	A0A023J682 A0A0N4SW28 A0A0R4J275 A0A1S6GWI0 A0A1S6GWI4 E9QKR0 G5E814 P08752 P21279 Q3TJG2 Q3UFX6 Q3UIQ2 Q91YT0 Q99LC3 Q9Z1P6	4.63 15/324	10.20 15/147	0.0012203	KEGG:00000
KEGG:00480	Glutathione metabolism	Glutathione metabolism	ENSMUSG00000058135 ENSMUSG00000040562 ENSMUSG00000031584 ENSMUSG00000026701 ENSMUSG00000004035 ENSMUSG00000075706 ENSMUSG00000025950 ENSMUSG00000027890 ENSMUSG00000028961 ENSMUSG00000039682	'Glutathione S-transferase'; 'Glutathione S-transferase Mu 2'; 'Glutathione reductase, mitochondrial'; 'Peroxiredoxin-6'; 'Glutathione peroxidase'; 'Isocitrate dehydrogenase'; 'Glutathione S-transferase Mu 4'; '6-phosphogluconate dehydrogenase, decarboxylating'; 'Cytosol aminopeptidase'	Gstm1 Gstm2 Gsr Prdx6 Gstm7 Gpx4 Idh1 Gstm4 Pgd Lap3	A2AE89 P15626 P47791 Q6A0D0 Q6PJ91 Q76LV0 Q8C338 Q8R5I6 Q91V28 Q9CPY7	A2AE89 P15626 P47791 Q6A0D0 Q6PJ91 Q76LV0 Q8C338 Q8R5I6 Q91V28 Q9CPY7	3.09 10/324	13.89 10/72	0.0012203	KEGG:00000
KEGG:04530	Tight junction	Tight junction	ENSMUSG00000026202 ENSMUSG00000054808 ENSMUSG00000031207 ENSMUSG00000009630 ENSMUSG00000062825 ENSMUSG00000020349 ENSMUSG00000026341 ENSMUSG00000020900 ENSMUSG00000020361 ENSMUSG00000067338 ENSMUSG00000067702 ENSMUSG00000018830 ENSMUSG00000007564 ENSMUSG00000022443 ENSMUSG00000027342 ENSMUSG00000007815	'Tubulin alpha chain'; 'Alpha-actinin-4'; 'Moesin'; 'Serine/threonine-protein phosphatase 2A catalytic subunit beta isoform'; 'Actin, cytoplasmic 2'; 'Serine/threonine-protein phosphatase 2A catalytic subunit alpha isoform'; 'Actin-related protein 3'; 'Myosin, heavy polypeptide 10, non-muscle'; 'Heat shock 70 kDa protein 4'; 'Myosin-11'; 'Serine/threonine-protein phosphatase 2A 65 kDa regulatory …	Tuba4a Actn4 Msn Ppp2cb Actg1 Ppp2ca Actr3 Myh10 Hspa4 Tuba3a Myh11 Ppp2r1a Myh9 Pcna Rhoa	A0A0A0MQA5 A0A1L1SV25 P26041 P62715 P63260 P63330 Q3TGE1 Q3UH59 Q571M2 Q5FW91 Q69ZX3 Q76MZ3 Q8VDD5 Q9CZD6 Q9QUI0	A0A0A0MQA5 A0A1L1SV25 P26041 P62715 P63260 P63330 Q3TGE1 Q3UH59 Q571M2 Q5FW91 Q69ZX3 Q76MZ3 Q8VDD5 Q9CZD6 Q9QUI0	4.94 16/324	9.52 16/168	0.00160717	KEGG:00000
KEGG:00310	Lysine degradation	Lysine degradation	ENSMUSG00000003809 ENSMUSG00000026687 ENSMUSG00000055027 ENSMUSG00000027984 ENSMUSG00000023832 ENSMUSG00000032047 ENSMUSG00000004789 ENSMUSG00000053644 ENSMUSG00000022853	'Glutaryl-CoA dehydrogenase, mitochondrial'; '4-trimethylaminobutyraldehyde dehydrogenase'; 'Histone-lysine N-methyltransferase Smyd1'; 'Hydroxyacyl-coenzyme A dehydrogenase, mitochondrial'; 'Acetyl-CoA acetyltransferase, cytosolic'; 'Acetyl-CoA acetyltransferase, mitochondrial'; 'Dihydrolipoyllysine-residue succinyltransferase component of 2-oxoglutarate dehydrogenase complex, mitochondrial'; 'A…	Gcdh Aldh9a1 Smyd1 Hadh Acat2 Acat1 Dlst Aldh7a1 Ehhadh	A0A0A0MQ68 A7VL18 P97443 Q61425 Q8CAY6 Q8QZT1 Q9D2G2 Q9DBF1 Q9DBM2	A0A0A0MQ68 A7VL18 P97443 Q61425 Q8CAY6 Q8QZT1 Q9D2G2 Q9DBF1 Q9DBM2	2.78 9/324	14.52 9/62	0.00172357	KEGG:00000
KEGG:00650	Butanoate metabolism	Butanoate metabolism	ENSMUSG00000027984 ENSMUSG00000035936 ENSMUSG00000023832 ENSMUSG00000032047 ENSMUSG00000029482 ENSMUSG00000022853	'Hydroxyacyl-coenzyme A dehydrogenase, mitochondrial'; 'Succinate-semialdehyde dehydrogenase, mitochondrial'; 'Acetyl-CoA acetyltransferase, cytosolic'; 'Acetyl-CoA acetyltransferase, mitochondrial'; 'Acetoacetyl-CoA synthetase'; 'Peroxisomal bifunctional enzyme'	Hadh Aldh5a1 Acat2 Acat1 Aacs Ehhadh	Q61425 Q8BWF0 Q8CAY6 Q8QZT1 Q9D2R0 Q9DBM2	Q61425 Q8BWF0 Q8CAY6 Q8QZT1 Q9D2R0 Q9DBM2	1.85 6/324	22.22 6/27	0.00172357	KEGG:00000
KEGG:00350	Tyrosine metabolism	Tyrosine metabolism	ENSMUSG00000000326 ENSMUSG00000074207 ENSMUSG00000031672 ENSMUSG00000028138 ENSMUSG00000033307 ENSMUSG00000030630 ENSMUSG00000021033	'Catechol O-methyltransferase'; 'Alcohol dehydrogenase 1'; 'Aspartate aminotransferase, mitochondrial'; 'Alcohol dehydrogenase class-3'; 'Macrophage migration inhibitory factor'; 'Fumarylacetoacetase'; 'Maleylacetoacetate isomerase'	Comt Adh1 Got2 Adh5 Mif Fah Gstz1	O88587 P00329 P05202 P28474 P34884 P35505 Q9WVL0	O88587 P00329 P05202 P28474 P34884 P35505 Q9WVL0	2.16 7/324	17.95 7/39	0.00212226	KEGG:00000
KEGG:00785	Lipoic acid metabolism	Lipoic acid metabolism	ENSMUSG00000000340 ENSMUSG00000060376 ENSMUSG00000032263 ENSMUSG00000034424 ENSMUSG00000004789	'Lipoamide acyltransferase component of branched-chain alpha-keto acid dehydrogenase complex, mitochondrial'; '2-oxoisovalerate dehydrogenase subunit alpha'; '2-oxoisovalerate dehydrogenase subunit beta, mitochondrial'; 'Glycine cleavage system H protein, mitochondrial'; 'Dihydrolipoyllysine-residue succinyltransferase component of 2-oxoglutarate dehydrogenase complex, mitochondrial'	Dbt Bckdha Bckdhb Gcsh Dlst	P53395 Q3U3J1 Q6P3A8 Q91WK5 Q9D2G2	P53395 Q3U3J1 Q6P3A8 Q91WK5 Q9D2G2	1.54 5/324	26.32 5/19	0.00229414	KEGG:00000
KEGG:00061	Fatty acid biosynthesis	Fatty acid biosynthesis	ENSMUSG00000073422 ENSMUSG00000018796 ENSMUSG00000025153 ENSMUSG00000020532 ENSMUSG00000028910	'Hydroxysteroid 17-beta dehydrogenase 8'; 'Long-chain-fatty-acid--CoA ligase'; 'Fatty acid synthase'; 'Acetyl-CoA carboxylase 1'; 'Enoyl-'	Hsd17b8 Acsl1 Fasn Acaca Mecr	A0A494BAF4 D3Z041 P19096 Q5SWU9 Q9DCS3	A0A494BAF4 D3Z041 P19096 Q5SWU9 Q9DCS3	1.54 5/324	26.32 5/19	0.00229414	KEGG:00000
KEGG:00062	Fatty acid elongation	Fatty acid elongation	ENSMUSG00000027195 ENSMUSG00000027984 ENSMUSG00000036880 ENSMUSG00000059447 ENSMUSG00000072949 ENSMUSG00000028910	'Very-long-chain 3-oxoacyl-CoA reductase'; 'Hydroxyacyl-coenzyme A dehydrogenase, mitochondrial'; '3-ketoacyl-CoA thiolase, mitochondrial'; 'Trifunctional enzyme subunit beta, mitochondrial'; 'Acot1 protein'; 'Enoyl-'	Hsd17b12 Hadh Acaa2 Hadhb Acot1 Mecr	O70503 Q61425 Q8BWT1 Q99JY0 Q99L15 Q9DCS3	O70503 Q61425 Q8BWT1 Q99JY0 Q99L15 Q9DCS3	1.85 6/324	20.69 6/29	0.00238166	KEGG:00000
KEGG:04152	AMPK signaling pathway	AMPK signaling pathway	ENSMUSG00000024900 ENSMUSG00000003123 ENSMUSG00000011096 ENSMUSG00000020277 ENSMUSG00000025153 ENSMUSG00000033065 ENSMUSG00000034994 ENSMUSG00000009630 ENSMUSG00000020349 ENSMUSG00000078937 ENSMUSG00000020532 ENSMUSG00000007564 ENSMUSG00000027513	'Acyltransferase'; 'Hormone-sensitive lipase'; 'AKT1 substrate 1'; 'ATP-dependent 6-phosphofructokinase, liver type'; 'Fatty acid synthase'; 'ATP-dependent 6-phosphofructokinase, muscle type'; 'Elongation factor 2'; 'Serine/threonine-protein phosphatase 2A catalytic subunit beta isoform'; 'Serine/threonine-protein phosphatase 2A catalytic subunit alpha isoform'; 'Carnitine O-palmitoyltransferase …	Cpt1a Lipe Akt1s1 Pfkl Fasn Pfkm Eef2 Ppp2cb Ppp2ca Cpt1b Acaca Ppp2r1a Pck1	A8ASF5 E9Q4M2 E9QKI4 P12382 P19096 P47857 P58252 P62715 P63330 Q3UIM5 Q5SWU9 Q76MZ3 Q8CI37	A8ASF5 E9Q4M2 E9QKI4 P12382 P19096 P47857 P58252 P62715 P63330 Q3UIM5 Q5SWU9 Q76MZ3 Q8CI37	4.01 13/324	10.24 13/127	0.00260578	KEGG:00000
KEGG:00330	Arginine and proline metabolism	Arginine and proline metabolism	ENSMUSG00000026687 ENSMUSG00000031672 ENSMUSG00000030399 ENSMUSG00000030934 ENSMUSG00000021622 ENSMUSG00000039682 ENSMUSG00000053644 ENSMUSG00000022571	'4-trimethylaminobutyraldehyde dehydrogenase'; 'Aspartate aminotransferase, mitochondrial'; 'Creatine kinase M-type'; 'Ornithine aminotransferase'; 'Creatine kinase S-type, mitochondrial'; 'Cytosol aminopeptidase'; 'Alpha-aminoadipic semialdehyde dehydrogenase'; 'Pyrroline-5-carboxylate reductase 3'	Aldh9a1 Got2 Ckm Oat Ckmt2 Lap3 Aldh7a1 Pycr3	A7VL18 P05202 P07310 Q3TG75 Q6P8J7 Q9CPY7 Q9DBF1 Q9DCC4	A7VL18 P05202 P07310 Q3TG75 Q6P8J7 Q9CPY7 Q9DBF1 Q9DCC4	2.47 8/324	14.81 8/54	0.0028253	KEGG:00000
KEGG:04964	Proximal tubule bicarbonate reclamation	Proximal tubule bicarbonate reclamation	ENSMUSG00000020321 ENSMUSG00000032412 ENSMUSG00000007097 ENSMUSG00000027513 ENSMUSG00000033161	'Malate dehydrogenase, cytoplasmic'; 'Sodium/potassium-transporting ATPase subunit beta-3'; 'Sodium/potassium-transporting ATPase subunit alpha'; 'Phosphoenolpyruvate carboxykinase, cytosolic'; 'Sodium/potassium-transporting ATPase subunit alpha-1'	Mdh1 Atp1b3 Atp1a2 Pck1 Atp1a1	P14152 P97370 Q6ZQ49 Q8CI37 Q8VDN2	P14152 P97370 Q6ZQ49 Q8CI37 Q8VDN2	1.54 5/324	22.73 5/22	0.00437942	KEGG:00000
KEGG:04146	Peroxisome	Peroxisome	ENSMUSG00000018796 ENSMUSG00000053898 ENSMUSG00000027187 ENSMUSG00000028691 ENSMUSG00000024066 ENSMUSG00000022040 ENSMUSG00000025950 ENSMUSG00000022853 ENSMUSG00000003623 ENSMUSG00000021417	'Long-chain-fatty-acid--CoA ligase'; 'Delta'; 'Catalase'; 'Peroxiredoxin-1'; 'Xanthine dehydrogenase/oxidase'; 'AB hydrolase-1 domain-containing protein'; 'Isocitrate dehydrogenase'; 'Peroxisomal bifunctional enzyme'; 'Peroxisomal carnitine O-octanoyltransferase'; 'Enoyl-CoA delta isomerase 2'	Acsl1 Ech1 Cat Prdx1 Xdh Ephx2 Idh1 Ehhadh Crot Eci2	D3Z041 O35459 P24270 P35700 Q00519 Q3UQ71 Q8C338 Q9DBM2 Q9DC50 Q9WUR2	D3Z041 O35459 P24270 P35700 Q00519 Q3UQ71 Q8C338 Q9DBM2 Q9DC50 Q9WUR2	3.09 10/324	11.49 10/87	0.00448509	KEGG:00000
KEGG:04932	Non-alcoholic fatty liver disease	Non-alcoholic fatty liver disease	ENSMUSG00000020022 ENSMUSG00000026895 ENSMUSG00000028648 ENSMUSG00000041237 ENSMUSG00000002379 ENSMUSG00000036751 ENSMUSG00000063882 ENSMUSG00000025651 ENSMUSG00000030869 ENSMUSG00000025968 ENSMUSG00000021577 ENSMUSG00000037916 ENSMUSG00000026260 ENSMUSG00000041881	'NADH dehydrogenase'; 'Pyruvate kinase'; 'Cytochrome c oxidase subunit 6B1'; 'Cytochrome b-c1 complex subunit 6, mitochondrial'; 'Cytochrome b-c1 complex subunit 1, mitochondrial'; 'Acyl carrier protein'; 'NADH-ubiquinone oxidoreductase 75 kDa subunit, mitochondrial'; 'Succinate dehydrogenase'	Ndufa12 Ndufa8 Ndufs5 Pklr Ndufa11 Cox6b1 Uqcrh Uqcrc1 Ndufab1 Ndufs1 Sdha Ndufv1 Ndufa10 Ndufa7	A0A0R4J275 A0A1S6GWI0 A0A1S6GWI4 G3X925 G5E814 P56391 P99028 Q3TIC8 Q3TJG2 Q3UIQ2 Q8K2B3 Q91YT0 Q99LC3 Q9Z1P6	A0A0R4J275 A0A1S6GWI0 A0A1S6GWI4 G3X925 G5E814 P56391 P99028 Q3TIC8 Q3TJG2 Q3UIQ2 Q8K2B3 Q91YT0 Q99LC3 Q9Z1P6	4.32 14/324	9.03 14/155	0.00515634	KEGG:00000
KEGG:03320	PPAR signaling pathway	PPAR signaling pathway	ENSMUSG00000024900 ENSMUSG00000018796 ENSMUSG00000030890 ENSMUSG00000062908 ENSMUSG00000028607 ENSMUSG00000078937 ENSMUSG00000027533 ENSMUSG00000030546 ENSMUSG00000027513 ENSMUSG00000022853	'Acyltransferase'; 'Long-chain-fatty-acid--CoA ligase'; 'Integrin-linked protein kinase'; 'Medium-chain specific acyl-CoA dehydrogenase, mitochondrial'; 'Carnitine O-palmitoyltransferase 2, mitochondrial'; 'Carnitine O-palmitoyltransferase 1, muscle isoform'; 'Fatty acid-binding protein 5'; 'Perilipin-1'; 'Phosphoenolpyruvate carboxykinase, cytosolic'; 'Peroxisomal bifunctional enzyme'	Cpt1a Acsl1 Ilk Acadm Cpt2 Cpt1b Fabp5 Plin1 Pck1 Ehhadh	A8ASF5 D3Z041 O55222 P45952 Q3UDA8 Q3UIM5 Q497I3 Q8CGN5 Q8CI37 Q9DBM2	A8ASF5 D3Z041 O55222 P45952 Q3UDA8 Q3UIM5 Q497I3 Q8CGN5 Q8CI37 Q9DBM2	3.09 10/324	11.24 10/89	0.00515634	KEGG:00000
KEGG:03050	Proteasome	Proteasome	ENSMUSG00000039041 ENSMUSG00000060073 ENSMUSG00000030751 ENSMUSG00000026229 ENSMUSG00000021024 ENSMUSG00000032301 ENSMUSG00000028837	'Uncharacterized protein'; 'Proteasome subunit alpha type-3'; 'Proteasome subunit alpha type'; '26S proteasome non-ATPase regulatory subunit 1'; 'Proteasome subunit alpha type-6'; 'Proteasome subunit alpha type-4'; 'Proteasome subunit beta type-2'	Adrm1 Psma3 Psma1 Psmd1 Psma6 Psma4 Psmb2	A0A1S6GWG3 O70435 Q3TS44 Q3TXS7 Q9QUM9 Q9R1P0 Q9R1P3	A0A1S6GWG3 O70435 Q3TS44 Q3TXS7 Q9QUM9 Q9R1P0 Q9R1P3	2.16 7/324	14.89 7/47	0.00555059	KEGG:00000
KEGG:00040	Pentose and glucuronate interconversions	Pentose and glucuronate interconversions	ENSMUSG00000061758 ENSMUSG00000001642 ENSMUSG00000028692 ENSMUSG00000027227 ENSMUSG00000011382 ENSMUSG00000001891	'Aldo-keto reductase family 1, member B10'; 'Aldo-keto reductase family 1 member B1'; 'Aldo-keto reductase family 1 member A1'; 'Sorbitol dehydrogenase'; 'Trans-1,2-dihydrobenzene-1,2-diol dehydrogenase'; 'UTP--glucose-1-phosphate uridylyltransferase'	Akr1b10 Akr1b1 Akr1a1 Sord Dhdh Ugp2	G5E895 Q3UDY1 Q3UJW9 Q64442 Q8K0E9 Q91ZJ5	G5E895 Q3UDY1 Q3UJW9 Q64442 Q8K0E9 Q91ZJ5	1.85 6/324	16.67 6/36	0.00678059	KEGG:00000
KEGG:01250	Biosynthesis of nucleotide sugars	Biosynthesis of nucleotide sugars	ENSMUSG00000037722 ENSMUSG00000022570 ENSMUSG00000000628 ENSMUSG00000036427 ENSMUSG00000025791 ENSMUSG00000001891	'Glucosamine 6-phosphate N-acetyltransferase'; 'GDP-L-fucose synthase'; 'Hexokinase-2'; 'Glucose-6-phosphate isomerase'; 'Phosphoglucomutase-1'; 'UTP--glucose-1-phosphate uridylyltransferase'	Gnpnat1 Gfus Hk2 Gpi Pgm1 Ugp2	A0A2I3BQY4 A0A2R8VI39 O08528 P06745 Q66JR7 Q91ZJ5	A0A2I3BQY4 A0A2R8VI39 O08528 P06745 Q66JR7 Q91ZJ5	1.85 6/324	15.79 6/38	0.00890173	KEGG:00000
KEGG:04728	Dopaminergic synapse	Dopaminergic synapse	ENSMUSG00000053819 ENSMUSG00000036402 ENSMUSG00000029713 ENSMUSG00000000326 ENSMUSG00000032562 ENSMUSG00000024639 ENSMUSG00000009630 ENSMUSG00000004455 ENSMUSG00000020349 ENSMUSG00000006740 ENSMUSG00000027523 ENSMUSG00000007564	'Calcium/calmodulin-dependent protein kinase type II subunit delta'; 'Guanine nucleotide-binding protein subunit gamma'; 'Guanine nucleotide binding protein'; 'Catechol O-methyltransferase'; 'Guanine nucleotide-binding protein G'; 'Serine/threonine-protein phosphatase 2A catalytic subunit beta isoform'; 'Serine/threonine-protein phosphatase PP1-gamma catalytic subunit'; 'Serine/threonine-protein …	Camk2d Gng12 Gnb2 Comt Gnai2 Gnaq Ppp2cb Ppp1cc Ppp2ca Kif5b Gnas Ppp2r1a	A0A0G2JGS4 A0A0N4SW28 E9QKR0 O88587 P08752 P21279 P62715 P63087 P63330 Q61768 Q6R0H7 Q76MZ3	A0A0G2JGS4 A0A0N4SW28 E9QKR0 O88587 P08752 P21279 P62715 P63087 P63330 Q61768 Q6R0H7 Q76MZ3	3.70 12/324	8.96 12/134	0.0114993	KEGG:00000
KEGG:04971	Gastric acid secretion	Gastric acid secretion	ENSMUSG00000053819 ENSMUSG00000032562 ENSMUSG00000024639 ENSMUSG00000062825 ENSMUSG00000032412 ENSMUSG00000027523 ENSMUSG00000007097 ENSMUSG00000033161	'Calcium/calmodulin-dependent protein kinase type II subunit delta'; 'Guanine nucleotide-binding protein G'; 'Actin, cytoplasmic 2'; 'Sodium/potassium-transporting ATPase subunit beta-3'; 'Sodium/potassium-transporting ATPase subunit alpha'; 'Sodium/potassium-transporting ATPase subunit alpha-1'	Camk2d Gnai2 Gnaq Actg1 Atp1b3 Gnas Atp1a2 Atp1a1	A0A0G2JGS4 P08752 P21279 P63260 P97370 Q6R0H7 Q6ZQ49 Q8VDN2	A0A0G2JGS4 P08752 P21279 P63260 P97370 Q6R0H7 Q6ZQ49 Q8VDN2	2.47 8/324	10.67 8/75	0.020558	KEGG:00000
KEGG:04730	Long-term depression	Long-term depression	ENSMUSG00000030592 ENSMUSG00000032562 ENSMUSG00000024639 ENSMUSG00000009630 ENSMUSG00000020349 ENSMUSG00000027523 ENSMUSG00000007564	'Ryanodine receptor 1'; 'Guanine nucleotide-binding protein G'; 'Serine/threonine-protein phosphatase 2A catalytic subunit beta isoform'; 'Serine/threonine-protein phosphatase 2A catalytic subunit alpha isoform'; 'Serine/threonine-protein phosphatase 2A 65 kDa regulatory subunit A alpha isoform'	Ryr1 Gnai2 Gnaq Ppp2cb Ppp2ca Gnas Ppp2r1a	A0A1L1SQG7 P08752 P21279 P62715 P63330 Q6R0H7 Q76MZ3	A0A1L1SQG7 P08752 P21279 P62715 P63330 Q6R0H7 Q76MZ3	2.16 7/324	11.67 7/60	0.0212109	KEGG:00000
KEGG:04022	cGMP-PKG signaling pathway	cGMP-PKG signaling pathway	ENSMUSG00000053093 ENSMUSG00000020788 ENSMUSG00000032562 ENSMUSG00000024639 ENSMUSG00000031633 ENSMUSG00000004455 ENSMUSG00000032412 ENSMUSG00000021771 ENSMUSG00000020402 ENSMUSG00000007097 ENSMUSG00000030730 ENSMUSG00000033161 ENSMUSG00000007815	'Myosin-7'; 'Calcium-transporting ATPase'; 'Guanine nucleotide-binding protein G'; 'ADP/ATP translocase 1'; 'Serine/threonine-protein phosphatase PP1-gamma catalytic subunit'; 'Sodium/potassium-transporting ATPase subunit beta-3'; 'Voltage-dependent anion-selective channel protein 2'; 'Voltage-dependent anion-selective channel protein 1'; 'Sodium/potassium-transporting ATPase subunit alpha'; 'Sar…	Myh7 Atp2a3 Gnai2 Gnaq Slc25a4 Ppp1cc Atp1b3 Vdac2 Vdac1 Atp1a2 Atp2a1 Atp1a1 Rhoa	B2RXX9 E9Q559 P08752 P21279 P48962 P63087 P97370 Q60930 Q60932 Q6ZQ49 Q8R429 Q8VDN2 Q9QUI0	B2RXX9 E9Q559 P08752 P21279 P48962 P63087 P97370 Q60930 Q60932 Q6ZQ49 Q8R429 Q8VDN2 Q9QUI0	4.01 13/324	7.65 13/170	0.0281703	KEGG:00000
KEGG:03010	Ribosome	Ribosome	ENSMUSG00000045128 ENSMUSG00000061983 ENSMUSG00000057863 ENSMUSG00000058600 ENSMUSG00000057841 ENSMUSG00000038900 ENSMUSG00000037805 ENSMUSG00000028936 ENSMUSG00000028234 ENSMUSG00000067274 ENSMUSG00000061787 ENSMUSG00000024683 ENSMUSG00000025794	'Large ribosomal subunit protein eL20'; '40S ribosomal protein S12'; 'Large ribosomal subunit protein eL36'; 'Large ribosomal subunit protein eL30'; 'Large ribosomal subunit protein eL32'; 'Large ribosomal subunit protein uL11'; 'Ribosomal protein'; 'Large ribosomal subunit protein eL22'; 'Small ribosomal subunit protein uS10'; '60S acidic ribosomal protein P0'; 'Small ribosomal subunit protein e…	Rpl18a Rps12 Rpl36 Rpl30 Rpl32 Rpl12 Rpl10a Rpl22 Rps20 Rplp0 Rps17 Mrpl16 Rpl14	A0A1D5RM85 A0A1W2P7A1 P47964 P62889 P62911 Q3TIQ2 Q3U561 Q4VAG4 Q5BLK2 Q5M8R8 Q8BT90 Q99N93 Q9CWK0	A0A1D5RM85 A0A1W2P7A1 P47964 P62889 P62911 Q3TIQ2 Q3U561 Q4VAG4 Q5BLK2 Q5M8R8 Q8BT90 Q99N93 Q9CWK0	4.01 13/324	7.65 13/170	0.0281703	KEGG:00000
KEGG:00520	Amino sugar and nucleotide sugar metabolism	Amino sugar and nucleotide sugar metabolism	ENSMUSG00000037722 ENSMUSG00000022570 ENSMUSG00000000628 ENSMUSG00000036427 ENSMUSG00000025791 ENSMUSG00000001891	'Glucosamine 6-phosphate N-acetyltransferase'; 'GDP-L-fucose synthase'; 'Hexokinase-2'; 'Glucose-6-phosphate isomerase'; 'Phosphoglucomutase-1'; 'UTP--glucose-1-phosphate uridylyltransferase'	Gnpnat1 Gfus Hk2 Gpi Pgm1 Ugp2	A0A2I3BQY4 A0A2R8VI39 O08528 P06745 Q66JR7 Q91ZJ5	A0A2I3BQY4 A0A2R8VI39 O08528 P06745 Q66JR7 Q91ZJ5	1.85 6/324	11.76 6/51	0.0359271	KEGG:00000
KEGG:04114	Oocyte meiosis	Oocyte meiosis	ENSMUSG00000053819 ENSMUSG00000020849 ENSMUSG00000009630 ENSMUSG00000004455 ENSMUSG00000022285 ENSMUSG00000020349 ENSMUSG00000076432 ENSMUSG00000018965 ENSMUSG00000029686 ENSMUSG00000007564	'Calcium/calmodulin-dependent protein kinase type II subunit delta'; '14-3-3 protein epsilon'; 'Serine/threonine-protein phosphatase 2A catalytic subunit beta isoform'; 'Serine/threonine-protein phosphatase PP1-gamma catalytic subunit'; '14-3-3 protein zeta/delta'; 'Serine/threonine-protein phosphatase 2A catalytic subunit alpha isoform'; '14-3-3 protein theta'; '14-3-3 protein eta'; 'Cullin fami…	Camk2d Ywhae Ppp2cb Ppp1cc Ywhaz Ppp2ca Ywhaq Ywhah Cul1 Ppp2r1a	A0A0G2JGS4 P62259 P62715 P63087 P63101 P63330 P68254 P68510 Q3UIA5 Q76MZ3	A0A0G2JGS4 P62259 P62715 P63087 P63101 P63330 P68254 P68510 Q3UIA5 Q76MZ3	3.09 10/324	8.33 10/120	0.0384637	KEGG:00000
KEGG:04978	Mineral absorption	Mineral absorption	ENSMUSG00000024661 ENSMUSG00000032412 ENSMUSG00000007097 ENSMUSG00000033161 ENSMUSG00000032554 ENSMUSG00000050708	'Ferritin heavy chain'; 'Sodium/potassium-transporting ATPase subunit beta-3'; 'Sodium/potassium-transporting ATPase subunit alpha'; 'Sodium/potassium-transporting ATPase subunit alpha-1'; 'Serotransferrin'; 'Ferritin'	Fth1 Atp1b3 Atp1a2 Atp1a1 Tf Ftl1	P09528 P97370 Q6ZQ49 Q8VDN2 Q921I1 Q9CPX4	P09528 P97370 Q6ZQ49 Q8VDN2 Q921I1 Q9CPX4	1.85 6/324	11.11 6/54	0.0457575	KEGG:00000
KEGG:04923	Regulation of lipolysis in adipocytes	Regulation of lipolysis in adipocytes	ENSMUSG00000003123 ENSMUSG00000032562 ENSMUSG00000033174 ENSMUSG00000027523 ENSMUSG00000025509 ENSMUSG00000030546	'Hormone-sensitive lipase'; 'Guanine nucleotide-binding protein G'; 'Serine aminopeptidase S33 domain-containing protein'; 'Patatin-like phospholipase domain-containing protein 2'; 'Perilipin-1'	Lipe Gnai2 Mgll Gnas Pnpla2 Plin1	E9Q4M2 P08752 Q3UFX6 Q6R0H7 Q8BJ56 Q8CGN5	E9Q4M2 P08752 Q3UFX6 Q6R0H7 Q8BJ56 Q8CGN5	1.85 6/324	10.53 6/57	0.0564425	KEGG:00000
KEGG:04918	Thyroid hormone synthesis	Thyroid hormone synthesis	ENSMUSG00000024639 ENSMUSG00000031584 ENSMUSG00000032412 ENSMUSG00000029368 ENSMUSG00000027523 ENSMUSG00000007097 ENSMUSG00000033161	'Guanine nucleotide-binding protein G'; 'Glutathione reductase, mitochondrial'; 'Sodium/potassium-transporting ATPase subunit beta-3'; 'Albumin'; 'Sodium/potassium-transporting ATPase subunit alpha'; 'Sodium/potassium-transporting ATPase subunit alpha-1'	Gnaq Gsr Atp1b3 Alb Gnas Atp1a2 Atp1a1	P21279 P47791 P97370 Q546G4 Q6R0H7 Q6ZQ49 Q8VDN2	P21279 P47791 P97370 Q546G4 Q6R0H7 Q6ZQ49 Q8VDN2	2.16 7/324	9.46 7/74	0.0564425	KEGG:00000
KEGG:00980	Metabolism of xenobiotics by cytochrome P450	Metabolism of xenobiotics by cytochrome P450	ENSMUSG00000058135 ENSMUSG00000074207 ENSMUSG00000040562 ENSMUSG00000028138 ENSMUSG00000004035 ENSMUSG00000011382 ENSMUSG00000027890	'Glutathione S-transferase'; 'Alcohol dehydrogenase 1'; 'Glutathione S-transferase Mu 2'; 'Alcohol dehydrogenase class-3'; 'Trans-1,2-dihydrobenzene-1,2-diol dehydrogenase'; 'Glutathione S-transferase Mu 4'	Gstm1 Adh1 Gstm2 Adh5 Gstm7 Dhdh Gstm4	A2AE89 P00329 P15626 P28474 Q6PJ91 Q8K0E9 Q8R5I6	A2AE89 P00329 P15626 P28474 Q6PJ91 Q8K0E9 Q8R5I6	2.16 7/324	9.46 7/74	0.0564425	KEGG:00000
KEGG:04810	Regulation of actin cytoskeleton	Regulation of actin cytoskeleton	ENSMUSG00000036402 ENSMUSG00000054808 ENSMUSG00000031207 ENSMUSG00000004455 ENSMUSG00000062825 ENSMUSG00000030672 ENSMUSG00000026341 ENSMUSG00000020900 ENSMUSG00000062929 ENSMUSG00000042284 ENSMUSG00000056201 ENSMUSG00000018830 ENSMUSG00000022781 ENSMUSG00000022443 ENSMUSG00000007815	'Guanine nucleotide-binding protein subunit gamma'; 'Alpha-actinin-4'; 'Moesin'; 'Serine/threonine-protein phosphatase PP1-gamma catalytic subunit'; 'Actin, cytoplasmic 2'; 'Myosin regulatory light chain 11'; 'Actin-related protein 3'; 'Myosin, heavy polypeptide 10, non-muscle'; 'Cofilin-2'; 'Integrin alpha-1'; 'Cofilin-1'; 'Myosin-11'; 'Serine/threonine-protein kinase PAK 2'; 'Myosin-9'; 'Transf…	Gng12 Actn4 Msn Ppp1cc Actg1 Myl11 Actr3 Myh10 Cfl2 Itga1 Cfl1 Myh11 Pak2 Myh9 Rhoa	A0A0N4SW28 A0A1L1SV25 P26041 P63087 P63260 P97457 Q3TGE1 Q3UH59 Q3UHW9 Q3V3R4 Q544Y7 Q69ZX3 Q8CIN4 Q8VDD5 Q9QUI0	A0A0N4SW28 A0A1L1SV25 P26041 P63087 P63260 P97457 Q3TGE1 Q3UH59 Q3UHW9 Q3V3R4 Q544Y7 Q69ZX3 Q8CIN4 Q8VDD5 Q9QUI0	4.63 15/324	6.52 15/230	0.0564425	KEGG:00000
KEGG:05132	Salmonella infection	Salmonella infection	ENSMUSG00000026202 ENSMUSG00000057666 ENSMUSG00000027782 ENSMUSG00000069833 ENSMUSG00000062825 ENSMUSG00000030672 ENSMUSG00000026341 ENSMUSG00000067338 ENSMUSG00000067702 ENSMUSG00000006740 ENSMUSG00000023944 ENSMUSG00000058672 ENSMUSG00000025278 ENSMUSG00000031328 ENSMUSG00000018707 ENSMUSG00000007815	'Tubulin alpha chain'; 'Glyceraldehyde-3-phosphate dehydrogenase'; 'Karyopherin'; 'AHNAK nucleoprotein'; 'Actin, cytoplasmic 2'; 'Myosin regulatory light chain 11'; 'Actin-related protein 3'; 'Kinesin-1 heavy chain'; 'Heat shock protein HSP 90-beta'; 'Tubulin beta-2A chain'; 'Filamin-B'; 'Filamin-A'; 'Cytoplasmic dynein 1 heavy chain 1'; 'Transforming protein RhoA'	Tuba4a Gapdh Kpna4 Ahnak Actg1 Myl11 Actr3 Tuba3a Kif5b Hsp90ab1 Tubb2a Flnb Flna Dync1h1 Rhoa	A0A0A0MQA5 A0A0A0MQF6 A0A0B4J1E7 E9Q616 P63260 P97457 Q3TGE1 Q5FW91 Q61768 Q71LX8 Q7TMM9 Q80X90 Q8BTM8 Q9JHU4 Q9QUI0	A0A0A0MQA5 A0A0A0MQF6 A0A0B4J1E7 E9Q616 P63260 P97457 Q3TGE1 Q5FW91 Q61768 Q71LX8 Q7TMM9 Q80X90 Q8BTM8 Q9JHU4 Q9QUI0	4.94 16/324	6.37 16/251	0.0564425	KEGG:00000
KEGG:00970	Aminoacyl-tRNA biosynthesis	Aminoacyl-tRNA biosynthesis	ENSMUSG00000007029 ENSMUSG00000026245 ENSMUSG00000026618 ENSMUSG00000068739 ENSMUSG00000019863	'valine--tRNA ligase'; 'Phenylalanine--tRNA ligase beta subunit'; 'Isoleucine--tRNA ligase, mitochondrial'; 'serine--tRNA ligase'; 'Glutamyl-tRNA'	Vars1 Farsb Iars2 Sars1 Qrsl1	G3UY93 Q3TI98 Q8BIJ6 Q8C483 Q9CZN8	G3UY93 Q3TI98 Q8BIJ6 Q8C483 Q9CZN8	1.54 5/324	11.36 5/44	0.0688812	KEGG:00000
KEGG:04961	Endocrine and other factor-regulated calcium reabsorption	Endocrine and other factor-regulated calcium reabsorption	ENSMUSG00000024639 ENSMUSG00000032412 ENSMUSG00000035152 ENSMUSG00000027523 ENSMUSG00000007097 ENSMUSG00000033161	'Guanine nucleotide-binding protein G'; 'Sodium/potassium-transporting ATPase subunit beta-3'; 'AP complex subunit beta'; 'Sodium/potassium-transporting ATPase subunit alpha'; 'Sodium/potassium-transporting ATPase subunit alpha-1'	Gnaq Atp1b3 Ap2b1 Gnas Atp1a2 Atp1a1	P21279 P97370 Q5SWR1 Q6R0H7 Q6ZQ49 Q8VDN2	P21279 P97370 Q5SWR1 Q6R0H7 Q6ZQ49 Q8VDN2	1.85 6/324	9.84 6/61	0.0724267	KEGG:00000
KEGG:04910	Insulin signaling pathway	Insulin signaling pathway	ENSMUSG00000003123 ENSMUSG00000041237 ENSMUSG00000000628 ENSMUSG00000025153 ENSMUSG00000004455 ENSMUSG00000028156 ENSMUSG00000020532 ENSMUSG00000027513 ENSMUSG00000021069 ENSMUSG00000032648	'Hormone-sensitive lipase'; 'Pyruvate kinase'; 'Hexokinase-2'; 'Fatty acid synthase'; 'Serine/threonine-protein phosphatase PP1-gamma catalytic subunit'; 'Eukaryotic translation initiation factor 4E'; 'Acetyl-CoA carboxylase 1'; 'Phosphoenolpyruvate carboxykinase, cytosolic'; 'Glycogen phosphorylase, liver form'; 'Glycogen phosphorylase, muscle form'	Lipe Pklr Hk2 Fasn Ppp1cc Eif4e Acaca Pck1 Pygl Pygm	E9Q4M2 G3X925 O08528 P19096 P63087 Q3TK95 Q5SWU9 Q8CI37 Q9ET01 Q9WUB3	E9Q4M2 G3X925 O08528 P19096 P63087 Q3TK95 Q5SWU9 Q8CI37 Q9ET01 Q9WUB3	3.09 10/324	7.25 10/138	0.0831644	KEGG:00000
KEGG:00410	beta-Alanine metabolism	beta-Alanine metabolism	ENSMUSG00000026687 ENSMUSG00000041426 ENSMUSG00000053644 ENSMUSG00000022853	'4-trimethylaminobutyraldehyde dehydrogenase'; '3-hydroxyisobutyryl-CoA hydrolase, mitochondrial'; 'Alpha-aminoadipic semialdehyde dehydrogenase'; 'Peroxisomal bifunctional enzyme'	Aldh9a1 Hibch Aldh7a1 Ehhadh	A7VL18 Q8QZS1 Q9DBF1 Q9DBM2	A7VL18 Q8QZS1 Q9DBF1 Q9DBM2	1.23 4/324	12.50 4/32	0.0877858	KEGG:00000
KEGG:04919	Thyroid hormone signaling pathway	Thyroid hormone signaling pathway	ENSMUSG00000053093 ENSMUSG00000020788 ENSMUSG00000020277 ENSMUSG00000033065 ENSMUSG00000062825 ENSMUSG00000032412 ENSMUSG00000007097 ENSMUSG00000030730 ENSMUSG00000033161	'Myosin-7'; 'Calcium-transporting ATPase'; 'ATP-dependent 6-phosphofructokinase, liver type'; 'ATP-dependent 6-phosphofructokinase, muscle type'; 'Actin, cytoplasmic 2'; 'Sodium/potassium-transporting ATPase subunit beta-3'; 'Sodium/potassium-transporting ATPase subunit alpha'; 'Sarcoplasmic/endoplasmic reticulum calcium ATPase 1'; 'Sodium/potassium-transporting ATPase subunit alpha-1'	Myh7 Atp2a3 Pfkl Pfkm Actg1 Atp1b3 Atp1a2 Atp2a1 Atp1a1	B2RXX9 E9Q559 P12382 P47857 P63260 P97370 Q6ZQ49 Q8R429 Q8VDN2	B2RXX9 E9Q559 P12382 P47857 P63260 P97370 Q6ZQ49 Q8R429 Q8VDN2	2.78 9/324	7.50 9/120	0.0877858	KEGG:00000
KEGG:05414	Dilated cardiomyopathy	Dilated cardiomyopathy	ENSMUSG00000053093 ENSMUSG00000020788 ENSMUSG00000027940 ENSMUSG00000028464 ENSMUSG00000062825 ENSMUSG00000042284 ENSMUSG00000027523 ENSMUSG00000030730	'Myosin-7'; 'Calcium-transporting ATPase'; 'Tropomyosin alpha-3 chain'; 'Tropomyosin beta chain'; 'Actin, cytoplasmic 2'; 'Integrin alpha-1'; 'Guanine nucleotide-binding protein G'; 'Sarcoplasmic/endoplasmic reticulum calcium ATPase 1'	Myh7 Atp2a3 Tpm3 Tpm2 Actg1 Itga1 Gnas Atp2a1	B2RXX9 E9Q559 P21107 P58774 P63260 Q3V3R4 Q6R0H7 Q8R429	B2RXX9 E9Q559 P21107 P58774 P63260 Q3V3R4 Q6R0H7 Q8R429	2.47 8/324	7.92 8/101	0.0877858	KEGG:00000
KEGG:04936	Alcoholic liver disease	Alcoholic liver disease	ENSMUSG00000026687 ENSMUSG00000024900 ENSMUSG00000074207 ENSMUSG00000025153 ENSMUSG00000028138 ENSMUSG00000062908 ENSMUSG00000018574 ENSMUSG00000078937 ENSMUSG00000020532 ENSMUSG00000053644	'4-trimethylaminobutyraldehyde dehydrogenase'; 'Acyltransferase'; 'Alcohol dehydrogenase 1'; 'Fatty acid synthase'; 'Alcohol dehydrogenase class-3'; 'Medium-chain specific acyl-CoA dehydrogenase, mitochondrial'; 'Very long-chain specific acyl-CoA dehydrogenase, mitochondrial'; 'Carnitine O-palmitoyltransferase 1, muscle isoform'; 'Acetyl-CoA carboxylase 1'; 'Alpha-aminoadipic semialdehyde dehydro…	Aldh9a1 Cpt1a Adh1 Fasn Adh5 Acadm Acadvl Cpt1b Acaca Aldh7a1	A7VL18 A8ASF5 P00329 P19096 P28474 P45952 P50544 Q3UIM5 Q5SWU9 Q9DBF1	A7VL18 A8ASF5 P00329 P19096 P28474 P45952 P50544 Q3UIM5 Q5SWU9 Q9DBF1	3.09 10/324	7.09 10/141	0.0898661	KEGG:00000
KEGG:04540	Gap junction	Gap junction	ENSMUSG00000026202 ENSMUSG00000032562 ENSMUSG00000024639 ENSMUSG00000067338 ENSMUSG00000067702 ENSMUSG00000027523 ENSMUSG00000058672	'Tubulin alpha chain'; 'Guanine nucleotide-binding protein G'; 'Tubulin beta-2A chain'	Tuba4a Gnai2 Gnaq Tuba3a Gnas Tubb2a	A0A0A0MQA5 P08752 P21279 Q5FW91 Q6R0H7 Q7TMM9	A0A0A0MQA5 P08752 P21279 Q5FW91 Q6R0H7 Q7TMM9	2.16 7/324	8.14 7/86	0.105381	KEGG:00000
KEGG:05230	Central carbon metabolism in cancer	Central carbon metabolism in cancer	ENSMUSG00000000628 ENSMUSG00000020277 ENSMUSG00000033065 ENSMUSG00000063229 ENSMUSG00000020475 ENSMUSG00000025950	'Hexokinase-2'; 'ATP-dependent 6-phosphofructokinase, liver type'; 'ATP-dependent 6-phosphofructokinase, muscle type'; 'L-lactate dehydrogenase'; 'Phosphoglycerate mutase'; 'Isocitrate dehydrogenase'	Hk2 Pfkl Pfkm Ldha Pgam2 Idh1	O08528 P12382 P47857 Q3THB4 Q5NCI4 Q8C338	O08528 P12382 P47857 Q3THB4 Q5NCI4 Q8C338	1.85 6/324	8.70 6/69	0.113156	KEGG:00000
KEGG:00982	Drug metabolism - cytochrome P450	Drug metabolism - cytochrome P450	ENSMUSG00000058135 ENSMUSG00000074207 ENSMUSG00000040562 ENSMUSG00000028138 ENSMUSG00000004035 ENSMUSG00000027890	'Glutathione S-transferase'; 'Alcohol dehydrogenase 1'; 'Glutathione S-transferase Mu 2'; 'Alcohol dehydrogenase class-3'; 'Glutathione S-transferase Mu 4'	Gstm1 Adh1 Gstm2 Adh5 Gstm7 Gstm4	A2AE89 P00329 P15626 P28474 Q6PJ91 Q8R5I6	A2AE89 P00329 P15626 P28474 Q6PJ91 Q8R5I6	1.85 6/324	8.45 6/71	0.125568	KEGG:00000
KEGG:00983	Drug metabolism - other enzymes	Drug metabolism - other enzymes	ENSMUSG00000058135 ENSMUSG00000040562 ENSMUSG00000024066 ENSMUSG00000004035 ENSMUSG00000027890 ENSMUSG00000056973 ENSMUSG00000074797	'Glutathione S-transferase'; 'Glutathione S-transferase Mu 2'; 'Xanthine dehydrogenase/oxidase'; 'Glutathione S-transferase Mu 4'; 'Carboxylesterase 1D'; 'Inosine triphosphate pyrophosphatase'	Gstm1 Gstm2 Xdh Gstm7 Gstm4 Ces1d Itpa	A2AE89 P15626 Q00519 Q6PJ91 Q8R5I6 Q8VCT4 Q9D892	A2AE89 P15626 Q00519 Q6PJ91 Q8R5I6 Q8VCT4 Q9D892	2.16 7/324	7.78 7/90	0.125568	KEGG:00000
KEGG:04217	Necroptosis	Necroptosis	ENSMUSG00000053819 ENSMUSG00000022789 ENSMUSG00000024661 ENSMUSG00000031633 ENSMUSG00000021771 ENSMUSG00000020402 ENSMUSG00000023944 ENSMUSG00000050708 ENSMUSG00000021069 ENSMUSG00000032648 ENSMUSG00000036932	'Calcium/calmodulin-dependent protein kinase type II subunit delta'; 'Dynamin-1-like protein'; 'Ferritin heavy chain'; 'ADP/ATP translocase 1'; 'Voltage-dependent anion-selective channel protein 2'; 'Voltage-dependent anion-selective channel protein 1'; 'Heat shock protein HSP 90-beta'; 'Ferritin'; 'Glycogen phosphorylase, liver form'; 'Glycogen phosphorylase, muscle form'; 'Apoptosis-inducing fa…	Camk2d Dnm1l Fth1 Slc25a4 Vdac2 Vdac1 Hsp90ab1 Ftl1 Pygl Pygm Aifm1	A0A0G2JGS4 Q8K1M6 P09528 P48962 Q60930 Q60932 Q71LX8 Q9CPX4 Q9ET01 Q9WUB3 Q9Z0X1	A0A0G2JGS4 E9PUD2 P09528 P48962 Q60930 Q60932 Q71LX8 Q9CPX4 Q9ET01 Q9WUB3 Q9Z0X1	3.40 11/324	6.29 11/175	0.139489	KEGG:00000
KEGG:00250	Alanine, aspartate and glutamate metabolism	Alanine, aspartate and glutamate metabolism	ENSMUSG00000031672 ENSMUSG00000011148 ENSMUSG00000035936 ENSMUSG00000022751	'Aspartate aminotransferase, mitochondrial'; 'Adenylosuccinate synthetase isozyme 1'; 'Succinate-semialdehyde dehydrogenase, mitochondrial'; 'Omega-amidase NIT2'	Got2 Adss1 Aldh5a1 Nit2	P05202 P28650 Q8BWF0 Q9JHW2	P05202 P28650 Q8BWF0 Q9JHW2	1.23 4/324	10.53 4/38	0.139489	KEGG:00000
KEGG:05171	Coronavirus disease - COVID-19	Coronavirus disease - COVID-19	ENSMUSG00000045128 ENSMUSG00000061983 ENSMUSG00000057863 ENSMUSG00000058600 ENSMUSG00000057841 ENSMUSG00000038900 ENSMUSG00000037805 ENSMUSG00000033860 ENSMUSG00000028936 ENSMUSG00000028234 ENSMUSG00000067274 ENSMUSG00000061787 ENSMUSG00000037523 ENSMUSG00000025794	'Large ribosomal subunit protein eL20'; '40S ribosomal protein S12'; 'Large ribosomal subunit protein eL36'; 'Large ribosomal subunit protein eL30'; 'Large ribosomal subunit protein eL32'; 'Large ribosomal subunit protein uL11'; 'Ribosomal protein'; 'Fibrinogen gamma chain'; 'Large ribosomal subunit protein eL22'; 'Small ribosomal subunit protein uS10'; '60S acidic ribosomal protein P0'; 'Small r…	Rpl18a Rps12 Rpl36 Rpl30 Rpl32 Rpl12 Rpl10a Fgg Rpl22 Rps20 Rplp0 Rps17 Mavs Rpl14	A0A1D5RM85 A0A1W2P7A1 P47964 P62889 P62911 Q3TIQ2 Q3U561 Q3UER8 Q4VAG4 Q5BLK2 Q5M8R8 Q8BT90 Q8VCF0 Q9CWK0	A0A1D5RM85 A0A1W2P7A1 P47964 P62889 P62911 Q3TIQ2 Q3U561 Q3UER8 Q4VAG4 Q5BLK2 Q5M8R8 Q8BT90 Q8VCF0 Q9CWK0	4.32 14/324	5.76 14/243	0.144608	KEGG:00000
KEGG:04972	Pancreatic secretion	Pancreatic secretion	ENSMUSG00000020788 ENSMUSG00000024639 ENSMUSG00000032412 ENSMUSG00000027523 ENSMUSG00000007097 ENSMUSG00000030730 ENSMUSG00000033161 ENSMUSG00000007815	'Calcium-transporting ATPase'; 'Guanine nucleotide-binding protein G'; 'Sodium/potassium-transporting ATPase subunit beta-3'; 'Sodium/potassium-transporting ATPase subunit alpha'; 'Sarcoplasmic/endoplasmic reticulum calcium ATPase 1'; 'Sodium/potassium-transporting ATPase subunit alpha-1'; 'Transforming protein RhoA'	Atp2a3 Gnaq Atp1b3 Gnas Atp1a2 Atp2a1 Atp1a1 Rhoa	E9Q559 P21279 P97370 Q6R0H7 Q6ZQ49 Q8R429 Q8VDN2 Q9QUI0	E9Q559 P21279 P97370 Q6R0H7 Q6ZQ49 Q8R429 Q8VDN2 Q9QUI0	2.47 8/324	7.02 8/114	0.145598	KEGG:00000
KEGG:00130	Ubiquinone and other terpenoid-quinone biosynthesis	Ubiquinone and other terpenoid-quinone biosynthesis	ENSMUSG00000030652 ENSMUSG00000021235	'5-demethoxyubiquinone hydroxylase, mitochondrial'; 'Ubiquinone biosynthesis monooxygenase COQ6, mitochondrial'	Coq7 Coq6	P97478 Q8R1S0	P97478 Q8R1S0	0.62 2/324	18.18 2/11	0.169641	KEGG:00000
KEGG:05410	Hypertrophic cardiomyopathy	Hypertrophic cardiomyopathy	ENSMUSG00000053093 ENSMUSG00000020788 ENSMUSG00000027940 ENSMUSG00000028464 ENSMUSG00000062825 ENSMUSG00000042284 ENSMUSG00000030730	'Myosin-7'; 'Calcium-transporting ATPase'; 'Tropomyosin alpha-3 chain'; 'Tropomyosin beta chain'; 'Actin, cytoplasmic 2'; 'Integrin alpha-1'; 'Sarcoplasmic/endoplasmic reticulum calcium ATPase 1'	Myh7 Atp2a3 Tpm3 Tpm2 Actg1 Itga1 Atp2a1	B2RXX9 E9Q559 P21107 P58774 P63260 Q3V3R4 Q8R429	B2RXX9 E9Q559 P21107 P58774 P63260 Q3V3R4 Q8R429	2.16 7/324	7.14 7/98	0.169641	KEGG:00000
KEGG:04713	Circadian entrainment	Circadian entrainment	ENSMUSG00000053819 ENSMUSG00000036402 ENSMUSG00000030592 ENSMUSG00000029713 ENSMUSG00000032562 ENSMUSG00000024639 ENSMUSG00000027523	'Calcium/calmodulin-dependent protein kinase type II subunit delta'; 'Guanine nucleotide-binding protein subunit gamma'; 'Ryanodine receptor 1'; 'Guanine nucleotide binding protein'; 'Guanine nucleotide-binding protein G'	Camk2d Gng12 Ryr1 Gnb2 Gnai2 Gnaq Gnas	A0A0G2JGS4 A0A0N4SW28 A0A1L1SQG7 E9QKR0 P08752 P21279 Q6R0H7	A0A0G2JGS4 A0A0N4SW28 A0A1L1SQG7 E9QKR0 P08752 P21279 Q6R0H7	2.16 7/324	7.14 7/98	0.169641	KEGG:00000
KEGG:04137	Mitophagy - animal	Mitophagy - animal	ENSMUSG00000024387 ENSMUSG00000027099 ENSMUSG00000009112 ENSMUSG00000028452 ENSMUSG00000022752 ENSMUSG00000022437 ENSMUSG00000025733	'Casein kinase II subunit beta'; 'Metaxin-2'; 'Bcl-2-like protein 13'; 'Transitional endoplasmic reticulum ATPase'; 'MKIAA0719 protein'; 'Sorting and assembly machinery component 50 homolog'; 'Mitochondrial Rho GTPase 2'	Csnk2b Mtx2 Bcl2l13 Vcp Tomm70a Samm50 Rhot2	G3UZX4 O88441 P59017 Q01853 Q80TT4 Q8BGH2 Q8JZN7	G3UZX4 O88441 P59017 Q01853 Q80TT4 Q8BGH2 Q8JZN7	2.16 7/324	7.07 7/99	0.175345	KEGG:00000
KEGG:00790	Folate biosynthesis	Folate biosynthesis	ENSMUSG00000061758 ENSMUSG00000001642 ENSMUSG00000033735	'Aldo-keto reductase family 1, member B10'; 'Aldo-keto reductase family 1 member B1'; 'Sepiapterin reductase'	Akr1b10 Akr1b1 Spr	G5E895 Q3UDY1 Q91XH5	G5E895 Q3UDY1 Q91XH5	0.93 3/324	11.54 3/26	0.184271	KEGG:00000
KEGG:04975	Fat digestion and absorption	Fat digestion and absorption	ENSMUSG00000031672 ENSMUSG00000026922 ENSMUSG00000023832 ENSMUSG00000032047	'Aspartate aminotransferase, mitochondrial'; '1-acyl-sn-glycerol-3-phosphate acyltransferase'; 'Acetyl-CoA acetyltransferase, cytosolic'; 'Acetyl-CoA acetyltransferase, mitochondrial'	Got2 Agpat2 Acat2 Acat1	P05202 Q059U0 Q8CAY6 Q8QZT1	P05202 Q059U0 Q8CAY6 Q8QZT1	1.23 4/324	9.30 4/43	0.18492	KEGG:00000
KEGG:04925	Aldosterone synthesis and secretion	Aldosterone synthesis and secretion	ENSMUSG00000053819 ENSMUSG00000003123 ENSMUSG00000024639 ENSMUSG00000032412 ENSMUSG00000027523 ENSMUSG00000007097 ENSMUSG00000033161	'Calcium/calmodulin-dependent protein kinase type II subunit delta'; 'Hormone-sensitive lipase'; 'Guanine nucleotide-binding protein G'; 'Sodium/potassium-transporting ATPase subunit beta-3'; 'Sodium/potassium-transporting ATPase subunit alpha'; 'Sodium/potassium-transporting ATPase subunit alpha-1'	Camk2d Lipe Gnaq Atp1b3 Gnas Atp1a2 Atp1a1	A0A0G2JGS4 E9Q4M2 P21279 P97370 Q6R0H7 Q6ZQ49 Q8VDN2	A0A0G2JGS4 E9Q4M2 P21279 P97370 Q6R0H7 Q6ZQ49 Q8VDN2	2.16 7/324	6.93 7/101	0.18492	KEGG:00000
KEGG:03018	RNA degradation	RNA degradation	ENSMUSG00000020277 ENSMUSG00000022283 ENSMUSG00000033065 ENSMUSG00000025980 ENSMUSG00000063524 ENSMUSG00000059040	'ATP-dependent 6-phosphofructokinase, liver type'; 'Polyadenylate-binding protein 1'; 'ATP-dependent 6-phosphofructokinase, muscle type'; '60 kDa heat shock protein, mitochondrial'; 'phosphopyruvate hydratase'	Pfkl Pabpc1 Pfkm Hspd1 EG433182	P12382 P29341 P47857 P63038 Q5FW97	P12382 P29341 P47857 P63038 Q5FW97	1.85 6/324	7.32 6/82	0.193695	KEGG:00000
KEGG:04611	Platelet activation	Platelet activation	ENSMUSG00000032562 ENSMUSG00000024639 ENSMUSG00000028465 ENSMUSG00000004455 ENSMUSG00000062825 ENSMUSG00000033860 ENSMUSG00000027523 ENSMUSG00000007815	'Guanine nucleotide-binding protein G'; 'Talin-1'; 'Serine/threonine-protein phosphatase PP1-gamma catalytic subunit'; 'Actin, cytoplasmic 2'; 'Fibrinogen gamma chain'; 'Transforming protein RhoA'	Gnai2 Gnaq Tln1 Ppp1cc Actg1 Fgg Gnas Rhoa	P08752 P21279 P26039 P63087 P63260 Q3UER8 Q6R0H7 Q9QUI0	P08752 P21279 P26039 P63087 P63260 Q3UER8 Q6R0H7 Q9QUI0	2.47 8/324	6.45 8/124	0.19641	KEGG:00000
KEGG:01232	Nucleotide metabolism	Nucleotide metabolism	ENSMUSG00000011148 ENSMUSG00000024066 ENSMUSG00000020638 ENSMUSG00000058624 ENSMUSG00000074797 ENSMUSG00000000253	'Adenylosuccinate synthetase isozyme 1'; 'Xanthine dehydrogenase/oxidase'; 'UMP-CMP kinase 2, mitochondrial'; 'Guanine deaminase'; 'Inosine triphosphate pyrophosphatase'; 'GMP reductase 1'	Adss1 Xdh Cmpk2 Gda Itpa Gmpr	P28650 Q00519 Q3U5Q7 Q69ZN0 Q9D892 Q9DCZ1	P28650 Q00519 Q3U5Q7 Q69ZN0 Q9D892 Q9DCZ1	1.85 6/324	7.14 6/84	0.208004	KEGG:00000
KEGG:04911	Insulin secretion	Insulin secretion	ENSMUSG00000053819 ENSMUSG00000024639 ENSMUSG00000032412 ENSMUSG00000027523 ENSMUSG00000007097 ENSMUSG00000033161	'Calcium/calmodulin-dependent protein kinase type II subunit delta'; 'Guanine nucleotide-binding protein G'; 'Sodium/potassium-transporting ATPase subunit beta-3'; 'Sodium/potassium-transporting ATPase subunit alpha'; 'Sodium/potassium-transporting ATPase subunit alpha-1'	Camk2d Gnaq Atp1b3 Gnas Atp1a2 Atp1a1	A0A0G2JGS4 P21279 P97370 Q6R0H7 Q6ZQ49 Q8VDN2	A0A0G2JGS4 P21279 P97370 Q6R0H7 Q6ZQ49 Q8VDN2	1.85 6/324	6.98 6/86	0.22506	KEGG:00000
KEGG:01240	Biosynthesis of cofactors	Biosynthesis of cofactors	ENSMUSG00000011148 ENSMUSG00000030652 ENSMUSG00000020638 ENSMUSG00000028692 ENSMUSG00000030826 ENSMUSG00000021235 ENSMUSG00000033735 ENSMUSG00000001891 ENSMUSG00000025403	'Adenylosuccinate synthetase isozyme 1'; '5-demethoxyubiquinone hydroxylase, mitochondrial'; 'UMP-CMP kinase 2, mitochondrial'; 'Aldo-keto reductase family 1 member A1'; 'Branched-chain-amino-acid aminotransferase'; 'Ubiquinone biosynthesis monooxygenase COQ6, mitochondrial'; 'Sepiapterin reductase'; 'UTP--glucose-1-phosphate uridylyltransferase'; 'Serine hydroxymethyltransferase, mitochondrial'	Adss1 Coq7 Cmpk2 Akr1a1 Bcat2 Coq6 Spr Ugp2 Shmt2	P28650 P97478 Q3U5Q7 Q3UJW9 Q3ULU3 Q8R1S0 Q91XH5 Q91ZJ5 Q9CZN7	P28650 P97478 Q3U5Q7 Q3UJW9 Q3ULU3 Q8R1S0 Q91XH5 Q91ZJ5 Q9CZN7	2.78 9/324	5.92 9/152	0.232688	KEGG:00000
KEGG:04921	Oxytocin signaling pathway	Oxytocin signaling pathway	ENSMUSG00000053819 ENSMUSG00000030592 ENSMUSG00000032562 ENSMUSG00000024639 ENSMUSG00000034994 ENSMUSG00000004455 ENSMUSG00000062825 ENSMUSG00000027523 ENSMUSG00000007815	'Calcium/calmodulin-dependent protein kinase type II subunit delta'; 'Ryanodine receptor 1'; 'Guanine nucleotide-binding protein G'; 'Elongation factor 2'; 'Serine/threonine-protein phosphatase PP1-gamma catalytic subunit'; 'Actin, cytoplasmic 2'; 'Transforming protein RhoA'	Camk2d Ryr1 Gnai2 Gnaq Eef2 Ppp1cc Actg1 Gnas Rhoa	A0A0G2JGS4 A0A1L1SQG7 P08752 P21279 P58252 P63087 P63260 Q6R0H7 Q9QUI0	A0A0G2JGS4 A0A1L1SQG7 P08752 P21279 P58252 P63087 P63260 Q6R0H7 Q9QUI0	2.78 9/324	5.92 9/152	0.232688	KEGG:00000
KEGG:04973	Carbohydrate digestion and absorption	Carbohydrate digestion and absorption	ENSMUSG00000000628 ENSMUSG00000032412 ENSMUSG00000007097 ENSMUSG00000033161	'Hexokinase-2'; 'Sodium/potassium-transporting ATPase subunit beta-3'; 'Sodium/potassium-transporting ATPase subunit alpha'; 'Sodium/potassium-transporting ATPase subunit alpha-1'	Hk2 Atp1b3 Atp1a2 Atp1a1	O08528 P97370 Q6ZQ49 Q8VDN2	O08528 P97370 Q6ZQ49 Q8VDN2	1.23 4/324	8.33 4/48	0.235588	KEGG:00000
KEGG:04350	TGF-beta signaling pathway	TGF-beta signaling pathway	ENSMUSG00000009630 ENSMUSG00000020349 ENSMUSG00000029686 ENSMUSG00000019929 ENSMUSG00000007564 ENSMUSG00000032554 ENSMUSG00000007815	'Serine/threonine-protein phosphatase 2A catalytic subunit beta isoform'; 'Serine/threonine-protein phosphatase 2A catalytic subunit alpha isoform'; 'Cullin family profile domain-containing protein'; 'Decorin'; 'Serine/threonine-protein phosphatase 2A 65 kDa regulatory subunit A alpha isoform'; 'Serotransferrin'; 'Transforming protein RhoA'	Ppp2cb Ppp2ca Cul1 Dcn Ppp2r1a Tf Rhoa	P62715 P63330 Q3UIA5 Q3UKR1 Q76MZ3 Q921I1 Q9QUI0	P62715 P63330 Q3UIA5 Q3UKR1 Q76MZ3 Q921I1 Q9QUI0	2.16 7/324	6.36 7/110	0.243027	KEGG:00000
KEGG:04110	Cell cycle	Cell cycle	ENSMUSG00000020849 ENSMUSG00000009630 ENSMUSG00000022285 ENSMUSG00000020349 ENSMUSG00000076432 ENSMUSG00000018965 ENSMUSG00000029686 ENSMUSG00000007564 ENSMUSG00000027342	'14-3-3 protein epsilon'; 'Serine/threonine-protein phosphatase 2A catalytic subunit beta isoform'; '14-3-3 protein zeta/delta'; 'Serine/threonine-protein phosphatase 2A catalytic subunit alpha isoform'; '14-3-3 protein theta'; '14-3-3 protein eta'; 'Cullin family profile domain-containing protein'; 'Serine/threonine-protein phosphatase 2A 65 kDa regulatory subunit A alpha isoform'; 'Proliferatin…	Ywhae Ppp2cb Ywhaz Ppp2ca Ywhaq Ywhah Cul1 Ppp2r1a Pcna	P62259 P62715 P63101 P63330 P68254 P68510 Q3UIA5 Q76MZ3 Q9CZD6	P62259 P62715 P63101 P63330 P68254 P68510 Q3UIA5 Q76MZ3 Q9CZD6	2.78 9/324	5.81 9/155	0.247467	KEGG:00000
KEGG:00053	Ascorbate and aldarate metabolism	Ascorbate and aldarate metabolism	ENSMUSG00000026687 ENSMUSG00000028692 ENSMUSG00000053644	'4-trimethylaminobutyraldehyde dehydrogenase'; 'Aldo-keto reductase family 1 member A1'; 'Alpha-aminoadipic semialdehyde dehydrogenase'	Aldh9a1 Akr1a1 Aldh7a1	A7VL18 Q3UJW9 Q9DBF1	A7VL18 Q3UJW9 Q9DBF1	0.93 3/324	9.68 3/31	0.247467	KEGG:00000
KEGG:04510	Focal adhesion	Focal adhesion	ENSMUSG00000054808 ENSMUSG00000030890 ENSMUSG00000028465 ENSMUSG00000004455 ENSMUSG00000062825 ENSMUSG00000030672 ENSMUSG00000042284 ENSMUSG00000025278 ENSMUSG00000031328 ENSMUSG00000022781 ENSMUSG00000007815	'Alpha-actinin-4'; 'Integrin-linked protein kinase'; 'Talin-1'; 'Serine/threonine-protein phosphatase PP1-gamma catalytic subunit'; 'Actin, cytoplasmic 2'; 'Myosin regulatory light chain 11'; 'Integrin alpha-1'; 'Filamin-B'; 'Filamin-A'; 'Serine/threonine-protein kinase PAK 2'; 'Transforming protein RhoA'	Actn4 Ilk Tln1 Ppp1cc Actg1 Myl11 Itga1 Flnb Flna Pak2 Rhoa	A0A1L1SV25 O55222 P26039 P63087 P63260 P97457 Q3V3R4 Q80X90 Q8BTM8 Q8CIN4 Q9QUI0	A0A1L1SV25 O55222 P26039 P63087 P63260 P97457 Q3V3R4 Q80X90 Q8BTM8 Q8CIN4 Q9QUI0	3.40 11/324	5.45 11/202	0.248334	KEGG:00000
KEGG:04390	Hippo signaling pathway	Hippo signaling pathway	ENSMUSG00000020849 ENSMUSG00000009630 ENSMUSG00000004455 ENSMUSG00000022285 ENSMUSG00000062825 ENSMUSG00000020349 ENSMUSG00000076432 ENSMUSG00000018965 ENSMUSG00000007564	'14-3-3 protein epsilon'; 'Serine/threonine-protein phosphatase 2A catalytic subunit beta isoform'; 'Serine/threonine-protein phosphatase PP1-gamma catalytic subunit'; '14-3-3 protein zeta/delta'; 'Actin, cytoplasmic 2'; 'Serine/threonine-protein phosphatase 2A catalytic subunit alpha isoform'; '14-3-3 protein theta'; '14-3-3 protein eta'; 'Serine/threonine-protein phosphatase 2A 65 kDa regulator…	Ywhae Ppp2cb Ppp1cc Ywhaz Actg1 Ppp2ca Ywhaq Ywhah Ppp2r1a	P62259 P62715 P63087 P63101 P63260 P63330 P68254 P68510 Q76MZ3	P62259 P62715 P63087 P63101 P63260 P63330 P68254 P68510 Q76MZ3	2.78 9/324	5.77 9/156	0.248334	KEGG:00000
KEGG:04979	Cholesterol metabolism	Cholesterol metabolism	ENSMUSG00000021242 ENSMUSG00000021771 ENSMUSG00000020402 ENSMUSG00000024091	'NPC intracellular cholesterol transporter 2'; 'Voltage-dependent anion-selective channel protein 2'; 'Voltage-dependent anion-selective channel protein 1'; 'Vesicle-associated membrane protein-associated protein A'	Npc2 Vdac2 Vdac1 Vapa	Q3U3C2 Q60930 Q60932 Q9WV55	Q3U3C2 Q60930 Q60932 Q9WV55	1.23 4/324	8.00 4/50	0.249162	KEGG:00000
KEGG:04371	Apelin signaling pathway	Apelin signaling pathway	ENSMUSG00000036402 ENSMUSG00000030592 ENSMUSG00000003123 ENSMUSG00000029713 ENSMUSG00000032562 ENSMUSG00000024639 ENSMUSG00000035783 ENSMUSG00000030546	'Guanine nucleotide-binding protein subunit gamma'; 'Ryanodine receptor 1'; 'Hormone-sensitive lipase'; 'Guanine nucleotide binding protein'; 'Guanine nucleotide-binding protein G'; 'Actin, aortic smooth muscle'; 'Perilipin-1'	Gng12 Ryr1 Lipe Gnb2 Gnai2 Gnaq Acta2 Plin1	A0A0N4SW28 A0A1L1SQG7 E9Q4M2 E9QKR0 P08752 P21279 P62737 Q8CGN5	A0A0N4SW28 A0A1L1SQG7 E9Q4M2 E9QKR0 P08752 P21279 P62737 Q8CGN5	2.47 8/324	5.88 8/136	0.260102	KEGG:00000
KEGG:04210	Apoptosis	Apoptosis	ENSMUSG00000026202 ENSMUSG00000057738 ENSMUSG00000062825 ENSMUSG00000067338 ENSMUSG00000067702 ENSMUSG00000007891 ENSMUSG00000083282 ENSMUSG00000036932	'Tubulin alpha chain'; 'Spectrin alpha, non-erythrocytic 1'; 'Actin, cytoplasmic 2'; 'Cathepsin D'; 'Cathepsin F'; 'Apoptosis-inducing factor 1, mitochondrial'	Tuba4a Sptan1 Actg1 Tuba3a Ctsd Ctsf Aifm1	A0A0A0MQA5 E9Q447 P63260 Q5FW91 Q8C243 Q9ES93 Q9Z0X1	A0A0A0MQA5 E9Q447 P63260 Q5FW91 Q8C243 Q9ES93 Q9Z0X1	2.47 8/324	5.88 8/136	0.260102	KEGG:00000
KEGG:00450	Selenocompound metabolism	Selenocompound metabolism	ENSMUSG00000026307 ENSMUSG00000040213	'Selenocysteine lyase'; 'Kynurenine--oxoglutarate transaminase 3'	Scly Kyat3	A0A0R4J069 Q71RI9	A0A0R4J069 Q71RI9	0.62 2/324	11.76 2/17	0.296966	KEGG:00000
KEGG:04270	Vascular smooth muscle contraction	Vascular smooth muscle contraction	ENSMUSG00000024639 ENSMUSG00000035783 ENSMUSG00000004455 ENSMUSG00000020900 ENSMUSG00000018830 ENSMUSG00000027523 ENSMUSG00000022443 ENSMUSG00000007815	'Guanine nucleotide-binding protein G'; 'Actin, aortic smooth muscle'; 'Serine/threonine-protein phosphatase PP1-gamma catalytic subunit'; 'Myosin, heavy polypeptide 10, non-muscle'; 'Myosin-11'; 'Myosin-9'; 'Transforming protein RhoA'	Gnaq Acta2 Ppp1cc Myh10 Myh11 Gnas Myh9 Rhoa	P21279 P62737 P63087 Q3UH59 Q69ZX3 Q6R0H7 Q8VDD5 Q9QUI0	P21279 P62737 P63087 Q3UH59 Q69ZX3 Q6R0H7 Q8VDD5 Q9QUI0	2.47 8/324	5.59 8/143	0.315238	KEGG:00000
KEGG:00290	Valine, leucine and isoleucine biosynthesis	Valine, leucine and isoleucine biosynthesis	ENSMUSG00000030826	'Branched-chain-amino-acid aminotransferase'	Bcat2	Q3ULU3	Q3ULU3	0.31 1/324	25.00 1/4	0.330864	KEGG:00000
KEGG:03015	mRNA surveillance pathway	mRNA surveillance pathway	ENSMUSG00000022283 ENSMUSG00000009630 ENSMUSG00000004455 ENSMUSG00000020349 ENSMUSG00000007564 ENSMUSG00000058301	'Polyadenylate-binding protein 1'; 'Serine/threonine-protein phosphatase 2A catalytic subunit beta isoform'; 'Serine/threonine-protein phosphatase PP1-gamma catalytic subunit'; 'Serine/threonine-protein phosphatase 2A catalytic subunit alpha isoform'; 'Serine/threonine-protein phosphatase 2A 65 kDa regulatory subunit A alpha isoform'; 'Regulator of nonsense transcripts 1'	Pabpc1 Ppp2cb Ppp1cc Ppp2ca Ppp2r1a Upf1	P29341 P62715 P63087 P63330 Q76MZ3 Q9EPU0	P29341 P62715 P63087 P63330 Q76MZ3 Q9EPU0	1.85 6/324	6.00 6/100	0.333496	KEGG:00000
KEGG:00670	One carbon pool by folate	One carbon pool by folate	ENSMUSG00000026192 ENSMUSG00000025403	'Bifunctional purine biosynthesis protein ATIC'; 'Serine hydroxymethyltransferase, mitochondrial'	Atic Shmt2	Q9CWJ9 Q9CZN7	Q9CWJ9 Q9CZN7	0.62 2/324	10.53 2/19	0.344187	KEGG:00000
KEGG:04960	Aldosterone-regulated sodium reabsorption	Aldosterone-regulated sodium reabsorption	ENSMUSG00000032412 ENSMUSG00000007097 ENSMUSG00000033161	'Sodium/potassium-transporting ATPase subunit beta-3'; 'Sodium/potassium-transporting ATPase subunit alpha'; 'Sodium/potassium-transporting ATPase subunit alpha-1'	Atp1b3 Atp1a2 Atp1a1	P97370 Q6ZQ49 Q8VDN2	P97370 Q6ZQ49 Q8VDN2	0.93 3/324	7.89 3/38	0.352135	KEGG:00000
KEGG:05142	Chagas disease	Chagas disease	ENSMUSG00000032562 ENSMUSG00000024639 ENSMUSG00000009630 ENSMUSG00000020349 ENSMUSG00000027523 ENSMUSG00000007564	'Guanine nucleotide-binding protein G'; 'Serine/threonine-protein phosphatase 2A catalytic subunit beta isoform'; 'Serine/threonine-protein phosphatase 2A catalytic subunit alpha isoform'; 'Serine/threonine-protein phosphatase 2A 65 kDa regulatory subunit A alpha isoform'	Gnai2 Gnaq Ppp2cb Ppp2ca Gnas Ppp2r1a	P08752 P21279 P62715 P63330 Q6R0H7 Q76MZ3	P08752 P21279 P62715 P63330 Q6R0H7 Q76MZ3	1.85 6/324	5.83 6/103	0.355905	KEGG:00000
KEGG:04071	Sphingolipid signaling pathway	Sphingolipid signaling pathway	ENSMUSG00000032562 ENSMUSG00000024639 ENSMUSG00000009630 ENSMUSG00000020349 ENSMUSG00000007564 ENSMUSG00000007891 ENSMUSG00000007815	'Guanine nucleotide-binding protein G'; 'Serine/threonine-protein phosphatase 2A catalytic subunit beta isoform'; 'Serine/threonine-protein phosphatase 2A catalytic subunit alpha isoform'; 'Serine/threonine-protein phosphatase 2A 65 kDa regulatory subunit A alpha isoform'; 'Cathepsin D'; 'Transforming protein RhoA'	Gnai2 Gnaq Ppp2cb Ppp2ca Ppp2r1a Ctsd Rhoa	P08752 P21279 P62715 P63330 Q76MZ3 Q8C243 Q9QUI0	P08752 P21279 P62715 P63330 Q76MZ3 Q8C243 Q9QUI0	2.16 7/324	5.56 7/126	0.355905	KEGG:00000
KEGG:00360	Phenylalanine metabolism	Phenylalanine metabolism	ENSMUSG00000031672 ENSMUSG00000033307	'Aspartate aminotransferase, mitochondrial'; 'Macrophage migration inhibitory factor'	Got2 Mif	P05202 P34884	P05202 P34884	0.62 2/324	10.00 2/20	0.360949	KEGG:00000
KEGG:04024	cAMP signaling pathway	cAMP signaling pathway	ENSMUSG00000053819 ENSMUSG00000003123 ENSMUSG00000020788 ENSMUSG00000032562 ENSMUSG00000004455 ENSMUSG00000032412 ENSMUSG00000027523 ENSMUSG00000007097 ENSMUSG00000030730 ENSMUSG00000033161 ENSMUSG00000007815	'Calcium/calmodulin-dependent protein kinase type II subunit delta'; 'Hormone-sensitive lipase'; 'Calcium-transporting ATPase'; 'Guanine nucleotide-binding protein G'; 'Serine/threonine-protein phosphatase PP1-gamma catalytic subunit'; 'Sodium/potassium-transporting ATPase subunit beta-3'; 'Sodium/potassium-transporting ATPase subunit alpha'; 'Sarcoplasmic/endoplasmic reticulum calcium ATPase 1';…	Camk2d Lipe Atp2a3 Gnai2 Ppp1cc Atp1b3 Gnas Atp1a2 Atp2a1 Atp1a1 Rhoa	A0A0G2JGS4 E9Q4M2 E9Q559 P08752 P63087 P97370 Q6R0H7 Q6ZQ49 Q8R429 Q8VDN2 Q9QUI0	A0A0G2JGS4 E9Q4M2 E9Q559 P08752 P63087 P97370 Q6R0H7 Q6ZQ49 Q8R429 Q8VDN2 Q9QUI0	3.40 11/324	4.93 11/223	0.361132	KEGG:00000
KEGG:00524	Neomycin, kanamycin and gentamicin biosynthesis	Neomycin, kanamycin and gentamicin biosynthesis	ENSMUSG00000000628	'Hexokinase-2'	Hk2	O08528	O08528	0.31 1/324	20.00 1/5	0.378507	KEGG:00000
KEGG:00590	Arachidonic acid metabolism	Arachidonic acid metabolism	ENSMUSG00000015889 ENSMUSG00000022040 ENSMUSG00000075706 ENSMUSG00000026820 ENSMUSG00000072946	'Leukotriene A-4 hydrolase'; 'AB hydrolase-1 domain-containing protein'; 'Glutathione peroxidase'; 'Prostaglandin E synthase 2'; 'Prostaglandin reductase 2'	Lta4h Ephx2 Gpx4 Ptges2 Ptgr2	P24527 Q3UQ71 Q76LV0 Q8BWM0 Q8VDQ1	P24527 Q3UQ71 Q76LV0 Q8BWM0 Q8VDQ1	1.54 5/324	5.88 5/85	0.396781	KEGG:00000
KEGG:05205	Proteoglycans in cancer	Proteoglycans in cancer	ENSMUSG00000053819 ENSMUSG00000031207 ENSMUSG00000036446 ENSMUSG00000004455 ENSMUSG00000062825 ENSMUSG00000019929 ENSMUSG00000020719 ENSMUSG00000025278 ENSMUSG00000031328 ENSMUSG00000007815	'Calcium/calmodulin-dependent protein kinase type II subunit delta'; 'Moesin'; 'Lumican'; 'Serine/threonine-protein phosphatase PP1-gamma catalytic subunit'; 'Actin, cytoplasmic 2'; 'Decorin'; 'Probable ATP-dependent RNA helicase DDX5'; 'Filamin-B'; 'Filamin-A'; 'Transforming protein RhoA'	Camk2d Msn Lum Ppp1cc Actg1 Dcn Ddx5 Flnb Flna Rhoa	A0A0G2JGS4 P26041 P51885 P63087 P63260 Q3UKR1 Q3V0Z8 Q80X90 Q8BTM8 Q9QUI0	A0A0G2JGS4 P26041 P51885 P63087 P63260 Q3UKR1 Q3V0Z8 Q80X90 Q8BTM8 Q9QUI0	3.09 10/324	4.90 10/204	0.396781	KEGG:00000
KEGG:04970	Salivary secretion	Salivary secretion	ENSMUSG00000024639 ENSMUSG00000032412 ENSMUSG00000027523 ENSMUSG00000007097 ENSMUSG00000033161	'Guanine nucleotide-binding protein G'; 'Sodium/potassium-transporting ATPase subunit beta-3'; 'Sodium/potassium-transporting ATPase subunit alpha'; 'Sodium/potassium-transporting ATPase subunit alpha-1'	Gnaq Atp1b3 Gnas Atp1a2 Atp1a1	P21279 P97370 Q6R0H7 Q6ZQ49 Q8VDN2	P21279 P97370 Q6R0H7 Q6ZQ49 Q8VDN2	1.54 5/324	5.81 5/86	0.402682	KEGG:00000
KEGG:00230	Purine metabolism	Purine metabolism	ENSMUSG00000011148 ENSMUSG00000024066 ENSMUSG00000025791 ENSMUSG00000058624 ENSMUSG00000026192 ENSMUSG00000074797 ENSMUSG00000000253	'Adenylosuccinate synthetase isozyme 1'; 'Xanthine dehydrogenase/oxidase'; 'Phosphoglucomutase-1'; 'Guanine deaminase'; 'Bifunctional purine biosynthesis protein ATIC'; 'Inosine triphosphate pyrophosphatase'; 'GMP reductase 1'	Adss1 Xdh Pgm1 Gda Atic Itpa Gmpr	P28650 Q00519 Q66JR7 Q69ZN0 Q9CWJ9 Q9D892 Q9DCZ1	P28650 Q00519 Q66JR7 Q69ZN0 Q9CWJ9 Q9D892 Q9DCZ1	2.16 7/324	5.26 7/133	0.402682	KEGG:00000
KEGG:04931	Insulin resistance	Insulin resistance	ENSMUSG00000024900 ENSMUSG00000004455 ENSMUSG00000078937 ENSMUSG00000027513 ENSMUSG00000021069 ENSMUSG00000032648	'Acyltransferase'; 'Serine/threonine-protein phosphatase PP1-gamma catalytic subunit'; 'Carnitine O-palmitoyltransferase 1, muscle isoform'; 'Phosphoenolpyruvate carboxykinase, cytosolic'; 'Glycogen phosphorylase, liver form'; 'Glycogen phosphorylase, muscle form'	Cpt1a Ppp1cc Cpt1b Pck1 Pygl Pygm	A8ASF5 P63087 Q3UIM5 Q8CI37 Q9ET01 Q9WUB3	A8ASF5 P63087 Q3UIM5 Q8CI37 Q9ET01 Q9WUB3	1.85 6/324	5.50 6/109	0.402682	KEGG:00000
KEGG:00900	Terpenoid backbone biosynthesis	Terpenoid backbone biosynthesis	ENSMUSG00000023832 ENSMUSG00000032047	'Acetyl-CoA acetyltransferase, cytosolic'; 'Acetyl-CoA acetyltransferase, mitochondrial'	Acat2 Acat1	Q8CAY6 Q8QZT1	Q8CAY6 Q8QZT1	0.62 2/324	8.70 2/23	0.4205	KEGG:00000
KEGG:00232	Caffeine metabolism	Caffeine metabolism	ENSMUSG00000024066	'Xanthine dehydrogenase/oxidase'	Xdh	Q00519	Q00519	0.31 1/324	16.67 1/6	0.421116	KEGG:00000
KEGG:05160	Hepatitis C	Hepatitis C	ENSMUSG00000020849 ENSMUSG00000009630 ENSMUSG00000022285 ENSMUSG00000020349 ENSMUSG00000076432 ENSMUSG00000018965 ENSMUSG00000007564 ENSMUSG00000037523	'14-3-3 protein epsilon'; 'Serine/threonine-protein phosphatase 2A catalytic subunit beta isoform'; '14-3-3 protein zeta/delta'; 'Serine/threonine-protein phosphatase 2A catalytic subunit alpha isoform'; '14-3-3 protein theta'; '14-3-3 protein eta'; 'Serine/threonine-protein phosphatase 2A 65 kDa regulatory subunit A alpha isoform'; 'Mitochondrial antiviral-signaling protein'	Ywhae Ppp2cb Ywhaz Ppp2ca Ywhaq Ywhah Ppp2r1a Mavs	P62259 P62715 P63101 P63330 P68254 P68510 Q76MZ3 Q8VCF0	P62259 P62715 P63101 P63330 P68254 P68510 Q76MZ3 Q8VCF0	2.47 8/324	4.85 8/165	0.466624	KEGG:00000
KEGG:04520	Adherens junction	Adherens junction	ENSMUSG00000054808 ENSMUSG00000024387 ENSMUSG00000062825 ENSMUSG00000030672 ENSMUSG00000007815	'Alpha-actinin-4'; 'Casein kinase II subunit beta'; 'Actin, cytoplasmic 2'; 'Myosin regulatory light chain 11'; 'Transforming protein RhoA'	Actn4 Csnk2b Actg1 Myl11 Rhoa	A0A1L1SV25 G3UZX4 P63260 P97457 Q9QUI0	A0A1L1SV25 G3UZX4 P63260 P97457 Q9QUI0	1.54 5/324	5.43 5/92	0.466624	KEGG:00000
KEGG:04670	Leukocyte transendothelial migration	Leukocyte transendothelial migration	ENSMUSG00000054808 ENSMUSG00000032562 ENSMUSG00000031207 ENSMUSG00000062825 ENSMUSG00000030672 ENSMUSG00000007815	'Alpha-actinin-4'; 'Guanine nucleotide-binding protein G'; 'Moesin'; 'Actin, cytoplasmic 2'; 'Myosin regulatory light chain 11'; 'Transforming protein RhoA'	Actn4 Gnai2 Msn Actg1 Myl11 Rhoa	A0A1L1SV25 P08752 P26041 P63260 P97457 Q9QUI0	A0A1L1SV25 P08752 P26041 P63260 P97457 Q9QUI0	1.85 6/324	5.08 6/118	0.486161	KEGG:00000
KEGG:00340	Histidine metabolism	Histidine metabolism	ENSMUSG00000026687 ENSMUSG00000053644	'4-trimethylaminobutyraldehyde dehydrogenase'; 'Alpha-aminoadipic semialdehyde dehydrogenase'	Aldh9a1 Aldh7a1	A7VL18 Q9DBF1	A7VL18 Q9DBF1	0.62 2/324	7.69 2/26	0.486161	KEGG:00000
KEGG:04920	Adipocytokine signaling pathway	Adipocytokine signaling pathway	ENSMUSG00000024900 ENSMUSG00000018796 ENSMUSG00000078937 ENSMUSG00000027513	'Acyltransferase'; 'Long-chain-fatty-acid--CoA ligase'; 'Carnitine O-palmitoyltransferase 1, muscle isoform'; 'Phosphoenolpyruvate carboxykinase, cytosolic'	Cpt1a Acsl1 Cpt1b Pck1	A8ASF5 D3Z041 Q3UIM5 Q8CI37	A8ASF5 D3Z041 Q3UIM5 Q8CI37	1.23 4/324	5.56 4/72	0.508362	KEGG:00000
KEGG:00400	Phenylalanine, tyrosine and tryptophan biosynthesis	Phenylalanine, tyrosine and tryptophan biosynthesis	ENSMUSG00000031672	'Aspartate aminotransferase, mitochondrial'	Got2	P05202	P05202	0.31 1/324	12.50 1/8	0.513596	KEGG:00000
KEGG:05418	Fluid shear stress and atherosclerosis	Fluid shear stress and atherosclerosis	ENSMUSG00000058135 ENSMUSG00000040562 ENSMUSG00000062825 ENSMUSG00000004035 ENSMUSG00000023944 ENSMUSG00000027890 ENSMUSG00000007815	'Glutathione S-transferase'; 'Glutathione S-transferase Mu 2'; 'Actin, cytoplasmic 2'; 'Heat shock protein HSP 90-beta'; 'Glutathione S-transferase Mu 4'; 'Transforming protein RhoA'	Gstm1 Gstm2 Actg1 Gstm7 Hsp90ab1 Gstm4 Rhoa	A2AE89 P15626 P63260 Q6PJ91 Q71LX8 Q8R5I6 Q9QUI0	A2AE89 P15626 P63260 Q6PJ91 Q71LX8 Q8R5I6 Q9QUI0	2.16 7/324	4.79 7/146	0.513596	KEGG:00000
KEGG:05100	Bacterial invasion of epithelial cells	Bacterial invasion of epithelial cells	ENSMUSG00000030890 ENSMUSG00000062825 ENSMUSG00000026341 ENSMUSG00000007815	'Integrin-linked protein kinase'; 'Actin, cytoplasmic 2'; 'Actin-related protein 3'; 'Transforming protein RhoA'	Ilk Actg1 Actr3 Rhoa	O55222 P63260 Q3TGE1 Q9QUI0	O55222 P63260 Q3TGE1 Q9QUI0	1.23 4/324	5.33 4/75	0.542832	KEGG:00000
KEGG:04020	Calcium signaling pathway	Calcium signaling pathway	ENSMUSG00000053819 ENSMUSG00000030592 ENSMUSG00000020788 ENSMUSG00000017300 ENSMUSG00000024639 ENSMUSG00000031633 ENSMUSG00000021771 ENSMUSG00000020402 ENSMUSG00000027523 ENSMUSG00000028207 ENSMUSG00000030730	'Calcium/calmodulin-dependent protein kinase type II subunit delta'; 'Ryanodine receptor 1'; 'Calcium-transporting ATPase'; 'Troponin C, skeletal muscle'; 'Guanine nucleotide-binding protein G'; 'ADP/ATP translocase 1'; 'Voltage-dependent anion-selective channel protein 2'; 'Voltage-dependent anion-selective channel protein 1'; 'Aspartyl/asparaginyl beta-hydroxylase'; 'Sarcoplasmic/endoplasmic re…	Camk2d Ryr1 Atp2a3 Tnnc2 Gnaq Slc25a4 Vdac2 Vdac1 Gnas Asph Atp2a1	A0A0G2JGS4 A0A1L1SQG7 E9Q559 P20801 P21279 P48962 Q60930 Q60932 Q6R0H7 Q8BSY0 Q8R429	A0A0G2JGS4 A0A1L1SQG7 E9Q559 P20801 P21279 P48962 Q60930 Q60932 Q6R0H7 Q8BSY0 Q8R429	3.40 11/324	4.35 11/253	0.542832	KEGG:00000
KEGG:01523	Antifolate resistance	Antifolate resistance	ENSMUSG00000026192 ENSMUSG00000025403	'Bifunctional purine biosynthesis protein ATIC'; 'Serine hydroxymethyltransferase, mitochondrial'	Atic Shmt2	Q9CWJ9 Q9CZN7	Q9CWJ9 Q9CZN7	0.62 2/324	6.90 2/29	0.543702	KEGG:00000
KEGG:05133	Pertussis	Pertussis	ENSMUSG00000032562 ENSMUSG00000062929 ENSMUSG00000056201 ENSMUSG00000007815	'Guanine nucleotide-binding protein G'; 'Cofilin-2'; 'Cofilin-1'; 'Transforming protein RhoA'	Gnai2 Cfl2 Cfl1 Rhoa	P08752 Q3UHW9 Q544Y7 Q9QUI0	P08752 Q3UHW9 Q544Y7 Q9QUI0	1.23 4/324	5.19 4/77	0.563307	KEGG:00000
KEGG:05170	Human immunodeficiency virus 1 infection	Human immunodeficiency virus 1 infection	ENSMUSG00000079658 ENSMUSG00000036402 ENSMUSG00000029713 ENSMUSG00000032562 ENSMUSG00000024639 ENSMUSG00000062929 ENSMUSG00000029686 ENSMUSG00000056201 ENSMUSG00000027639 ENSMUSG00000022781	'Elongin-C'; 'Guanine nucleotide-binding protein subunit gamma'; 'Guanine nucleotide binding protein'; 'Guanine nucleotide-binding protein G'; 'Cofilin-2'; 'Cullin family profile domain-containing protein'; 'Cofilin-1'; 'Deoxynucleoside triphosphate triphosphohydrolase SAMHD1'; 'Serine/threonine-protein kinase PAK 2'	Eloc Gng12 Gnb2 Gnai2 Gnaq Cfl2 Cul1 Cfl1 Samhd1 Pak2	A0A087WNT1 A0A0N4SW28 E9QKR0 P08752 P21279 Q3UHW9 Q3UIA5 Q544Y7 Q60710 Q8CIN4	A0A087WNT1 A0A0N4SW28 E9QKR0 P08752 P21279 Q3UHW9 Q3UIA5 Q544Y7 Q60710 Q8CIN4	3.09 10/324	4.31 10/232	0.575588	KEGG:00000
KEGG:04360	Axon guidance	Axon guidance	ENSMUSG00000053819 ENSMUSG00000022048 ENSMUSG00000030890 ENSMUSG00000032562 ENSMUSG00000062929 ENSMUSG00000056201 ENSMUSG00000022781 ENSMUSG00000007815	'Calcium/calmodulin-dependent protein kinase type II subunit delta'; 'Dihydropyrimidinase-related protein 2'; 'Integrin-linked protein kinase'; 'Guanine nucleotide-binding protein G'; 'Cofilin-2'; 'Cofilin-1'; 'Serine/threonine-protein kinase PAK 2'; 'Transforming protein RhoA'	Camk2d Dpysl2 Ilk Gnai2 Cfl2 Cfl1 Pak2 Rhoa	A0A0G2JGS4 O08553 O55222 P08752 Q3UHW9 Q544Y7 Q8CIN4 Q9QUI0	A0A0G2JGS4 O08553 O55222 P08752 Q3UHW9 Q544Y7 Q8CIN4 Q9QUI0	2.47 8/324	4.42 8/181	0.584363	KEGG:00000
KEGG:03266	Virion - Herpesvirus	Virion - Herpesvirus	ENSMUSG00000056999	'Insulin degrading enzyme'	Ide	Q8CGB9	Q8CGB9	0.31 1/324	10.00 1/10	0.589185	KEGG:00000
KEGG:01524	Platinum drug resistance	Platinum drug resistance	ENSMUSG00000058135 ENSMUSG00000040562 ENSMUSG00000004035 ENSMUSG00000027890	'Glutathione S-transferase'; 'Glutathione S-transferase Mu 2'; 'Glutathione S-transferase Mu 4'	Gstm1 Gstm2 Gstm7 Gstm4	A2AE89 P15626 Q6PJ91 Q8R5I6	A2AE89 P15626 Q6PJ91 Q8R5I6	1.23 4/324	5.00 4/80	0.59315	KEGG:00000
KEGG:04136	Autophagy - other	Autophagy - other	ENSMUSG00000009630 ENSMUSG00000020349	'Serine/threonine-protein phosphatase 2A catalytic subunit beta isoform'; 'Serine/threonine-protein phosphatase 2A catalytic subunit alpha isoform'	Ppp2cb Ppp2ca	P62715 P63330	P62715 P63330	0.62 2/324	6.25 2/32	0.596257	KEGG:00000
KEGG:05204	Chemical carcinogenesis - DNA adducts	Chemical carcinogenesis - DNA adducts	ENSMUSG00000058135 ENSMUSG00000040562 ENSMUSG00000004035 ENSMUSG00000027890	'Glutathione S-transferase'; 'Glutathione S-transferase Mu 2'; 'Glutathione S-transferase Mu 4'	Gstm1 Gstm2 Gstm7 Gstm4	A2AE89 P15626 Q6PJ91 Q8R5I6	A2AE89 P15626 Q6PJ91 Q8R5I6	1.23 4/324	4.76 4/84	0.636872	KEGG:00000
KEGG:01040	Biosynthesis of unsaturated fatty acids	Biosynthesis of unsaturated fatty acids	ENSMUSG00000027195 ENSMUSG00000072949	'Very-long-chain 3-oxoacyl-CoA reductase'; 'Acot1 protein'	Hsd17b12 Acot1	O70503 Q99L15	O70503 Q99L15	0.62 2/324	5.88 2/34	0.636872	KEGG:00000
KEGG:05412	Arrhythmogenic right ventricular cardiomyopathy	Arrhythmogenic right ventricular cardiomyopathy	ENSMUSG00000020788 ENSMUSG00000062825 ENSMUSG00000042284 ENSMUSG00000030730	'Calcium-transporting ATPase'; 'Actin, cytoplasmic 2'; 'Integrin alpha-1'; 'Sarcoplasmic/endoplasmic reticulum calcium ATPase 1'	Atp2a3 Actg1 Itga1 Atp2a1	E9Q559 P63260 Q3V3R4 Q8R429	E9Q559 P63260 Q3V3R4 Q8R429	1.23 4/324	4.76 4/84	0.636872	KEGG:00000
KEGG:05134	Legionellosis	Legionellosis	ENSMUSG00000009112 ENSMUSG00000025980 ENSMUSG00000028452	'Bcl-2-like protein 13'; '60 kDa heat shock protein, mitochondrial'; 'Transitional endoplasmic reticulum ATPase'	Bcl2l13 Hspd1 Vcp	P59017 P63038 Q01853	P59017 P63038 Q01853	0.93 3/324	5.08 3/59	0.638214	KEGG:00000
KEGG:04725	Cholinergic synapse	Cholinergic synapse	ENSMUSG00000053819 ENSMUSG00000036402 ENSMUSG00000029713 ENSMUSG00000032562 ENSMUSG00000024639	'Calcium/calmodulin-dependent protein kinase type II subunit delta'; 'Guanine nucleotide-binding protein subunit gamma'; 'Guanine nucleotide binding protein'; 'Guanine nucleotide-binding protein G'	Camk2d Gng12 Gnb2 Gnai2 Gnaq	A0A0G2JGS4 A0A0N4SW28 E9QKR0 P08752 P21279	A0A0G2JGS4 A0A0N4SW28 E9QKR0 P08752 P21279	1.54 5/324	4.46 5/112	0.656765	KEGG:00000
KEGG:04724	Glutamatergic synapse	Glutamatergic synapse	ENSMUSG00000036402 ENSMUSG00000029713 ENSMUSG00000032562 ENSMUSG00000024639 ENSMUSG00000027523	'Guanine nucleotide-binding protein subunit gamma'; 'Guanine nucleotide binding protein'; 'Guanine nucleotide-binding protein G'	Gng12 Gnb2 Gnai2 Gnaq Gnas	A0A0N4SW28 E9QKR0 P08752 P21279 Q6R0H7	A0A0N4SW28 E9QKR0 P08752 P21279 Q6R0H7	1.54 5/324	4.39 5/114	0.67818	KEGG:00000
KEGG:05032	Morphine addiction	Morphine addiction	ENSMUSG00000036402 ENSMUSG00000029713 ENSMUSG00000032562 ENSMUSG00000027523	'Guanine nucleotide-binding protein subunit gamma'; 'Guanine nucleotide binding protein'; 'Guanine nucleotide-binding protein G'	Gng12 Gnb2 Gnai2 Gnas	A0A0N4SW28 E9QKR0 P08752 Q6R0H7	A0A0N4SW28 E9QKR0 P08752 Q6R0H7	1.23 4/324	4.44 4/90	0.703153	KEGG:00000
KEGG:05207	Chemical carcinogenesis - receptor activation	Chemical carcinogenesis - receptor activation	ENSMUSG00000027782 ENSMUSG00000058135 ENSMUSG00000032562 ENSMUSG00000040562 ENSMUSG00000022040 ENSMUSG00000004035 ENSMUSG00000027523 ENSMUSG00000023944 ENSMUSG00000027890	'Karyopherin'; 'Glutathione S-transferase'; 'Guanine nucleotide-binding protein G'; 'Glutathione S-transferase Mu 2'; 'AB hydrolase-1 domain-containing protein'; 'Heat shock protein HSP 90-beta'; 'Glutathione S-transferase Mu 4'	Kpna4 Gstm1 Gnai2 Gstm2 Ephx2 Gstm7 Gnas Hsp90ab1 Gstm4	A0A0B4J1E7 A2AE89 P08752 P15626 Q3UQ71 Q6PJ91 Q6R0H7 Q71LX8 Q8R5I6	A0A0B4J1E7 A2AE89 P08752 P15626 Q3UQ71 Q6PJ91 Q6R0H7 Q71LX8 Q8R5I6	2.78 9/324	4.00 9/225	0.703153	KEGG:00000
KEGG:04720	Long-term potentiation	Long-term potentiation	ENSMUSG00000053819 ENSMUSG00000024639 ENSMUSG00000004455	'Calcium/calmodulin-dependent protein kinase type II subunit delta'; 'Guanine nucleotide-binding protein G'; 'Serine/threonine-protein phosphatase PP1-gamma catalytic subunit'	Camk2d Gnaq Ppp1cc	A0A0G2JGS4 P21279 P63087	A0A0G2JGS4 P21279 P63087	0.93 3/324	4.55 3/66	0.738716	KEGG:00000
KEGG:00140	Steroid hormone biosynthesis	Steroid hormone biosynthesis	ENSMUSG00000073422 ENSMUSG00000027195 ENSMUSG00000000326 ENSMUSG00000034449	'Hydroxysteroid 17-beta dehydrogenase 8'; 'Very-long-chain 3-oxoacyl-CoA reductase'; 'Catechol O-methyltransferase'; 'Dehydrogenase/reductase SDR family member 11'	Hsd17b8 Hsd17b12 Comt Dhrs11	A0A494BAF4 O70503 O88587 Q3U0B3	A0A494BAF4 O70503 O88587 Q3U0B3	1.23 4/324	4.26 4/94	0.75125	KEGG:00000
KEGG:05211	Renal cell carcinoma	Renal cell carcinoma	ENSMUSG00000079658 ENSMUSG00000026526 ENSMUSG00000022781	'Elongin-C'; 'Fumarate hydratase, mitochondrial'; 'Serine/threonine-protein kinase PAK 2'	Eloc Fh Pak2	A0A087WNT1 P97807 Q8CIN4	A0A087WNT1 P97807 Q8CIN4	0.93 3/324	4.41 3/68	0.75268	KEGG:00000
KEGG:05031	Amphetamine addiction	Amphetamine addiction	ENSMUSG00000053819 ENSMUSG00000004455 ENSMUSG00000027523	'Calcium/calmodulin-dependent protein kinase type II subunit delta'; 'Serine/threonine-protein phosphatase PP1-gamma catalytic subunit'; 'Guanine nucleotide-binding protein G'	Camk2d Ppp1cc Gnas	A0A0G2JGS4 P63087 Q6R0H7	A0A0G2JGS4 P63087 Q6R0H7	0.93 3/324	4.41 3/68	0.75268	KEGG:00000
KEGG:04660	T cell receptor signaling pathway	T cell receptor signaling pathway	ENSMUSG00000009630 ENSMUSG00000020349 ENSMUSG00000007564 ENSMUSG00000022781 ENSMUSG00000007815	'Serine/threonine-protein phosphatase 2A catalytic subunit beta isoform'; 'Serine/threonine-protein phosphatase 2A catalytic subunit alpha isoform'; 'Serine/threonine-protein phosphatase 2A 65 kDa regulatory subunit A alpha isoform'; 'Serine/threonine-protein kinase PAK 2'; 'Transforming protein RhoA'	Ppp2cb Ppp2ca Ppp2r1a Pak2 Rhoa	P62715 P63330 Q76MZ3 Q8CIN4 Q9QUI0	P62715 P63330 Q76MZ3 Q8CIN4 Q9QUI0	1.54 5/324	4.10 5/122	0.75268	KEGG:00000
KEGG:00830	Retinol metabolism	Retinol metabolism	ENSMUSG00000024747 ENSMUSG00000074207 ENSMUSG00000053279 ENSMUSG00000028138	'Aldehyde dehydrogenase, cytosolic 1'; 'Alcohol dehydrogenase 1'; 'Aldehyde dehydrogenase 1A1'; 'Alcohol dehydrogenase class-3'	Aldh1a7 Adh1 Aldh1a1 Adh5	O35945 P00329 P24549 P28474	O35945 P00329 P24549 P28474	1.23 4/324	4.12 4/97	0.76326	KEGG:00000
KEGG:00760	Nicotinate and nicotinamide metabolism	Nicotinate and nicotinamide metabolism	ENSMUSG00000020572 ENSMUSG00000015149	'Nicotinamide phosphoribosyltransferase'; 'NAD-dependent protein deacetylase sirtuin-2'	Nampt Sirt2	Q3TLX1 Q8VDQ8	Q3TLX1 Q8VDQ8	0.62 2/324	4.76 2/42	0.76326	KEGG:00000
KEGG:04621	NOD-like receptor signaling pathway	NOD-like receptor signaling pathway	ENSMUSG00000022789 ENSMUSG00000020849 ENSMUSG00000020572 ENSMUSG00000021771 ENSMUSG00000020402 ENSMUSG00000023944 ENSMUSG00000037523 ENSMUSG00000007815	'Dynamin-1-like protein'; '14-3-3 protein epsilon'; 'Nicotinamide phosphoribosyltransferase'; 'Voltage-dependent anion-selective channel protein 2'; 'Voltage-dependent anion-selective channel protein 1'; 'Heat shock protein HSP 90-beta'; 'Mitochondrial antiviral-signaling protein'; 'Transforming protein RhoA'	Dnm1l Ywhae Nampt Vdac2 Vdac1 Hsp90ab1 Mavs Rhoa	Q8K1M6 P62259 Q3TLX1 Q60930 Q60932 Q71LX8 Q8VCF0 Q9QUI0	E9PUD2 P62259 Q3TLX1 Q60930 Q60932 Q71LX8 Q8VCF0 Q9QUI0	2.47 8/324	3.85 8/208	0.76326	KEGG:00000
KEGG:00564	Glycerophospholipid metabolism	Glycerophospholipid metabolism	ENSMUSG00000023019 ENSMUSG00000026922 ENSMUSG00000026827 ENSMUSG00000028670	'Glycerol-3-phosphate dehydrogenase'; '1-acyl-sn-glycerol-3-phosphate acyltransferase'; 'Glycerol-3-phosphate dehydrogenase, mitochondrial'; 'Acyl-protein thioesterase 2'	Gpd1 Agpat2 Gpd2 Lypla2	P13707 Q059U0 Q64521 Q9WTL7	P13707 Q059U0 Q64521 Q9WTL7	1.23 4/324	4.08 4/98	0.771878	KEGG:00000
KEGG:04976	Bile secretion	Bile secretion	ENSMUSG00000032412 ENSMUSG00000027523 ENSMUSG00000007097 ENSMUSG00000033161	'Sodium/potassium-transporting ATPase subunit beta-3'; 'Guanine nucleotide-binding protein G'; 'Sodium/potassium-transporting ATPase subunit alpha'; 'Sodium/potassium-transporting ATPase subunit alpha-1'	Atp1b3 Gnas Atp1a2 Atp1a1	P97370 Q6R0H7 Q6ZQ49 Q8VDN2	P97370 Q6R0H7 Q6ZQ49 Q8VDN2	1.23 4/324	4.00 4/100	0.783655	KEGG:00000
KEGG:04962	Vasopressin-regulated water reabsorption	Vasopressin-regulated water reabsorption	ENSMUSG00000027523 ENSMUSG00000018707	'Guanine nucleotide-binding protein G'; 'Cytoplasmic dynein 1 heavy chain 1'	Gnas Dync1h1	Q6R0H7 Q9JHU4	Q6R0H7 Q9JHU4	0.62 2/324	4.55 2/44	0.783655	KEGG:00000
KEGG:04916	Melanogenesis	Melanogenesis	ENSMUSG00000053819 ENSMUSG00000032562 ENSMUSG00000024639 ENSMUSG00000027523	'Calcium/calmodulin-dependent protein kinase type II subunit delta'; 'Guanine nucleotide-binding protein G'	Camk2d Gnai2 Gnaq Gnas	A0A0G2JGS4 P08752 P21279 Q6R0H7	A0A0G2JGS4 P08752 P21279 Q6R0H7	1.23 4/324	4.00 4/100	0.783655	KEGG:00000
KEGG:04926	Relaxin signaling pathway	Relaxin signaling pathway	ENSMUSG00000036402 ENSMUSG00000029713 ENSMUSG00000032562 ENSMUSG00000035783 ENSMUSG00000027523	'Guanine nucleotide-binding protein subunit gamma'; 'Guanine nucleotide binding protein'; 'Guanine nucleotide-binding protein G'; 'Actin, aortic smooth muscle'	Gng12 Gnb2 Gnai2 Acta2 Gnas	A0A0N4SW28 E9QKR0 P08752 P62737 Q6R0H7	A0A0N4SW28 E9QKR0 P08752 P62737 Q6R0H7	1.54 5/324	3.88 5/129	0.78972	KEGG:00000
KEGG:04726	Serotonergic synapse	Serotonergic synapse	ENSMUSG00000036402 ENSMUSG00000029713 ENSMUSG00000032562 ENSMUSG00000024639 ENSMUSG00000027523	'Guanine nucleotide-binding protein subunit gamma'; 'Guanine nucleotide binding protein'; 'Guanine nucleotide-binding protein G'	Gng12 Gnb2 Gnai2 Gnaq Gnas	A0A0N4SW28 E9QKR0 P08752 P21279 Q6R0H7	A0A0N4SW28 E9QKR0 P08752 P21279 Q6R0H7	1.54 5/324	3.82 5/131	0.807506	KEGG:00000
KEGG:04924	Renin secretion	Renin secretion	ENSMUSG00000032562 ENSMUSG00000024639 ENSMUSG00000027523	'Guanine nucleotide-binding protein G'	Gnai2 Gnaq Gnas	P08752 P21279 Q6R0H7	P08752 P21279 Q6R0H7	0.93 3/324	4.00 3/75	0.812404	KEGG:00000
KEGG:05030	Cocaine addiction	Cocaine addiction	ENSMUSG00000032562 ENSMUSG00000027523	'Guanine nucleotide-binding protein G'	Gnai2 Gnas	P08752 Q6R0H7	P08752 Q6R0H7	0.62 2/324	4.17 2/48	0.812404	KEGG:00000
KEGG:03410	Base excision repair	Base excision repair	ENSMUSG00000042558 ENSMUSG00000027342	'ADP-ribosylhydrolase ARH3'; 'Proliferating cell nuclear antigen'	Adprs Pcna	Q8CG72 Q9CZD6	Q8CG72 Q9CZD6	0.62 2/324	4.26 2/47	0.812404	KEGG:00000
KEGG:04930	Type II diabetes mellitus	Type II diabetes mellitus	ENSMUSG00000041237 ENSMUSG00000000628	'Pyruvate kinase'; 'Hexokinase-2'	Pklr Hk2	G3X925 O08528	G3X925 O08528	0.62 2/324	4.17 2/48	0.812404	KEGG:00000
KEGG:04151	PI3K-Akt signaling pathway	PI3K-Akt signaling pathway	ENSMUSG00000036402 ENSMUSG00000029713 ENSMUSG00000020849 ENSMUSG00000009630 ENSMUSG00000022285 ENSMUSG00000020349 ENSMUSG00000076432 ENSMUSG00000018965 ENSMUSG00000028156 ENSMUSG00000042284 ENSMUSG00000023944 ENSMUSG00000007564 ENSMUSG00000027513	'Guanine nucleotide-binding protein subunit gamma'; 'Guanine nucleotide binding protein'; '14-3-3 protein epsilon'; 'Serine/threonine-protein phosphatase 2A catalytic subunit beta isoform'; '14-3-3 protein zeta/delta'; 'Serine/threonine-protein phosphatase 2A catalytic subunit alpha isoform'; '14-3-3 protein theta'; '14-3-3 protein eta'; 'Eukaryotic translation initiation factor 4E'; 'Integrin al…	Gng12 Gnb2 Ywhae Ppp2cb Ywhaz Ppp2ca Ywhaq Ywhah Eif4e Itga1 Hsp90ab1 Ppp2r1a Pck1	A0A0N4SW28 E9QKR0 P62259 P62715 P63101 P63330 P68254 P68510 Q3TK95 Q3V3R4 Q71LX8 Q76MZ3 Q8CI37	A0A0N4SW28 E9QKR0 P62259 P62715 P63101 P63330 P68254 P68510 Q3TK95 Q3V3R4 Q71LX8 Q76MZ3 Q8CI37	4.01 13/324	3.57 13/364	0.812404	KEGG:00000
KEGG:04915	Estrogen signaling pathway	Estrogen signaling pathway	ENSMUSG00000032562 ENSMUSG00000024639 ENSMUSG00000027523 ENSMUSG00000023944 ENSMUSG00000007891	'Guanine nucleotide-binding protein G'; 'Heat shock protein HSP 90-beta'; 'Cathepsin D'	Gnai2 Gnaq Gnas Hsp90ab1 Ctsd	P08752 P21279 Q6R0H7 Q71LX8 Q8C243	P08752 P21279 Q6R0H7 Q71LX8 Q8C243	1.54 5/324	3.76 5/133	0.812404	KEGG:00000
KEGG:00220	Arginine biosynthesis	Arginine biosynthesis	ENSMUSG00000031672	'Aspartate aminotransferase, mitochondrial'	Got2	P05202	P05202	0.31 1/324	5.00 1/20	0.818131	KEGG:00000
KEGG:04140	Autophagy - animal	Autophagy - animal	ENSMUSG00000011096 ENSMUSG00000009630 ENSMUSG00000020349 ENSMUSG00000014959 ENSMUSG00000042628 ENSMUSG00000007891	'AKT1 substrate 1'; 'Serine/threonine-protein phosphatase 2A catalytic subunit beta isoform'; 'Serine/threonine-protein phosphatase 2A catalytic subunit alpha isoform'; 'PDZ GRASP-type domain-containing protein'; 'Zinc finger FYVE domain-containing protein 1'; 'Cathepsin D'	Akt1s1 Ppp2cb Ppp2ca Gorasp2 Zfyve1 Ctsd	E9QKI4 P62715 P63330 Q3TIK1 Q810J8 Q8C243	E9QKI4 P62715 P63330 Q3TIK1 Q810J8 Q8C243	1.85 6/324	3.61 6/166	0.821352	KEGG:00000
KEGG:03430	Mismatch repair	Mismatch repair	ENSMUSG00000027342	'Proliferating cell nuclear antigen'	Pcna	Q9CZD6	Q9CZD6	0.31 1/324	4.76 1/21	0.821352	KEGG:00000
KEGG:04928	Parathyroid hormone synthesis, secretion and action	Parathyroid hormone synthesis, secretion and action	ENSMUSG00000032562 ENSMUSG00000024639 ENSMUSG00000027523 ENSMUSG00000007815	'Guanine nucleotide-binding protein G'; 'Transforming protein RhoA'	Gnai2 Gnaq Gnas Rhoa	P08752 P21279 Q6R0H7 Q9QUI0	P08752 P21279 Q6R0H7 Q9QUI0	1.23 4/324	3.70 4/108	0.821352	KEGG:00000
KEGG:00770	Pantothenate and CoA biosynthesis	Pantothenate and CoA biosynthesis	ENSMUSG00000030826	'Branched-chain-amino-acid aminotransferase'	Bcat2	Q3ULU3	Q3ULU3	0.31 1/324	4.76 1/21	0.821352	KEGG:00000
KEGG:05146	Amoebiasis	Amoebiasis	ENSMUSG00000054808 ENSMUSG00000024639 ENSMUSG00000028691 ENSMUSG00000027523	'Alpha-actinin-4'; 'Guanine nucleotide-binding protein G'; 'Peroxiredoxin-1'	Actn4 Gnaq Prdx1 Gnas	A0A1L1SV25 P21279 P35700 Q6R0H7	A0A1L1SV25 P21279 P35700 Q6R0H7	1.23 4/324	3.74 4/107	0.821352	KEGG:00000
KEGG:04141	Protein processing in endoplasmic reticulum	Protein processing in endoplasmic reticulum	ENSMUSG00000025757 ENSMUSG00000028410 ENSMUSG00000028452 ENSMUSG00000029686 ENSMUSG00000023944 ENSMUSG00000071650	'Heat shock 70 kDa protein 4L'; 'DnaJ homolog subfamily A member 1'; 'Transitional endoplasmic reticulum ATPase'; 'Cullin family profile domain-containing protein'; 'Heat shock protein HSP 90-beta'; 'Neutral alpha-glucosidase AB'	Hspa4l Dnaja1 Vcp Cul1 Hsp90ab1 Ganab	P48722 P63037 Q01853 Q3UIA5 Q71LX8 Q8BHN3	P48722 P63037 Q01853 Q3UIA5 Q71LX8 Q8BHN3	1.85 6/324	3.53 6/170	0.845148	KEGG:00000
KEGG:04623	Cytosolic DNA-sensing pathway	Cytosolic DNA-sensing pathway	ENSMUSG00000051695 ENSMUSG00000027639 ENSMUSG00000037523	'Poly'; 'Deoxynucleoside triphosphate triphosphohydrolase SAMHD1'; 'Mitochondrial antiviral-signaling protein'	Pcbp1 Samhd1 Mavs	P60335 Q60710 Q8VCF0	P60335 Q60710 Q8VCF0	0.93 3/324	3.66 3/82	0.845824	KEGG:00000
KEGG:04145	Phagosome	Phagosome	ENSMUSG00000026202 ENSMUSG00000062825 ENSMUSG00000067338 ENSMUSG00000067702 ENSMUSG00000058672 ENSMUSG00000018707	'Tubulin alpha chain'; 'Actin, cytoplasmic 2'; 'Tubulin beta-2A chain'; 'Cytoplasmic dynein 1 heavy chain 1'	Tuba4a Actg1 Tuba3a Tubb2a Dync1h1	A0A0A0MQA5 P63260 Q5FW91 Q7TMM9 Q9JHU4	A0A0A0MQA5 P63260 Q5FW91 Q7TMM9 Q9JHU4	1.85 6/324	3.47 6/173	0.862134	KEGG:00000
KEGG:04144	Endocytosis	Endocytosis	ENSMUSG00000019804 ENSMUSG00000028745 ENSMUSG00000026341 ENSMUSG00000031696 ENSMUSG00000046032 ENSMUSG00000035152 ENSMUSG00000006740 ENSMUSG00000074364 ENSMUSG00000007815	'Sorting nexin-3'; 'F-actin-capping protein subunit beta'; 'Actin-related protein 3'; 'Vacuolar protein sorting-associated protein 35'; 'Sorting nexin 12'; 'AP complex subunit beta'; 'Kinesin-1 heavy chain'; 'EH domain-containing protein 2'; 'Transforming protein RhoA'	Snx3 Capzb Actr3 Vps35 Snx12 Ap2b1 Kif5b Ehd2 Rhoa	O70492 P47757 Q3TGE1 Q3TRJ1 Q3V2H3 Q5SWR1 Q61768 Q8BH64 Q9QUI0	O70492 P47757 Q3TGE1 Q3TRJ1 Q3V2H3 Q5SWR1 Q61768 Q8BH64 Q9QUI0	2.78 9/324	3.42 9/263	0.867252	KEGG:00000
KEGG:04966	Collecting duct acid secretion	Collecting duct acid secretion	ENSMUSG00000006574	'Band 3 anion transport protein'	Slc4a1	P04919	P04919	0.31 1/324	3.70 1/27	0.911383	KEGG:00000
KEGG:04912	GnRH signaling pathway	GnRH signaling pathway	ENSMUSG00000053819 ENSMUSG00000024639 ENSMUSG00000027523	'Calcium/calmodulin-dependent protein kinase type II subunit delta'; 'Guanine nucleotide-binding protein G'	Camk2d Gnaq Gnas	A0A0G2JGS4 P21279 Q6R0H7	A0A0G2JGS4 P21279 Q6R0H7	0.93 3/324	3.33 3/90	0.911383	KEGG:00000
KEGG:04211	Longevity regulating pathway	Longevity regulating pathway	ENSMUSG00000011096 ENSMUSG00000027187 ENSMUSG00000028156	'AKT1 substrate 1'; 'Catalase'; 'Eukaryotic translation initiation factor 4E'	Akt1s1 Cat Eif4e	E9QKI4 P24270 Q3TK95	E9QKI4 P24270 Q3TK95	0.93 3/324	3.33 3/90	0.911383	KEGG:00000
KEGG:04950	Maturity onset diabetes of the young	Maturity onset diabetes of the young	ENSMUSG00000041237	'Pyruvate kinase'	Pklr	G3X925	G3X925	0.31 1/324	3.70 1/27	0.911383	KEGG:00000
KEGG:04727	GABAergic synapse	GABAergic synapse	ENSMUSG00000036402 ENSMUSG00000029713 ENSMUSG00000032562	'Guanine nucleotide-binding protein subunit gamma'; 'Guanine nucleotide binding protein'; 'Guanine nucleotide-binding protein G'	Gng12 Gnb2 Gnai2	A0A0N4SW28 E9QKR0 P08752	A0A0N4SW28 E9QKR0 P08752	0.93 3/324	3.37 3/89	0.911383	KEGG:00000
KEGG:03250	Viral life cycle - HIV-1	Viral life cycle - HIV-1	ENSMUSG00000013465 ENSMUSG00000027639	'Negative elongation factor B'; 'Deoxynucleoside triphosphate triphosphohydrolase SAMHD1'	Nelfb Samhd1	A0A5H1ZRL3 Q60710	A0A5H1ZRL3 Q60710	0.62 2/324	3.39 2/59	0.911383	KEGG:00000
KEGG:04666	Fc gamma R-mediated phagocytosis	Fc gamma R-mediated phagocytosis	ENSMUSG00000026341 ENSMUSG00000062929 ENSMUSG00000056201	'Actin-related protein 3'; 'Cofilin-2'; 'Cofilin-1'	Actr3 Cfl2 Cfl1	Q3TGE1 Q3UHW9 Q544Y7	Q3TGE1 Q3UHW9 Q544Y7	0.93 3/324	3.23 3/93	0.920786	KEGG:00000
KEGG:04610	Complement and coagulation cascades	Complement and coagulation cascades	ENSMUSG00000026365 ENSMUSG00000033860 ENSMUSG00000058952	'Complement component factor h'; 'Fibrinogen gamma chain'; 'Complement factor I'	Cfh Fgg Cfi	E9Q8I0 Q3UER8 Q61129	E9Q8I0 Q3UER8 Q61129	0.93 3/324	3.23 3/93	0.920786	KEGG:00000
KEGG:04213	Longevity regulating pathway - multiple species	Longevity regulating pathway - multiple species	ENSMUSG00000011096 ENSMUSG00000027187	'AKT1 substrate 1'; 'Catalase'	Akt1s1 Cat	E9QKI4 P24270	E9QKI4 P24270	0.62 2/324	3.28 2/61	0.920786	KEGG:00000
KEGG:04750	Inflammatory mediator regulation of TRP channels	Inflammatory mediator regulation of TRP channels	ENSMUSG00000053819 ENSMUSG00000024639 ENSMUSG00000004455 ENSMUSG00000027523	'Calcium/calmodulin-dependent protein kinase type II subunit delta'; 'Guanine nucleotide-binding protein G'; 'Serine/threonine-protein phosphatase PP1-gamma catalytic subunit'	Camk2d Gnaq Ppp1cc Gnas	A0A0G2JGS4 P21279 P63087 Q6R0H7	A0A0G2JGS4 P21279 P63087 Q6R0H7	1.23 4/324	3.17 4/126	0.930643	KEGG:00000
KEGG:04913	Ovarian steroidogenesis	Ovarian steroidogenesis	ENSMUSG00000027523 ENSMUSG00000072949	'Guanine nucleotide-binding protein G'; 'Acot1 protein'	Gnas Acot1	Q6R0H7 Q99L15	Q6R0H7 Q99L15	0.62 2/324	3.17 2/63	0.934896	KEGG:00000
KEGG:04148	Efferocytosis	Efferocytosis	ENSMUSG00000053819 ENSMUSG00000024900 ENSMUSG00000020788 ENSMUSG00000078937 ENSMUSG00000030730	'Calcium/calmodulin-dependent protein kinase type II subunit delta'; 'Acyltransferase'; 'Calcium-transporting ATPase'; 'Carnitine O-palmitoyltransferase 1, muscle isoform'; 'Sarcoplasmic/endoplasmic reticulum calcium ATPase 1'	Camk2d Cpt1a Atp2a3 Cpt1b Atp2a1	A0A0G2JGS4 A8ASF5 E9Q559 Q3UIM5 Q8R429	A0A0G2JGS4 A8ASF5 E9Q559 Q3UIM5 Q8R429	1.54 5/324	3.11 5/161	0.950437	KEGG:00000
KEGG:04934	Cushing syndrome	Cushing syndrome	ENSMUSG00000053819 ENSMUSG00000032562 ENSMUSG00000024639 ENSMUSG00000026526 ENSMUSG00000027523	'Calcium/calmodulin-dependent protein kinase type II subunit delta'; 'Guanine nucleotide-binding protein G'; 'Fumarate hydratase, mitochondrial'	Camk2d Gnai2 Gnaq Fh Gnas	A0A0G2JGS4 P08752 P21279 P97807 Q6R0H7	A0A0G2JGS4 P08752 P21279 P97807 Q6R0H7	1.54 5/324	3.09 5/162	0.953047	KEGG:00000
KEGG:05135	Yersinia infection	Yersinia infection	ENSMUSG00000024639 ENSMUSG00000062825 ENSMUSG00000026341 ENSMUSG00000007815	'Guanine nucleotide-binding protein G'; 'Actin, cytoplasmic 2'; 'Actin-related protein 3'; 'Transforming protein RhoA'	Gnaq Actg1 Actr3 Rhoa	P21279 P63260 Q3TGE1 Q9QUI0	P21279 P63260 Q3TGE1 Q9QUI0	1.23 4/324	2.96 4/135	0.981085	KEGG:00000
KEGG:04142	Lysosome	Lysosome	ENSMUSG00000020198 ENSMUSG00000021242 ENSMUSG00000007891 ENSMUSG00000083282	'AP-3 complex subunit delta-1'; 'NPC intracellular cholesterol transporter 2'; 'Cathepsin D'; 'Cathepsin F'	Ap3d1 Npc2 Ctsd Ctsf	O54774 Q3U3C2 Q8C243 Q9ES93	O54774 Q3U3C2 Q8C243 Q9ES93	1.23 4/324	2.96 4/135	0.981085	KEGG:00000
KEGG:04710	Circadian rhythm	Circadian rhythm	ENSMUSG00000029686	'Cullin family profile domain-containing protein'	Cul1	Q3UIA5	Q3UIA5	0.31 1/324	2.94 1/34	0.982856	KEGG:00000
KEGG:04927	Cortisol synthesis and secretion	Cortisol synthesis and secretion	ENSMUSG00000024639 ENSMUSG00000027523	'Guanine nucleotide-binding protein G'	Gnaq Gnas	P21279 Q6R0H7	P21279 Q6R0H7	0.62 2/324	2.78 2/72	0.989504	KEGG:00000
KEGG:03060	Protein export	Protein export	ENSMUSG00000004937	'Small glutamine-rich tetratricopeptide repeat-containing protein alpha'	Sgta	Q8BJU0	Q8BJU0	0.31 1/324	2.78 1/36	0.989504	KEGG:00000
KEGG:05225	Hepatocellular carcinoma	Hepatocellular carcinoma	ENSMUSG00000058135 ENSMUSG00000040562 ENSMUSG00000062825 ENSMUSG00000004035 ENSMUSG00000027890	'Glutathione S-transferase'; 'Glutathione S-transferase Mu 2'; 'Actin, cytoplasmic 2'; 'Glutathione S-transferase Mu 4'	Gstm1 Gstm2 Actg1 Gstm7 Gstm4	A2AE89 P15626 P63260 Q6PJ91 Q8R5I6	A2AE89 P15626 P63260 Q6PJ91 Q8R5I6	1.54 5/324	2.87 5/174	0.989504	KEGG:00000
KEGG:05216	Thyroid cancer	Thyroid cancer	ENSMUSG00000027940	'Tropomyosin alpha-3 chain'	Tpm3	P21107	P21107	0.31 1/324	2.70 1/37	0.989504	KEGG:00000
KEGG:05143	African trypanosomiasis	African trypanosomiasis	ENSMUSG00000024639	'Guanine nucleotide-binding protein G'	Gnaq	P21279	P21279	0.31 1/324	2.70 1/37	0.989504	KEGG:00000
KEGG:04974	Protein digestion and absorption	Protein digestion and absorption	ENSMUSG00000032412 ENSMUSG00000007097 ENSMUSG00000033161	'Sodium/potassium-transporting ATPase subunit beta-3'; 'Sodium/potassium-transporting ATPase subunit alpha'; 'Sodium/potassium-transporting ATPase subunit alpha-1'	Atp1b3 Atp1a2 Atp1a1	P97370 Q6ZQ49 Q8VDN2	P97370 Q6ZQ49 Q8VDN2	0.93 3/324	2.78 3/108	0.989504	KEGG:00000
KEGG:03030	DNA replication	DNA replication	ENSMUSG00000027342	'Proliferating cell nuclear antigen'	Pcna	Q9CZD6	Q9CZD6	0.31 1/324	2.86 1/35	0.989504	KEGG:00000
KEGG:00000	KEGG root term	KEGG root term	ENSMUSG00000064360 ENSMUSG00000079658 ENSMUSG00000003809 ENSMUSG00000026202 ENSMUSG00000057666 ENSMUSG00000027782 ENSMUSG00000053819 ENSMUSG00000036402 ENSMUSG00000026307 ENSMUSG00000031969 ENSMUSG00000020022 ENSMUSG00000045128 ENSMUSG00000030592 ENSMUSG00000032279 ENSMUSG00000054808 ENSMUSG00000039041 ENSMUSG00000001924 ENSMUSG00000026895 ENSMUSG00000028648 ENSMUSG00000061983 ENSMUSG00000037722 …	'NADH-ubiquinone oxidoreductase chain 3'; 'Elongin-C'; 'Glutaryl-CoA dehydrogenase, mitochondrial'; 'Tubulin alpha chain'; 'Glyceraldehyde-3-phosphate dehydrogenase'; 'Karyopherin'; 'Calcium/calmodulin-dependent protein kinase type II subunit delta'; 'Guanine nucleotide-binding protein subunit gamma'; 'Selenocysteine lyase'; 'Acyl-Coenzyme A dehydrogenase family, member 8'; 'NADH dehydrogenase'; …	ND3 Eloc Gcdh Tuba4a Gapdh Kpna4 Camk2d Gng12 Scly Acad8 Ndufa12 Rpl18a Ryr1 Idh3a Actn4 Adrm1 Uba1 Ndufa8 Ndufs5 Rps12 Gnpnat1 Gfus Hsd17b8 Nelfb Idh3b Gstm1 Fhl1 Aldoa Aldh9a1 Cpt1a Myh7 Acsl1 Dnm1l Sptan1 Lipe Atp2a3 Ahnak Cfh Akt1s1 Gnb2 Atxn2 Pcx Gbe1 Agl Vars1 Csnk2b Pklr Ndufa11 Akr1b10 Esd Hk2 Dpysl2 Ech1 Bhmt Aldh1a7 Ap3d1 Ilk Psma3 Snx3 Hsd17b12 Mtx2 Hnrnpa2b1 Comt Adh1 Slc4a1 Aldoc Got…	A0A023J682 A0A087WNT1 A0A0A0MQ68 A0A0A0MQA5 A0A0A0MQF6 A0A0B4J1E7 A0A0G2JGS4 A0A0N4SW28 A0A0R4J069 A0A0R4J0P1 A0A0R4J275 A0A1D5RM85 A0A1L1SQG7 A0A1L1STE6 A0A1L1SV25 A0A1S6GWG3 A0A1S6GWH5 A0A1S6GWI0 A0A1S6GWI4 A0A1W2P7A1 A0A2I3BQY4 A0A2R8VI39 A0A494BAF4 A0A5H1ZRL3 A0A668KL51 Q91VA7 A2AE89 A2AEX6 A6ZI44 A7VL18 A8ASF5 B2RXX9 D3Z041 Q8K1M6 E9Q447 E9Q4M2 E9Q559 E9Q616 E9Q8I0 E9QKI4 E9QKR0 E9QM77 E9QPD…	A0A023J682 A0A087WNT1 A0A0A0MQ68 A0A0A0MQA5 A0A0A0MQF6 A0A0B4J1E7 A0A0G2JGS4 A0A0N4SW28 A0A0R4J069 A0A0R4J0P1 A0A0R4J275 A0A1D5RM85 A0A1L1SQG7 A0A1L1STE6 A0A1L1SV25 A0A1S6GWG3 A0A1S6GWH5 A0A1S6GWI0 A0A1S6GWI4 A0A1W2P7A1 A0A2I3BQY4 A0A2R8VI39 A0A494BAF4 A0A5H1ZRL3 A0A668KL51 Q91VA7 A2AE89 A2AEX6 A6ZI44 A7VL18 A8ASF5 B2RXX9 D3Z041 E9PUD2 E9Q447 E9Q4M2 E9Q559 E9Q616 E9Q8I0 E9QKI4 E9QKR0 E9QM77 E9QPD…	100.00 324/324	3.47 324/9330	1
KEGG:00240	Pyrimidine metabolism	Pyrimidine metabolism	ENSMUSG00000020638	'UMP-CMP kinase 2, mitochondrial'	Cmpk2	Q3U5Q7	Q3U5Q7	0.31 1/324	1.79 1/56	1	KEGG:00000
KEGG:00562	Inositol phosphate metabolism	Inositol phosphate metabolism	ENSMUSG00000023456	'Triosephosphate isomerase'	Tpi1	P17751	P17751	0.31 1/324	1.39 1/72	1	KEGG:00000
KEGG:01521	EGFR tyrosine kinase inhibitor resistance	EGFR tyrosine kinase inhibitor resistance	ENSMUSG00000028156	'Eukaryotic translation initiation factor 4E'	Eif4e	Q3TK95	Q3TK95	0.31 1/324	1.27 1/79	1	KEGG:00000
KEGG:01522	Endocrine resistance	Endocrine resistance	ENSMUSG00000027523	'Guanine nucleotide-binding protein G'	Gnas	Q6R0H7	Q6R0H7	0.31 1/324	1.08 1/93	1	KEGG:00000
KEGG:03008	Ribosome biogenesis in eukaryotes	Ribosome biogenesis in eukaryotes	ENSMUSG00000024387	'Casein kinase II subunit beta'	Csnk2b	G3UZX4	G3UZX4	0.31 1/324	0.84 1/119	1	KEGG:00000
KEGG:03013	Nucleocytoplasmic transport	Nucleocytoplasmic transport	ENSMUSG00000027782 ENSMUSG00000022391 ENSMUSG00000058301	'Karyopherin'; 'MKIAA1835 protein'; 'Regulator of nonsense transcripts 1'	Kpna4 Rangap1 Upf1	A0A0B4J1E7 Q6ZPH4 Q9EPU0	A0A0B4J1E7 Q6ZPH4 Q9EPU0	0.93 3/324	2.59 3/116	1	KEGG:00000
KEGG:03040	Spliceosome	Spliceosome	ENSMUSG00000051695 ENSMUSG00000020180 ENSMUSG00000059005 ENSMUSG00000020719 ENSMUSG00000028902	'Poly'; 'Small nuclear ribonucleoprotein Sm D3'; 'RRM domain-containing protein'; 'Probable ATP-dependent RNA helicase DDX5'; 'Splicing factor 3A subunit 3'	Pcbp1 Snrpd3 Hnrnpa3 Ddx5 Sf3a3	P60335 P62320 Q3UZG3 Q3V0Z8 Q9D554	P60335 P62320 Q3UZG3 Q3V0Z8 Q9D554	1.54 5/324	2.24 5/223	1	KEGG:00000
KEGG:03082	ATP-dependent chromatin remodeling	ATP-dependent chromatin remodeling	ENSMUSG00000062825	'Actin, cytoplasmic 2'	Actg1	P63260	P63260	0.31 1/324	0.74 1/135	1	KEGG:00000
KEGG:00510	N-Glycan biosynthesis	N-Glycan biosynthesis	ENSMUSG00000071650	'Neutral alpha-glucosidase AB'	Ganab	Q8BHN3	Q8BHN3	0.31 1/324	1.89 1/53	1	KEGG:00000
KEGG:03083	Polycomb repressive complex	Polycomb repressive complex	ENSMUSG00000024387	'Casein kinase II subunit beta'	Csnk2b	G3UZX4	G3UZX4	0.31 1/324	1.19 1/84	1	KEGG:00000
KEGG:03420	Nucleotide excision repair	Nucleotide excision repair	ENSMUSG00000027342	'Proliferating cell nuclear antigen'	Pcna	Q9CZD6	Q9CZD6	0.31 1/324	1.75 1/57	1	KEGG:00000
KEGG:04010	MAPK signaling pathway	MAPK signaling pathway	ENSMUSG00000036402 ENSMUSG00000003099 ENSMUSG00000025278 ENSMUSG00000031328 ENSMUSG00000022781	'Guanine nucleotide-binding protein subunit gamma'; 'Serine/threonine-protein phosphatase 5'; 'Filamin-B'; 'Filamin-A'; 'Serine/threonine-protein kinase PAK 2'	Gng12 Ppp5c Flnb Flna Pak2	A0A0N4SW28 Q60676 Q80X90 Q8BTM8 Q8CIN4	A0A0N4SW28 Q60676 Q80X90 Q8BTM8 Q8CIN4	1.54 5/324	1.66 5/301	1	KEGG:00000
KEGG:04012	ErbB signaling pathway	ErbB signaling pathway	ENSMUSG00000053819 ENSMUSG00000022781	'Calcium/calmodulin-dependent protein kinase type II subunit delta'; 'Serine/threonine-protein kinase PAK 2'	Camk2d Pak2	A0A0G2JGS4 Q8CIN4	A0A0G2JGS4 Q8CIN4	0.62 2/324	2.38 2/84	1	KEGG:00000
KEGG:05215	Prostate cancer	Prostate cancer	ENSMUSG00000023944	'Heat shock protein HSP 90-beta'	Hsp90ab1	Q71LX8	Q71LX8	0.31 1/324	1.01 1/99	1	KEGG:00000
KEGG:05223	Non-small cell lung cancer	Non-small cell lung cancer	ENSMUSG00000006740	'Kinesin-1 heavy chain'	Kif5b	Q61768	Q61768	0.31 1/324	1.39 1/72	1	KEGG:00000
KEGG:05235	PD-L1 expression and PD-1 checkpoint pathway in cancer	PD-L1 expression and PD-1 checkpoint pathway in cancer	ENSMUSG00000024387	'Casein kinase II subunit beta'	Csnk2b	G3UZX4	G3UZX4	0.31 1/324	1.14 1/88	1	KEGG:00000
KEGG:05322	Systemic lupus erythematosus	Systemic lupus erythematosus	ENSMUSG00000054808 ENSMUSG00000020180	'Alpha-actinin-4'; 'Small nuclear ribonucleoprotein Sm D3'	Actn4 Snrpd3	A0A1L1SV25 P62320	A0A1L1SV25 P62320	0.62 2/324	1.39 2/144	1	KEGG:00000
KEGG:05214	Glioma	Glioma	ENSMUSG00000053819	'Calcium/calmodulin-dependent protein kinase type II subunit delta'	Camk2d	A0A0G2JGS4	A0A0G2JGS4	0.31 1/324	1.35 1/74	1	KEGG:00000
KEGG:05213	Endometrial cancer	Endometrial cancer	ENSMUSG00000030890	'Integrin-linked protein kinase'	Ilk	O55222	O55222	0.31 1/324	1.72 1/58	1	KEGG:00000
KEGG:05167	Kaposi sarcoma-associated herpesvirus infection	Kaposi sarcoma-associated herpesvirus infection	ENSMUSG00000036402 ENSMUSG00000029713	'Guanine nucleotide-binding protein subunit gamma'; 'Guanine nucleotide binding protein'	Gng12 Gnb2	A0A0N4SW28 E9QKR0	A0A0N4SW28 E9QKR0	0.62 2/324	0.93 2/216	1	KEGG:00000
KEGG:05168	Herpes simplex virus 1 infection	Herpes simplex virus 1 infection	ENSMUSG00000004455 ENSMUSG00000037523	'Serine/threonine-protein phosphatase PP1-gamma catalytic subunit'; 'Mitochondrial antiviral-signaling protein'	Ppp1cc Mavs	P63087 Q8VCF0	P63087 Q8VCF0	0.62 2/324	0.45 2/445	1	KEGG:00000
KEGG:05169	Epstein-Barr virus infection	Epstein-Barr virus infection	ENSMUSG00000039041 ENSMUSG00000026229 ENSMUSG00000037523	'Uncharacterized protein'; '26S proteasome non-ATPase regulatory subunit 1'; 'Mitochondrial antiviral-signaling protein'	Adrm1 Psmd1 Mavs	A0A1S6GWG3 Q3TXS7 Q8VCF0	A0A1S6GWG3 Q3TXS7 Q8VCF0	0.93 3/324	1.35 3/223	1	KEGG:00000
KEGG:05200	Pathways in cancer	Pathways in cancer	ENSMUSG00000079658 ENSMUSG00000053819 ENSMUSG00000036402 ENSMUSG00000058135 ENSMUSG00000029713 ENSMUSG00000032562 ENSMUSG00000040562 ENSMUSG00000027940 ENSMUSG00000024639 ENSMUSG00000026526 ENSMUSG00000029686 ENSMUSG00000004035 ENSMUSG00000027523 ENSMUSG00000023944 ENSMUSG00000027890 ENSMUSG00000007815	'Elongin-C'; 'Calcium/calmodulin-dependent protein kinase type II subunit delta'; 'Guanine nucleotide-binding protein subunit gamma'; 'Glutathione S-transferase'; 'Guanine nucleotide binding protein'; 'Guanine nucleotide-binding protein G'; 'Glutathione S-transferase Mu 2'; 'Tropomyosin alpha-3 chain'; 'Fumarate hydratase, mitochondrial'; 'Cullin family profile domain-containing protein'; 'Heat s…	Eloc Camk2d Gng12 Gstm1 Gnb2 Gnai2 Gstm2 Tpm3 Gnaq Fh Cul1 Gstm7 Gnas Hsp90ab1 Gstm4 Rhoa	A0A087WNT1 A0A0G2JGS4 A0A0N4SW28 A2AE89 E9QKR0 P08752 P15626 P21107 P21279 P97807 Q3UIA5 Q6PJ91 Q6R0H7 Q71LX8 Q8R5I6 Q9QUI0	A0A087WNT1 A0A0G2JGS4 A0A0N4SW28 A2AE89 E9QKR0 P08752 P15626 P21107 P21279 P97807 Q3UIA5 Q6PJ91 Q6R0H7 Q71LX8 Q8R5I6 Q9QUI0	4.94 16/324	2.95 16/543	1	KEGG:00000
KEGG:05202	Transcriptional misregulation in cancer	Transcriptional misregulation in cancer	ENSMUSG00000020719	'Probable ATP-dependent RNA helicase DDX5'	Ddx5	Q3V0Z8	Q3V0Z8	0.31 1/324	0.47 1/212	1	KEGG:00000
KEGG:05203	Viral carcinogenesis	Viral carcinogenesis	ENSMUSG00000054808 ENSMUSG00000020849 ENSMUSG00000022285 ENSMUSG00000076432 ENSMUSG00000018965 ENSMUSG00000007815	'Alpha-actinin-4'; '14-3-3 protein epsilon'; '14-3-3 protein zeta/delta'; '14-3-3 protein theta'; '14-3-3 protein eta'; 'Transforming protein RhoA'	Actn4 Ywhae Ywhaz Ywhaq Ywhah Rhoa	A0A1L1SV25 P62259 P63101 P68254 P68510 Q9QUI0	A0A1L1SV25 P62259 P63101 P68254 P68510 Q9QUI0	1.85 6/324	2.73 6/220	1	KEGG:00000
KEGG:05206	MicroRNAs in cancer	MicroRNAs in cancer	ENSMUSG00000007815	'Transforming protein RhoA'	Rhoa	Q9QUI0	Q9QUI0	0.31 1/324	0.33 1/303	1	KEGG:00000
KEGG:05210	Colorectal cancer	Colorectal cancer	ENSMUSG00000007815	'Transforming protein RhoA'	Rhoa	Q9QUI0	Q9QUI0	0.31 1/324	1.14 1/88	1	KEGG:00000
KEGG:05416	Viral myocarditis	Viral myocarditis	ENSMUSG00000053093 ENSMUSG00000062825	'Myosin-7'; 'Actin, cytoplasmic 2'	Myh7 Actg1	B2RXX9 P63260	B2RXX9 P63260	0.62 2/324	2.30 2/87	1	KEGG:00000
KEGG:05417	Lipid and atherosclerosis	Lipid and atherosclerosis	ENSMUSG00000053819 ENSMUSG00000025980 ENSMUSG00000020361 ENSMUSG00000023944 ENSMUSG00000007815	'Calcium/calmodulin-dependent protein kinase type II subunit delta'; '60 kDa heat shock protein, mitochondrial'; 'Heat shock 70 kDa protein 4'; 'Heat shock protein HSP 90-beta'; 'Transforming protein RhoA'	Camk2d Hspd1 Hspa4 Hsp90ab1 Rhoa	A0A0G2JGS4 P63038 Q571M2 Q71LX8 Q9QUI0	A0A0G2JGS4 P63038 Q571M2 Q71LX8 Q9QUI0	1.54 5/324	2.31 5/216	1	KEGG:00000
KEGG:05166	Human T-cell leukemia virus 1 infection	Human T-cell leukemia virus 1 infection	ENSMUSG00000028465 ENSMUSG00000031633 ENSMUSG00000021771 ENSMUSG00000020402	'Talin-1'; 'ADP/ATP translocase 1'; 'Voltage-dependent anion-selective channel protein 2'; 'Voltage-dependent anion-selective channel protein 1'	Tln1 Slc25a4 Vdac2 Vdac1	P26039 P48962 Q60930 Q60932	P26039 P48962 Q60930 Q60932	1.23 4/324	1.65 4/242	1	KEGG:00000
KEGG:05165	Human papillomavirus infection	Human papillomavirus infection	ENSMUSG00000009630 ENSMUSG00000020349 ENSMUSG00000042284 ENSMUSG00000027523 ENSMUSG00000007564	'Serine/threonine-protein phosphatase 2A catalytic subunit beta isoform'; 'Serine/threonine-protein phosphatase 2A catalytic subunit alpha isoform'; 'Integrin alpha-1'; 'Guanine nucleotide-binding protein G'; 'Serine/threonine-protein phosphatase 2A 65 kDa regulatory subunit A alpha isoform'	Ppp2cb Ppp2ca Itga1 Gnas Ppp2r1a	P62715 P63330 Q3V3R4 Q6R0H7 Q76MZ3	P62715 P63330 Q3V3R4 Q6R0H7 Q76MZ3	1.54 5/324	1.42 5/353	1	KEGG:00000
KEGG:04657	IL-17 signaling pathway	IL-17 signaling pathway	ENSMUSG00000023944	'Heat shock protein HSP 90-beta'	Hsp90ab1	Q71LX8	Q71LX8	0.31 1/324	1.08 1/93	1	KEGG:00000
KEGG:04659	Th17 cell differentiation	Th17 cell differentiation	ENSMUSG00000023944	'Heat shock protein HSP 90-beta'	Hsp90ab1	Q71LX8	Q71LX8	0.31 1/324	0.95 1/105	1	KEGG:00000
KEGG:04668	TNF signaling pathway	TNF signaling pathway	ENSMUSG00000022789	'Dynamin-1-like protein'	Dnm1l	Q8K1M6	E9PUD2	0.31 1/324	0.87 1/115	1	KEGG:00000
KEGG:04721	Synaptic vesicle cycle	Synaptic vesicle cycle	ENSMUSG00000035152 ENSMUSG00000006024	'AP complex subunit beta'; 'Alpha-soluble NSF attachment protein'	Ap2b1 Napa	Q5SWR1 Q9DB05	Q5SWR1 Q9DB05	0.62 2/324	2.63 2/76	1	KEGG:00000
KEGG:04640	Hematopoietic cell lineage	Hematopoietic cell lineage	ENSMUSG00000042284	'Integrin alpha-1'	Itga1	Q3V3R4	Q3V3R4	0.31 1/324	1.06 1/94	1	KEGG:00000
KEGG:04722	Neurotrophin signaling pathway	Neurotrophin signaling pathway	ENSMUSG00000053819 ENSMUSG00000020849 ENSMUSG00000007815	'Calcium/calmodulin-dependent protein kinase type II subunit delta'; '14-3-3 protein epsilon'; 'Transforming protein RhoA'	Camk2d Ywhae Rhoa	A0A0G2JGS4 P62259 Q9QUI0	A0A0G2JGS4 P62259 Q9QUI0	0.93 3/324	2.48 3/121	1	KEGG:00000
KEGG:04740	Olfactory transduction	Olfactory transduction	ENSMUSG00000053819	'Calcium/calmodulin-dependent protein kinase type II subunit delta'	Camk2d	A0A0G2JGS4	A0A0G2JGS4	0.31 1/324	0.09 1/1150	1	KEGG:00000
KEGG:04914	Progesterone-mediated oocyte maturation	Progesterone-mediated oocyte maturation	ENSMUSG00000032562 ENSMUSG00000023944	'Guanine nucleotide-binding protein G'; 'Heat shock protein HSP 90-beta'	Gnai2 Hsp90ab1	P08752 Q71LX8	P08752 Q71LX8	0.62 2/324	2.17 2/92	1	KEGG:00000
KEGG:04630	JAK-STAT signaling pathway	JAK-STAT signaling pathway	ENSMUSG00000023092	'Four and a half LIM domains 1'	Fhl1	A2AEX6	A2AEX6	0.31 1/324	0.58 1/171	1	KEGG:00000
KEGG:04625	C-type lectin receptor signaling pathway	C-type lectin receptor signaling pathway	ENSMUSG00000007815	'Transforming protein RhoA'	Rhoa	Q9QUI0	Q9QUI0	0.31 1/324	0.89 1/112	1	KEGG:00000
KEGG:04622	RIG-I-like receptor signaling pathway	RIG-I-like receptor signaling pathway	ENSMUSG00000037523	'Mitochondrial antiviral-signaling protein'	Mavs	Q8VCF0	Q8VCF0	0.31 1/324	1.41 1/71	1	KEGG:00000
KEGG:04014	Ras signaling pathway	Ras signaling pathway	ENSMUSG00000036402 ENSMUSG00000029713 ENSMUSG00000022781 ENSMUSG00000007815	'Guanine nucleotide-binding protein subunit gamma'; 'Guanine nucleotide binding protein'; 'Serine/threonine-protein kinase PAK 2'; 'Transforming protein RhoA'	Gng12 Gnb2 Pak2 Rhoa	A0A0N4SW28 E9QKR0 Q8CIN4 Q9QUI0	A0A0N4SW28 E9QKR0 Q8CIN4 Q9QUI0	1.23 4/324	1.70 4/235	1	KEGG:00000
KEGG:04015	Rap1 signaling pathway	Rap1 signaling pathway	ENSMUSG00000032562 ENSMUSG00000024639 ENSMUSG00000028465 ENSMUSG00000062825 ENSMUSG00000027523 ENSMUSG00000007815	'Guanine nucleotide-binding protein G'; 'Talin-1'; 'Actin, cytoplasmic 2'; 'Transforming protein RhoA'	Gnai2 Gnaq Tln1 Actg1 Gnas Rhoa	P08752 P21279 P26039 P63260 Q6R0H7 Q9QUI0	P08752 P21279 P26039 P63260 Q6R0H7 Q9QUI0	1.85 6/324	2.80 6/214	1	KEGG:00000
KEGG:04062	Chemokine signaling pathway	Chemokine signaling pathway	ENSMUSG00000036402 ENSMUSG00000029713 ENSMUSG00000032562 ENSMUSG00000024639 ENSMUSG00000007815	'Guanine nucleotide-binding protein subunit gamma'; 'Guanine nucleotide binding protein'; 'Guanine nucleotide-binding protein G'; 'Transforming protein RhoA'	Gng12 Gnb2 Gnai2 Gnaq Rhoa	A0A0N4SW28 E9QKR0 P08752 P21279 Q9QUI0	A0A0N4SW28 E9QKR0 P08752 P21279 Q9QUI0	1.54 5/324	2.65 5/189	1	KEGG:00000
KEGG:04064	NF-kappa B signaling pathway	NF-kappa B signaling pathway	ENSMUSG00000024387	'Casein kinase II subunit beta'	Csnk2b	G3UZX4	G3UZX4	0.31 1/324	0.95 1/105	1	KEGG:00000
KEGG:04068	FoxO signaling pathway	FoxO signaling pathway	ENSMUSG00000027187 ENSMUSG00000027513	'Catalase'; 'Phosphoenolpyruvate carboxykinase, cytosolic'	Cat Pck1	P24270 Q8CI37	P24270 Q8CI37	0.62 2/324	1.53 2/131	1	KEGG:00000
KEGG:04072	Phospholipase D signaling pathway	Phospholipase D signaling pathway	ENSMUSG00000026922 ENSMUSG00000027523 ENSMUSG00000007815	'1-acyl-sn-glycerol-3-phosphate acyltransferase'; 'Guanine nucleotide-binding protein G'; 'Transforming protein RhoA'	Agpat2 Gnas Rhoa	Q059U0 Q6R0H7 Q9QUI0	Q059U0 Q6R0H7 Q9QUI0	0.93 3/324	2.01 3/149	1	KEGG:00000
KEGG:04080	Neuroactive ligand-receptor interaction	Neuroactive ligand-receptor interaction	ENSMUSG00000006373	'Membrane-associated progesterone receptor component 1'	Pgrmc1	Q3TH84	Q3TH84	0.31 1/324	0.26 1/389	1	KEGG:00000
KEGG:04115	p53 signaling pathway	p53 signaling pathway	ENSMUSG00000020085	'Ferroptosis suppressor protein 1'	Aifm2	Q8BUE4	Q8BUE4	0.31 1/324	1.37 1/73	1	KEGG:00000
KEGG:04120	Ubiquitin mediated proteolysis	Ubiquitin mediated proteolysis	ENSMUSG00000079658 ENSMUSG00000001924 ENSMUSG00000029686 ENSMUSG00000030061	'Elongin-C'; 'Ubiquitin-like modifier-activating enzyme 1'; 'Cullin family profile domain-containing protein'; 'NEDD8-activating enzyme E1 catalytic subunit'	Eloc Uba1 Cul1 Uba3	A0A087WNT1 A0A1S6GWH5 Q3UIA5 Q8C878	A0A087WNT1 A0A1S6GWH5 Q3UIA5 Q8C878	1.23 4/324	2.74 4/146	1	KEGG:00000
KEGG:04150	mTOR signaling pathway	mTOR signaling pathway	ENSMUSG00000011096 ENSMUSG00000028156 ENSMUSG00000007815	'AKT1 substrate 1'; 'Eukaryotic translation initiation factor 4E'; 'Transforming protein RhoA'	Akt1s1 Eif4e Rhoa	E9QKI4 Q3TK95 Q9QUI0	E9QKI4 Q3TK95 Q9QUI0	0.93 3/324	1.91 3/157	1	KEGG:00000
KEGG:04218	Cellular senescence	Cellular senescence	ENSMUSG00000031633 ENSMUSG00000004455 ENSMUSG00000021771 ENSMUSG00000020402	'ADP/ATP translocase 1'; 'Serine/threonine-protein phosphatase PP1-gamma catalytic subunit'; 'Voltage-dependent anion-selective channel protein 2'; 'Voltage-dependent anion-selective channel protein 1'	Slc25a4 Ppp1cc Vdac2 Vdac1	P48962 P63087 Q60930 Q60932	P48962 P63087 Q60930 Q60932	1.23 4/324	2.29 4/175	1	KEGG:00000
KEGG:04310	Wnt signaling pathway	Wnt signaling pathway	ENSMUSG00000053819 ENSMUSG00000024387 ENSMUSG00000029686 ENSMUSG00000007815	'Calcium/calmodulin-dependent protein kinase type II subunit delta'; 'Casein kinase II subunit beta'; 'Cullin family profile domain-containing protein'; 'Transforming protein RhoA'	Camk2d Csnk2b Cul1 Rhoa	A0A0G2JGS4 G3UZX4 Q3UIA5 Q9QUI0	A0A0G2JGS4 G3UZX4 Q3UIA5 Q9QUI0	1.23 4/324	2.29 4/175	1	KEGG:00000
KEGG:04340	Hedgehog signaling pathway	Hedgehog signaling pathway	ENSMUSG00000029686	'Cullin family profile domain-containing protein'	Cul1	Q3UIA5	Q3UIA5	0.31 1/324	1.72 1/58	1	KEGG:00000
KEGG:04380	Osteoclast differentiation	Osteoclast differentiation	ENSMUSG00000020788 ENSMUSG00000030730	'Calcium-transporting ATPase'; 'Sarcoplasmic/endoplasmic reticulum calcium ATPase 1'	Atp2a3 Atp2a1	E9Q559 Q8R429	E9Q559 Q8R429	0.62 2/324	1.53 2/131	1	KEGG:00000
KEGG:04512	ECM-receptor interaction	ECM-receptor interaction	ENSMUSG00000042284	'Integrin alpha-1'	Itga1	Q3V3R4	Q3V3R4	0.31 1/324	1.12 1/89	1	KEGG:00000
KEGG:04612	Antigen processing and presentation	Antigen processing and presentation	ENSMUSG00000020361 ENSMUSG00000023944	'Heat shock 70 kDa protein 4'; 'Heat shock protein HSP 90-beta'	Hspa4 Hsp90ab1	Q571M2 Q71LX8	Q571M2 Q71LX8	0.62 2/324	2.44 2/82	1	KEGG:00000
KEGG:04613	Neutrophil extracellular trap formation	Neutrophil extracellular trap formation	ENSMUSG00000031633 ENSMUSG00000062825 ENSMUSG00000033860 ENSMUSG00000021771 ENSMUSG00000020402	'ADP/ATP translocase 1'; 'Actin, cytoplasmic 2'; 'Fibrinogen gamma chain'; 'Voltage-dependent anion-selective channel protein 2'; 'Voltage-dependent anion-selective channel protein 1'	Slc25a4 Actg1 Fgg Vdac2 Vdac1	P48962 P63260 Q3UER8 Q60930 Q60932	P48962 P63260 Q3UER8 Q60930 Q60932	1.54 5/324	2.46 5/203	1	KEGG:00000
KEGG:05161	Hepatitis B	Hepatitis B	ENSMUSG00000022285 ENSMUSG00000076432 ENSMUSG00000037523 ENSMUSG00000027342	'14-3-3 protein zeta/delta'; '14-3-3 protein theta'; 'Mitochondrial antiviral-signaling protein'; 'Proliferating cell nuclear antigen'	Ywhaz Ywhaq Mavs Pcna	P63101 P68254 Q8VCF0 Q9CZD6	P63101 P68254 Q8VCF0 Q9CZD6	1.23 4/324	2.45 4/163	1	KEGG:00000
KEGG:05162	Measles	Measles	ENSMUSG00000024387 ENSMUSG00000031207 ENSMUSG00000020372 ENSMUSG00000037523	'Casein kinase II subunit beta'; 'Moesin'; 'Small ribosomal subunit protein RACK1'; 'Mitochondrial antiviral-signaling protein'	Csnk2b Msn Rack1 Mavs	G3UZX4 P26041 P68040 Q8VCF0	G3UZX4 P26041 P68040 Q8VCF0	1.23 4/324	2.78 4/144	1	KEGG:00000
KEGG:05164	Influenza A	Influenza A	ENSMUSG00000031633 ENSMUSG00000062825 ENSMUSG00000020402 ENSMUSG00000037523	'ADP/ATP translocase 1'; 'Actin, cytoplasmic 2'; 'Voltage-dependent anion-selective channel protein 1'; 'Mitochondrial antiviral-signaling protein'	Slc25a4 Actg1 Vdac1 Mavs	P48962 P63260 Q60932 Q8VCF0	P48962 P63260 Q60932 Q8VCF0	1.23 4/324	2.33 4/172	1	KEGG:00000
KEGG:05163	Human cytomegalovirus infection	Human cytomegalovirus infection	ENSMUSG00000036402 ENSMUSG00000029713 ENSMUSG00000032562 ENSMUSG00000024639 ENSMUSG00000027523 ENSMUSG00000007815	'Guanine nucleotide-binding protein subunit gamma'; 'Guanine nucleotide binding protein'; 'Guanine nucleotide-binding protein G'; 'Transforming protein RhoA'	Gng12 Gnb2 Gnai2 Gnaq Gnas Rhoa	A0A0N4SW28 E9QKR0 P08752 P21279 Q6R0H7 Q9QUI0	A0A0N4SW28 E9QKR0 P08752 P21279 Q6R0H7 Q9QUI0	1.85 6/324	2.42 6/248	1	KEGG:00000
KEGG:04935	Growth hormone synthesis, secretion and action	Growth hormone synthesis, secretion and action	ENSMUSG00000032562 ENSMUSG00000024639 ENSMUSG00000027523	'Guanine nucleotide-binding protein G'	Gnai2 Gnaq Gnas	P08752 P21279 Q6R0H7	P08752 P21279 Q6R0H7	0.93 3/324	2.56 3/117	1	KEGG:00000
KEGG:04940	Type I diabetes mellitus	Type I diabetes mellitus	ENSMUSG00000025980	'60 kDa heat shock protein, mitochondrial'	Hspd1	P63038	P63038	0.31 1/324	1.61 1/62	1	KEGG:00000
KEGG:05034	Alcoholism	Alcoholism	ENSMUSG00000036402 ENSMUSG00000029713 ENSMUSG00000032562 ENSMUSG00000004455 ENSMUSG00000027523	'Guanine nucleotide-binding protein subunit gamma'; 'Guanine nucleotide binding protein'; 'Guanine nucleotide-binding protein G'; 'Serine/threonine-protein phosphatase PP1-gamma catalytic subunit'	Gng12 Gnb2 Gnai2 Ppp1cc Gnas	A0A0N4SW28 E9QKR0 P08752 P63087 Q6R0H7	A0A0N4SW28 E9QKR0 P08752 P63087 Q6R0H7	1.54 5/324	2.51 5/199	1	KEGG:00000
KEGG:05145	Toxoplasmosis	Toxoplasmosis	ENSMUSG00000032562	'Guanine nucleotide-binding protein G'	Gnai2	P08752	P08752	0.31 1/324	0.92 1/109	1	KEGG:00000
KEGG:05150	Staphylococcus aureus infection	Staphylococcus aureus infection	ENSMUSG00000026365 ENSMUSG00000033860 ENSMUSG00000058952	'Complement component factor h'; 'Fibrinogen gamma chain'; 'Complement factor I'	Cfh Fgg Cfi	E9Q8I0 Q3UER8 Q61129	E9Q8I0 Q3UER8 Q61129	0.93 3/324	2.48 3/121	1	KEGG:00000
KEGG:05152	Tuberculosis	Tuberculosis	ENSMUSG00000053819 ENSMUSG00000025980 ENSMUSG00000007891 ENSMUSG00000007815	'Calcium/calmodulin-dependent protein kinase type II subunit delta'; '60 kDa heat shock protein, mitochondrial'; 'Cathepsin D'; 'Transforming protein RhoA'	Camk2d Hspd1 Ctsd Rhoa	A0A0G2JGS4 P63038 Q8C243 Q9QUI0	A0A0G2JGS4 P63038 Q8C243 Q9QUI0	1.23 4/324	2.22 4/180	1	KEGG:00000
KEGG:04929	GnRH secretion	GnRH secretion	ENSMUSG00000024639	'Guanine nucleotide-binding protein G'	Gnaq	P21279	P21279	0.31 1/324	1.61 1/62	1	KEGG:00000
