# Supplementary material for: Cysteine redoxome landscape in mouse brown adipose tissue under acute cold exposure
Source: iScience. 2025 Feb 17;28(3):112051. doi: 10.1016/j.isci.2025.112051 (PMC11915156; doi:10.1016/j.isci.2025.112051)
Supplement: Table S17. Enriched KEGG pathways observed in exclusively found cysteine residues in BAT under cold exposure, related to Figure 3B [file mmc18.xlsx]

## Sheet: Sheet1
KEGG	Name	Function	Ensembl	Protein Name	Gene Name	Uniprot	Query	Term frequency within the dataset (%)	Term frequency within the genome (%)	P-value (fdr)	Parents term
KEGG:01200	Carbon metabolism	Carbon metabolism	ENSMUSG00000030695 ENSMUSG00000063129 ENSMUSG00000026005 ENSMUSG00000000628 ENSMUSG00000020664 ENSMUSG00000032418 ENSMUSG00000019179 ENSMUSG00000000168 ENSMUSG00000022546 ENSMUSG00000032047 ENSMUSG00000022477 ENSMUSG00000032527 ENSMUSG00000004789 ENSMUSG00000021238 ENSMUSG00000020777	'Fructose-bisphosphate aldolase'; 'Ribulose-phosphate 3-epimerase'; 'Hexokinase-2'; 'Dihydrolipoyl dehydrogenase, mitochondrial'; 'NADP-dependent malic enzyme'; 'Malate dehydrogenase, mitochondrial'; 'Dihydrolipoyllysine-residue acetyltransferase component of pyruvate dehydrogenase complex, mitochondrial'; 'Alanine aminotransferase 1'; 'Acetyl-CoA acetyltransferase, mitochondrial'; 'Aconitate hyd…	Aldoa Aldoart2 Rpe Hk2 Dld Me1 Mdh2 Dlat Gpt Acat1 Aco2 Pccb Dlst Aldh6a1 Acox1	A6ZI44 A6ZI47 B2KGF0 O08528 O08749 P06801 P08249 Q8BMF4 Q8QZR5 Q8QZT1 Q99KI0 Q99MN9 Q9D2G2 Q9EQ20 Q9R0H0	A6ZI44 A6ZI47 B2KGF0 O08528 O08749 P06801 P08249 Q8BMF4 Q8QZR5 Q8QZT1 Q99KI0 Q99MN9 Q9D2G2 Q9EQ20 Q9R0H0	21.13 15/71	12.50 15/120	1.74917e-12	KEGG:00000
KEGG:00620	Pyruvate metabolism	Pyruvate metabolism	ENSMUSG00000042010 ENSMUSG00000020664 ENSMUSG00000032418 ENSMUSG00000019179 ENSMUSG00000020532 ENSMUSG00000000168 ENSMUSG00000032047	'Acetyl-CoA carboxylase 2'; 'Dihydrolipoyl dehydrogenase, mitochondrial'; 'NADP-dependent malic enzyme'; 'Malate dehydrogenase, mitochondrial'; 'Acetyl-CoA carboxylase 1'; 'Dihydrolipoyllysine-residue acetyltransferase component of pyruvate dehydrogenase complex, mitochondrial'; 'Acetyl-CoA acetyltransferase, mitochondrial'	Acacb Dld Me1 Mdh2 Acaca Dlat Acat1	E9Q4Z2 O08749 P06801 P08249 Q5SWU9 Q8BMF4 Q8QZT1	E9Q4Z2 O08749 P06801 P08249 Q5SWU9 Q8BMF4 Q8QZT1	9.86 7/71	15.91 7/44	3.28022e-06	KEGG:00000
KEGG:00640	Propanoate metabolism	Propanoate metabolism	ENSMUSG00000042010 ENSMUSG00000020664 ENSMUSG00000020532 ENSMUSG00000032527 ENSMUSG00000021238 ENSMUSG00000020777	'Acetyl-CoA carboxylase 2'; 'Dihydrolipoyl dehydrogenase, mitochondrial'; 'Acetyl-CoA carboxylase 1'; 'Propionyl-CoA carboxylase beta chain, mitochondrial'; 'Methylmalonate-semialdehyde/malonate-semialdehyde dehydrogenase'; 'Peroxisomal acyl-coenzyme A oxidase 1'	Acacb Dld Acaca Pccb Aldh6a1 Acox1	E9Q4Z2 O08749 Q5SWU9 Q99MN9 Q9EQ20 Q9R0H0	E9Q4Z2 O08749 Q5SWU9 Q99MN9 Q9EQ20 Q9R0H0	8.45 6/71	19.35 6/31	4.75994e-06	KEGG:00000
KEGG:00630	Glyoxylate and dicarboxylate metabolism	Glyoxylate and dicarboxylate metabolism	ENSMUSG00000020664 ENSMUSG00000019179 ENSMUSG00000026473 ENSMUSG00000032047 ENSMUSG00000022477 ENSMUSG00000032527	'Dihydrolipoyl dehydrogenase, mitochondrial'; 'Malate dehydrogenase, mitochondrial'; 'Glutamine synthetase'; 'Acetyl-CoA acetyltransferase, mitochondrial'; 'Aconitate hydratase, mitochondrial'; 'Propionyl-CoA carboxylase beta chain, mitochondrial'	Dld Mdh2 Glul Acat1 Aco2 Pccb	O08749 P08249 P15105 Q8QZT1 Q99KI0 Q99MN9	O08749 P08249 P15105 Q8QZT1 Q99KI0 Q99MN9	8.45 6/71	19.35 6/31	4.75994e-06	KEGG:00000
KEGG:00020	Citrate cycle (TCA cycle)	Citrate cycle (TCA cycle)	ENSMUSG00000020664 ENSMUSG00000019179 ENSMUSG00000020917 ENSMUSG00000000168 ENSMUSG00000022477 ENSMUSG00000004789	'Dihydrolipoyl dehydrogenase, mitochondrial'; 'Malate dehydrogenase, mitochondrial'; 'ATP-citrate synthase'; 'Dihydrolipoyllysine-residue acetyltransferase component of pyruvate dehydrogenase complex, mitochondrial'; 'Aconitate hydratase, mitochondrial'; 'Dihydrolipoyllysine-residue succinyltransferase component of 2-oxoglutarate dehydrogenase complex, mitochondrial'	Dld Mdh2 Acly Dlat Aco2 Dlst	O08749 P08249 Q3V117 Q8BMF4 Q99KI0 Q9D2G2	O08749 P08249 Q3V117 Q8BMF4 Q99KI0 Q9D2G2	8.45 6/71	18.75 6/32	4.75994e-06	KEGG:00000
KEGG:01100	Metabolic pathways	Metabolic pathways	ENSMUSG00000030695 ENSMUSG00000063129 ENSMUSG00000026005 ENSMUSG00000042010 ENSMUSG00000000628 ENSMUSG00000020664 ENSMUSG00000032418 ENSMUSG00000019179 ENSMUSG00000058135 ENSMUSG00000026473 ENSMUSG00000025153 ENSMUSG00000004032 ENSMUSG00000073422 ENSMUSG00000052459 ENSMUSG00000005803 ENSMUSG00000020917 ENSMUSG00000020532 ENSMUSG00000075706 ENSMUSG00000000168 ENSMUSG00000030062 ENSMUSG00000036880 …	'Fructose-bisphosphate aldolase'; 'Ribulose-phosphate 3-epimerase'; 'Acetyl-CoA carboxylase 2'; 'Hexokinase-2'; 'Dihydrolipoyl dehydrogenase, mitochondrial'; 'NADP-dependent malic enzyme'; 'Malate dehydrogenase, mitochondrial'; 'Glutathione S-transferase Mu 1'; 'Glutamine synthetase'; 'Fatty acid synthase'; 'Glutathione S-transferase Mu 5'; 'V-type proton ATPase catalytic subunit A'; 'FAD/NAD'; '…	Aldoa Aldoart2 Rpe Acacb Hk2 Dld Me1 Mdh2 Gstm1 Glul Fasn Gstm5 Hsd17b8 Atp6v1a Sqor Acly Acaca Gpx4 Dlat Rpn1 Acaa2 Oplah Gpt Acat1 Ndufs1 Aco2 Nampt Pccb Dlst Aldh6a1 Acox1	A6ZI44 A6ZI47 B2KGF0 E9Q4Z2 O08528 O08749 P06801 P08249 P10649 P15105 P19096 P48774 P50171 P50516 Q3UDS4 Q3V117 Q5SWU9 Q76LV0 Q8BMF4 Q8BMR3 Q8BWT1 Q8K010 Q8QZR5 Q8QZT1 Q91VD9 Q99KI0 Q99KQ4 Q99MN9 Q9D2G2 Q9EQ20 Q9R0H0	A6ZI44 A6ZI47 B2KGF0 E9Q4Z2 O08528 O08749 P06801 P08249 P10649 P15105 P19096 P48774 P50171 P50516 Q3UDS4 Q3V117 Q5SWU9 Q76LV0 Q8BMF4 Q8BMR3 Q8BWT1 Q8K010 Q8QZR5 Q8QZT1 Q91VD9 Q99KI0 Q99KQ4 Q99MN9 Q9D2G2 Q9EQ20 Q9R0H0	43.66 31/71	1.92 31/1616	6.04719e-06	KEGG:00000
KEGG:01210	2-Oxocarboxylic acid metabolism	2-Oxocarboxylic acid metabolism	ENSMUSG00000020664 ENSMUSG00000000168 ENSMUSG00000022546 ENSMUSG00000022477 ENSMUSG00000004789	'Dihydrolipoyl dehydrogenase, mitochondrial'; 'Dihydrolipoyllysine-residue acetyltransferase component of pyruvate dehydrogenase complex, mitochondrial'; 'Alanine aminotransferase 1'; 'Aconitate hydratase, mitochondrial'; 'Dihydrolipoyllysine-residue succinyltransferase component of 2-oxoglutarate dehydrogenase complex, mitochondrial'	Dld Dlat Gpt Aco2 Dlst	O08749 Q8BMF4 Q8QZR5 Q99KI0 Q9D2G2	O08749 Q8BMF4 Q8QZR5 Q99KI0 Q9D2G2	7.04 5/71	14.71 5/34	0.000145221	KEGG:00000
KEGG:01212	Fatty acid metabolism	Fatty acid metabolism	ENSMUSG00000025153 ENSMUSG00000073422 ENSMUSG00000020532 ENSMUSG00000036880 ENSMUSG00000032047 ENSMUSG00000020777	'Fatty acid synthase'; 'Acetyl-CoA carboxylase 1'; '3-ketoacyl-CoA thiolase, mitochondrial'; 'Acetyl-CoA acetyltransferase, mitochondrial'; 'Peroxisomal acyl-coenzyme A oxidase 1'	Fasn Hsd17b8 Acaca Acaa2 Acat1 Acox1	P19096 P50171 Q5SWU9 Q8BWT1 Q8QZT1 Q9R0H0	P19096 P50171 Q5SWU9 Q8BWT1 Q8QZT1 Q9R0H0	8.45 6/71	9.68 6/62	0.000168649	KEGG:00000
KEGG:00061	Fatty acid biosynthesis	Fatty acid biosynthesis	ENSMUSG00000042010 ENSMUSG00000025153 ENSMUSG00000073422 ENSMUSG00000020532	'Acetyl-CoA carboxylase 2'; 'Fatty acid synthase'; 'Acetyl-CoA carboxylase 1'	Acacb Fasn Hsd17b8 Acaca	E9Q4Z2 P19096 P50171 Q5SWU9	E9Q4Z2 P19096 P50171 Q5SWU9	5.63 4/71	21.05 4/19	0.000238427	KEGG:00000
KEGG:01230	Biosynthesis of amino acids	Biosynthesis of amino acids	ENSMUSG00000030695 ENSMUSG00000063129 ENSMUSG00000026005 ENSMUSG00000026473 ENSMUSG00000022546 ENSMUSG00000022477	'Fructose-bisphosphate aldolase'; 'Ribulose-phosphate 3-epimerase'; 'Glutamine synthetase'; 'Alanine aminotransferase 1'; 'Aconitate hydratase, mitochondrial'	Aldoa Aldoart2 Rpe Glul Gpt Aco2	A6ZI44 A6ZI47 B2KGF0 P15105 Q8QZR5 Q99KI0	A6ZI44 A6ZI47 B2KGF0 P15105 Q8QZR5 Q99KI0	8.45 6/71	7.69 6/78	0.000512288	KEGG:00000
KEGG:00280	Valine, leucine and isoleucine degradation	Valine, leucine and isoleucine degradation	ENSMUSG00000020664 ENSMUSG00000036880 ENSMUSG00000032047 ENSMUSG00000032527 ENSMUSG00000021238	'Dihydrolipoyl dehydrogenase, mitochondrial'; '3-ketoacyl-CoA thiolase, mitochondrial'; 'Acetyl-CoA acetyltransferase, mitochondrial'; 'Propionyl-CoA carboxylase beta chain, mitochondrial'; 'Methylmalonate-semialdehyde/malonate-semialdehyde dehydrogenase'	Dld Acaa2 Acat1 Pccb Aldh6a1	O08749 Q8BWT1 Q8QZT1 Q99MN9 Q9EQ20	O08749 Q8BWT1 Q8QZT1 Q99MN9 Q9EQ20	7.04 5/71	8.93 5/56	0.00111429	KEGG:00000
KEGG:00010	Glycolysis / Gluconeogenesis	Glycolysis / Gluconeogenesis	ENSMUSG00000030695 ENSMUSG00000063129 ENSMUSG00000000628 ENSMUSG00000020664 ENSMUSG00000000168	'Fructose-bisphosphate aldolase'; 'Hexokinase-2'; 'Dihydrolipoyl dehydrogenase, mitochondrial'; 'Dihydrolipoyllysine-residue acetyltransferase component of pyruvate dehydrogenase complex, mitochondrial'	Aldoa Aldoart2 Hk2 Dld Dlat	A6ZI44 A6ZI47 O08528 O08749 Q8BMF4	A6ZI44 A6ZI47 O08528 O08749 Q8BMF4	7.04 5/71	7.58 5/66	0.00225313	KEGG:00000
KEGG:00785	Lipoic acid metabolism	Lipoic acid metabolism	ENSMUSG00000020664 ENSMUSG00000000168 ENSMUSG00000004789	'Dihydrolipoyl dehydrogenase, mitochondrial'; 'Dihydrolipoyllysine-residue acetyltransferase component of pyruvate dehydrogenase complex, mitochondrial'; 'Dihydrolipoyllysine-residue succinyltransferase component of 2-oxoglutarate dehydrogenase complex, mitochondrial'	Dld Dlat Dlst	O08749 Q8BMF4 Q9D2G2	O08749 Q8BMF4 Q9D2G2	4.23 3/71	15.79 3/19	0.00565351	KEGG:00000
KEGG:00030	Pentose phosphate pathway	Pentose phosphate pathway	ENSMUSG00000030695 ENSMUSG00000063129 ENSMUSG00000026005	'Fructose-bisphosphate aldolase'; 'Ribulose-phosphate 3-epimerase'	Aldoa Aldoart2 Rpe	A6ZI44 A6ZI47 B2KGF0	A6ZI44 A6ZI47 B2KGF0	4.23 3/71	8.82 3/34	0.0280321	KEGG:00000
KEGG:00480	Glutathione metabolism	Glutathione metabolism	ENSMUSG00000058135 ENSMUSG00000004032 ENSMUSG00000075706 ENSMUSG00000022562	'Glutathione S-transferase Mu 1'; 'Glutathione S-transferase Mu 5'; 'Glutathione peroxidase'; '5-oxoprolinase'	Gstm1 Gstm5 Gpx4 Oplah	P10649 P48774 Q76LV0 Q8K010	P10649 P48774 Q76LV0 Q8K010	5.63 4/71	5.56 4/72	0.0280321	KEGG:00000
KEGG:05171	Coronavirus disease - COVID-19	Coronavirus disease - COVID-19	ENSMUSG00000024164 ENSMUSG00000044533 ENSMUSG00000031320 ENSMUSG00000045128 ENSMUSG00000020122 ENSMUSG00000033831 ENSMUSG00000007892	'Complement C3'; 'Small ribosomal subunit protein uS5'; 'Small ribosomal subunit protein eS4'; 'Large ribosomal subunit protein eL20'; 'Epidermal growth factor receptor'; 'Fibrinogen C-terminal domain-containing protein'; 'Large ribosomal subunit protein P1'	C3 Rps2 Rps4x Rpl18a Egfr Fgb Rplp1	P01027 P25444 P62702 P62717 Q01279 Q3TGR2 Q58E35	P01027 P25444 P62702 P62717 Q01279 Q3TGR2 Q58E35	9.86 7/71	2.88 7/243	0.0290393	KEGG:00000
KEGG:00051	Fructose and mannose metabolism	Fructose and mannose metabolism	ENSMUSG00000030695 ENSMUSG00000063129 ENSMUSG00000000628	'Fructose-bisphosphate aldolase'; 'Hexokinase-2'	Aldoa Aldoart2 Hk2	A6ZI44 A6ZI47 O08528	A6ZI44 A6ZI47 O08528	4.23 3/71	8.33 3/36	0.0290393	KEGG:00000
KEGG:04152	AMPK signaling pathway	AMPK signaling pathway	ENSMUSG00000042010 ENSMUSG00000025153 ENSMUSG00000034994 ENSMUSG00000020671 ENSMUSG00000020532	'Acetyl-CoA carboxylase 2'; 'Fatty acid synthase'; 'Elongation factor 2'; 'Ras-related protein Rab-10'; 'Acetyl-CoA carboxylase 1'	Acacb Fasn Eef2 Rab10 Acaca	E9Q4Z2 P19096 P58252 Q4FJL0 Q5SWU9	E9Q4Z2 P19096 P58252 Q4FJL0 Q5SWU9	7.04 5/71	3.94 5/127	0.0298757	KEGG:00000
KEGG:04936	Alcoholic liver disease	Alcoholic liver disease	ENSMUSG00000042010 ENSMUSG00000024164 ENSMUSG00000025153 ENSMUSG00000020532 ENSMUSG00000020777	'Acetyl-CoA carboxylase 2'; 'Complement C3'; 'Fatty acid synthase'; 'Acetyl-CoA carboxylase 1'; 'Peroxisomal acyl-coenzyme A oxidase 1'	Acacb C3 Fasn Acaca Acox1	E9Q4Z2 P01027 P19096 Q5SWU9 Q9R0H0	E9Q4Z2 P01027 P19096 Q5SWU9 Q9R0H0	7.04 5/71	3.55 5/141	0.044347	KEGG:00000
KEGG:03320	PPAR signaling pathway	PPAR signaling pathway	ENSMUSG00000032418 ENSMUSG00000015568 ENSMUSG00000031710 ENSMUSG00000020777	'NADP-dependent malic enzyme'; 'Lipoprotein lipase'; 'Mitochondrial brown fat uncoupling protein 1'; 'Peroxisomal acyl-coenzyme A oxidase 1'	Me1 Lpl Ucp1 Acox1	P06801 P11152 P12242 Q9R0H0	P06801 P11152 P12242 Q9R0H0	5.63 4/71	4.49 4/89	0.0452954	KEGG:00000
KEGG:00380	Tryptophan metabolism	Tryptophan metabolism	ENSMUSG00000020664 ENSMUSG00000032047 ENSMUSG00000004789	'Dihydrolipoyl dehydrogenase, mitochondrial'; 'Acetyl-CoA acetyltransferase, mitochondrial'; 'Dihydrolipoyllysine-residue succinyltransferase component of 2-oxoglutarate dehydrogenase complex, mitochondrial'	Dld Acat1 Dlst	O08749 Q8QZT1 Q9D2G2	O08749 Q8QZT1 Q9D2G2	4.23 3/71	5.88 3/51	0.0632126	KEGG:00000
KEGG:00071	Fatty acid degradation	Fatty acid degradation	ENSMUSG00000036880 ENSMUSG00000032047 ENSMUSG00000020777	'3-ketoacyl-CoA thiolase, mitochondrial'; 'Acetyl-CoA acetyltransferase, mitochondrial'; 'Peroxisomal acyl-coenzyme A oxidase 1'	Acaa2 Acat1 Acox1	Q8BWT1 Q8QZT1 Q9R0H0	Q8BWT1 Q8QZT1 Q9R0H0	4.23 3/71	5.77 3/52	0.0636884	KEGG:00000
KEGG:03010	Ribosome	Ribosome	ENSMUSG00000044533 ENSMUSG00000039680 ENSMUSG00000031320 ENSMUSG00000045128 ENSMUSG00000007892	'Small ribosomal subunit protein uS5'; 'Small ribosomal subunit protein bS6m'; 'Small ribosomal subunit protein eS4'; 'Large ribosomal subunit protein eL20'; 'Large ribosomal subunit protein P1'	Rps2 Mrps6 Rps4x Rpl18a Rplp1	P25444 P58064 P62702 P62717 Q58E35	P25444 P58064 P62702 P62717 Q58E35	7.04 5/71	2.94 5/170	0.0798002	KEGG:00000
KEGG:00220	Arginine biosynthesis	Arginine biosynthesis	ENSMUSG00000026473 ENSMUSG00000022546	'Glutamine synthetase'; 'Alanine aminotransferase 1'	Glul Gpt	P15105 Q8QZR5	P15105 Q8QZR5	2.82 2/71	10.00 2/20	0.0810908	KEGG:00000
KEGG:04066	HIF-1 signaling pathway	HIF-1 signaling pathway	ENSMUSG00000030695 ENSMUSG00000063129 ENSMUSG00000000628 ENSMUSG00000020122	'Fructose-bisphosphate aldolase'; 'Hexokinase-2'; 'Epidermal growth factor receptor'	Aldoa Aldoart2 Hk2 Egfr	A6ZI44 A6ZI47 O08528 Q01279	A6ZI44 A6ZI47 O08528 Q01279	5.63 4/71	3.54 4/113	0.0834034	KEGG:00000
KEGG:00310	Lysine degradation	Lysine degradation	ENSMUSG00000020664 ENSMUSG00000032047 ENSMUSG00000004789	'Dihydrolipoyl dehydrogenase, mitochondrial'; 'Acetyl-CoA acetyltransferase, mitochondrial'; 'Dihydrolipoyllysine-residue succinyltransferase component of 2-oxoglutarate dehydrogenase complex, mitochondrial'	Dld Acat1 Dlst	O08749 Q8QZT1 Q9D2G2	O08749 Q8QZT1 Q9D2G2	4.23 3/71	4.84 3/62	0.0873786	KEGG:00000
KEGG:04910	Insulin signaling pathway	Insulin signaling pathway	ENSMUSG00000042010 ENSMUSG00000000628 ENSMUSG00000025153 ENSMUSG00000020532	'Acetyl-CoA carboxylase 2'; 'Hexokinase-2'; 'Fatty acid synthase'; 'Acetyl-CoA carboxylase 1'	Acacb Hk2 Fasn Acaca	E9Q4Z2 O08528 P19096 Q5SWU9	E9Q4Z2 O08528 P19096 Q5SWU9	5.63 4/71	2.90 4/138	0.150653	KEGG:00000
KEGG:00410	beta-Alanine metabolism	beta-Alanine metabolism	ENSMUSG00000021238 ENSMUSG00000020777	'Methylmalonate-semialdehyde/malonate-semialdehyde dehydrogenase'; 'Peroxisomal acyl-coenzyme A oxidase 1'	Aldh6a1 Acox1	Q9EQ20 Q9R0H0	Q9EQ20 Q9R0H0	2.82 2/71	6.25 2/32	0.171128	KEGG:00000
KEGG:05208	Chemical carcinogenesis - reactive oxygen species	Chemical carcinogenesis - reactive oxygen species	ENSMUSG00000058135 ENSMUSG00000004032 ENSMUSG00000016319 ENSMUSG00000020122 ENSMUSG00000025968	'Glutathione S-transferase Mu 1'; 'Glutathione S-transferase Mu 5'; 'ADP/ATP translocase 2'; 'Epidermal growth factor receptor'; 'NADH-ubiquinone oxidoreductase 75 kDa subunit, mitochondrial'	Gstm1 Gstm5 Slc25a5 Egfr Ndufs1	P10649 P48774 P51881 Q01279 Q91VD9	P10649 P48774 P51881 Q01279 Q91VD9	7.04 5/71	2.25 5/222	0.180315	KEGG:00000
KEGG:04614	Renin-angiotensin system	Renin-angiotensin system	ENSMUSG00000004929 ENSMUSG00000023845	'Thimet oligopeptidase'; 'Leucyl-cystinyl aminopeptidase'	Thop1 Lnpep	A0A0R4IZY0 Q8C129	A0A0R4IZY0 Q8C129	2.82 2/71	5.56 2/36	0.198966	KEGG:00000
KEGG:04610	Complement and coagulation cascades	Complement and coagulation cascades	ENSMUSG00000024164 ENSMUSG00000059481 ENSMUSG00000033831	'Complement C3'; 'Plasminogen'; 'Fibrinogen C-terminal domain-containing protein'	C3 Plg Fgb	P01027 P20918 Q3TGR2	P01027 P20918 Q3TGR2	4.23 3/71	3.23 3/93	0.206305	KEGG:00000
KEGG:00250	Alanine, aspartate and glutamate metabolism	Alanine, aspartate and glutamate metabolism	ENSMUSG00000026473 ENSMUSG00000022546	'Glutamine synthetase'; 'Alanine aminotransferase 1'	Glul Gpt	P15105 Q8QZR5	P15105 Q8QZR5	2.82 2/71	5.26 2/38	0.206305	KEGG:00000
KEGG:00524	Neomycin, kanamycin and gentamicin biosynthesis	Neomycin, kanamycin and gentamicin biosynthesis	ENSMUSG00000000628	'Hexokinase-2'	Hk2	O08528	O08528	1.41 1/71	20.00 1/5	0.222623	KEGG:00000
KEGG:00970	Aminoacyl-tRNA biosynthesis	Aminoacyl-tRNA biosynthesis	ENSMUSG00000007029 ENSMUSG00000024587	'Valine--tRNA ligase'; 'Asparagine--tRNA ligase, cytoplasmic'	Vars1 Nars1	Q3U3D3 Q8BP47	Q3U3D3 Q8BP47	2.82 2/71	4.55 2/44	0.253603	KEGG:00000
KEGG:04979	Cholesterol metabolism	Cholesterol metabolism	ENSMUSG00000015568 ENSMUSG00000000049	'Lipoprotein lipase'; 'Beta-2-glycoprotein 1'	Lpl Apoh	P11152 Q01339	P11152 Q01339	2.82 2/71	4.00 2/50	0.30992	KEGG:00000
KEGG:00920	Sulfur metabolism	Sulfur metabolism	ENSMUSG00000005803	'FAD/NAD'	Sqor	Q3UDS4	Q3UDS4	1.41 1/71	9.09 1/11	0.439022	KEGG:00000
KEGG:05230	Central carbon metabolism in cancer	Central carbon metabolism in cancer	ENSMUSG00000000628 ENSMUSG00000020122	'Hexokinase-2'; 'Epidermal growth factor receptor'	Hk2 Egfr	O08528 Q01279	O08528 Q01279	2.82 2/71	2.90 2/69	0.512655	KEGG:00000
KEGG:00982	Drug metabolism - cytochrome P450	Drug metabolism - cytochrome P450	ENSMUSG00000058135 ENSMUSG00000004032	'Glutathione S-transferase Mu 1'; 'Glutathione S-transferase Mu 5'	Gstm1 Gstm5	P10649 P48774	P10649 P48774	2.82 2/71	2.82 2/71	0.523736	KEGG:00000
KEGG:00980	Metabolism of xenobiotics by cytochrome P450	Metabolism of xenobiotics by cytochrome P450	ENSMUSG00000058135 ENSMUSG00000004032	'Glutathione S-transferase Mu 1'; 'Glutathione S-transferase Mu 5'	Gstm1 Gstm5	P10649 P48774	P10649 P48774	2.82 2/71	2.70 2/74	0.546821	KEGG:00000
KEGG:05204	Chemical carcinogenesis - DNA adducts	Chemical carcinogenesis - DNA adducts	ENSMUSG00000058135 ENSMUSG00000004032	'Glutathione S-transferase Mu 1'; 'Glutathione S-transferase Mu 5'	Gstm1 Gstm5	P10649 P48774	P10649 P48774	2.82 2/71	2.38 2/84	0.586449	KEGG:00000
KEGG:04727	GABAergic synapse	GABAergic synapse	ENSMUSG00000029713 ENSMUSG00000026473	'Guanine nucleotide binding protein'; 'Glutamine synthetase'	Gnb2 Glul	E9QKR0 P15105	E9QKR0 P15105	2.82 2/71	2.25 2/89	0.586449	KEGG:00000
KEGG:05225	Hepatocellular carcinoma	Hepatocellular carcinoma	ENSMUSG00000058135 ENSMUSG00000004032 ENSMUSG00000020122	'Glutathione S-transferase Mu 1'; 'Glutathione S-transferase Mu 5'; 'Epidermal growth factor receptor'	Gstm1 Gstm5 Egfr	P10649 P48774 Q01279	P10649 P48774 Q01279	4.23 3/71	1.72 3/174	0.586449	KEGG:00000
KEGG:04144	Endocytosis	Endocytosis	ENSMUSG00000020122 ENSMUSG00000031696 ENSMUSG00000020671 ENSMUSG00000006276	'Epidermal growth factor receptor'; 'Vacuolar protein sorting-associated protein 35'; 'Ras-related protein Rab-10'; 'Epidermal growth factor receptor substrate 15-like 1'	Egfr Vps35 Rab10 Eps15l1	Q01279 Q3TJ43 Q4FJL0 Q60902	Q01279 Q3TJ43 Q4FJL0 Q60902	5.63 4/71	1.52 4/263	0.586449	KEGG:00000
KEGG:04145	Phagosome	Phagosome	ENSMUSG00000024164 ENSMUSG00000052459 ENSMUSG00000032435	'Complement C3'; 'V-type proton ATPase catalytic subunit A'; 'Cytoplasmic dynein 1 light intermediate chain 1'	C3 Atp6v1a Dync1li1	P01027 P50516 Q8R1Q8	P01027 P50516 Q8R1Q8	4.23 3/71	1.73 3/173	0.586449	KEGG:00000
KEGG:04141	Protein processing in endoplasmic reticulum	Protein processing in endoplasmic reticulum	ENSMUSG00000030062 ENSMUSG00000027706 ENSMUSG00000027422	'Dolichyl-diphosphooligosaccharide--protein glycosyltransferase subunit 1'; 'Translocation protein SEC62'; 'Ribosome-binding protein 1'	Rpn1 Sec62 Rrbp1	Q8BMR3 Q8BU14 Q99PL5	Q8BMR3 Q8BU14 Q99PL5	4.23 3/71	1.76 3/170	0.586449	KEGG:00000
KEGG:03430	Mismatch repair	Mismatch repair	ENSMUSG00000027342	'Proliferating cell nuclear antigen'	Pcna	P17918	P17918	1.41 1/71	4.76 1/21	0.586449	KEGG:00000
KEGG:00910	Nitrogen metabolism	Nitrogen metabolism	ENSMUSG00000026473	'Glutamine synthetase'	Glul	P15105	P15105	1.41 1/71	5.88 1/17	0.586449	KEGG:00000
KEGG:00983	Drug metabolism - other enzymes	Drug metabolism - other enzymes	ENSMUSG00000058135 ENSMUSG00000004032	'Glutathione S-transferase Mu 1'; 'Glutathione S-transferase Mu 5'	Gstm1 Gstm5	P10649 P48774	P10649 P48774	2.82 2/71	2.22 2/90	0.586449	KEGG:00000
KEGG:05235	PD-L1 expression and PD-1 checkpoint pathway in cancer	PD-L1 expression and PD-1 checkpoint pathway in cancer	ENSMUSG00000020122 ENSMUSG00000016496	'Epidermal growth factor receptor'; 'PD-L1'	Egfr Cd274	Q01279 Q3U472	Q01279 Q3U472	2.82 2/71	2.27 2/88	0.586449	KEGG:00000
KEGG:01524	Platinum drug resistance	Platinum drug resistance	ENSMUSG00000058135 ENSMUSG00000004032	'Glutathione S-transferase Mu 1'; 'Glutathione S-transferase Mu 5'	Gstm1 Gstm5	P10649 P48774	P10649 P48774	2.82 2/71	2.50 2/80	0.586449	KEGG:00000
KEGG:00900	Terpenoid backbone biosynthesis	Terpenoid backbone biosynthesis	ENSMUSG00000032047	'Acetyl-CoA acetyltransferase, mitochondrial'	Acat1	Q8QZT1	Q8QZT1	1.41 1/71	4.35 1/23	0.619905	KEGG:00000
KEGG:00592	alpha-Linolenic acid metabolism	alpha-Linolenic acid metabolism	ENSMUSG00000020777	'Peroxisomal acyl-coenzyme A oxidase 1'	Acox1	Q9R0H0	Q9R0H0	1.41 1/71	4.00 1/25	0.656035	KEGG:00000
KEGG:04922	Glucagon signaling pathway	Glucagon signaling pathway	ENSMUSG00000042010 ENSMUSG00000020532	'Acetyl-CoA carboxylase 2'; 'Acetyl-CoA carboxylase 1'	Acacb Acaca	E9Q4Z2 Q5SWU9	E9Q4Z2 Q5SWU9	2.82 2/71	1.92 2/104	0.667821	KEGG:00000
KEGG:00650	Butanoate metabolism	Butanoate metabolism	ENSMUSG00000032047	'Acetyl-CoA acetyltransferase, mitochondrial'	Acat1	Q8QZT1	Q8QZT1	1.41 1/71	3.70 1/27	0.667821	KEGG:00000
KEGG:04966	Collecting duct acid secretion	Collecting duct acid secretion	ENSMUSG00000052459	'V-type proton ATPase catalytic subunit A'	Atp6v1a	P50516	P50516	1.41 1/71	3.70 1/27	0.667821	KEGG:00000
KEGG:00062	Fatty acid elongation	Fatty acid elongation	ENSMUSG00000036880	'3-ketoacyl-CoA thiolase, mitochondrial'	Acaa2	Q8BWT1	Q8BWT1	1.41 1/71	3.45 1/29	0.690184	KEGG:00000
KEGG:04613	Neutrophil extracellular trap formation	Neutrophil extracellular trap formation	ENSMUSG00000024164 ENSMUSG00000016319 ENSMUSG00000033831	'Complement C3'; 'ADP/ATP translocase 2'; 'Fibrinogen C-terminal domain-containing protein'	C3 Slc25a5 Fgb	P01027 P51881 Q3TGR2	P01027 P51881 Q3TGR2	4.23 3/71	1.48 3/203	0.690184	KEGG:00000
KEGG:04216	Ferroptosis	Ferroptosis	ENSMUSG00000075706	'Glutathione peroxidase'	Gpx4	Q76LV0	Q76LV0	1.41 1/71	2.50 1/40	0.704884	KEGG:00000
KEGG:04975	Fat digestion and absorption	Fat digestion and absorption	ENSMUSG00000032047	'Acetyl-CoA acetyltransferase, mitochondrial'	Acat1	Q8QZT1	Q8QZT1	1.41 1/71	2.33 1/43	0.704884	KEGG:00000
KEGG:04724	Glutamatergic synapse	Glutamatergic synapse	ENSMUSG00000029713 ENSMUSG00000026473	'Guanine nucleotide binding protein'; 'Glutamine synthetase'	Gnb2 Glul	E9QKR0 P15105	E9QKR0 P15105	2.82 2/71	1.75 2/114	0.704884	KEGG:00000
KEGG:04371	Apelin signaling pathway	Apelin signaling pathway	ENSMUSG00000029713 ENSMUSG00000031710	'Guanine nucleotide binding protein'; 'Mitochondrial brown fat uncoupling protein 1'	Gnb2 Ucp1	E9QKR0 P12242	E9QKR0 P12242	2.82 2/71	1.47 2/136	0.704884	KEGG:00000
KEGG:05219	Bladder cancer	Bladder cancer	ENSMUSG00000020122	'Epidermal growth factor receptor'	Egfr	Q01279	Q01279	1.41 1/71	2.44 1/41	0.704884	KEGG:00000
KEGG:04926	Relaxin signaling pathway	Relaxin signaling pathway	ENSMUSG00000029713 ENSMUSG00000020122	'Guanine nucleotide binding protein'; 'Epidermal growth factor receptor'	Gnb2 Egfr	E9QKR0 Q01279	E9QKR0 Q01279	2.82 2/71	1.55 2/129	0.704884	KEGG:00000
KEGG:05207	Chemical carcinogenesis - receptor activation	Chemical carcinogenesis - receptor activation	ENSMUSG00000058135 ENSMUSG00000004032 ENSMUSG00000020122	'Glutathione S-transferase Mu 1'; 'Glutathione S-transferase Mu 5'; 'Epidermal growth factor receptor'	Gstm1 Gstm5 Egfr	P10649 P48774 Q01279	P10649 P48774 Q01279	4.23 3/71	1.33 3/225	0.704884	KEGG:00000
KEGG:03060	Protein export	Protein export	ENSMUSG00000027706	'Translocation protein SEC62'	Sec62	Q8BU14	Q8BU14	1.41 1/71	2.78 1/36	0.704884	KEGG:00000
KEGG:00040	Pentose and glucuronate interconversions	Pentose and glucuronate interconversions	ENSMUSG00000026005	'Ribulose-phosphate 3-epimerase'	Rpe	B2KGF0	B2KGF0	1.41 1/71	2.78 1/36	0.704884	KEGG:00000
KEGG:00190	Oxidative phosphorylation	Oxidative phosphorylation	ENSMUSG00000052459 ENSMUSG00000025968	'V-type proton ATPase catalytic subunit A'; 'NADH-ubiquinone oxidoreductase 75 kDa subunit, mitochondrial'	Atp6v1a Ndufs1	P50516 Q91VD9	P50516 Q91VD9	2.82 2/71	1.49 2/134	0.704884	KEGG:00000
KEGG:00052	Galactose metabolism	Galactose metabolism	ENSMUSG00000000628	'Hexokinase-2'	Hk2	O08528	O08528	1.41 1/71	3.12 1/32	0.704884	KEGG:00000
KEGG:01040	Biosynthesis of unsaturated fatty acids	Biosynthesis of unsaturated fatty acids	ENSMUSG00000020777	'Peroxisomal acyl-coenzyme A oxidase 1'	Acox1	Q9R0H0	Q9R0H0	1.41 1/71	2.94 1/34	0.704884	KEGG:00000
KEGG:01250	Biosynthesis of nucleotide sugars	Biosynthesis of nucleotide sugars	ENSMUSG00000000628	'Hexokinase-2'	Hk2	O08528	O08528	1.41 1/71	2.63 1/38	0.704884	KEGG:00000
KEGG:00500	Starch and sucrose metabolism	Starch and sucrose metabolism	ENSMUSG00000000628	'Hexokinase-2'	Hk2	O08528	O08528	1.41 1/71	2.94 1/34	0.704884	KEGG:00000
KEGG:00260	Glycine, serine and threonine metabolism	Glycine, serine and threonine metabolism	ENSMUSG00000020664	'Dihydrolipoyl dehydrogenase, mitochondrial'	Dld	O08749	O08749	1.41 1/71	2.56 1/39	0.704884	KEGG:00000
KEGG:00513	Various types of N-glycan biosynthesis	Various types of N-glycan biosynthesis	ENSMUSG00000030062	'Dolichyl-diphosphooligosaccharide--protein glycosyltransferase subunit 1'	Rpn1	Q8BMR3	Q8BMR3	1.41 1/71	2.33 1/43	0.704884	KEGG:00000
KEGG:05150	Staphylococcus aureus infection	Staphylococcus aureus infection	ENSMUSG00000024164 ENSMUSG00000059481	'Complement C3'; 'Plasminogen'	C3 Plg	P01027 P20918	P01027 P20918	2.82 2/71	1.65 2/121	0.704884	KEGG:00000
KEGG:00760	Nicotinate and nicotinamide metabolism	Nicotinate and nicotinamide metabolism	ENSMUSG00000020572	'Nicotinamide phosphoribosyltransferase'	Nampt	Q99KQ4	Q99KQ4	1.41 1/71	2.38 1/42	0.704884	KEGG:00000
KEGG:03030	DNA replication	DNA replication	ENSMUSG00000027342	'Proliferating cell nuclear antigen'	Pcna	P17918	P17918	1.41 1/71	2.86 1/35	0.704884	KEGG:00000
KEGG:05216	Thyroid cancer	Thyroid cancer	ENSMUSG00000027940	'Tropomyosin 3, gamma'	Tpm3	E9Q7Q3	E9Q7Q3	1.41 1/71	2.70 1/37	0.704884	KEGG:00000
KEGG:05143	African trypanosomiasis	African trypanosomiasis	ENSMUSG00000004929	'Thimet oligopeptidase'	Thop1	A0A0R4IZY0	A0A0R4IZY0	1.41 1/71	2.70 1/37	0.704884	KEGG:00000
KEGG:04962	Vasopressin-regulated water reabsorption	Vasopressin-regulated water reabsorption	ENSMUSG00000032435	'Cytoplasmic dynein 1 light intermediate chain 1'	Dync1li1	Q8R1Q8	Q8R1Q8	1.41 1/71	2.27 1/44	0.709609	KEGG:00000
KEGG:03410	Base excision repair	Base excision repair	ENSMUSG00000027342	'Proliferating cell nuclear antigen'	Pcna	P17918	P17918	1.41 1/71	2.13 1/47	0.71931	KEGG:00000
KEGG:04930	Type II diabetes mellitus	Type II diabetes mellitus	ENSMUSG00000000628	'Hexokinase-2'	Hk2	O08528	O08528	1.41 1/71	2.08 1/48	0.71931	KEGG:00000
KEGG:04973	Carbohydrate digestion and absorption	Carbohydrate digestion and absorption	ENSMUSG00000000628	'Hexokinase-2'	Hk2	O08528	O08528	1.41 1/71	2.08 1/48	0.71931	KEGG:00000
KEGG:05418	Fluid shear stress and atherosclerosis	Fluid shear stress and atherosclerosis	ENSMUSG00000058135 ENSMUSG00000004032	'Glutathione S-transferase Mu 1'; 'Glutathione S-transferase Mu 5'	Gstm1 Gstm5	P10649 P48774	P10649 P48774	2.82 2/71	1.37 2/146	0.71931	KEGG:00000
KEGG:04723	Retrograde endocannabinoid signaling	Retrograde endocannabinoid signaling	ENSMUSG00000029713 ENSMUSG00000025968	'Guanine nucleotide binding protein'; 'NADH-ubiquinone oxidoreductase 75 kDa subunit, mitochondrial'	Gnb2 Ndufs1	E9QKR0 Q91VD9	E9QKR0 Q91VD9	2.82 2/71	1.36 2/147	0.71931	KEGG:00000
KEGG:04110	Cell cycle	Cell cycle	ENSMUSG00000027342 ENSMUSG00000076432	'Proliferating cell nuclear antigen'; '14-3-3 protein theta'	Pcna Ywhaq	P17918 P68254	P17918 P68254	2.82 2/71	1.29 2/155	0.73487	KEGG:00000
KEGG:00510	N-Glycan biosynthesis	N-Glycan biosynthesis	ENSMUSG00000030062	'Dolichyl-diphosphooligosaccharide--protein glycosyltransferase subunit 1'	Rpn1	Q8BMR3	Q8BMR3	1.41 1/71	1.89 1/53	0.73487	KEGG:00000
KEGG:00520	Amino sugar and nucleotide sugar metabolism	Amino sugar and nucleotide sugar metabolism	ENSMUSG00000000628	'Hexokinase-2'	Hk2	O08528	O08528	1.41 1/71	1.96 1/51	0.73487	KEGG:00000
KEGG:04921	Oxytocin signaling pathway	Oxytocin signaling pathway	ENSMUSG00000034994 ENSMUSG00000020122	'Elongation factor 2'; 'Epidermal growth factor receptor'	Eef2 Egfr	P58252 Q01279	P58252 Q01279	2.82 2/71	1.32 2/152	0.73487	KEGG:00000
KEGG:04261	Adrenergic signaling in cardiomyocytes	Adrenergic signaling in cardiomyocytes	ENSMUSG00000034810 ENSMUSG00000027940	'Sodium channel protein type 7 subunit alpha'; 'Tropomyosin 3, gamma'	Scn7a Tpm3	B1AYL1 E9Q7Q3	B1AYL1 E9Q7Q3	2.82 2/71	1.29 2/155	0.73487	KEGG:00000
KEGG:00270	Cysteine and methionine metabolism	Cysteine and methionine metabolism	ENSMUSG00000019179	'Malate dehydrogenase, mitochondrial'	Mdh2	P08249	P08249	1.41 1/71	1.85 1/54	0.737811	KEGG:00000
KEGG:03420	Nucleotide excision repair	Nucleotide excision repair	ENSMUSG00000027342	'Proliferating cell nuclear antigen'	Pcna	P17918	P17918	1.41 1/71	1.75 1/57	0.74815	KEGG:00000
KEGG:05213	Endometrial cancer	Endometrial cancer	ENSMUSG00000020122	'Epidermal growth factor receptor'	Egfr	Q01279	Q01279	1.41 1/71	1.72 1/58	0.74815	KEGG:00000
KEGG:05161	Hepatitis B	Hepatitis B	ENSMUSG00000027342 ENSMUSG00000076432	'Proliferating cell nuclear antigen'; '14-3-3 protein theta'	Pcna Ywhaq	P17918 P68254	P17918 P68254	2.82 2/71	1.23 2/163	0.74815	KEGG:00000
KEGG:05160	Hepatitis C	Hepatitis C	ENSMUSG00000076432 ENSMUSG00000020122	'14-3-3 protein theta'; 'Epidermal growth factor receptor'	Ywhaq Egfr	P68254 Q01279	P68254 Q01279	2.82 2/71	1.21 2/165	0.74815	KEGG:00000
KEGG:05134	Legionellosis	Legionellosis	ENSMUSG00000024164	'Complement C3'	C3	P01027	P01027	1.41 1/71	1.69 1/59	0.750405	KEGG:00000
KEGG:04814	Motor proteins	Motor proteins	ENSMUSG00000027940 ENSMUSG00000032435	'Tropomyosin 3, gamma'; 'Cytoplasmic dynein 1 light intermediate chain 1'	Tpm3 Dync1li1	E9Q7Q3 Q8R1Q8	E9Q7Q3 Q8R1Q8	2.82 2/71	1.02 2/196	0.759928	KEGG:00000
KEGG:05214	Glioma	Glioma	ENSMUSG00000020122	'Epidermal growth factor receptor'	Egfr	Q01279	Q01279	1.41 1/71	1.35 1/74	0.759928	KEGG:00000
KEGG:05215	Prostate cancer	Prostate cancer	ENSMUSG00000020122	'Epidermal growth factor receptor'	Egfr	Q01279	Q01279	1.41 1/71	1.01 1/99	0.759928	KEGG:00000
KEGG:05218	Melanoma	Melanoma	ENSMUSG00000020122	'Epidermal growth factor receptor'	Egfr	Q01279	Q01279	1.41 1/71	1.39 1/72	0.759928	KEGG:00000
KEGG:05223	Non-small cell lung cancer	Non-small cell lung cancer	ENSMUSG00000020122	'Epidermal growth factor receptor'	Egfr	Q01279	Q01279	1.41 1/71	1.39 1/72	0.759928	KEGG:00000
KEGG:01521	EGFR tyrosine kinase inhibitor resistance	EGFR tyrosine kinase inhibitor resistance	ENSMUSG00000020122	'Epidermal growth factor receptor'	Egfr	Q01279	Q01279	1.41 1/71	1.27 1/79	0.759928	KEGG:00000
KEGG:04520	Adherens junction	Adherens junction	ENSMUSG00000020122	'Epidermal growth factor receptor'	Egfr	Q01279	Q01279	1.41 1/71	1.09 1/92	0.759928	KEGG:00000
KEGG:00564	Glycerophospholipid metabolism	Glycerophospholipid metabolism	ENSMUSG00000026827	'Glycerol-3-phosphate dehydrogenase, mitochondrial'	Gpd2	Q64521	Q64521	1.41 1/71	1.02 1/98	0.759928	KEGG:00000
KEGG:00590	Arachidonic acid metabolism	Arachidonic acid metabolism	ENSMUSG00000075706	'Glutathione peroxidase'	Gpx4	Q76LV0	Q76LV0	1.41 1/71	1.18 1/85	0.759928	KEGG:00000
KEGG:05133	Pertussis	Pertussis	ENSMUSG00000024164	'Complement C3'	C3	P01027	P01027	1.41 1/71	1.30 1/77	0.759928	KEGG:00000
KEGG:04621	NOD-like receptor signaling pathway	NOD-like receptor signaling pathway	ENSMUSG00000021939 ENSMUSG00000020572	'Cathepsin B'; 'Nicotinamide phosphoribosyltransferase'	Ctsb Nampt	P10605 Q99KQ4	P10605 Q99KQ4	2.82 2/71	0.96 2/208	0.759928	KEGG:00000
KEGG:00562	Inositol phosphate metabolism	Inositol phosphate metabolism	ENSMUSG00000021238	'Methylmalonate-semialdehyde/malonate-semialdehyde dehydrogenase'	Aldh6a1	Q9EQ20	Q9EQ20	1.41 1/71	1.39 1/72	0.759928	KEGG:00000
KEGG:00561	Glycerolipid metabolism	Glycerolipid metabolism	ENSMUSG00000015568	'Lipoprotein lipase'	Lpl	P11152	P11152	1.41 1/71	1.59 1/63	0.759928	KEGG:00000
KEGG:05231	Choline metabolism in cancer	Choline metabolism in cancer	ENSMUSG00000020122	'Epidermal growth factor receptor'	Egfr	Q01279	Q01279	1.41 1/71	1.02 1/98	0.759928	KEGG:00000
KEGG:05032	Morphine addiction	Morphine addiction	ENSMUSG00000029713	'Guanine nucleotide binding protein'	Gnb2	E9QKR0	E9QKR0	1.41 1/71	1.11 1/90	0.759928	KEGG:00000
KEGG:04612	Antigen processing and presentation	Antigen processing and presentation	ENSMUSG00000021939	'Cathepsin B'	Ctsb	P10605	P10605	1.41 1/71	1.22 1/82	0.759928	KEGG:00000
KEGG:04540	Gap junction	Gap junction	ENSMUSG00000020122	'Epidermal growth factor receptor'	Egfr	Q01279	Q01279	1.41 1/71	1.16 1/86	0.759928	KEGG:00000
KEGG:04260	Cardiac muscle contraction	Cardiac muscle contraction	ENSMUSG00000027940	'Tropomyosin 3, gamma'	Tpm3	E9Q7Q3	E9Q7Q3	1.41 1/71	1.15 1/87	0.759928	KEGG:00000
KEGG:05212	Pancreatic cancer	Pancreatic cancer	ENSMUSG00000020122	'Epidermal growth factor receptor'	Egfr	Q01279	Q01279	1.41 1/71	1.32 1/76	0.759928	KEGG:00000
KEGG:04912	GnRH signaling pathway	GnRH signaling pathway	ENSMUSG00000020122	'Epidermal growth factor receptor'	Egfr	Q01279	Q01279	1.41 1/71	1.11 1/90	0.759928	KEGG:00000
KEGG:00140	Steroid hormone biosynthesis	Steroid hormone biosynthesis	ENSMUSG00000073422		Hsd17b8	P50171	P50171	1.41 1/71	1.06 1/94	0.759928	KEGG:00000
KEGG:04137	Mitophagy - animal	Mitophagy - animal	ENSMUSG00000022752	'MKIAA0719 protein'	Tomm70a	Q80TT4	Q80TT4	1.41 1/71	1.01 1/99	0.759928	KEGG:00000
KEGG:05167	Kaposi sarcoma-associated herpesvirus infection	Kaposi sarcoma-associated herpesvirus infection	ENSMUSG00000029713 ENSMUSG00000024164	'Guanine nucleotide binding protein'; 'Complement C3'	Gnb2 C3	E9QKR0 P01027	E9QKR0 P01027	2.82 2/71	0.93 2/216	0.759928	KEGG:00000
KEGG:05164	Influenza A	Influenza A	ENSMUSG00000059481 ENSMUSG00000016319	'Plasminogen'; 'ADP/ATP translocase 2'	Plg Slc25a5	P20918 P51881	P20918 P51881	2.82 2/71	1.16 2/172	0.759928	KEGG:00000
KEGG:04924	Renin secretion	Renin secretion	ENSMUSG00000021939	'Cathepsin B'	Ctsb	P10605	P10605	1.41 1/71	1.33 1/75	0.759928	KEGG:00000
KEGG:04146	Peroxisome	Peroxisome	ENSMUSG00000020777	'Peroxisomal acyl-coenzyme A oxidase 1'	Acox1	Q9R0H0	Q9R0H0	1.41 1/71	1.15 1/87	0.759928	KEGG:00000
KEGG:04014	Ras signaling pathway	Ras signaling pathway	ENSMUSG00000029713 ENSMUSG00000020122	'Guanine nucleotide binding protein'; 'Epidermal growth factor receptor'	Gnb2 Egfr	E9QKR0 Q01279	E9QKR0 Q01279	2.82 2/71	0.85 2/235	0.759928	KEGG:00000
KEGG:04151	PI3K-Akt signaling pathway	PI3K-Akt signaling pathway	ENSMUSG00000029713 ENSMUSG00000076432 ENSMUSG00000020122	'Guanine nucleotide binding protein'; '14-3-3 protein theta'; 'Epidermal growth factor receptor'	Gnb2 Ywhaq Egfr	E9QKR0 P68254 Q01279	E9QKR0 P68254 Q01279	4.23 3/71	0.82 3/364	0.759928	KEGG:00000
KEGG:04012	ErbB signaling pathway	ErbB signaling pathway	ENSMUSG00000020122	'Epidermal growth factor receptor'	Egfr	Q01279	Q01279	1.41 1/71	1.19 1/84	0.759928	KEGG:00000
KEGG:05200	Pathways in cancer	Pathways in cancer	ENSMUSG00000027940 ENSMUSG00000029713 ENSMUSG00000058135 ENSMUSG00000004032 ENSMUSG00000020122	'Tropomyosin 3, gamma'; 'Guanine nucleotide binding protein'; 'Glutathione S-transferase Mu 1'; 'Glutathione S-transferase Mu 5'; 'Epidermal growth factor receptor'	Tpm3 Gnb2 Gstm1 Gstm5 Egfr	E9Q7Q3 E9QKR0 P10649 P48774 Q01279	E9Q7Q3 E9QKR0 P10649 P48774 Q01279	7.04 5/71	0.92 5/543	0.759928	KEGG:00000
KEGG:05142	Chagas disease	Chagas disease	ENSMUSG00000024164	'Complement C3'	C3	P01027	P01027	1.41 1/71	0.97 1/103	0.759928	KEGG:00000
KEGG:05203	Viral carcinogenesis	Viral carcinogenesis	ENSMUSG00000024164 ENSMUSG00000076432	'Complement C3'; '14-3-3 protein theta'	C3 Ywhaq	P01027 P68254	P01027 P68254	2.82 2/71	0.91 2/220	0.759928	KEGG:00000
KEGG:04217	Necroptosis	Necroptosis	ENSMUSG00000026473 ENSMUSG00000016319	'Glutamine synthetase'; 'ADP/ATP translocase 2'	Glul Slc25a5	P15105 P51881	P15105 P51881	2.82 2/71	1.14 2/175	0.759928	KEGG:00000
KEGG:05140	Leishmaniasis	Leishmaniasis	ENSMUSG00000024164	'Complement C3'	C3	P01027	P01027	1.41 1/71	1.43 1/70	0.759928	KEGG:00000
KEGG:05210	Colorectal cancer	Colorectal cancer	ENSMUSG00000020122	'Epidermal growth factor receptor'	Egfr	Q01279	Q01279	1.41 1/71	1.14 1/88	0.759928	KEGG:00000
KEGG:01522	Endocrine resistance	Endocrine resistance	ENSMUSG00000020122	'Epidermal growth factor receptor'	Egfr	Q01279	Q01279	1.41 1/71	1.08 1/93	0.759928	KEGG:00000
KEGG:04721	Synaptic vesicle cycle	Synaptic vesicle cycle	ENSMUSG00000052459	'V-type proton ATPase catalytic subunit A'	Atp6v1a	P50516	P50516	1.41 1/71	1.32 1/76	0.759928	KEGG:00000
KEGG:05016	Huntington disease	Huntington disease	ENSMUSG00000031710 ENSMUSG00000016319 ENSMUSG00000025968	'Mitochondrial brown fat uncoupling protein 1'; 'ADP/ATP translocase 2'; 'NADH-ubiquinone oxidoreductase 75 kDa subunit, mitochondrial'	Ucp1 Slc25a5 Ndufs1	P12242 P51881 Q91VD9	P12242 P51881 Q91VD9	4.23 3/71	1.00 3/301	0.759928	KEGG:00000
KEGG:04714	Thermogenesis	Thermogenesis	ENSMUSG00000031710 ENSMUSG00000025968	'Mitochondrial brown fat uncoupling protein 1'; 'NADH-ubiquinone oxidoreductase 75 kDa subunit, mitochondrial'	Ucp1 Ndufs1	P12242 Q91VD9	P12242 Q91VD9	2.82 2/71	0.87 2/229	0.759928	KEGG:00000
KEGG:04713	Circadian entrainment	Circadian entrainment	ENSMUSG00000029713	'Guanine nucleotide binding protein'	Gnb2	E9QKR0	E9QKR0	1.41 1/71	1.02 1/98	0.759928	KEGG:00000
KEGG:04920	Adipocytokine signaling pathway	Adipocytokine signaling pathway	ENSMUSG00000042010	'Acetyl-CoA carboxylase 2'	Acacb	E9Q4Z2	E9Q4Z2	1.41 1/71	1.39 1/72	0.759928	KEGG:00000
KEGG:04620	Toll-like receptor signaling pathway	Toll-like receptor signaling pathway	ENSMUSG00000025139	'Toll-interacting protein'	Tollip	Q9QZ06	Q9QZ06	1.41 1/71	0.97 1/103	0.759928	KEGG:00000
KEGG:05410	Hypertrophic cardiomyopathy	Hypertrophic cardiomyopathy	ENSMUSG00000027940	'Tropomyosin 3, gamma'	Tpm3	E9Q7Q3	E9Q7Q3	1.41 1/71	1.02 1/98	0.759928	KEGG:00000
KEGG:05323	Rheumatoid arthritis	Rheumatoid arthritis	ENSMUSG00000052459	'V-type proton ATPase catalytic subunit A'	Atp6v1a	P50516	P50516	1.41 1/71	1.15 1/87	0.759928	KEGG:00000
KEGG:05414	Dilated cardiomyopathy	Dilated cardiomyopathy	ENSMUSG00000027940	'Tropomyosin 3, gamma'	Tpm3	E9Q7Q3	E9Q7Q3	1.41 1/71	0.99 1/101	0.759928	KEGG:00000
KEGG:05415	Diabetic cardiomyopathy	Diabetic cardiomyopathy	ENSMUSG00000016319 ENSMUSG00000025968	'ADP/ATP translocase 2'; 'NADH-ubiquinone oxidoreductase 75 kDa subunit, mitochondrial'	Slc25a5 Ndufs1	P51881 Q91VD9	P51881 Q91VD9	2.82 2/71	0.98 2/205	0.759928	KEGG:00000
KEGG:05132	Salmonella infection	Salmonella infection	ENSMUSG00000069833 ENSMUSG00000032435	'AHNAK nucleoprotein'; 'Cytoplasmic dynein 1 light intermediate chain 1'	Ahnak Dync1li1	E9Q616 Q8R1Q8	E9Q616 Q8R1Q8	2.82 2/71	0.80 2/251	0.765386	KEGG:00000
KEGG:04928	Parathyroid hormone synthesis, secretion and action	Parathyroid hormone synthesis, secretion and action	ENSMUSG00000020122	'Epidermal growth factor receptor'	Egfr	Q01279	Q01279	1.41 1/71	0.93 1/108	0.765386	KEGG:00000
KEGG:05163	Human cytomegalovirus infection	Human cytomegalovirus infection	ENSMUSG00000029713 ENSMUSG00000020122	'Guanine nucleotide binding protein'; 'Epidermal growth factor receptor'	Gnb2 Egfr	E9QKR0 Q01279	E9QKR0 Q01279	2.82 2/71	0.81 2/248	0.765386	KEGG:00000
KEGG:05010	Alzheimer disease	Alzheimer disease	ENSMUSG00000015568 ENSMUSG00000016319 ENSMUSG00000025968	'Lipoprotein lipase'; 'ADP/ATP translocase 2'; 'NADH-ubiquinone oxidoreductase 75 kDa subunit, mitochondrial'	Lpl Slc25a5 Ndufs1	P11152 P51881 Q91VD9	P11152 P51881 Q91VD9	4.23 3/71	0.79 3/381	0.765386	KEGG:00000
KEGG:04725	Cholinergic synapse	Cholinergic synapse	ENSMUSG00000029713	'Guanine nucleotide binding protein'	Gnb2	E9QKR0	E9QKR0	1.41 1/71	0.89 1/112	0.765386	KEGG:00000
KEGG:04931	Insulin resistance	Insulin resistance	ENSMUSG00000042010	'Acetyl-CoA carboxylase 2'	Acacb	E9Q4Z2	E9Q4Z2	1.41 1/71	0.92 1/109	0.765386	KEGG:00000
KEGG:04020	Calcium signaling pathway	Calcium signaling pathway	ENSMUSG00000016319 ENSMUSG00000020122	'ADP/ATP translocase 2'; 'Epidermal growth factor receptor'	Slc25a5 Egfr	P51881 Q01279	P51881 Q01279	2.82 2/71	0.79 2/253	0.765386	KEGG:00000
KEGG:03013	Nucleocytoplasmic transport	Nucleocytoplasmic transport	ENSMUSG00000032939	'Nuclear pore complex protein Nup93'	Nup93	Q8BJ71	Q8BJ71	1.41 1/71	0.86 1/116	0.776134	KEGG:00000
KEGG:05012	Parkinson disease	Parkinson disease	ENSMUSG00000016319 ENSMUSG00000025968	'ADP/ATP translocase 2'; 'NADH-ubiquinone oxidoreductase 75 kDa subunit, mitochondrial'	Slc25a5 Ndufs1	P51881 Q91VD9	P51881 Q91VD9	2.82 2/71	0.76 2/263	0.78078	KEGG:00000
KEGG:04114	Oocyte meiosis	Oocyte meiosis	ENSMUSG00000076432	'14-3-3 protein theta'	Ywhaq	P68254	P68254	1.41 1/71	0.83 1/120	0.78078	KEGG:00000
KEGG:05020	Prion disease	Prion disease	ENSMUSG00000016319 ENSMUSG00000025968	'ADP/ATP translocase 2'; 'NADH-ubiquinone oxidoreductase 75 kDa subunit, mitochondrial'	Slc25a5 Ndufs1	P51881 Q91VD9	P51881 Q91VD9	2.82 2/71	0.75 2/266	0.78078	KEGG:00000
KEGG:04611	Platelet activation	Platelet activation	ENSMUSG00000033831	'Fibrinogen C-terminal domain-containing protein'	Fgb	Q3TGR2	Q3TGR2	1.41 1/71	0.81 1/124	0.787371	KEGG:00000
KEGG:04210	Apoptosis	Apoptosis	ENSMUSG00000021939	'Cathepsin B'	Ctsb	P10605	P10605	1.41 1/71	0.74 1/136	0.794831	KEGG:00000
KEGG:04728	Dopaminergic synapse	Dopaminergic synapse	ENSMUSG00000029713	'Guanine nucleotide binding protein'	Gnb2	E9QKR0	E9QKR0	1.41 1/71	0.75 1/134	0.794831	KEGG:00000
KEGG:04726	Serotonergic synapse	Serotonergic synapse	ENSMUSG00000029713	'Guanine nucleotide binding protein'	Gnb2	E9QKR0	E9QKR0	1.41 1/71	0.76 1/131	0.794831	KEGG:00000
KEGG:04142	Lysosome	Lysosome	ENSMUSG00000021939	'Cathepsin B'	Ctsb	P10605	P10605	1.41 1/71	0.74 1/135	0.794831	KEGG:00000
KEGG:03082	ATP-dependent chromatin remodeling	ATP-dependent chromatin remodeling	ENSMUSG00000003868	'RuvB-like helicase'	Ruvbl2	Q3UXP2	Q3UXP2	1.41 1/71	0.74 1/135	0.794831	KEGG:00000
KEGG:04068	FoxO signaling pathway	FoxO signaling pathway	ENSMUSG00000020122	'Epidermal growth factor receptor'	Egfr	Q01279	Q01279	1.41 1/71	0.76 1/131	0.794831	KEGG:00000
KEGG:04915	Estrogen signaling pathway	Estrogen signaling pathway	ENSMUSG00000020122	'Epidermal growth factor receptor'	Egfr	Q01279	Q01279	1.41 1/71	0.75 1/133	0.794831	KEGG:00000
KEGG:04010	MAPK signaling pathway	MAPK signaling pathway	ENSMUSG00000066839 ENSMUSG00000020122	'Evolutionarily conserved signaling intermediate in Toll pathway, mitochondrial'; 'Epidermal growth factor receptor'	Ecsit Egfr	A0A0R4J174 Q01279	A0A0R4J174 Q01279	2.82 2/71	0.66 2/301	0.803932	KEGG:00000
KEGG:05224	Breast cancer	Breast cancer	ENSMUSG00000020122	'Epidermal growth factor receptor'	Egfr	Q01279	Q01279	1.41 1/71	0.68 1/147	0.803932	KEGG:00000
KEGG:05017	Spinocerebellar ataxia	Spinocerebellar ataxia	ENSMUSG00000016319	'ADP/ATP translocase 2'	Slc25a5	P51881	P51881	1.41 1/71	0.71 1/141	0.803932	KEGG:00000
KEGG:05162	Measles	Measles	ENSMUSG00000020372	'Small ribosomal subunit protein RACK1'	Rack1	P68040	P68040	1.41 1/71	0.69 1/144	0.803932	KEGG:00000
KEGG:05322	Systemic lupus erythematosus	Systemic lupus erythematosus	ENSMUSG00000024164	'Complement C3'	C3	P01027	P01027	1.41 1/71	0.69 1/144	0.803932	KEGG:00000
KEGG:04072	Phospholipase D signaling pathway	Phospholipase D signaling pathway	ENSMUSG00000020122	'Epidermal growth factor receptor'	Egfr	Q01279	Q01279	1.41 1/71	0.67 1/149	0.803932	KEGG:00000
KEGG:05226	Gastric cancer	Gastric cancer	ENSMUSG00000020122	'Epidermal growth factor receptor'	Egfr	Q01279	Q01279	1.41 1/71	0.67 1/150	0.803932	KEGG:00000
KEGG:01240	Biosynthesis of cofactors	Biosynthesis of cofactors	ENSMUSG00000020664	'Dihydrolipoyl dehydrogenase, mitochondrial'	Dld	O08749	O08749	1.41 1/71	0.66 1/152	0.804233	KEGG:00000
KEGG:04390	Hippo signaling pathway	Hippo signaling pathway	ENSMUSG00000076432	'14-3-3 protein theta'	Ywhaq	P68254	P68254	1.41 1/71	0.64 1/156	0.804233	KEGG:00000
KEGG:04150	mTOR signaling pathway	mTOR signaling pathway	ENSMUSG00000052459	'V-type proton ATPase catalytic subunit A'	Atp6v1a	P50516	P50516	1.41 1/71	0.64 1/157	0.804233	KEGG:00000
KEGG:04932	Non-alcoholic fatty liver disease	Non-alcoholic fatty liver disease	ENSMUSG00000025968	'NADH-ubiquinone oxidoreductase 75 kDa subunit, mitochondrial'	Ndufs1	Q91VD9	Q91VD9	1.41 1/71	0.65 1/155	0.804233	KEGG:00000
KEGG:04148	Efferocytosis	Efferocytosis	ENSMUSG00000064210	'Anoctamin'	Ano6	A0A2I3BPX3	A0A2I3BPX3	1.41 1/71	0.62 1/161	0.807819	KEGG:00000
KEGG:04934	Cushing syndrome	Cushing syndrome	ENSMUSG00000020122	'Epidermal growth factor receptor'	Egfr	Q01279	Q01279	1.41 1/71	0.62 1/162	0.807819	KEGG:00000
KEGG:04022	cGMP-PKG signaling pathway	cGMP-PKG signaling pathway	ENSMUSG00000016319	'ADP/ATP translocase 2'	Slc25a5	P51881	P51881	1.41 1/71	0.59 1/170	0.810967	KEGG:00000
KEGG:04218	Cellular senescence	Cellular senescence	ENSMUSG00000016319	'ADP/ATP translocase 2'	Slc25a5	P51881	P51881	1.41 1/71	0.57 1/175	0.810967	KEGG:00000
KEGG:04630	JAK-STAT signaling pathway	JAK-STAT signaling pathway	ENSMUSG00000020122	'Epidermal growth factor receptor'	Egfr	Q01279	Q01279	1.41 1/71	0.58 1/171	0.810967	KEGG:00000
KEGG:04140	Autophagy - animal	Autophagy - animal	ENSMUSG00000021939	'Cathepsin B'	Ctsb	P10605	P10605	1.41 1/71	0.60 1/166	0.810967	KEGG:00000
KEGG:04514	Cell adhesion molecules	Cell adhesion molecules	ENSMUSG00000016496	'PD-L1'	Cd274	Q3U472	Q3U472	1.41 1/71	0.57 1/174	0.810967	KEGG:00000
KEGG:04530	Tight junction	Tight junction	ENSMUSG00000027342	'Proliferating cell nuclear antigen'	Pcna	P17918	P17918	1.41 1/71	0.60 1/168	0.810967	KEGG:00000
KEGG:05152	Tuberculosis	Tuberculosis	ENSMUSG00000024164	'Complement C3'	C3	P01027	P01027	1.41 1/71	0.56 1/180	0.817247	KEGG:00000
KEGG:05165	Human papillomavirus infection	Human papillomavirus infection	ENSMUSG00000052459 ENSMUSG00000020122	'V-type proton ATPase catalytic subunit A'; 'Epidermal growth factor receptor'	Atp6v1a Egfr	P50516 Q01279	P50516 Q01279	2.82 2/71	0.57 2/353	0.818577	KEGG:00000
KEGG:04062	Chemokine signaling pathway	Chemokine signaling pathway	ENSMUSG00000029713	'Guanine nucleotide binding protein'	Gnb2	E9QKR0	E9QKR0	1.41 1/71	0.53 1/189	0.826464	KEGG:00000
KEGG:05014	Amyotrophic lateral sclerosis	Amyotrophic lateral sclerosis	ENSMUSG00000032939 ENSMUSG00000025968	'Nuclear pore complex protein Nup93'; 'NADH-ubiquinone oxidoreductase 75 kDa subunit, mitochondrial'	Nup93 Ndufs1	Q8BJ71 Q91VD9	Q8BJ71 Q91VD9	2.82 2/71	0.54 2/367	0.830027	KEGG:00000
KEGG:04510	Focal adhesion	Focal adhesion	ENSMUSG00000020122	'Epidermal growth factor receptor'	Egfr	Q01279	Q01279	1.41 1/71	0.50 1/202	0.835761	KEGG:00000
KEGG:05205	Proteoglycans in cancer	Proteoglycans in cancer	ENSMUSG00000020122	'Epidermal growth factor receptor'	Egfr	Q01279	Q01279	1.41 1/71	0.49 1/204	0.835761	KEGG:00000
KEGG:05034	Alcoholism	Alcoholism	ENSMUSG00000029713	'Guanine nucleotide binding protein'	Gnb2	E9QKR0	E9QKR0	1.41 1/71	0.50 1/199	0.835761	KEGG:00000
KEGG:04080	Neuroactive ligand-receptor interaction	Neuroactive ligand-receptor interaction	ENSMUSG00000024164 ENSMUSG00000059481	'Complement C3'; 'Plasminogen'	C3 Plg	P01027 P20918	P01027 P20918	2.82 2/71	0.51 2/389	0.840936	KEGG:00000
KEGG:04015	Rap1 signaling pathway	Rap1 signaling pathway	ENSMUSG00000020122	'Epidermal growth factor receptor'	Egfr	Q01279	Q01279	1.41 1/71	0.47 1/214	0.843083	KEGG:00000
KEGG:04024	cAMP signaling pathway	cAMP signaling pathway	ENSMUSG00000020777	'Peroxisomal acyl-coenzyme A oxidase 1'	Acox1	Q9R0H0	Q9R0H0	1.41 1/71	0.45 1/223	0.85211	KEGG:00000
KEGG:05170	Human immunodeficiency virus 1 infection	Human immunodeficiency virus 1 infection	ENSMUSG00000029713	'Guanine nucleotide binding protein'	Gnb2	E9QKR0	E9QKR0	1.41 1/71	0.43 1/232	0.85564	KEGG:00000
KEGG:04810	Regulation of actin cytoskeleton	Regulation of actin cytoskeleton	ENSMUSG00000020122	'Epidermal growth factor receptor'	Egfr	Q01279	Q01279	1.41 1/71	0.43 1/230	0.85564	KEGG:00000
KEGG:05166	Human T-cell leukemia virus 1 infection	Human T-cell leukemia virus 1 infection	ENSMUSG00000016319	'ADP/ATP translocase 2'	Slc25a5	P51881	P51881	1.41 1/71	0.41 1/242	0.863973	KEGG:00000
KEGG:05022	Pathways of neurodegeneration - multiple diseases	Pathways of neurodegeneration - multiple diseases	ENSMUSG00000016319 ENSMUSG00000025968	'ADP/ATP translocase 2'; 'NADH-ubiquinone oxidoreductase 75 kDa subunit, mitochondrial'	Slc25a5 Ndufs1	P51881 Q91VD9	P51881 Q91VD9	2.82 2/71	0.43 2/470	0.893184	KEGG:00000
KEGG:05206	MicroRNAs in cancer	MicroRNAs in cancer	ENSMUSG00000020122	'Epidermal growth factor receptor'	Egfr	Q01279	Q01279	1.41 1/71	0.33 1/303	0.91425	KEGG:00000
KEGG:05168	Herpes simplex virus 1 infection	Herpes simplex virus 1 infection	ENSMUSG00000024164	'Complement C3'	C3	P01027	P01027	1.41 1/71	0.22 1/445	0.974262	KEGG:00000
KEGG:00000	KEGG root term	KEGG root term	ENSMUSG00000004929 ENSMUSG00000066839 ENSMUSG00000064210 ENSMUSG00000030695 ENSMUSG00000063129 ENSMUSG00000034810 ENSMUSG00000026005 ENSMUSG00000042010 ENSMUSG00000069833 ENSMUSG00000027940 ENSMUSG00000029713 ENSMUSG00000000628 ENSMUSG00000020664 ENSMUSG00000024164 ENSMUSG00000032418 ENSMUSG00000019179 ENSMUSG00000021939 ENSMUSG00000058135 ENSMUSG00000015568 ENSMUSG00000031710 ENSMUSG00000026473 …	'Thimet oligopeptidase'; 'Evolutionarily conserved signaling intermediate in Toll pathway, mitochondrial'; 'Anoctamin'; 'Fructose-bisphosphate aldolase'; 'Sodium channel protein type 7 subunit alpha'; 'Ribulose-phosphate 3-epimerase'; 'Acetyl-CoA carboxylase 2'; 'AHNAK nucleoprotein'; 'Tropomyosin 3, gamma'; 'Guanine nucleotide binding protein'; 'Hexokinase-2'; 'Dihydrolipoyl dehydrogenase, mitoc…	Thop1 Ecsit Ano6 Aldoa Aldoart2 Scn7a Rpe Acacb Ahnak Tpm3 Gnb2 Hk2 Dld C3 Me1 Mdh2 Ctsb Gstm1 Lpl Ucp1 Glul Pcna Fasn Plg Rps2 Gstm5 Hsd17b8 Atp6v1a Slc25a5 Mrps6 Eef2 Rps4x Rpl18a Rack1 Ywhaq Egfr Apoh Fgb Vps35 Vars1 Cd274 Sqor Ruvbl2 Acly Rab10 Rplp1 Acaca Eps15l1 Gpd2 Gpx4 Tomm70a Nup93 Dlat Rpn1 Nars1 Sec62 Acaa2 Lnpep Oplah Gpt Acat1 Dync1li1 Ndufs1 Aco2 Nampt Pccb Rrbp1 Dlst Aldh6a1 Tolli…	A0A0R4IZY0 A0A0R4J174 A0A2I3BPX3 A6ZI44 A6ZI47 B1AYL1 B2KGF0 E9Q4Z2 E9Q616 E9Q7Q3 E9QKR0 O08528 O08749 P01027 P06801 P08249 P10605 P10649 P11152 P12242 P15105 P17918 P19096 P20918 P25444 P48774 P50171 P50516 P51881 P58064 P58252 P62702 P62717 P68040 P68254 Q01279 Q01339 Q3TGR2 Q3TJ43 Q3U3D3 Q3U472 Q3UDS4 Q3UXP2 Q3V117 Q4FJL0 Q58E35 Q5SWU9 Q60902 Q64521 Q76LV0 Q80TT4 Q8BJ71 Q8BMF4 Q8BMR3 Q8BP47 Q8…	A0A0R4IZY0 A0A0R4J174 A0A2I3BPX3 A6ZI44 A6ZI47 B1AYL1 B2KGF0 E9Q4Z2 E9Q616 E9Q7Q3 E9QKR0 O08528 O08749 P01027 P06801 P08249 P10605 P10649 P11152 P12242 P15105 P17918 P19096 P20918 P25444 P48774 P50171 P50516 P51881 P58064 P58252 P62702 P62717 P68040 P68254 Q01279 Q01339 Q3TGR2 Q3TJ43 Q3U3D3 Q3U472 Q3UDS4 Q3UXP2 Q3V117 Q4FJL0 Q58E35 Q5SWU9 Q60902 Q64521 Q76LV0 Q80TT4 Q8BJ71 Q8BMF4 Q8BMR3 Q8BP47 Q8…	100.00 71/71	0.76 71/9330	1
